# Supplementary material for: Accurate and Efficient KIR Gene and Haplotype Inference From Genome Sequencing Reads With Novel K-mer Signatures
Source: Front Immunol. 2020 Nov 26;11:583013. doi: 10.3389/fimmu.2020.583013 (PMC7727328; doi:10.3389/fimmu.2020.583013)
Supplement: Supplemental Data Sheet 1 — Zipped text file containing the marker DNA sequences of length 25. The gene markers (column 2) are unique to their label (column 1), but the intergene and haplotype sequences are not. [file DataSheet_1.zip]

Archive with 1 entries (1 files):
- SDS1.txt
