# Supplementary material for: Accurate and Efficient KIR Gene and Haplotype Inference From Genome Sequencing Reads With Novel K-mer Signatures
Source: Front Immunol. 2020 Nov 26;11:583013. doi: 10.3389/fimmu.2020.583013 (PMC7727328; doi:10.3389/fimmu.2020.583013)
Supplement: Supplemental Data Sheet 1 — Zipped text file containing the marker DNA sequences of length 25. The gene markers (column 2) are unique to their label (column 1), but the intergene and haplotype sequences are not. [file DataSheet_1.zip › SDS1.txt]

3DS1	AAAAAAAAGCCATTGGGTGTAAATG
3DS1	AAAAAAAAGTAAGTCTCACGAAGCA
3DS1	AAAAAAAGCCATTGGGTGTAAATGC
3DS1	AAAAAAGCCATTGGGTGTAAATGCA
3DS1	AAAAAATAAATCTAACTGACACTAT
3DS1	AAAAAATATACAAAAAGAGTTAGCC
3DS1	AAAAAGCCATTGGGTGTAAATGCAT
3DS1	AAAAAGCCGCTTTATTTTCACCCAC
3DS1	AAAAAGTATATAAGTTTTACTGCTG
3DS1	AAAAATAAATCTAACTGACACTATA
3DS1	AAAAATATACAAAAAGAGTTAGCCG
3DS1	AAAAATGCGAAGTAGAATTCTCTTA
3DS1	AAAACAATACAAAGTAGACACGGCA
3DS1	AAAACACACACGAACGACAAAGGCA
3DS1	AAAACACAGTGTTCCAATTATGCGT
3DS1	AAAACACCCACCCTCATGAGATGTT
3DS1	AAAACAGCATTGATCTGTTCATGAT
3DS1	AAAACTTATATACTTTTTAAAATAA
3DS1	AAAAGATTTTGGTTTGCCTTACAGT
3DS1	AAAAGCCATTGGGTGTAAATGCATG
3DS1	AAAAGCCGCTTTATTTTCACCCACG
3DS1	AAAAGTATATAAGTTTTACTGCTGA
3DS1	AAAAGTGAAATCAAGATCAAAAATG
3DS1	AAAATAAAGCGGCTTTTTAATTATC
3DS1	AAAATAAATCTAACTGACACTATAA
3DS1	AAAATAGATAAATAGATAGATCGAT
3DS1	AAAATATACAAAAAGAGTTAGCCGG
3DS1	AAAATCTTTTGTTTAGAAGTTACCC
3DS1	AAAATGCGAAGTAGAATTCTCTTAT
3DS1	AAAATGGAACAGAATGGAGAACACG
3DS1	AAAATTACCACAAACATGGCAGCAG
3DS1	AAAATTACTCATATAAAACAATACA
3DS1	AAACAAAAATCAAATGAAAATGGAT
3DS1	AAACAAAAGATTTTGGTTTGCCTTA
3DS1	AAACAAAAGTGAAATCAAGATCAAA
3DS1	AAACAAGGACAGCCAGGTGTGGTGG
3DS1	AAACAATACAAAGTAGACACGGCAT
3DS1	AAACACACACGAACGACAAAGGCAC
3DS1	AAACACAGTGTTCCAATTATGCGTA
3DS1	AAACACCCACCCTCATGAGATGTTC
3DS1	AAACACCTCCCAAGAGGCCCACCCT
3DS1	AAACACTTTGTGGAGGTAAAACAGA
3DS1	AAACAGCAGGAAAGAGATTAGTGGG
3DS1	AAACAGCATTGATCTGTTCATGATG
3DS1	AAACATCTCAACTAAAGTAGTGGTA
3DS1	AAACCAAAATCTTTTGTTTAGAAGT
3DS1	AAACCAAACAAGGACAGCCAGGTGT
3DS1	AAACCACACAGCAGCCTTTGTCAAC
3DS1	AAACCTCAGATTGAAATTTACCCCC
3DS1	AAACTTATATACTTTTTAAAATAAC
3DS1	AAAGAATAGCACATTTCACACGGGC
3DS1	AAAGAATCAAAGAAGTAATTATAGA
3DS1	AAAGAGACGCTGTATGTGGTTACCT
3DS1	AAAGAGTGGATCTCTAAGGACCCCT
3DS1	AAAGATTTTGGTTTGCCTTACAGTT
3DS1	AAAGCACTGCATCACGTCCTCCTCC
3DS1	AAAGCAGCCCAACCTGGGTTTTGTA
3DS1	AAAGCAGGAGGAAGCTGGGTCTCCC
3DS1	AAAGCCAGGAGGCCGAGGTTGCACT
3DS1	AAAGCCATTGGGTGTAAATGCATGG
3DS1	AAAGCCGCTTTATTTTCACCCACGA
3DS1	AAAGCGCCGAGATTACAACTGTGAA
3DS1	AAAGGCTGCTGTGTGGTTTAAGGTG
3DS1	AAAGTAGTGGTATCCTCAGCACGTT
3DS1	AAAGTATATAAGTTTTACTGCTGAC
3DS1	AAAGTCCCAGAACAGCCTGGGCTGT
3DS1	AAAGTGAAATCAAGATCAAAAATGC
3DS1	AAAGTGCAGCGTCATCAAGAGTGTG
3DS1	AAAGTGGAGGAAGACCACTAGTCAC
3DS1	AAAGTGGGAGATAGAATCAATGGAA
3DS1	AAAGTGTTTCTACCAGAAGAACCCA
3DS1	AAATAAAGCGGCTTTTTAATTATCT
3DS1	AAATAAATCTAACTGACACTATAAA
3DS1	AAATACAGCCAGGGCCTGGGTGATG
3DS1	AAATACCTTTATATGCTGGGCGTGG
3DS1	AAATATACAAAAAGAGTTAGCCGGG
3DS1	AAATCAAGATCAAAAATGCGAAGTA
3DS1	AAATCTAACTGACACTATAAAAACA
3DS1	AAATCTTTTGTTTAGAAGTTACCCA
3DS1	AAATGCAAGACAATTCATAAAGAGG
3DS1	AAATGCATGGATCATATCCGTGTTC
3DS1	AAATGCGAAGTAGAATTCTCTTATG
3DS1	AAATGCTGTGCCATTTCATATAAGA
3DS1	AAATGGAACAGAATGGAGAACACGG
3DS1	AAATGGGTAAGATTGAGGGGCTGAG
3DS1	AAATGTGCTATTCTTTGTGATCTCG
3DS1	AAATTACAGGCATAAGCCACTATGC
3DS1	AAATTACCACAAACATGGCAGCAGG
3DS1	AAATTACTCATATAAAACAATACAA
3DS1	AAATTGGAGTCTCTGGCAGGTGGTA
3DS1	AAATTTACCCCCCAGTGTGGGAGGG
3DS1	AAATTTCAATCTGAGGTTTGAAGGG
3DS1	AACAAAAAAAAGTAAGTCTCACGAA
3DS1	AACAAAAATCAAATGAAAATGGATT
3DS1	AACAAAAGATTTTGGTTTGCCTTAC
3DS1	AACAAAAGTGAAATCAAGATCAAAA
3DS1	AACAAATTGGAGTCTCTGGCAGGTG
3DS1	AACAAGGACAGCCAGGTGTGGTGGT
3DS1	AACAATACAAAGTAGACACGGCATG
3DS1	AACACACACCCGTGTGCTCCCATCC
3DS1	AACACACACGAACGACAAAGGCACC
3DS1	AACACAGTGTTCCAATTATGCGTAT
3DS1	AACACCCACCCTCATGAGATGTTCC
3DS1	AACACCTCCCAAGAGGCCCACCCTC
3DS1	AACACGGATATGATCCATGCATTTA
3DS1	AACACTGTGTTTTCACACAGAGAAA
3DS1	AACAGAAGTGAACAGCGAGGTAGGT
3DS1	AACAGAATGGAGAACACGGATATGA
3DS1	AACAGATCAATGCTGTTTTAAGGAG
3DS1	AACAGCAGGAAAGAGATTAGTGGGA
3DS1	AACAGCATTGATCTGTTCATGATGT
3DS1	AACAGGGTGTGTGGTCACTGATGTC
3DS1	AACATCAGCATCCTGCCCTTGCTGA
3DS1	AACATCTCAACTAAAGTAGTGGTAT
3DS1	AACCAAAATCTTTTGTTTAGAAGTT
3DS1	AACCAAACAAGGACAGCCAGGTGTG
3DS1	AACCAAGAAAGTGAAGAGACAACCC
3DS1	AACCACACAGCAGCCTTTGTCAACT
3DS1	AACCACATACAGCGTCTCTTTAGGA
3DS1	AACCACCACGCCCAGCATATAAAGG
3DS1	AACCATAGAACGTGCTGAGGATACC
3DS1	AACCCAGGTTGGGCTGCTTTCTGGC
3DS1	AACCCCATGGTGATCATGGTCACAG
3DS1	AACCCCGTCTCCTTAAAACAGCATT
3DS1	AACCGATGGAGAAATTGGCCTTGGA
3DS1	AACCTCAGACACCTGCACATTCTGA
3DS1	AACCTCAGATTGAAATTTACCCCCC
3DS1	AACCTCGGCCTCCTGGCTTTAAGTG
3DS1	AACCTGGGTTTTGTACCCTGGAGCC
3DS1	AACGACAAAGGCACCTGAATTCCCA
3DS1	AACGCTTGCATCCAAGGCTTCCACC
3DS1	AACTAAAGTAGTGGTATCCTCAGCA
3DS1	AACTAAGAAGTGTTTTTATAGTGTC
3DS1	AACTAATAGAGGGAGAACTTGCTAA
3DS1	AACTCATCAGTAAGACAGACATCAG
3DS1	AACTCTTTTTGTATATTTTTTGTAG
3DS1	AACTGACACTATAAAAACACTTCTT
3DS1	AACTGAGAAAGCAGGAGGAAGCTGG
3DS1	AACTGCCACCATGCCCGGCTAACTC
3DS1	AACTGTCCCCAATGATGGCTACATT
3DS1	AACTGTGAACCACCACGCCCAGCAT
3DS1	AACTTATATACTTTTTAAAATAACT
3DS1	AACTTGCTAACCCCGTCTCCTTAAA
3DS1	AACTTGTCCTTGACCTGGGTTCCTA
3DS1	AAGAAATGCAAGACAATTCATAAAG
3DS1	AAGAATAACTGTCCCCAATGATGGC
3DS1	AAGAATAGCACATTTCACACGGGCT
3DS1	AAGAATCAAAGAAGTAATTATAGAG
3DS1	AAGACAACACCACTACACTCCAGCC
3DS1	AAGACAATTCATAAAGAGGAACTGC
3DS1	AAGACAGACATCAGTGACCACACAC
3DS1	AAGAGAATTCTACTTCGCATTTTTG
3DS1	AAGAGACGCTGTATGTGGTTACCTG
3DS1	AAGAGAGATGGGGTGGAGAGTGAGA
3DS1	AAGAGAGGGAGCAAGGGAGAGGGGG
3DS1	AAGAGCCTGCAGGGAACAGAAGTGA
3DS1	AAGAGGCCCACCCTCCCACACTGGG
3DS1	AAGAGGTTTTAGGCTGATTGTCTAA
3DS1	AAGAGTCACGTGTCCTCCGCGAGGC
3DS1	AAGAGTGGATCTCTAAGGACCCCTC
3DS1	AAGAGTTAGCCGGGCATGGTGGCAG
3DS1	AAGATAAAGAATCAAAGAAGTAATT
3DS1	AAGATAATTAAAAAGCCGCTTTATT
3DS1	AAGATCAAAAATGCGAAGTAGAATT
3DS1	AAGATCAGAGTCCAGGGATGAGAAC
3DS1	AAGATTCGTGGGTGAAAATAAAGCG
3DS1	AAGATTTTGGTTTGCCTTACAGTTC
3DS1	AAGCACTCAGCTAAAGCACTGCATC
3DS1	AAGCACTGCATCACGTCCTCCTCCA
3DS1	AAGCACTTAAAGCCAGGAGGCCGAG
3DS1	AAGCAGCCCAACCTGGGTTTTGTAC
3DS1	AAGCAGGAGGAAGCTGGGTCTCCCG
3DS1	AAGCAGGATGGGAGCACACGGGTGT
3DS1	AAGCCAGAAAGCAGCCCAACCTGGG
3DS1	AAGCCAGGAGGCCGAGGTTGCACTG
3DS1	AAGCCATTGGGTGTAAATGCATGGA
3DS1	AAGCCCGTGTGAAATGTGCTATTCT
3DS1	AAGCCCTCCTGGAATATTCTGCCAT
3DS1	AAGCCGCTTTATTTTCACCCACGAA
3DS1	AAGCCTTGGATGCAAGCGTTGGCTC
3DS1	AAGCGCCGAGATTACAACTGTGAAC
3DS1	AAGCGTTGGCTCAAACCTCCCAGCT
3DS1	AAGCTCCATCACTCCCCCTCTCCCT
3DS1	AAGCTCTTATGAACAACCAGCTCTC
3DS1	AAGGACAAGTTAGGAACCCAGGTCA
3DS1	AAGGACAGCCAGGTGTGGTGGTGGG
3DS1	AAGGAGACGGGGTTAGCAAGTTCTC
3DS1	AAGGAGTTTGAGAGCAGCCTGGTCA
3DS1	AAGGCAAACCAAAATCTTTTGTTTA
3DS1	AAGGCCAATTTCTCCATCGGTTCCA
3DS1	AAGGCTACATAAAGTGCAGCGTCAT
3DS1	AAGGCTGCTGTGTGGTTTAAGGTGG
3DS1	AAGGGAACATCTCATGAGGGTGGGT
3DS1	AAGGGAGAGGGGGAGTGATGGAGCT
3DS1	AAGGGAGATTGAATACAGGGCAAAT
3DS1	AAGGGCACGCATCATGGAACCGATG
3DS1	AAGGGCAGGATGCTGATGTTACCAC
3DS1	AAGGGCTGGAGAAGTCAGGAGAACT
3DS1	AAGTAGTGGTATCCTCAGCACGTTC
3DS1	AAGTATATAAGTTTTACTGCTGACA
3DS1	AAGTCAGGAGAACTGATTCGCTGAT
3DS1	AAGTCCCAGAACAGCCTGGGCTGTC
3DS1	AAGTGAAATCAAGATCAAAAATGCG
3DS1	AAGTGAACAGCGAGGTAGGTGCTCC
3DS1	AAGTGCAGCGTCATCAAGAGTGTGG
3DS1	AAGTGGAGGAAGACCACTAGTCACA
3DS1	AAGTGGGAGATAGAATCAATGGAAT
3DS1	AAGTGTTTCTACCAGAAGAACCCAA
3DS1	AAGTGTTTTTATAGTGTCAGTTAGA
3DS1	AAGTTAGGAAACCAAACAAGGACAG
3DS1	AAGTTAGGAACCCAGGTCAAGGACA
3DS1	AAGTTATTTTAAAAAGTATATAAGT
3DS1	AAGTTCTCCCTCTATTAGTTCCTGG
3DS1	AATAAAACACACACGAACGACAAAG
3DS1	AATAAATCTAACTGACACTATAAAA
3DS1	AATAACTGTCCCCAATGATGGCTAC
3DS1	AATACAAAGTAGACACGGCATGGAG
3DS1	AATACAGCCAGGGCCTGGGTGATGG
3DS1	AATACAGGGCAAATGGGTGCTGTGG
3DS1	AATACCTTTATATGCTGGGCGTGGT
3DS1	AATAGCACATTTCACACGGGCTTCA
3DS1	AATAGCTCTGAGGTCCCATTCCATT
3DS1	AATATACAAAAAGAGTTAGCCGGGC
3DS1	AATATTCCAGGAGGGCTTCAACATG
3DS1	AATCAAAGAAGTAATTATAGAGAAA
3DS1	AATCAAGATCAAAAATGCGAAGTAG
3DS1	AATCAATGGAATGGGACCTCAGAGC
3DS1	AATCACCTGTGCAGATACAGATAGA
3DS1	AATCAGAATGTGCAGGTGTCTGAGG
3DS1	AATCAGCGAATCAGTTCTCCTGACT
3DS1	AATCAGTTCTCCTGACTTCTCCAGC
3DS1	AATCCCAGAGCTTCTGGTGGGGCTG
3DS1	AATCTAACTGACACTATAAAAACAC
3DS1	AATCTCCCTTGACCCCAAATACAGC
3DS1	AATCTCTTTCCTGCTGTTTATATGG
3DS1	AATCTGAGGTTTGAAGGGGTCAAAC
3DS1	AATCTTACCCATTTCCCAGAAGCCC
3DS1	AATCTTTTGTTTAGAAGTTACCCAG
3DS1	AATGCAAGACAATTCATAAAGAGGA
3DS1	AATGCATGGATCATATCCGTGTTCT
3DS1	AATGCGAAGTAGAATTCTCTTATGT
3DS1	AATGCTCTCTCTCTCTCTCTCACTC
3DS1	AATGCTGTGCCATTTCATATAAGAG
3DS1	AATGGAACAGAATGGAGAACACGGA
3DS1	AATGGAGAACACGGATATGATCCAT
3DS1	AATGGATAAGATAAAGAATCAAAGA
3DS1	AATGGCTTTTTTTTGTGTGTGTGTG
3DS1	AATGGGACCTCAGAGCTATTCATGG
3DS1	AATGGGTAAGATTGAGGGGCTGAGG
3DS1	AATGTGCAGGTGTCTGAGGTTACCT
3DS1	AATGTGCTATTCTTTGTGATCTCGG
3DS1	AATTAAAAAGCCGCTTTATTTTCAC
3DS1	AATTACAGGCATAAGCCACTATGCC
3DS1	AATTACCACAAACATGGCAGCAGGA
3DS1	AATTACTCATATAAAACAATACAAA
3DS1	AATTCAGGTGCCTTTGTCGTTCGTG
3DS1	AATTCCGGCACTTCAGGAAGCGGAG
3DS1	AATTGGAACACTGTGTTTTCACACA
3DS1	AATTGGAGTCTCTGGCAGGTGGTAT
3DS1	AATTGTCTTGCATTTCTTGATTCAC
3DS1	AATTTACCCCCCAGTGTGGGAGGGT
3DS1	AATTTCAATCTGAGGTTTGAAGGGG
3DS1	AATTTCTCCATCGGTTCCATGATGC
3DS1	ACAAAAAAAAGCCATTGGGTGTAAA
3DS1	ACAAAAAAAAGTAAGTCTCACGAAG
3DS1	ACAAAAAATATACAAAAAGAGTTAG
3DS1	ACAAAAAGAGTTAGCCGGGCATGGT
3DS1	ACAAAACCCAGGTTGGGCTGCTTTC
3DS1	ACAAAAGATTTTGGTTTGCCTTACA
3DS1	ACAAAATAGATAAATAGATAGATCG
3DS1	ACAAAGAATAGCACATTTCACACGG
3DS1	ACAAAGAGTGGATCTCTAAGGACCC
3DS1	ACAAAGGCTGCTGTGTGGTTTAAGG
3DS1	ACAAAGTGTTTCTACCAGAAGAACC
3DS1	ACAAATTGGAGTCTCTGGCAGGTGG
3DS1	ACAACACCACTACACTCCAGCCTGG
3DS1	ACAACTGTGAACCACCACGCCCAGC
3DS1	ACAAGATTCGTGGGTGAAAATAAAG
3DS1	ACAAGGACAGCCAGGTGTGGTGGTG
3DS1	ACAAGTTAGGAAACCAAACAAGGAC
3DS1	ACAAGTTAGGAACCCAGGTCAAGGA
3DS1	ACAATACAAAGTAGACACGGCATGG
3DS1	ACAATCAGCCTAAAACCTCTTCCGT
3DS1	ACACAAAAAAAAGCCATTGGGTGTA
3DS1	ACACAAAATAGATAAATAGATAGAT
3DS1	ACACAAAGACAGAGAAAGATAAAGA
3DS1	ACACACAAAAAAAAGCCATTGGGTG
3DS1	ACACACACAAAAAAAAGCCATTGGG
3DS1	ACACACACACAAAAAAAAGCCATTG
3DS1	ACACACACCCGTGTGCTCCCATCCT
3DS1	ACACACACGAACGACAAAGGCACCT
3DS1	ACACACCCGTGTGCTCCCATCCTGC
3DS1	ACACACGAACGACAAAGGCACCTGA
3DS1	ACACAGCAGCCTTTGTCAACTCTAA
3DS1	ACACAGTGTTCCAATTATGCGTATG
3DS1	ACACCCAATGGCTTTTTTTTGTGTG
3DS1	ACACCCACCCTCATGAGATGTTCCC
3DS1	ACACCGAAGAGTCACGTGTCCTCCG
3DS1	ACACCTCCCAAGAGGCCCACCCTCC
3DS1	ACACGAACGACAAAGGCACCTGAAT
3DS1	ACACGGATATGATCCATGCATTTAC
3DS1	ACACGGCAAGAGAGGGAGCAAGGGA
3DS1	ACACGGGTGTGTGTTCCTCACCAGC
3DS1	ACACGGTTTCACTATGTTGACCAGG
3DS1	ACACTCTTGATGACGCTGCACTTTA
3DS1	ACACTGGGGGGTAAATTTCAATCTG
3DS1	ACACTGTGTTTTCACACAGAGAAAA
3DS1	ACAGAAGTGAACAGCGAGGTAGGTG
3DS1	ACAGAATGGAGAACACGGATATGAT
3DS1	ACAGACATCAGTGACCACACACCCT
3DS1	ACAGATAGACCATGGGGAGGTAAAT
3DS1	ACAGATCAATGCTGTTTTAAGGAGA
3DS1	ACAGCACCCATTTGCCCTGTATTCA
3DS1	ACAGCAGCCTTTGTCAACTCTAAAG
3DS1	ACAGCATTGATCTGTTCATGATGTA
3DS1	ACAGCATTTGCAAATAACCTATGCA
3DS1	ACAGCCAGGGCCTGGGTGATGGGAC
3DS1	ACAGCCAGGTGTGGTGGTGGGCGCG
3DS1	ACAGCCCCACCAGAAGCTCTGGGAT
3DS1	ACAGCCTGCGGAACTGTAAGGCAAA
3DS1	ACAGCGTCTCTTTAGGACAAGCACC
3DS1	ACAGGCTGGGGGAAGGACCACCCCC
3DS1	ACAGGGCAAATGGGTGCTGTGGTGG
3DS1	ACAGGGCTCATGTTGAAGCCCTCCT
3DS1	ACAGGGTGTGTGGTCACTGATGTCT
3DS1	ACAGGTAACCACATACAGCGTCTCT
3DS1	ACAGTGTTCCAATTATGCGTATGAC
3DS1	ACAGTTGTAATCTCGGCGCTTTGAG
3DS1	ACATAAAGTGCAGCGTCATCAAGAG
3DS1	ACATACAGCGTCTCTTTAGGACAAG
3DS1	ACATAGAGATGATGATGATGACGAT
3DS1	ACATCAGCATCCTGCCCTTGCTGAT
3DS1	ACATCAGTGACCACACACCCTGTTC
3DS1	ACATCTCAACTAAAGTAGTGGTATC
3DS1	ACATCTCATGAGGGTGGGTGTTTTA
3DS1	ACATGAAATCATCTCTAGATTACCT
3DS1	ACATTGAAGTTATTTTAAAAAGTAT
3DS1	ACATTTCTATCTATTATCTATCGAT
3DS1	ACCAAAATCTTTTGTTTAGAAGTTA
3DS1	ACCAAACAAGGACAGCCAGGTGTGG
3DS1	ACCAAGAGCCTGCAGGGAACAGAAG
3DS1	ACCACAAACATGGCAGCAGGAGAGA
3DS1	ACCACACACCCTGTTCCTGATGGGG
3DS1	ACCACACAGCAGCCTTTGTCAACTC
3DS1	ACCACACCTGGCTGTCCTTGTTTGG
3DS1	ACCACAGCACCCATTTGCCCTGTAT
3DS1	ACCACATACAGCGTCTCTTTAGGAC
3DS1	ACCACCACGCCCAGCATATAAAGGT
3DS1	ACCACCTGCCAGAGACTCCAATTTG
3DS1	ACCACTACTTTAGTTGAGATGTTTG
3DS1	ACCAGCATCTATTTCTTGTGACTGC
3DS1	ACCAGGCTGCTCTCAAACTCCTTAT
3DS1	ACCATAAACAAAAATCAAATGAAAA
3DS1	ACCATAGAACGTGCTGAGGATACCA
3DS1	ACCATGATCACCATGGGGTTGCTGG
3DS1	ACCATGGGGAGGTAAATGCTAATAC
3DS1	ACCATGGGGTTGCTGGGTGCCGACC
3DS1	ACCCAATGGCTTTTTTTTGTGTGTG
3DS1	ACCCAGCAACCCCATGGTGATCATG
3DS1	ACCCAGCTTCCTCCTGCTTTCTCAG
3DS1	ACCCAGGCCCTGGCTGTATTTGGGG
3DS1	ACCCAGGTTGGGCTGCTTTCTGGCT
3DS1	ACCCATTTCCCAGAAGCCCATCATG
3DS1	ACCCATTTGCCCTGTATTCAATCTC
3DS1	ACCCCAAATACAGCCAGGGCCTGGG
3DS1	ACCCCATGGTGATCATGGTCACAGG
3DS1	ACCCCCATATAAACAGCAGGAAAGA
3DS1	ACCCCCCAGTGTGGGAGGGTGGGCC
3DS1	ACCCCGTCTCCTTAAAACAGCATTG
3DS1	ACCCCTACTTCCAATCACCTGTGCA
3DS1	ACCCCTTCAAACCTCAGATTGAAAT
3DS1	ACCCGTGTGCTCCCATCCTGCTTCC
3DS1	ACCCTCATGAGATGTTCCCTTCCCT
3DS1	ACCCTGACGGACAGCCCCACCAGAA
3DS1	ACCCTGAGATCAGCAAGGGCAGGAT
3DS1	ACCCTGCTTCCAGAAGATCAGAGTC
3DS1	ACCGAAGAGTCACGTGTCCTCCGCG
3DS1	ACCTAGTAAAAAATAAATCTAACTG
3DS1	ACCTATAATTCCTGATACAGCCTAC
3DS1	ACCTCAGACACCTGCACATTCTGAT
3DS1	ACCTCAGATTGAAATTTACCCCCCA
3DS1	ACCTCCACAAAGTGTTTCTACCAGA
3DS1	ACCTCCCAAGAGGCCCACCCTCCCA
3DS1	ACCTCCCCATGGTCTATCTGTATCT
3DS1	ACCTCCGCTTCCTGAAGTGCCGGAA
3DS1	ACCTCGCTGTTCACTTCTGTTCCCT
3DS1	ACCTCGGCCTCCTGGCTTTAAGTGC
3DS1	ACCTGACAGGCTGGGGGAAGGACCA
3DS1	ACCTGCCAGAGACTCCAATTTGTTC
3DS1	ACCTGGCTGTCCTTGTTTGGTTTCC
3DS1	ACCTGGGTTCCTAACTTGTCCTTGA
3DS1	ACCTGGGTTTTGTACCCTGGAGCCA
3DS1	ACCTGTCACCATAAACAAAAATCAA
3DS1	ACCTGTGAATCAAGAAATGCAAGAC
3DS1	ACCTGTGACCATGATCACCATGGGG
3DS1	ACCTGTGCAGATACAGATAGACCAT
3DS1	ACCTTAAACCACACAGCAGCCTTTG
3DS1	ACGAACGACAAAGGCACCTGAATTC
3DS1	ACGACAAAGGCACCTGAATTCCCAT
3DS1	ACGCATCATGGAACCGATGGAGAAA
3DS1	ACGCCCAGCATATAAAGGTATTTAT
3DS1	ACGCTGCACTTTATGTAGCCTTATA
3DS1	ACGCTGTATGTGGTTACCTGTGAAT
3DS1	ACGCTTGCATCCAAGGCTTCCACCT
3DS1	ACGGACAGCCCCACCAGAAGCTCTG
3DS1	ACGGATATGATCCATGCATTTACAC
3DS1	ACGGCAAGAGAGGGAGCAAGGGAGA
3DS1	ACGGGTGTGTGTTCCTCACCAGCAG
3DS1	ACGTGATGCAGTGCTTTAGCTGAGT
3DS1	ACGTGCTGAGGATACCACTACTTTA
3DS1	ACGTGTCCTCCGCGAGGCACCACAG
3DS1	ACGTTCCCATCTTCCATGGCAGAAT
3DS1	ACTAAAGTAGTGGTATCCTCAGCAC
3DS1	ACTAAGAAGTGTTTTTATAGTGTCA
3DS1	ACTAATCTCTTTCCTGCTGTTTATA
3DS1	ACTACATTGAAGTTATTTTAAAAAG
3DS1	ACTAGTGGTCTTCCTCCACTTTCAA
3DS1	ACTATGTTGACCAGGCTGCTCTCAA
3DS1	ACTCAAACACCTCCCAAGAGGCCCA
3DS1	ACTCATATAAAACAATACAAAGTAG
3DS1	ACTCATCAGTAAGACAGACATCAGT
3DS1	ACTCCCCCTCTCCCTTGCTCCCTCT
3DS1	ACTCGCGCCCACCACCACACCTGGC
3DS1	ACTCTCCACCCCATCTCTCTTCATA
3DS1	ACTCTGATCTTCTGGAAGCAGGGTG
3DS1	ACTCTTGATGACGCTGCACTTTATG
3DS1	ACTCTTTGTGCAGAAAGAAGTGCTC
3DS1	ACTCTTTTTGTATATTTTTTGTAGA
3DS1	ACTGACACTATAAAAACACTTCTTA
3DS1	ACTGAGAAAGCAGGAGGAAGCTGGG
3DS1	ACTGATGAGTTGATACCACCTGCCA
3DS1	ACTGCATCACGTCCTCCTCCAGGAA
3DS1	ACTGCATCTATACCTGTCACCATAA
3DS1	ACTGCCACCATGCCCGGCTAACTCT
3DS1	ACTGCCTCAGGCTGCTCCCACTCTG
3DS1	ACTGGGGGGTAAATTTCAATCTGAG
3DS1	ACTGGGTTGTGCGTCTTGGCAGCCA
3DS1	ACTGTGAACCACCACGCCCAGCATA
3DS1	ACTTAAAGCCAGGAGGCCGAGGTTG
3DS1	ACTTACTTTTTTTTGTTGGAGCACC
3DS1	ACTTCAGGAAGCGGAGGTGGGCGGA
3DS1	ACTTCCAATCACCTGTGCAGATACA
3DS1	ACTTCGCATTTTTGATCTTGATTTC
3DS1	ACTTCTGTTCCCTGCAGGCTCTTGG
3DS1	ACTTCTTTCTGCACAAAGAGTGGAT
3DS1	ACTTCTTTGATTCTTTATCTTATCC
3DS1	ACTTGAGCCTGGGTAACTTCTAAAC
3DS1	ACTTGCTAACCCCGTCTCCTTAAAA
3DS1	ACTTGTCCTTGACCTGGGTTCCTAA
3DS1	ACTTTCAAAGCCCGCAGTGGCTGAT
3DS1	ACTTTGTATTGTTTTATATGAGTAA
3DS1	ACTTTTTAAAATAACTTCAATGTAG
3DS1	ACTTTTTTTTGTTGGAGCACCAGCG
3DS1	AGAAACACTTTGTGGAGGTAAAACA
3DS1	AGAAAGCAGCCCAACCTGGGTTTTG
3DS1	AGAAAGCAGGAGGAAGCTGGGTCTC
3DS1	AGAAATGCAAGACAATTCATAAAGA
3DS1	AGAACGTGCTGAGGATACCACTACT
3DS1	AGAACTTGCTAACCCCGTCTCCTTA
3DS1	AGAAGATCAGAGTCCAGGGATGAGA
3DS1	AGAAGCACTTAAAGCCAGGAGGCCG
3DS1	AGAAGTCAGGAGAACTGATTCGCTG
3DS1	AGAAGTGAACAGCGAGGTAGGTGCT
3DS1	AGAAGTGTTTTTATAGTGTCAGTTA
3DS1	AGAATAACTGTCCCCAATGATGGCT
3DS1	AGAATATTCCAGGAGGGCTTCAACA
3DS1	AGAATCAAAGAAGTAATTATAGAGA
3DS1	AGAATCAATGGAATGGGACCTCAGA
3DS1	AGAATCAGCGAATCAGTTCTCCTGA
3DS1	AGAATGGAGAACACGGATATGATCC
3DS1	AGAATGTGCAGGTGTCTGAGGTTAC
3DS1	AGAATTCTACTTCGCATTTTTGATC
3DS1	AGACAACACCACTACACTCCAGCCT
3DS1	AGACAATCAGCCTAAAACCTCTTCC
3DS1	AGACACGGTTTCACTATGTTGACCA
3DS1	AGACAGACATCAGTGACCACACACC
3DS1	AGACAGCCCAGGCTGTTCTGGGACT
3DS1	AGACCATGGGGAGGTAAATGCTAAT
3DS1	AGACCCAGCTTCCTCCTGCTTTCTC
3DS1	AGACGCTGTATGTGGTTACCTGTGA
3DS1	AGACGGGGTTAGCAAGTTCTCCCTC
3DS1	AGACTTACTTTTTTTTGTTGGAGCA
3DS1	AGAGAATTCTACTTCGCATTTTTGA
3DS1	AGAGAGATGGGGTGGAGAGTGAGAG
3DS1	AGAGAGGGAGCAAGGGAGAGGGGGA
3DS1	AGAGATCCACTCTTTGTGCAGAAAG
3DS1	AGAGATGATGATGATGACGATGATG
3DS1	AGAGATGGGGTGGAGAGTGAGAGAG
3DS1	AGAGCAGGAGCTGGGATCACAGGGA
3DS1	AGAGCCTGCAGGGAACAGAAGTGAA
3DS1	AGAGCTGGGAGGTTTGAGCCAACGC
3DS1	AGAGCTGGTTGTTCATAAGAGCTTG
3DS1	AGAGCTTCTGGTGGGGCTGTCCGTC
3DS1	AGAGGCCCACCCTCCCACACTGGGG
3DS1	AGAGGGGGAGTGATGGAGCTTCCAA
3DS1	AGAGGTTTCAGTGAGCCAAGACAAC
3DS1	AGAGGTTTTAGGCTGATTGTCTAAT
3DS1	AGAGTCACGTGTCCTCCGCGAGGCA
3DS1	AGAGTGGATCTCTAAGGACCCCTCA
3DS1	AGAGTGGGAGCAGCCTGAGGCAGTC
3DS1	AGAGTTGACAAAGGCTGCTGTGTGG
3DS1	AGATAAAGAATCAAAGAAGTAATTA
3DS1	AGATAATAGATAGAAATGTGCAGAA
3DS1	AGATAGAATCAATGGAATGGGACCT
3DS1	AGATAGACCATGGGGAGGTAAATGC
3DS1	AGATCAAAAATGCGAAGTAGAATTC
3DS1	AGATCAATGCTGTTTTAAGGAGACG
3DS1	AGATCACAAAGAATAGCACATTTCA
3DS1	AGATCAGAGTCCAGGGATGAGAACT
3DS1	AGATCAGCAAGGGCAGGATGCTGAT
3DS1	AGATCAGGAGGAAAGTCCCAGAACA
3DS1	AGATCCACTCTTTGTGCAGAAAGAA
3DS1	AGATGGCGGGAGACCCAGCTTCCTC
3DS1	AGATGGGGTGGAGAGTGAGAGAGAG
3DS1	AGATTACAACTGTGAACCACCACGC
3DS1	AGATTACCTATAATTCCTGATACAG
3DS1	AGATTCCATCACACACACACAAAAA
3DS1	AGATTCGTGGGTGAAAATAAAGCGG
3DS1	AGATTGAAATTTACCCCCCAGTGTG
3DS1	AGATTGAATACAGGGCAAATGGGTG
3DS1	AGATTTTGGTTTGCCTTACAGTTCC
3DS1	AGCAACCCCATGGTGATCATGGTCA
3DS1	AGCAAGGGAGAGGGGGAGTGATGGA
3DS1	AGCAAGGGCAGGATGCTGATGTTAC
3DS1	AGCAAGTTCTCCCTCTATTAGTTCC
3DS1	AGCACACGGGTGTGTGTTCCTCACC
3DS1	AGCACCCATTTGCCCTGTATTCAAT
3DS1	AGCACTCAGCTAAAGCACTGCATCA
3DS1	AGCACTGCATCACGTCCTCCTCCAG
3DS1	AGCACTTAAAGCCAGGAGGCCGAGG
3DS1	AGCACTTCTTTCTGCACAAAGAGTG
3DS1	AGCAGCCCAACCTGGGTTTTGTACC
3DS1	AGCAGCCTGAGGCAGTCACAAGAAA
3DS1	AGCAGCCTTTGTCAACTCTAAAGGG
3DS1	AGCAGGAGCTGGGATCACAGGGATG
3DS1	AGCAGGAGGAAGCTGGGTCTCCCGC
3DS1	AGCAGGATGGGAGCACACGGGTGTG
3DS1	AGCAGTAAAACTTATATACTTTTTA
3DS1	AGCATCCTGCCCTTGCTGATCTCAG
3DS1	AGCATCTATTTCTTGTGACTGCCTC
3DS1	AGCATTGATCTGTTCATGATGTATC
3DS1	AGCATTTACCTCCCCATGGTCTATC
3DS1	AGCCAACGCTTGCATCCAAGGCTTC
3DS1	AGCCAAGACAACACCACTACACTCC
3DS1	AGCCAGGAGGCCGAGGTTGCACTGA
3DS1	AGCCAGGGCCTGGGTGATGGGACCC
3DS1	AGCCAGGTGTGGTGGTGGGCGCGAG
3DS1	AGCCATTGGGTGTAAATGCATGGAT
3DS1	AGCCCAACCTGGGTTTTGTACCCTG
3DS1	AGCCCAGGCTGTTCTGGGACTTTCC
3DS1	AGCCCCACCAGAAGCTCTGGGATTC
3DS1	AGCCCCTCAATCTTACCCATTTCCC
3DS1	AGCCCTCCTGGAATATTCTGCCATG
3DS1	AGCCGCTTTATTTTCACCCACGAAT
3DS1	AGCCTGAGGCAGTCACAAGAAATAG
3DS1	AGCCTGCAGGGAACAGAAGTGAACA
3DS1	AGCCTGCGGAACTGTAAGGCAAACC
3DS1	AGCCTGGGTAACTTCTAAACAAAAG
3DS1	AGCCTGGTGGTAACATCAGCATCCT
3DS1	AGCCTGTCAGGTAGAACAGCAGCCT
3DS1	AGCCTGTCCTCTTCCACCCCCATAT
3DS1	AGCCTTGGATGCAAGCGTTGGCTCA
3DS1	AGCGAATCAGTTCTCCTGACTTCTC
3DS1	AGCGCCGAGATTACAACTGTGAACC
3DS1	AGCGCTGTGGTGCCTCGCGGAGGAC
3DS1	AGCGTCATCAAGAGTGTGGACACAG
3DS1	AGCGTCTCTTTAGGACAAGCACCCA
3DS1	AGCGTTGGCTCAAACCTCCCAGCTC
3DS1	AGCTAAAGCACTGCATCACGTCCTC
3DS1	AGCTCTCCAGGAACTAATAGAGGGA
3DS1	AGCTCTGAGGTCCCATTCCATTGAT
3DS1	AGCTCTTATGAACAACCAGCTCTCC
3DS1	AGCTGGTTGTTCATAAGAGCTTGGA
3DS1	AGCTTCCAAGCTCTTATGAACAACC
3DS1	AGCTTCTGGTGGGGCTGTCCGTCAG
3DS1	AGGAAACAAAAGTGAAATCAAGATC
3DS1	AGGAAACCAAACAAGGACAGCCAGG
3DS1	AGGAAAGTCCCAGAACAGCCTGGGC
3DS1	AGGAACACACACCCGTGTGCTCCCA
3DS1	AGGAACAGGGTGTGTGGTCACTGAT
3DS1	AGGAACTAATAGAGGGAGAACTTGC
3DS1	AGGAAGCTGGGTCTCCCGCCATCTG
3DS1	AGGAATTATAGGTAATCTAGAGATG
3DS1	AGGACAAGTTAGGAACCCAGGTCAA
3DS1	AGGACAGCCAGGTGTGGTGGTGGGC
3DS1	AGGACGTGATGCAGTGCTTTAGCTG
3DS1	AGGAGAACTGATTCGCTGATTCTCC
3DS1	AGGAGACGGGGTTAGCAAGTTCTCC
3DS1	AGGAGCTGGGATCACAGGGATGCAC
3DS1	AGGAGGAAAGTCCCAGAACAGCCTG
3DS1	AGGAGGAAGCTGGGTCTCCCGCCAT
3DS1	AGGAGGACGTGATGCAGTGCTTTAG
3DS1	AGGAGGCCGAGGTTGCACTGAGCCG
3DS1	AGGATACCACTACTTTAGTTGAGAT
3DS1	AGGCAAACCAAAATCTTTTGTTTAG
3DS1	AGGCAGTCACAAGAAATAGATGCTG
3DS1	AGGCCAATTTCTCCATCGGTTCCAT
3DS1	AGGCCCACCCTCCCACACTGGGGGG
3DS1	AGGCCCTGGCTGTATTTGGGGTCAA
3DS1	AGGCTACATAAAGTGCAGCGTCATC
3DS1	AGGCTCCACCCTGCTTCCAGAAGAT
3DS1	AGGCTGATTGTCTAATGGATAAGAT
3DS1	AGGCTGCTGTGTGGTTTAAGGTGGC
3DS1	AGGCTGTATCAGGAATTATAGGTAA
3DS1	AGGCTGTTCTGGGACTTTCCTCCTG
3DS1	AGGGAACATCTCATGAGGGTGGGTG
3DS1	AGGGAGAACTTGCTAACCCCGTCTC
3DS1	AGGGAGATTGAATACAGGGCAAATG
3DS1	AGGGAGCAAGGGAGAGGGGGAGTGA
3DS1	AGGGCAAATGGGTGCTGTGGTGGGA
3DS1	AGGGCACGCATCATGGAACCGATGG
3DS1	AGGGCAGGATGCTGATGTTACCACC
3DS1	AGGGCCTGGCTGCCAAGACGCACAA
3DS1	AGGGCTCATGTTGAAGCCCTCCTGG
3DS1	AGGGCTGGAGAAGTCAGGAGAACTG
3DS1	AGGGCTTCAACATGAGCCCTGTGAC
3DS1	AGGGGGTGGTCCTTCCCCCAGCCTG
3DS1	AGGGTACAAAACCCAGGTTGGGCTG
3DS1	AGGGTCCCATCACCCAGGCCCTGGC
3DS1	AGGTCAAGGACAAGTTAGGAACCCA
3DS1	AGGTCCCTGCAAGGGCACGCATCAT
3DS1	AGGTGGTATCAACTCATCAGTAAGA
3DS1	AGGTGTCATACGCATAATTGGAACA
3DS1	AGGTGTCTGAGGTTACCTGGAAGAA
3DS1	AGGTGTGGTGGTGGGCGCGAGTAAT
3DS1	AGGTTACCTGGAAGAAGAGGAGACA
3DS1	AGGTTATTTGCAAATGCTGTGCCAT
3DS1	AGGTTGGGCTGCTTTCTGGCTTCCC
3DS1	AGGTTTCAGTGAGCCAAGACAACAC
3DS1	AGGTTTGAGCCAACGCTTGCATCCA
3DS1	AGGTTTTAGGCTGATTGTCTAATGG
3DS1	AGTAAAAAATAAATCTAACTGACAC
3DS1	AGTAAAACTTATATACTTTTTAAAA
3DS1	AGTAAGACAGACATCAGTGACCACA
3DS1	AGTACAGCCTGCGGAACTGTAAGGC
3DS1	AGTATATAAGTTTTACTGCTGACAG
3DS1	AGTATTAGCATTTACCTCCCCATGG
3DS1	AGTCACAAGAAATAGATGCTGGTGC
3DS1	AGTCACGTGTCCTCCGCGAGGCACC
3DS1	AGTCATGGGGGTGGATACATCATGA
3DS1	AGTCTCTGGCAGGTGGTATCAACTC
3DS1	AGTGAAATCAAGATCAAAAATGCGA
3DS1	AGTGACCACACACCCTGTTCCTGAT
3DS1	AGTGAGAGAGAGAGAGAGAGCATTA
3DS1	AGTGAGCCAAGACAACACCACTACA
3DS1	AGTGATGGAGCTTCCAAGCTCTTAT
3DS1	AGTGCAGCGTCATCAAGAGTGTGGA
3DS1	AGTGGAGGAAGACCACTAGTCACAG
3DS1	AGTGGATCTCTAAGGACCCCTCACG
3DS1	AGTGGGAGATAGAATCAATGGAATG
3DS1	AGTGGGAGCAGCCTGAGGCAGTCAC
3DS1	AGTGGTATCCTCAGCACGTTCTATG
3DS1	AGTGGTCTTCCTCCACTTTCAAAGC
3DS1	AGTGGTGTTGTCTTGGCTCACTGAA
3DS1	AGTGTAGTGGTGTTGTCTTGGCTCA
3DS1	AGTGTCAGTTAGATTTATTTTTTAC
3DS1	AGTGTGGGAGGGTGGGCCTCTTGGG
3DS1	AGTGTTATTCCCAAAGAGTCCTGAA
3DS1	AGTGTTCCAATTATGCGTATGACAC
3DS1	AGTGTTTCTACCAGAAGAACCCAAG
3DS1	AGTGTTTTTATAGTGTCAGTTAGAT
3DS1	AGTTAGCCGGGCATGGTGGCAGTTG
3DS1	AGTTAGGAAACCAAACAAGGACAGC
3DS1	AGTTAGGAACCCAGGTCAAGGACAA
3DS1	AGTTCCTCTTTATGAATTGTCTTGC
3DS1	AGTTCCTGGAGAGCTGGTTGTTCAT
3DS1	AGTTCTCCCTCTATTAGTTCCTGGA
3DS1	AGTTGATACCACCTGCCAGAGACTC
3DS1	AGTTGTAATCTCGGCGCTTTGAGAG
3DS1	ATAAAACAATACAAAGTAGACACGG
3DS1	ATAAAACACACACGAACGACAAAGG
3DS1	ATAAACAAAAATCAAATGAAAATGG
3DS1	ATAAACAGCAGGAAAGAGATTAGTG
3DS1	ATAAAGAATCAAAGAAGTAATTATA
3DS1	ATAAAGCGGCTTTTTAATTATCTTA
3DS1	ATAAAGTGCAGCGTCATCAAGAGTG
3DS1	ATAAATCTAACTGACACTATAAAAA
3DS1	ATAACTGTCCCCAATGATGGCTACA
3DS1	ATAAGATAAAGAATCAAAGAAGTAA
3DS1	ATAAGGCTACATAAAGTGCAGCGTC
3DS1	ATAATAAAACACACACGAACGACAA
3DS1	ATAATAGATAGAAATGTGCAGAAAG
3DS1	ATAATTAAAAAGCCGCTTTATTTTC
3DS1	ATAATTACTTCTTTGATTCTTTATC
3DS1	ATAATTGGAACACTGTGTTTTCACA
3DS1	ATACAAAAAGAGTTAGCCGGGCATG
3DS1	ATACAAAGTAGACACGGCATGGAGG
3DS1	ATACAGATAGACCATGGGGAGGTAA
3DS1	ATACAGCCAGGGCCTGGGTGATGGG
3DS1	ATACAGCGTCTCTTTAGGACAAGCA
3DS1	ATACATAGAGATGATGATGATGACG
3DS1	ATACATCATGAACAGATCAATGCTG
3DS1	ATACCTGTCACCATAAACAAAAATC
3DS1	ATACCTTTATATGCTGGGCGTGGTG
3DS1	ATAGAACGTGCTGAGGATACCACTA
3DS1	ATAGAATCAATGGAATGGGACCTCA
3DS1	ATAGACCATGGGGAGGTAAATGCTA
3DS1	ATAGAGATGATGATGATGACGATGA
3DS1	ATAGATAATAGATAGAAATGTGCAG
3DS1	ATAGCACATTTCACACGGGCTTCAA
3DS1	ATAGCTCTGAGGTCCCATTCCATTG
3DS1	ATAGGTAATCTAGAGATGATTTCAT
3DS1	ATAGGTTATTTGCAAATGCTGTGCC
3DS1	ATATAAAACAATACAAAGTAGACAC
3DS1	ATATAAACAGCAGGAAAGAGATTAG
3DS1	ATATAATAAAACACACACGAACGAC
3DS1	ATATACAAAAAGAGTTAGCCGGGCA
3DS1	ATATACTTTTTAAAATAACTTCAAT
3DS1	ATATCCGTGTTCTCCATTCTGTTCC
3DS1	ATATGAAATGGCACAGCATTTGCAA
3DS1	ATATGAAGAGAGATGGGGTGGAGAG
3DS1	ATATGATCCATGCATTTACACCCAA
3DS1	ATATGCTGGGCGTGGTGGTTCACAG
3DS1	ATATTCCAGGAGGGCTTCAACATGA
3DS1	ATATTCTGCCATGGAAGATGGGAAC
3DS1	ATCAAAAATGCGAAGTAGAATTCTC
3DS1	ATCAACTCATCAGTAAGACAGACAT
3DS1	ATCAAGATCAAAAATGCGAAGTAGA
3DS1	ATCAATGCTGTTTTAAGGAGACGGG
3DS1	ATCACAAAGAATAGCACATTTCACA
3DS1	ATCACAGGGATGCACCACCATGCTC
3DS1	ATCACCATGGGGTTGCTGGGTGCCG
3DS1	ATCACCCAGGCCCTGGCTGTATTTG
3DS1	ATCACCTGTGCAGATACAGATAGAC
3DS1	ATCACGTCCTCCTCCAGGAAGAACA
3DS1	ATCACTCCCCCTCTCCCTTGCTCCC
3DS1	ATCAGAGTCCAGGGATGAGAACTCA
3DS1	ATCAGGAATTATAGGTAATCTAGAG
3DS1	ATCAGGAGGAAAGTCCCAGAACAGC
3DS1	ATCAGTAAGACAGACATCAGTGACC
3DS1	ATCAGTTCTCCTGACTTCTCCAGCC
3DS1	ATCATCCCAGGATATCATGGCCCCA
3DS1	ATCATCGTCATCATCATCATCTCTA
3DS1	ATCATCTCTAGATTACCTATAATTC
3DS1	ATCATCTCTATGTATCATCTATCAG
3DS1	ATCATGGAACCGATGGAGAAATTGG
3DS1	ATCATTGGGGACAGTTATTCTTCCC
3DS1	ATCCATTAGACAATCAGCCTAAAAC
3DS1	ATCCCTGGACTCTGATCTTCTGGAA
3DS1	ATCCCTGTGATCCCAGCTCCTGCTC
3DS1	ATCCGCCCACCTCCGCTTCCTGAAG
3DS1	ATCCGTGTTCTCCATTCTGTTCCAT
3DS1	ATCCTCCAGAGCAGGAGCTGGGATC
3DS1	ATCGCTGGTGCTCCAACAAAAAAAA
3DS1	ATCGGTTCCATGATGCGTGCCCTTG
3DS1	ATCTATACCTGTCACCATAAACAAA
3DS1	ATCTATTTCTTGTGACTGCCTCAGG
3DS1	ATCTCATGAGGGTGGGTGTTTTAGA
3DS1	ATCTCCCTTGACCCCAAATACAGCC
3DS1	ATCTCTAGATTACCTATAATTCCTG
3DS1	ATCTCTTTCCTGCTGTTTATATGGG
3DS1	ATCTGAGGTTTGAAGGGGTCAAACA
3DS1	ATCTGCACAGGTGATTGGAAGTAGG
3DS1	ATCTGTAGGTCCCTGCAAGGGCACG
3DS1	ATCTGTATCTGCACAGGTGATTGGA
3DS1	ATCTGTTCATGATGTATCCACCCCC
3DS1	ATCTTACCCATTTCCCAGAAGCCCA
3DS1	ATCTTTTGTTTAGAAGTTACCCAGG
3DS1	ATGAACAGATCAATGCTGTTTTAAG
3DS1	ATGAAGAGAGATGGGGTGGAGAGTG
3DS1	ATGAATAGCTCTGAGGTCCCATTCC
3DS1	ATGACTCAAACACCTCCCAAGAGGC
3DS1	ATGAGTTGATACCACCTGCCAGAGA
3DS1	ATGATCACCATGGGGTTGCTGGGTG
3DS1	ATGATCCATGCATTTACACCCAATG
3DS1	ATGATCTCGGCTCAGTGCAACCTCG
3DS1	ATGATGACGATGATGATGATAGACA
3DS1	ATGATGGGCTTCTGGGAAATGGGTA
3DS1	ATGATGTATCCACCCCCATGACTCA
3DS1	ATGCAAGACAATTCATAAAGAGGAA
3DS1	ATGCAAGCGTTGGCTCAAACCTCCC
3DS1	ATGCACCTGTAATCACAGCTACTAG
3DS1	ATGCATGGATCATATCCGTGTTCTC
3DS1	ATGCCACCTTAAACCACACAGCAGC
3DS1	ATGCCCGGCTAACTCTTTTTGTATA
3DS1	ATGCGAAGTAGAATTCTCTTATGTC
3DS1	ATGCGTGCCCTTGCAGGGACCTACA
3DS1	ATGCTGATGTTACCACCAGGCTCCA
3DS1	ATGCTGTGCCATTTCATATAAGAGG
3DS1	ATGCTGTTTTAAGGAGACGGGGTTA
3DS1	ATGGAATGGGACCTCAGAGCTATTC
3DS1	ATGGAGAACACGGATATGATCCATG
3DS1	ATGGAGCCTGGTGGTAACATCAGCA
3DS1	ATGGAGCTTCCAAGCTCTTATGAAC
3DS1	ATGGATAAGATAAAGAATCAAAGAA
3DS1	ATGGCTTTTTTTTGTGTGTGTGTGA
3DS1	ATGGGACCCTGACGGACAGCCCCAC
3DS1	ATGGGAGCACACGGGTGTGTGTTCC
3DS1	ATGGGCTTCTGGGAAATGGGTAAGA
3DS1	ATGGGGGTGGAAGAGGACAGGCTGC
3DS1	ATGGGGGTGGATACATCATGAACAG
3DS1	ATGGGGTGGAGAGTGAGAGAGAGAG
3DS1	ATGGGGTTGCTGGGTGCCGACCACC
3DS1	ATGGGTAAGATTGAGGGGCTGAGGG
3DS1	ATGGTGATCATGGTCACAGGTCAGA
3DS1	ATGTAGCCATCATTGGGGACAGTTA
3DS1	ATGTATCCACCCCCATGACTCAAAC
3DS1	ATGTGCAGGTGTCTGAGGTTACCTG
3DS1	ATGTGCTATTCTTTGTGATCTCGGG
3DS1	ATGTGGATGGAGCCTGGTGGTAACA
3DS1	ATGTGGTTACCTGTGAATCAAGAAA
3DS1	ATGTGTCTCCCGAGATCACAAAGAA
3DS1	ATGTTACCACCAGGCTCCATCCACA
3DS1	ATGTTAGGCTGCTGTTCTACCTGAC
3DS1	ATGTTGAAGCCCTCCTGGAATATTC
3DS1	ATGTTTGACCCCTTCAAACCTCAGA
3DS1	ATTAAAAAGCCGCTTTATTTTCACC
3DS1	ATTACAACTGTGAACCACCACGCCC
3DS1	ATTACCACAAACATGGCAGCAGGAG
3DS1	ATTACCTATAATTCCTGATACAGCC
3DS1	ATTACTCATATAAAACAATACAAAG
3DS1	ATTACTTCTTTGATTCTTTATCTTA
3DS1	ATTCCAGGAGGGCTTCAACATGAGC
3DS1	ATTCCATCACACACACACAAAAAAA
3DS1	ATTCCGGCACTTCAGGAAGCGGAGG
3DS1	ATTCTACTTCGCATTTTTGATCTTG
3DS1	ATTCTATGCCACCTTAAACCACACA
3DS1	ATTCTTTATCTTATCCATTAGACAA
3DS1	ATTCTTTGTGATCTCGGGAGACACA
3DS1	ATTGAAATTTACCCCCCAGTGTGGG
3DS1	ATTGATCTGTTCATGATGTATCCAC
3DS1	ATTGGAACACTGTGTTTTCACACAG
3DS1	ATTGGAGTCTCTGGCAGGTGGTATC
3DS1	ATTGGGGACAGTTATTCTTCCCACC
3DS1	ATTGGGTGTAAATGCATGGATCATA
3DS1	ATTGTCTAATGGATAAGATAAAGAA
3DS1	ATTGTCTTGCATTTCTTGATTCACA
3DS1	ATTGTTTTATATGAGTAATTTTGCA
3DS1	ATTTACACCCAATGGCTTTTTTTTG
3DS1	ATTTACCCCCCAGTGTGGGAGGGTG
3DS1	ATTTCTCCATCGGTTCCATGATGCG
3DS1	ATTTCTTGATTCACAGGTAACCACA
3DS1	ATTTCTTGTGACTGCCTCAGGCTGC
3DS1	ATTTGATTTTTGTTTATGGTGACAG
3DS1	ATTTTAAAAAGTATATAAGTTTTAC
3DS1	ATTTTCACCCACGAATCTTGTGGAA
3DS1	ATTTTCATTTGATTTTTGTTTATGG
3DS1	ATTTTGGTTTGCCTTACAGTTCCGC
3DS1	ATTTTTGATCTTGATTTCACTTTTG
3DS1	ATTTTTGTTTATGGTGACAGGTATA
3DS1	CAAAAAAAAGTAAGTCTCACGAAGC
3DS1	CAAAAAATATACAAAAAGAGTTAGC
3DS1	CAAAAAGAGTTAGCCGGGCATGGTG
3DS1	CAAAAGATTTTGGTTTGCCTTACAG
3DS1	CAAAATAGATAAATAGATAGATCGA
3DS1	CAAAATCTTTTGTTTAGAAGTTACC
3DS1	CAAAATTACTCATATAAAACAATAC
3DS1	CAAACAAGGACAGCCAGGTGTGGTG
3DS1	CAAACACCTCCCAAGAGGCCCACCC
3DS1	CAAACCAAAATCTTTTGTTTAGAAG
3DS1	CAAACCTCAGATTGAAATTTACCCC
3DS1	CAAAGAATAGCACATTTCACACGGG
3DS1	CAAAGAGTGGATCTCTAAGGACCCC
3DS1	CAAAGCGCCGAGATTACAACTGTGA
3DS1	CAAAGTGTTTCTACCAGAAGAACCC
3DS1	CAAATGCTGTGCCATTTCATATAAG
3DS1	CAAATGGGTGCTGTGGTGGGAAGAA
3DS1	CAACAAAAAAAAGTAAGTCTCACGA
3DS1	CAACACCACTACACTCCAGCCTGGG
3DS1	CAACCCCATGGTGATCATGGTCACA
3DS1	CAACCTGGGTTTTGTACCCTGGAGC
3DS1	CAACGCTTGCATCCAAGGCTTCCAC
3DS1	CAACTAAAGTAGTGGTATCCTCAGC
3DS1	CAACTCATCAGTAAGACAGACATCA
3DS1	CAACTGTGAACCACCACGCCCAGCA
3DS1	CAAGAAATGCAAGACAATTCATAAA
3DS1	CAAGACAACACCACTACACTCCAGC
3DS1	CAAGACAATTCATAAAGAGGAACTG
3DS1	CAAGAGCCTGCAGGGAACAGAAGTG
3DS1	CAAGAGGCCCACCCTCCCACACTGG
3DS1	CAAGATTCGTGGGTGAAAATAAAGC
3DS1	CAAGCGTTGGCTCAAACCTCCCAGC
3DS1	CAAGGACAAGTTAGGAACCCAGGTC
3DS1	CAAGGACAGCCAGGTGTGGTGGTGG
3DS1	CAAGGCCAATTTCTCCATCGGTTCC
3DS1	CAAGGGAGAGGGGGAGTGATGGAGC
3DS1	CAAGGGAGATTGAATACAGGGCAAA
3DS1	CAAGGGCAGGATGCTGATGTTACCA
3DS1	CAAGTTAGGAAACCAAACAAGGACA
3DS1	CAAGTTAGGAACCCAGGTCAAGGAC
3DS1	CAAGTTCTCCCTCTATTAGTTCCTG
3DS1	CAATACAAAGTAGACACGGCATGGA
3DS1	CAATCACCTGTGCAGATACAGATAG
3DS1	CAATCAGAATGTGCAGGTGTCTGAG
3DS1	CAATCTGAGGTTTGAAGGGGTCAAA
3DS1	CAATCTTACCCATTTCCCAGAAGCC
3DS1	CAATTTCTCCATCGGTTCCATGATG
3DS1	CACAAAAAAAAGCCATTGGGTGTAA
3DS1	CACAAAATAGATAAATAGATAGATC
3DS1	CACAAAGAATAGCACATTTCACACG
3DS1	CACAAAGAGTGGATCTCTAAGGACC
3DS1	CACAAAGTGTTTCTACCAGAAGAAC
3DS1	CACAAGATTCGTGGGTGAAAATAAA
3DS1	CACACACACAAAAAAAAGCCATTGG
3DS1	CACACACCCGTGTGCTCCCATCCTG
3DS1	CACACACGAACGACAAAGGCACCTG
3DS1	CACACAGCAGCCTTTGTCAACTCTA
3DS1	CACACGAACGACAAAGGCACCTGAA
3DS1	CACACGGGTGTGTGTTCCTCACCAG
3DS1	CACAGCACCCATTTGCCCTGTATTC
3DS1	CACAGCAGCCTTTGTCAACTCTAAA
3DS1	CACAGCATTTGCAAATAACCTATGC
3DS1	CACAGGGATGCACCACCATGCTCGG
3DS1	CACAGGGCTCATGTTGAAGCCCTCC
3DS1	CACAGGTAACCACATACAGCGTCTC
3DS1	CACAGTGTTCCAATTATGCGTATGA
3DS1	CACAGTTGTAATCTCGGCGCTTTGA
3DS1	CACATACAGCGTCTCTTTAGGACAA
3DS1	CACATTTCTATCTATTATCTATCGA
3DS1	CACCACAGCACCCATTTGCCCTGTA
3DS1	CACCAGCATCTATTTCTTGTGACTG
3DS1	CACCATAAACAAAAATCAAATGAAA
3DS1	CACCATGGGGTTGCTGGGTGCCGAC
3DS1	CACCCAGGCCCTGGCTGTATTTGGG
3DS1	CACCCCCATATAAACAGCAGGAAAG
3DS1	CACCCCTACTTCCAATCACCTGTGC
3DS1	CACCCGTGTGCTCCCATCCTGCTTC
3DS1	CACCCTCATGAGATGTTCCCTTCCC
3DS1	CACCGAAGAGTCACGTGTCCTCCGC
3DS1	CACCTCCCAAGAGGCCCACCCTCCC
3DS1	CACCTCCGCTTCCTGAAGTGCCGGA
3DS1	CACCTGGCTGTCCTTGTTTGGTTTC
3DS1	CACCTGTGCAGATACAGATAGACCA
3DS1	CACGCATCATGGAACCGATGGAGAA
3DS1	CACGCCCAGCATATAAAGGTATTTA
3DS1	CACGGATATGATCCATGCATTTACA
3DS1	CACGGCAAGAGAGGGAGCAAGGGAG
3DS1	CACGGGTGTGTGTTCCTCACCAGCA
3DS1	CACGGTTTCACTATGTTGACCAGGC
3DS1	CACGTCCTCCTCCAGGAAGAACAGG
3DS1	CACGTGTCCTCCGCGAGGCACCACA
3DS1	CACGTTCCCATCTTCCATGGCAGAA
3DS1	CACTACTTTAGTTGAGATGTTTGAC
3DS1	CACTATGTTGACCAGGCTGCTCTCA
3DS1	CACTCAGCTAAAGCACTGCATCACG
3DS1	CACTCCCCCTCTCCCTTGCTCCCTC
3DS1	CACTGATGTCTGTCTTACTGATGAG
3DS1	CACTGCATCACGTCCTCCTCCAGGA
3DS1	CACTGGGGGGTAAATTTCAATCTGA
3DS1	CACTGGGTTGTGCGTCTTGGCAGCC
3DS1	CACTTCAGGAAGCGGAGGTGGGCGG
3DS1	CACTTCTTTCTGCACAAAGAGTGGA
3DS1	CACTTTCAAAGCCCGCAGTGGCTGA
3DS1	CAGAAGATCAGAGTCCAGGGATGAG
3DS1	CAGAAGTGAACAGCGAGGTAGGTGC
3DS1	CAGAATATTCCAGGAGGGCTTCAAC
3DS1	CAGAATGGAGAACACGGATATGATC
3DS1	CAGAATGTGCAGGTGTCTGAGGTTA
3DS1	CAGACATCAGTGACCACACACCCTG
3DS1	CAGAGACACGGTTTCACTATGTTGA
3DS1	CAGAGCAGGAGCTGGGATCACAGGG
3DS1	CAGAGCTGGGAGGTTTGAGCCAACG
3DS1	CAGAGGTTTCAGTGAGCCAAGACAA
3DS1	CAGATACAGATAGACCATGGGGAGG
3DS1	CAGATAGACCATGGGGAGGTAAATG
3DS1	CAGATCAATGCTGTTTTAAGGAGAC
3DS1	CAGCAACCCCATGGTGATCATGGTC
3DS1	CAGCAAGGGCAGGATGCTGATGTTA
3DS1	CAGCACCCATTTGCCCTGTATTCAA
3DS1	CAGCAGCCTTTGTCAACTCTAAAGG
3DS1	CAGCATCCTGCCCTTGCTGATCTCA
3DS1	CAGCATTTGCAAATAACCTATGCAC
3DS1	CAGCCAGGGCCTGGGTGATGGGACC
3DS1	CAGCCAGGTGTGGTGGTGGGCGCGA
3DS1	CAGCCCAGGCTGTTCTGGGACTTTC
3DS1	CAGCCCCTCAATCTTACCCATTTCC
3DS1	CAGCCTGAGGCAGTCACAAGAAATA
3DS1	CAGCCTGCGGAACTGTAAGGCAAAC
3DS1	CAGCCTGTCAGGTAGAACAGCAGCC
3DS1	CAGCCTGTCCTCTTCCACCCCCATA
3DS1	CAGCGCTGTGGTGCCTCGCGGAGGA
3DS1	CAGCGTCATCAAGAGTGTGGACACA
3DS1	CAGCGTCTCTTTAGGACAAGCACCC
3DS1	CAGCTTCCTCCTGCTTTCTCAGTTA
3DS1	CAGGAACAGGGTGTGTGGTCACTGA
3DS1	CAGGAAGCGGAGGTGGGCGGATCAC
3DS1	CAGGAGAACTGATTCGCTGATTCTC
3DS1	CAGGAGCTGGGATCACAGGGATGCA
3DS1	CAGGAGGAAGCTGGGTCTCCCGCCA
3DS1	CAGGAGGCCGAGGTTGCACTGAGCC
3DS1	CAGGAGGGCTTCAACATGAGCCCTG
3DS1	CAGGATGCTGATGTTACCACCAGGC
3DS1	CAGGCCCTGGCTGTATTTGGGGTCA
3DS1	CAGGCTGGAGTGTAGTGGTGTTGTC
3DS1	CAGGGAACAGAAGTGAACAGCGAGG
3DS1	CAGGGCAAATGGGTGCTGTGGTGGG
3DS1	CAGGGTCCCATCACCCAGGCCCTGG
3DS1	CAGGTCAAGGACAAGTTAGGAACCC
3DS1	CAGGTGGTATCAACTCATCAGTAAG
3DS1	CAGGTGTCTGAGGTTACCTGGAAGA
3DS1	CAGGTGTGGTGGTGGGCGCGAGTAA
3DS1	CAGGTTGGGCTGCTTTCTGGCTTCC
3DS1	CAGTAAAACTTATATACTTTTTAAA
3DS1	CAGTAAGACAGACATCAGTGACCAC
3DS1	CAGTACAGCCTGCGGAACTGTAAGG
3DS1	CAGTGACCACACACCCTGTTCCTGA
3DS1	CAGTGAGCCAAGACAACACCACTAC
3DS1	CAGTGTGGGAGGGTGGGCCTCTTGG
3DS1	CAGTGTTCCAATTATGCGTATGACA
3DS1	CAGTTGTAATCTCGGCGCTTTGAGA
3DS1	CATAAACAAAAATCAAATGAAAATG
3DS1	CATAAATACCTTTATATGCTGGGCG
3DS1	CATAAGAGCTTGGAAGCTCCATCAC
3DS1	CATAATTGGAACACTGTGTTTTCAC
3DS1	CATACAGCGTCTCTTTAGGACAAGC
3DS1	CATAGAGATGATGATGATGACGATG
3DS1	CATAGGTTATTTGCAAATGCTGTGC
3DS1	CATAGTGGCTTATGCCTGTAATTTC
3DS1	CATATAAAACAATACAAAGTAGACA
3DS1	CATATAAACAGCAGGAAAGAGATTA
3DS1	CATATCCGTGTTCTCCATTCTGTTC
3DS1	CATCACGTCCTCCTCCAGGAAGAAC
3DS1	CATCACTCCCCCTCTCCCTTGCTCC
3DS1	CATCAGCATCCTGCCCTTGCTGATC
3DS1	CATCAGGAACAGGGTGTGTGGTCAC
3DS1	CATCAGTAAGACAGACATCAGTGAC
3DS1	CATCAGTGACCACACACCCTGTTCC
3DS1	CATCATTGGGGACAGTTATTCTTCC
3DS1	CATCCCAGGATATCATGGCCCCAGA
3DS1	CATCCCTGGACTCTGATCTTCTGGA
3DS1	CATCCTGCCCTTGCTGATCTCAGGG
3DS1	CATCTATACCTGTCACCATAAACAA
3DS1	CATCTATTTCTTGTGACTGCCTCAG
3DS1	CATCTCAACTAAAGTAGTGGTATCC
3DS1	CATCTCATGAGGGTGGGTGTTTTAG
3DS1	CATCTGTAGGTCCCTGCAAGGGCAC
3DS1	CATGAAATCATCTCTAGATTACCTA
3DS1	CATGAACAGATCAATGCTGTTTTAA
3DS1	CATGAATAGCTCTGAGGTCCCATTC
3DS1	CATGACTCAAACACCTCCCAAGAGG
3DS1	CATGAGGGTGGGTGTTTTAGAGAAG
3DS1	CATGATGCGTGCCCTTGCAGGGACC
3DS1	CATGATGTATCCACCCCCATGACTC
3DS1	CATGCACCTGTAATCACAGCTACTA
3DS1	CATGGAACCGATGGAGAAATTGGCC
3DS1	CATGGGGGTGGATACATCATGAACA
3DS1	CATGGGGTTGCTGGGTGCCGACCAC
3DS1	CATGGTCTATCTGTATCTGCACAGG
3DS1	CATGGTGATCATGGTCACAGGTCAG
3DS1	CATTAGACAATCAGCCTAAAACCTC
3DS1	CATTGAAGTTATTTTAAAAAGTATA
3DS1	CATTGATCTGTTCATGATGTATCCA
3DS1	CATTGGGGACAGTTATTCTTCCCAC
3DS1	CATTTCTATCTATTATCTATCGATC
3DS1	CATTTCTTGATTCACAGGTAACCAC
3DS1	CATTTGATTTTTGTTTATGGTGACA
3DS1	CCAAAATCTTTTGTTTAGAAGTTAC
3DS1	CCAAATACAGCCAGGGCCTGGGTGA
3DS1	CCAACAAAAAAAAGTAAGTCTCACG
3DS1	CCAACCTGGGTTTTGTACCCTGGAG
3DS1	CCAACGCTTGCATCCAAGGCTTCCA
3DS1	CCAAGACAACACCACTACACTCCAG
3DS1	CCAAGCTCTTATGAACAACCAGCTC
3DS1	CCAAGGCCAATTTCTCCATCGGTTC
3DS1	CCAATCACCTGTGCAGATACAGATA
3DS1	CCAATCAGAATGTGCAGGTGTCTGA
3DS1	CCACAAACATGGCAGCAGGAGAGAA
3DS1	CCACAAAGTGTTTCTACCAGAAGAA
3DS1	CCACAAGATTCGTGGGTGAAAATAA
3DS1	CCACACTGGGGGGTAAATTTCAATC
3DS1	CCACATACAGCGTCTCTTTAGGACA
3DS1	CCACCACGCCCAGCATATAAAGGTA
3DS1	CCACCCCCATATAAACAGCAGGAAA
3DS1	CCACCCTCATGAGATGTTCCCTTCC
3DS1	CCACCCTCCCACACTGGGGGGTAAA
3DS1	CCACCCTGCTTCCAGAAGATCAGAG
3DS1	CCACCTCCGCTTCCTGAAGTGCCGG
3DS1	CCACTAATCTCTTTCCTGCTGTTTA
3DS1	CCACTACTTTAGTTGAGATGTTTGA
3DS1	CCACTCTTTGTGCAGAAAGAAGTGC
3DS1	CCACTGGGTTGTGCGTCTTGGCAGC
3DS1	CCAGAAGATCAGAGTCCAGGGATGA
3DS1	CCAGAGCAGGAGCTGGGATCACAGG
3DS1	CCAGAGCTTCTGGTGGGGCTGTCCG
3DS1	CCAGAGTGGGAGCAGCCTGAGGCAG
3DS1	CCAGATGGCGGGAGACCCAGCTTCC
3DS1	CCAGCATCTATTTCTTGTGACTGCC
3DS1	CCAGCCTGTCAGGTAGAACAGCAGC
3DS1	CCAGCGCTGTGGTGCCTCGCGGAGG
3DS1	CCAGGCCCTGGCTGTATTTGGGGTC
3DS1	CCAGGCTGTTCTGGGACTTTCCTCC
3DS1	CCAGGGTACAAAACCCAGGTTGGGC
3DS1	CCAGGTAACCTCAGACACCTGCACA
3DS1	CCAGGTCAAGGACAAGTTAGGAACC
3DS1	CCAGGTGTGGTGGTGGGCGCGAGTA
3DS1	CCAGGTTGGGCTGCTTTCTGGCTTC
3DS1	CCAGTACAGCCTGCGGAACTGTAAG
3DS1	CCATAGAACGTGCTGAGGATACCAC
3DS1	CCATCACTCCCCCTCTCCCTTGCTC
3DS1	CCATCAGGAACAGGGTGTGTGGTCA
3DS1	CCATCATTGGGGACAGTTATTCTTC
3DS1	CCATGACTCAAACACCTCCCAAGAG
3DS1	CCATGATCACCATGGGGTTGCTGGG
3DS1	CCATGATGCGTGCCCTTGCAGGGAC
3DS1	CCATGATGGGCTTCTGGGAAATGGG
3DS1	CCATGCCCGGCTAACTCTTTTTGTA
3DS1	CCATGGCAGAATATTCCAGGAGGGC
3DS1	CCATGGGGTTGCTGGGTGCCGACCA
3DS1	CCATGGTCTATCTGTATCTGCACAG
3DS1	CCATGGTGATCATGGTCACAGGTCA
3DS1	CCATTCCATTGATTCTATCTCCCAC
3DS1	CCATTGGGTGTAAATGCATGGATCA
3DS1	CCATTTGCCCTGTATTCAATCTCCC
3DS1	CCCAACCTGGGTTTTGTACCCTGGA
3DS1	CCCACCCTCATGAGATGTTCCCTTC
3DS1	CCCACCCTCCCACACTGGGGGGTAA
3DS1	CCCACCTCCGCTTCCTGAAGTGCCG
3DS1	CCCACTGGGTTGTGCGTCTTGGCAG
3DS1	CCCAGAGCTTCTGGTGGGGCTGTCC
3DS1	CCCAGATGGCGGGAGACCCAGCTTC
3DS1	CCCAGCCTGTCAGGTAGAACAGCAG
3DS1	CCCAGCGCTGTGGTGCCTCGCGGAG
3DS1	CCCAGGCTGTTCTGGGACTTTCCTC
3DS1	CCCAGGTCAAGGACAAGTTAGGAAC
3DS1	CCCATCAGGAACAGGGTGTGTGGTC
3DS1	CCCATGACTCAAACACCTCCCAAGA
3DS1	CCCATGGTCTATCTGTATCTGCACA
3DS1	CCCATGGTGATCATGGTCACAGGTC
3DS1	CCCATTCCATTGATTCTATCTCCCA
3DS1	CCCATTTGCCCTGTATTCAATCTCC
3DS1	CCCCACTGGGTTGTGCGTCTTGGCA
3DS1	CCCCAGCCTGTCAGGTAGAACAGCA
3DS1	CCCCATATAAACAGCAGGAAAGAGA
3DS1	CCCCATGACTCAAACACCTCCCAAG
3DS1	CCCCATGGTCTATCTGTATCTGCAC
3DS1	CCCCCACTGGGTTGTGCGTCTTGGC
3DS1	CCCCCAGCCTGTCAGGTAGAACAGC
3DS1	CCCCCAGTGTGGGAGGGTGGGCCTC
3DS1	CCCCCATATAAACAGCAGGAAAGAG
3DS1	CCCCCATGACTCAAACACCTCCCAA
3DS1	CCCCGTCTCCTTAAAACAGCATTGA
3DS1	CCCCTACTTCCAATCACCTGTGCAG
3DS1	CCCCTCAATCTTACCCATTTCCCAG
3DS1	CCCGTGTGCTCCCATCCTGCTTCCC
3DS1	CCCTACTTCCAATCACCTGTGCAGA
3DS1	CCCTCAATCTTACCCATTTCCCAGA
3DS1	CCCTCCATGCCGTGTCTACTTTGTA
3DS1	CCCTCCTGGAATATTCTGCCATGGA
3DS1	CCCTGACGGACAGCCCCACCAGAAG
3DS1	CCCTGCAAGGGCACGCATCATGGAA
3DS1	CCCTGCTTCCAGAAGATCAGAGTCC
3DS1	CCCTGGACTCTGATCTTCTGGAAGC
3DS1	CCCTGGCTGTATTTGGGGTCAAGGG
3DS1	CCGAAGAGTCACGTGTCCTCCGCGA
3DS1	CCGAGATTACAACTGTGAACCACCA
3DS1	CCGCGAGGCACCACAGCGCTGGGCC
3DS1	CCGCTTCCTGAAGTGCCGGAATTAC
3DS1	CCGTCTCCTTAAAACAGCATTGATC
3DS1	CCGTGTGCTCCCATCCTGCTTCCCC
3DS1	CCTAAAGAGACGCTGTATGTGGTTA
3DS1	CCTACCTCGCTGTTCACTTCTGTTC
3DS1	CCTAGTAAAAAATAAATCTAACTGA
3DS1	CCTATAATTCCTGATACAGCCTACA
3DS1	CCTCAATCTTACCCATTTCCCAGAA
3DS1	CCTCAGATTGAAATTTACCCCCCAG
3DS1	CCTCCACAAAGTGTTTCTACCAGAA
3DS1	CCTCCAGAGCAGGAGCTGGGATCAC
3DS1	CCTCCCAAGAGGCCCACCCTCCCAC
3DS1	CCTCCCACACTGGGGGGTAAATTTC
3DS1	CCTCCTGGAATATTCTGCCATGGAA
3DS1	CCTCGCGGAGGACACGTGACTCTTC
3DS1	CCTCTAAGGGCTGGAGAAGTCAGGA
3DS1	CCTCTTCCACCCCCATATAAACAGC
3DS1	CCTCTTCTTCCAGGTAACCTCAGAC
3DS1	CCTGACAGGCTGGGGGAAGGACCAC
3DS1	CCTGACGGACAGCCCCACCAGAAGC
3DS1	CCTGACTTCTCCAGCCCTTAGAGGC
3DS1	CCTGAGATCAGCAAGGGCAGGATGC
3DS1	CCTGAGATCAGGAGGAAAGTCCCAG
3DS1	CCTGCAAGGGCACGCATCATGGAAC
3DS1	CCTGCAGGGAACAGAAGTGAACAGC
3DS1	CCTGCCAGAGACTCCAATTTGTTCA
3DS1	CCTGCCCTTGCTGATCTCAGGGTAG
3DS1	CCTGCGGAACTGTAAGGCAAACCAA
3DS1	CCTGCTGTTTATATGGGGGTGGAAG
3DS1	CCTGCTTCCAGAAGATCAGAGTCCA
3DS1	CCTGGACTCTGATCTTCTGGAAGCA
3DS1	CCTGGAGAGCTGGTTGTTCATAAGA
3DS1	CCTGGAGGAGGACGTGATGCAGTGC
3DS1	CCTGGCTGCCAAGACGCACAACCCA
3DS1	CCTGGCTGTATTTGGGGTCAAGGGA
3DS1	CCTGGGTTCCTAACTTGTCCTTGAC
3DS1	CCTGGTGGTAACATCAGCATCCTGC
3DS1	CCTGTAATTCCGGCACTTCAGGAAG
3DS1	CCTGTCACCATAAACAAAAATCAAA
3DS1	CCTGTCAGGTAGAACAGCAGCCTAA
3DS1	CCTGTCCTCTTCCACCCCCATATAA
3DS1	CCTGTGAATCAAGAAATGCAAGACA
3DS1	CCTTAAAACAGCATTGATCTGTTCA
3DS1	CCTTAGAGATCCACTCTTTGTGCAG
3DS1	CCTTCAAACCTCAGATTGAAATTTA
3DS1	CCTTCCCCCAGCCTGTCAGGTAGAA
3DS1	CCTTGACCCCAAATACAGCCAGGGC
3DS1	CCTTGACCTGGGTTCCTAACTTGTC
3DS1	CCTTGGATGCAAGCGTTGGCTCAAA
3DS1	CCTTGGGTTCTTCTGGTAGAAACAC
3DS1	CGAACGACAAAGGCACCTGAATTCC
3DS1	CGAAGAGTCACGTGTCCTCCGCGAG
3DS1	CGAATCAGTTCTCCTGACTTCTCCA
3DS1	CGACAAAGGCACCTGAATTCCCATC
3DS1	CGAGATTACAACTGTGAACCACCAC
3DS1	CGAGCATGGTGGTGCATCCCTGTGA
3DS1	CGATAGATAATAGATAGAAATGTGC
3DS1	CGCATAATTGGAACACTGTGTTTTC
3DS1	CGCCCACCACCACACCTGGCTGTCC
3DS1	CGCCCACCTCCGCTTCCTGAAGTGC
3DS1	CGCCGAGATTACAACTGTGAACCAC
3DS1	CGCGAGGCACCACAGCGCTGGGCCA
3DS1	CGCTGCACTTTATGTAGCCTTATAG
3DS1	CGCTGTATGTGGTTACCTGTGAATC
3DS1	CGCTGTGGTGCCTCGCGGAGGACAC
3DS1	CGCTGTTCACTTCTGTTCCCTGCAG
3DS1	CGCTTCCTGAAGTGCCGGAATTACA
3DS1	CGCTTGCATCCAAGGCTTCCACCTC
3DS1	CGGAACTGTAAGGCAAACCAAAATC
3DS1	CGGAAGAGGTTTTAGGCTGATTGTC
3DS1	CGGATATGATCCATGCATTTACACC
3DS1	CGGCAAGAGAGGGAGCAAGGGAGAG
3DS1	CGGGCTTTGAAAGTGGAGGAAGACC
3DS1	CGGTTCCATGATGCGTGCCCTTGCA
3DS1	CGGTTTCCCAAAGTGCTGAAATTAC
3DS1	CGTCATCAAGAGTGTGGACACAGAG
3DS1	CGTGCTGAGGATACCACTACTTTAG
3DS1	CGTGGTGGTTCACAGTTGTAATCTC
3DS1	CGTGTCCTCCGCGAGGCACCACAGC
3DS1	CGTGTCTACTTTGTATTGTTTTATA
3DS1	CGTGTGCTCCCATCCTGCTTCCCCA
3DS1	CGTTCCCATCTTCCATGGCAGAATA
3DS1	CTAAAGAGACGCTGTATGTGGTTAC
3DS1	CTAACCCCGTCTCCTTAAAACAGCA
3DS1	CTAACTGACACTATAAAAACACTTC
3DS1	CTAAGAAGTGTTTTTATAGTGTCAG
3DS1	CTAAGGGCTGGAGAAGTCAGGAGAA
3DS1	CTAATGGATAAGATAAAGAATCAAA
3DS1	CTACATAAAGTGCAGCGTCATCAAG
3DS1	CTACCTCGCTGTTCACTTCTGTTCC
3DS1	CTACCTGACAGGCTGGGGGAAGGAC
3DS1	CTACTTCCAATCACCTGTGCAGATA
3DS1	CTAGATTACCTATAATTCCTGATAC
3DS1	CTAGTAAAAAATAAATCTAACTGAC
3DS1	CTAGTGGTCTTCCTCCACTTTCAAA
3DS1	CTATAATTACTTCTTTGATTCTTTA
3DS1	CTATAATTCCTGATACAGCCTACAC
3DS1	CTATACCTGTCACCATAAACAAAAA
3DS1	CTATCAGCCACTGCGGGCTTTGAAA
3DS1	CTATGCCACCTTAAACCACACAGCA
3DS1	CTATGTGGATGGAGCCTGGTGGTAA
3DS1	CTATTCTTTGTGATCTCGGGAGACA
3DS1	CTCAAACACCTCCCAAGAGGCCCAC
3DS1	CTCAACTAAAGTAGTGGTATCCTCA
3DS1	CTCAATCTTACCCATTTCCCAGAAG
3DS1	CTCACTCTCCACCCCATCTCTCTTC
3DS1	CTCAGCTAAAGCACTGCATCACGTC
3DS1	CTCAGTGCAACCTCGGCCTCCTGGC
3DS1	CTCATATAAAACAATACAAAGTAGA
3DS1	CTCATGAGGGTGGGTGTTTTAGAGA
3DS1	CTCATGTTGAAGCCCTCCTGGAATA
3DS1	CTCCAACAAAAAAAAGTAAGTCTCA
3DS1	CTCCACAAAGTGTTTCTACCAGAAG
3DS1	CTCCACCCTGCTTCCAGAAGATCAG
3DS1	CTCCAGAGCAGGAGCTGGGATCACA
3DS1	CTCCAGGAACTAATAGAGGGAGAAC
3DS1	CTCCATCACTCCCCCTCTCCCTTGC
3DS1	CTCCATCGGTTCCATGATGCGTGCC
3DS1	CTCCCAAGAGGCCCACCCTCCCACA
3DS1	CTCCCACACTGGGGGGTAAATTTCA
3DS1	CTCCCCATGGTCTATCTGTATCTGC
3DS1	CTCCCCCTCTCCCTTGCTCCCTCTC
3DS1	CTCCCGAGATCACAAAGAATAGCAC
3DS1	CTCCCTCTATTAGTTCCTGGAGAGC
3DS1	CTCCCTTGACCCCAAATACAGCCAG
3DS1	CTCCTCTTCTTCCAGGTAACCTCAG
3DS1	CTCCTGACTTCTCCAGCCCTTAGAG
3DS1	CTCGCTGTTCACTTCTGTTCCCTGC
3DS1	CTCTAAAACACCCACCCTCATGAGA
3DS1	CTCTACAAAAAATATACAAAAAGAG
3DS1	CTCTCCAGGAACTAATAGAGGGAGA
3DS1	CTCTCCTGCTGCCATGTTTGTGGTA
3DS1	CTCTCTCTCTCTCACTCTCCACCCC
3DS1	CTCTCTCTCTCTCTCACTCTCCACC
3DS1	CTCTGAGGTCCCATTCCATTGATTC
3DS1	CTCTGGCAGGTGGTATCAACTCATC
3DS1	CTCTGTGTGAAAACACAGTGTTCCA
3DS1	CTCTTATGAACAACCAGCTCTCCAG
3DS1	CTCTTCCACCCCCATATAAACAGCA
3DS1	CTCTTCTTCCAGGTAACCTCAGACA
3DS1	CTCTTTATGAATTGTCTTGCATTTC
3DS1	CTGACAGGCTGGGGGAAGGACCACC
3DS1	CTGACTTCTCCAGCCCTTAGAGGCC
3DS1	CTGAGATCAGGAGGAAAGTCCCAGA
3DS1	CTGAGGATACCACTACTTTAGTTGA
3DS1	CTGAGGTCCCATTCCATTGATTCTA
3DS1	CTGAGGTTTGAAGGGGTCAAACATC
3DS1	CTGATGAGTTGATACCACCTGCCAG
3DS1	CTGATGTTACCACCAGGCTCCATCC
3DS1	CTGATTGTCTAATGGATAAGATAAA
3DS1	CTGCAAGGGCACGCATCATGGAACC
3DS1	CTGCATCACGTCCTCCTCCAGGAAG
3DS1	CTGCATCTATACCTGTCACCATAAA
3DS1	CTGCCCTTGCTGATCTCAGGGTAGC
3DS1	CTGCGGAACTGTAAGGCAAACCAAA
3DS1	CTGCTGTGTGGTTTAAGGTGGCATA
3DS1	CTGCTGTTTATATGGGGGTGGAAGA
3DS1	CTGCTTCCAGAAGATCAGAGTCCAG
3DS1	CTGGAGAAGTCAGGAGAACTGATTC
3DS1	CTGGCCCAGCGCTGTGGTGCCTCGC
3DS1	CTGGCTGCCAAGACGCACAACCCAG
3DS1	CTGGCTGTCCTTGTTTGGTTTCCTA
3DS1	CTGGGAGGTTTGAGCCAACGCTTGC
3DS1	CTGGGCGTGGTGGTTCACAGTTGTA
3DS1	CTGGGGCCATGATATCCTGGGATGA
3DS1	CTGGGTGCTTGTCCTAAAGAGACGC
3DS1	CTGGGTTCCTAACTTGTCCTTGACC
3DS1	CTGGTAGAAACACTTTGTGGAGGTA
3DS1	CTGGTCAACATAGTGAAACCGTGTC
3DS1	CTGGTGCTCCAACAAAAAAAAGTAA
3DS1	CTGGTGGGGCTGTCCGTCAGGGTCC
3DS1	CTGGTGGTAACATCAGCATCCTGCC
3DS1	CTGGTTGTTCATAAGAGCTTGGAAG
3DS1	CTGTAATTCCGGCACTTCAGGAAGC
3DS1	CTGTAGGTCCCTGCAAGGGCACGCA
3DS1	CTGTATCTGCACAGGTGATTGGAAG
3DS1	CTGTATGTGGTTACCTGTGAATCAA
3DS1	CTGTCAGGTAGAACAGCAGCCTAAC
3DS1	CTGTCCGTCAGGGTCCCATCACCCA
3DS1	CTGTCCTCTTCCACCCCCATATAAA
3DS1	CTGTCTTACTGATGAGTTGATACCA
3DS1	CTGTGAATCAAGAAATGCAAGACAA
3DS1	CTGTGATCCCAGCTCCTGCTCTGGA
3DS1	CTGTGGTGGGAAGAATAACTGTCCC
3DS1	CTGTGTGGTTTAAGGTGGCATAGAA
3DS1	CTGTTCACTTCTGTTCCCTGCAGGC
3DS1	CTGTTCTACCTGACAGGCTGGGGGA
3DS1	CTGTTCTGGGACTTTCCTCCTGATC
3DS1	CTGTTCTTCCTGGAGGAGGACGTGA
3DS1	CTGTTTATATGGGGGTGGAAGAGGA
3DS1	CTGTTTTAAGGAGACGGGGTTAGCA
3DS1	CTGTTTTACCTCCACAAAGTGTTTC
3DS1	CTTAAACCACACAGCAGCCTTTGTC
3DS1	CTTAAAGCCAGGAGGCCGAGGTTGC
3DS1	CTTACTTTTTTTTGTTGGAGCACCA
3DS1	CTTAGAGATCCACTCTTTGTGCAGA
3DS1	CTTATATACTTTTTAAAATAACTTC
3DS1	CTTATCCATTAGACAATCAGCCTAA
3DS1	CTTATGAACAACCAGCTCTCCAGGA
3DS1	CTTCAAACCTCAGATTGAAATTTAC
3DS1	CTTCCAGAAGATCAGAGTCCAGGGA
3DS1	CTTCCAGGTAACCTCAGACACCTGC
3DS1	CTTCCCACCACAGCACCCATTTGCC
3DS1	CTTCCCCCAGCCTGTCAGGTAGAAC
3DS1	CTTCGCATTTTTGATCTTGATTTCA
3DS1	CTTCTTCCAGGTAACCTCAGACACC
3DS1	CTTCTTTCTGCACAAAGAGTGGATC
3DS1	CTTCTTTGATTCTTTATCTTATCCA
3DS1	CTTGACCCCAAATACAGCCAGGGCC
3DS1	CTTGACCTGGGTTCCTAACTTGTCC
3DS1	CTTGAGCCTGGGTAACTTCTAAACA
3DS1	CTTGATTCACAGGTAACCACATACA
3DS1	CTTGCATTTCTTGATTCACAGGTAA
3DS1	CTTGCTAACCCCGTCTCCTTAAAAC
3DS1	CTTGGATGCAAGCGTTGGCTCAAAC
3DS1	CTTGTCCTTGACCTGGGTTCCTAAC
3DS1	CTTGTGACTGCCTCAGGCTGCTCCC
3DS1	CTTTATATGCTGGGCGTGGTGGTTC
3DS1	CTTTATCTTATCCATTAGACAATCA
3DS1	CTTTATCTTTCTCTGTCTTTGTGTC
3DS1	CTTTCAAAGCCCGCAGTGGCTGATA
3DS1	CTTTGAAAGTGGAGGAAGACCACTA
3DS1	CTTTGATTCTTTATCTTATCCATTA
3DS1	CTTTGCCCAGCCAGAATTCAAAATC
3DS1	CTTTTTTTTGTTGGAGCACCAGCGA
3DS1	GAAAATTACCACAAACATGGCAGCA
3DS1	GAAACAAAAGTGAAATCAAGATCAA
3DS1	GAAAGCAGGAGGAAGCTGGGTCTCC
3DS1	GAAAGTGGAGGAAGACCACTAGTCA
3DS1	GAAAGTGGGAGATAGAATCAATGGA
3DS1	GAAATCATCTCTAGATTACCTATAA
3DS1	GAAATGGGTAAGATTGAGGGGCTGA
3DS1	GAAATGTGCTATTCTTTGTGATCTC
3DS1	GAACACACACCCGTGTGCTCCCATC
3DS1	GAACACTGTGTTTTCACACAGAGAA
3DS1	GAACAGATCAATGCTGTTTTAAGGA
3DS1	GAACGACAAAGGCACCTGAATTCCC
3DS1	GAACTAATAGAGGGAGAACTTGCTA
3DS1	GAACTTGCTAACCCCGTCTCCTTAA
3DS1	GAAGAGGTTTTAGGCTGATTGTCTA
3DS1	GAAGATCAGAGTCCAGGGATGAGAA
3DS1	GAAGCACTTAAAGCCAGGAGGCCGA
3DS1	GAAGCCCGTGTGAAATGTGCTATTC
3DS1	GAAGCCCTCCTGGAATATTCTGCCA
3DS1	GAAGCTCCATCACTCCCCCTCTCCC
3DS1	GAAGTCAGGAGAACTGATTCGCTGA
3DS1	GAAGTGAACAGCGAGGTAGGTGCTC
3DS1	GAATAACTGTCCCCAATGATGGCTA
3DS1	GAATCAAAGAAGTAATTATAGAGAA
3DS1	GAATCAAGAAATGCAAGACAATTCA
3DS1	GAATCAGCGAATCAGTTCTCCTGAC
3DS1	GAATGGAGAACACGGATATGATCCA
3DS1	GAATGTGCAGGTGTCTGAGGTTACC
3DS1	GAATTGTCTTGCATTTCTTGATTCA
3DS1	GACAGACATCAGTGACCACACACCC
3DS1	GACAGCCAGGTGTGGTGGTGGGCGC
3DS1	GACAGCCCCACCAGAAGCTCTGGGA
3DS1	GACAGGCTGGGGGAAGGACCACCCC
3DS1	GACCAGGCTGCTCTCAAACTCCTTA
3DS1	GACCATGGGGAGGTAAATGCTAATA
3DS1	GACCCAGCTTCCTCCTGCTTTCTCA
3DS1	GACCCCTTCAAACCTCAGATTGAAA
3DS1	GACCCTGACGGACAGCCCCACCAGA
3DS1	GACGCTGTATGTGGTTACCTGTGAA
3DS1	GACTAGTGGTCTTCCTCCACTTTCA
3DS1	GACTCAAACACCTCCCAAGAGGCCC
3DS1	GACTTACTTTTTTTTGTTGGAGCAC
3DS1	GAGAAGCACTTAAAGCCAGGAGGCC
3DS1	GAGACACGGTTTCACTATGTTGACC
3DS1	GAGACTTACTTTTTTTTGTTGGAGC
3DS1	GAGAGATGGGGTGGAGAGTGAGAGA
3DS1	GAGAGGGGGAGTGATGGAGCTTCCA
3DS1	GAGATAGAATCAATGGAATGGGACC
3DS1	GAGATCAGCAAGGGCAGGATGCTGA
3DS1	GAGATCAGGAGGAAAGTCCCAGAAC
3DS1	GAGATCCACTCTTTGTGCAGAAAGA
3DS1	GAGATGGGGTGGAGAGTGAGAGAGA
3DS1	GAGCACACGGGTGTGTGTTCCTCAC
3DS1	GAGCAGCCTGAGGCAGTCACAAGAA
3DS1	GAGCCAAGACAACACCACTACACTC
3DS1	GAGCCTGCAGGGAACAGAAGTGAAC
3DS1	GAGCCTGGGTAACTTCTAAACAAAA
3DS1	GAGCCTGGTGGTAACATCAGCATCC
3DS1	GAGCTGGGATCACAGGGATGCACCA
3DS1	GAGCTTCCAAGCTCTTATGAACAAC
3DS1	GAGCTTCTGGTGGGGCTGTCCGTCA
3DS1	GAGGAACACACACCCGTGTGCTCCC
3DS1	GAGGAGGACGTGATGCAGTGCTTTA
3DS1	GAGGATACCACTACTTTAGTTGAGA
3DS1	GAGGCTCCACCCTGCTTCCAGAAGA
3DS1	GAGGGCTTCAACATGAGCCCTGTGA
3DS1	GAGGTCCCATTCCATTGATTCTATC
3DS1	GAGGTGTCATACGCATAATTGGAAC
3DS1	GAGGTTACCTGGAAGAAGAGGAGAC
3DS1	GAGGTTTCAGTGAGCCAAGACAACA
3DS1	GAGGTTTGAGCCAACGCTTGCATCC
3DS1	GAGTCACGTGTCCTCCGCGAGGCAC
3DS1	GAGTGATGGAGCTTCCAAGCTCTTA
3DS1	GAGTGGATCTCTAAGGACCCCTCAC
3DS1	GAGTGGGAGCAGCCTGAGGCAGTCA
3DS1	GAGTTCTCATCCCTGGACTCTGATC
3DS1	GATAAGATAAAGAATCAAAGAAGTA
3DS1	GATAATAGATAGAAATGTGCAGAAA
3DS1	GATACAGATAGACCATGGGGAGGTA
3DS1	GATACATAGAGATGATGATGATGAC
3DS1	GATAGATAATAGATAGAAATGTGCA
3DS1	GATATGAAGAGAGATGGGGTGGAGA
3DS1	GATATGATCCATGCATTTACACCCA
3DS1	GATCACAAAGAATAGCACATTTCAC
3DS1	GATCACCATGGGGTTGCTGGGTGCC
3DS1	GATCCATGCATTTACACCCAATGGC
3DS1	GATCCGCCCACCTCCGCTTCCTGAA
3DS1	GATCTGTTCATGATGTATCCACCCC
3DS1	GATCTTCTGGAAGCAGGGTGGAGCC
3DS1	GATGATGACGATGATGATGATAGAC
3DS1	GATGCAAGCGTTGGCTCAAACCTCC
3DS1	GATGCGTGCCCTTGCAGGGACCTAC
3DS1	GATGCTGATGTTACCACCAGGCTCC
3DS1	GATGGAGCCTGGTGGTAACATCAGC
3DS1	GATGGAGCTTCCAAGCTCTTATGAA
3DS1	GATGGCGGGAGACCCAGCTTCCTCC
3DS1	GATGGGACCCTGACGGACAGCCCCA
3DS1	GATGGGGTGGAGAGTGAGAGAGAGA
3DS1	GATGTATCCACCCCCATGACTCAAA
3DS1	GATGTCTGTCTTACTGATGAGTTGA
3DS1	GATGTTACCACCAGGCTCCATCCAC
3DS1	GATTACAACTGTGAACCACCACGCC
3DS1	GATTACCTATAATTCCTGATACAGC
3DS1	GATTACTCGCGCCCACCACCACACC
3DS1	GATTCCATCACACACACACAAAAAA
3DS1	GATTCGTGGGTGAAAATAAAGCGGC
3DS1	GATTCTTTATCTTATCCATTAGACA
3DS1	GATTGAATACAGGGCAAATGGGTGC
3DS1	GATTGTCTAATGGATAAGATAAAGA
3DS1	GCAAAATTACTCATATAAAACAATA
3DS1	GCAAACCAAAATCTTTTGTTTAGAA
3DS1	GCAAATGCTGTGCCATTTCATATAA
3DS1	GCAAATGGGTGCTGTGGTGGGAAGA
3DS1	GCAACCCCATGGTGATCATGGTCAC
3DS1	GCAACTGCCACCATGCCCGGCTAAC
3DS1	GCAAGGGCACGCATCATGGAACCGA
3DS1	GCAAGGGCAGGATGCTGATGTTACC
3DS1	GCACAAAGAGTGGATCTCTAAGGAC
3DS1	GCACACGGGTGTGTGTTCCTCACCA
3DS1	GCACCCAGCAACCCCATGGTGATCA
3DS1	GCACGCATCATGGAACCGATGGAGA
3DS1	GCACTCAGCTAAAGCACTGCATCAC
3DS1	GCAGAATATTCCAGGAGGGCTTCAA
3DS1	GCAGCCCAACCTGGGTTTTGTACCC
3DS1	GCAGCGTCATCAAGAGTGTGGACAC
3DS1	GCAGGAGCTGGGATCACAGGGATGC
3DS1	GCAGGAGGAAGCTGGGTCTCCCGCC
3DS1	GCAGGTGGTATCAACTCATCAGTAA
3DS1	GCAGTAAAACTTATATACTTTTTAA
3DS1	GCATAATTGGAACACTGTGTTTTCA
3DS1	GCATCACGTCCTCCTCCAGGAAGAA
3DS1	GCATCTATACCTGTCACCATAAACA
3DS1	GCATCTATTTCTTGTGACTGCCTCA
3DS1	GCATGGATCATATCCGTGTTCTCCA
3DS1	GCATTGATCTGTTCATGATGTATCC
3DS1	GCATTTCTTGATTCACAGGTAACCA
3DS1	GCCAACGCTTGCATCCAAGGCTTCC
3DS1	GCCAAGACAACACCACTACACTCCA
3DS1	GCCAATTTCTCCATCGGTTCCATGA
3DS1	GCCAGAGTGGGAGCAGCCTGAGGCA
3DS1	GCCCACCCTCCCACACTGGGGGGTA
3DS1	GCCCACCTCCGCTTCCTGAAGTGCC
3DS1	GCCCAGCATATAAAGGTATTTATGA
3DS1	GCCCAGCGCTGTGGTGCCTCGCGGA
3DS1	GCCCCACCAGAAGCTCTGGGATTCA
3DS1	GCCCCTCAATCTTACCCATTTCCCA
3DS1	GCCCTGTATTCAATCTCCCTTGACC
3DS1	GCCCTTGCTGATCTCAGGGTAGCCA
3DS1	GCCGAGATTACAACTGTGAACCACC
3DS1	GCCGTGTCTACTTTGTATTGTTTTA
3DS1	GCCTCTTATATGAAATGGCACAGCA
3DS1	GCCTGAGGCAGTCACAAGAAATAGA
3DS1	GCCTGCGGAACTGTAAGGCAAACCA
3DS1	GCCTGGCTGCCAAGACGCACAACCC
3DS1	GCCTGGGTAACTTCTAAACAAAAGA
3DS1	GCCTGTAATTCCGGCACTTCAGGAA
3DS1	GCCTGTCAGGTAGAACAGCAGCCTA
3DS1	GCCTGTCCTCTTCCACCCCCATATA
3DS1	GCCTTGGATGCAAGCGTTGGCTCAA
3DS1	GCCTTTGTCGTTCGTGTGTGTTTTA
3DS1	GCGAATCAGTTCTCCTGACTTCTCC
3DS1	GCGCCGAGATTACAACTGTGAACCA
3DS1	GCGCTGTGGTGCCTCGCGGAGGACA
3DS1	GCGGGCTTTGAAAGTGGAGGAAGAC
3DS1	GCGTCATCAAGAGTGTGGACACAGA
3DS1	GCGTGAGGGGTCCTTAGAGATCCAC
3DS1	GCGTGCCCTTGCAGGGACCTACAGA
3DS1	GCTAAAGCACTGCATCACGTCCTCC
3DS1	GCTAACCCCGTCTCCTTAAAACAGC
3DS1	GCTACATAAAGTGCAGCGTCATCAA
3DS1	GCTATTCTTTGTGATCTCGGGAGAC
3DS1	GCTCCACCCTGCTTCCAGAAGATCA
3DS1	GCTCTCTCTCTCTCTCTCACTCTCC
3DS1	GCTCTTATGAACAACCAGCTCTCCA
3DS1	GCTGATTGTCTAATGGATAAGATAA
3DS1	GCTGGTGCTCCAACAAAAAAAAGTA
3DS1	GCTGGTTGTTCATAAGAGCTTGGAA
3DS1	GCTGTATGTGGTTACCTGTGAATCA
3DS1	GCTGTCCGTCAGGGTCCCATCACCC
3DS1	GCTGTGGTGGGAAGAATAACTGTCC
3DS1	GCTGTGTGGTTTAAGGTGGCATAGA
3DS1	GCTTCCAAGCTCTTATGAACAACCA
3DS1	GCTTCTGGGAAATGGGTAAGATTGA
3DS1	GCTTGCATCCAAGGCTTCCACCTCC
3DS1	GGAAACAAAAGTGAAATCAAGATCA
3DS1	GGAACACTGTGTTTTCACACAGAGA
3DS1	GGAAGCTCCATCACTCCCCCTCTCC
3DS1	GGAATTATAGGTAATCTAGAGATGA
3DS1	GGACGTGATGCAGTGCTTTAGCTGA
3DS1	GGAGAACACGGATATGATCCATGCA
3DS1	GGAGAACTGATTCGCTGATTCTCCA
3DS1	GGAGACGGGGTTAGCAAGTTCTCCC
3DS1	GGAGATAGAATCAATGGAATGGGAC
3DS1	GGAGCACACGGGTGTGTGTTCCTCA
3DS1	GGAGCAGCCTGAGGCAGTCACAAGA
3DS1	GGAGCTGGGATCACAGGGATGCACC
3DS1	GGAGCTTCCAAGCTCTTATGAACAA
3DS1	GGAGGTGTCATACGCATAATTGGAA
3DS1	GGAGTCTCTGGCAGGTGGTATCAAC
3DS1	GGATATGATCCATGCATTTACACCC
3DS1	GGATTACTCGCGCCCACCACCACAC
3DS1	GGCAAACCAAAATCTTTTGTTTAGA
3DS1	GGCAGAATATTCCAGGAGGGCTTCA
3DS1	GGCAGGTGGTATCAACTCATCAGTA
3DS1	GGCCTCTTGGGAGGTGTTTGAGTCA
3DS1	GGCCTGGCTGCCAAGACGCACAACC
3DS1	GGCGTGAGGGGTCCTTAGAGATCCA
3DS1	GGCTACATAAAGTGCAGCGTCATCA
3DS1	GGCTACCCTGAGATCAGCAAGGGCA
3DS1	GGCTCATGTTGAAGCCCTCCTGGAA
3DS1	GGCTGATTGTCTAATGGATAAGATA
3DS1	GGCTGCTGTGTGGTTTAAGGTGGCA
3DS1	GGCTGTCCGTCAGGGTCCCATCACC
3DS1	GGCTGTCCTTGTTTGGTTTCCTAAC
3DS1	GGCTGTTCTGGGACTTTCCTCCTGA
3DS1	GGCTTCAACATGAGCCCTGTGACCA
3DS1	GGCTTTGAAAGTGGAGGAAGACCAC
3DS1	GGGAACAGAAGTGAACAGCGAGGTA
3DS1	GGGACCCTGACGGACAGCCCCACCA
3DS1	GGGAGATAGAATCAATGGAATGGGA
3DS1	GGGCAAATGGGTGCTGTGGTGGGAA
3DS1	GGGCACGCATCATGGAACCGATGGA
3DS1	GGGCAGGATGCTGATGTTACCACCA
3DS1	GGGCCTGGCTGCCAAGACGCACAAC
3DS1	GGGCTCATGTTGAAGCCCTCCTGGA
3DS1	GGGCTGGAGAAGTCAGGAGAACTGA
3DS1	GGGCTGTCCGTCAGGGTCCCATCAC
3DS1	GGGCTTCAACATGAGCCCTGTGACC
3DS1	GGGCTTTGAAAGTGGAGGAAGACCA
3DS1	GGGGAAGCCAGAAAGCAGCCCAACC
3DS1	GGGGACAGTTATTCTTCCCACCACA
3DS1	GGGGCTGTCCGTCAGGGTCCCATCA
3DS1	GGGGGAAGCCAGAAAGCAGCCCAAC
3DS1	GGGTAAATTTCAATCTGAGGTTTGA
3DS1	GGGTAAGATTGAGGGGCTGAGGGAA
3DS1	GGGTGAAAATAAAGCGGCTTTTTAA
3DS1	GGGTGGAGAGTGAGAGAGAGAGAGA
3DS1	GGGTGGATACATCATGAACAGATCA
3DS1	GGGTGGTCCTTCCCCCAGCCTGTCA
3DS1	GGGTGGTCGGCACCCAGCAACCCCA
3DS1	GGTAAATTTCAATCTGAGGTTTGAA
3DS1	GGTAACCACATACAGCGTCTCTTTA
3DS1	GGTAAGATTGAGGGGCTGAGGGAAC
3DS1	GGTAATCTAGAGATGATTTCATGTA
3DS1	GGTAGAAACACTTTGTGGAGGTAAA
3DS1	GGTATCAACTCATCAGTAAGACAGA
3DS1	GGTCCTTCCCCCAGCCTGTCAGGTA
3DS1	GGTCTATCTGTATCTGCACAGGTGA
3DS1	GGTGGATACATCATGAACAGATCAA
3DS1	GGTGGGCCTCTTGGGAGGTGTTTGA
3DS1	GGTGGGGCTGTCCGTCAGGGTCCCA
3DS1	GGTGGTATCAACTCATCAGTAAGAC
3DS1	GGTGTCATACGCATAATTGGAACAC
3DS1	GGTGTTGTCTTGGCTCACTGAAACC
3DS1	GGTGTTTGAGTCATGGGGGTGGATA
3DS1	GGTTACCTGTGAATCAAGAAATGCA
3DS1	GGTTCCCTCAGCCCCTCAATCTTAC
3DS1	GGTTTCCCAAAGTGCTGAAATTACA
3DS1	GGTTTGAGCCAACGCTTGCATCCAA
3DS1	GGTTTTAGGCTGATTGTCTAATGGA
3DS1	GTAAGACAGACATCAGTGACCACAC
3DS1	GTAAGATAATTAAAAAGCCGCTTTA
3DS1	GTACAGCCTGCGGAACTGTAAGGCA
3DS1	GTAGAAACACTTTGTGGAGGTAAAA
3DS1	GTAGTGGTATCCTCAGCACGTTCTA
3DS1	GTATATAAGTTTTACTGCTGACAGA
3DS1	GTATCAACTCATCAGTAAGACAGAC
3DS1	GTATCCACCCCCATGACTCAAACAC
3DS1	GTATCTGCACAGGTGATTGGAAGTA
3DS1	GTATGTGGTTACCTGTGAATCAAGA
3DS1	GTCAAGGGAGATTGAATACAGGGCA
3DS1	GTCACCATAAACAAAAATCAAATGA
3DS1	GTCACGTGTCCTCCGCGAGGCACCA
3DS1	GTCATCAAGAGTGTGGACACAGAGA
3DS1	GTCATGGGGGTGGATACATCATGAA
3DS1	GTCCACACTCTTGATGACGCTGCAC
3DS1	GTCCTCTTCCACCCCCATATAAACA
3DS1	GTCCTTGGGTTCTTCTGGTAGAAAC
3DS1	GTCTAATGGATAAGATAAAGAATCA
3DS1	GTCTACTTTGTATTGTTTTATATGA
3DS1	GTCTCTGGCAGGTGGTATCAACTCA
3DS1	GTGAAATCAAGATCAAAAATGCGAA
3DS1	GTGAACCACCACGCCCAGCATATAA
3DS1	GTGAGACTTACTTTTTTTTGTTGGA
3DS1	GTGAGCCAAGACAACACCACTACAC
3DS1	GTGCAACCTCGGCCTCCTGGCTTTA
3DS1	GTGCAGGTGTCTGAGGTTACCTGGA
3DS1	GTGCTTGTCCTAAAGAGACGCTGTA
3DS1	GTGGAGAGTGAGAGAGAGAGAGAGA
3DS1	GTGGGAGCAGCCTGAGGCAGTCACA
3DS1	GTGGTATCAACTCATCAGTAAGACA
3DS1	GTGGTGCCTCGCGGAGGACACGTGA
3DS1	GTGGTGGGAAGAATAACTGTCCCCA
3DS1	GTGGTGTTGTCTTGGCTCACTGAAA
3DS1	GTGTCCTTGGGTTCTTCTGGTAGAA
3DS1	GTGTCTATCATCATCATCGTCATCA
3DS1	GTGTCTCCCGAGATCACAAAGAATA
3DS1	GTGTCTGAGGTTACCTGGAAGAAGA
3DS1	GTGTGAAAACACAGTGTTCCAATTA
3DS1	GTGTGAAATGTGCTATTCTTTGTGA
3DS1	GTGTGGGAGGGTGGGCCTCTTGGGA
3DS1	GTGTTATTCCCAAAGAGTCCTGAAA
3DS1	GTTACCACCAGGCTCCATCCACATA
3DS1	GTTACCTGTGAATCAAGAAATGCAA
3DS1	GTTATTCCCAAAGAGTCCTGAAAAA
3DS1	GTTCATGATGTATCCACCCCCATGA
3DS1	GTTCCTCTTTATGAATTGTCTTGCA
3DS1	GTTCCTGGAGAGCTGGTTGTTCATA
3DS1	GTTCTCCTGACTTCTCCAGCCCTTA
3DS1	GTTTATATGGGGGTGGAAGAGGACA
3DS1	GTTTATGGTGACAGGTATAGATGCA
3DS1	GTTTCAGTGAGCCAAGACAACACCA
3DS1	GTTTTACCTCCACAAAGTGTTTCTA
3DS1	GTTTTTATAGTGTCAGTTAGATTTA
3DS1	TAAAAAATAAATCTAACTGACACTA
3DS1	TAAAAAGCCGCTTTATTTTCACCCA
3DS1	TAAAACAGCATTGATCTGTTCATGA
3DS1	TAAAACTTATATACTTTTTAAAATA
3DS1	TAAACAAAAATCAAATGAAAATGGA
3DS1	TAAACCACACAGCAGCCTTTGTCAA
3DS1	TAACTCTTTTTGTATATTTTTTGTA
3DS1	TAAGACAGACATCAGTGACCACACA
3DS1	TAAGGCTACATAAAGTGCAGCGTCA
3DS1	TAATAAAACACACACGAACGACAAA
3DS1	TAATGGACTTTGACAAAGGTGCCAA
3DS1	TAATTAAAAAGCCGCTTTATTTTCA
3DS1	TAATTCCGGCACTTCAGGAAGCGGA
3DS1	TACAGATAGACCATGGGGAGGTAAA
3DS1	TACAGCCAGGGCCTGGGTGATGGGA
3DS1	TACAGCCTGCGGAACTGTAAGGCAA
3DS1	TACAGTTCCGCAGGCTGTACTGGAA
3DS1	TACATAAAGTGCAGCGTCATCAAGA
3DS1	TACATAGAGATGATGATGATGACGA
3DS1	TACATTGAAGTTATTTTAAAAAGTA
3DS1	TACCCTGAGATCAGCAAGGGCAGGA
3DS1	TACCTATAATTCCTGATACAGCCTA
3DS1	TACCTGTCACCATAAACAAAAATCA
3DS1	TACCTGTGAATCAAGAAATGCAAGA
3DS1	TACTCATATAAAACAATACAAAGTA
3DS1	TAGACCATGGGGAGGTAAATGCTAA
3DS1	TAGAGATCCACTCTTTGTGCAGAAA
3DS1	TAGATAATAGATAGAAATGTGCAGA
3DS1	TAGATTACCTATAATTCCTGATACA
3DS1	TAGCTCTGAGGTCCCATTCCATTGA
3DS1	TAGGCTGATTGTCTAATGGATAAGA
3DS1	TAGGTCCCTGCAAGGGCACGCATCA
3DS1	TAGGTTATTTGCAAATGCTGTGCCA
3DS1	TAGTAAAAAATAAATCTAACTGACA
3DS1	TAGTGGTGTTGTCTTGGCTCACTGA
3DS1	TAGTGTTATTCCCAAAGAGTCCTGA
3DS1	TATAATAAAACACACACGAACGACA
3DS1	TATAGGTAATCTAGAGATGATTTCA
3DS1	TATATACTTTTTAAAATAACTTCAA
3DS1	TATATGAAATGGCACAGCATTTGCA
3DS1	TATATGCTGGGCGTGGTGGTTCACA
3DS1	TATCAACTCATCAGTAAGACAGACA
3DS1	TATCAGGAATTATAGGTAATCTAGA
3DS1	TATCCATTAGACAATCAGCCTAAAA
3DS1	TATCCGTGTTCTCCATTCTGTTCCA
3DS1	TATGAAATGGCACAGCATTTGCAAA
3DS1	TATGTGGTTACCTGTGAATCAAGAA
3DS1	TATTTTCACCCACGAATCTTGTGGA
3DS1	TCAAGAAATGCAAGACAATTCATAA
3DS1	TCAAGATCAAAAATGCGAAGTAGAA
3DS1	TCAAGGGAGATTGAATACAGGGCAA
3DS1	TCAATCTGAGGTTTGAAGGGGTCAA
3DS1	TCACCATAAACAAAAATCAAATGAA
3DS1	TCACCATGGGGTTGCTGGGTGCCGA
3DS1	TCACTCTCCACCCCATCTCTCTTCA
3DS1	TCACTGATGTCTGTCTTACTGATGA
3DS1	TCAGGAAGCGGAGGTGGGCGGATCA
3DS1	TCAGGAATTATAGGTAATCTAGAGA
3DS1	TCAGTAAGACAGACATCAGTGACCA
3DS1	TCATAAGAGCTTGGAAGCTCCATCA
3DS1	TCATGAGGGTGGGTGTTTTAGAGAA
3DS1	TCATTGGGGACAGTTATTCTTCCCA
3DS1	TCCACAAAGTGTTTCTACCAGAAGA
3DS1	TCCACCCCCATATAAACAGCAGGAA
3DS1	TCCACCCTGCTTCCAGAAGATCAGA
3DS1	TCCAGTACAGCCTGCGGAACTGTAA
3DS1	TCCATGATGCGTGCCCTTGCAGGGA
3DS1	TCCCACACTGGGGGGTAAATTTCAA
3DS1	TCCCCATGGTCTATCTGTATCTGCA
3DS1	TCCCGAGATCACAAAGAATAGCACA
3DS1	TCCCTCAGCCCCTCAATCTTACCCA
3DS1	TCCTCCAGAGCAGGAGCTGGGATCA
3DS1	TCCTCTTCTTCCAGGTAACCTCAGA
3DS1	TCCTGAGATCAGGAGGAAAGTCCCA
3DS1	TCCTGCTGTTTATATGGGGGTGGAA
3DS1	TCCTTAGAGATCCACTCTTTGTGCA
3DS1	TCCTTCCCCCAGCCTGTCAGGTAGA
3DS1	TCCTTGGGTTCTTCTGGTAGAAACA
3DS1	TCGCTGTTCACTTCTGTTCCCTGCA
3DS1	TCTAAGGGCTGGAGAAGTCAGGAGA
3DS1	TCTAATGGATAAGATAAAGAATCAA
3DS1	TCTATACCTGTCACCATAAACAAAA
3DS1	TCTATCATCATCATCGTCATCATCA
3DS1	TCTCCAGGAACTAATAGAGGGAGAA
3DS1	TCTCCCGAGATCACAAAGAATAGCA
3DS1	TCTCCCTTGACCCCAAATACAGCCA
3DS1	TCTCCTCTTCTTCCAGGTAACCTCA
3DS1	TCTCCTGCTGCCATGTTTGTGGTAA
3DS1	TCTCTCTCTCTCACTCTCCACCCCA
3DS1	TCTGGCAGGTGGTATCAACTCATCA
3DS1	TCTGTATCTGCACAGGTGATTGGAA
3DS1	TCTGTGTGAAAACACAGTGTTCCAA
3DS1	TCTGTTCATGATGTATCCACCCCCA
3DS1	TCTTCCTCCACTTTCAAAGCCCGCA
3DS1	TCTTCCTGGAGGAGGACGTGATGCA
3DS1	TGAACCACCACGCCCAGCATATAAA
3DS1	TGAAGTTATTTTAAAAAGTATATAA
3DS1	TGAATAGCTCTGAGGTCCCATTCCA
3DS1	TGACAAAGGCTGCTGTGTGGTTTAA
3DS1	TGACATAAGAGAATTCTACTTCGCA
3DS1	TGACCCCTTCAAACCTCAGATTGAA
3DS1	TGAGATCAGGAGGAAAGTCCCAGAA
3DS1	TGAGCCTGGGTAACTTCTAAACAAA
3DS1	TGATACCACCTGCCAGAGACTCCAA
3DS1	TGATGGGCTTCTGGGAAATGGGTAA
3DS1	TGATGTATCCACCCCCATGACTCAA
3DS1	TGATGTTACCACCAGGCTCCATCCA
3DS1	TGATTTTGAATTCTGGCTGGGCAAA
3DS1	TGCAACCTCGGCCTCCTGGCTTTAA
3DS1	TGCAAGCGTTGGCTCAAACCTCCCA
3DS1	TGCAGCGTCATCAAGAGTGTGGACA
3DS1	TGCAGGTGTCTGAGGTTACCTGGAA
3DS1	TGCGGAACTGTAAGGCAAACCAAAA
3DS1	TGGAGCTTCCAAGCTCTTATGAACA
3DS1	TGGAGTCTCTGGCAGGTGGTATCAA
3DS1	TGGCACCTTTGTCAAAGTCCATTAA
3DS1	TGGCTGTCCTTGTTTGGTTTCCTAA
3DS1	TGGGAGCAGCCTGAGGCAGTCACAA
3DS1	TGGGCGTGGTGGTTCACAGTTGTAA
3DS1	TGGGGGAAGCCAGAAAGCAGCCCAA
3DS1	TGGTAGAAACACTTTGTGGAGGTAA
3DS1	TGGTGGGAAGAATAACTGTCCCCAA
3DS1	TGTATCCACCCCCATGACTCAAACA
3DS1	TGTCAGGTAGAACAGCAGCCTAACA
3DS1	TGTCCTTGGGTTCTTCTGGTAGAAA
3DS1	TGTTATTCCCAAAGAGTCCTGAAAA
3DS1	TGTTCTACCTGACAGGCTGGGGGAA
3DS1	TGTTTTAAGGAGACGGGGTTAGCAA
3DS1	TTAGAGATCCACTCTTTGTGCAGAA
3DS1	TTATCCATTAGACAATCAGCCTAAA
3DS1	TTATGAACAACCAGCTCTCCAGGAA
3DS1	TTCCATCACACACACACAAAAAAAA
3DS1	TTGAGCCTGGGTAACTTCTAAACAA
3DS1	TTGATTTTGAATTCTGGCTGGGCAA
3DP1	AAAAAAAGGGAATCAGGAAAACACA
3DP1	AAAAAAAGTAACATCAAGTCAACTA
3DP1	AAAAAACATCTAGGGTGGAAAATGC
3DP1	AAAAAAGCAGGTAAATTTATAGCAT
3DP1	AAAAAAGGAAAACATAAGCCAGTAG
3DP1	AAAAAAGGGAATCAGGAAAACACAA
3DP1	AAAAAAGTAACATCAAGTCAACTAG
3DP1	AAAAACATATTTCCACTCTTCCTGT
3DP1	AAAAACATCTAGGGTGGAAAATGCC
3DP1	AAAAAGAAAGAACGAGAAAACAGGT
3DP1	AAAAAGCAAATAACTGAAACAAGAA
3DP1	AAAAAGCAGGTAAATTTATAGCATT
3DP1	AAAAAGGAAAACATAAGCCAGTAGA
3DP1	AAAAAGGGAATCAGGAAAACACAAC
3DP1	AAAAAGTAACATCAAGTCAACTAGT
3DP1	AAAAATAGAATGTTTGAAATAGAAA
3DP1	AAAAATATGATTGGAAGAACTGCTC
3DP1	AAAAATATGGCTATGCCAAAAATGA
3DP1	AAAAATATGTAACAACTTCAGGATG
3DP1	AAAAATCAGCGGAAAACATTAAGCA
3DP1	AAAAATCATCTATTATCTATATCTA
3DP1	AAAAATGAATATGGACCATACGATA
3DP1	AAAAATTGACAACAGTTTTAGAATG
3DP1	AAAACAAAACATCATATAAGTAAAT
3DP1	AAAACACAACGTAATAATAACAAAA
3DP1	AAAACAGGTCAGAAGCAATCTTTAA
3DP1	AAAACATAAGCCAGTAGAATAGCAT
3DP1	AAAACATATCTAGAGGTGAGAAAGT
3DP1	AAAACATATTTCCACTCTTCCTGTG
3DP1	AAAACATCATATAAGTAAATACAAA
3DP1	AAAACATCTAGGGTGGAAAATGCCT
3DP1	AAAACATTAAGCATAAAATGTAGGA
3DP1	AAAACCACAGAAGTCAGTGGGAAAA
3DP1	AAAACTGCTCTTTCTTGTTTCAGTT
3DP1	AAAACTGTTGTCAATTTTTACCCTG
3DP1	AAAAGAAAGAACGAGAAAACAGGTC
3DP1	AAAAGAGGAGTGTTAAACACCCCAC
3DP1	AAAAGAGGGCAGAGAAGTGGAGAGA
3DP1	AAAAGATTGTCAGAAAGTCTTACTT
3DP1	AAAAGCAAATAACTGAAACAAGAAA
3DP1	AAAAGCACAACCAACCCTTAAAATT
3DP1	AAAAGCAGCATAAAAGCACAACCAA
3DP1	AAAAGCAGGTAAATTTATAGCATTT
3DP1	AAAAGGAAAACATAAGCCAGTAGAA
3DP1	AAAAGGATCAGCTGGTAAGGATTTA
3DP1	AAAAGGGAATCAGGAAAACACAACG
3DP1	AAAAGTAACATCAAGTCAACTAGTC
3DP1	AAAAGTTCCTACAGACCAACACCCA
3DP1	AAAATAGAATGTTTGAAATAGAAAA
3DP1	AAAATATGATTGGAAGAACTGCTCA
3DP1	AAAATATGGCTATGCCAAAAATGAA
3DP1	AAAATATGTAACAACTTCAGGATGA
3DP1	AAAATCAGCGGAAAACATTAAGCAT
3DP1	AAAATCATCTATTATCTATATCTAT
3DP1	AAAATCCTGTTCTTACACAGGAAGA
3DP1	AAAATGAATATGGACCATACGATAG
3DP1	AAAATGCCTCCCATCAAGAGACATT
3DP1	AAAATGCTATAAATTTACCTGCTTT
3DP1	AAAATGTAGGAAAAAAGCAGGTAAA
3DP1	AAAATTAGACAAAATTAGTCTTTGG
3DP1	AAAATTAGCCAGAGGAAAAGGATCA
3DP1	AAAATTAGTCTTTGGGAAAAATCAG
3DP1	AAAATTGAAATTAATCATTTCAGAG
3DP1	AAAATTGACAACAGTTTTAGAATGC
3DP1	AAACAAAACATCATATAAGTAAATA
3DP1	AAACAAGAAAGAGCAGTTTTGTGAC
3DP1	AAACAATGTAGAAATATACCAAGCA
3DP1	AAACAATTCGCCTTAGAAAGTAAGA
3DP1	AAACACAACGTAATAATAACAAAAA
3DP1	AAACACCCCACTGTGGCCGTGGATT
3DP1	AAACAGAGAGAACTGATGGTAGGTG
3DP1	AAACAGCATCAATGCTGACTCAGGA
3DP1	AAACAGGCCCATTCCTTCGCCAGGG
3DP1	AAACAGGTCAGAAGCAATCTTTAAA
3DP1	AAACATAAGCCAGTAGAATAGCATC
3DP1	AAACATACAGAAAGAGGCATAGACA
3DP1	AAACATATCTAGAGGTGAGAAAGTG
3DP1	AAACATATGTACTAAATATGCTCTA
3DP1	AAACATATTTCCACTCTTCCTGTGT
3DP1	AAACATCATATAAGTAAATACAAAC
3DP1	AAACATCTAGGGTGGAAAATGCCTC
3DP1	AAACATGAACAAAAGATTGTCAGAA
3DP1	AAACATTAAGCATAAAATGTAGGAA
3DP1	AAACATTCTATTTTTGATCTATGTC
3DP1	AAACCACAGAAGTCAGTGGGAAAAA
3DP1	AAACCACTTCCCAGTCTTTGTACAG
3DP1	AAACCAGATGGGGTGTCGAAGATTC
3DP1	AAACCAGTCTGTTCCCCAAATAGTG
3DP1	AAACCATCAATATTAATGCACAGAA
3DP1	AAACCCTAATGTGATCTGTCTGCCT
3DP1	AAACCTTCTCTCTCAGCCCAGCCGC
3DP1	AAACGACATAGATCAAAAATAGAAT
3DP1	AAACTCAGAATTTAAAAAAAGTAAC
3DP1	AAACTCCATGAATTGTTAACATTGA
3DP1	AAACTCCGATCTTAGAGACAAGAGG
3DP1	AAACTGATTATATATTCCTGGTAAA
3DP1	AAACTGCAAATATAAAAACATATTT
3DP1	AAACTGCTCTTTCTTGTTTCAGTTA
3DP1	AAACTGTTGTCAATTTTTACCCTGT
3DP1	AAAGAAACAGAACTGAAAGACAAAA
3DP1	AAAGAAAGAACGAGAAAACAGGTCA
3DP1	AAAGAAAGCTTTTCTCACTGACCCT
3DP1	AAAGAAAGTGAAACCAGATGGGGTG
3DP1	AAAGAACAAAGTATGAGACCACCTA
3DP1	AAAGAACGAGAAAACAGGTCAGAAG
3DP1	AAAGAATGTGTGGCTTGTCTGCTCT
3DP1	AAAGACTAATTTTGTCTAATTTTAA
3DP1	AAAGACTGGGAAGTGGTTTATGTGG
3DP1	AAAGAGAAATCATAGAGAGAGAGAG
3DP1	AAAGAGAGATGGTGTGGAGGGTGAG
3DP1	AAAGAGCAGTTTTGTGACAGGGTAA
3DP1	AAAGAGGAGTGTTAAACACCCCACT
3DP1	AAAGAGGCAATTGTTGATTATTTGG
3DP1	AAAGAGGCATAGACAGACAGACAGA
3DP1	AAAGAGGGAGAAAAGAGGGCAGAGA
3DP1	AAAGAGGGCAGAGAAGTGGAGAGAA
3DP1	AAAGAGTGATTTCCACATGGGGGGC
3DP1	AAAGAGTTAAAGGAGACACAGACAG
3DP1	AAAGATAAAGAAAGTGAAACCAGAT
3DP1	AAAGATAATTGCTGGACCTGACCCA
3DP1	AAAGATGCTATTCTACTGGCTTATG
3DP1	AAAGATTGCTTCTGACCTGTTTTCT
3DP1	AAAGATTGTCAGAAAGTCTTACTTT
3DP1	AAAGCAAACATACAGAAAGAGGCAT
3DP1	AAAGCAAATAACTGAAACAAGAAAG
3DP1	AAAGCACAACCAACCCTTAAAATTA
3DP1	AAAGCAGCATAAAAGCACAACCAAC
3DP1	AAAGCTTTTCTCACTGACCCTAAAG
3DP1	AAAGGAAAACATAAGCCAGTAGAAT
3DP1	AAAGGAAATTCTGATGACCGTGCCT
3DP1	AAAGGAACTTTCATGGACTTAGGAC
3DP1	AAAGGACACATCTCAATGTTAACAA
3DP1	AAAGGAGACACAGACAGACATGTGC
3DP1	AAAGGATCAGCTGGTAAGGATTTAT
3DP1	AAAGGCCGGGCTCAGATTGGAAAGA
3DP1	AAAGGGAAAACATATCTAGAGGTGA
3DP1	AAAGGGAATCAGGAAAACACAACGT
3DP1	AAAGTAACATCAAGTCAACTAGTCC
3DP1	AAAGTATGAGACCACCTAGGTGCTA
3DP1	AAAGTCTTACTTTCTAAGGCGAATT
3DP1	AAAGTGAAACCAGATGGGGTGTCGA
3DP1	AAAGTGAGAAACTCAGAATTTAAAA
3DP1	AAAGTGAGGTCAGAGACCTAGAGAG
3DP1	AAAGTGAGTCCTGTGGTTGGGAGTG
3DP1	AAAGTGCCATGCACAGAATGAAATG
3DP1	AAAGTGTTCTCTACCAGAAGAACCC
3DP1	AAAGTTCCTACAGACCAACACCCAG
3DP1	AAAGTTGGCCTGGAAGGTTCCATTG
3DP1	AAATAAATATTAGATGAATGAGTTA
3DP1	AAATAAATGGACAGGTAGGCAAATC
3DP1	AAATAACTGAAACAAGAAAGAGCAG
3DP1	AAATAATCAACAATTGCCTCTTTAA
3DP1	AAATACAAACATATGTACTAAATAT
3DP1	AAATAGAAAACCACAGAAGTCAGTG
3DP1	AAATAGAATGTTTGAAATAGAAAAC
3DP1	AAATAGATTATATATAGATATAGAT
3DP1	AAATATAAAAACATATTTCCACTCT
3DP1	AAATATACATGGAGGAAGAGTCGCG
3DP1	AAATATACCAAGCAATCACTGTTAG
3DP1	AAATATGATTGGAAGAACTGCTCAA
3DP1	AAATATGCTCTAAAATCCTGTTCTT
3DP1	AAATATGGCTATGCCAAAAATGAAT
3DP1	AAATATGTAACAACTTCAGGATGAG
3DP1	AAATATTAGATGAATGAGTTAGTGA
3DP1	AAATCACTCTTTGGTGAGAGGTGGG
3DP1	AAATCAGCGGAAAACATTAAGCATA
3DP1	AAATCATCTATTATCTATATCTATG
3DP1	AAATCCACGGCCACAGTGGGGTGTT
3DP1	AAATCCAGTGAATGCCAGGCAGAAT
3DP1	AAATCCTCTCTAATTGCCTGAACCA
3DP1	AAATCCTGCGAGTCCCAGGGAGGCC
3DP1	AAATCCTGTTCTTACACAGGAAGAG
3DP1	AAATCCTTACCAGCTGATCCTTTTC
3DP1	AAATGAAAAGTTCCTACAGACCAAC
3DP1	AAATGAATATGGACCATACGATAGT
3DP1	AAATGAATGAACGTGGAACGTTGTC
3DP1	AAATGACAACGTTCCACGTTCATTC
3DP1	AAATGACCCCTTCACTAACTCATTC
3DP1	AAATGATTAATTTCAATTTTAAAAA
3DP1	AAATGCCTCCCATCAAGAGACATTG
3DP1	AAATGCTGATGGAGAATCACTGCAA
[truncated: 352,449 more rows]
