# Supplementary material for: Accurate and Efficient KIR Gene and Haplotype Inference From Genome Sequencing Reads With Novel K-mer Signatures
Source: Front Immunol. 2020 Nov 26;11:583013. doi: 10.3389/fimmu.2020.583013 (PMC7727328; doi:10.3389/fimmu.2020.583013)
Supplement: Supplemental Data Sheet 2 — Raw reads from synthetic evaluation, whose results are in Table 2 . Each of the six simulated individuals have a pair of fastq files for each parental haplotype. [file DataSheet_2.zip]

Archive with 30 entries (24 files):
- 1/
- 1/GU182344_paired.bwa.read1.fastq
- 1/GU182340_paired.bwa.read1.fastq
- 1/GU182344_paired.bwa.read2.fastq
- 1/GU182340_paired.bwa.read2.fastq
- 2/
- 2/KU645197_paired.bwa.read2.fastq
- 2/KU645197_paired.bwa.read1.fastq
- 2/GU182360_paired.bwa.read2.fastq
- 2/GU182360_paired.bwa.read1.fastq
- 3/
- 3/NC000019_paired.bwa.read2.fastq
- 3/NC000019_paired.bwa.read1.fastq
- 3/GU182351_paired.bwa.read2.fastq
- 3/GU182351_paired.bwa.read1.fastq
- 4/
- 4/GU182339_paired.bwa.read2.fastq
- 4/GU182339_paired.bwa.read1.fastq
- 4/GU182353_paired.bwa.read1.fastq
- 4/GU182353_paired.bwa.read2.fastq
- 5/
- 5/GU182341_paired.bwa.read2.fastq
- 5/KP420442_paired.bwa.read2.fastq
- 5/GU182341_paired.bwa.read1.fastq
- 5/KP420442_paired.bwa.read1.fastq
- 6/
- 6/KP420439_paired.bwa.read2.fastq
- 6/KP420439_paired.bwa.read1.fastq
- 6/GU182359_paired.bwa.read1.fastq
- 6/GU182359_paired.bwa.read2.fastq
