# Supplementary material for: Accurate and Efficient KIR Gene and Haplotype Inference From Genome Sequencing Reads With Novel K-mer Signatures
Source: Front Immunol. 2020 Nov 26;11:583013. doi: 10.3389/fimmu.2020.583013 (PMC7727328; doi:10.3389/fimmu.2020.583013)
Supplement: Supplemental Data Sheet 2 — Raw reads from synthetic evaluation, whose results are in Table 2 . Each of the six simulated individuals have a pair of fastq files for each parental haplotype. [file DataSheet_2.zip › 1/GU182344_paired.bwa.read2.fastq]

@rand_0_0_0_0_1_1_0:0:0_0:0:0_0/2
AGCCCTTGCGTACCTCAACAAAAACTCAGCACACATTCCCCGCGCGTACCAGATTGTAAGCCGGACCGGTAAGAGGAGCTATTCACTATATAAGCTTACGTTCAGGCACTCCATCAAAAGATTTACACCTCGATCAGTTTTCCCAGCCCC
+
ffffffffffffffffffffffffffffffffffffffffffffffffffffffffffffffffffffffffffffffffffffffffffffffffffffffffffffffffffffffffffffffffffffffffffffffffffffff
@cA01~tA01_GU182344.1_62558_62380_1_0_0_0_0:0:0_0:0:0_1/2
TGAAGGACGTGAGGTGCCAATTCTAGTGAGAACAATTTCCAGGAAGCCGTGTTCCGCTCTTGAGCAAGCATCCACTGGGCCTCATGCAAGGTAGAAAGAGCCTGCGTACGTCACCCTCCCATGATGTAGTCAACATGTAAGCTGCATGGG
+
ffffffffffffffffffffffffffffffffffffffffffffffffffffffffffffffffffffffffffffffffffffffffffffffffffffffffffffffffffffffffffffffffffffffffffffffffffffff
@cA01~tA01_GU182344.1_38057_38165_0_1_0_0_0:0:0_0:0:0_2/2
CGCCTATAATCCCTGATACTAGGGAGGCTGAGGCAGGAAAATCATTTGAACCCAGGAGGCAGAGGTTGCAATGAGCCAAGATGACATCACTTGTACTCCAGCCTGGGCACAGAGGGAAACTGTCTCAAAAACAAAAACAAAACAACAAAC
+
ffffffffffffffffffffffffffffffffffffffffffffffffffffffffffffffffffffffffffffffffffffffffffffffffffffffffffffffffffffffffffffffffffffffffffffffffffffff
@cA01~tA01_GU182344.1_98888_99031_0_1_0_0_0:0:0_0:0:0_3/2
CTACCTGCCCATCAGTGGGTGAATGGATAGAGAACTGTGGTACACACACACAGTGGAGACTACTCATCCATAGAAACAATAACATCCTGTCATTTGCAGCCACATGGATGGAACTGGAGGTCATTACAAAGATTCCCATTTCTCACCCAC
+
ffffffffffffffffffffffffffffffffffffffffffffffffffffffffffffffffffffffffffffffffffffffffffffffffffffffffffffffffffffffffffffffffffffffffffffffffffffff
@cA01~tA01_GU182344.1_7538_7443_1_0_0_0_0:0:0_0:0:0_4/2
GGCTAATTTTTATATTTTTAGTAGAGACAGAGTTTCGCTATATTGGCCAGGCTGCTCTTCAACTCCTGACCTCAAGTGACCTACCCACCTCGGCCTCCCAATGTGCTGGGATTACAGGCATGAACCACTGTGCCCGACCTCATTTTATTT
+
ffffffffffffffffffffffffffffffffffffffffffffffffffffffffffffffffffffffffffffffffffffffffffffffffffffffffffffffffffffffffffffffffffffffffffffffffffffff
@cA01~tA01_GU182344.1_115641_115855_0_1_0_0_0:0:0_1:0:0_5/2
AAGGTGGATCTCATGAAGATAGAGAGTAGAATGGTGGCTACCAGAGGCCAGGAAGAAAAGGGTGGAGGATAAAACAAACAAACAAAAAATTTAGATGTATGTATTTATGACCACTAGACCTTACACTTAAAATTGGTAAACGTGGCCGGG
+
ffffffffffffffffffffffffffffffffffffffffffffffffffffffffffffffffffffffffffffffffffffffffffffffffffffffffffffffffffffffffffffffffffffffffffffffffffffff
@cA01~tA01_GU182344.1_3033_2858_1_0_0_0_0:0:0_1:0:0_6/2
CTCAGGTTGTTGATGAGTTGACCATGCGATGGGGAGACAGCCTGGACTGTCCTGCTGTGCTCAGAGTAATCACAAGGGTCCTCATGAGAGGAGGAGGAAGAGGAAAGTGGGGTTAGAGCAACGTCGTGGGAGGGAGACTCCATCAGCCAC
+
ffffffffffffffffffffffffffffffffffffffffffffffffffffffffffffffffffffffffffffffffffffffffffffffffffffffffffffffffffffffffffffffffffffffffffffffffffffff
@cA01~tA01_GU182344.1_109854_110039_0_1_0_0_0:0:0_0:0:0_7/2
GCTCAGATCTCCACCCTCGGCCCATATCTCCAATCCAGGCCCATATCTCCACTCCAGGCCCATATCTCCACTCCAGTCCCATATCTCCTCTCCAGTCCCATATCTCCACTCCAGGCCCATATCTCCACCCCAGGCCCAGATCTCCACCTC
+
ffffffffffffffffffffffffffffffffffffffffffffffffffffffffffffffffffffffffffffffffffffffffffffffffffffffffffffffffffffffffffffffffffffffffffffffffffffff
@cA01~tA01_GU182344.1_108240_108125_1_0_0_0_0:0:0_0:0:0_8/2
AGTGGAGCAATCTCAGCTCACTGCAACTTCCGCCTCCCAGGTTCAGGCGATTCTCGTGCCTCAGCCTCTTGAGTAGCTGGCGTTACAGGTGCCTGCCACCAGGCACGGCTAATTTTTGGATTTTTAGCAGAGACACGGTTTCACTATGTT
+
ffffffffffffffffffffffffffffffffffffffffffffffffffffffffffffffffffffffffffffffffffffffffffffffffffffffffffffffffffffffffffffffffffffffffffffffffffffff
@cA01~tA01_GU182344.1_21492_21712_0_1_0_0_0:0:0_0:0:0_9/2
GCGGGCACCTCAGTTGAGGTCATGAGTTTGAGAGCAGCCCAGCCAACATGGGGAAACCCCATCTATACTAAAAAAAACAAAAAGTAGCCAGGCATGGTGGCGTGCACCTGTAATCCCAGCTACTAGGGAGGCTGAGGCAGGAAAATCATT
+
ffffffffffffffffffffffffffffffffffffffffffffffffffffffffffffffffffffffffffffffffffffffffffffffffffffffffffffffffffffffffffffffffffffffffffffffffffffff
@cA01~tA01_GU182344.1_92354_92189_1_0_0_0_0:0:0_0:0:0_a/2
GGACATGAGACAAATTCTAGATAAATCTACAAAAATCCAGAATTTACATGTTGTGATTTTTGCTGATAAAGTACAATTCTAAGATTGTAAATAATTGCATAATCCTTCCCTGGGAGTTTAAATCATTTGAACTGGTTCTGCTGTAATACT
+
ffffffffffffffffffffffffffffffffffffffffffffffffffffffffffffffffffffffffffffffffffffffffffffffffffffffffffffffffffffffffffffffffffffffffffffffffffffff
@cA01~tA01_GU182344.1_31447_31366_1_0_0_0_0:0:0_0:0:0_b/2
GGAGATATAGGCCTGGAGGTGGAGTTGTGGGCCTGGAGTGGAGATCTGGGCCTGGAGTGGATATATGGGCCTAGAGATGGAGTGATGGGCCTAGAAGTGGAGATCTGGGCCTGGAGTGCCGATAGGAACCTGGAGGGGAGATAGGAGCCT
+
ffffffffffffffffffffffffffffffffffffffffffffffffffffffffffffffffffffffffffffffffffffffffffffffffffffffffffffffffffffffffffffffffffffffffffffffffffffff
@cA01~tA01_GU182344.1_89280_89118_1_0_0_0_0:0:0_0:0:0_c/2
AAACACCCCTCCCAATAGGCACAACCTCCCACACTGGGGATTAAATTTCAAAGTGGGGTTTGGAGGGGTCAAACATTGAAACAATAGCAGTTGTATCATCAGCACATTCTATTGTTATTATGAAAACTATAACGGAGAAAGCAGGAGAAA
+
ffffffffffffffffffffffffffffffffffffffffffffffffffffffffffffffffffffffffffffffffffffffffffffffffffffffffffffffffffffffffffffffffffffffffffffffffffffff
@cA01~tA01_GU182344.1_135404_135190_1_0_0_0_0:0:0_0:0:0_d/2
TCACTGGGCTAAAATCAAGGTGACAGCAAGGCTGCCTTCCCTCTGAGGGTTCCAGGCAAGAATCTGCTTCTCACTTTTCTCAGCTTCTAGAGGCTCCCATGTTCCTTGGCTCCTGGTACCCTTCCTCCTTCCTCAAAGCCCACAAAGACT
+
ffffffffffffffffffffffffffffffffffffffffffffffffffffffffffffffffffffffffffffffffffffffffffffffffffffffffffffffffffffffffffffffffffffffffffffffffffffff
@cA01~tA01_GU182344.1_33568_33400_1_0_0_0_1:0:0_0:0:0_e/2
CACAGGTCAGAGGGCTCCTGTCTTGGATTCTCCTTTCCCACCTCCTGAATCCCAGAGCTTCTGGTGGGCGTGTCCTTGAGGGTCCCATCACCCAGGCCCTGACTATATTTGGGGTAAAGGGGGATTGAATACAGGGAAATGGGTGCTGTG
+
ffffffffffffffffffffffffffffffffffffffffffffffffffffffffffffffffffffffffffffffffffffffffffffffffffffffffffffffffffffffffffffffffffffffffffffffffffffff
@cA01~tA01_GU182344.1_79902_80064_0_1_0_0_0:0:0_0:0:0_f/2
CACTTGTATTGGGGTGAAGATGGCAACCCATCATTTGGGGAAGGACTCACCCACGTGTGCCCACACACTCTGGTCCAAGAAGAACCCTGCAAAGAAAGATCATGATGAACTATTCATCTCGGCACCAACCTACCCTTTCCTCCTGAGCCA
+
ffffffffffffffffffffffffffffffffffffffffffffffffffffffffffffffffffffffffffffffffffffffffffffffffffffffffffffffffffffffffffffffffffffffffffffffffffffff
@cA01~tA01_GU182344.1_3216_3368_0_1_0_0_1:0:0_0:0:0_10/2
GCTGGCAGGAGGTACGAACTCATCAGTAAGGCAGGCATCAGTGTCCCTGTTCCTGATGGGGATTGGGAGCCTCTCCTGTCATGTCTGTGCCTTCTCCATGGCCCCAGCTTCCATAGGGTGGCCCCTGGTGCTGGTTCCAGGAGCATCAAC
+
ffffffffffffffffffffffffffffffffffffffffffffffffffffffffffffffffffffffffffffffffffffffffffffffffffffffffffffffffffffffffffffffffffffffffffffffffffffff
@cA01~tA01_GU182344.1_9084_9239_0_1_0_0_0:0:0_0:0:0_11/2
GGAAAAATCAAACCCAGCAAGCCCTCCCTGCAAATGATTCTACCTCACAAGCATAGCTTATATCCATCTTTTATTCATTTAGTGTGTAAATCAACCCTACGTTTCACCAGTGGGGCGGGAATTGCCTTTTCCACGGTCTCCTAGATTCCA
+
ffffffffffffffffffffffffffffffffffffffffffffffffffffffffffffffffffffffffffffffffffffffffffffffffffffffffffffffffffffffffffffffffffffffffffffffffffffff
@cA01~tA01_GU182344.1_135231_135088_1_0_0_0_0:0:0_0:0:0_12/2
TTCCTATTGTTGCCATAACAAATTTCCACAAGATTCGTGTGTGAAAACAAAACGGTTATTTAATTATCTTACAGTGCTGTAGCTCAAAGCATGACGTGCATGTCACTGGGCTAAAATCAAGGTGACAGCAAGGCTGCCTTCCCTCTGAGG
+
ffffffffffffffffffffffffffffffffffffffffffffffffffffffffffffffffffffffffffffffffffffffffffffffffffffffffffffffffffffffffffffffffffffffffffffffffffffff
@cA01~tA01_GU182344.1_135394_135484_0_1_0_0_1:0:0_0:0:0_13/2
GAGAATGTTGTCCCACCCCAAAAATGTCCATGTCCTAGCCTCCATAGCTTGTGAATATGTTATTTTACATGAAAGGAGGAATGAAGATTGCAGATGGAATTATGGTTGCTAGTCAGCTGAACTTAAAAGGAGGGTATCCTGGATGATTTC
+
ffffffffffffffffffffffffffffffffffffffffffffffffffffffffffffffffffffffffffffffffffffffffffffffffffffffffffffffffffffffffffffffffffffffffffffffffffffff
@cA01~tA01_GU182344.1_9073_8839_1_0_0_0_0:0:0_0:0:0_14/2
TAAAATAAGTAATAGATAATGCTGAGTATATAATTTCAGGTGACAGAGAAGGTCTCACTGATCAGATAATATTTGTGACCTTAATGGAAAAAATGGATTCAACCCTTGGAAGATTGGCGGAAGGATTTTCCACACTGAGCTCTCAGCCGT
+
ffffffffffffffffffffffffffffffffffffffffffffffffffffffffffffffffffffffffffffffffffffffffffffffffffffffffffffffffffffffffffffffffffffffffffffffffffffff
@cA01~tA01_GU182344.1_70470_70598_0_1_0_0_0:0:0_0:0:0_15/2
ATCTCTACTAAATATACAAAAGATTAGCTGGGCATGGTGGTGTGGTTCTGTAATCCCAGCTACTCAGGAGGCTGAGGCAGGAGAATCATTTGAACCTGGTTGGTGGAGGTTGCAGCGCGTGGAGATGGCGGCACTGCACTCCAGCCTGGG
+
ffffffffffffffffffffffffffffffffffffffffffffffffffffffffffffffffffffffffffffffffffffffffffffffffffffffffffffffffffffffffffffffffffffffffffffffffffffff
@cA01~tA01_GU182344.1_95165_95182_0_1_0_0_0:0:0_0:0:0_16/2
AGGCCACCTGCATTCTGTGACTAGTGGTCTTCCTCCACCTTCAAAGCCCGCAGTGGCTGATAGCGTCTCCCTCCCACTACACTGCTCTAATCCCCACTCCCCTCTTCCTCCACCTCTCATGTGGACCCTTGTGATTACACTGAGCCCAGT
+
ffffffffffffffffffffffffffffffffffffffffffffffffffffffffffffffffffffffffffffffffffffffffffffffffffffffffffffffffffffffffffffffffffffffffffffffffffffff
@cA01~tA01_GU182344.1_109851_109684_1_0_0_0_0:0:0_1:0:0_17/2
TCTGGGCCTGGAGTGGAGATCTGGGCCTGGAGTGGAGATATGGGCCTGGAGTGGAGATATGGGTCTGCAGTGGAGATATGGGCCTGGAGGTGGAGATATGGGCCTGGAGTGCAGTTATGGGCCTGGAGTGAAGTTATGGGCCTGGAGGTG
+
ffffffffffffffffffffffffffffffffffffffffffffffffffffffffffffffffffffffffffffffffffffffffffffffffffffffffffffffffffffffffffffffffffffffffffffffffffffff
@cA01~tA01_GU182344.1_20228_20036_1_0_0_0_0:0:0_0:0:0_18/2
CCTCTTCTCCTCCAGGTCTATATGAGAAACCTTCTCTCTCAGCCCAGCCGGGCCCCACGGTTCTGGCAGGAGAGAGCGTGACCTTGTCCTGCAGCTCCCGGAGCTCCTATGACATGTACCATCTATCCAGGGAGGGGGAGGCCCATGAAC
+
ffffffffffffffffffffffffffffffffffffffffffffffffffffffffffffffffffffffffffffffffffffffffffffffffffffffffffffffffffffffffffffffffffffffffffffffffffffff
@rand_0_0_0_0_1_1_0:0:0_0:0:0_19/2
ACGCGTTGTCCACCACACAGTTGGAACGTCGTGAGCGGATCCTCCCTACCATACGAACAAACAGCGTGCGTACCGCGCGACATACGAATCGCCAAGTCTGCCAGCGAGCCGGCTTAGTCCTCGGTTCACGATCGACGTTCTCGCGAAATC
+
ffffffffffffffffffffffffffffffffffffffffffffffffffffffffffffffffffffffffffffffffffffffffffffffffffffffffffffffffffffffffffffffffffffffffffffffffffffff
@cA01~tA01_GU182344.1_44611_44540_1_0_0_0_0:0:0_0:0:0_1a/2
TTCAGAGAAAGTATCCACAGAGTTACAAAAAGCAGAACTGTGTTGAATGGACACAAATGAAGCTGTGTGTAGGCTGCATCAGGAATTATAAGTAATCTAGAGATGATTTCATGTATACAGGAGGATGTGCATAGGTTATTTGCAAACTCT
+
ffffffffffffffffffffffffffffffffffffffffffffffffffffffffffffffffffffffffffffffffffffffffffffffffffffffffffffffffffffffffffffffffffffffffffffffffffffff
@cA01~tA01_GU182344.1_135587_135415_1_0_0_0_0:0:0_0:0:0_1b/2
TTGCCCTTCTTTTGAAAACTTGGGGATTCTATTGGGTTCACCAAGATGAAAATCCATCATAATCTCCCGGAAATCATCCAGGATACCCTCCTTTTAAGTTCAGCTGACTAGCAACCATAATTCCATCTGCAATCTTCATTCCTCCTTTCA
+
ffffffffffffffffffffffffffffffffffffffffffffffffffffffffffffffffffffffffffffffffffffffffffffffffffffffffffffffffffffffffffffffffffffffffffffffffffffff
@cA01~tA01_GU182344.1_36087_35933_1_0_0_0_0:0:0_0:0:0_1c/2
GAGAGGCACAAGGACATAGAAAGATGGAGATGTGGGGATGAATTGCAGAGATTCCAAAGAGAACTAGAGAGACCGAGAGGCAGAGCAAGACAGATGATAGATGGATAGATATAGATAGATGATAAATAGGTAGATGATAGATAATAGGTT
+
ffffffffffffffffffffffffffffffffffffffffffffffffffffffffffffffffffffffffffffffffffffffffffffffffffffffffffffffffffffffffffffffffffffffffffffffffffffff
@rand_0_0_0_0_1_1_0:0:0_0:0:0_1d/2
GCGACCACTTCGGAACCAGCCGATTGCTTTAAGTTAGGTATCTCTTTGTCCCACTAGTTATTGGCATCGGCAGCATAATTGTAGCTAAGTTTCGGAGCGGGGTGTTGTTCTTTTCAGCCATATCGGATGCCAAGGCAGTTCACCTTTGGA
+
ffffffffffffffffffffffffffffffffffffffffffffffffffffffffffffffffffffffffffffffffffffffffffffffffffffffffffffffffffffffffffffffffffffffffffffffffffffff
@cA01~tA01_GU182344.1_88952_89137_0_1_0_0_0:0:0_0:0:0_1e/2
ACGAGGCGGGAGACCCAGCTTTCTCCTGCTTTCTCCGTTATAGTTTTCATAATAACAATAGAATGTGCTGATGATACAACTGCTATTGTTTCAATGTTTGACCCCTCCAAACCCCACTTTGAAATTTAATCCCCAGTGTGGGAGGTTGTG
+
ffffffffffffffffffffffffffffffffffffffffffffffffffffffffffffffffffffffffffffffffffffffffffffffffffffffffffffffffffffffffffffffffffffffffffffffffffffff
@cA01~tA01_GU182344.1_43156_43291_0_1_0_0_0:0:0_2:0:0_1f/2
GGGAGAGGGAAATCCTGAGTCAGGGAGGGTGCTCACGTTTTCCAGGACTGTTTGGGAATAACACTAGCCACGAGGCTGGGCCGAGGAGCACCTACCTCGCTATTCGCTGTTCTGTTCCCTGCAGGCTCTTGGTCCATTACAGCAGCATGT
+
ffffffffffffffffffffffffffffffffffffffffffffffffffffffffffffffffffffffffffffffffffffffffffffffffffffffffffffffffffffffffffffffffffffffffffffffffffffff
@cA01~tA01_GU182344.1_36719_36569_1_0_0_0_0:0:0_0:0:0_20/2
AGAGAGAGAGAGAGCATTAGGTCATAGAGCAGGGGAGTGAGTTCTCAGCTCAGGTGAAGGGAGCTGTGACAAGGAAGATCCTCCGTAAGGAAAATGCCTCTTCTCCTTCCAGGTCTATATGAGAAACCTTCTCTCTCAGCCCAGCCGGGC
+
ffffffffffffffffffffffffffffffffffffffffffffffffffffffffffffffffffffffffffffffffffffffffffffffffffffffffffffffffffffffffffffffffffffffffffffffffffffff
@cA01~tA01_GU182344.1_113227_113377_0_1_0_0_0:0:0_1:0:0_21/2
CTGTCTCCTTTAACTCTTTCTGTCTTTTCTAACTCCCGGTATGGCCCCTGTGTTTGTCCTCTGTTATGACACCTGGTCTGTACTTGTGTCTCGTGTTTCTCTGTCTCTGTTGGCACAGACCTCACCAAGTCAGTCTCTCTCCATAAGAAT
+
ffffffffffffffffffffffffffffffffffffffffffffffffffffffffffffffffffffffffffffffffffffffffffffffffffffffffffffffffffffffffffffffffffffffffffffffffffffff
@cA01~tA01_GU182344.1_72308_72389_0_1_0_0_0:0:0_0:0:0_22/2
TAGAGAAAGAAAACATCTGAGATGCTTGTTTCCAAGATGGCTGACTAAATGCTTTTCTGGCATGTCTCATCCACTTAGAAGAACGAGCAGAATCCAGAACAAAAACCATATGATCATCTCAATAGACATAAAGAAAAGCATCTGAAAAGA
+
ffffffffffffffffffffffffffffffffffffffffffffffffffffffffffffffffffffffffffffffffffffffffffffffffffffffffffffffffffffffffffffffffffffffffffffffffffffff
@cA01~tA01_GU182344.1_45761_45917_0_1_0_0_0:0:0_0:0:0_23/2
AGCTCAGCTCAGCAGCGCACAGGATGTTATTTGGCGCCCTGCCCATGCAGTTTACATGTTGACCACATCATGGGAGGGTGACGTACGCAGGCTCTTTCTACCTTGCATGAGGCCCAGTGGGTGCTCGCTCAAGAGCGGAACACGGCTTCC
+
ffffffffffffffffffffffffffffffffffffffffffffffffffffffffffffffffffffffffffffffffffffffffffffffffffffffffffffffffffffffffffffffffffffffffffffffffffffff
@cA01~tA01_GU182344.1_13597_13789_0_1_0_0_0:0:0_0:0:0_24/2
AATTTTTTATGCTTTATTTTTAAGATTGACAAATAAAAATTATATACCATGGTCCTTCACTATACCTGGGTGATTGGTTCCAGGATCCCCATTCAGATACCAAAATCTGCAGATGCTCAAGCCCCTTGCATGAAATGGCATAGTGAAGCT
+
ffffffffffffffffffffffffffffffffffffffffffffffffffffffffffffffffffffffffffffffffffffffffffffffffffffffffffffffffffffffffffffffffffffffffffffffffffffff
@cA01~tA01_GU182344.1_61479_61263_1_0_0_0_0:0:0_0:0:0_25/2
ATCATAAAAAATGTACAACTAGATAAAAACTAAGAAGTGTTTTTATAGTGTGAGTTAGATTTATTTTTTCCTAGGTGTAACCAATTGGTTTAATATTATTTATTGAGAAGACATTCTATGCCACCTTAAACCACACGGCAGCCTTTGTCA
+
ffffffffffffffffffffffffffffffffffffffffffffffffffffffffffffffffffffffffffffffffffffffffffffffffffffffffffffffffffffffffffffffffffffffffffffffffffffff
@cA01~tA01_GU182344.1_96828_96757_1_0_0_0_0:0:0_0:0:0_26/2
TGCCTTCCATGCAATGGAGAGTAATCATCCCAGGATATCATGGCCCCTGAACACCAACCCCTGTATGCTGTGTGAACTTGGGGTCCCCAGACTGGATTCTGAGGCTCATATTCCAAATAATCCCACATATGATAGGATCGCTGAGAGACA
+
ffffffffffffffffffffffffffffffffffffffffffffffffffffffffffffffffffffffffffffffffffffffffffffffffffffffffffffffffffffffffffffffffffffffffffffffffffffff
@cA01~tA01_GU182344.1_133142_132944_1_0_0_0_0:0:0_0:0:0_27/2
GCAGATAAAAGCCATTTTACTTTACTTTATTTATTTATTTATTTATGTTGAGATGGAGTTTCACTCATAGTCGCCCAGGCTGGAGTGCAAGGGTGTGATCTCGGCTCACTGCAACCTCTGCCTCCCGCGTTCAACTGATTCTCCTGCCTC
+
ffffffffffffffffffffffffffffffffffffffffffffffffffffffffffffffffffffffffffffffffffffffffffffffffffffffffffffffffffffffffffffffffffffffffffffffffffffff
@cA01~tA01_GU182344.1_69364_69170_1_0_0_0_0:0:0_0:0:0_28/2
TCTGCTCTTAGTTATTGTCAGAATCTTCGACACCCCATCTGGTTTCACTTTCTTTATCTTTGAGGCACGGTCATCAGAATTTCCTTTAGGGTCAGTGAGAAAAGCTTTCTTTGCCCTTTTGTCTTTCAGTTCTGTTTCTTTCCTGCGTTG
+
ffffffffffffffffffffffffffffffffffffffffffffffffffffffffffffffffffffffffffffffffffffffffffffffffffffffffffffffffffffffffffffffffffffffffffffffffffffff
@cA01~tA01_GU182344.1_123418_123572_0_1_0_0_0:0:0_0:0:0_29/2
AAAGGAGTGTGTTTTCTCTCCAGCAGGCAGTGGGGACCTTAGACATTTGTAAGCAAGAGAGAGGCATGTTCAGATTCGTGGTGTGAGGAAGAGCGATGCCCTAAGATGAAGACTGATGCCTTCAGATTCCAGCTGCTGGTACATGGGAGC
+
ffffffffffffffffffffffffffffffffffffffffffffffffffffffffffffffffffffffffffffffffffffffffffffffffffffffffffffffffffffffffffffffffffffffffffffffffffffff
@cA01~tA01_GU182344.1_54981_54831_1_0_0_0_0:0:0_1:0:0_2a/2
TCCTCACCTCTCTCCTGTCTCATGTTCTAGGAAACCCTTCAAATAGTTGGCCTTCACCCACTGAACCAAGCTCCAAAACCGGAGAGTACAGAACCCTCTTATATCCGCTTTTGGAACCCTGGGGAGGTGGGAACCTTGGATTCAGGCGTT
+
ffffffffffffffffffffffffffffffffffffffffffffffffffffffffffffffffffffffffffffffffffffffffffffffffffffffffffffffffffffffffffffffffffffffffffffffffffffff
@cA01~tA01_GU182344.1_139249_139127_1_0_0_0_0:0:0_0:0:0_2b/2
TTGTTTGTTTTTTTCTTGTAAATTTGTTTGAGTTCATTGTAGATTCTGGATATTAGCCCTTTGTCAGATGAGTAGGTTGCGAAAATTTTCTCCCATTTTGTAGGTTGTCTGTTCACTCTGATGGTAGTTTCTTTTGCTGTGCAGAAGCTC
+
ffffffffffffffffffffffffffffffffffffffffffffffffffffffffffffffffffffffffffffffffffffffffffffffffffffffffffffffffffffffffffffffffffffffffffffffffffffff
@cA01~tA01_GU182344.1_130617_130772_0_1_0_0_0:0:0_0:0:0_2c/2
CCCCAACTCTCTTCATGTCTATTTCCTCCTTCCGCCTTCTCTGTCTCTCTAGGTCTCTGACCTCACTTCCCCACCCCTGGGTATGCTTTCCCTTTTTGGATTGTTTTATTCTCTCTGACTCTCCTTGGATTGGTTGACTTGATCTTCCTT
+
ffffffffffffffffffffffffffffffffffffffffffffffffffffffffffffffffffffffffffffffffffffffffffffffffffffffffffffffffffffffffffffffffffffffffffffffffffffff
@cA01~tA01_GU182344.1_34501_34370_1_0_0_0_0:0:0_0:0:0_2d/2
GCTGGCACCATGGAGAAGGCACAGGCATGGCAAGAGTGGCTCCCAGTCCCGACCAGGAACAGGGTGTGTGGACACTGGTGCCTGCCTTATTCATCAGTTCATACCTACTGCCAAGGATTCCAATTCATCCAAAAGAGATTGAACCAGGCT
+
ffffffffffffffffffffffffffffffffffffffffffffffffffffffffffffffffffffffffffffffffffffffffffffffffffffffffffffffffffffffffffffffffffffffffffffffffffffff
@cA01~tA01_GU182344.1_82941_83073_0_1_0_0_0:0:0_0:0:0_2e/2
CCTCCTCCTCCTGGGTTTAAGCCACTCTCCCGCCTCAGCCTCCCAAGTTGCTGGGATTATAGGCGCCTGGCACCATGCCTGGCTAATTTTATTTTTTTTGTCTTTTTAGTAAAGATTGGTTCCCCCATGTTGGCCAGGCTGGTCTCCAGC
+
ffffffffffffffffffffffffffffffffffffffffffffffffffffffffffffffffffffffffffffffffffffffffffffffffffffffffffffffffffffffffffffffffffffffffffffffffffffff
@rand_0_0_0_0_1_1_0:0:0_0:0:0_2f/2
ACCCTCGGCTCCGAACCCCCCTAACAATTTATTTCCCGCTGAGGTTCTGGCGAAACTGTATAATATCGGCAAGAGGGGACTAAGTTCAGCCAGGAACATAGGCAGCAACTACATATCTAAAGTTCGCCACGAACGGGAAATGCTTTAAGT
+
ffffffffffffffffffffffffffffffffffffffffffffffffffffffffffffffffffffffffffffffffffffffffffffffffffffffffffffffffffffffffffffffffffffffffffffffffffffff
@cA01~tA01_GU182344.1_50662_50775_0_1_0_0_0:0:0_0:0:0_30/2
TGATTTCTCTATGTCTGCCTCTGTATCTCTATGTATTATCTATCTATCTGTCTTCATCATCATCATCTCTATGTCTCATCTATTAATGAATCAATCAATCATCATCTATGTATCTATAACCTATTATCTATCATCTACCTATTTATCATC
+
ffffffffffffffffffffffffffffffffffffffffffffffffffffffffffffffffffffffffffffffffffffffffffffffffffffffffffffffffffffffffffffffffffffffffffffffffffffff
@cA01~tA01_GU182344.1_99542_99364_1_0_0_0_0:0:0_0:0:0_31/2
CTGGAGTCTAAGTGGTGAGATCTTGGCTCATTGCAACCTGTGCCTCCTAGGTTCAAATGATTGTCCTGACTCAGCCTCCCTAGTAGCTGTGATTACAGGTGCACGCCACCATGCCTGGCTAATTTTTGTATTTTTTTAGCACAGACGGGA
+
ffffffffffffffffffffffffffffffffffffffffffffffffffffffffffffffffffffffffffffffffffffffffffffffffffffffffffffffffffffffffffffffffffffffffffffffffffffff
@cA01~tA01_GU182344.1_118708_118568_1_0_0_0_0:0:0_0:0:0_32/2
AAGAATGATTGCCAATCTGACATCCTTCTCAGGAAAAACGCAATGTTTGTTCTGCTTGCATTCCTAACGGGAGGATAAATTCCTGGGGGCTTGAGAGAGGGAAGGGAAGCGAACATCTGATGAGGGCGAGGTGTTTTAGAGAAGTTCCAC
+
ffffffffffffffffffffffffffffffffffffffffffffffffffffffffffffffffffffffffffffffffffffffffffffffffffffffffffffffffffffffffffffffffffffffffffffffffffffff
@cA01~tA01_GU182344.1_68297_68486_0_1_0_0_0:0:0_2:0:0_33/2
GCAATCACTGTTAGAAATGTGGTATAACTATATTAAAATTAGACAAAATTAGTCTTTGGGAAAACTCAGCGGAAAACATTAAGCATAAGATGTAGGAAAAAAGCAGGTAAATTTATAGCATTTTAAATTTACCAGGAATATATAATCAGT
+
ffffffffffffffffffffffffffffffffffffffffffffffffffffffffffffffffffffffffffffffffffffffffffffffffffffffffffffffffffffffffffffffffffffffffffffffffffffff
@cA01~tA01_GU182344.1_126563_126413_1_0_0_0_1:0:0_0:0:0_34/2
GTGGAGATATGGGCCTGGAGTGGAGATCTGGGCCAGGAAGTGTTGATCTGGGCCTGGAGCCTGGGTCTCTCCACAGCTGAGAGCCCTGTTCTTGGCAGCAGGTAGCAGGGAGGCTAAGTTTACCTTCAGCCCAGCAAGGGCCTGGCTGCC
+
ffffffffffffffffffffffffffffffffffffffffffffffffffffffffffffffffffffffffffffffffffffffffffffffffffffffffffffffffffffffffffffffffffffffffffffffffffffff
@cA01~tA01_GU182344.1_139464_139297_1_0_0_0_0:0:0_0:0:0_35/2
TTTGTCAATTTTGGCTTTTGTTGCCGTTGCTTTTGGTGTTTTAGACATGAAGTCCTTGTCCATGCCTATGTCCTGAATGGTAATGCCTAGGTTTTCTTCTAGGGTTTTTATGGTTTTAGGTCTAACGTTTAAGTCTTTAATCCATCTCAA
+
ffffffffffffffffffffffffffffffffffffffffffffffffffffffffffffffffffffffffffffffffffffffffffffffffffffffffffffffffffffffffffffffffffffffffffffffffffffff
@cA01~tA01_GU182344.1_113989_113761_1_0_0_0_1:0:0_1:0:0_36/2
CAAAATATCATGGCCCCAGACCACCAACCCCTGTATGCTGTGTGAACTTGTGGTCTCCAGACTGGATTCTGAGGCTCACATTCCAAATAACCCCACATATCACATATGAGAGGATCACTGAGAAGCACAGAGAGAAATCAGGGACACCAA
+
ffffffffffffffffffffffffffffffffffffffffffffffffffffffffffffffffffffffffffffffffffffffffffffffffffffffffffffffffffffffffffffffffffffffffffffffffffffff
@cA01~tA01_GU182344.1_3379_3249_1_0_0_0_0:0:0_0:0:0_37/2
ACACAGGAACCCAGGTGAAGCACAAGTTAAGAAACCAAACAAGGAGAAGGTTGGCTACACTGATTTTAGCATGGGTGGGATACTGATGCTACCACCAGGCTCGATCCACATAGGGAGGGGTTGATGCTCCTGGAACCAGCACCAGGGGCC
+
ffffffffffffffffffffffffffffffffffffffffffffffffffffffffffffffffffffffffffffffffffffffffffffffffffffffffffffffffffffffffffffffffffffffffffffffffffffff
@cA01~tA01_GU182344.1_141497_141319_1_0_0_0_0:0:0_0:0:0_38/2
GTGCTCCAACAAAAAGAGTAAGTCTCACGAAGCAGAGGCCAGAGAGCTCAGGGCCATGTGGGGAAGCAGGATGGGAGCACGCGGGTGTGTGTTCCTCACTGGCAGGATGGTCCCTGGCCCAAGGGAGGAGCCACAGAGGCAGGGCTTTCT
+
ffffffffffffffffffffffffffffffffffffffffffffffffffffffffffffffffffffffffffffffffffffffffffffffffffffffffffffffffffffffffffffffffffffffffffffffffffffff
@cA01~tA01_GU182344.1_40051_39920_1_0_0_0_0:0:0_0:0:0_39/2
TTTTGAGATCAGGTAGTGTGATGCTCCTGTTTTCTCTTTATACCTTGAAGTCTCAAGACAGTAGCCGTCACATACAAAAATTACGGAAAAAAGGATCCCAGGACTCCCAGGGCCCAATATTAGATAACAGAGTGTTGGCCATGAACCAAC
+
ffffffffffffffffffffffffffffffffffffffffffffffffffffffffffffffffffffffffffffffffffffffffffffffffffffffffffffffffffffffffffffffffffffffffffffffffffffff
@cA01~tA01_GU182344.1_38159_38298_0_1_0_0_0:0:0_1:0:0_3a/2
CTGTAATCCCGGCACTTTGGGAGACCGAGGCGGGCACCTCAGTTGAGGGCATGAGTTTGAGAGCAGCCCAGCCAACATGGGGAAACCGCATCTATACTAAAAAAAACAAAAAGTAGCCAGGCATGGTGGCGTGCGCCTATAATCCCTGAT
+
ffffffffffffffffffffffffffffffffffffffffffffffffffffffffffffffffffffffffffffffffffffffffffffffffffffffffffffffffffffffffffffffffffffffffffffffffffffff
@cA01~tA01_GU182344.1_82897_82793_1_0_0_0_0:0:0_0:0:0_3b/2
CAGAGGTTCCCTCAGCCCCTCAACCTTACCCATTTCCCAGAAGCCCACCCTGGCCTCTCACCTACACAGAGATGTCATCACCAGCAACCCCTACACTTTTTCTTTTCCTTTGAAAAAATGCTGATTGAGGTTAAATATACCTATATAATT
+
ffffffffffffffffffffffffffffffffffffffffffffffffffffffffffffffffffffffffffffffffffffffffffffffffffffffffffffffffffffffffffffffffffffffffffffffffffffff
@cA01~tA01_GU182344.1_24941_25151_0_1_0_0_0:0:0_0:0:0_3c/2
TTCCGCCAATCTTTCAGGGGTTCAATCCGTGTTTTTCATTAATGTCACAAATATCTGAATAGTGAGACCTTCTTTGTCACCTGAAATCATACACTCAGCATTATCTATTATTGATTTTGAATTCTGGCTGGGCACAGTGGCTCACGCCTG
+
ffffffffffffffffffffffffffffffffffffffffffffffffffffffffffffffffffffffffffffffffffffffffffffffffffffffffffffffffffffffffffffffffffffffffffffffffffffff
@cA01~tA01_GU182344.1_1056_750_1_0_0_0_0:0:0_1:0:0_3d/2
CAACATCCTGTGTGCTGCTGAACTGAGCTGGGGCGCAGCCGCCTGTCTGCACCGGCAGCACCATGTCGCTCATGGTCGTCAGAATGGCGTGTGTTGGTGAGTCCTGGAAGGGAATCGAGGGAGGGAGCGGTGGGGTGGAGATCTGGGCCT
+
ffffffffffffffffffffffffffffffffffffffffffffffffffffffffffffffffffffffffffffffffffffffffffffffffffffffffffffffffffffffffffffffffffffffffffffffffffffff
@cA01~tA01_GU182344.1_53355_53507_0_1_0_0_0:0:0_1:0:0_3e/2
CATTAAAATGGCTTTTAGGCCGGGTGAGGTGGCTCACTTGTGTCATCCTAGAACTTTGAGAACCTGAGGTGGGTGAATCTCATAAGGTTGGGAGTTTGAGACCAGTCTGACCCACATAGAGAAACGCTGTCTCTACTAAAAATAGAAAAA
+
ffffffffffffffffffffffffffffffffffffffffffffffffffffffffffffffffffffffffffffffffffffffffffffffffffffffffffffffffffffffffffffffffffffffffffffffffffffff
@cA01~tA01_GU182344.1_34501_34625_0_1_0_0_0:0:0_0:0:0_3f/2
TGCTGGTGTCTGTCTCTCTCCTTCCTCTCTGTGTCTTCATGTTCTTTTCTGTGCCCATAACTCCTGGTGCAGGTCCTTCCATCTGTCTCCCTCCCTCTTCTCTGTCCCTCTGTCTCTAGTCGCCTCTGATTCCCTTCCCACTGGGCTTAG
+
ffffffffffffffffffffffffffffffffffffffffffffffffffffffffffffffffffffffffffffffffffffffffffffffffffffffffffffffffffffffffffffffffffffffffffffffffffffff
@cA01~tA01_GU182344.1_98194_98266_0_1_0_0_1:0:0_0:0:0_40/2
CCCCAAACTAAGCCCAGTCTCCCCTTCTCTGGGTCTGTCCTGACCGCTTTCTCCATCTGCCTGGGTGCCTGGAGCCCTGATCGGAGGCCTCCATGCAGGCCATGAAGGAGGGTTTGGAGGTGCCCTGTCTGCCATCCTGCGCCCTGACTC
+
ffffffffffffffffffffffffffffffffffffffffffffffffffffffffffffffffffffffffffffffffffffffffffffffffffffffffffffffffffffffffffffffffffffffffffffffffffffff
@cA01~tA01_GU182344.1_96894_97038_0_1_0_0_0:0:0_2:0:0_41/2
CATCTCTCTATCTCCGTCTCCTTATCTTTCTCTGCCTCTCAGTCTCTCTAGTTCTATTTGGAATCTCTGCAATCCATCCCCACATATTTATCTTTCTCTGTCTTTGTGTCCCTCCCTCAGGGTTCTGATTTTGGGGCTTTTCTCTCCTCC
+
ffffffffffffffffffffffffffffffffffffffffffffffffffffffffffffffffffffffffffffffffffffffffffffffffffffffffffffffffffffffffffffffffffffffffffffffffffffff
@cA01~tA01_GU182344.1_97378_97608_0_1_0_0_0:0:0_0:0:0_42/2
GACCTAATGCTCTCTCTCTCTCTCTCACCCTCCACCCCATCTCTCTTCATATCTGTTTCCTCCTTCTACCTTTTCTGTCTCTCTAGGTCTATGACCTCACTTCCCCACCCTGAGGTATGTTTTCCCTTTTTGGATTGTTTTATTCTCTCT
+
ffffffffffffffffffffffffffffffffffffffffffffffffffffffffffffffffffffffffffffffffffffffffffffffffffffffffffffffffffffffffffffffffffffffffffffffffffffff
@cA01~tA01_GU182344.1_92173_92067_1_0_0_0_1:0:0_0:0:0_43/2
AAAGTGCTGGGGAAATTGATTTTCTATAGCATTATGTTACTGGATATTTCTGTAAAATTTAAAATGAGGGAGGCAGAGAGACAGAGAGAGAGCAAACCATGAGTTGGAACTCTGGAATCTTGGGACATGAGACAAATTCTAGATAAATCT
+
ffffffffffffffffffffffffffffffffffffffffffffffffffffffffffffffffffffffffffffffffffffffffffffffffffffffffffffffffffffffffffffffffffffffffffffffffffffff
@cA01~tA01_GU182344.1_116146_115934_1_0_0_0_0:0:0_0:0:0_44/2
TATCCTCCACCCTTTTCTTCCTGGCCTCTGGTAGCCACCATTCTACTCTCTATCTTCATGAGATCCACCTTTTAGCTCCTGTATATGGGTGAGAAATGAGAATATTTGTAATGACTTCCAGTTCCATCCATGTGGCTGCAAATATCAGGA
+
ffffffffffffffffffffffffffffffffffffffffffffffffffffffffffffffffffffffffffffffffffffffffffffffffffffffffffffffffffffffffffffffffffffffffffffffffffffff
@cA01~tA01_GU182344.1_114044_113862_1_0_0_0_0:0:0_0:0:0_45/2
ACATATGAGAGGATCACTGAGAAGCACAGAGAGAAATCAGGGACACCAAAAAGCAAAGACATAAACACACAGAGAAAGAGCCAGAGGAAGGAGATTGAGAGACTCACAGACACATAAAGAGAGAGAAGAGGGCAGAGAAGTGGAGAGAAT
+
ffffffffffffffffffffffffffffffffffffffffffffffffffffffffffffffffffffffffffffffffffffffffffffffffffffffffffffffffffffffffffffffffffffffffffffffffffffff
@cA01~tA01_GU182344.1_52260_52475_0_1_0_0_0:0:0_0:0:0_46/2
TTAAAAAGATTCCCATTTCTCACCCATATACAGGAGCTAAAAGGTGGATCTCATGAAGGTAGAGAGTAGAATGGTGGCTACTGGAGGACAGGAAGAAAAGGGTGGAGGGTAAAAAAAATGTATATATATATATATATAAAAATGTATTTA
+
ffffffffffffffffffffffffffffffffffffffffffffffffffffffffffffffffffffffffffffffffffffffffffffffffffffffffffffffffffffffffffffffffffffffffffffffffffffff
@cA01~tA01_GU182344.1_111262_111447_0_1_0_0_0:0:0_0:0:0_47/2
GACATGCCTACCAGAAGCTCTGGGATTCAGGAGGTGGGACAAGGAGAATCCCAGACAGGAGCCCTCTGACCTGTGACCATGATCACCAGGGGGTTGCTGGGTGCCGACCACCCACTGGGGGAGTGTGTGTGTGAACCCCGGCATCTATAG
+
ffffffffffffffffffffffffffffffffffffffffffffffffffffffffffffffffffffffffffffffffffffffffffffffffffffffffffffffffffffffffffffffffffffffffffffffffffffff
@cA01~tA01_GU182344.1_12229_12425_0_1_0_0_0:0:0_0:0:0_48/2
TCAGATTCGTGGTGTGAGGAAGAGCGATGCCCTAAGATGCAGACTCACGCCTTCAGAGTCCAGCTGCTGGTACATGGGAGCTGGCAACCCGGTTTTGAGACAGGGCTATTGTCTCCCTAGAAGATCCCATCAAGGCCTGACTGTGGTGCT
+
ffffffffffffffffffffffffffffffffffffffffffffffffffffffffffffffffffffffffffffffffffffffffffffffffffffffffffffffffffffffffffffffffffffffffffffffffffffff
@cA01~tA01_GU182344.1_53167_53069_1_0_0_0_0:0:0_0:0:0_49/2
TTAGTATAGATGCGGTTTCCCCATGTTGGCTGGGCTGCTCTCAAACTCATGACCTCAACTGAGGTGCCCGCCTCAGTCTCCCAAAGTGCCGGGATTACAGGCATGATCCACCTCACCCAACCTCTTTTTAGTTCTTTAAAGGACTTCCAT
+
ffffffffffffffffffffffffffffffffffffffffffffffffffffffffffffffffffffffffffffffffffffffffffffffffffffffffffffffffffffffffffffffffffffffffffffffffffffff
@cA01~tA01_GU182344.1_22396_22310_1_0_0_0_0:0:0_0:0:0_4a/2
CCTCAGGCTCTCAAAGGTCTAGGATGACAGACGTGAGCCACCACGCCCGGCCTAAAATCCATTTTAATGGGGTGAGATGAAAACTCACTTTGATTTTAATTTGTGTTTCTCTGATGATGAGTGAAACTGAGCACTTTTTAGTATGTGGGG
+
ffffffffffffffffffffffffffffffffffffffffffffffffffffffffffffffffffffffffffffffffffffffffffffffffffffffffffffffffffffffffffffffffffffffffffffffffffffff
@cA01~tA01_GU182344.1_1725_1558_1_0_0_0_1:0:0_0:0:0_4b/2
GGTGAGTCCTTCCCCCAAACCTTAGGTTGTCATCTCCCCACATAAGATGATGTTCCTGAAACGGGAGGCAGGCGACACAGGGGGTTGACTGATGGGCTGACCATGGGAAGCCATGTGGGAATCTCTCATGAACTAGGAAAAGGAAGCCAG
+
ffffffffffffffffffffffffffffffffffffffffffffffffffffffffffffffffffffffffffffffffffffffffffffffffffffffffffffffffffffffffffffffffffffffffffffffffffffff
@cA01~tA01_GU182344.1_115070_114930_1_0_0_0_0:0:0_0:0:0_4c/2
TGTACCATCTATCCAGGGAAGGGGAGGCCCATGAACGTAGGCTCCCTGCAGTGCGCAGCATCAACGGAACATTCCAGGCCGACTTTCCTCTGGGCCCTGCCACCCACGGAGGGACCTACAGATGCTTCGGCTCTTTCCGTGACGCTCCCT
+
ffffffffffffffffffffffffffffffffffffffffffffffffffffffffffffffffffffffffffffffffffffffffffffffffffffffffffffffffffffffffffffffffffffffffffffffffffffff
@cA01~tA01_GU182344.1_84126_83975_1_0_0_0_0:0:0_0:0:0_4d/2
GGTGCTGGGATTACAAGCGTGAGCCACAGTGCCTAATCTCTTTTCAGTTTTTAAGGAACTTCCATATTCTTCTCCTCTGTAATGGCTGTATTAATTTACATTCCTATCAACAGTGTATCAGGGTTCTCCTTTCTCCACCACCTTGCCAAC
+
ffffffffffffffffffffffffffffffffffffffffffffffffffffffffffffffffffffffffffffffffffffffffffffffffffffffffffffffffffffffffffffffffffffffffffffffffffffff
@cA01~tA01_GU182344.1_48045_47809_1_0_0_0_0:0:0_0:0:0_4e/2
GAGGGGCGGCTCCACATCCTCCTCTCTAAGGCGGTGCCTCCTTCTCCCCACGGTGGTCAGGACAAGCCCTTGCTGTCTGCCTGGCCAAGCCCTGTGGTGCCTCCAGGACATGTGATTCTTCAGTGTCATTCTTATCTTGGGTTTAACAAC
+
ffffffffffffffffffffffffffffffffffffffffffffffffffffffffffffffffffffffffffffffffffffffffffffffffffffffffffffffffffffffffffffffffffffffffffffffffffffff
@cA01~tA01_GU182344.1_28119_27959_1_0_0_0_0:0:0_0:0:0_4f/2
CCTCCTCTTCTTTCTCCTTCATCGCTGGTGCTGCAACAAAAAAAGTAAGTCTCACGAAGCAGAGGCCAGAGAGCTCAGGGCCATGTGGGGAAGCAGGATGGGAGCACTCAGGTGTGTGTTCCTCACAGACAGGATGGTCCCTGGCCCAAG
+
ffffffffffffffffffffffffffffffffffffffffffffffffffffffffffffffffffffffffffffffffffffffffffffffffffffffffffffffffffffffffffffffffffffffffffffffffffffff
@cA01~tA01_GU182344.1_37170_37271_0_1_0_0_0:0:0_1:0:0_50/2
AAAAATGTTAAAGGTGGTAAGCTATATAGGTATATTTATCCTCAATAAATATTTCTCAAACAAAAGTAAAGGGTGTAGGGGTTGCAGGTTATGACATCCCTGTGTGGGTGGGAGGCCAGGATGGGCTTCTGGGAAATGGGTAATGTTGAG
+
ffffffffffffffffffffffffffffffffffffffffffffffffffffffffffffffffffffffffffffffffffffffffffffffffffffffffffffffffffffffffffffffffffffffffffffffffffffff
@cA01~tA01_GU182344.1_115545_115432_1_0_0_0_0:0:0_0:0:0_51/2
CCCATTTCCCAGAAGCCCTTCCTGGCCTCTCACCCACACAGAGATGTCATCACCAGCAACCCCTACATCCTTTTCTTTTTGTTTGAAAAAATATTCATTGAGGTTAAATATACCTATATAGCTTACCACTTTTAACATTTTTTTTTTTTT
+
ffffffffffffffffffffffffffffffffffffffffffffffffffffffffffffffffffffffffffffffffffffffffffffffffffffffffffffffffffffffffffffffffffffffffffffffffffffff
@cA01~tA01_GU182344.1_100128_100247_0_1_0_0_0:0:0_0:0:0_52/2
CCATTAGGATTACATCAAACCAAGCAACTTCTGCACCACAAAAGATAAACCAAGAAAGTGAAGAGACAACCGACAAAATAGGAGCAAATATTTGCAAACTATTCATCTGAGACGGGATTAATAACTGGAAATATAAGAAGCTCAAACAAC
+
ffffffffffffffffffffffffffffffffffffffffffffffffffffffffffffffffffffffffffffffffffffffffffffffffffffffffffffffffffffffffffffffffffffffffffffffffffffff
@cA01~tA01_GU182344.1_127195_127042_1_0_0_0_0:0:0_1:0:0_53/2
TACCAGAAGAGGGGGGAAACCACAGCCATGGCCCTGACATTCCAAATCCTCTGAGGGGGCTCAGTTCATGAATTGGCTGATATTCCATTCACATAGGACATGCCCTCCATGCCGTGTCTACTTTGTGTTGTATTATGTGAGTAATTTTGC
+
ffffffffffffffffffffffffffffffffffffffffffffffffffffffffffffffffffffffffffffffffffffffffffffffffffffffffffffffffffffffffffffffffffffffffffffffffffffff
@cA01~tA01_GU182344.1_134961_134750_1_0_0_0_1:0:0_0:0:0_54/2
TCCTGCAGGTGAGACCTCCTACAAGCTAGAAGAATAATTGCCAATCTGACATCCTTCTCAGGAAAAATGCAGTGTTTTTTCTGCCTGCATTCCTAACTGGAGGATAAATTCCCGGGGGCTTGAGAGAGGGAAGGGAAGGGAACATCTGAT
+
ffffffffffffffffffffffffffffffffffffffffffffffffffffffffffffffffffffffffffffffffffffffffffffffffffffffffffffffffffffffffffffffffffffffffffffffffffffff
@cA01~tA01_GU182344.1_124878_124699_1_0_0_0_0:0:0_0:0:0_55/2
GGATTACAGGCACGTGCCACCATGCACAGATAAATTTTTTTGTGTGTGTATTTTTAGTAGAGACGGGGTTTCAGAATGTTGGACCAGCTGGTCTTGAACTCCTGACCTCGTGATCTACCCAACTCAGCCTCCCAAAGTGCTGGGATTACA
+
ffffffffffffffffffffffffffffffffffffffffffffffffffffffffffffffffffffffffffffffffffffffffffffffffffffffffffffffffffffffffffffffffffffffffffffffffffffff
@cA01~tA01_GU182344.1_137411_137302_1_0_0_0_1:0:0_0:0:0_56/2
GGAAAGTGCTCTGTTCATCACAAGAAACTTTCCCCCTCACCCAAATCCCCCACCTCACCCCTACTTCCAATCACCTGTGGAGATACAGATAGATCATGGGGAGGTAAACGCTAATACTCCTTGGAGTGAGTTCAGATCTTGGAATCAGAG
+
ffffffffffffffffffffffffffffffffffffffffffffffffffffffffffffffffffffffffffffffffffffffffffffffffffffffffffffffffffffffffffffffffffffffffffffffffffffff
@cA01~tA01_GU182344.1_105425_105533_0_1_0_0_0:0:0_0:0:0_57/2
TGAGGTCCCAATCAGAATGTGCAGGTGTCTGGGGTTACCTGGAAGAAGAGGAGACACCAGTAAGAAGCTAATCATAGCAGTTTCTCTATATGAATTGTCTTGCATTTCTTGATTGACAGGTAACCACTTACAGCATCTCTTTCGGACAAG
+
ffffffffffffffffffffffffffffffffffffffffffffffffffffffffffffffffffffffffffffffffffffffffffffffffffffffffffffffffffffffffffffffffffffffffffffffffffffff
@rand_0_0_0_0_1_1_0:0:0_0:0:0_58/2
TTCTATCGCCGGTTGACGCGACTCAAGTAACTAGTCCAGGGACTATACTACTTGCACCTCGTCTCTTTTAAGCGAACGGCTAACAGTCCATGGGCGGAAGAACGAGAATACACGCTCAACTCTCTCAGATGCAGACCGGTGTTTGCACAG
+
ffffffffffffffffffffffffffffffffffffffffffffffffffffffffffffffffffffffffffffffffffffffffffffffffffffffffffffffffffffffffffffffffffffffffffffffffffffff
@cA01~tA01_GU182344.1_33412_33229_1_0_0_0_0:0:0_0:0:0_59/2
GTAAAAGGAAGATGGGGTGCCTGGCACTGAGCTCTACAACAGAATATTCTGGAAGAGCCTTTTCATGGGCCCTGTGACCCCAGCACACACAGGGACGTACAGATGTCGGGGTTCACACCCACACTACCCCAGTGGGTGGTCGGCACCCAG
+
ffffffffffffffffffffffffffffffffffffffffffffffffffffffffffffffffffffffffffffffffffffffffffffffffffffffffffffffffffffffffffffffffffffffffffffffffffffff
@cA01~tA01_GU182344.1_103531_103435_1_0_0_0_0:0:0_0:0:0_5a/2
GGGCTTGCTGGGTTTGAGTTTCCTAGTTGTTTAATCCTTGCTAAATTAATTTCTTTCTGAGATTTATTCCTCCTACACATAAATCAATACCTGCCAAAGGAGTGACAGATATATGAGGGGTGGTGGAAATGAAGGGACCTATTATAGCAT
+
ffffffffffffffffffffffffffffffffffffffffffffffffffffffffffffffffffffffffffffffffffffffffffffffffffffffffffffffffffffffffffffffffffffffffffffffffffffff
@cA01~tA01_GU182344.1_131034_130895_1_0_0_0_0:0:0_0:0:0_5b/2
AGGAAATAGACATGAAGAGAGTTGGGGTGGAGGGTGAGAGAGAGAGAGAGCATTAGGTCATAGAGCAGGGGAGTGAGTTCTCAGCTCAGGTATGAGGGGAGCTGTGACAAGGAAGAACCTCCCTGAGGAAACTGCCTCTTCTCCTTCCAG
+
ffffffffffffffffffffffffffffffffffffffffffffffffffffffffffffffffffffffffffffffffffffffffffffffffffffffffffffffffffffffffffffffffffffffffffffffffffffff
@cA01~tA01_GU182344.1_140647_140805_0_1_0_0_0:0:0_0:0:0_5c/2
ATGGGAAGGTGTTTGAGTCATGGAGGTGGATCCATCATGAATAGATTAATGCTGCCCCACATGATGGGGTTAGCAAGTTCCCCCTCTATTAGTTCCCGGAGGGCTGGTTGTTAAAAAGAGCTTGGAAGCTCCATCGCTCGCCCTCCCCCT
+
ffffffffffffffffffffffffffffffffffffffffffffffffffffffffffffffffffffffffffffffffffffffffffffffffffffffffffffffffffffffffffffffffffffffffffffffffffffff
@cA01~tA01_GU182344.1_138908_138995_0_1_0_0_0:0:0_0:0:0_5d/2
CAAGAAAAAAACAAACAATCCTATCAAAAAGTGGGCAAAGGACATGAACAGACACTTCTCAAAAGAAGACATTTATGCAGCCAAAAAACACATGAAAAAATGCTCACCATGACTGGCCATCAGAGAAATGCAAATCAAAACCACAATGAG
+
ffffffffffffffffffffffffffffffffffffffffffffffffffffffffffffffffffffffffffffffffffffffffffffffffffffffffffffffffffffffffffffffffffffffffffffffffffffff
@cA01~tA01_GU182344.1_117309_117087_1_0_0_0_0:0:0_1:0:0_5e/2
TGGGGTGAGATGAAAACTCACTTTGATTTTAATTCGCGTTTCTCTGATGATGAGTGATACTGAGCACTTTTTCGTATGTGGGGAAATTTCATGTCTGTTGCTCCTTTTTCAATTAAATCATTTGTTTTATTGAGTTGTTTGAGCTTCTTA
+
ffffffffffffffffffffffffffffffffffffffffffffffffffffffffffffffffffffffffffffffffffffffffffffffffffffffffffffffffffffffffffffffffffffffffffffffffffffff
@cA01~tA01_GU182344.1_52030_52181_0_1_0_0_0:0:0_0:0:0_5f/2
CCTCTCTACTAAAAATACAAAAAGTAGCCTGGCGTGGTGGTGCGTGCCTGTAGCACTAGCTACTCAGGTGGCTGAGGCAGGAGAATCGCTTGAACCCAGGAGGCGGAGGTTGCAGTGAGCTGAGATTGTGCCACTGCACTCCATCATAGG
+
ffffffffffffffffffffffffffffffffffffffffffffffffffffffffffffffffffffffffffffffffffffffffffffffffffffffffffffffffffffffffffffffffffffffffffffffffffffff
@cA01~tA01_GU182344.1_51310_51190_1_0_0_0_0:0:0_0:0:0_60/2
CCAAAAAGAGAAAACATATCTAGAGGTGGGGAAGTGAGGTCAGAGACCTAGAGAGACAGAGAAGGTGGAAGGAGGAAATAGACATGAAGAGCGATGGGGTAGAGGGTGAGAGAGAGAGAGAGAGAGCATTAGGTCATAGAACAGGGGAGT
+
ffffffffffffffffffffffffffffffffffffffffffffffffffffffffffffffffffffffffffffffffffffffffffffffffffffffffffffffffffffffffffffffffffffffffffffffffffffff
@cA01~tA01_GU182344.1_22925_22807_1_0_0_0_1:0:0_0:0:0_61/2
TTGAGTTTTGTGTATAGTGACAGGTAGAGGTGCAGTTTCATTCCTCTGCATGTAGATGTCCAGGTTTCCCTGCACTGTTTATTGAAAAGACTGTCCTTTCCTGATTGTGAGTTCTTGGCACCTTTGTCAAAGTCCATTGGATGGGCTGGG
+
ffffffffffffffffffffffffffffffffffffffffffffffffffffffffffffffffffffffffffffffffffffffffffffffffffffffffffffffffffffffffffffffffffffffffffffffffffffff
@cA01~tA01_GU182344.1_98014_97948_1_0_0_0_0:0:0_0:0:0_62/2
TGTACCATCTATCCAGGGAGGGGGGAGCCCATGAACGTAGGCTCCCTGCAGTGCGCAAGGTCAACAGAACATTCCAGGCAGATTTCCCTCTGGGCCCTGCCACCCACGGAGGGACCTACAGATGCTTCGGCTCTTTCCGTCACTCTCCCT
+
ffffffffffffffffffffffffffffffffffffffffffffffffffffffffffffffffffffffffffffffffffffffffffffffffffffffffffffffffffffffffffffffffffffffffffffffffffffff
@cA01~tA01_GU182344.1_110767_110624_1_0_0_0_0:0:0_0:0:0_63/2
GACCCTGGGGTGCTCGGCCCACAGTTCCGACCTTGCCTCCCTGGCCTCTCAACCCCTTGGCAGAGTCAAGTTGTGTGGGGACCAGGGTTGGACTAGGGTGTTCAAAGCTGGGTTGTGTGGTGGGGAAGTGGTAGGAACAGCAGATCCTCT
+
ffffffffffffffffffffffffffffffffffffffffffffffffffffffffffffffffffffffffffffffffffffffffffffffffffffffffffffffffffffffffffffffffffffffffffffffffffffff
@cA01~tA01_GU182344.1_143492_143653_0_1_0_0_0:0:0_0:0:0_64/2
TTTGCATTATGTTTCTATAGGACAGAACTTACCTGTAGATGTAAGGGAGTCACAACAAAATTACAAGCATTGTTTTTGGTGGAAATGAGAAAAATGATTACAAATTTACATGGAAAAGCAAATAGCCAATAATAATAATAATGGCAATCT
+
ffffffffffffffffffffffffffffffffffffffffffffffffffffffffffffffffffffffffffffffffffffffffffffffffffffffffffffffffffffffffffffffffffffffffffffffffffffff
@rand_0_0_0_0_1_1_0:0:0_0:0:0_65/2
TCCGAACGTCAGGTTGCACCATCCCGATCTGTACGTGGTGGCCGACGGCTTCCCTGAGCGCTGGTCGACAATAGAGCCGGTACATGTTGCCATGGAGCGTCGTGCGGGCACCCGCGGGCTAATCGCGCAAATAAGGCTGTCTGCATTGGT
+
ffffffffffffffffffffffffffffffffffffffffffffffffffffffffffffffffffffffffffffffffffffffffffffffffffffffffffffffffffffffffffffffffffffffffffffffffffffff
@cA01~tA01_GU182344.1_61263_61417_0_1_0_0_0:0:0_0:0:0_66/2
CCTATAATAACAAATTAGAGGGCTCTGGCTACTAAATTTAAAGGGTTCTATAAGGCTACATAAAGTGCAGCATCATCAAGAGTGTGGACACAGAGAGCCCCTTAGCAGAAACAGTGTCTAAAATACATCCATGTACACACAGTCCCTTTA
+
ffffffffffffffffffffffffffffffffffffffffffffffffffffffffffffffffffffffffffffffffffffffffffffffffffffffffffffffffffffffffffffffffffffffffffffffffffffff
@cA01~tA01_GU182344.1_98603_98857_0_1_0_0_0:0:0_0:0:0_67/2
CATGAAGGTGGAGAATACAATGGTGGACACCAGAGGCCAGGAAGGGAAGGGTGGAGGGTAACAAAAAAAAGAATATAGATGTATTTATTTATTTAGAAACAGAGTCTCTCTCTGTCTCCCAGGCTGCAGTGCAGTGGCATGATCTCGGCT
+
ffffffffffffffffffffffffffffffffffffffffffffffffffffffffffffffffffffffffffffffffffffffffffffffffffffffffffffffffffffffffffffffffffffffffffffffffffffff
@cA01~tA01_GU182344.1_76423_76233_1_0_0_0_0:0:0_0:0:0_68/2
ACATGGTGAAATCCCGCCTCTACTAAAAATACAAAAACAGCTGGGTGTGGTTGTGGGTGCCTGTAATCTCAGCTACTCGGGAGGTTGAGACAGGAGAATCACTTGAACCCAGGAGGTAGAGGTTGCAGTGAGCCGAGATCGCATCACTGC
+
ffffffffffffffffffffffffffffffffffffffffffffffffffffffffffffffffffffffffffffffffffffffffffffffffffffffffffffffffffffffffffffffffffffffffffffffffffffff
@cA01~tA01_GU182344.1_60344_60489_0_1_0_0_0:0:0_1:0:0_69/2
TTATATGGACATGGTACTGATAACACCGGAAGCCTTAGGCAAGAAAGGAGTCCCATTACCGAAACCATGGGGGCAGACATGTTTATTTGAAGGATGGAAAACTACATTGAAGTTATTTTAAAAAATATATAAGTTTTACTGCTGACAGAA
+
ffffffffffffffffffffffffffffffffffffffffffffffffffffffffffffffffffffffffffffffffffffffffffffffffffffffffffffffffffffffffffffffffffffffffffffffffffffff
@cA01~tA01_GU182344.1_9426_9275_1_0_0_0_0:0:0_0:0:0_6a/2
CCCACTGGTGAAACGTAGGGTTGATTTACACACTAAATGAATAAAAGATGGATATAAGCTATGCTTGTGAGGTAGAATCATTTGCAGGGAGGGCTTGCTGGGTTTGATTTTTCCTAGTAGTTTAATCCTTGTTTCATTAATTTCTTTCTG
+
ffffffffffffffffffffffffffffffffffffffffffffffffffffffffffffffffffffffffffffffffffffffffffffffffffffffffffffffffffffffffffffffffffffffffffffffffffffff
@cA01~tA01_GU182344.1_46234_46414_0_1_0_0_0:0:0_0:0:0_6b/2
GACCTCTAGGCCCATATCTCCACTCCTGGCCCATATCTCCACTCCAGGCCCATGTCTCCACTTCAGGCCCATATCTCTACTGCAGGCCCATAACTCCACCTCCAGGCCCATGACTCCACTCCAGGCCCATATCTCCACCTCCAGGCCCAT
+
ffffffffffffffffffffffffffffffffffffffffffffffffffffffffffffffffffffffffffffffffffffffffffffffffffffffffffffffffffffffffffffffffffffffffffffffffffffff
@cA01~tA01_GU182344.1_93280_93175_1_0_0_0_0:0:0_0:0:0_6c/2
ATGGGCCTGGAGGTGGAGTTATGGGCCTGCAGTAGAGATATGGGCCTGAAGTGGAGATATGGGCCTGGAGTGGAGATATGGGCCTAGAGGTGGAGTTATGGGCCCGGAGGTGGAGTTAAGGGCATGAAGTGGAGATCTGGGCCTGGAGTG
+
ffffffffffffffffffffffffffffffffffffffffffffffffffffffffffffffffffffffffffffffffffffffffffffffffffffffffffffffffffffffffffffffffffffffffffffffffffffff
@cA01~tA01_GU182344.1_64340_64202_1_0_0_0_0:0:0_0:0:0_6d/2
CAAGAGATGAGGCTGAGCCCAGCGGCAAGGGAATCAGGAGCTACTAGAGACAGAGGGACAGAGAAGAGGGAGGGAGACAGATGGAAGGACCTGTACCAGGAGTTATGGGCACAGAAAAGAACATGAAGACACAGAGAGGAAGGAGAGAGA
+
ffffffffffffffffffffffffffffffffffffffffffffffffffffffffffffffffffffffffffffffffffffffffffffffffffffffffffffffffffffffffffffffffffffffffffffffffffffff
@cA01~tA01_GU182344.1_116817_116678_1_0_0_0_0:0:0_0:0:0_6e/2
TTACACTCCTACCAACAGGGTACCAGGGTTCTCCTTTCTCTACCACCTTGCCAGCATTTGTTTTGCCTGTCTTGCAGCTAAAAGCCATTTTATTTTATTTCATTTTATTTTGAGATGGAGTTTCGCTCTTGTCACCCAGGCTGGAGTGCA
+
ffffffffffffffffffffffffffffffffffffffffffffffffffffffffffffffffffffffffffffffffffffffffffffffffffffffffffffffffffffffffffffffffffffffffffffffffffffff
@cA01~tA01_GU182344.1_52777_52933_0_1_0_0_1:0:0_2:0:0_6f/2
CGCATCTATACTAAAAAAACCAAAAAGTAGCCAGGCATGGTGATGTGCACCTGTAATCCCAGCTACTAGGGAGGCGGAGGCAGGAAAATCATTTGAACCCAGGAGGCGGAGGTTGCAATGAGCCAAGGTTGCACCACTTTGACTCCAGCT
+
ffffffffffffffffffffffffffffffffffffffffffffffffffffffffffffffffffffffffffffffffffffffffffffffffffffffffffffffffffffffffffffffffffffffffffffffffffffff
@cA01~tA01_GU182344.1_118865_119014_0_1_0_0_0:0:0_1:0:0_70/2
CGAAGGGTCTGAGTGATGCCATGTGAGATGTGACCAGTCTTTGTGGGTTTTGAGGAAGGAGGAAAGGGACCAGCAGCCAAGGAACTGGGAGCCTTTATAAGATGGGACAAGTGAGAAGCAGATTCTTGCCTGGAATCCTCAGAGGGAAGG
+
ffffffffffffffffffffffffffffffffffffffffffffffffffffffffffffffffffffffffffffffffffffffffffffffffffffffffffffffffffffffffffffffffffffffffffffffffffffff
@cA01~tA01_GU182344.1_6756_6890_0_1_0_0_1:0:0_0:0:0_71/2
CATCCTGTCATTTACAGCCACATGAATGGAACTGGAGGTCATTACAAGTATTTCCATTTCTCACTCATATGCAGGAGCTAAAAGGTGGATCTCACAAAGGTAGAGAGTAGAATGGTGGCTACCAGAGGCCAGGAAGGGAAGGGTGGAGGG
+
ffffffffffffffffffffffffffffffffffffffffffffffffffffffffffffffffffffffffffffffffffffffffffffffffffffffffffffffffffffffffffffffffffffffffffffffffffffff
@cA01~tA01_GU182344.1_73418_73574_0_1_0_0_0:0:0_0:0:0_72/2
AGGGACAGCCTCTTATGAATACAGGCTGTTTTCCTCCAGTGTCTGCTGTGAAACCAGGATGTACAACATGGCCGTGTTCAACCCAACAATGGACTTAGGATTTTGCTGTACGCCAAAACTCAGTGTCCAACTTCCACTCTGTTTAGCTGG
+
ffffffffffffffffffffffffffffffffffffffffffffffffffffffffffffffffffffffffffffffffffffffffffffffffffffffffffffffffffffffffffffffffffffffffffffffffffffff
@cA01~tA01_GU182344.1_8474_8356_1_0_0_0_0:0:0_0:0:0_73/2
TTCCACAAATGGTAAACAGGATGCATTTGGCCTCTGCTCTTGGGACGCTGATATTGCAGATGGGTAAATGCGAGGGCAGAGAATGAATGCACAAGGGTACCAATAAATGAATGATCCATTGGGAAGCATCTGTGCACCAAATCTGGGGTT
+
ffffffffffffffffffffffffffffffffffffffffffffffffffffffffffffffffffffffffffffffffffffffffffffffffffffffffffffffffffffffffffffffffffffffffffffffffffffff
@cA01~tA01_GU182344.1_78117_77896_1_0_0_0_0:0:0_1:0:0_74/2
CATCCATTCCACAATGTGTACCTATATGAAAACATCATGATGGACACCACAAATACCCTTTTCCTCATTAATTAAATTTGTTTTGGCTTTTTTTTTGAGACGCAGATTCACTGTTGTTGCCCAAGCTGAGGTGCAATGGCGTGATCTCCG
+
ffffffffffffffffffffffffffffffffffffffffffffffffffffffffffffffffffffffffffffffffffffffffffffffffffffffffffffffffffffffffffffffffffffffffffffffffffffff
@cA01~tA01_GU182344.1_121530_121334_1_0_0_0_1:0:0_2:0:0_75/2
TTCCCCCAGCCTCTCGGGTAGAACAGCAGCCTAACATGTGTCTCCCGAGATCACAAAGAGCAGCACATTTCACACGGGCTTCAACACTATTTTATGGCTGTTTGACATAAGAGAATCTTGCTTCGCTATTTTTAATCGTAATTTCACCTT
+
ffffffffffffffffffffffffffffffffffffffffffffffffffffffffffffffffffffffffffffffffffffffffffffffffffffffffffffffffffffffffffffffffffffffffffffffffffffff
@cA01~tA01_GU182344.1_75144_74995_1_0_0_0_0:0:0_0:0:0_76/2
AGTCTTAGAAGAAAACACAAAGGAAAACTTCACAACATCGGATTTGGCAGTGATTCTTTAGATGTGACAACAACGGCACAGGCTACTACAGAAAAAATAAACAAGTTAGACTTTATGAAAATTTTGAAATATTGTGACTCAAAAGACAAC
+
ffffffffffffffffffffffffffffffffffffffffffffffffffffffffffffffffffffffffffffffffffffffffffffffffffffffffffffffffffffffffffffffffffffffffffffffffffffff
@cA01~tA01_GU182344.1_139967_140107_0_1_0_0_0:0:0_0:0:0_77/2
GGAAAAGAGGAAGTCAAATTGTCCCTGTTTGCAGATGACATGATTGTATATATAGAAAACCCCATTGTCTCAGCCCAAAATCTCCTTAAGCTGATAAGCAGCTTCTACAAAGTCTCAGGATACAGAATCAATGTACAAAAATCACAAGCA
+
ffffffffffffffffffffffffffffffffffffffffffffffffffffffffffffffffffffffffffffffffffffffffffffffffffffffffffffffffffffffffffffffffffffffffffffffffffffff
@rand_0_0_0_0_1_1_0:0:0_0:0:0_78/2
GAGCTGACCGACGGGCAGCAGCGACAGAACTCTACCGAGTTTCTACCCTTGCAAATTATAGTCTGCCATTGTCACGCTAGCGCCTCCGCGATCTTAGCTATCGAGGCGGCCTCTGTGACAGGAATTGCCTTAAGCAGTTGGGTAGTACCG
+
ffffffffffffffffffffffffffffffffffffffffffffffffffffffffffffffffffffffffffffffffffffffffffffffffffffffffffffffffffffffffffffffffffffffffffffffffffffff
@rand_0_0_0_0_1_1_0:0:0_0:0:0_79/2
ACCAACGACCAACAAGGATATGCGGTATTCAACTGCCAGGTCTCGTACTAGGTGAGCCCGACTCCTTGCGGGTGGCGGATGAAAAGACGACGAAGTCCCTATTGATATTCTAACCCCATTGCGGCCTACTGCATAGACGTCTCTGACAGT
+
ffffffffffffffffffffffffffffffffffffffffffffffffffffffffffffffffffffffffffffffffffffffffffffffffffffffffffffffffffffffffffffffffffffffffffffffffffffff
@cA01~tA01_GU182344.1_11044_11202_0_1_0_0_0:0:0_2:0:0_7a/2
AGGATACAACTGCTTTAGTTTAGATGTTTGACCTCTTCAAACCTCACATTGAAATGTAACCCCCAGGGTGGGAGGTTGGGCCTCTTGGGAGTTGTTTGGTTCATGGAGGTGGATCCATCATGAACAGATCAATGCTGTTCCAAGGAGACG
+
ffffffffffffffffffffffffffffffffffffffffffffffffffffffffffffffffffffffffffffffffffffffffffffffffffffffffffffffffffffffffffffffffffffffffffffffffffffff
@cA01~tA01_GU182344.1_15479_15575_0_1_0_0_0:0:0_0:0:0_7b/2
CAAACCAGGCCTCCCTTGCTGCCCCCACTGGGCTGTGAGTCTTGGCAGCCAGGCCCTTCCTGGGCTGAAGTTAAACTCACCCTCAGTGCCTACCTGCACCCAAGAACAGGGCTGTCGGCTGTGCAGAGACCCAGTTTCCAGGCCCATATC
+
ffffffffffffffffffffffffffffffffffffffffffffffffffffffffffffffffffffffffffffffffffffffffffffffffffffffffffffffffffffffffffffffffffffffffffffffffffffff
@rand_0_0_0_0_1_1_0:0:0_0:0:0_7c/2
TATTAGCCAAACAACTTAGTGTCTGGTACCGAGCCCAGAACAGGTCCACAGCGAATTGCTTCAGCACTCCAGATTTTGTTCGGTGTGGCAAATCACGCACTTCTAGATGGATGACGCGTGGCGGTTACACCGGTGGTCCGGCTCGATACG
+
ffffffffffffffffffffffffffffffffffffffffffffffffffffffffffffffffffffffffffffffffffffffffffffffffffffffffffffffffffffffffffffffffffffffffffffffffffffff
@cA01~tA01_GU182344.1_96152_95930_1_0_0_0_0:0:0_0:0:0_7d/2
CATTCCAGGTGCCATGGATGGGATGATAAAGAGAGATGCCTTCTAAACTCACAACTTCTCTTTCTAGGAAACCACAGAAAACCTTCCCTCCTGGCCCACCCAGGTCCCCTGGTGAAATCAGGAGAGAGAGTCATCCTGCAATGTTGGTCA
+
ffffffffffffffffffffffffffffffffffffffffffffffffffffffffffffffffffffffffffffffffffffffffffffffffffffffffffffffffffffffffffffffffffffffffffffffffffffff
@cA01~tA01_GU182344.1_139602_139762_0_1_0_0_1:0:0_0:0:0_7e/2
TGGGTAGGAAGAATCAAGATCGTGAAAATGGCCATACTGCCCAAGGTAATTTATAGATTCAATGCCATCCCCATCAAGCTACCAATGACTTTCTTCACAGAATTGGAAAAAACTACCTTAAAGTTCATATGGAATCAAAAAAGAGCCTGC
+
ffffffffffffffffffffffffffffffffffffffffffffffffffffffffffffffffffffffffffffffffffffffffffffffffffffffffffffffffffffffffffffffffffffffffffffffffffffff
@cA01~tA01_GU182344.1_64293_64394_0_1_0_0_0:0:0_0:0:0_7f/2
TCAAACATGACATCTGACCAACATTGCAGGATGACTGTCTCTTCTGATTTCACCAGGGGACCTGGGTGGGCCAGGAGGGAAGGTTTTCTGTGGACTCCTAGGAAGAGAGGTTGTGACTTTAGAAGGCATCTCTCTTTATCATCCCATCCA
+
ffffffffffffffffffffffffffffffffffffffffffffffffffffffffffffffffffffffffffffffffffffffffffffffffffffffffffffffffffffffffffffffffffffffffffffffffffffff
@cA01~tA01_GU182344.1_57003_56884_1_0_0_0_0:0:0_0:0:0_80/2
TTGCCGCCCCACTGGTGAAATGTGGTGCTGATTTAGACACTAAATGAATGAAGTAGATGGATATAAGATATGTTTGTGAGGTAGAATCATTGACTGGAAAGGCTTACTGGGTTTGATTTTCCTACTTGTTTAATCCTCGCTTAATTAATT
+
ffffffffffffffffffffffffffffffffffffffffffffffffffffffffffffffffffffffffffffffffffffffffffffffffffffffffffffffffffffffffffffffffffffffffffffffffffffff
@cA01~tA01_GU182344.1_113431_113625_0_1_0_0_0:0:0_0:0:0_81/2
GCCATGATATTTTGGGACGATTATTCTCCATTGCATGGAAGTCAGAGGTGTCAGAATAAGCATGGCATCTGTAGGTGCCACAAGGCCTGAGGCCACAGGGCCCAACTCAGGTCAGAAATATGGGTGTCCTTGGGTTCTCCTGGTAGAGAA
+
ffffffffffffffffffffffffffffffffffffffffffffffffffffffffffffffffffffffffffffffffffffffffffffffffffffffffffffffffffffffffffffffffffffffffffffffffffffff
@cA01~tA01_GU182344.1_76831_76951_0_1_0_0_0:0:0_0:0:0_82/2
CACAATCTCGGTGTACTGCAACCTCTGCCTCCTGGGTTCAAGCGATTCCCCTGCCTCAGTCTCCAGAGTAGCTGGGACTACAAGTGTGCGCCACCAAACTCTGCTAATTTTTGTATTTTTAGTAGGGATGGGATTTCACCATATTGGCCA
+
ffffffffffffffffffffffffffffffffffffffffffffffffffffffffffffffffffffffffffffffffffffffffffffffffffffffffffffffffffffffffffffffffffffffffffffffffffffff
@cA01~tA01_GU182344.1_35395_35607_0_1_0_0_0:0:0_1:0:0_83/2
TCAGTGATACTTTCATATGTGGGGTTATTTGGAATGTGAGCCTCAGAATCCAGTCTGGAGACCACAAGTTCACACAGCATACAGGAGTTGGTGTTCTGGGGCCATGATATCCTGGGACGGTTACTCTCCATTACATGGAAGGCAGAGGTG
+
ffffffffffffffffffffffffffffffffffffffffffffffffffffffffffffffffffffffffffffffffffffffffffffffffffffffffffffffffffffffffffffffffffffffffffffffffffffff
@cA01~tA01_GU182344.1_116475_116660_0_1_0_0_1:0:0_0:0:0_84/2
ACAAGAGCGAAACTCCATCTCAAAATAAAATGAAATAAAATAAAATGGCTTTTAGCTGCAAGACAGGCAAAACAAATGCTGGCAAGGTGGTAGAGAAAGGAGAACCCTGGTACCCTGTTGGTAGGAGTGTAAATTAGTACAGCCATTACG
+
ffffffffffffffffffffffffffffffffffffffffffffffffffffffffffffffffffffffffffffffffffffffffffffffffffffffffffffffffffffffffffffffffffffffffffffffffffffff
@cA01~tA01_GU182344.1_99505_99302_1_0_0_0_0:0:0_0:0:0_85/2
CTATGAAAGTTCTCTTTTTTTTTTTTTCTTTTTTGAGAAAGAGTTTCCCTCCTTAGTCCAAGCTGGAGTCTAAGTGGTGAGATCTTGGCTCATTGCAACCTGTGCCTCCTAGGTTCAAATGATTGTCCTGACTCAGCCTCCCTAGTAGCT
+
ffffffffffffffffffffffffffffffffffffffffffffffffffffffffffffffffffffffffffffffffffffffffffffffffffffffffffffffffffffffffffffffffffffffffffffffffffffff
@cA01~tA01_GU182344.1_36328_36176_1_0_0_0_0:0:0_1:0:0_86/2
AGGCAGACAGAAGTCATAGAGAGAGAGATGATACAGAGATATAGATAACAGATGATTGATGGATAGATAGACAAGTGATAGATACATAGATGATATATAGATATAGATGACAGGTAGAGAATTTGTAGATAGGCACCGAATAGATAAATA
+
ffffffffffffffffffffffffffffffffffffffffffffffffffffffffffffffffffffffffffffffffffffffffffffffffffffffffffffffffffffffffffffffffffffffffffffffffffffff
@cA01~tA01_GU182344.1_67482_67621_0_1_0_0_0:0:0_0:0:0_87/2
GAGAACTGATGGTAGGTGTGAAATAAATATTAGATGAATGAGTTAGTGAAGGGGTCATTTACTGGGTGAGCTCAGTTCTCTCTACTCTAATGCCCTCCCTCGGCTGACTTCCCTGAGTTGCCCCCTCGGCTGAGTGAAGTCCCTTCACTG
+
ffffffffffffffffffffffffffffffffffffffffffffffffffffffffffffffffffffffffffffffffffffffffffffffffffffffffffffffffffffffffffffffffffffffffffffffffffffff
@cA01~tA01_GU182344.1_109771_109605_1_0_0_0_1:0:0_1:0:0_88/2
GATATGGGACTGGAGTGGAGATATGGGACTAGAGTGGAGATAGGGGCCTGGAGGTGGAGATCTGGGCCTGGAGTGGAGATCTGGGCCTGGAGTGGAGATCTGGGCCTGGAGTGGAGATATGGGCCTGGAGTGGAGAGATGGGTCTGCAGT
+
ffffffffffffffffffffffffffffffffffffffffffffffffffffffffffffffffffffffffffffffffffffffffffffffffffffffffffffffffffffffffffffffffffffffffffffffffffffff
@cA01~tA01_GU182344.1_90776_91022_0_1_0_0_0:0:0_0:0:0_89/2
TAAATCCCACAGATACAGAGGACCGACTGTATATTTATAGTATGAAAGATGATGTGTTGATATGTGTCCCCGTGGAGATGAGACTGACAAGGCCTATGACTCTACAAATGTTTCATCATGGAATGACTCTGCCAGCTTTCCAGGTCTGCA
+
ffffffffffffffffffffffffffffffffffffffffffffffffffffffffffffffffffffffffffffffffffffffffffffffffffffffffffffffffffffffffffffffffffffffffffffffffffffff
@cA01~tA01_GU182344.1_62754_62922_0_1_0_0_1:0:0_0:0:0_8a/2
TGGTGGACACTCCCACCAGAAGCTCTGGGACTCAGGAGGTGGGACAAGGAGAATCCCAGACAGGAGCCCTCTGACCTGTGACCATGATCACCAGGGGGTTGCTGGGTGCTGACCACCCAGTGAGGAAGTGTGGGTGTGAACCCCGACATC
+
ffffffffffffffffffffffffffffffffffffffffffffffffffffffffffffffffffffffffffffffffffffffffffffffffffffffffffffffffffffffffffffffffffffffffffffffffffffff
@cA01~tA01_GU182344.1_65456_65619_0_1_0_0_1:0:0_0:0:0_8b/2
TCTCTATCTCTATGTATTATCTATCTATCTTCATCTTCATCATCTCTATGTATCATCGATTAATCAATGAATGAATCAATCATCATCTATGTATCTATAACCTATTATCTATCATCTACCTATTTATCATCTATCTATATCTATCCATCT
+
ffffffffffffffffffffffffffffffffffffffffffffffffffffffffffffffffffffffffffffffffffffffffffffffffffffffffffffffffffffffffffffffffffffffffffffffffffffff
@cA01~tA01_GU182344.1_111236_111085_1_0_0_0_0:0:0_0:0:0_8c/2
GACACCTTGTCTTTGTGGGATGGGTCCTTCCTTTAGCCCTAGGCACCAAGGTGTGATAGCAGCCATAGAAATGTGGAAAGTGGGGAGAATCTTCTGAGCACAGGGAGGGAGGCACAGCTCCACATCCTCCTCTCTAAGGCGGCGCCTCCT
+
ffffffffffffffffffffffffffffffffffffffffffffffffffffffffffffffffffffffffffffffffffffffffffffffffffffffffffffffffffffffffffffffffffffffffffffffffffffff
@cA01~tA01_GU182344.1_115206_115448_0_1_0_0_0:0:0_0:0:0_8d/2
AGCTAGACTCCACCTCAAAAAAAAAAAAATGTTAAAAGTGGTAAGCTATATAGGTATATTTAACCTCAATGAATATTTTTTCAAACAAAAAGAAAAGGATGTAGGGGTTGCTGGTGATGACATCTCTGTGTGGGTGAGAGGCCAGGAAGG
+
ffffffffffffffffffffffffffffffffffffffffffffffffffffffffffffffffffffffffffffffffffffffffffffffffffffffffffffffffffffffffffffffffffffffffffffffffffffff
@rand_0_0_0_0_1_1_0:0:0_0:0:0_8e/2
CTAAATTCACCATATCTCAAGCACCGGGGTCCTTTAGGCCATGCCGAAGCATACACGCATCACCGTGCTCCACCTGCGGTCATTGGTTGGTTCGTAACCCTTAGACTTGAGCATCGAGTACTAAAACTTTTATGGGACGCAGAGCAGACT
+
ffffffffffffffffffffffffffffffffffffffffffffffffffffffffffffffffffffffffffffffffffffffffffffffffffffffffffffffffffffffffffffffffffffffffffffffffffffff
@cA01~tA01_GU182344.1_67153_67257_0_1_0_0_0:0:0_1:0:0_8f/2
GACCAACACCCAGGTTGGTGGCCACAGCCCTAAATGCTGATGGAGAATCACTGCAAGTCTGTAGGGAAGATGTCTGGCTTGAGGCCACTGAGCGAAGTGGCAGATCCTTCTCAGCCTTCAGTGCTGAGCCTCGGTCCCCTCAGGGATCCA
+
ffffffffffffffffffffffffffffffffffffffffffffffffffffffffffffffffffffffffffffffffffffffffffffffffffffffffffffffffffffffffffffffffffffffffffffffffffffff
@cA01~tA01_GU182344.1_59352_59228_1_0_0_0_1:0:0_1:0:0_90/2
TCCTCCTCTTCTTTCTCCTTCATTGCTGGTGCTCCAACAAAAAAAGTAAGTCTCACGAAGCAGAGGCCAGAGAGCTCAGGGCCATGTGGGGAAGCAGGATGGGAGCACTCAGGTGTGTGTTCCTCACAAACAGGATGGTCCCTGGCCCAA
+
ffffffffffffffffffffffffffffffffffffffffffffffffffffffffffffffffffffffffffffffffffffffffffffffffffffffffffffffffffffffffffffffffffffffffffffffffffffff
@cA01~tA01_GU182344.1_67967_68167_0_1_0_0_0:0:0_0:0:0_91/2
AATTGCTGGACCTGACCCAAGGTATAAGTCCACTCCCAACCACAGGACTCACTTTCCTTACAAGCACAAGGGCATTTAGAAATCTCTCTGGATTCTGACCAGCCCTCACCATATGGCAGGTCCATGGACTTCTTGGAACACACCAAGCTC
+
ffffffffffffffffffffffffffffffffffffffffffffffffffffffffffffffffffffffffffffffffffffffffffffffffffffffffffffffffffffffffffffffffffffffffffffffffffffff
@cA01~tA01_GU182344.1_40983_40764_1_0_0_0_0:0:0_0:0:0_92/2
TCAGGAGTTCCAGACCAGCCTGGCCAAAATGGTGAAACCCTGTCTCTATGAAAAATACAAAAATTAGCCGAGCATGGTGGTGCATCCCTGTAATCCCAGCTCCTACTCTTGAGGATGAAGCAGGAGAACGACTTCAACCCAGGAGGTGGA
+
ffffffffffffffffffffffffffffffffffffffffffffffffffffffffffffffffffffffffffffffffffffffffffffffffffffffffffffffffffffffffffffffffffffffffffffffffffffff
@cA01~tA01_GU182344.1_16775_16557_1_0_0_0_0:0:0_0:0:0_93/2
GCCCAGCCTTGTGGTGCCTCTAGGACATGTCATTCTTCGGTGTCACTCTTATCTTGGGTTTAACAACTTCAGTCTGTAAAAGGAAGGTGGGGTGCCTGTCCCTGAGCTCTACAACAGAATATTCTGGAACAGCCTTTTCATGGGCCCTGT
+
ffffffffffffffffffffffffffffffffffffffffffffffffffffffffffffffffffffffffffffffffffffffffffffffffffffffffffffffffffffffffffffffffffffffffffffffffffffff
@cA01~tA01_GU182344.1_95887_96044_0_1_0_0_0:0:0_0:0:0_94/2
GGGACCGATGGAGAAATTGGCCTTGGAGACCCCATCATGGATCTGTCCAACGAGGCGTGAGGGGTCCTTAGAGATCCCCTCTTTGTGCAGAAAGAAGTGCTCAAACATGATATCTGACCAACATTGCAGGATGACTCTCTCTCCTGATTT
+
ffffffffffffffffffffffffffffffffffffffffffffffffffffffffffffffffffffffffffffffffffffffffffffffffffffffffffffffffffffffffffffffffffffffffffffffffffffff
@cA01~tA01_GU182344.1_42136_42319_0_1_0_0_0:0:0_0:0:0_95/2
GGAGGTTGGGCCTCTTGAGAGGTGTTTGGGTCATGGAGGTGGATCCATCATGAACAGATCAATGCTGTCCCAAGGAGACGGGGTTAGCTAGTTCCCCCTCTATTAGTTCCTGGAGAGCTGGTTGTTCAAAAGAACTTGGAAGCTCCATCG
+
ffffffffffffffffffffffffffffffffffffffffffffffffffffffffffffffffffffffffffffffffffffffffffffffffffffffffffffffffffffffffffffffffffffffffffffffffffffff
@cA01~tA01_GU182344.1_14983_15089_0_1_0_0_1:0:0_0:0:0_96/2
ACCCATATCTCCACTCCAGGCCCATATCTCCACCTCCAGGCCCATATCTCCACCTCCAGGCCCATATCTCCACTCCAGGCCCATATCTCCACTCCAGGCCCCTATCTCTACTGCAGGCCCATATCTCCATCTCCAGGCCCATATCTCCAT
+
ffffffffffffffffffffffffffffffffffffffffffffffffffffffffffffffffffffffffffffffffffffffffffffffffffffffffffffffffffffffffffffffffffffffffffffffffffffff
@cA01~tA01_GU182344.1_61409_61309_1_0_0_0_0:0:0_0:0:0_97/2
AGTGTGAGTTAGATTTATTTTTTCCTAGGTGTAACCAATTGGTTTAATATTATTTATTGAGAAGACATTCTATGCCACCTTAAACCACACGGCAGCCTTTGTCAACTCTAAAGGGACTGTGTGTACATGGATGTATTTTAGACACTGTTT
+
ffffffffffffffffffffffffffffffffffffffffffffffffffffffffffffffffffffffffffffffffffffffffffffffffffffffffffffffffffffffffffffffffffffffffffffffffffffff
@cA01~tA01_GU182344.1_69063_68957_1_0_0_0_0:0:0_0:0:0_98/2
AAACTGCAAATATAAAAACATATTTCCACTCTTCCTGTGTAAGAACAGGATTTTAGAGCATATTTAGTACATATGTTTGTATTTACTTATATGATGTTTTGTTTTGTGGTATACATAATTCTATCTTTTTCAGAAATTACACAGGGGCGT
+
ffffffffffffffffffffffffffffffffffffffffffffffffffffffffffffffffffffffffffffffffffffffffffffffffffffffffffffffffffffffffffffffffffffffffffffffffffffff
@cA01~tA01_GU182344.1_34027_33845_1_0_0_0_0:0:0_0:0:0_99/2
GGAAAAGTCAAGGAAATGATTCTCCAGAGTCTCCAGAGGGAACGAAGCCCTGCAGATGCCTTGATTTTAGCCCAGGAAAAACAGGGTCCTATTTCTGTCTCCAGTAGTGAAATGGGTCAGTGTGCTCTCTCCTGCTGCCATGCTTCTGAT
+
ffffffffffffffffffffffffffffffffffffffffffffffffffffffffffffffffffffffffffffffffffffffffffffffffffffffffffffffffffffffffffffffffffffffffffffffffffffff
@cA01~tA01_GU182344.1_137146_137015_1_0_0_0_0:0:0_0:0:0_9a/2
AGTGAGTGGAGATCGCATCACTGCACACCAGCCTGGGCTACACAGGGATACTCTGTCTCAAAAAATAAAAATAAAAAATACATAAATATAATAATATACACAAATGATGCAGGCACCTGAATTCCAATCATCATTTTTCTATTCCTCTAT
+
ffffffffffffffffffffffffffffffffffffffffffffffffffffffffffffffffffffffffffffffffffffffffffffffffffffffffffffffffffffffffffffffffffffffffffffffffffffff
@cA01~tA01_GU182344.1_11266_11138_1_0_0_0_0:0:0_0:0:0_9b/2
GAGCTTCCAAGCTCTTTTAACAACCAGTTCTCCAGGAACTAATAGAGGGGGAACTTGCTAACCCCGTCTCCTTGGAACAGCATTGATCTGTTCATGATGGATCCACCTCCATGACCCAAACAACTCCCAAGAGGCCCAACCTCCCACCCT
+
ffffffffffffffffffffffffffffffffffffffffffffffffffffffffffffffffffffffffffffffffffffffffffffffffffffffffffffffffffffffffffffffffffffffffffffffffffffff
@cA01~tA01_GU182344.1_4098_4221_0_1_0_0_0:0:0_0:0:0_9c/2
TATGACATGAGGTCTGTACTTGTGTCTCCTGTTTCTCTGCCTTTGTTGGTACAGACCTCACCAAGTCACTTTCTCTCCATAGGAACCCCACACTCATCTTCCTCATGACCACCTGGGGCTTCCAGTCCTAGATCATTCACTCCATCTCCC
+
ffffffffffffffffffffffffffffffffffffffffffffffffffffffffffffffffffffffffffffffffffffffffffffffffffffffffffffffffffffffffffffffffffffffffffffffffffffff
@cA01~tA01_GU182344.1_84367_84558_0_1_0_0_0:0:0_1:0:0_9d/2
AAAACTGGATATCTACATGCAGAGGGATGAAACTGCACCTCTACCTCTCACCATACACAAAAATCAGATGAAAATGGATTAATGACTTAAGACCTGAATCCATTAAATGTCTAAAAGGAAACACTGGAGAAATGCTCCAGTACATTTGTC
+
ffffffffffffffffffffffffffffffffffffffffffffffffffffffffffffffffffffffffffffffffffffffffffffffffffffffffffffffffffffffffffffffffffffffffffffffffffffff
@cA01~tA01_GU182344.1_113588_113396_1_0_0_0_0:0:0_0:0:0_9e/2
GACTTGGTGAGGTCTGTGCCAACAGAGACAGAGAAACAAGAGACACAAGTACAGACCAGGTGTCATAACAGAGGACAAACACAGGGGCCATACCGGGAGTTAGAAAAGACAGAAAGAGTTAAAGGAGACAGACAGACATGTCCCAGACAG
+
ffffffffffffffffffffffffffffffffffffffffffffffffffffffffffffffffffffffffffffffffffffffffffffffffffffffffffffffffffffffffffffffffffffffffffffffffffffff
@cA01~tA01_GU182344.1_43125_43325_0_1_0_0_0:0:0_0:0:0_9f/2
TCACCTCCTGAGGGTCTTGTTCATCAGAGTCCTGGAGAGAGGGAAATCCTGAGTGAGGGAGGGTGCTCACGTTTTCCAGGACTGTTTGGGAATAACACTAGCCACGAGGCTGGGCCGAGGAGCACCTACCTCGCTATTCGCTGTTCTGTT
+
ffffffffffffffffffffffffffffffffffffffffffffffffffffffffffffffffffffffffffffffffffffffffffffffffffffffffffffffffffffffffffffffffffffffffffffffffffffff
@cA01~tA01_GU182344.1_47200_46948_1_0_0_0_0:0:0_0:0:0_a0/2
GCCCTGTTCTTGGGTGCAGGTAGGCACTGAGGGTGAGTTTACCTTCAGCCCAGGAAGGGCCTGGCTACCAAGACTCACAGCCCAGTGGGGGCAGCAAGGGTGCCCTGGTTTGCCTGCAGATGGGTCATCCATCATGATCTTTCTTTCCAG
+
ffffffffffffffffffffffffffffffffffffffffffffffffffffffffffffffffffffffffffffffffffffffffffffffffffffffffffffffffffffffffffffffffffffffffffffffffffffff
@cA01~tA01_GU182344.1_140508_140279_1_0_0_0_0:0:0_0:0:0_a1/2
TTCTCCTGCCTAATTGCCCTGGCCAGAACTTCCAACACTATGTTGAATAGGAGTGGTGAAAGAGGGCATCCCTGTCTTGTGCCAGTTTTCAAAGGGAATGCTTCCAGTTTTTGCCCATTCAGTATGATACTGGCTGTGGGTTTGTTATAG
+
ffffffffffffffffffffffffffffffffffffffffffffffffffffffffffffffffffffffffffffffffffffffffffffffffffffffffffffffffffffffffffffffffffffffffffffffffffffff
@cA01~tA01_GU182344.1_28004_27903_1_0_0_0_0:0:0_0:0:0_a2/2
CCCAGACACCTGCATGTTCTGATTGGGACCTCAGTGGTCATCATCCTCTTCATCCTCCTCCTCTTCTTTCTCCTTCATCGCTGGTGCTGCAACAAAAAAAGTAAGTCTCACGAAGCAGAGGCCAGAGAGCTCAGGGCCATGTGGGGAAGC
+
ffffffffffffffffffffffffffffffffffffffffffffffffffffffffffffffffffffffffffffffffffffffffffffffffffffffffffffffffffffffffffffffffffffffffffffffffffffff
@cA01~tA01_GU182344.1_60609_60397_1_0_0_0_0:0:0_0:0:0_a3/2
TACAAGAGGCTCCCTCTTAACGCAGCACTTAGACACGTGTTGTTCCACCTTCCCTCATGCTGTTCCACCTCCCCTCAGACTAGCTTTCAGTCTTCTGTCAGCAGTAAAACTTATATATTTTTTAAAATAACTTCAATGTAGTTTTCCATC
+
ffffffffffffffffffffffffffffffffffffffffffffffffffffffffffffffffffffffffffffffffffffffffffffffffffffffffffffffffffffffffffffffffffffffffffffffffffffff
@cA01~tA01_GU182344.1_37338_37174_1_0_0_0_0:0:0_0:0:0_a4/2
GACTCCAGGCACCCAGGCAGATGGAGAAAGCGGTCAGGAGAGACCCAGAGGAGGGAGACTGGGCTCAGTTTGGGAAGATCAGAGGTTCCCTCAGCCCCTCAACATTACCCATTTCCCAGAAGCCCATCCTGGCCTCCCACCCACACAGGG
+
ffffffffffffffffffffffffffffffffffffffffffffffffffffffffffffffffffffffffffffffffffffffffffffffffffffffffffffffffffffffffffffffffffffffffffffffffffffff
@cA01~tA01_GU182344.1_132316_132201_1_0_0_0_0:0:0_0:0:0_a5/2
ATGAGATCCACCTTTTATCTCCTGCATGTGGTGAGAAATGGGAATCTTTGTAATGACCTCCAGTTCCATCCATGTGGCTGCAAATGACAGGATGTTATTGTTTCTATGGATGAGTAGTCTCCACCGTGTGTGTGTACTACAGTTCTCTAT
+
ffffffffffffffffffffffffffffffffffffffffffffffffffffffffffffffffffffffffffffffffffffffffffffffffffffffffffffffffffffffffffffffffffffffffffffffffffffff
@cA01~tA01_GU182344.1_105579_105674_0_1_0_0_0:0:0_0:0:0_a6/2
AACACAGCTGTGTGCTCCCATCCTGCTTCCCCACATGGCCCTGAGCTCTCTGGCCTGTGCCCCGTGAGACTTACTTTTTTTGTTGGAGCACCAGAGATGAAGGAGAAAGAAGAGGAGGAGGATGAAGAGGATGATGACCACTGAGGTCCC
+
ffffffffffffffffffffffffffffffffffffffffffffffffffffffffffffffffffffffffffffffffffffffffffffffffffffffffffffffffffffffffffffffffffffffffffffffffffffff
@cA01~tA01_GU182344.1_47980_47816_1_0_0_0_0:0:0_0:0:0_a7/2
GGCTCCACATCCTCCTCTCTAAGGCGGTGCCTCCTTCTCCCCACGGTGGTCAGGACAAGCCCTTGCTGTCTGCCTGGCCAAGCCCTGTGGTGCCTCCAGGACATGTGATTCTTCAGTGTCATTCTTATCTTGGGTTTAACAACTTCAGTC
+
ffffffffffffffffffffffffffffffffffffffffffffffffffffffffffffffffffffffffffffffffffffffffffffffffffffffffffffffffffffffffffffffffffffffffffffffffffffff
@cA01~tA01_GU182344.1_113223_113058_1_0_0_0_0:0:0_0:0:0_a8/2
GTCGGATGTCATGTTTGAGCACTTCCTTCTGCACAGAGAGGGGAAGTTTAACAACACTTTGCACCTCATTGGAGAGCACCATGATGGGGTTTCCAAGGCCAACTTCTCCATTGGTCCCATGATGCCTGTCCTTGCAGGAACCTACAGATG
+
ffffffffffffffffffffffffffffffffffffffffffffffffffffffffffffffffffffffffffffffffffffffffffffffffffffffffffffffffffffffffffffffffffffffffffffffffffffff
@cA01~tA01_GU182344.1_89956_90105_0_1_0_0_0:0:0_0:0:0_a9/2
GTTCTATACACACGCTGGTATCTGTTGAGGGTCTCTTGCTCCTCTGAGAAGGGCCAGTGATTTTTCTCTGTGTGAAAATGCAGTGATCCAACTGTGCGTATGTCACCTCCTGAGGGTCTTGTTCATCAGAGTCCTGGAGAGAGGGAAATC
+
ffffffffffffffffffffffffffffffffffffffffffffffffffffffffffffffffffffffffffffffffffffffffffffffffffffffffffffffffffffffffffffffffffffffffffffffffffffff
@cA01~tA01_GU182344.1_57255_57438_0_1_0_0_0:0:0_0:0:0_aa/2
AAAGCCAAATAGGGAAGAGGTTTTAGGCTCATTGCCTAATGGATAAGATAAAGGATCAAAGAAGTAATTATAGAGAAATAGAAAAACGATGATTGGAATTCAGGTGCCTTTGTCATTCGTGTGTGTTTTATTATATTTATGTATTTCTTA
+
ffffffffffffffffffffffffffffffffffffffffffffffffffffffffffffffffffffffffffffffffffffffffffffffffffffffffffffffffffffffffffffffffffffffffffffffffffffff
@cA01~tA01_GU182344.1_22550_22709_0_1_0_0_1:0:0_0:0:0_ab/2
CATGCAGAGGAATGAAACTGCACCTCTACCTGTCACTATACACAAAACTCAAATGAAAATGGATTAAAGATGTGAGTCTAAGGCCTGAACCTATGAAACACGTAGAAGAAAATATTGGGGAAATGCTCCAGGACATTTGTCTGAAGGAAG
+
ffffffffffffffffffffffffffffffffffffffffffffffffffffffffffffffffffffffffffffffffffffffffffffffffffffffffffffffffffffffffffffffffffffffffffffffffffffff
@cA01~tA01_GU182344.1_22323_22441_0_1_0_0_0:0:0_0:0:0_ac/2
CCCACAGATTGGGAGCAAATATGTGCAAACTATGCATCTGAGATGGGATTAATAACTAGAAATATAAGAAGCTCAAACAACTCAATAAAACAAACGATTTAATTGAAAAAGGAGCAAAACACATGAAATTTCCCCACATACTAAAAAGTG
+
ffffffffffffffffffffffffffffffffffffffffffffffffffffffffffffffffffffffffffffffffffffffffffffffffffffffffffffffffffffffffffffffffffffffffffffffffffffff
@cA01~tA01_GU182344.1_130741_130640_1_0_0_0_0:0:0_0:0:0_ad/2
TAGATAAATGATACATAGATATAGATGACAGATAATTTGTAGATAGACACAAAATAGATAGATAGATAATAGATAGAAATATGCAGAAAGTTATGAACAAGACAGAAAGTGAGAGACTCAGAATTATAGAAAAAGGAAGATCAAGTCAAC
+
ffffffffffffffffffffffffffffffffffffffffffffffffffffffffffffffffffffffffffffffffffffffffffffffffffffffffffffffffffffffffffffffffffffffffffffffffffffff
@cA01~tA01_GU182344.1_44048_44088_0_1_0_0_0:0:0_0:0:0_ae/2
AACTCAGAGTCCGGGGGTGAGAACCCAGTGGAGAACAGATGGGGTTATGTGGACATGGTAATGATAATGGAAGTCTTAGGCAAGAAAAGAGTCCCATTACCGAAACCATGAGGGCAGACATGTTTATTTGAAGGAGGGAAAACTACATTG
+
ffffffffffffffffffffffffffffffffffffffffffffffffffffffffffffffffffffffffffffffffffffffffffffffffffffffffffffffffffffffffffffffffffffffffffffffffffffff
@cA01~tA01_GU182344.1_79009_78902_1_0_0_0_0:0:0_0:0:0_af/2
TCTTTTGTTTAATATTCTTTTCTGTCTTTAGTATCAGGGTGATGCCAGCCTTATAGAATGAGTAAAGGCCACCCTGGGCAAACAGTGAGACCCATCCCTTTTTAAAAATTATGAGTTTTACAAATTTAAAATGCATAGTGAAAAAGTTCT
+
ffffffffffffffffffffffffffffffffffffffffffffffffffffffffffffffffffffffffffffffffffffffffffffffffffffffffffffffffffffffffffffffffffffffffffffffffffffff
@cA01~tA01_GU182344.1_50303_50135_1_0_0_0_0:0:0_0:0:0_b0/2
CAGACATGTCCCAGAGAGAGGTGTCCCTCCATGCTGACTTTGCTCAGAGACCTGGCACAGGTTAGAAGTTTCATTTCTGTTTTACCTCCACAAAGTGTTCTCTACCAGGAGAACCCAAGGACACCCATATTTCTGACCTGAGTTGGGCCC
+
ffffffffffffffffffffffffffffffffffffffffffffffffffffffffffffffffffffffffffffffffffffffffffffffffffffffffffffffffffffffffffffffffffffffffffffffffffffff
@cA01~tA01_GU182344.1_45774_45888_0_1_0_0_0:0:0_0:0:0_b1/2
TTTGGCGCCCTGCCCATGCAGTTTACATGTTGACCACATCATGGGAGGGTGACGTACGCAGGCTCTTTCTACCTTGCATGAGGCCCAGTGGGTGCTCGCTCAAGAGCGGAACACGGCTTCCTGGAAATTGTTCTCGCTAGAATTTGACAC
+
ffffffffffffffffffffffffffffffffffffffffffffffffffffffffffffffffffffffffffffffffffffffffffffffffffffffffffffffffffffffffffffffffffffffffffffffffffffff
@cA01~tA01_GU182344.1_78675_78785_0_1_0_0_1:0:0_1:0:0_b2/2
TACTAAAGACAGAAAAGAATATTAAACAAAAGAAAACTACATGCCAATATTCCTAATGAGCATAGATGCAAAAATCCACAAAAAATACTAAGAACTGAATCCCGCAGCATATCAAAAAGTGAATCCACCATGATCAAGTCAACTTTATTC
+
ffffffffffffffffffffffffffffffffffffffffffffffffffffffffffffffffffffffffffffffffffffffffffffffffffffffffffffffffffffffffffffffffffffffffffffffffffffff
@cA01~tA01_GU182344.1_128253_128081_1_0_0_0_0:0:0_0:0:0_b3/2
GAGGGAGACGCTATCAGCCACTGTGGGCTTTGAAGGTGGAGGAAGGCCACTAGTCACAGAATGCAGGTGGCCTCTAAGGGCTGGAGAAGTCAAGAGAACTGATTCGCTGATTCTCCAGAGGGAACGCAGCCCTGCAGATGCCTTGATTTC
+
ffffffffffffffffffffffffffffffffffffffffffffffffffffffffffffffffffffffffffffffffffffffffffffffffffffffffffffffffffffffffffffffffffffffffffffffffffffff
@cA01~tA01_GU182344.1_60050_60118_0_1_0_0_0:0:0_1:0:0_b4/2
TTTTCTCCAGCCGGCAGTGGGGACCTTAGACATTTGTAAGCAAGTGAGAGGCACATTCAGATTTGTGGTGTGAGGAAGATCGATGCCCTAAGATGCAGACTCACGCCTTCAGATTCCAGCTGCTGGTACATGGGAGCTGGCAACCCGGTT
+
ffffffffffffffffffffffffffffffffffffffffffffffffffffffffffffffffffffffffffffffffffffffffffffffffffffffffffffffffffffffffffffffffffffffffffffffffffffff
@cA01~tA01_GU182344.1_22197_22248_0_1_0_0_0:0:0_0:0:0_b5/2
GTGAGTTTTCATCTCACCCCATTAAAATGGATTTTAGGCCGGGCGTGGTGGCTCACGTCTGTCATCCTAGACCTTTGAGAGCCTGAGGTGGGTGAACCTCATAAGGTCGGGAGTTTGAGACCAGTCTGACCCACATGAAGAAACACTGTC
+
ffffffffffffffffffffffffffffffffffffffffffffffffffffffffffffffffffffffffffffffffffffffffffffffffffffffffffffffffffffffffffffffffffffffffffffffffffffff
@cA01~tA01_GU182344.1_35798_35647_1_0_0_0_0:0:0_1:0:0_b6/2
ATATCATGGCCCCGGAACACCAACTCCTGTATGCTGTGTGAACTTGTGGTCTCCAGACTGGATTCTGAGGCTCACATTCCAAATAACCCCACATATGAAAGGATCACTGAGAGGCACAGAGAGAAATCAGGGACACCAAAAAGCAAAGAC
+
ffffffffffffffffffffffffffffffffffffffffffffffffffffffffffffffffffffffffffffffffffffffffffffffffffffffffffffffffffffffffffffffffffffffffffffffffffffff
@cA01~tA01_GU182344.1_97271_97099_1_0_0_0_0:0:0_0:0:0_b7/2
AAATATGTGGGGATGGATTGCAGAGATTCCAAATAGAACTAGAGAGACTGAGAGGCAGAGAAAGACAAGGAGACGGAGAGAGAGAGATGATAGATGGATAGATAGACGTAGATAGATGATAAATAGGTAGATGATAGATAATGGATTGGT
+
ffffffffffffffffffffffffffffffffffffffffffffffffffffffffffffffffffffffffffffffffffffffffffffffffffffffffffffffffffffffffffffffffffffffffffffffffffffff
@cA01~tA01_GU182344.1_115854_115944_0_1_0_0_0:0:0_0:0:0_b8/2
AAGAATAACATCCTGATATTTGCAGCCACATGGATGGAACTGGAAGTCATTACAAATATTCTCATTTCTCACCCATATACAGGAGCTAAAAGGTGGATCTCATGAAGATAGAGAGTAGAATGGTGGCTACCAGAGGCCAGGAAGAAAAGG
+
ffffffffffffffffffffffffffffffffffffffffffffffffffffffffffffffffffffffffffffffffffffffffffffffffffffffffffffffffffffffffffffffffffffffffffffffffffffff
@cA01~tA01_GU182344.1_65105_64987_1_0_0_0_0:0:0_0:0:0_b9/2
GGAGACACAGACAGACATGTGCCAGAGAGAGGTGTCCTTCCATGCTGACTTTGCTCAGAGACCTGGCACAGGTTAGAAGTTTCATTTCTGTTTTACTTCCACAAAGTGTTCTCTACCAGAAGAACCCAAGGACACCCATATTTCTGGCCT
+
ffffffffffffffffffffffffffffffffffffffffffffffffffffffffffffffffffffffffffffffffffffffffffffffffffffffffffffffffffffffffffffffffffffffffffffffffffffff
@cA01~tA01_GU182344.1_74528_74437_1_0_0_0_1:0:0_0:0:0_ba/2
AAATGTACCTGAGTCAGGCCACAGTTCTCCTGGACTATGAGCCCCTGGCCATGTTCCTGAGGCAATTCTGTTCATCTAAATATAATAATAATAACACACTAAAAATGGCAAGCCATTGTTAATTCCTGAAGTCTCATTTGAAAATTACTA
+
ffffffffffffffffffffffffffffffffffffffffffffffffffffffffffffffffffffffffffffffffffffffffffffffffffffffffffffffffffffffffffffffffffffffffffffffffffffff
@cA01~tA01_GU182344.1_86874_87006_0_1_0_0_0:0:0_1:0:0_bb/2
TCACCAGGGGGGCGGGAATTGCCTTTTCCACAGTCTCCTAGATTCCAGTTATGCACCTGGGCCTCCCTTATTTTCATGTCAGTCACTATTCATCATGTAGGGAATCCCAGTTAGCCCCGAGGTAAGTCCAATGGCTGTGAGTATCAAACA
+
ffffffffffffffffffffffffffffffffffffffffffffffffffffffffffffffffffffffffffffffffffffffffffffffffffffffffffffffffffffffffffffffffffffffffffffffffffffff
@cA01~tA01_GU182344.1_111720_111814_0_1_0_0_0:0:0_0:0:0_bc/2
TCTATAGGCCACCTGCATTCATGGCTTATGGCCTTCATCCACCTTCAAAGCTGATGGAGTCTCCCACTACGCTGCTCTAATCCCCACTCTCCTCTTCCTCCTCCTTTCATGTGGACACTTGTGATTATATTGAGCCCACCGGGACAGTCC
+
ffffffffffffffffffffffffffffffffffffffffffffffffffffffffffffffffffffffffffffffffffffffffffffffffffffffffffffffffffffffffffffffffffffffffffffffffffffff
@cA01~tA01_GU182344.1_98581_98488_1_0_0_0_0:0:0_0:0:0_bd/2
GAGAGATATCATCACCAGCAACCCCTACACCCTTTTCTTTTCATTTTCAAAAATATTTATTGAGGTTAAATGTAACTATATAATTTACCACCTTTACCATTTTTAAAAGTAAAATCTAGTGGTCATAAATACCTTTATATGCTGGGTGTG
+
ffffffffffffffffffffffffffffffffffffffffffffffffffffffffffffffffffffffffffffffffffffffffffffffffffffffffffffffffffffffffffffffffffffffffffffffffffffff
@cA01~tA01_GU182344.1_65008_65091_0_1_0_0_0:0:0_0:0:0_be/2
TGATATCCTGGGACGATTACTCTCCATTGCATGGAAGGCAGAGGTGTCAGAATAAACACGGCATCTGTAGGTGCCAGAAGGCCTGAGGCCACAGGGCCCAACTCAGGCCAGAAATATGGGTGTCCTTGGGTTCTTCTGGTAGAGAACACT
+
ffffffffffffffffffffffffffffffffffffffffffffffffffffffffffffffffffffffffffffffffffffffffffffffffffffffffffffffffffffffffffffffffffffffffffffffffffffff
@cA01~tA01_GU182344.1_27789_27953_0_1_0_0_0:0:0_1:0:0_bf/2
CCAGGGACCATCCTGTCTGTGAGGAACACACACCTGAGTGCTCCCATCCTGCTTCCCCACATGGCCCTGAGCTCTCTGGCCTCTGCTTCGTGAGACTTACTTTTTTTGTTGCAGCACCAGCGATGAAGGAGAACGAAGAGGAGGAGGATG
+
ffffffffffffffffffffffffffffffffffffffffffffffffffffffffffffffffffffffffffffffffffffffffffffffffffffffffffffffffffffffffffffffffffffffffffffffffffffff
@cA01~tA01_GU182344.1_21459_21620_0_1_0_0_1:0:0_0:0:0_c0/2
CATGGTGGCGTGCACCTGTAATCCCAGCTACTAGGGAGGCTGAGGCAGGAAAATCATTTGAACCCAGGAGGCGGAGGTTGCAATGAGCCAAGATGACTTCACTTGTACTCCAGCCTGGGCACAGAGGGAAACTGTCTCAAAAACAAAAAC
+
ffffffffffffffffffffffffffffffffffffffffffffffffffffffffffffffffffffffffffffffffffffffffffffffffffffffffffffffffffffffffffffffffffffffffffffffffffffff
@cA01~tA01_GU182344.1_41468_41608_0_1_0_0_2:0:0_1:0:0_c1/2
TAGGAATTGGCGTAGGCCCAGGTGCAGTCTAGGGGGTGTTTAGGGTCTTTTCTGGGAAGACTGCACTGGGATTGACACACAGCGAATGTGCTTTAGGATTTCTACATCCACAGCATTCTTGAGTCAAACAACTTGCGTTCTCCAAGGAAA
+
ffffffffffffffffffffffffffffffffffffffffffffffffffffffffffffffffffffffffffffffffffffffffffffffffffffffffffffffffffffffffffffffffffffffffffffffffffffff
@cA01~tA01_GU182344.1_144025_144186_0_1_0_0_0:0:0_0:0:0_c2/2
CAAGTATAGAGTACAGTATTGTCAACCATAGTGGCAAAGCTGTACAAGAGATCTTCAGACCCATTCCTCCTGAATACCTGATAGTTTGTATCCTTTGATCAACATCTCCCAATTCCCTCCCCCACACTGTCCCTGTAGTTCTAGTGAGTT
+
ffffffffffffffffffffffffffffffffffffffffffffffffffffffffffffffffffffffffffffffffffffffffffffffffffffffffffffffffffffffffffffffffffffffffffffffffffffff
@cA01~tA01_GU182344.1_99406_99221_1_0_0_0_0:0:0_0:0:0_c3/2
AGTCATATGAGTGCAGATATCACTTCGATACACTGATGTCCTTTCCTTTGGATATAAACCCAGTAGTGAAATTGCTGGACACTATGAAAGTTCTCTTTTTTTTTTTTTCTTTTTTGAGAAAGAGTTTCCCTCCTTAGTCCAAGCTGGAGT
+
ffffffffffffffffffffffffffffffffffffffffffffffffffffffffffffffffffffffffffffffffffffffffffffffffffffffffffffffffffffffffffffffffffffffffffffffffffffff
@cA01~tA01_GU182344.1_130494_130644_0_1_0_0_1:0:0_0:0:0_c4/2
ATTGGTTGACTTGATCTTCCTTTTTCTATAATTCTGAGTCTCTCACTTTCTGTCTTGTTCATAACTTTCTGCATATTTCTATCTATTATCTATCTATCTATTTTGTGTCTATCTACAAATTATCTGTCATCTATATCTATGTATCATTTA
+
ffffffffffffffffffffffffffffffffffffffffffffffffffffffffffffffffffffffffffffffffffffffffffffffffffffffffffffffffffffffffffffffffffffffffffffffffffffff
@rand_0_0_0_0_1_1_0:0:0_0:0:0_c5/2
GTTAAAAAGAAAACACGTGGAACGTACGCAACCTATTAGACGTGCGGGATCCTAGCCACACAACTTGTGGTGCGGTGGAAACAAAAGTTGTGTCGCTCCAGTATTGCGCGTCTGCATAGAGGCTTGCTCGTCCAACTGTGTTGCGCAGCC
+
ffffffffffffffffffffffffffffffffffffffffffffffffffffffffffffffffffffffffffffffffffffffffffffffffffffffffffffffffffffffffffffffffffffffffffffffffffffff
@cA01~tA01_GU182344.1_65420_65259_1_0_0_0_0:0:0_0:0:0_c6/2
CCCTGTATACTGTGTGAACTTGCGGTCCCCAGACTGGATTCTGAGGCTCACATTCCAAATAACCCCACATATGAGAGGATCACTGAGAGACACAGAGAGAAATCAGGGACACCAAAAAGCAAAGACATAAACACACAGAGAATGAGCCAG
+
ffffffffffffffffffffffffffffffffffffffffffffffffffffffffffffffffffffffffffffffffffffffffffffffffffffffffffffffffffffffffffffffffffffffffffffffffffffff
@cA01~tA01_GU182344.1_31367_31473_0_1_0_0_0:0:0_0:0:0_c7/2
TATCCACCTCTAGGCCCATATCTCCACTCCTGGCCCAAATCTCCACTCCAGGCCCATATCTCTACTATAGGCCTATAACTCCACCTCCAGGCCCATATCTCCACTCCAGGCTCCTATCTCCCCTCCAGGTTCCTATCGGCACTCCAGGCC
+
ffffffffffffffffffffffffffffffffffffffffffffffffffffffffffffffffffffffffffffffffffffffffffffffffffffffffffffffffffffffffffffffffffffffffffffffffffffff
@cA01~tA01_GU182344.1_46256_46174_1_0_0_0_0:0:0_0:0:0_c8/2
GGAGATCTGGGCCCAGAGGTGGAGATATAGGCCTGGAGGTGGAGTTATGGGCCTGGAGTGGAGATCTGGGCCTGGAGTGGATATATGGGCCTAGAGATGGAGTGATGGGCCTAGAAGTGGAGATCTGGGCCCAGAGGTCGAGATATAGGC
+
ffffffffffffffffffffffffffffffffffffffffffffffffffffffffffffffffffffffffffffffffffffffffffffffffffffffffffffffffffffffffffffffffffffffffffffffffffffff
@cA01~tA01_GU182344.1_74657_74819_0_1_0_0_0:0:0_0:0:0_c9/2
TAGGACTGACAAAAGCTTTTTAACATTCCTGGCACCATCTCAGTTATTGATCTACTCCCAAGATGGATCATTTCAATTAAAACATGTAAAGCATGACCTCACCTGAATGTGTTTGAACTTGCTCTTCTCCCTTTCAAATCGACTCCCTCA
+
ffffffffffffffffffffffffffffffffffffffffffffffffffffffffffffffffffffffffffffffffffffffffffffffffffffffffffffffffffffffffffffffffffffffffffffffffffffff
@cA01~tA01_GU182344.1_66338_66096_1_0_0_0_0:0:0_0:0:0_ca/2
CCTAGAGAGACAGAGAAGGTGGAAAGAGGAAATAGACATAAAGAGAGATGGTGTGGAGGGTGAGACAGAGAGAGAGAGCATTAGGCCATAGAGCAGGGGAGTGAGTTCTCAGCTCAGGTGGGAGGGGAGTTGTGACAAGGAAGAACCTCC
+
ffffffffffffffffffffffffffffffffffffffffffffffffffffffffffffffffffffffffffffffffffffffffffffffffffffffffffffffffffffffffffffffffffffffffffffffffffffff
@cA01~tA01_GU182344.1_91116_90999_1_0_0_0_0:0:0_0:0:0_cb/2
GAACAAGTGATATTCTTACTCTCTGCAGACCTGGAAAGCTGGCAGAGTCATTCCATGATGAAACATTTGTAGAGTCATAGGCCTTGTCAGTCTCATCTCCACGGGGACACATATCAACACATCATCTTTCATACTATAAATATACAGTCG
+
ffffffffffffffffffffffffffffffffffffffffffffffffffffffffffffffffffffffffffffffffffffffffffffffffffffffffffffffffffffffffffffffffffffffffffffffffffffff
@cA01~tA01_GU182344.1_95122_94954_1_0_0_0_1:0:0_0:0:0_cc/2
CGTCAGGGTCCCATCACCCAGGCCCTGACTGTATTTGGGGTCAAGGGAGATTGAATACAGGGGAAATGGGTGCTGTGGTGGGAAGAATCACTGTCCCCAATGATGGCTACATTGTAATCCCTGGAGCCTGTGACTATTTATGTTACAGGG
+
ffffffffffffffffffffffffffffffffffffffffffffffffffffffffffffffffffffffffffffffffffffffffffffffffffffffffffffffffffffffffffffffffffffffffffffffffffffff
@cA01~tA01_GU182344.1_74518_74635_0_1_0_0_0:0:0_0:0:0_cd/2
AACATAAAAAGAAATCAATCTTTTCATAGACCCTTTATCTAAAATAGAATAGTAGGTGCCATGACATTTCATCCTTTCATCTTGAATTATTTACTTTTCTACATGAACCAATCCATTCTTCTGTGTGCATGTGTGTGTGTGTGTGTGTGT
+
ffffffffffffffffffffffffffffffffffffffffffffffffffffffffffffffffffffffffffffffffffffffffffffffffffffffffffffffffffffffffffffffffffffffffffffffffffffff
@cA01~tA01_GU182344.1_8036_7855_1_0_0_0_0:0:0_0:0:0_ce/2
TCTTAATTATCTCACAGTGCTGTAACTCAGAAGTATGAACTGCATTTCACTGGGCTGATATCAAAGGGAGAGTAAGGCTGGATTTCTTTTTAAGGTTCCAAGCAAGAATCTGCTCCTTAACGTTTCCCAGCTCCTAGAGGCTCCCACGTT
+
ffffffffffffffffffffffffffffffffffffffffffffffffffffffffffffffffffffffffffffffffffffffffffffffffffffffffffffffffffffffffffffffffffffffffffffffffffffff
@cA01~tA01_GU182344.1_64806_64973_0_1_0_0_0:0:0_0:0:0_cf/2
GGTGTCCTTGGGTTCTTCTGGTAGAGAACACTTTGTGGAAGTAAAACAGAAATGAAACTTCTAACCTGTGCCAGGTCTCTGAGCAAAGTCAGCATGGAAGGACACCTCTCTCTGGCACATGTCTGTCTGTGTCTCCTTTAACTCTTTCTG
+
ffffffffffffffffffffffffffffffffffffffffffffffffffffffffffffffffffffffffffffffffffffffffffffffffffffffffffffffffffffffffffffffffffffffffffffffffffffff
@cA01~tA01_GU182344.1_18308_18486_0_1_0_0_0:0:0_1:0:0_d0/2
GAATACCAAGCTCATCTTCCTTACAACTACCTGGGGGTTCCAAGTCGTGGATCATTCACTCTGCATCCCAATGACAATGAGAATGTCCGGACACTCTCACCTGTGATGACGATGTCCAGAGGGTCACTGGGAGCGGACAACTGATAGGGG
+
ffffffffffffffffffffffffffffffffffffffffffffffffffffffffffffffffffffffffffffffffffffffffffffffffffffffffffffffffffffffffffffffffffffffffffffffffffffff
@cA01~tA01_GU182344.1_70396_70547_0_1_0_0_0:0:0_0:0:0_d1/2
AATCCCAGCTACTCAGGAGGCTGAGGCAGGAGAATCATTTGAACCTGGTTGGTGGAGGTTGCAGCGCGTGGAGATGGCGGCACTGCACTCCAGCCTGGGTGACAGTGGAAGACTCCATCTCAAAAAGAAAAAAAGAAAAAGTGAAACATA
+
ffffffffffffffffffffffffffffffffffffffffffffffffffffffffffffffffffffffffffffffffffffffffffffffffffffffffffffffffffffffffffffffffffffffffffffffffffffff
@cA01~tA01_GU182344.1_130530_130738_0_1_0_0_0:0:0_0:0:0_d2/2
CCTTCTCTGTCTCTCTAGGTCTCTGACCTCACTTCCCCACCCCTGGGTATGCTTTCCCTTTTTGGATTGTTTTATTCTCTCTGACTCTCCTTGGATTGGTTGACTTGATCTTCCTTTTTCTATAATTCTGAGTCTCTCACTTTCTGTCTT
+
ffffffffffffffffffffffffffffffffffffffffffffffffffffffffffffffffffffffffffffffffffffffffffffffffffffffffffffffffffffffffffffffffffffffffffffffffffffff
@cA01~tA01_GU182344.1_48239_48125_1_0_0_0_0:0:0_0:0:0_d3/2
TGGAGATCACGGTCACAGGTCAGAGGGCTCCTGTCTGGGATTCTCCTTGTCCCACCTCCTGAATCCCAGAGCTCCTGGTGGGCGTGTCCTTGCGGGTCCCATCATGCAAGTCCTGACTGTATTTGGGGTAAAGGGGGATTGAATACAGGG
+
ffffffffffffffffffffffffffffffffffffffffffffffffffffffffffffffffffffffffffffffffffffffffffffffffffffffffffffffffffffffffffffffffffffffffffffffffffffff
@cA01~tA01_GU182344.1_10109_9950_1_0_0_0_0:0:0_2:0:0_d4/2
GCTTTCTGTGAGCTTGGGATCATATGGAAAATGTGAAGGCCTCCTGAACCCACCAGCACAGGTCCTGGAATAGAGAACGTGCTCTGTTCATGGCATAAAACTTGCCCCTTCACCCAAATCCCCCAATTCATCTCTACTTCCAATCACCCA
+
ffffffffffffffffffffffffffffffffffffffffffffffffffffffffffffffffffffffffffffffffffffffffffffffffffffffffffffffffffffffffffffffffffffffffffffffffffffff
@cA01~tA01_GU182344.1_31467_31599_0_1_0_0_0:0:0_0:0:0_d5/2
CCAGGCCCAGATCTCCACCCCAAGCCCATATCTCCACTCTAGGCCCATATCTCCTCTCCAGTCCCATATCTCCACAACCAGGCCCATATCTCCATCCTAGGCCCATATTTCCACTCTAGGCCCAGATATCCACCTCTAGGCCCATATCTC
+
ffffffffffffffffffffffffffffffffffffffffffffffffffffffffffffffffffffffffffffffffffffffffffffffffffffffffffffffffffffffffffffffffffffffffffffffffffffff
@cA01~tA01_GU182344.1_112905_113101_0_1_0_0_0:0:0_0:0:0_d6/2
GGGAGCTGACAACTGATAGGGGGAGTGAGGAACAGAACCGTAGCATCTGTAGGTTCCTGCAAGGACAGGCATCATGGGACCAATGGAGAAGTTGGCCTTGGAAACCCCATCATGGTGCTCTCCAATGAGGTGCAAAGTGTTGTTAAACTT
+
ffffffffffffffffffffffffffffffffffffffffffffffffffffffffffffffffffffffffffffffffffffffffffffffffffffffffffffffffffffffffffffffffffffffffffffffffffffff
@cA01~tA01_GU182344.1_38183_38342_0_1_0_0_0:0:0_0:0:0_d7/2
GTCCTTTAAAGAACTAAAAAGAGGTTGGGTGAGGTGGATCATGCCTGTAATCCCGGCACTTTGGGAGACCGAGGCGGGCACCTCAGTTGAGGTCATGAGTTTGAGAGCAGCCCAGCCAACATGGGGAAACCGCATCTATACTAAAAAAAA
+
ffffffffffffffffffffffffffffffffffffffffffffffffffffffffffffffffffffffffffffffffffffffffffffffffffffffffffffffffffffffffffffffffffffffffffffffffffffff
@cA01~tA01_GU182344.1_36909_37047_0_1_0_0_0:0:0_0:0:0_d8/2
CATCTGCCTGGGTGCCTGGAGTCCTGGCCGCAGGCCTTCATGCAGGCCATGTAGGAGGGTTTGGAGGTGCCCTGTCTGCCATCCTGTGCCCTGATCCCTCCCTCACACCCAAGCTTCGTCTTCTCTCTGCATCTGTTCATCCTTCTCTCC
+
ffffffffffffffffffffffffffffffffffffffffffffffffffffffffffffffffffffffffffffffffffffffffffffffffffffffffffffffffffffffffffffffffffffffffffffffffffffff
@cA01~tA01_GU182344.1_27612_27359_1_0_0_0_0:0:0_1:0:0_d9/2
AAGCGTGGCACCAGCATCTATTTCTCGTGACGGCCTCAGGCTGCTCCCACTCTGGCAGAAGGTAAGGAGGGTCTGTCTGTGCAGAGACCACAGAGATCACACGGCAAGAGAGGGAGCAAGGGGGAGGGGGAGCGATGGAGCTTCCAAGCT
+
ffffffffffffffffffffffffffffffffffffffffffffffffffffffffffffffffffffffffffffffffffffffffffffffffffffffffffffffffffffffffffffffffffffffffffffffffffffff
@cA01~tA01_GU182344.1_52155_51931_1_0_0_0_0:0:0_0:0:0_da/2
AGAAAGCGGTCAGGAGAGACCCAGAGGAGGGAGACTGGGCTCAGTTTGGGGAGATCAGAGGTTCCCTCAGCCCCTCAACCTTACCCATTTCCCAGAAGCCCATCCTGGCCTCTCACCCACACAGAGATGTCATCACCAGCAACCCCTACA
+
ffffffffffffffffffffffffffffffffffffffffffffffffffffffffffffffffffffffffffffffffffffffffffffffffffffffffffffffffffffffffffffffffffffffffffffffffffffff
@cA01~tA01_GU182344.1_97201_97399_0_1_0_0_1:0:0_1:0:0_db/2
TTCTGTCTTGTTCATAACTTTCTGCACATTTCTATCTATTTATCTATTTTGTGTCTATCTACAAATTATCTATCATCTATATTTATGTATCACTTATCTATCTCTCTATCAATTGACTATCTGTCTATCTATCCATCAATCATCTATTAT
+
ffffffffffffffffffffffffffffffffffffffffffffffffffffffffffffffffffffffffffffffffffffffffffffffffffffffffffffffffffffffffffffffffffffffffffffffffffffff
@cA01~tA01_GU182344.1_91666_91512_1_0_0_0_0:0:0_0:0:0_dc/2
AAAATAAACAAGTGTTTTATAGTGTGAGAATACTTTTAGATATATTTTTCTCCATGTGTAACCCTTGGGCCCATGTTATTTATTGAGAAGACATTCTATTCCACCTTAAACCACATGGCAGCCTTTGTCAACTATAAAGGGACTGTGTGT
+
ffffffffffffffffffffffffffffffffffffffffffffffffffffffffffffffffffffffffffffffffffffffffffffffffffffffffffffffffffffffffffffffffffffffffffffffffffffff
@cA01~tA01_GU182344.1_46462_46338_1_0_0_0_0:0:0_0:0:0_dd/2
ATGGGACTGTAGTGGAGATCTGGGCCTGGAGTGGAGATAGGAACCTGGAGGGGAGATAGGAACCTGGAGGGGAGATATGGGCCTGGAGGTGGAGATATGGGCCTGGAGTGGAGTCATGGGCCTGGAGGTGGAGTTATGGGCCTGCAGTAG
+
ffffffffffffffffffffffffffffffffffffffffffffffffffffffffffffffffffffffffffffffffffffffffffffffffffffffffffffffffffffffffffffffffffffffffffffffffffffff
@cA01~tA01_GU182344.1_102758_102845_0_1_0_0_0:0:0_0:0:0_de/2
TTCATTAATGTCACAAATATCTGATTAGTGAGACCTTCTCTGTCACCCAAAATTATACACTCAGCATTATCTATTATTTATTTTGAATTCTGGCTGGGCAAAGTGGCTCACGCCTGTAATCCCAGTACTTTGGGTTGCTGAGATGGTCGG
+
ffffffffffffffffffffffffffffffffffffffffffffffffffffffffffffffffffffffffffffffffffffffffffffffffffffffffffffffffffffffffffffffffffffffffffffffffffffff
@cA01~tA01_GU182344.1_23190_23316_0_1_0_0_1:0:0_0:0:0_df/2
CCTGGGATCCTTTTTTCCGTAATTTTTGTATGTGACGCCCACTGTCTTGAGACTTCAAGGTATAAAGAGAAAACAGGAGCATCACACTACCTGATCTCAAAATATGTTACAGAGCTGTAGTAAGCAAAACAGCATCACATTGGCATAAAG
+
ffffffffffffffffffffffffffffffffffffffffffffffffffffffffffffffffffffffffffffffffffffffffffffffffffffffffffffffffffffffffffffffffffffffffffffffffffffff
@cA01~tA01_GU182344.1_35822_36001_0_1_0_0_0:0:0_0:0:0_e0/2
GTCTTCATCATCATCATCTCTATGTCTCATCTATTAATGAATCAATCAATCATCATCTATGTATCTTTAACCTATTATCTATCATCTACCTATTTATCATCTATCTATATCTATCCATCTATCATCTGTCTTGCTCTGCCTCTCGGTCTC
+
ffffffffffffffffffffffffffffffffffffffffffffffffffffffffffffffffffffffffffffffffffffffffffffffffffffffffffffffffffffffffffffffffffffffffffffffffffffff
@cA01~tA01_GU182344.1_5362_5185_1_0_0_0_0:0:0_0:0:0_e1/2
AGACAAATAGATGATGAATGACTGATAGATGATATAGATAGACAAGTAGAAAGACAGACAGATGATATATAAATAGATATAGAGAGATAGAAAGACAGATAAACACATGATGATAGATGGATAGATGCATACATACATACATTGATTGAT
+
ffffffffffffffffffffffffffffffffffffffffffffffffffffffffffffffffffffffffffffffffffffffffffffffffffffffffffffffffffffffffffffffffffffffffffffffffffffff
@rand_0_0_0_0_1_1_0:0:0_0:0:0_e2/2
ATGTACTTACTCGGCCCAGTGGCCGATCCCGGACCCACCCCAGCTATACTCCGCCGGAGCCGAGTGAGACTGATTAAACATTGACACACGATACAAGGCACATCAACTGTTACGCACCCGTTCGCAACTCCCCATCTAGGCGTCCGCCCC
+
ffffffffffffffffffffffffffffffffffffffffffffffffffffffffffffffffffffffffffffffffffffffffffffffffffffffffffffffffffffffffffffffffffffffffffffffffffffff
@cA01~tA01_GU182344.1_48339_48536_0_1_0_0_0:0:0_0:0:0_e3/2
TGGAGACAGAAATCGGACCCTGTTTGTCGTGGGTAAAATCAAGGCACCTGCAGGGCTTCGTTCCCTCTGGAGACTCAGGAGAATCAGTTCCTTGACTTTTCCAGCCTCTATAGGCCACCTGCATTCATGGCTCCTGGACTTCCTCCACCT
+
ffffffffffffffffffffffffffffffffffffffffffffffffffffffffffffffffffffffffffffffffffffffffffffffffffffffffffffffffffffffffffffffffffffffffffffffffffffff
@cA01~tA01_GU182344.1_108340_108547_0_1_0_0_0:0:0_0:0:0_e4/2
TGTGTAATATGCAAAATATCTAATAGGTATTATTAGTGTTTTCAGAGTCATTGTGACTAATAAACCATTAGAATTGTTCATGCTTGTATTTCTAGTATTACAGCAGAACCAGTTCAAATGATTTAAATTCCCAGGGAAGGATTATGCAAT
+
ffffffffffffffffffffffffffffffffffffffffffffffffffffffffffffffffffffffffffffffffffffffffffffffffffffffffffffffffffffffffffffffffffffffffffffffffffffff
@cA01~tA01_GU182344.1_46856_46773_1_0_0_0_0:0:0_0:0:0_e5/2
TGGAGATATGGGCCCAGGGTGGAGATCTGAGCCTGGATTGGAGATATGGGCCTGGATTGGCGATATGGGCTTAGGGTGGAAATATCGGCCTGGAGTGGAGATATGGGCCTGGAGTGGAGATATGGGCTTGAGGTGGGGATATGGACCTGG
+
ffffffffffffffffffffffffffffffffffffffffffffffffffffffffffffffffffffffffffffffffffffffffffffffffffffffffffffffffffffffffffffffffffffffffffffffffffffff
@cA01~tA01_GU182344.1_80208_79951_1_0_0_0_0:0:0_0:0:0_e6/2
CACCAGGGTTACACTATGGGCCTGCAGATTGGGTGTCTCCCCAGCAGAGAGCCATGTTCTGAAGCAAGTGAGTGGTGAGGATGAGTTAATTTTCAGTCCAGCGTGGCGCCCAGTGGCTCAGGAGGAAAGGGTAGGTTGGTGCCGAGATGA
+
ffffffffffffffffffffffffffffffffffffffffffffffffffffffffffffffffffffffffffffffffffffffffffffffffffffffffffffffffffffffffffffffffffffffffffffffffffffff
@cA01~tA01_GU182344.1_84234_84391_0_1_0_0_0:0:0_0:0:0_e7/2
TTTAAAACCTCAAAAACACAAGTAATCACAACAACAACAAAAAAAATAGACCATTGGGATTATATCAAATCAAGCAGCTTCTGCACCGCAAAGGAAGCAACCAATGAAGTGAAGAAGAGAAAACCCACAGAATGGGAGCAAATATTTGCA
+
ffffffffffffffffffffffffffffffffffffffffffffffffffffffffffffffffffffffffffffffffffffffffffffffffffffffffffffffffffffffffffffffffffffffffffffffffffffff
@cA01~tA01_GU182344.1_111522_111658_0_1_0_0_0:0:0_0:0:0_e8/2
TCTCCCCATCTCAAGGTCAACTCATCAACAACCTGAGCTCCATCTTCCCCTTCAGTCCCTTCCCCTATAACATAAATAGTCACAGACTCCAGGGATTAGAATGCAGTCATCACTGGGGACACTTATTCTTCCCACCACAGCACCCATTTC
+
ffffffffffffffffffffffffffffffffffffffffffffffffffffffffffffffffffffffffffffffffffffffffffffffffffffffffffffffffffffffffffffffffffffffffffffffffffffff
@cA01~tA01_GU182344.1_1283_1084_1_0_0_0_0:0:0_0:0:0_e9/2
ATGGGCCTGGAGTGGAGATATTGGCTTGGAGTGCAGATATGGACCTGGAATTGAGATACGGGCCTGGAGGTGGAGATATGGGCCTAGAGTGGAGATATGGGCCTGGAGGTGGAGATATGGGCCTGGAACTGTAGATATGGGCCTGGAGTA
+
ffffffffffffffffffffffffffffffffffffffffffffffffffffffffffffffffffffffffffffffffffffffffffffffffffffffffffffffffffffffffffffffffffffffffffffffffffffff
@cA01~tA01_GU182344.1_129946_129984_0_1_0_0_0:0:0_0:0:0_ea/2
TCATTCTCTGTGTGTTTATGCCTTTGCTTTTTGAAGTCCCTGATTTATCTCTGTGTCTCTCAGTGATCCTATTATATGTAGGATTATTTGGAATATGAGCCTCAGAATCTAGTCTGGGGACACCAAGTACACACAGTATTTAGGGGTTGG
+
ffffffffffffffffffffffffffffffffffffffffffffffffffffffffffffffffffffffffffffffffffffffffffffffffffffffffffffffffffffffffffffffffffffffffffffffffffffff
@cA01~tA01_GU182344.1_103050_103136_0_1_0_0_1:0:0_0:0:0_eb/2
TATTTTCATGTCAGTCACTATTAATCATGTAGGGATTCCTGGCTACCCCGAGGTGAATCCAATGGCTGTGAGTGTCAAACACACACTCCTTGTTGCTCCTTAGTTTCCTGTGTACCCAGTGTGCTCTCCGTCTCTCCACAGTCGTCTTGT
+
ffffffffffffffffffffffffffffffffffffffffffffffffffffffffffffffffffffffffffffffffffffffffffffffffffffffffffffffffffffffffffffffffffffffffffffffffffffff
@cA01~tA01_GU182344.1_67080_67001_1_0_0_0_0:0:0_0:0:0_ec/2
ACAGATGCAACCATCGTTGGGGGAGCCCCAATGTCTCTTGATGGGAGGCATTTTCCACCCTAGATGTTTTTTGCTCTCTCCACACCTTGGAGACTCAGTGGGGGAGTCTTCTCTGGGGACTCGGGGAGGGCCTCCCTGGGACTCGCAGGA
+
ffffffffffffffffffffffffffffffffffffffffffffffffffffffffffffffffffffffffffffffffffffffffffffffffffffffffffffffffffffffffffffffffffffffffffffffffffffff
@cA01~tA01_GU182344.1_2943_2757_1_0_0_0_1:0:0_0:0:0_ed/2
GTGGTGGGAAGAATAATTGTCCCCAGTGATGGCTACATGGTAATCCATGAACCCTGTGACTATTTATGTCATAGGGCAGGGGACTGAAGGGGAAGATGGAGCTCAGGTTGTTGATGAGTTGACCTTGCGATGGGGAGACAGCCTGGACTG
+
ffffffffffffffffffffffffffffffffffffffffffffffffffffffffffffffffffffffffffffffffffffffffffffffffffffffffffffffffffffffffffffffffffffffffffffffffffffff
@cA01~tA01_GU182344.1_100321_100383_0_1_0_0_1:0:0_0:0:0_ee/2
AAAATGGATTAAAAACATGAGTCTAAGGCCTGAACCTATGAAACATGTAGAAGAAAATAATGGGGAAGACATTTGTCTGACGAAAGACATTTTGTTTAAAACCTTCAAAACACAAGTAATCAAAGCAAAAAATAGACCATTAGGATTACA
+
ffffffffffffffffffffffffffffffffffffffffffffffffffffffffffffffffffffffffffffffffffffffffffffffffffffffffffffffffffffffffffffffffffffffffffffffffffffff
@cA01~tA01_GU182344.1_108748_108978_0_1_0_0_0:0:0_0:0:0_ef/2
GATCTCCATCCCCACGCTCCCTCCCTCTATTCCCTTCCAGGACTCACCAACACACGCCATGATGATGACCATGAGCGACATGGTGCTGCCGGTGCAGACAGGCGGCCGCGCCCCAGCTCAGCTCAGCAGCGCACAGGATGTTATTTGGCG
+
ffffffffffffffffffffffffffffffffffffffffffffffffffffffffffffffffffffffffffffffffffffffffffffffffffffffffffffffffffffffffffffffffffffffffffffffffffffff
@cA01~tA01_GU182344.1_114154_114308_0_1_0_0_0:0:0_0:0:0_f0/2
ATCTACAAATTCTCTACCTGTCATCTATATCTATATATCATCTATTTATCTATCAATTGTCTATCCGTCAATCATCTATTATCTATATATATGTATCATCTCTCTCTCTCTATTATTTCTCTCTTTGTCTTCCTCTCTATCTCTATGTAT
+
ffffffffffffffffffffffffffffffffffffffffffffffffffffffffffffffffffffffffffffffffffffffffffffffffffffffffffffffffffffffffffffffffffffffffffffffffffffff
@cA01~tA01_GU182344.1_100997_100841_1_0_0_0_0:0:0_1:0:0_f1/2
ATACCACTACTCGGGTGTTTGAGGCAAGAGAATTGCTTGAATCCAGGAAGTGGAGGTTGCATTGAGCTGAGATTCCACCTCTGCACTCCAGCCTGCATGACAGAGCAAGATTCTAACACACACACACACAAAAAAAGCCATTGGATGTAA
+
ffffffffffffffffffffffffffffffffffffffffffffffffffffffffffffffffffffffffffffffffffffffffffffffffffffffffffffffffffffffffffffffffffffffffffffffffffffff
@cA01~tA01_GU182344.1_123236_123031_1_0_0_0_0:0:0_0:0:0_f2/2
CAGAGAGATAGAATGTCTGAGTCTGCTGTTGGCAACTGAGGGACCTCAGGCACCTATGGCCTCCCCCTGTTTGTTGGTATCTGCTTATGAAATGAGGACCCAGAAGTGCCCTCCGAGCTCTTTTGTTGACTTCCGTCTTCTACAGATGCT
+
ffffffffffffffffffffffffffffffffffffffffffffffffffffffffffffffffffffffffffffffffffffffffffffffffffffffffffffffffffffffffffffffffffffffffffffffffffffff
@cA01~tA01_GU182344.1_112886_112986_0_1_0_0_1:0:0_0:0:0_f3/2
TGCTCTCCAATGAGGTGCAAAGTGTTGTTAAACTTCCCCTCTCTGTGCAGAAGGAAGTGCTCAAACATGACATCCGACCAACATTGCAGGATGACTGTCTCTTCTGATTTCACCAGGTGACCTGGGAGGGCCAGGAAGGAAGGTTTTCTG
+
ffffffffffffffffffffffffffffffffffffffffffffffffffffffffffffffffffffffffffffffffffffffffffffffffffffffffffffffffffffffffffffffffffffffffffffffffffffff
@cA01~tA01_GU182344.1_129633_129716_0_1_0_0_1:0:0_0:0:0_f4/2
AGGTCAGAAATATGGGTGTCCTTGGGTTCTCCTCGTAGAAGCACTTTGTGGAGACAAAACAGAAATGAAACTTCTAACCTGTGCCAGGTCTCTGAGCAAAGTCAGCATGGAAGGACACTTCTCTCTGGCACATGTCTGTCTGTCTGAGTG
+
ffffffffffffffffffffffffffffffffffffffffffffffffffffffffffffffffffffffffffffffffffffffffffffffffffffffffffffffffffffffffffffffffffffffffffffffffffffff
@cA01~tA01_GU182344.1_131453_131609_0_1_0_0_0:0:0_0:0:0_f5/2
TACATTTAACCTCAATAAATATTTTTGAAAATGAAAAGAAAAGAGTGTAGGGGTTGCTGGTGATGACATCTCTCTGTGTGGGTGAGAGGCCAGGATGGGCTTCTGGGAAATGGGTAAGGTTGAGGGGCTGAGGGAACCTCTGATCTCCCC
+
ffffffffffffffffffffffffffffffffffffffffffffffffffffffffffffffffffffffffffffffffffffffffffffffffffffffffffffffffffffffffffffffffffffffffffffffffffffff
@cA01~tA01_GU182344.1_56700_56836_0_1_0_0_1:0:0_1:0:0_f6/2
CCTTTCCAGTCAATGCTTCTACCTCACAAACATATCTTATATCCATCTACTTCATTCATTTAGTGTCTAAATCAGCACCACATTTCACCAGTGGGGCGGCAATTGCCTTTTCCACGGTCTCCTAGATTCCAGTTATGCACCTGGGCCTCC
+
ffffffffffffffffffffffffffffffffffffffffffffffffffffffffffffffffffffffffffffffffffffffffffffffffffffffffffffffffffffffffffffffffffffffffffffffffffffff
@cA01~tA01_GU182344.1_119259_119340_0_1_0_0_1:0:0_0:0:0_f7/2
CATCTGCAATATCAGTGTCCCAAGAGCAGAGGCCAAATGCATCTTGTTCACCATTTGTGGAAGGCAGGAGAATGCTGTCCCACCCCAAAATGTCCCTGTCCTAGCCTCCATAGCTTGTGAATATGTTATTTTACATGGAAAGGAGGAATG
+
ffffffffffffffffffffffffffffffffffffffffffffffffffffffffffffffffffffffffffffffffffffffffffffffffffffffffffffffffffffffffffffffffffffffffffffffffffffff
@rand_0_0_0_0_1_1_0:0:0_0:0:0_f8/2
TAAAGGTAGATACAGGTTTGGGTAGTGTACTTCCTCCGGCGCGGTCGGTTAGAGATCCCTTGAGCTTCCATTAGGGCGGCGGGGGATATGGTACTATCAGACTATAGACCGAAAGTCCCATAGCGGTAGGCCGCTTTCTCAGCCGATCGA
+
ffffffffffffffffffffffffffffffffffffffffffffffffffffffffffffffffffffffffffffffffffffffffffffffffffffffffffffffffffffffffffffffffffffffffffffffffffffff
@cA01~tA01_GU182344.1_98255_98397_0_1_0_0_0:0:0_0:0:0_f9/2
TAAATATTTTTGAAAATGAAAAGAAAAGGGTGTAGGGGTTGCTGGTGATGATATCTCTCTGTGTGGGTGAGAGGCCATGATGGGCTTCTGGGAAATGGATAAGATTGAGGGGCTGAGGGAACCTCTGATCTCCCCAAACTAAGCCCAGTC
+
ffffffffffffffffffffffffffffffffffffffffffffffffffffffffffffffffffffffffffffffffffffffffffffffffffffffffffffffffffffffffffffffffffffffffffffffffffffff
@cA01~tA01_GU182344.1_43043_42837_1_0_0_0_0:0:0_0:0:0_fa/2
CTCACGAAGGAGAGGCCAGAGAGCTCAGGGCCATGTGGGGAAGCAGGATGGGAGCACTCAGGTGTGTGTTCCTCACAGGTAGGATGGTCCCTGGCCCAAGGCAGCAGCCACAGAGGCAGGACTTTCTAGAGAGGGCACCAGACTCCCTGT
+
ffffffffffffffffffffffffffffffffffffffffffffffffffffffffffffffffffffffffffffffffffffffffffffffffffffffffffffffffffffffffffffffffffffffffffffffffffffff
@cA01~tA01_GU182344.1_1722_1542_1_0_0_0_0:0:0_0:0:0_fb/2
GCCCTGGCCACATGTGGGTGAGTCCTTCCCCCAAACCTTAGGTTGTCATCTCCCCACATAAGATGATGTTCCTGAAACGGGAGGCAGGCGACACAGGGGGTTGACTGATGGGCTGACCATGGGAAGCCATGTGGGAATCTCTCATGAACT
+
ffffffffffffffffffffffffffffffffffffffffffffffffffffffffffffffffffffffffffffffffffffffffffffffffffffffffffffffffffffffffffffffffffffffffffffffffffffff
@cA01~tA01_GU182344.1_85146_85043_1_0_0_0_0:0:0_0:0:0_fc/2
AAGATTTCCATTGAGTAGAAAAGACAGGCATCCTCATTGCCACACCTCTCTCCTGTCCCATGTTCTAGGAAACCCTTCTAGTAGTTGGCCTTCACCCACTGAACCAAGCTTCAAAACTGGTAAGTGAAGGACCCCTCTTATCTCTGCTTT
+
ffffffffffffffffffffffffffffffffffffffffffffffffffffffffffffffffffffffffffffffffffffffffffffffffffffffffffffffffffffffffffffffffffffffffffffffffffffff
@cA01~tA01_GU182344.1_114631_114801_0_1_0_0_1:0:0_0:0:0_fd/2
CTTCCCTGGATAGATGGTACATGTCATAGGAGCTCCGGGAGCTGCAGGACAAGGTCACATTCTCTCCTGCCTGAACCGTGGGGCCCGGCTGGGCTGAGAGAGAAGGTTTCTCATATAGACCTGGAAGGAGAAGGGGCAGTTTCCTCAGGG
+
ffffffffffffffffffffffffffffffffffffffffffffffffffffffffffffffffffffffffffffffffffffffffffffffffffffffffffffffffffffffffffffffffffffffffffffffffffffff
@cA01~tA01_GU182344.1_121008_120884_1_0_0_0_0:0:0_0:0:0_fe/2
AAATATAATAAAACACACACGAATGACAAAGGCACCTGAATTCCAATCATCATTTTTCTATTTCTCTATAATTACTTCTTTGATCCTTTATCTTATCCATTAGGCAATGAGCCTAAAACCTCTTCCCTATTTGGCTTTCTGTGAGCATGA
+
ffffffffffffffffffffffffffffffffffffffffffffffffffffffffffffffffffffffffffffffffffffffffffffffffffffffffffffffffffffffffffffffffffffffffffffffffffffff
@cA01~tA01_GU182344.1_118898_118969_0_1_0_0_0:0:0_0:0:0_ff/2
GGTTTTGAGGAAGGAGGAAAGGGACCAGCAGCCAAGGAACTGGGAGCCTTTATAAGATGGGACAAGTGAGAAGCAGATTCTTGCCTGGAATCCTCAGAGGGAAGGCAGGCTTGCTGTCATCTTGATTTTAGCCCAGTGAGATGCACTTCA
+
ffffffffffffffffffffffffffffffffffffffffffffffffffffffffffffffffffffffffffffffffffffffffffffffffffffffffffffffffffffffffffffffffffffffffffffffffffffff
@cA01~tA01_GU182344.1_51199_51028_1_0_0_0_0:0:0_0:0:0_100/2
AGAATTTGTAGATAGGCACCGAATAGATAAATAGATAGATCGATAGATAATAGATAGAAATATGCAGAAAGTTATGAACAGGACACAAAGTGAGAAACTCAGAATTAAAAAAAGTAACATCAAGTCAACCAATCCAAGGAGAGTCAGAGA
+
ffffffffffffffffffffffffffffffffffffffffffffffffffffffffffffffffffffffffffffffffffffffffffffffffffffffffffffffffffffffffffffffffffffffffffffffffffffff
@cA01~tA01_GU182344.1_142717_142536_1_0_0_0_0:0:0_0:0:0_101/2
AGACTATCTTTCAGCCTTCTGTCATCAGTAAAATTTATAAATTTTTTTTATAACTTCAGTGTAGCTCTCTCCTCTTCAAATAAACATGTCTGCCCTCATGGTTTCGATAATGTGACTCTTTATTCGCCAAAAGTTTCCAGTGTTATCATT
+
ffffffffffffffffffffffffffffffffffffffffffffffffffffffffffffffffffffffffffffffffffffffffffffffffffffffffffffffffffffffffffffffffffffffffffffffffffffff
@cA01~tA01_GU182344.1_58692_58922_0_1_0_0_0:0:0_0:0:0_102/2
TCTTTAGGACAAGCACCCAGATGGCAGGAGACCCAGCTTTCTCCTGCTTTTTCAGTTATAGCTCTCATAGTAACCATAGAACGTGCTGAGGATACGACTACTTTAGTTGAGATGTTTGACCCCTTCAAACCTCACATTGAAATTTCACCC
+
ffffffffffffffffffffffffffffffffffffffffffffffffffffffffffffffffffffffffffffffffffffffffffffffffffffffffffffffffffffffffffffffffffffffffffffffffffffff
@cA01~tA01_GU182344.1_75138_75119_1_0_0_0_0:0:0_0:0:0_103/2
TGAAATATTGTGACTCAAAAGACAACATCAGTTACTTCACATGGCAAGGAAAAAGAACTTTTAAGACGATATTATCAAAGTAAAAAGACAACCCACAGAATGGGAGAAAATGTTTTCAAACCACACCACCTGTAAGGGATTAACATCCAG
+
ffffffffffffffffffffffffffffffffffffffffffffffffffffffffffffffffffffffffffffffffffffffffffffffffffffffffffffffffffffffffffffffffffffffffffffffffffffff
@cA01~tA01_GU182344.1_21052_20802_1_0_0_0_0:0:0_0:0:0_104/2
AGGCAGAGTCTAGCTCTGTCCCCTATGCTGGAGTGCAGTGGCACAATCTCAGCTCACTGCAACTTCCGCCTCCTGGGTTCAAGTGATTCTCCTGCTTCAGCCACCTGAGTAGCTGGTGCTACAGGCGCGCACCACCACGCCAGGCTACTT
+
ffffffffffffffffffffffffffffffffffffffffffffffffffffffffffffffffffffffffffffffffffffffffffffffffffffffffffffffffffffffffffffffffffffffffffffffffffffff
@cA01~tA01_GU182344.1_13023_12872_1_0_0_0_1:0:0_0:0:0_105/2
GTAGTTTTCTCTTCTTCAAGTAAACATGTCTGCCCTCATGGTTTCGTCAATGGGACTCTTTTCTTGCCTAAGGCTTCCGGTGTTATCATTACCACGTCCACATAACCCCATCTGTTCTCCGCTGGGTTCTCACCCCTGGACTCTGAGCTT
+
ffffffffffffffffffffffffffffffffffffffffffffffffffffffffffffffffffffffffffffffffffffffffffffffffffffffffffffffffffffffffffffffffffffffffffffffffffffff
@cA01~tA01_GU182344.1_138793_138644_1_0_0_0_0:0:0_0:0:0_106/2
GTGTATATGTGCCACATTTTCTTCATCCAGTCTATCATTGTTGGACATTTGGGTTGGTTCCAAGTCTTTGCTATTGTGAATAGTGCCACAATAAACATACGTGTCCATGTGTCTTTATAGCAGCATGATTTATAGTCCTTTGGGTTTATA
+
ffffffffffffffffffffffffffffffffffffffffffffffffffffffffffffffffffffffffffffffffffffffffffffffffffffffffffffffffffffffffffffffffffffffffffffffffffffff
@cA01~tA01_GU182344.1_108920_109103_0_1_0_0_0:0:0_0:0:0_107/2
AGGCCCAGATCTCCACTCCAGGCGCAGATCTCCACTTCTAGGCTCATCACTCCATCTCTAGGCCCAGATCTCCACTCCAGGCCCATAACTCCACCTCCAGGCCCATATCTCCACCTCTGGGCCCAGATCTCCATCCCCACGCTCCCTCCC
+
ffffffffffffffffffffffffffffffffffffffffffffffffffffffffffffffffffffffffffffffffffffffffffffffffffffffffffffffffffffffffffffffffffffffffffffffffffffff
@cA01~tA01_GU182344.1_122220_122432_0_1_0_0_0:0:0_0:0:0_108/2
AGCTAATCATAGCAGTTCCTCTTTATGAATTGTCTCGCATTTCTTGATTGGCAGGTAACCACATACAACGTCTCTTTAGGACAAGCACCCAAATGGCGGGAGACCTAGCTTTCCCCTGCTTTCTCAATTATAGCTCTCATAGTAACCATA
+
ffffffffffffffffffffffffffffffffffffffffffffffffffffffffffffffffffffffffffffffffffffffffffffffffffffffffffffffffffffffffffffffffffffffffffffffffffffff
@cA01~tA01_GU182344.1_118774_118648_1_0_0_0_0:0:0_2:0:0_109/2
TCCTGCGGGCTTGAGAGAGGGAAGGGAAGCGAACATCTGATGAGGGCGAGGTGTTTTAGAGAAGTTCCACTTGCCAAGGAATGAGCTCCAGTTGGTCATGAAACAACCCTGGCTGACTCAGCAGAGCAAGAGCCTTGCCGTAACAGAGAA
+
ffffffffffffffffffffffffffffffffffffffffffffffffffffffffffffffffffffffffffffffffffffffffffffffffffffffffffffffffffffffffffffffffffffffffffffffffffffff
@cA01~tA01_GU182344.1_130074_129936_1_0_0_0_0:0:0_0:0:0_10a/2
CCATGCAGTGGAGCCATAATTATCCCAGGATATCATGGCCCCAGAACACCAACCCCTAAATACTGTGTGTACTTGGTGTCCCCAGACTAGATTCTGAGGCTCATATTCCAAATAATCCTACATATAATAGGATCACTGAGAGACACAGAG
+
ffffffffffffffffffffffffffffffffffffffffffffffffffffffffffffffffffffffffffffffffffffffffffffffffffffffffffffffffffffffffffffffffffffffffffffffffffffff
@cA01~tA01_GU182344.1_94166_93985_1_0_0_0_0:0:0_0:0:0_10b/2
TTCTGACCTTGCCCTCCCCGGCCTTTCTTTCCCTTTCCTGAGTCAAGCTCTGTGAAGACTGGGGTGAGACTAGGGTGCTCCAAGATGGGTGTGCAGGGAGGAAGTGGTGTCAGCAGCAGAGAAAGAGAGGGAAGCAGTGCTAGGAACAGC
+
ffffffffffffffffffffffffffffffffffffffffffffffffffffffffffffffffffffffffffffffffffffffffffffffffffffffffffffffffffffffffffffffffffffffffffffffffffffff
@cA01~tA01_GU182344.1_12795_12664_1_0_0_0_0:0:0_0:0:0_10c/2
ACTTGACCCCTGCCCACCTCTCCAACCTAACTGGCTTACTTCCTAGTCTACTTGAGGCTGCGATCACACTGAGGAACTCACAATTCCAAACATATAAGAGGCTCCCTCTTAACACGGCACTTAGATACGTGCTATTCCACCTTTCCTCAG
+
ffffffffffffffffffffffffffffffffffffffffffffffffffffffffffffffffffffffffffffffffffffffffffffffffffffffffffffffffffffffffffffffffffffffffffffffffffffff
@cA01~tA01_GU182344.1_29813_29641_1_0_0_0_0:0:0_0:0:0_10d/2
TATAAATATACGGTCACTCCTCCGTATCTGTGGGGTTTACAGGTCTTTATTGAACAAAGTATAAATCAAAAATATTCAGAGAAAATATCCACAGAGTTCCAAAACTCATAACTATGTTGAATGGACACAAATGAAGCTGTGTGTAGGCTG
+
ffffffffffffffffffffffffffffffffffffffffffffffffffffffffffffffffffffffffffffffffffffffffffffffffffffffffffffffffffffffffffffffffffffffffffffffffffffff
@cA01~tA01_GU182344.1_36667_36506_1_0_0_0_1:0:0_0:0:0_10e/2
AGAGACAGAGAAGGTGGAAGGAGGAAATAGACATGAAGAGAGATGGGGTGGAGGGTGAGAGAGAGAGAGAGAGAGAGCATTAGGTCATAGAGCAGGGGAGTGAGTTCTCAGCTCAGGTGAAGGGAGCTGTGACAAGGAAGATCCTCCGTA
+
ffffffffffffffffffffffffffffffffffffffffffffffffffffffffffffffffffffffffffffffffffffffffffffffffffffffffffffffffffffffffffffffffffffffffffffffffffffff
@cA01~tA01_GU182344.1_124079_124011_1_0_0_0_0:0:0_0:0:0_10f/2
CTTTTCTTGCCTAAGGCTTCCGGTGTTATCATTACCATGTCCACATAACCCCATCTGTTCTCCATTGGGTTCTCAGCCCTGGACTCTGAGCTTCTGGAAGCAGAATGTAGCCTGATTTGTCTCTGAGACTCCAATTTCCATCCAAAGATA
+
ffffffffffffffffffffffffffffffffffffffffffffffffffffffffffffffffffffffffffffffffffffffffffffffffffffffffffffffffffffffffffffffffffffffffffffffffffffff
@cA01~tA01_GU182344.1_83167_82972_1_0_0_0_0:0:0_0:0:0_110/2
TCTAGGGATCATAAATACCTTTATATGCTCTGTGCGGTGGCTCACGCCTGTAATCTCAGCATTTTGAGACGCCAAGGCAGGTGGATCATTTAAAATCAGGGGCTGGAGACCAGCCTGGCCAACATGGGGGAACCAATCTTTACTAAAAAG
+
ffffffffffffffffffffffffffffffffffffffffffffffffffffffffffffffffffffffffffffffffffffffffffffffffffffffffffffffffffffffffffffffffffffffffffffffffffffff
@cA01~tA01_GU182344.1_63495_63649_0_1_0_0_0:0:0_0:0:0_111/2
GTCTCACTCCTTCACCCAGGCTGGAGTGAAGTGGTGTGGTCTAGGCTCACTGCAACCTCTGTCTCCTGGGTTCAAGTGATTCTCCTGCCCTCAGCCTCCTGAGTTGCTAGGATTACATGCACCTGCCACCACGCCCGGCTATCCTTGTGT
+
ffffffffffffffffffffffffffffffffffffffffffffffffffffffffffffffffffffffffffffffffffffffffffffffffffffffffffffffffffffffffffffffffffffffffffffffffffffff
@cA01~tA01_GU182344.1_75634_75492_1_0_0_0_0:0:0_0:0:0_112/2
CATTAACAACAAACTATCCAAAAAAGTTTACAAGAAAATAAGCCCATTTGCAATAACTACAGAAAACAAAACATGCAGGAATAAATTCACCCAAGGAGTAGAAAGATCTGTATGCAAAAGCTATAAAACATTGATGAAAAAACTCAAGAA
+
ffffffffffffffffffffffffffffffffffffffffffffffffffffffffffffffffffffffffffffffffffffffffffffffffffffffffffffffffffffffffffffffffffffffffffffffffffffff
@cA01~tA01_GU182344.1_9918_10064_0_1_0_0_0:0:0_0:0:0_113/2
GTTAGTACGAAATGTGACCAGGGGCTAGTGCTGGCACTGGTCTCTGAGTCCAAGATCTGAGCTCACTCCAAAGAGTATTAGTGTTTACCTCCCCATGATCTATCTGTATCTCCATAGGTGATTGGAAGTAGAGATGAATTGGGGGATTTG
+
ffffffffffffffffffffffffffffffffffffffffffffffffffffffffffffffffffffffffffffffffffffffffffffffffffffffffffffffffffffffffffffffffffffffffffffffffffffff
@cA01~tA01_GU182344.1_54009_53816_1_0_0_0_0:0:0_0:0:0_114/2
ATTAATCCCATCTCAGATGCATAGTTTGCACATATTTGCTCCCAATCTGTGGGTTGTCTCTTCACTTTGTTGGTTTATTTTTAGCAGTGCTGAAGTTGCTTAGTTTGAGGTAATCCCAATGGTCTATTTTTGCTTCGATTACTTGTGTTT
+
ffffffffffffffffffffffffffffffffffffffffffffffffffffffffffffffffffffffffffffffffffffffffffffffffffffffffffffffffffffffffffffffffffffffffffffffffffffff
@cA01~tA01_GU182344.1_60699_60827_0_1_0_0_1:0:0_1:0:0_115/2
ATTTATACTTGGTTCAATAAACACCTGTAAACCCCGCAGATATGGAGGAGTGACCGTATATTTATATTATGAAAGATGATGTGTTGATATGTGTCCCCATGCAGATGAGACTAACAAGGCCTATGATTCTACAAATGTTTCATTGTGGAA
+
ffffffffffffffffffffffffffffffffffffffffffffffffffffffffffffffffffffffffffffffffffffffffffffffffffffffffffffffffffffffffffffffffffffffffffffffffffffff
@cA01~tA01_GU182344.1_51235_51359_0_1_0_0_0:0:0_1:0:0_116/2
ATAGGAGCTCCGGGAGCTGCAGGACAAGGTCACATTCTCTCCTGCCAGAACCATGGGGCCCAGCTGGGCTGAGAGAGAAGGTTTCTCATATAGACCTGGAAGGAGAAGAGGCAGTTTCCTCAGGGAGGATCTTCTTTGTCACAGCTCCCT
+
ffffffffffffffffffffffffffffffffffffffffffffffffffffffffffffffffffffffffffffffffffffffffffffffffffffffffffffffffffffffffffffffffffffffffffffffffffffff
@cA01~tA01_GU182344.1_67451_67327_1_0_0_0_0:0:0_0:0:0_117/2
AAGCCAGACATCTTCCCTACAGACTTGCAGTGATTCTCCATCAGCATTTAGGGCTGTGGCCACCAACCTGGGTGTTGGTCTGTAGGAACTTTTCATTTCTGACCTTCCATAACTGAGTTCTCTTCCTAAATGTGGAATGCCTTGTACTCC
+
ffffffffffffffffffffffffffffffffffffffffffffffffffffffffffffffffffffffffffffffffffffffffffffffffffffffffffffffffffffffffffffffffffffffffffffffffffffff
@cA01~tA01_GU182344.1_2646_2562_1_0_0_0_0:0:0_0:0:0_118/2
TCCCCCACTGGGTGGTCGGCACCCAGCAACCCTGTGGTGATCATGGTCACAGGTCAGAGGCTTTCTGTCTGGGCTTCTCACTGTCCCACCTCCTGAATCCCAGAGCTTCTGGTGGGGGTGTCCATCAGGGTCCAATCATCCAGGCCCTGG
+
ffffffffffffffffffffffffffffffffffffffffffffffffffffffffffffffffffffffffffffffffffffffffffffffffffffffffffffffffffffffffffffffffffffffffffffffffffffff
@cA01~tA01_GU182344.1_55841_55699_1_0_0_0_0:0:0_1:0:0_119/2
TCACATCTCACATGGCATCACTCAGTGTCTTCTTCCTTACCACACCTCTTTCTCTGAGTGCTGCTCTCCCTTCTTCCTCATCTTTTGAAAACTTGGGGATTCTATTGGGTTCACCAAGATGAAAATCCCTCATAATCTCCTGGAAATCAT
+
ffffffffffffffffffffffffffffffffffffffffffffffffffffffffffffffffffffffffffffffffffffffffffffffffffffffffffffffffffffffffffffffffffffffffffffffffffffff
@cA01~tA01_GU182344.1_11225_11055_1_0_0_0_0:0:0_0:0:0_11a/2
GCAGAAGGGAAGGAGGGTCTGTCTGTGCAGAGACCACAGAGATCACACGGCAAGAGAGGGACCAAGGGGGAGGGGGAGCGATGGAGCTTCCAAGCTCTTTTAACAACCAGTTCTCCAGGAACTAATAGAGGGGGAACTTGCTAACCCCGT
+
ffffffffffffffffffffffffffffffffffffffffffffffffffffffffffffffffffffffffffffffffffffffffffffffffffffffffffffffffffffffffffffffffffffffffffffffffffffff
@cA01~tA01_GU182344.1_143547_143351_1_0_0_0_0:0:0_1:0:0_11b/2
ATAATAAGATAAAAAATTAGCAGTGTTTTTACGGTGTGAAAATAAGCTTAGATTTATTTTTTCCTGCTTGTAACCCTCTGGTCCAATGTTATTTACTGAGAAGACATTCTATTCCACCTTAATCCGCATGGCAGCCTCTGTCAACTATAA
+
ffffffffffffffffffffffffffffffffffffffffffffffffffffffffffffffffffffffffffffffffffffffffffffffffffffffffffffffffffffffffffffffffffffffffffffffffffffff
@cA01~tA01_GU182344.1_100869_100696_1_0_0_0_0:0:0_0:0:0_11c/2
CACACCTGCAATTCCAGCACTTTGGGAGGCCGAGGCGGGTGGATCACCTGAAGCCAGGAGTTCAAGATCAGGCTGGCCAACAGAGTGAAACCTCGTCTCTACTAAAAATACAAAAATTAGCTGAGCATGGTGACCAGTGCCTGTAATACC
+
ffffffffffffffffffffffffffffffffffffffffffffffffffffffffffffffffffffffffffffffffffffffffffffffffffffffffffffffffffffffffffffffffffffffffffffffffffffff
@cA01~tA01_GU182344.1_79542_79374_1_0_0_0_0:0:0_0:0:0_11d/2
TATGATGCGAAATAACTATATAGTCTTTTCTACTGGGATTTAAATCATTTTATCTGTTTCTGGCTTAACAGGAAAAATACAACCATGGAAAATTATGATGATTTATTTAATACGATTGCTCTATAGTGTTAATAAAACCTATTAGGTATT
+
ffffffffffffffffffffffffffffffffffffffffffffffffffffffffffffffffffffffffffffffffffffffffffffffffffffffffffffffffffffffffffffffffffffffffffffffffffffff
@cA01~tA01_GU182344.1_13008_12783_1_0_0_0_1:0:0_0:0:0_11e/2
CTTAGATACGTGCTATTCCACCTTTCCTCAGAGTATCTTTCAGCCTTCTGTCAGCAGTAAAACTTATAAATTTTTTTTATAATTTCAATGTAGTTTTCTCTTCTTCAAGTAAACATGTCTGCCCTCATGGTTTCGTCAATGGGACTCTTT
+
ffffffffffffffffffffffffffffffffffffffffffffffffffffffffffffffffffffffffffffffffffffffffffffffffffffffffffffffffffffffffffffffffffffffffffffffffffffff
@cA01~tA01_GU182344.1_100625_100499_1_0_0_0_0:0:0_0:0:0_11f/2
TTCAGGCCTTAGACTCATGTTTTTAATCCATTTTCATTTGATTTTTGTGTATGGTGACAGGTATAGATGCAGTTTTATTCCTCTGCATGTAGATATCCAGTTTTCCCCACACCATTTATTGAAAAGACTGTCCTTTCCTGATTGTAAGTT
+
ffffffffffffffffffffffffffffffffffffffffffffffffffffffffffffffffffffffffffffffffffffffffffffffffffffffffffffffffffffffffffffffffffffffffffffffffffffff
@cA01~tA01_GU182344.1_131007_131108_0_1_0_0_0:0:0_1:0:0_120/2
TCCCTCCGTGGGTGGCAGGGCCCAGAGGAAAGTCTGCCTGGAATGTTCTGTTGACCTTGGGCACTGCACGGAGCCTACGTTCATGGGCCTCCCCTTCCCTGGACAGATGGTAGATGTCATAGGAGCTGCAGGAGCTACAGGACAAGGTCA
+
ffffffffffffffffffffffffffffffffffffffffffffffffffffffffffffffffffffffffffffffffffffffffffffffffffffffffffffffffffffffffffffffffffffffffffffffffffffff
@cA01~tA01_GU182344.1_81954_81782_1_0_0_0_0:0:0_0:0:0_121/2
GAGAAATCAATGGAACTGATTCTCCCGAGTCTCCAGAGGGAATGCAGCCCTGCAGATGCCTTGATTGTAGCCCAGGAAGAACAGGGTCTGATTTCTGTCTCCAGAAGTGGAAGGGGTCAGTGTGTTCTCTCCTGTCGCCATGTTTGTGAT
+
ffffffffffffffffffffffffffffffffffffffffffffffffffffffffffffffffffffffffffffffffffffffffffffffffffffffffffffffffffffffffffffffffffffffffffffffffffffff
@cA01~tA01_GU182344.1_104446_104240_1_0_0_0_0:0:0_1:0:0_122/2
GCTAATACTCCTTGGAGTGAGTCCAGATCTTGGAATCAGAGATCAGTGCCAGCACTAGCTCCTGCTCCCCTTTCCTACTAATTCACAGGAGGTCAGGTGGTATTGAAGCAATAGATAGTCGAGGGGGTGGTCCTTCCCCCAGCCTCTGAG
+
ffffffffffffffffffffffffffffffffffffffffffffffffffffffffffffffffffffffffffffffffffffffffffffffffffffffffffffffffffffffffffffffffffffffffffffffffffffff
@cA01~tA01_GU182344.1_144167_143961_1_0_0_0_0:0:0_0:0:0_123/2
GTAGACTCAAAATATTATCATTTCAACATGTAATCATGTGTCATCTTGGAAAACATCAGATCCCTGTCTAGGTGGGCAAAGATTTTTCTTCGTAATATCTCATTTCCACATTTCCACTTGGCACAGAAACTGCCCCCAAGGCTCAGGATA
+
ffffffffffffffffffffffffffffffffffffffffffffffffffffffffffffffffffffffffffffffffffffffffffffffffffffffffffffffffffffffffffffffffffffffffffffffffffffff
@rand_0_0_0_0_1_1_0:0:0_0:0:0_124/2
CTTCAGTTGACGGGTTCCCATTTAGAGTACTTACGTTGCGTAGCTTAGAGATGCCACGTGACGCTGTAACTCGGCTGCAACCGACTTCGTGTACCAGGGATTTGATATTAGAGACCATATAAAACTCCAAGATTGACTATCTGCCCCCAG
+
ffffffffffffffffffffffffffffffffffffffffffffffffffffffffffffffffffffffffffffffffffffffffffffffffffffffffffffffffffffffffffffffffffffffffffffffffffffff
@cA01~tA01_GU182344.1_93645_93473_1_0_0_0_0:0:0_1:0:0_125/2
AGTGGATATATGAGCCTGGAGTTGAGATAGGAGCCTGGAGTGGAGATATGGGACTGGAGTGGACTTATCAGCCTGGAGAGGAGATATGGGTCTGGAGTGGAGATACGGACCTGGAGTGGAGATCTGGGCCTGTTGTGTAGATCTAGGCCT
+
ffffffffffffffffffffffffffffffffffffffffffffffffffffffffffffffffffffffffffffffffffffffffffffffffffffffffffffffffffffffffffffffffffffffffffffffffffffff
@cA01~tA01_GU182344.1_423_581_0_1_0_0_0:0:0_0:0:0_126/2
ACATGCTGACCACATCATGGGAGGATGACGTATGCAGGCTATTTCTACCTTGCATGAGGCCCAGTGGCTGTTTGGTCAAGAGCAGAACATGGCTTCCTGGAAATTGTTCCAACTAGAATTGACACCTTGCATCCTTCACTATAACCAACT
+
ffffffffffffffffffffffffffffffffffffffffffffffffffffffffffffffffffffffffffffffffffffffffffffffffffffffffffffffffffffffffffffffffffffffffffffffffffffff
@cA01~tA01_GU182344.1_12001_12269_0_1_0_0_1:0:0_0:0:0_127/2
CAGAAGACAACTTTGGATCTGCGCTCAGCATTTGGAAGTTCCGTGTTACACGCTGGTATCTGTTGGGGGTGTCTTGGGCCTCTGAGAAGGGCGAGTGATTTTTCTCTGTGTGAAAACGCAGTGATTCAACTGTGCGTATGTCACCTCCTG
+
ffffffffffffffffffffffffffffffffffffffffffffffffffffffffffffffffffffffffffffffffffffffffffffffffffffffffffffffffffffffffffffffffffffffffffffffffffffff
@cA01~tA01_GU182344.1_142139_142241_0_1_0_0_0:0:0_0:0:0_128/2
TGGAGAGGTGGGCAGGGGTCAAGTGAAATAGATACTTGTGGGCTAAGCAAAGGAGTGTGTTTTCTCTGCAGCAGGCAGTGGCGACCTTAGGCATTTGTAAGCAAGAGAGAGGCATGTTCAGATTCGTGGTGTGAGGAAGAGCGATCCCCT
+
ffffffffffffffffffffffffffffffffffffffffffffffffffffffffffffffffffffffffffffffffffffffffffffffffffffffffffffffffffffffffffffffffffffffffffffffffffffff
@rand_0_0_0_0_1_1_0:0:0_0:0:0_129/2
CTTCAAATTGCGGTTAGGTGCCCACGTAAATATAGCGCCAACTGTAAGATTCTAGATATTTCATACAGTGCTTGTTGCCGCAGCTCTAATCGGCTGTCGTTACATTGTGGTTAAGCCGAGACTCTTACGATTTCCTCACTTGACAACTCG
+
ffffffffffffffffffffffffffffffffffffffffffffffffffffffffffffffffffffffffffffffffffffffffffffffffffffffffffffffffffffffffffffffffffffffffffffffffffffff
@cA01~tA01_GU182344.1_71101_71179_0_1_0_0_0:0:0_0:0:0_12a/2
ATTAGCAGCTTAAATGTAAATCCAGAACTATAAAATCACCGGTGGAAACCCAAAGAGAAACTCTTCTGGGCATTGGTCTGGGCAAAGAATTCATCACTAAGACCTCAAAAGCACAGGCAATAAAAATAAAACTAGACCAATGGGACTTAA
+
ffffffffffffffffffffffffffffffffffffffffffffffffffffffffffffffffffffffffffffffffffffffffffffffffffffffffffffffffffffffffffffffffffffffffffffffffffffff
@cA01~tA01_GU182344.1_42064_42204_0_1_0_0_0:0:0_0:0:0_12b/2
AGCTGGTTGTTCAAAAGAACTTGGAAGCTCCATCGCTCCCCCTCCCCCTTGCTCCCTCTCTTGCCGTGTGATCTCTGTGGTCTCTGCACAGACAGACCCTCCTTCCCTTCTGCCAGAGTGGGAGCAGCCTGAGGCCATCACGAGAAATAG
+
ffffffffffffffffffffffffffffffffffffffffffffffffffffffffffffffffffffffffffffffffffffffffffffffffffffffffffffffffffffffffffffffffffffffffffffffffffffff
@cA01~tA01_GU182344.1_112677_112645_1_0_0_0_0:0:0_0:0:0_12c/2
TAAGAGCCGGGACGTGCAGCCTATCCTGCTTCCTCTTCCACTCCCACATAGACAGTAAGAAAGACATTAGTGTGAAATAGATACAACAGCCCAAGAGATGAGGCTGAGCCCAGTGGGAAGGGAATCACAGCTACTAGAGACAGAGGGACA
+
ffffffffffffffffffffffffffffffffffffffffffffffffffffffffffffffffffffffffffffffffffffffffffffffffffffffffffffffffffffffffffffffffffffffffffffffffffffff
@cA01~tA01_GU182344.1_66439_66298_1_0_0_0_0:0:0_0:0:0_12d/2
CAGCCCAGCCGCGCCCCATGGTTAAGGCAGGAGAGAGCGTGACCTTGTCCTGCAGCTCCCGGAGCTCCTATGACATCTACCATCTATCAAGGGACGGGGAGGCTCATGAACTTAGGCTCCCTGCAGTGCCCAAGGTCAATGGAACCTTCC
+
ffffffffffffffffffffffffffffffffffffffffffffffffffffffffffffffffffffffffffffffffffffffffffffffffffffffffffffffffffffffffffffffffffffffffffffffffffffff
@cA01~tA01_GU182344.1_36995_37135_0_1_0_0_0:0:0_0:0:0_12e/2
TGGGTAATGTTGAGGGGCTGAGGGAACCTCTGATCTTCCCAAACTGAGCCCAGTCTCCCTCCTCTGGGTCTCTCCTGACCGCTTTCTCCATCTGCCTGGGTGCCTGGAGTCCTGGCCGCAGGCCTTCATGCAGGCCATGTAGGAGGGTTT
+
ffffffffffffffffffffffffffffffffffffffffffffffffffffffffffffffffffffffffffffffffffffffffffffffffffffffffffffffffffffffffffffffffffffffffffffffffffffff
@cA01~tA01_GU182344.1_27411_27255_1_0_0_0_0:0:0_0:0:0_12f/2
TTGCTGTCTTAGTCCATTTTTGTTGCTCTAAAGGAACACTTGAGCCTGGGTAACTTCTAGAGAAAAGAGATTGGTTTGCCTCACAGTTCTGCAGGCTGTACTGGAAGCGTGGCACCAGCATCTATTTCTCGTGACGGCCTCAGGCTGCTC
+
ffffffffffffffffffffffffffffffffffffffffffffffffffffffffffffffffffffffffffffffffffffffffffffffffffffffffffffffffffffffffffffffffffffffffffffffffffffff
@cA01~tA01_GU182344.1_140623_140473_1_0_0_0_0:0:0_0:0:0_130/2
ATTGAGAGTTTTTAGCATGAAGCGTTGTTGAATTTTGTCAAAGGCCTTTTCTGCATCTATTGAGATAGTCGTCCGGTTTTTGTCTTTGGTTCTGTTTATATGATGGATTACATTTATTGATTTGCATATATTGAACCAGCCTTGCATCCC
+
ffffffffffffffffffffffffffffffffffffffffffffffffffffffffffffffffffffffffffffffffffffffffffffffffffffffffffffffffffffffffffffffffffffffffffffffffffffff
@cA01~tA01_GU182344.1_14568_14384_1_0_0_0_0:0:0_0:0:0_131/2
AAACTCAAGCAGGAAAATTAGAATGGCTTCTTGTCACAATTACTCTGATAATGTTAATAATACCTGTTAGACATTTTGCACATTACATATGAAGAAGAGTTTGAATCTCAGATAAAAACAAAAATACATCAAAAATCTTTAATGTAAGCA
+
ffffffffffffffffffffffffffffffffffffffffffffffffffffffffffffffffffffffffffffffffffffffffffffffffffffffffffffffffffffffffffffffffffffffffffffffffffffff
@cA01~tA01_GU182344.1_88390_88674_0_1_0_0_0:0:0_0:0:0_132/2
TTAGAAGATACCCAGGCTCAAGTGTTCTTTTATAGCAACAAAAATAGGCTAAGACAGCAACATCCTGAGATCAGGAGGAACGTCTCAGAACAGCCTGGGCTGTCTTCCTGTTCTTCCTGGAGGAGAACATCATGCAGTGCTTTAGCTGAG
+
ffffffffffffffffffffffffffffffffffffffffffffffffffffffffffffffffffffffffffffffffffffffffffffffffffffffffffffffffffffffffffffffffffffffffffffffffffffff
@cA01~tA01_GU182344.1_101292_101048_1_0_0_0_0:0:0_0:0:0_133/2
ATGCCAATGTCATGCTGTTTTGCTTACTACAGCTCTGTAACATATTTCTAAGTCAGGTAGTGTGATGCTCCTGTTTTCTCTTTATACCTTCAAGTCTCAAGACAGTGGGCATCGCACACAAAAATTATGGAGAAGAGGATCCCAAGACTC
+
ffffffffffffffffffffffffffffffffffffffffffffffffffffffffffffffffffffffffffffffffffffffffffffffffffffffffffffffffffffffffffffffffffffffffffffffffffffff
@cA01~tA01_GU182344.1_4781_4618_1_0_0_0_0:0:0_0:0:0_134/2
TACAGATGCTGTGTTTATTCTTAAACCTCTGCCTTCCGTGCAGTGGAGCTGTCATCGTCCCAGGACACCATGGCCCCAGGTGAGGGAGCAGAACACCAACCCCTGTATGTTGTGAGTTCCTGGAGTCCCCATACTGGATTCTGAGGCTCA
+
ffffffffffffffffffffffffffffffffffffffffffffffffffffffffffffffffffffffffffffffffffffffffffffffffffffffffffffffffffffffffffffffffffffffffffffffffffffff
@cA01~tA01_GU182344.1_41381_41501_0_1_0_0_0:0:0_0:0:0_135/2
CCACAGCATTCTTGAGTCAAACAACTTGCGTTCTCCAAGGAAAGGAAACAAAAGTGAAATCAAGATAAAAAAGCGAAATAGAGTTATCTTATGTCCAACAGCCAGGAAATCGTGTTGAAGCCCCTGTGAAACGTCCTACTCTTTGTGATC
+
ffffffffffffffffffffffffffffffffffffffffffffffffffffffffffffffffffffffffffffffffffffffffffffffffffffffffffffffffffffffffffffffffffffffffffffffffffffff
@cA01~tA01_GU182344.1_118583_118703_0_1_0_0_0:0:0_0:0:0_136/2
CATGGGGCCGTGGCTGAATAAGTCAGTGAGTCAAAGTGTGCGTGCATGAGCTCTGTTCTCTGTTACGGCAAGGCTCTTGCTCTGCTGAGTCAGCCAGGGTTGTTTCATGACCAACAGGAGCTCATTCCTTGGCAAGTGGAACTTCTCTAA
+
ffffffffffffffffffffffffffffffffffffffffffffffffffffffffffffffffffffffffffffffffffffffffffffffffffffffffffffffffffffffffffffffffffffffffffffffffffffff
@cA01~tA01_GU182344.1_117978_118099_0_1_0_0_0:0:0_0:0:0_137/2
TCCTCTACTCAGTGGAAATCTTTGAGTTTGGTTCATGGCCAACACTCTGTTATCTAACATTGGGCCCTGGGAGTCCAGGGATCCTTTCTTCCATAATTTTTGTATGTGACGCCCACTGTCTTGAGACTTCAAGGTATAAAGAGAAAACAG
+
ffffffffffffffffffffffffffffffffffffffffffffffffffffffffffffffffffffffffffffffffffffffffffffffffffffffffffffffffffffffffffffffffffffffffffffffffffffff
@cA01~tA01_GU182344.1_75486_75281_1_0_0_0_0:0:0_0:0:0_138/2
ACTCCTAAAACTCAATCACAATAAACTCAATTCAAAAATGGGCAAAGTACTGAAACAGACATTTCTCCAAAGAACATACGCATGACAAGATATTCAGCATCACGAATCATTAGGGAAATACTAACTAAAACTACACCAGATGCCATTTCA
+
ffffffffffffffffffffffffffffffffffffffffffffffffffffffffffffffffffffffffffffffffffffffffffffffffffffffffffffffffffffffffffffffffffffffffffffffffffffff
@cA01~tA01_GU182344.1_122281_122409_0_1_0_0_0:0:0_1:0:0_139/2
TATGAATTGTCTCGCATTTCTTGATTGGCAGGTAACCACATGCAACGTCTCTTTAGGACAAGCACCCAAATGGCGGGAGACCTAGCTTTCCCCTGCTTTCTCAATTATAGCTCTCATAGTAACCATAGAACGTGCTGAGGATACAACTAC
+
ffffffffffffffffffffffffffffffffffffffffffffffffffffffffffffffffffffffffffffffffffffffffffffffffffffffffffffffffffffffffffffffffffffffffffffffffffffff
@cA01~tA01_GU182344.1_47279_47454_0_1_0_0_0:0:0_0:0:0_13a/2
CACAGGGTAGACATGGGGTGGAGGGCATGTCCTTTGAGAATGGAATATCAGCCGATGCCTGAACGAAAATAAACAACTGAGTCCCCATCAGAGGATTGGAATGTCAGGGCCATGGCTGTGGTTTTCCCACCTCTTCTGGTAGAATGACAG
+
ffffffffffffffffffffffffffffffffffffffffffffffffffffffffffffffffffffffffffffffffffffffffffffffffffffffffffffffffffffffffffffffffffffffffffffffffffffff
@cA01~tA01_GU182344.1_109435_109613_0_1_0_0_0:0:0_0:0:0_13b/2
ATATCTCCACTGCAGACCCATATCTCCACTCCAGGCCCATATCTCCACTCCAGGCCCAGATCTCCACTCCAGGCCCAGATCTCCACTCCAGGCCCAGATCTCCACCTCCAGGCCCCTATCTCCACTCTAGTCCCATATCTCCACTCCAGT
+
ffffffffffffffffffffffffffffffffffffffffffffffffffffffffffffffffffffffffffffffffffffffffffffffffffffffffffffffffffffffffffffffffffffffffffffffffffffff
@cA01~tA01_GU182344.1_122270_122072_1_0_0_0_0:0:0_0:0:0_13c/2
GCATGGCACCAGCATCTATTTCTCGTGACGGCCTCAGGCTGCTCCCACTCTGGCAGAAGGGAAGGAGGGTCTGTCTGTGCAGAGACCGCAGAGATCACACGGCAAGAGAGAGAGTAAGGGGGAGAGGGAGCGATGGAGCTTCCAAGCTCT
+
ffffffffffffffffffffffffffffffffffffffffffffffffffffffffffffffffffffffffffffffffffffffffffffffffffffffffffffffffffffffffffffffffffffffffffffffffffffff
@cA01~tA01_GU182344.1_71030_70909_1_0_0_0_0:0:0_0:0:0_13d/2
GTTTCAATTTGCATTTCTCTGATGATTAGTGATGTTCATACGCTGTTTGGCCATTCGTATGTCTTCTTTTGAAAAATGTCTATGTATATCCCTTTGCCCACTTTTTAATGCTATTATTTGAGGGGTTATGTTTAGTTGTTTGAGTTGCCT
+
ffffffffffffffffffffffffffffffffffffffffffffffffffffffffffffffffffffffffffffffffffffffffffffffffffffffffffffffffffffffffffffffffffffffffffffffffffffff
@cA01~tA01_GU182344.1_34926_34689_1_0_0_0_0:0:0_1:0:0_13e/2
ACACATGGAAGGACCTGCACCAGGAGTTATGGGCACAGAAAAGAACATGAAGACACAGAGAGGAAGGAGAGAGACAGACACCAGCAAGGGGAAGCCTCACTCATTCTAGGTGCCATGGATGGGATGATAAAGAGAGACACCTTCTAAACT
+
ffffffffffffffffffffffffffffffffffffffffffffffffffffffffffffffffffffffffffffffffffffffffffffffffffffffffffffffffffffffffffffffffffffffffffffffffffffff
@cA01~tA01_GU182344.1_81297_81073_1_0_0_0_0:0:0_0:0:0_13f/2
ACAAGCCCTTCTGCTCTGCCTGGCCCAGCGCTGTGGTGCCTCAAGGAGGACACGTGACTCTTCGGTGTCACTATCGTCGTGGGTTTAACATCTTCACGCTGTACAAGAAAGATGGGGTCCCTGTCCCTGAGCTCTACAACAGAATATTCT
+
ffffffffffffffffffffffffffffffffffffffffffffffffffffffffffffffffffffffffffffffffffffffffffffffffffffffffffffffffffffffffffffffffffffffffffffffffffffff
@cA01~tA01_GU182344.1_11518_11347_1_0_0_0_0:0:0_0:0:0_140/2
ATCCTCAGCACGTTCTATGGTTACTACAACTGAGAAAGCAGGAGGAAGCTAGGTCTCCCGCCATCTGGGTGCTTGTCCTAAAGAGACGTTGTATGTGGTTACCTGTCAATCAAGAAATGTGAGACAATTCATATAGAGGAACTGCTATGA
+
ffffffffffffffffffffffffffffffffffffffffffffffffffffffffffffffffffffffffffffffffffffffffffffffffffffffffffffffffffffffffffffffffffffffffffffffffffffff
@cA01~tA01_GU182344.1_102006_101767_1_0_0_0_0:0:0_0:0:0_141/2
AAGCAACCCTGGCTGACTCAGCAGAGCAAGAGCCTTGCCGTAACAGAGAACAGAGCTCATGCACGCACACTTCGACTCACTGACTCATTCAGCCACGGCCCCATGCTCAGGCTGTGCAGTTGGAATCCTTTCCTATTGTTGCCATAACAA
+
ffffffffffffffffffffffffffffffffffffffffffffffffffffffffffffffffffffffffffffffffffffffffffffffffffffffffffffffffffffffffffffffffffffffffffffffffffffff
@cA01~tA01_GU182344.1_64057_63891_1_0_0_0_0:0:0_0:0:0_142/2
CACCAGGCTCCATCCACATAGGGAGGGGTTGATACTCCTCAAACCAGCACCAGAAGCCAGCCTATGGAAGCTGGCACCATGGAGAAGGCACAGGCATGGCAAGAGTGGCTCCCAGTCCCCACCAGGAACAGGGTGTGTGGACACTGGTGC
+
ffffffffffffffffffffffffffffffffffffffffffffffffffffffffffffffffffffffffffffffffffffffffffffffffffffffffffffffffffffffffffffffffffffffffffffffffffffff
@cA01~tA01_GU182344.1_120816_120647_1_0_0_0_0:0:0_0:0:0_143/2
AGGAGTTCCAGACCAGCCTGGCCAACATGGTGAAACCCTATCTGTACTAAAAATACAAAAATTAGCCGAGCATGGTGGTGCATCCCTGTAATCCCAGCTCCTACTCTGGAGGATGAAGCAGGAGAATGACTTCAACCCAGGAGGTGGAGG
+
ffffffffffffffffffffffffffffffffffffffffffffffffffffffffffffffffffffffffffffffffffffffffffffffffffffffffffffffffffffffffffffffffffffffffffffffffffffff
@cA01~tA01_GU182344.1_129414_129238_1_0_0_0_0:0:0_0:0:0_144/2
CTGCAATGTTGGTCAGATGTCATGTTTGAGCACTTCTTTCTGCACAGAGAGGGGATCTCTGAGGACCCCTCACGCCTCGTTGGACAGATCCATGATGGGGTCTCCAAGGCCAACTTCTCCATCGGTCCCTTGATGCCTGTCCTTGCAGGA
+
ffffffffffffffffffffffffffffffffffffffffffffffffffffffffffffffffffffffffffffffffffffffffffffffffffffffffffffffffffffffffffffffffffffffffffffffffffffff
@cA01~tA01_GU182344.1_60191_60324_0_1_0_0_0:0:0_0:0:0_145/2
TGAGGGGAGGTGGAACAGCATGAGGGAAGGTGGAACAACACGTGTCTAAGTGCTGCGTTAAGAGGGAGCCTCTTGTATGTTTGGAATTGTGAGTTCCTCAGTGTGATTGCAGCCTCAAGTAGACTAGGAAGTAAGCCAGTTAGGTTGGAG
+
ffffffffffffffffffffffffffffffffffffffffffffffffffffffffffffffffffffffffffffffffffffffffffffffffffffffffffffffffffffffffffffffffffffffffffffffffffffff
@cA01~tA01_GU182344.1_106354_106225_1_0_0_0_0:0:0_0:0:0_146/2
ACCAAGAGCCTGCAGGGAACAGAACAGCCAACAGCGAGGTAGGTGCTCCTCGGCCCAGCCTCGTGGCTAGTGTTATTCCCAAACAGTCCTGGAAAACGTGAGCACCCTCCCTCACTCAGCATTTCCCTCCCTCACTCAGCATTTCCCTCT
+
ffffffffffffffffffffffffffffffffffffffffffffffffffffffffffffffffffffffffffffffffffffffffffffffffffffffffffffffffffffffffffffffffffffffffffffffffffffff
@rand_0_0_0_0_1_1_0:0:0_0:0:0_147/2
GCCTGCGACTTTCCCTTCTCCGTAACGCCTATTCCTCTTATTGTCTATCCTAATCGCTTCGAGGAATCTTACATTGGTTGTCATCCTCCCCACTATCCACTTGACGCTCTGGTGCCAAAGAATCGTGATAACCCCCGTGAACCGCCTTAT
+
ffffffffffffffffffffffffffffffffffffffffffffffffffffffffffffffffffffffffffffffffffffffffffffffffffffffffffffffffffffffffffffffffffffffffffffffffffffff
@cA01~tA01_GU182344.1_100192_100289_0_1_0_0_0:0:0_0:0:0_148/2
TTTAAAACCTTCAAAACACAAGTAATCAAAGCAAAAAATAGACCATTAGGATTACATCAAACCAAGCAACTTCTGCACCACAAAAGATAAACCAAGAAAGTGAAGAGACAACCGACAAAATAGGAGCAAATATTTGCAAACTATTCATCT
+
ffffffffffffffffffffffffffffffffffffffffffffffffffffffffffffffffffffffffffffffffffffffffffffffffffffffffffffffffffffffffffffffffffffffffffffffffffffff
@cA01~tA01_GU182344.1_20870_20980_0_1_0_0_0:0:0_0:0:0_149/2
ATAAATGTATTTATGACCACTAGACTTTACACTTAAAAATGGTAAATGTGGCTGGGCGTGGTGGCTCATGCCTGTAATCCCAGCACTTTGGGAGGCAGATGCGGGTGGATCACGTGGTCAGGAGTTGGAGACCAGCTCGACCAACATGGT
+
ffffffffffffffffffffffffffffffffffffffffffffffffffffffffffffffffffffffffffffffffffffffffffffffffffffffffffffffffffffffffffffffffffffffffffffffffffffff
@cA01~tA01_GU182344.1_129980_130055_0_1_0_0_0:0:0_0:0:0_14a/2
TCTCTCCACTCCTCTGCCCTCTTTTCTTTCTTTTTGTGTGTCTGTGAGTCTCTCAATCCCCTTCCTCTGGCTCATTCTCTGTGTGTTTATGCCTTTGCTTTTTGAAGTCCCTGATTTATCTCTGTGTCTCTCAGTGATCCTATTATATGT
+
ffffffffffffffffffffffffffffffffffffffffffffffffffffffffffffffffffffffffffffffffffffffffffffffffffffffffffffffffffffffffffffffffffffffffffffffffffffff
@cA01~tA01_GU182344.1_39230_39448_0_1_0_0_0:0:0_0:0:0_14b/2
CAGACTAATCTTGAACTCTTGGCCTCAGGTGATCCACCCACCTCGGGCTCCCAAAGTGCTGAAATTGCAGGTGTCAGCCACCATGCCCAGCCCATCCAATGGACTTTGACAAAGGTGCCAAGAACTCACAATCAGGAAAGGACAGTCTTT
+
ffffffffffffffffffffffffffffffffffffffffffffffffffffffffffffffffffffffffffffffffffffffffffffffffffffffffffffffffffffffffffffffffffffffffffffffffffffff
@rand_0_0_0_0_1_1_0:0:0_0:0:0_14c/2
AACTACGAAGAACGCATTGAATCCCTAACGCATCTTCGAGCTTATTTTGTGGCTAAGTACTGACAATTCTAATATTTTACCGGACTGGCGGGAAGATGCATAAGCAGACTAAGCCCTAATACATGCACCTAGCTTATCCACCGATTGCCC
+
ffffffffffffffffffffffffffffffffffffffffffffffffffffffffffffffffffffffffffffffffffffffffffffffffffffffffffffffffffffffffffffffffffffffffffffffffffffff
@cA01~tA01_GU182344.1_17113_17295_0_1_0_0_0:0:0_0:0:0_14d/2
CTTGGGTTGTTTCTTAACTTGTCCTTGACCTGGGTTCCAGTGTTGGTTTCCTGTTGCTGCTGTAGAAAATTATCAGAAGCATGGCAGCAGGAGAGACCACACTGACACCTTCCAGTACTGGAGACAGAAATTGGACCCTATTTTTCCTGG
+
ffffffffffffffffffffffffffffffffffffffffffffffffffffffffffffffffffffffffffffffffffffffffffffffffffffffffffffffffffffffffffffffffffffffffffffffffffffff
@cA01~tA01_GU182344.1_113156_113303_0_1_0_0_0:0:0_0:0:0_14e/2
GGTCTGTACTTGTGTCTCTTGTTTCTCTGTCTCTGTTGGCACAGACCTCACCAAGTCAGTCTCTCTCCATAAGAATACCAAGCTCATCTTCCTTACAACCACCTGGGTCTCCAAGTCCTGGATCATTCACTCTGCATCCCAATGACAATG
+
ffffffffffffffffffffffffffffffffffffffffffffffffffffffffffffffffffffffffffffffffffffffffffffffffffffffffffffffffffffffffffffffffffffffffffffffffffffff
@cA01~tA01_GU182344.1_58849_58647_1_0_0_0_0:0:0_0:0:0_14f/2
ATCTATTTCTCGTGACGGCCTCAGGCTGCTCCCACTCTGGCAGAAGGGAAGGAGGGTCTGTCTGTGCAGAGACCACAGAGATCACACGGCAAGAGAGGGAGCAAGGGGGAGGGGGAGTGATGGAGCTTCCAAGCTCTTTTTAACAACCAG
+
ffffffffffffffffffffffffffffffffffffffffffffffffffffffffffffffffffffffffffffffffffffffffffffffffffffffffffffffffffffffffffffffffffffffffffffffffffffff
@cA01~tA01_GU182344.1_18788_18770_1_0_0_0_1:0:0_0:0:0_150/2
TAAAAGAGACAGACAGACAGACATGTCCCAGAGAGAGGTGTCCCTCCATGCTGACTTTGCTCACAGACCTGGCACAGGTTAGAAGTTTCATTTCTGTTTTACCTCCACAAAGTGTTCTCTACCAGGAGAACCCAAGGACACCCATATTTA
+
ffffffffffffffffffffffffffffffffffffffffffffffffffffffffffffffffffffffffffffffffffffffffffffffffffffffffffffffffffffffffffffffffffffffffffffffffffffff
@cA01~tA01_GU182344.1_49231_49004_1_0_0_0_0:0:0_2:0:0_151/2
CACTGAGATCAGCAAGGCTCAGATGATAATGCCACCACCAGGCTCCATCCCCATAGGGAGGGGTTGATACTCCTCCAACCAGCACCAGGAGCCAGCCTATGGAAGCTGGCACTGGCATGGCAAGAGTGGCTCCCAGTCCCTACCAGGAAC
+
ffffffffffffffffffffffffffffffffffffffffffffffffffffffffffffffffffffffffffffffffffffffffffffffffffffffffffffffffffffffffffffffffffffffffffffffffffffff
@cA01~tA01_GU182344.1_14358_14213_1_0_0_0_0:0:0_0:0:0_152/2
ACCTGAGTCCTCTGATTTGTTATTATAGGTTATTTAGTTTGCTTTTTTTTTTTTTCTTGAGACAGACTCTTCCTCTGTCACCCAAGCTGGAGTTCAGTGGCTTGAGCTCAGCTCACTGCAACCTCCGTCTCCCAGGTTCAAGCTATTCTG
+
ffffffffffffffffffffffffffffffffffffffffffffffffffffffffffffffffffffffffffffffffffffffffffffffffffffffffffffffffffffffffffffffffffffffffffffffffffffff
@cA01~tA01_GU182344.1_118930_118778_1_0_0_0_0:0:0_0:0:0_153/2
AGCCTTGCCGTAACAGAGAACAGAGCTCATGCACGCACACTTTGACTCACTGACTTATTCAGCCACGGCCCCATGCTCAGGTTGTGCAGTGTGGAAGCTTTTCCTATTGTTGCCATAACAAATTTCCACAAGATTCGTGGGTGAAAACAA
+
ffffffffffffffffffffffffffffffffffffffffffffffffffffffffffffffffffffffffffffffffffffffffffffffffffffffffffffffffffffffffffffffffffffffffffffffffffffff
@cA01~tA01_GU182344.1_58898_59045_0_1_0_0_0:0:0_0:0:0_154/2
GAATGTGCAGGTGTCGGGGGTTACCTGGAAGAAGATGAGACACCAATAAGAAGCTAATCTTAGCAGTTCCTCTTTATGAATTGTCTCGCATTTCTTGATTGACAGGTAACCACATAAAACACCTCTTTAGGACAAGCACCCAGATGGCAG
+
ffffffffffffffffffffffffffffffffffffffffffffffffffffffffffffffffffffffffffffffffffffffffffffffffffffffffffffffffffffffffffffffffffffffffffffffffffffff
@cA01~tA01_GU182344.1_112799_112961_0_1_0_0_1:0:0_0:0:0_155/2
TGTTAAACTTCCCCTCTCTGTGCAGAAGGAAGTGCTCAAACATGACATCCGACCAACATTGCAGGATGACTGTCTCTTCTGATTTCACCAGGTGACCTGGGAGGGCCAGGAAGGAAGGTTTTCTGTGGACTCCTAGGAAGAGAGGTTGTG
+
ffffffffffffffffffffffffffffffffffffffffffffffffffffffffffffffffffffffffffffffffffffffffffffffffffffffffffffffffffffffffffffffffffffffffffffffffffffff
@cA01~tA01_GU182344.1_140618_140766_0_1_0_0_0:0:0_0:0:0_156/2
AATAGATTAATGCTGCCCCACATGATGGGGTTAGCAAGTTCCCCCTCTATTAGTTCCCGGAGGGCTGGTTGTTAAAAAGAGCTTGGAAGCTCCATCGCTCGCCCTCCCCCTTGCTCCCTCTCTTGCCATGTGATCTCTGTGGTCTCTGCA
+
ffffffffffffffffffffffffffffffffffffffffffffffffffffffffffffffffffffffffffffffffffffffffffffffffffffffffffffffffffffffffffffffffffffffffffffffffffffff
@cA01~tA01_GU182344.1_94447_94531_0_1_0_0_0:0:0_0:0:0_157/2
TAGTGACACCGAAGAGTCACGTGTCCTCCTCGAGGCACCACAGCGCTGGGCCAGGCAGACAGGAAGGGCTTGTCCTGACCACCTGGGGGAGAAGGAGGCACTGCCTTAGAGAGGAGGATGTGGAGCCGCCCCTCACTCCCAGTGCCCAGA
+
ffffffffffffffffffffffffffffffffffffffffffffffffffffffffffffffffffffffffffffffffffffffffffffffffffffffffffffffffffffffffffffffffffffffffffffffffffffff
@cA01~tA01_GU182344.1_143275_143048_1_0_0_0_0:0:0_1:0:0_158/2
TCAGAGAAAAAATCCACAAAGTTCCAAAAAGCAAAAATACTATATTGTGGGGACACAAGTGAGGTGGTGTGTAGGCTGTATCAGGAATTATAAGTAATCTAGAGATGATTTCATGTATACAGGAGGATGTGCATGGGTTATATGCAAACG
+
ffffffffffffffffffffffffffffffffffffffffffffffffffffffffffffffffffffffffffffffffffffffffffffffffffffffffffffffffffffffffffffffffffffffffffffffffffffff
@cA01~tA01_GU182344.1_35465_35328_1_0_0_0_1:0:0_0:0:0_159/2
ACCAGGTGTCATAACAGAGGACAGACACAGGGGCCATACCGGGAGTTAGAAAAGACAGAAGGAGTTAAAGGAGACAGACAGACAGACATGTCCCAGAGAGAGGTGTCCCTCCATGCTGACTTTGCTCAGAGACCTGGCACAGGTTAGAAG
+
ffffffffffffffffffffffffffffffffffffffffffffffffffffffffffffffffffffffffffffffffffffffffffffffffffffffffffffffffffffffffffffffffffffffffffffffffffffff
@cA01~tA01_GU182344.1_129961_130159_0_1_0_0_0:0:0_1:0:0_15a/2
TTTGGAATCTATGCAATCCATCCCCACATCTTTATCTTTCTCTGTCTTTGTGCCCCTCCCTCAGGGTTCTGATTTTGGGGCTTTTCTCTCCTCCCTTCCAGCATTCTCTCCACTCCTCTGCCCTCTTTTCTTTCTTTTTGTGTGTCTGTG
+
ffffffffffffffffffffffffffffffffffffffffffffffffffffffffffffffffffffffffffffffffffffffffffffffffffffffffffffffffffffffffffffffffffffffffffffffffffffff
@cA01~tA01_GU182344.1_6959_6790_1_0_0_0_0:0:0_0:0:0_15b/2
CAGTGAGCTGAGATCATGCCACTGCACTGCAGCCTGGGCAACAGAGAGAGACACTCTCTCAAAATTAATTAATTAATTAATTAGTATTCTTTTTTTTTTACCCTCCACCCTTCCCTTCCTGGCCTCTGGTAGCCACCATTCTACTCTCTA
+
ffffffffffffffffffffffffffffffffffffffffffffffffffffffffffffffffffffffffffffffffffffffffffffffffffffffffffffffffffffffffffffffffffffffffffffffffffffff
@cA01~tA01_GU182344.1_34311_34123_1_0_0_0_0:0:0_0:0:0_15c/2
AGGAGAATCACTTGAACCCAGGAGACAGAGGTTGCAGTGACCCTAGACCACACCACTTCACTCCAGCTGGGGTGAAGGAGTGAGACTCTGTCTCCATAATTAATTAATTAATTAAAGGAACCAAACAAGGGGAAGGTTGGCTACACCGAG
+
ffffffffffffffffffffffffffffffffffffffffffffffffffffffffffffffffffffffffffffffffffffffffffffffffffffffffffffffffffffffffffffffffffffffffffffffffffffff
@cA01~tA01_GU182344.1_84729_84549_1_0_0_0_0:0:0_0:0:0_15d/2
CTTCCCTCAGACAAATGTCCTGGAGCATTTCTCCAGTGTTTCCTTTTAGACATTTAATGGATTCAGGTCTTAAGTCATTAATCCATTTTCATCTGATTTTTGTGTATGGTGAGAGGTAGAGGTGCAGTTTCATCCCTCTGCATGTAGATA
+
ffffffffffffffffffffffffffffffffffffffffffffffffffffffffffffffffffffffffffffffffffffffffffffffffffffffffffffffffffffffffffffffffffffffffffffffffffffff
@cA01~tA01_GU182344.1_8543_8750_0_1_0_0_0:0:0_0:0:0_15e/2
TCAGTGAGACCTTCTCTGTCACCTGAAATTATATACTCAGCATTATCTATTACTTATTTTAAATCCTGGCTGGGCGCAGTAGCTCTCGCCTGTAATCTTTGCACTTAGGGACGCTAAGGCGGTGGGATCACTTGAGATTGGGAGTTTGAG
+
ffffffffffffffffffffffffffffffffffffffffffffffffffffffffffffffffffffffffffffffffffffffffffffffffffffffffffffffffffffffffffffffffffffffffffffffffffffff
@cA01~tA01_GU182344.1_93152_93320_0_1_0_0_0:0:0_0:0:0_15f/2
GGCTCATATCTCCACTCCAGGCCCATATTTCCACTCCAGGCTTCTATCTCCTCTCCAGGCCCATATCTCCTTTCCAGGCTTGTATGTCTGCTCCAGGCCCGTATCTCCACCCCAGGCCCATATCTCCACTCCAGGATCATATCTCCACTC
+
ffffffffffffffffffffffffffffffffffffffffffffffffffffffffffffffffffffffffffffffffffffffffffffffffffffffffffffffffffffffffffffffffffffffffffffffffffffff
@cA01~tA01_GU182344.1_120603_120722_0_1_0_0_0:0:0_0:0:0_160/2
TTTTTATTTTTTGAGACGGAGTCTCCTTGTGTCACCCAGGCTGGAGTGCAGTGATGCAATCTCCACTCACTGCAACCTCCACCTCCTGGGTTGAAGTCATTCTCCTGCTTCATCCTCCAGAGTAGGAGCTGGGATTACAGGGATGCACCA
+
ffffffffffffffffffffffffffffffffffffffffffffffffffffffffffffffffffffffffffffffffffffffffffffffffffffffffffffffffffffffffffffffffffffffffffffffffffffff
@cA01~tA01_GU182344.1_113358_113206_1_0_0_0_1:0:0_0:0:0_161/2
TGCTACGGTTCTGTTCCTCACTCCCCCTATCAGTTGTCAGCTCCCAGTGACCCTCTGGACATGGTGATCATAGGTGAGAGTGTCCAGACATTCTTCTCATTGTCATTGGGATGCAGAGTGAATGATCCAGGACTTGGAGACCCAGGTGGT
+
ffffffffffffffffffffffffffffffffffffffffffffffffffffffffffffffffffffffffffffffffffffffffffffffffffffffffffffffffffffffffffffffffffffffffffffffffffffff
@cA01~tA01_GU182344.1_102040_101921_1_0_0_0_0:0:0_0:0:0_162/2
CCACAAGATTCGTGGGTGAAAACAAAACGGTTTTTTAATTATCTTACAGTGCTGTAGCTCAAAGTAGGAAGTGCATCTTACTGGGCTAAAATCAAGGTGACAGCAAGGCTGCCTTCCCTCTGAGGATTCCAGGCAAGAATCTGCTTCTCA
+
ffffffffffffffffffffffffffffffffffffffffffffffffffffffffffffffffffffffffffffffffffffffffffffffffffffffffffffffffffffffffffffffffffffffffffffffffffffff
@cA01~tA01_GU182344.1_36271_36439_0_1_0_0_0:0:0_1:0:0_163/2
CTAATGCTCTCTCTCTCTCTCTCTCTCACCCTCCACCCCATCTCTCTTCATGTATATTTCCTCCTTCCACCTTCTCTGTCTCTCTAGGTCTCTGACCTCGCTTCCACACCTCTAGATATGTTTTCCCTTTTTGGATTGTTTTATTCTCTC
+
ffffffffffffffffffffffffffffffffffffffffffffffffffffffffffffffffffffffffffffffffffffffffffffffffffffffffffffffffffffffffffffffffffffffffffffffffffffff
@cA01~tA01_GU182344.1_7938_8129_0_1_0_0_0:0:0_0:0:0_164/2
AAGGAGGAATGAAGATTGCAGATGGCATTACGGTTGCTAATCAGCTGAACTTAAAAAGAGGGTACGCTGGATGATTTTAGGGAGATTGAGATGGATTATCTTGGTGACCCCAATAGAATCCCAAAGTCCTTAAAAGATGAGGAAGAAGGC
+
ffffffffffffffffffffffffffffffffffffffffffffffffffffffffffffffffffffffffffffffffffffffffffffffffffffffffffffffffffffffffffffffffffffffffffffffffffffff
@cA01~tA01_GU182344.1_10149_10313_0_1_0_0_0:0:0_0:0:0_165/2
ACAACCCTCTTGACTCAAAAAAAATTACATTCTCCAAGAAAAGAAAGAAAAAATGAAATCAAGATAAAAAAAGTGAAGTAGAACTGACTTAAATCAAACAGCCATGAAATAATGATGTAGCCCAGGAACAACATGCTACTTTTTGTGATC
+
ffffffffffffffffffffffffffffffffffffffffffffffffffffffffffffffffffffffffffffffffffffffffffffffffffffffffffffffffffffffffffffffffffffffffffffffffffffff
@cA01~tA01_GU182344.1_26978_26848_1_0_0_0_1:0:0_0:0:0_166/2
CTGTGTATCAATCCCAGTGCAGTCTTCCCAGAGAAGACTCTAAATACCTCCTGGACTGCACCTGGGCTTATGCCAATTCCTATCACTCACCGTCACTCCAGGGAGACAGAACACACAGAGAATACATTACACAGGCAGGTTCATTACTAA
+
ffffffffffffffffffffffffffffffffffffffffffffffffffffffffffffffffffffffffffffffffffffffffffffffffffffffffffffffffffffffffffffffffffffffffffffffffffffff
@cA01~tA01_GU182344.1_61815_62050_0_1_0_0_0:0:0_0:0:0_167/2
TTCCTGTGTAATATGCAAAGTATCTAATAGGTATTATTAATGTTTTCGGAGTCATTGTGACTAATAAACCATTAGAATTTTTCATGCTTGTATTTCTAGTATTACAGCAGAACCAGCTAAAATGATTTAAATTCCCAGGGAAGGATTATG
+
ffffffffffffffffffffffffffffffffffffffffffffffffffffffffffffffffffffffffffffffffffffffffffffffffffffffffffffffffffffffffffffffffffffffffffffffffffffff
@cA01~tA01_GU182344.1_140653_140582_1_0_0_0_0:0:0_0:0:0_168/2
ACATTTATTGATTTGCATATATTGAACCAGCCTTGCATCCCAGAGCCTGGGCAACTTCTAGAGAAAACAGATTTGTTTGCCTCACAGTTCTGCAGGCTGTACTGGAAGCATGGCACCAGCATCTGTTTCCTGTGACGGCCTCAGGCTGCT
+
ffffffffffffffffffffffffffffffffffffffffffffffffffffffffffffffffffffffffffffffffffffffffffffffffffffffffffffffffffffffffffffffffffffffffffffffffffffff
@cA01~tA01_GU182344.1_26844_26701_1_0_0_0_0:0:0_0:0:0_169/2
GCTTCAACACTATTTCCTGGCCATTTGACATAAGAGAATTCTACTTAGCTTTTTTTATCTTGATTTCACTTTTGTTTCCTTTTCTTGGAGAATGCAAGTTGTTTGATTCAAGAATGCTGTGGATGTAGAAATCCTAAAGCACATTCGCTG
+
ffffffffffffffffffffffffffffffffffffffffffffffffffffffffffffffffffffffffffffffffffffffffffffffffffffffffffffffffffffffffffffffffffffffffffffffffffffff
@cA01~tA01_GU182344.1_62667_62788_0_1_0_0_0:0:0_0:0:0_16a/2
TGTGAACCCCGACATCTGTAGGTCCCTGCATGTGCTGGGGTCACAGGGCCTATGAAAACGGTGTTTCGGAATACTCTGTTGTAGAGCTCAGGGACAGGCATCCCGTCTTCTTTGGACAGACTGAATTCGTTAAACCCAAGACGAGAGCGA
+
ffffffffffffffffffffffffffffffffffffffffffffffffffffffffffffffffffffffffffffffffffffffffffffffffffffffffffffffffffffffffffffffffffffffffffffffffffffff
@cA01~tA01_GU182344.1_66740_66609_1_0_0_0_0:0:0_0:0:0_16b/2
GGACTACAATGGCCACATTCAGGGGAGCCTCAGATGGAGGGGGTGGCCATGGGGGTGTCAGCCAGAGATGCTGGACAGAAGAGACACAAAGCAAACATACAGAAAGAGGCATAGACAGACAGACAGAGCGAGGCAGACAGATCACATTAG
+
ffffffffffffffffffffffffffffffffffffffffffffffffffffffffffffffffffffffffffffffffffffffffffffffffffffffffffffffffffffffffffffffffffffffffffffffffffffff
@cA01~tA01_GU182344.1_94009_93831_1_0_0_0_0:0:0_0:0:0_16c/2
TCCAGAGGGCCGGTCCACACGTGGGTGAGTCCTTCCCCAAACCTTAGGGTGTCATCTCCCCACATAAGAGGATTTTCCTGAAATGGGAGGGAAGTCCTGTCGGGGAGTCTCTCATAAACTAGGAAGAGGGGACCCTCGGATGCTCGGCCC
+
ffffffffffffffffffffffffffffffffffffffffffffffffffffffffffffffffffffffffffffffffffffffffffffffffffffffffffffffffffffffffffffffffffffffffffffffffffffff
@cA01~tA01_GU182344.1_20027_19941_1_0_0_0_0:0:0_0:0:0_16d/2
GAGAGAGAGAGAGCATTAGGTCATAGAGCAGGGGAGTGAGTTCTCAGCTCAGGTGAAGGGAGCTGTGACAAGGAAGATCCTCCGTAAGGAAAATGCCTCTTCTCCTCCAGGTCTATATGAGAAACCTTCTCTCTCAGCCCAGCCGGGCCC
+
ffffffffffffffffffffffffffffffffffffffffffffffffffffffffffffffffffffffffffffffffffffffffffffffffffffffffffffffffffffffffffffffffffffffffffffffffffffff
@cA01~tA01_GU182344.1_56582_56490_1_0_0_0_0:0:0_0:0:0_16e/2
GATTTCAGGTGACAAAGAAGGTCTCACTATTCAGATATTTGTGACATTAATGAAAAACACGGAATGAACCCCTGAAAGATTGGCGGAAGGATTTTGCACACACAGCTGTCAGCCATGAAGGCACAAAGGTGAAAACAATCTGATGTGGAA
+
ffffffffffffffffffffffffffffffffffffffffffffffffffffffffffffffffffffffffffffffffffffffffffffffffffffffffffffffffffffffffffffffffffffffffffffffffffffff
@cA01~tA01_GU182344.1_67257_67377_0_1_0_0_0:0:0_0:0:0_16f/2
GGGCTGGAGAGCAGACAAGCCACACATTCTTTCTGGGGAGAGAGTAACATGGAGTACAAGGCATTCCACATTTAGGAAGAGAACTCAGTTATGGAAGGTCAGAAATGAAAAGTTCCTACAGACCAACACCCAGGTTGGTGGCCACAGCCC
+
ffffffffffffffffffffffffffffffffffffffffffffffffffffffffffffffffffffffffffffffffffffffffffffffffffffffffffffffffffffffffffffffffffffffffffffffffffffff
@cA01~tA01_GU182344.1_132136_132267_0_1_0_0_0:0:0_0:0:0_170/2
GTTCCAGCACTGTTCACAGTAGCCAAGATGTGGAGTCAACCTACCTGCCTATCAGTGGGTGAATGGATAGAGAACTGTAGTACACACACACGGTGGAGACTACTCATCCATAGAAACAATAACATCCTGTCATTTGCAGCCACATGGATG
+
ffffffffffffffffffffffffffffffffffffffffffffffffffffffffffffffffffffffffffffffffffffffffffffffffffffffffffffffffffffffffffffffffffffffffffffffffffffff
@cA01~tA01_GU182344.1_7670_7773_0_1_0_0_0:0:0_0:0:0_171/2
CCCTTTGATATCAGCCCAGTGAAATGCAGTTCATACTTCTGAGTTACAGCACTGTGAGATAATTAAGAAAAACATGTTTTCATCCACGAAGCTTGTGGAAATTTGTTATGGCAACAATAGGAAAAGATTCCACACTGCACAGCCAGAGCA
+
ffffffffffffffffffffffffffffffffffffffffffffffffffffffffffffffffffffffffffffffffffffffffffffffffffffffffffffffffffffffffffffffffffffffffffffffffffffff
@cA01~tA01_GU182344.1_755_899_0_1_0_0_0:0:0_0:0:0_172/2
CCATATCTCTACTTCAGGCCCATATCTACAGTTCCAGGCCCATATCTCCACTCCAGGCCCATATCTCCACCCCAGGCCCATATCTCCACTCCAGGCCTATATCTCCACTCCAGGCCCATATCTCCACTCCAGGCCCATATCTCCACTCCA
+
ffffffffffffffffffffffffffffffffffffffffffffffffffffffffffffffffffffffffffffffffffffffffffffffffffffffffffffffffffffffffffffffffffffffffffffffffffffff
@cA01~tA01_GU182344.1_100547_100781_0_1_0_0_0:0:0_0:0:0_173/2
TGGAGTGCAGAGGTGCAATCTCAGCTCAATGCAACCTCCACTTCCTGGATTCAAGCAATTCTCTTGCCTCAAACACCCGAGTAGTGGTATTACAGGCACTGGTCACCATGCTCAGCTAATTTTTGTATTTTTAGTAGAGACGAGGTTTCA
+
ffffffffffffffffffffffffffffffffffffffffffffffffffffffffffffffffffffffffffffffffffffffffffffffffffffffffffffffffffffffffffffffffffffffffffffffffffffff
@cA01~tA01_GU182344.1_22354_22525_0_1_0_0_0:0:0_0:0:0_174/2
CGAAGCAAAAATAGACCATTGGGATTACCTCAAACTAAGCAACTTCTGCACCGCTAAAAATAAACCAACAAAGTGAAGAGACAACCCACAGATTGGGAGCAAATATGTGCAAACTATGCATCTGAGATGGGATTAATAACTAGAAATATA
+
ffffffffffffffffffffffffffffffffffffffffffffffffffffffffffffffffffffffffffffffffffffffffffffffffffffffffffffffffffffffffffffffffffffffffffffffffffffff
@cA01~tA01_GU182344.1_22113_22315_0_1_0_0_0:0:0_0:0:0_175/2
AATTTCCCCACATACTAAAAAGTGCTCAGTTTCACTCATCATCAGAGAAACACAAATTAAAATCAAAGTGAGTTTTCATCTCACCCCATTAAAATGGATTTTAGGCCGGGCGTGGTGGCTCACGTCTGTCATCCTAGACCTTTGAGAGCC
+
ffffffffffffffffffffffffffffffffffffffffffffffffffffffffffffffffffffffffffffffffffffffffffffffffffffffffffffffffffffffffffffffffffffffffffffffffffffff
@cA01~tA01_GU182344.1_36619_36472_1_0_0_0_0:0:0_0:0:0_176/2
ATCTAGAGGTGTGGAAGCGAGGTCAGAGACCTAGAGAGACAGAGAAGGTGGAAGGAGGAAATAGACATGAAGAGAGATGGGGTGGAGGGTGAGAGAGAGAGAGAGAGAGAGCATTAGGTCATAGAGCAGGGGAGTGAGTTCTCAGCTCAG
+
ffffffffffffffffffffffffffffffffffffffffffffffffffffffffffffffffffffffffffffffffffffffffffffffffffffffffffffffffffffffffffffffffffffffffffffffffffffff
@cA01~tA01_GU182344.1_110192_110061_1_0_0_0_0:0:0_0:0:0_177/2
GTGGAGATATGGGCCTGGAGTGGAGATATGGGACTGGAGAGGAGATATGGGACTGGAGTGGAGATATGGGCCTGGAGTGGAGATATGGGCCTGGATTGGAGATATGGGCCGAGGGTGGAGATCTGAGCCTGGATTGGAGATGTGGGCCCG
+
ffffffffffffffffffffffffffffffffffffffffffffffffffffffffffffffffffffffffffffffffffffffffffffffffffffffffffffffffffffffffffffffffffffffffffffffffffffff
@cA01~tA01_GU182344.1_116355_116560_0_1_0_0_0:0:0_0:0:0_178/2
AGAACCCTGGTACCCTGTTGGTAGGAGTGTAAATTAGTACAGCCATTACGGAGAAAAGTATGGAAGTCCTTTAAAGAACTAAAAAGAGGTTGGATGAAGTGGATCATGCCTGTAATCCCGGCACTTTGGGAGACCGAGGCGGGCACCTCA
+
ffffffffffffffffffffffffffffffffffffffffffffffffffffffffffffffffffffffffffffffffffffffffffffffffffffffffffffffffffffffffffffffffffffffffffffffffffffff
@cA01~tA01_GU182344.1_80103_79989_1_0_0_0_0:0:0_0:0:0_179/2
CCCCAGCAGAGAGCCATGTTCTGAAGCAAGTGAGTGGTGAGGATGAGTTAATTTTCAGTCCAGCGTGGCGCCCAGTGGCTCAGGAGGAAAGGGTAGGTTGGTGCCGAGATGAATAGTTCATCATGATCTTTCTTTGCAGGGTTCTTCTTG
+
ffffffffffffffffffffffffffffffffffffffffffffffffffffffffffffffffffffffffffffffffffffffffffffffffffffffffffffffffffffffffffffffffffffffffffffffffffffff
@rand_0_0_0_0_1_1_0:0:0_0:0:0_17a/2
AATACCCTTATCCTGGGCAGTCGAGACGCATATCGGAAGGTTCTGCCCTACCAATGGCCGAGTATTTTGCGTAGCTGTAGGACCTTGACGAGCTAAAGATTTTCCCTAAGCTTGTTGCGACTATCTCATGCGTCGACCAGGGCCCATTGC
+
ffffffffffffffffffffffffffffffffffffffffffffffffffffffffffffffffffffffffffffffffffffffffffffffffffffffffffffffffffffffffffffffffffffffffffffffffffffff
@cA01~tA01_GU182344.1_71713_71653_1_0_0_0_0:0:0_0:0:0_17b/2
TCTTTTTTGGTTCTGTATGAATTTTAGGATTGCTTTTTCTAATTCTGTGAAAGCTGGTGTTACTATTTTCATATAAGAATTGCACTGAATCTGTAGATTGCTTTAGGCAGTATGGTCATTTTAACAATATTAATTCTTATGATCCATGAG
+
ffffffffffffffffffffffffffffffffffffffffffffffffffffffffffffffffffffffffffffffffffffffffffffffffffffffffffffffffffffffffffffffffffffffffffffffffffffff
@cA01~tA01_GU182344.1_11234_11402_0_1_0_0_0:0:0_0:0:0_17c/2
ACGTGCAGGTGTCTGGAGTTACCTGGAGGAAGACAAGACACCAATAAGAAGCTAATCATAGCAGTTCCTCTATATGAATTGTCTCACATTTCTTGATTGACAGGTAACCACATACAACGTCTCTTTAGGACAAGCACCCAGATGGCGGGA
+
ffffffffffffffffffffffffffffffffffffffffffffffffffffffffffffffffffffffffffffffffffffffffffffffffffffffffffffffffffffffffffffffffffffffffffffffffffffff
@cA01~tA01_GU182344.1_141312_141203_1_0_0_0_0:0:0_0:0:0_17d/2
TTCTTATTGGATTCCCATCTTCCTCCAGGTATCTGCAGACACCTGCATGTTCTGATTGGGACCTCAGTGGTCATCTTCCTCTTCATCCTCCTCCTCTTCTTTCTCCTTTATCGCTGGTGCTCCAACAAAAAGAGTAAGTCTCACGAAGCA
+
ffffffffffffffffffffffffffffffffffffffffffffffffffffffffffffffffffffffffffffffffffffffffffffffffffffffffffffffffffffffffffffffffffffffffffffffffffffff
@cA01~tA01_GU182344.1_91139_91357_0_1_0_0_0:0:0_0:0:0_17e/2
GTTATTGTAATTTTTTTATGTTTTATATTTAAAATTGAGAAATAAAAATTATATACAGTCATCCCTCACTATTCGTGGGTGATTGGTTTCAGGATCTCCACTCAGATAGCACAATCTGCAGATGCTCAAGCCTCTTACATGAAATGGCAC
+
ffffffffffffffffffffffffffffffffffffffffffffffffffffffffffffffffffffffffffffffffffffffffffffffffffffffffffffffffffffffffffffffffffffffffffffffffffffff
@cA01~tA01_GU182344.1_125461_125573_0_1_0_0_0:0:0_0:0:0_17f/2
GGCTTCCTGGAAATTGTTGTGACTACAATTGCCACCTTGCATCCTTCACTATGACCAGACTCAAAAGACGTCTCAGATCCAACCTCTCACACATGAGGTGATTGAATTCTGTGCTTACATTAAAGACTTTTGATGTATTTTTGTTTTTAT
+
ffffffffffffffffffffffffffffffffffffffffffffffffffffffffffffffffffffffffffffffffffffffffffffffffffffffffffffffffffffffffffffffffffffffffffffffffffffff
@cA01~tA01_GU182344.1_17734_17927_0_1_0_0_0:0:0_2:0:0_180/2
TCCATCTGTCTCCCTCCCTCTTCTCTGTCCCTCTGTCTCTAGTAGCCTCTGATTCCCTTCCCACTGGGCTGAGCCTCATCTCTTGGGGTGTTGTATCTATTTCACACTAATGTATTTCCTGCTGTTTTTGTGGGGGTGAACGAGGAACCA
+
ffffffffffffffffffffffffffffffffffffffffffffffffffffffffffffffffffffffffffffffffffffffffffffffffffffffffffffffffffffffffffffffffffffffffffffffffffffff
@cA01~tA01_GU182344.1_59573_59719_0_1_0_0_0:0:0_1:0:0_181/2
CTGAGTGAGGGAGGGTGCTCACATTTTCCAGGACTCTTTGGGAATAACAGTAGCCACGAGCCCGTGCCGAGGAGTACCTACCTCGCTATTCGCTGTTCTGTTTCCTGCAGACTCTTGGTCCATTACCGCAGCATCTGTAGAAGATGGAAG
+
ffffffffffffffffffffffffffffffffffffffffffffffffffffffffffffffffffffffffffffffffffffffffffffffffffffffffffffffffffffffffffffffffffffffffffffffffffffff
@cA01~tA01_GU182344.1_64084_63933_1_0_0_0_0:0:0_0:0:0_182/2
ACCAGCACCAGAAGCCAGCCTATGGAAGCTGGCACCATGGAGAAGGCACAGGCATGGCAAGAGTGGCTCCCAGTCCCCACCAGGAACAGGGTGTGTGGACACTGGTGCCTGCCTTACTGATCAGTTCATACCTTCTGCCAAGGATTCCAA
+
ffffffffffffffffffffffffffffffffffffffffffffffffffffffffffffffffffffffffffffffffffffffffffffffffffffffffffffffffffffffffffffffffffffffffffffffffffffff
@cA01~tA01_GU182344.1_41699_41489_1_0_0_0_0:0:0_1:0:0_183/2
TGTGTCTCCCGAGAGCACAAAGAGTAGGACGTTTCACAGGGGCTTCAACACGATTTCCTGGCTGTTGGACATAAGATAACTCTATTTCGCTTTTTTATCTTGATTTCACTTTTGTTTCCTTTCCTTGGAGAACGCAAGTTGTTTGACTCA
+
ffffffffffffffffffffffffffffffffffffffffffffffffffffffffffffffffffffffffffffffffffffffffffffffffffffffffffffffffffffffffffffffffffffffffffffffffffffff
@cA01~tA01_GU182344.1_28684_28805_0_1_0_0_0:0:0_0:0:0_184/2
GGGAGAGGCACGTTCAGATTTGTGGTGTGAGGAAGAGCGATGCCCTAAGATGCAGACTCACGCCTTCAGATTCCAGCTGCTGGTACATTGGAGCTGGCAACCCAGTTTTGAGACAGGGCTGTTGTCTCCCTAGAAGATCCCCTCAAGGCC
+
ffffffffffffffffffffffffffffffffffffffffffffffffffffffffffffffffffffffffffffffffffffffffffffffffffffffffffffffffffffffffffffffffffffffffffffffffffffff
@cA01~tA01_GU182344.1_40251_40117_1_0_0_0_0:0:0_0:0:0_185/2
CTCTCTCCTGTCTCATGTTCTAGGAAACCCTTCAAATAGTTGGCCTTCACCCACTGAACCAAGCTCCAAAACCGGTGAGTACAGAACCCTCTTATATCCGCTTTTGGAAACCTGGGGAGGTGGAAACCTTGGATTCAGGCGTTGACTCAG
+
ffffffffffffffffffffffffffffffffffffffffffffffffffffffffffffffffffffffffffffffffffffffffffffffffffffffffffffffffffffffffffffffffffffffffffffffffffffff
@cA01~tA01_GU182344.1_58166_58369_0_1_0_0_0:0:0_0:0:0_186/2
ATCAGGAGGAACGTCTCAGAACACCCTGGGCTGTCTTCCTGTTCTTCCTGGAGGACGTCATGCAGTGCTTTAGCTGAGTGCTTCCTGTGGCTCCAGGGTACAAAACCCAGGCTGGGCTGCTTTCTGGCTTCCCGCAGCTACACTGCAAAT
+
ffffffffffffffffffffffffffffffffffffffffffffffffffffffffffffffffffffffffffffffffffffffffffffffffffffffffffffffffffffffffffffffffffffffffffffffffffffff
@cA01~tA01_GU182344.1_93711_93810_0_1_0_0_0:0:0_0:0:0_187/2
CCTCTTCCTAGTTTATGAGAGACTCCCCGACAGGACTTCCCTCCCATTTCAGGAAAATCCTCTTATGTGGGGAGATGACACCCTAAGGTTTGGGGAAGGACTCACCCACGTGTGGACCGGCCCTCTGGACCAAGAAGAACCCTAGAAAGA
+
ffffffffffffffffffffffffffffffffffffffffffffffffffffffffffffffffffffffffffffffffffffffffffffffffffffffffffffffffffffffffffffffffffffffffffffffffffffff
@cA01~tA01_GU182344.1_49614_49480_1_0_0_0_0:0:0_0:0:0_188/2
AGAGAGATAAGACACCAGGAAGGGGAAGCCTGACTCAATCCAGGTGCCATGGATGGGATGATAAAGAGAGACACCTTCTAAACTCACAACCTCTCTTCCTAGGAGTCCACAGAAAACCTTCCCTCCTGGCCCACCCAGGTCGCCTGGTGA
+
ffffffffffffffffffffffffffffffffffffffffffffffffffffffffffffffffffffffffffffffffffffffffffffffffffffffffffffffffffffffffffffffffffffffffffffffffffffff
@cA01~tA01_GU182344.1_131818_131701_1_0_0_0_0:0:0_0:0:0_189/2
AGCAACCCCTACACTCTTTTCTTTTCATTTTCAAAAATATTTATTGAGGTTAAATGTAACTATATAATTTACCAACTTTACCATTTTTAAAAGTAAAATCTAGTGGTCATAAATACCTTTATATGCTGGGTGTGGTGGTTCACGGTTGTA
+
ffffffffffffffffffffffffffffffffffffffffffffffffffffffffffffffffffffffffffffffffffffffffffffffffffffffffffffffffffffffffffffffffffffffffffffffffffffff
@cA01~tA01_GU182344.1_87026_87287_0_1_0_0_0:0:0_0:0:0_18a/2
CCCAAAATGTTGGGTTACAGGTGTGAGCCACCGTTCAGAACCTTGTGTGTTATATTATAATAGGTCTCTTCCTTTGCACCACCCCTCATGTATCTCTCACTCCTCTGCCAAGTATTGATTTACATGTAGGAAAAATAAATCTCAGAAAGA
+
ffffffffffffffffffffffffffffffffffffffffffffffffffffffffffffffffffffffffffffffffffffffffffffffffffffffffffffffffffffffffffffffffffffffffffffffffffffff
@cA01~tA01_GU182344.1_77589_77661_0_1_0_0_1:0:0_0:0:0_18b/2
AATGTTCAATACACCATATGTTGCTATTAAATGGAGTCACCAAGACATACAATAGATCTCTTGAACCGATTTCTTCTAACTGAAATTTTGCATCCTTTGACCAACATCTCTTCAATCTCTCTCCTTCCCAGGTTCTTTCGACGACCATTT
+
ffffffffffffffffffffffffffffffffffffffffffffffffffffffffffffffffffffffffffffffffffffffffffffffffffffffffffffffffffffffffffffffffffffffffffffffffffffff
@cA01~tA01_GU182344.1_67244_67130_1_0_0_0_0:0:0_0:0:0_18c/2
GCCTCCCTGGGACTCGCAGGATTTCCAAGCTAGATGACAACATGACAGGTGGAAACAGGCCCATTCCTTCGCCAGGGGCCCCAAGCTCCATCCCAGGAGATGAGAAGAGGCTCTTCTCATTGGTCAGTGGATCCCTGAGGGGACAGAGGC
+
ffffffffffffffffffffffffffffffffffffffffffffffffffffffffffffffffffffffffffffffffffffffffffffffffffffffffffffffffffffffffffffffffffffffffffffffffffffff
@cA01~tA01_GU182344.1_13004_12872_1_0_0_0_0:0:0_1:0:0_18d/2
GTAGTTTTCTCTTCTTCAAGTAAACATGTCTGCCCTCATGGTTTCGTCAATGGGACTCTTTTCTTGCCTAAGGCTTCCGGTGTTATCATTACCACGTCCACATAACCTCATCTGTTCTCCGCTGGGTTCTCACCCCTGGACTCTGAGCTT
+
ffffffffffffffffffffffffffffffffffffffffffffffffffffffffffffffffffffffffffffffffffffffffffffffffffffffffffffffffffffffffffffffffffffffffffffffffffffff
@cA01~tA01_GU182344.1_15355_15497_0_1_0_0_0:0:0_0:0:0_18e/2
ACCCTCAGTGCCTACCTGCACCCAAGAACAGGGCTGTCGGCTGTGCAGAGACCCAGTTTCCAGGCCCATATCCCCACCCCAAGCCCATATCTCCACTCCAGGCTGATATTTCCACCCTAGGCCCATATCGCCAATCCAGGCTCAGATCTC
+
ffffffffffffffffffffffffffffffffffffffffffffffffffffffffffffffffffffffffffffffffffffffffffffffffffffffffffffffffffffffffffffffffffffffffffffffffffffff
@cA01~tA01_GU182344.1_112878_112924_0_1_0_0_0:0:0_0:0:0_18f/2
AAACATGACATCCGACCAACATTGCAGGATGACTGTCTCTTCTGATTTCACCAGGTGACCTGGGAGGGCCAGGAAGGAAGGTTTTCTGTGGACTCCTAGGAAGAGAGGTTGTGAGTTTAGAAGGTGTCTCTCTTTATCATCCCATCCATG
+
ffffffffffffffffffffffffffffffffffffffffffffffffffffffffffffffffffffffffffffffffffffffffffffffffffffffffffffffffffffffffffffffffffffffffffffffffffffff
@cA01~tA01_GU182344.1_142078_142236_0_1_0_0_1:0:0_0:0:0_190/2
AGGTGGGCAGGGGTCAAGTGAAATAGATACTTGTGGGCTAAGCAAAGGAGTGTGTTTTCTCTGCAGCAGGCAGTGGCGACCTTAGGCATTTGTAAGCAAGAGAGAGGCATGTTCAGATTCGTGGTGTGAGGAAGAGCGATCCCCTAAGAT
+
ffffffffffffffffffffffffffffffffffffffffffffffffffffffffffffffffffffffffffffffffffffffffffffffffffffffffffffffffffffffffffffffffffffffffffffffffffffff
@cA01~tA01_GU182344.1_113567_113363_1_0_0_0_0:0:0_0:0:0_191/2
AAGATGAGCTTGGTATTCTTATGGAGAGAGACTGACTTGGTGAGGTCTGTGCCAACAGAGACAGAGAAACAAGAGACACAAGTACAGACCAGGTGTCATAACAGAGGACAAACACAGGGGCCATACCGGGAGTTAGAAAAGACAGAAAGA
+
ffffffffffffffffffffffffffffffffffffffffffffffffffffffffffffffffffffffffffffffffffffffffffffffffffffffffffffffffffffffffffffffffffffffffffffffffffffff
@cA01~tA01_GU182344.1_75666_75513_1_0_0_0_0:0:0_1:0:0_192/2
AAAAGTTTACAAGAAAATAAGCCCATTTGCAATAACTACAGAAAACAAAACATGCAGGAATAAATTCACCCAAGGAGTAGAAAAATCTGTATGCAAAAGCTATAAAACATTGATGAAAAAACTCAAGAAATAAACAAATAAATCGAAAGA
+
ffffffffffffffffffffffffffffffffffffffffffffffffffffffffffffffffffffffffffffffffffffffffffffffffffffffffffffffffffffffffffffffffffffffffffffffffffffff
@cA01~tA01_GU182344.1_58010_57826_1_0_0_0_0:0:0_0:0:0_193/2
TCCTGCTCCCCTTTCCTACTAATTCACAGGAGGACAGGTGGTTTTGAAGCAATAGATGGCCGAGGGGGTGGTCCTTCCCCCAGCCTCTCGGGTAGAACAGCAGCCTAATATGTGTCTCCCGAGATCACAAAGAGCAGCAGGTTTCACACG
+
ffffffffffffffffffffffffffffffffffffffffffffffffffffffffffffffffffffffffffffffffffffffffffffffffffffffffffffffffffffffffffffffffffffffffffffffffffffff
@cA01~tA01_GU182344.1_84220_84389_0_1_0_0_0:0:0_0:0:0_194/2
TAAAACCTCAAAAACACAAGTAATCACAACAACAACAAAAAAAATAGACCATTGGGATTATATCAAATCAAGCAGCTTCTGCACCGCAAAGGAAGCAACCAATGAAGTGAAGAAGAGAAAACCCACAGAATGGGAGCAAATATTTGCAAA
+
ffffffffffffffffffffffffffffffffffffffffffffffffffffffffffffffffffffffffffffffffffffffffffffffffffffffffffffffffffffffffffffffffffffffffffffffffffffff
@cA01~tA01_GU182344.1_7359_7510_0_1_0_0_0:0:0_0:0:0_195/2
ACACTGCTGATACGAATGTAAATTAGTACAGCCATTACAGAGGAGAAGAGTATGGAAGTTCCTCAAAAAATAAAATGAGGTCGGGCACAGTGGTTCATGCCTGTAATCCCAGCACATTGGGAGGCCGAGGTGGGTAGGTCACTTGAGGTC
+
ffffffffffffffffffffffffffffffffffffffffffffffffffffffffffffffffffffffffffffffffffffffffffffffffffffffffffffffffffffffffffffffffffffffffffffffffffffff
@cA01~tA01_GU182344.1_41638_41695_0_1_0_0_0:0:0_0:0:0_196/2
TTCACTCGCTGCTTATCTGTTAGTAATGAACCTGCCTATGTAACGTATTCTCTGTGTGTTCTGTCTCCCTGGAGTGACGGTGAGTGATAGGAATTGGCGTAGGCCCAGGTGCAGTCTAGGAGGTGTTTAGGGTCTTTTCTGGGAAGACTG
+
ffffffffffffffffffffffffffffffffffffffffffffffffffffffffffffffffffffffffffffffffffffffffffffffffffffffffffffffffffffffffffffffffffffffffffffffffffffff
@cA01~tA01_GU182344.1_60050_60249_0_1_0_0_0:0:0_0:0:0_197/2
TATGTTTGGAATTGTGAGTTCCTCAGTGTGATTGCAGCCTCAAGTAGACTAGGAAGTAAGCCAGTTAGGTTGGAGAGGTGGGCAGGGGTCAAGTGAAATGGAGAACTGTGGGTTAAGCAAAGGAGTGTGTTTTTTCTCCAGCAGGCAGTG
+
ffffffffffffffffffffffffffffffffffffffffffffffffffffffffffffffffffffffffffffffffffffffffffffffffffffffffffffffffffffffffffffffffffffffffffffffffffffff
@cA01~tA01_GU182344.1_113563_113413_1_0_0_0_2:0:0_0:0:0_198/2
GCCAACAGAGACAGAGAAACAAGAGACACAAGTACAGACCAGGTGTCATAACAGAGGACAAACACAGGGGCCATACCGGGAGTTAGAAAAGACAGAAAGAGTTAAAGGAGACAGACAGACATGTCCCAGACAGAGGTGTCCTTCCATGCT
+
ffffffffffffffffffffffffffffffffffffffffffffffffffffffffffffffffffffffffffffffffffffffffffffffffffffffffffffffffffffffffffffffffffffffffffffffffffffff
@cA01~tA01_GU182344.1_135164_135238_0_1_0_0_0:0:0_0:0:0_199/2
GGTGTGGTAAGGAAGAAGGGTCTGAGTGATGCCATGTGAGATGTGACCAGTCTTTGTGGGCTTTGAGGAAGGAGGAAGGGTACCAGGAGCCAAGGAACATGGGAGCCTCTAGAAGCTGAGAAAAGTGAGAAGCAGATTCTTGCCTGGAAC
+
ffffffffffffffffffffffffffffffffffffffffffffffffffffffffffffffffffffffffffffffffffffffffffffffffffffffffffffffffffffffffffffffffffffffffffffffffffffff
@cA01~tA01_GU182344.1_1696_1859_0_1_0_0_0:0:0_0:0:0_19a/2
CTATTAGAAGATCTGGAATGTCAGGGTCATGACTGTGGTTCCCCCACCTCTTAGGTAGAATGACAGCAGCCACATTGCAGCCCCTACCGTCATGGAAACGCTGGAGGGTGTGAGTTATGCTCTTGTCCTCAGAGGCCTGTTGTTCCTTGC
+
ffffffffffffffffffffffffffffffffffffffffffffffffffffffffffffffffffffffffffffffffffffffffffffffffffffffffffffffffffffffffffffffffffffffffffffffffffffff
@cA01~tA01_GU182344.1_119962_119825_1_0_0_0_0:0:0_0:0:0_19b/2
ATCCGACCATCTCAGCAACCCAAAGTACTGGGATTACAGGCGTGAGCCACTTTGCCCAGCCAGAATTCAAAATAAATAATAGATAATGCTGAGTGTATAATTTTGGGTGACAGAGAAGGTCTCACTAATCAGATATTTGTGACATTAATG
+
ffffffffffffffffffffffffffffffffffffffffffffffffffffffffffffffffffffffffffffffffffffffffffffffffffffffffffffffffffffffffffffffffffffffffffffffffffffff
@cA01~tA01_GU182344.1_67244_67115_1_0_0_0_0:0:0_0:0:0_19c/2
GGGGACTCGGGGAGGGCCTCCCTGGGACTCGCAGGATTTCCAAGCTAGATGACAACATGACAGGTGGAAACAGGCCCATTCCTTCGCCAGGGGCCCCAAGCTCCATCCCAGGAGATGAGAAGAGGCTCTTCTCATTGGTCAGTGGATCCC
+
ffffffffffffffffffffffffffffffffffffffffffffffffffffffffffffffffffffffffffffffffffffffffffffffffffffffffffffffffffffffffffffffffffffffffffffffffffffff
@cA01~tA01_GU182344.1_125318_125456_0_1_0_0_0:0:0_0:0:0_19d/2
CATTAAAGACTTTTGATGTATTTTTGTTTTTATCTGAGATTCAAACTTTTCTTCATGTGTAATGTGCAAAATATCTAAGAGGTATTATTAACATTATCAGAGTAATTGTGACAAAAAGCCATTCTAATTTTCCTGATGAGTTTCTAGTAC
+
ffffffffffffffffffffffffffffffffffffffffffffffffffffffffffffffffffffffffffffffffffffffffffffffffffffffffffffffffffffffffffffffffffffffffffffffffffffff
@cA01~tA01_GU182344.1_64279_64130_1_0_0_0_0:0:0_0:0:0_19e/2
GCCTATCCTGGTTCCTCTTCCACCCCCACATAGAAGCAGGAAAGACATTAGTTCGAAATAGATACAACAGCCCAAGAGATGAGGCTGAGCCCAGCGGCAAGGGAATCAGGAGCTACTAGAGACAGAGGGACAGAGAAGAGGGAGGGAGAC
+
ffffffffffffffffffffffffffffffffffffffffffffffffffffffffffffffffffffffffffffffffffffffffffffffffffffffffffffffffffffffffffffffffffffffffffffffffffffff
@cA01~tA01_GU182344.1_124275_124395_0_1_0_0_1:0:0_0:0:0_19f/2
AACCCATGCACATCCTCCTGTATACATGAAATCATCTCTTGATTACTTATAATTCCTGACACAGCCTACACGCCACTCAATTTGTGTCGATTCAACATAGTTTTTTGCTTCTTGAAACTTCGGGGATTTTTTTCTGAAAATATTTTTGAT
+
ffffffffffffffffffffffffffffffffffffffffffffffffffffffffffffffffffffffffffffffffffffffffffffffffffffffffffffffffffffffffffffffffffffffffffffffffffffff
@cA01~tA01_GU182344.1_64843_64631_1_0_0_0_0:0:0_0:0:0_1a0/2
CTCCATCGGTCGCATGACGCAAGACCTTGCAGGGACCTACAGATGCTACGGTTCTGTTCCTCATTCCCCCTATCAGTTGTCAGCTCCCAGTGACCCTCTGGACATCGTGATTACAGGTGAGAGTGTCTGGACATTATTCTCATTGTCACT
+
ffffffffffffffffffffffffffffffffffffffffffffffffffffffffffffffffffffffffffffffffffffffffffffffffffffffffffffffffffffffffffffffffffffffffffffffffffffff
@cA01~tA01_GU182344.1_84740_84850_0_1_0_0_0:0:0_0:0:0_1a1/2
CCTGGGAGTCCTGGCATCCCATTCTCCATAATCATTGTAGGTGACACCAACTATCTTGAGACTTCAAGGTATAAGGAGAAAACAGGAGCATCACACTACCTGACTTAAAAATATGTTACAGAGCTGTAGTAAGCAAAACAACATGACATT
+
ffffffffffffffffffffffffffffffffffffffffffffffffffffffffffffffffffffffffffffffffffffffffffffffffffffffffffffffffffffffffffffffffffffffffffffffffffffff
@cA01~tA01_GU182344.1_122158_122017_1_0_0_0_0:0:0_0:0:0_1a2/2
AACTTCTAAAGAAAAGAGATTGGTTTGCCTCACCGTTCTGCAGGCTGTACTGGAAGCATGGCACCAGCATCTATTTCTCGTGACGGCCTCAGGCTGCTCCCACTCTGGCAGAAGGGAAGGAGGGTCTGTCTGTGCAGAGACCGCAGAGAT
+
ffffffffffffffffffffffffffffffffffffffffffffffffffffffffffffffffffffffffffffffffffffffffffffffffffffffffffffffffffffffffffffffffffffffffffffffffffffff
@cA01~tA01_GU182344.1_128991_129141_0_1_0_0_0:0:0_0:0:0_1a3/2
CCCTCTCTGTGCAGAAAGAAGTGCTCAAACATGACATCTGACCAACATTGCAGGATGACTGTCTCTCCTGATTTCAGCAGGGGCCCTGGGTGGGCCAGGAGGGAAGGTTTTCTGTGGTTTCCTAGAAAGAGAAGTTGTGAGTTTAGAAGG
+
ffffffffffffffffffffffffffffffffffffffffffffffffffffffffffffffffffffffffffffffffffffffffffffffffffffffffffffffffffffffffffffffffffffffffffffffffffffff
@cA01~tA01_GU182344.1_130124_129952_1_0_0_0_0:0:0_0:0:0_1a4/2
TAATTATCCCAGGATATCATGGCCCCAGAACACCAACCCCTAAATACTGTGTGTACTTGGTGTCCCCAGACTAGATTCTGAGGCTCATATTCCAAATAATCCTACATATAATAGGATCACTGAGAGACACAGAGATAAATCAGGGACTTC
+
ffffffffffffffffffffffffffffffffffffffffffffffffffffffffffffffffffffffffffffffffffffffffffffffffffffffffffffffffffffffffffffffffffffffffffffffffffffff
@cA01~tA01_GU182344.1_114786_114690_1_0_0_0_0:0:0_0:0:0_1a5/2
ATGAAGAGAGATAGGGTGGAGGGTGAGACAGAGAAAGAGAGCATTAGGCCATAGAGCAGGGGAGTGAGTTCTCAGGTCAGGTGTGAGGGGAGCTGTGACAAGGAAGATCCCCCCTGAGGAAACTGCCCCTTCTCCTTCCAGGTCTATATG
+
ffffffffffffffffffffffffffffffffffffffffffffffffffffffffffffffffffffffffffffffffffffffffffffffffffffffffffffffffffffffffffffffffffffffffffffffffffffff
@cA01~tA01_GU182344.1_56332_56540_0_1_0_0_0:0:0_0:0:0_1a6/2
CTTGTCATTCTCCCCACCTCATTCCCAGCATTTGAGTCAGAGCCTCTTCCTTCCACATCAGATTGTTTTCACCTTTGTGCCTTCATGGCTGACAGCTGTGTGTGCAAAATCCTTCCGCCAATCTTTCAGGGGTTCATTCCGTGTTTTTCA
+
ffffffffffffffffffffffffffffffffffffffffffffffffffffffffffffffffffffffffffffffffffffffffffffffffffffffffffffffffffffffffffffffffffffffffffffffffffffff
@cA01~tA01_GU182344.1_125466_125380_1_0_0_0_0:0:0_0:0:0_1a7/2
GGAGTTCAGTGGCTTGAGCTCAGCTCACTGCAGCCTCCGCCTCCCAGGTTCAAGCAATTCTCGTGCCTCAGGTTTAGTACTAGAAACTCATCAGGAAAATTAGAATGGCTTTTTGTCACAATTACTCTGATAATGTTAATAATACCTCTT
+
ffffffffffffffffffffffffffffffffffffffffffffffffffffffffffffffffffffffffffffffffffffffffffffffffffffffffffffffffffffffffffffffffffffffffffffffffffffff
@cA01~tA01_GU182344.1_72875_72748_1_0_0_0_0:0:0_0:0:0_1a8/2
ATATCTTCAAAAGAAATTTCTTTTTGTGGCAAAAGACTTCTGAAGGTGCTCATGATGATATAGGGAGAAGAGGGGTTCTGGACAGGAAGAATTTTATGAAGGTGAGATGGGGAAATAGCTCCATTTCAGAGCTTCTGGGGAGAGAGGGGC
+
ffffffffffffffffffffffffffffffffffffffffffffffffffffffffffffffffffffffffffffffffffffffffffffffffffffffffffffffffffffffffffffffffffffffffffffffffffffff
@cA01~tA01_GU182344.1_138093_138327_0_1_0_0_0:0:0_0:0:0_1a9/2
GGAAGGGGAACATCACACTCTGGGGACTGTTGTGGGGTGGGGGGAGGGGGGAGGGATAGCATTAGGAGATATACCTAATGCTAAATGACGAGTTGATGGGTGCAGCACACCAGCATGGCACATGTATACATATGTAACTAACCTGCACAT
+
ffffffffffffffffffffffffffffffffffffffffffffffffffffffffffffffffffffffffffffffffffffffffffffffffffffffffffffffffffffffffffffffffffffffffffffffffffffff
@cA01~tA01_GU182344.1_142565_142340_1_0_0_0_1:0:0_0:0:0_1aa/2
TTTGCTTAGCCCACAAGTATCTATTTCACTTGACCCCTGCCCACCTCTCCAACCTAACTGGCTTACTTCCTAGTCCTACTTGAGGCTGCAATCACACTGAGGAACTCACAATTCCAAACATACAAGAGGCTCCCTCTTAACACGGCACTT
+
ffffffffffffffffffffffffffffffffffffffffffffffffffffffffffffffffffffffffffffffffffffffffffffffffffffffffffffffffffffffffffffffffffffffffffffffffffffff
@cA01~tA01_GU182344.1_33757_33636_1_0_0_0_0:0:0_1:0:0_1ab/2
GGGAAGATGGAGCTCAGGTAGTTGATGAGTTGACCTTGAGATGGGGAGACAGCCTGGACTGTCCCGCTGGGCTCAGTGTAATCACAAGGGTCCACATGAAAGGAGGAGGAAGAGGGGAGTGGGGATTAGAGCAGCGCAATGGGAGACTCC
+
ffffffffffffffffffffffffffffffffffffffffffffffffffffffffffffffffffffffffffffffffffffffffffffffffffffffffffffffffffffffffffffffffffffffffffffffffffffff
@cA01~tA01_GU182344.1_92474_92644_0_1_0_0_0:0:0_2:0:0_1ac/2
CATGAGCAACATGGTGCTGCCGGTGCAGACAGGCGGCCGCGCCCCAGCTCTGCTCAGCAGCGCACAGGATGTTATTTGGCGCCCTGCCCATGCAGTTTACATGTTGACCACATCATGAGAGGGTGACGTACGCAGGCTCTTTCTACCTTG
+
ffffffffffffffffffffffffffffffffffffffffffffffffffffffffffffffffffffffffffffffffffffffffffffffffffffffffffffffffffffffffffffffffffffffffffffffffffffff
@cA01~tA01_GU182344.1_65170_64997_1_0_0_0_0:0:0_1:0:0_1ad/2
ACAGACATGTGCCAGAGAGAGGTGTCCTTCCATGCTGACTTTGCTCAGAGACCTGGCACAGGTTAGAAGTTTCATTTCTGTTTTTCTTCCACAAAGTGTTCTCTACCAGAAGAACCCAAGGACACCCATATTTCTGGCCTGAGTTGGGCC
+
ffffffffffffffffffffffffffffffffffffffffffffffffffffffffffffffffffffffffffffffffffffffffffffffffffffffffffffffffffffffffffffffffffffffffffffffffffffff
@cA01~tA01_GU182344.1_12541_12501_1_0_0_0_0:0:0_0:0:0_1ae/2
TGTACCAGCAGCTGGACTCTGAAGGCGTGAGTCTGCATCTTAGGGCATCGCTCTTCCTCACACCACGAATCTGAACATGCCTCTCTCTTGCTTACAAATGTCTAAGGTCCCCACTGCCTGCTGGAGAGAAAACACACTTGCTTAGCCCAC
+
ffffffffffffffffffffffffffffffffffffffffffffffffffffffffffffffffffffffffffffffffffffffffffffffffffffffffffffffffffffffffffffffffffffffffffffffffffffff
@cA01~tA01_GU182344.1_13021_12780_1_0_0_0_0:0:0_0:0:0_1af/2
GCACTTAGATACGTGCTATTCCACCTTTCCTCAGAGTATCTTTCAGCCTTCTGTCAGCAGTAAAACTTATAAATTTTTTTTATAATTTCAATGTAGTTTTCTCTTCTTCAAGTAAACATGTCTGCCCTCATGGTTTCGTCAATGGGACTC
+
ffffffffffffffffffffffffffffffffffffffffffffffffffffffffffffffffffffffffffffffffffffffffffffffffffffffffffffffffffffffffffffffffffffffffffffffffffffff
@cA01~tA01_GU182344.1_92850_92687_1_0_0_0_0:0:0_2:0:0_1b0/2
TCAACATGTAAACTGCATGGGCAGGGCGCCAAATAACATCGTGTGCGCTGCTGAGCTGAGCTGGGGCGCGGCCGCCTGTCTGCACCGGCAGCACCATGTTGCTCATGCTCGTCAGCATGGCGTGTGTTGGTGAGTCCTGGAAGGGAATCG
+
ffffffffffffffffffffffffffffffffffffffffffffffffffffffffffffffffffffffffffffffffffffffffffffffffffffffffffffffffffffffffffffffffffffffffffffffffffffff
@cA01~tA01_GU182344.1_27289_27510_0_1_0_0_0:0:0_0:0:0_1b1/2
AAATTTCACCCCCACTGTGGGAGGTTGGGCCTCTTGAGAGGTGTTTGGGTCATGGAGGTGGATCCATCATGAACAGACCAATGCTGTCCCAAGGAGACGGGGTTAGCAAGTTCCCCTTCTATTAGTTCCTGGAGAGCTGGTTGTTCAAAA
+
ffffffffffffffffffffffffffffffffffffffffffffffffffffffffffffffffffffffffffffffffffffffffffffffffffffffffffffffffffffffffffffffffffffffffffffffffffffff
@cA01~tA01_GU182344.1_60625_60858_0_1_0_0_0:0:0_0:0:0_1b2/2
ACTCTGTGGATACTTTCTCTCAATATTTTTGATTTATACTTGGTTCAATAAACACCTGTAAACCCCGCAGATATGGAGGAGTGACCGTATATTTATATTATGAAAGATGATGTGTTGATATGTGTCCCCATGGAGATGAGACTAACAAGG
+
ffffffffffffffffffffffffffffffffffffffffffffffffffffffffffffffffffffffffffffffffffffffffffffffffffffffffffffffffffffffffffffffffffffffffffffffffffffff
@cA01~tA01_GU182344.1_116388_116551_0_1_0_0_0:0:0_0:0:0_1b3/2
GTACCCTGTTGGTAGGAGTGTAAATTAGTACAGCCATTACGGAGAAAAGTATGGAAGTCCTTTAAAGAACTAAAAAGAGGTTGGATGAAGTGGATCATGCCTGTAATCCCGGCACTTTGGGAGACCGAGGCGGGCACCTCAGTTGAGGTC
+
ffffffffffffffffffffffffffffffffffffffffffffffffffffffffffffffffffffffffffffffffffffffffffffffffffffffffffffffffffffffffffffffffffffffffffffffffffffff
@cA01~tA01_GU182344.1_132556_132406_1_0_0_0_0:0:0_0:0:0_1b4/2
AGTGCTGGAACAGTCATATGAGTGCAGATATCACTTCGATACACTGATGTCCTTTCCTTTGGATATAAACCCAGTAGTGAAATTGCTGGACACTATGAAAGTTCTCTTTTTTTTTTTTTCTTTTTTGAGAAAGAGTTTCCCTCCTTAGTC
+
ffffffffffffffffffffffffffffffffffffffffffffffffffffffffffffffffffffffffffffffffffffffffffffffffffffffffffffffffffffffffffffffffffffffffffffffffffffff
@cA01~tA01_GU182344.1_111886_111735_1_0_0_0_0:0:0_0:0:0_1b5/2
ATGTTATAGGGGAAGGGACTGAAGGGGAAGATGGAGCTCAGGTTGTTGATGAGTTGACCTTGAGATGGGGAGACAGCCTGGACTGTCCCGGTGGGCTCAATATAATCACAAGTGTCCACATGAAAGGAGGAGGAAGAGGAGAGTGGGGAT
+
ffffffffffffffffffffffffffffffffffffffffffffffffffffffffffffffffffffffffffffffffffffffffffffffffffffffffffffffffffffffffffffffffffffffffffffffffffffff
@cA01~tA01_GU182344.1_112018_111804_1_0_0_0_0:0:0_0:0:0_1b6/2
GAGACAGCCTGGACTGTCCCGGTGGGCTCAATATAATCACAAGTGTCCACATGAAAGGAGGAGGAAGAGGAGAGTGGGGATTAGAGCAGCGTAGTGGGAGACTCCATCAGCTTTGAAGGTGGATGAAGGCCATAAGCCATGAATGCAGGT
+
ffffffffffffffffffffffffffffffffffffffffffffffffffffffffffffffffffffffffffffffffffffffffffffffffffffffffffffffffffffffffffffffffffffffffffffffffffffff
@rand_0_0_0_0_1_1_0:0:0_0:0:0_1b7/2
GTTCGCATCTAATGTACATGAAGTGCGACTATCCGTGTCCGGCTGAGAGACCCTTTTGTTAGAGAGCATTCAGACATACCCTCCGCTCTTGTTTGTAAAATTTAAATAATCAGTAGCTAACCGTAGGGAGGGGATTAGCGCCTGAAGTTC
+
ffffffffffffffffffffffffffffffffffffffffffffffffffffffffffffffffffffffffffffffffffffffffffffffffffffffffffffffffffffffffffffffffffffffffffffffffffffff
@cA01~tA01_GU182344.1_117674_117737_0_1_0_0_0:0:0_1:0:0_1b8/2
TCACTGCAACCTCAGCCTCCTGGGTTCAATCAATTCTCTTGCCTCAAACTCCTGAGTAGTAGTATTACAGGTGCCGACCACCATGCTCAGCTAATTTTTATATTTTTAGTGGAGACGATGTTTCATCACGTCGGCCAGAGTAATCTTGTA
+
ffffffffffffffffffffffffffffffffffffffffffffffffffffffffffffffffffffffffffffffffffffffffffffffffffffffffffffffffffffffffffffffffffffffffffffffffffffff
@cA01~tA01_GU182344.1_77407_77556_0_1_0_0_0:0:0_0:0:0_1b9/2
ATCTCTTCAATCTCTCTCCTTCCCAGGTTCTTTCGACGACCATTTTACTGTTCCTCTAGGTTCCACTTCTTACACTCCACACATGAGATCATGTGGCATTTGTCTTTCTGTGCCTGGATTGTTTCCCTTAACATAATGTCCTCTAAGTTT
+
ffffffffffffffffffffffffffffffffffffffffffffffffffffffffffffffffffffffffffffffffffffffffffffffffffffffffffffffffffffffffffffffffffffffffffffffffffffff
@rand_0_0_0_0_1_1_0:0:0_0:0:0_1ba/2
CAACGCACCTGCACATATACCGGGTGTTCGATCAGTGAGCGCGTCAGGACTCTACGGCTGGCCTCGGATGAAAGTATATAGCCCCCTTGCAAATCTGTGTAGGGGGGGGCTTTTCAGGCGTAGCGCAAGGTGTGCAAGCTGCGGGTCCCA
+
ffffffffffffffffffffffffffffffffffffffffffffffffffffffffffffffffffffffffffffffffffffffffffffffffffffffffffffffffffffffffffffffffffffffffffffffffffffff
@cA01~tA01_GU182344.1_123994_123802_1_0_0_0_0:0:0_0:0:0_1bb/2
GCTGCAATCACACTGAGGAACTCACAATTCCAAACATACAAGAGGCTCCCTCTTAACACAGCACTTAGACACGTGCTGTTCCACCTCCCTTCAGACTATCTTTCAGCCTTCTGCCAGCAGTAAAACTTATAAATTTTTTAAATAATTTCA
+
ffffffffffffffffffffffffffffffffffffffffffffffffffffffffffffffffffffffffffffffffffffffffffffffffffffffffffffffffffffffffffffffffffffffffffffffffffffff
@cA01~tA01_GU182344.1_61355_61112_1_0_0_0_0:0:0_0:0:0_1bc/2
TGCATAGGTTATTTGCAAACGCTGTGCCATTTCATATAAGAGGCTTGAGCATCTACAGATTTTGGTATCTGAGTGGAGATCTCAAAACCAATCACCCACGAATAGTGAAGGATGACCGTATATGACTTTTATTTCTCAAATTTAAATATA
+
ffffffffffffffffffffffffffffffffffffffffffffffffffffffffffffffffffffffffffffffffffffffffffffffffffffffffffffffffffffffffffffffffffffffffffffffffffffff
@cA01~tA01_GU182344.1_114934_114828_1_0_0_0_0:0:0_0:0:0_1bd/2
CAGGTCTATATGAGAAACCTTCTCTCTCAGCCCAGCCGGGCCCCACGGTTCAGGCAGGAGAGAATGTGACCTTGTCCTGCAGCTCCCGGAGCTCCTATGACATGTACCATCTATCCAGGGAAGGGGAGGCCCATGAACGTAGGCTCCCTG
+
ffffffffffffffffffffffffffffffffffffffffffffffffffffffffffffffffffffffffffffffffffffffffffffffffffffffffffffffffffffffffffffffffffffffffffffffffffffff
@cA01~tA01_GU182344.1_137347_137464_0_1_0_0_0:0:0_0:0:0_1be/2
AAACGTGCTACTCTTTGTGATCTCGCGAGACACATGTTAGGCTGCTGTTCCACCTGAGAGGCTGGGGGAAAGACCACCCCCTCCACCATCTATTGCTTCAAAACCACCTGTCCTCCTGTGAATTAGTAGGAAAGGGGAGCAGGAGCTAGT
+
ffffffffffffffffffffffffffffffffffffffffffffffffffffffffffffffffffffffffffffffffffffffffffffffffffffffffffffffffffffffffffffffffffffffffffffffffffffff
@cA01~tA01_GU182344.1_51697_51828_0_1_0_0_1:0:0_0:0:0_1bf/2
AAACTGAGCCCAGTCTCCCTCCTCTGGGTCTCTCCTGACCGCTTTCTCCATCTGCCTGGGTGCCTGGAGCCCTGGCCGTGGGCCTCCATGCAGGCCATGTAGGAGGGTTTGGAGGTGCCCTGTCGGCCATCCTGTGCCCTGATCCCTCCC
+
ffffffffffffffffffffffffffffffffffffffffffffffffffffffffffffffffffffffffffffffffffffffffffffffffffffffffffffffffffffffffffffffffffffffffffffffffffffff
@cA01~tA01_GU182344.1_46054_45903_1_0_0_0_0:0:0_0:0:0_1c0/2
GAGAACAATTTCCAGGAAGCCGTGTTCCGCTCTTGAGCGAGCACCCACTGGGCCTCATGCAAGGTAGAAAGAGCCTGCGTACGTCACCCTCCCATGATGTGGTCAACATGTAAACTGCATGGGCAGGGCGCCAAATAACATCCTGTGCGC
+
ffffffffffffffffffffffffffffffffffffffffffffffffffffffffffffffffffffffffffffffffffffffffffffffffffffffffffffffffffffffffffffffffffffffffffffffffffffff
@cA01~tA01_GU182344.1_40956_41014_0_1_0_0_1:0:0_0:0:0_1c1/2
TCTATATGGTCTCATGCTCACAGAAAGCCAAATACGGAAGAGGTTTTAGGCTCATTGCCTAATGGATAAGACAAAGGATCAAAGAAGTAATTATAGAGAAATACAAAAATGATGATTGGAATTCAGGTGCCTTTGTCATTCGTGTGTGTT
+
ffffffffffffffffffffffffffffffffffffffffffffffffffffffffffffffffffffffffffffffffffffffffffffffffffffffffffffffffffffffffffffffffffffffffffffffffffffff
@cA01~tA01_GU182344.1_101310_101584_0_1_0_0_0:0:0_0:0:0_1c2/2
GAACTTCTCTAAAACACCTCGCCCTCATCAGATGTTCCCTTCCCTTCCCTCTCTCAAGTCCCCAGGAATTTATCCTCCAGTTAGGAATGCAGGAAGAAAAAACACTGCATGTTTCCTGAGAAGGATGTCAGATTGGCAATCATTCTTCTA
+
ffffffffffffffffffffffffffffffffffffffffffffffffffffffffffffffffffffffffffffffffffffffffffffffffffffffffffffffffffffffffffffffffffffffffffffffffffffff
@cA01~tA01_GU182344.1_85000_85082_0_1_0_0_0:0:0_0:0:0_1c3/2
AACGCTTGAATCCAAGGCTTCTACCTCCCCAGGTTTCCAAAAGCAGAGATAAGAGGGGTCCTTCACTTACCAGTTTTGAAGCTTGGTTCAGTGGGTGAAGGCCAACTACTAGAAGGGTTTCCTAGAACATGGGACAGGAGAGAGGTGTGG
+
ffffffffffffffffffffffffffffffffffffffffffffffffffffffffffffffffffffffffffffffffffffffffffffffffffffffffffffffffffffffffffffffffffffffffffffffffffffff
@cA01~tA01_GU182344.1_2981_2896_1_0_0_0_0:0:0_0:0:0_1c4/2
AGCCTGGACTGTCCTGCTGTGCTCAGAGTAATCACAAGGGTCCTCATGAGAGGAGGAGGAAGAGGAAAGTGGGGTTAGAGCAACGTCGTGGGAGGGAGACTCCATCAGCCACAGCGGGCTTTGAAGATGGGGGAAGGCCATGAGCCACAA
+
ffffffffffffffffffffffffffffffffffffffffffffffffffffffffffffffffffffffffffffffffffffffffffffffffffffffffffffffffffffffffffffffffffffffffffffffffffffff
@cA01~tA01_GU182344.1_11880_11759_1_0_0_0_0:0:0_0:0:0_1c5/2
GGACTTTCTAGAGAGAGCACCAGACTCCCTGCCTCTGCCTTCAGCTCACAGACCATTGCCTGATTCTGAACCGTATCCTCACATCCCCTGCAGCCACTCACATCCAGGAGAAGGTTCCATGACAGGCAGAAAGTGGGACACAGAATCAAT
+
ffffffffffffffffffffffffffffffffffffffffffffffffffffffffffffffffffffffffffffffffffffffffffffffffffffffffffffffffffffffffffffffffffffffffffffffffffffff
@cA01~tA01_GU182344.1_116693_116561_1_0_0_0_0:0:0_1:0:0_1c6/2
GAGGTGCCCGCCTCGGTCTCCCAAAGTGCCGGGATTACAGGCATGATCCACTTAATCCAACCTCTTTTTAGTTCTTTAAAGGACTTCCATACTTTTCTCCGTAATGGCTGTACTAATTTACACTCCTACCAACAGGGTACCAGGGTTCTC
+
ffffffffffffffffffffffffffffffffffffffffffffffffffffffffffffffffffffffffffffffffffffffffffffffffffffffffffffffffffffffffffffffffffffffffffffffffffffff
@cA01~tA01_GU182344.1_73066_73154_0_1_0_0_0:0:0_1:0:0_1c7/2
CCCCTCGATGTATATAGTGGCACCTTGAGGTATCATCCCTGTCTTTAGCAAATGAATATTATCCCAAGGACAATATTTCATCACAATTATTCGGGATGGACGAGTGGATATTCTGGTAGCAAGAACATTACTAAAAGTCACAGCTGATAC
+
ffffffffffffffffffffffffffffffffffffffffffffffffffffffffffffffffffffffffffffffffffffffffffffffffffffffffffffffffffffffffffffffffffffffffffffffffffffff
@cA01~tA01_GU182344.1_58696_58587_1_0_0_0_1:0:0_0:0:0_1c8/2
AAGAAAAGAGATTGGTTTGCCTCACCGTTCTGCAGGCTGTACTGGAAGCATGGCACCAGCATCTATTTCTCGTGACGGCCTCAGGCTGCTCCCACTCTGGCAGAAGGGAAGGAGGGTCTGTCTGTGCAGAGACCACAGAGATCACACGGC
+
ffffffffffffffffffffffffffffffffffffffffffffffffffffffffffffffffffffffffffffffffffffffffffffffffffffffffffffffffffffffffffffffffffffffffffffffffffffff
@cA01~tA01_GU182344.1_19965_20161_0_1_0_0_0:0:0_0:0:0_1c9/2
TGACCACTCGTATGGAGAGTCACGGAAAGAGCCGAAGCATCTGTAGGTTCCTCCGTGGGTGGCAGGGCCCAGAGGAAAGTCGGCCTGGAATGTTCCGTTGACCTTGGGCCCTGCAGAGAACCTACGTTCATGGGCCTCCCCCTCCCTGGA
+
ffffffffffffffffffffffffffffffffffffffffffffffffffffffffffffffffffffffffffffffffffffffffffffffffffffffffffffffffffffffffffffffffffffffffffffffffffffff
@cA01~tA01_GU182344.1_69036_68863_1_0_0_0_0:0:0_0:0:0_1ca/2
TTTTTGATCTATGTCGTTTAGGAATACATATATGGTGTACTCATCCTGAAGTTGTTACATATTTTTAAAATTGAAATTAATCATTTCAGAGATTAAACTGCAAATATAAAAACATATTTCCACTCTTCCTGTGTAAGAACAGGATTTTAG
+
ffffffffffffffffffffffffffffffffffffffffffffffffffffffffffffffffffffffffffffffffffffffffffffffffffffffffffffffffffffffffffffffffffffffffffffffffffffff
@cA01~tA01_GU182344.1_50360_50549_0_1_0_0_0:0:0_0:0:0_1cb/2
TCATCCCCACATCTCCATCTTTCAATGTCCTTGTGCCTCTCCCTCAGGAGTCTAATTTTAGTGCTTTTCTCTGCTCCCTTCCATCATTCTCACCACTCCTCTGCCCTCTTTTCTCTCTCTTTATGTGTCTGTGAGTCTCTCAATCTCCTT
+
ffffffffffffffffffffffffffffffffffffffffffffffffffffffffffffffffffffffffffffffffffffffffffffffffffffffffffffffffffffffffffffffffffffffffffffffffffffff
@cA01~tA01_GU182344.1_60152_60112_1_0_0_0_0:0:0_0:0:0_1cc/2
TCTCAAAACCGGGTTGCCAGCTCCCATGTACCAGCAGCTGGAATCTGAAGGCGTGAGTCTGCATCTTAGGGCATCGATCTTCCTCACACCACAAATCTGAATGTGCCTCTCACTTGCTTACAAATGTCTAAGGTCCCCACTGCCTGCTGG
+
ffffffffffffffffffffffffffffffffffffffffffffffffffffffffffffffffffffffffffffffffffffffffffffffffffffffffffffffffffffffffffffffffffffffffffffffffffffff
@cA01~tA01_GU182344.1_62940_62747_1_0_0_0_0:0:0_0:0:0_1cd/2
AGCCCTGTGGTGTCTGAAGGAGAACATGTGGCTCTTCAGTGTCGCTCTCGTCTTGGGTTTAACGAATTCAGTCTGTCCAAAGAAGACGGGATGCCTGTCCCTGAGCTCTACAACAGAGTATTCCGAAACACCGTTTTCATAGGCCCTGTG
+
ffffffffffffffffffffffffffffffffffffffffffffffffffffffffffffffffffffffffffffffffffffffffffffffffffffffffffffffffffffffffffffffffffffffffffffffffffffff
@cA01~tA01_GU182344.1_89040_88846_1_0_0_0_1:0:0_1:0:0_1ce/2
ACTGATCGGCACGCTGTACTAGAAGCAGGACACTACCATCTATTTCTGGCTGCGGCCTCAGGCTGCTCCCACACTGACAGAAGAGAAGGGGGTCCTGCGTGTGCAGAGACCACAGAGATCACATGGCAAGAGAGGGAGAAAGGGAGTGTG
+
ffffffffffffffffffffffffffffffffffffffffffffffffffffffffffffffffffffffffffffffffffffffffffffffffffffffffffffffffffffffffffffffffffffffffffffffffffffff
@cA01~tA01_GU182344.1_117706_117846_0_1_0_0_0:0:0_0:0:0_1cf/2
AAGAACACAGATATAATCCATGCATTTACATCCAATTTTTTTTATTTTTTCTTTTGAGATGGAGTCTCGCTCTGTCACCCAGGCTGGAGTGCAGAGGTGCAATCTCGGTTCACTGCAACCTCAGCCTCCTGGGTTCAATCAATTCTCTTG
+
ffffffffffffffffffffffffffffffffffffffffffffffffffffffffffffffffffffffffffffffffffffffffffffffffffffffffffffffffffffffffffffffffffffffffffffffffffffff
@cA01~tA01_GU182344.1_119427_119576_0_1_0_0_0:0:0_0:0:0_1d0/2
GCCTGTAATCCCAGCTACTCGAGAGGGTGAGGCAGGAGAATCACCTGGATCCAGGAGACGCAGGTTGCAGTGAGCCAAGATCGTGACACTGCACTGTAGCCTGGAAGACAGAGGGAGACTCTGTCTCAATAAACAAACGAACAAAGAAAC
+
ffffffffffffffffffffffffffffffffffffffffffffffffffffffffffffffffffffffffffffffffffffffffffffffffffffffffffffffffffffffffffffffffffffffffffffffffffffff
@cA01~tA01_GU182344.1_137052_137229_0_1_0_0_0:0:0_0:0:0_1d1/2
CAGGTGATTGGAAGTAGGGGTGAGGTGGGGGATTTGGGTGAGGGGGAAAGTTTCTTGTGATGAACAGAGCACTTTCCCTATTTCAGGGCCTGTGCTGGTGGGTTCAGGGGGCTTTCATATTTTCCATATGATCTCATGTTCACAGAAAGC
+
ffffffffffffffffffffffffffffffffffffffffffffffffffffffffffffffffffffffffffffffffffffffffffffffffffffffffffffffffffffffffffffffffffffffffffffffffffffff
@cA01~tA01_GU182344.1_114153_114232_0_1_0_0_0:0:0_0:0:0_1d2/2
TATTATCTATATATATGTATCATCTCTCTCTCTCTATTATTTCTCTCTTTGTCTTCCTCTCTATCTCTATGTATTATCTATCCATCTATCTTCATCATCATCATCTCTATGTATCATCTATTAATGAATCAATCAATCATCATCTATGTA
+
ffffffffffffffffffffffffffffffffffffffffffffffffffffffffffffffffffffffffffffffffffffffffffffffffffffffffffffffffffffffffffffffffffffffffffffffffffffff
@cA01~tA01_GU182344.1_39382_39600_0_1_0_0_0:0:0_1:0:0_1d3/2
AGAGGTGCAATCTCGGTTCACTGCCACCACAGCCTCCTGGGTTCAATCACTTCTCTTGCCTCAAACTCCTGAGTAGTGGTATTACAGGTGCTGACCACCATGCTCAGCTAATTTTTATATTTTTAGTGGAGACGATGTTTCATCACGCTG
+
ffffffffffffffffffffffffffffffffffffffffffffffffffffffffffffffffffffffffffffffffffffffffffffffffffffffffffffffffffffffffffffffffffffffffffffffffffffff
@cA01~tA01_GU182344.1_24796_24988_0_1_0_0_0:0:0_0:0:0_1d4/2
TTGGCATGCTGAGACGGTCGGATCACTTGAGGTTGGGAGTTTCAGACAAGCTTGGCCAACGTGGTGAAACATCCTCTCTACAAAAAATATACAAAAAGAATTAGCCGGGCACGGTGGCAGTTGCCTGTAATCCCAGCTACTCGAGAGGCG
+
ffffffffffffffffffffffffffffffffffffffffffffffffffffffffffffffffffffffffffffffffffffffffffffffffffffffffffffffffffffffffffffffffffffffffffffffffffffff
@cA01~tA01_GU182344.1_8942_9089_0_1_0_0_0:0:0_1:0:0_1d5/2
GTTACGCACCTGGGCCTCCCTTATTTTCATGTCGGTCACTGTTAATCATGTAGGGATTCCTAGTTAGCTCTGAGTTGAATCCAAGGGCTGTGAGTGTCAAACACACGCTCCTTGTTCCTCCTTAGTTTCCTCTGTACCCAGTGTGCTCTC
+
ffffffffffffffffffffffffffffffffffffffffffffffffffffffffffffffffffffffffffffffffffffffffffffffffffffffffffffffffffffffffffffffffffffffffffffffffffffff
@cA01~tA01_GU182344.1_91139_91277_0_1_0_0_0:0:0_0:0:0_1d6/2
GATTGGTTTCAGGATCTCCACTCAGATAGCACAATCTGCAGATGCTCAAGCCTCTTACATGAAATGGCACAGCATTTGCAAATAACCCATGCACATCCTCCTGTGTACATGAAATCATCCCTTGATTATTTATAATTCCTGATACAGCCT
+
ffffffffffffffffffffffffffffffffffffffffffffffffffffffffffffffffffffffffffffffffffffffffffffffffffffffffffffffffffffffffffffffffffffffffffffffffffffff
@cA01~tA01_GU182344.1_55754_55639_1_0_0_0_0:0:0_0:0:0_1d7/2
GGCTCCCAGTTCCTTGGCTCCTGGTCCCCTTCCTCCTTCCTCAAAGCCCACAAAGACTGGTCACATCTCACATGGCATCACTCAGTGCCTTCTTCCTTACCACACCTCTTTCTCTGAGTGCTGCTCTCCCTTCTTCCTCATCTTTTGAAA
+
ffffffffffffffffffffffffffffffffffffffffffffffffffffffffffffffffffffffffffffffffffffffffffffffffffffffffffffffffffffffffffffffffffffffffffffffffffffff
@rand_0_0_0_0_1_1_0:0:0_0:0:0_1d8/2
TATTCAATCTGTTGAACCTTGGGGTAACACAGAGCTCGCCCACAGAAGTGAATTGTCTAGACCGCCAGGCAGTCCGCCCATATTCCTACAAAACGGAGCACGTTAATGTCGATCTCGTGTTTGAGTACTATGGAAACCTAAATCAAAGAT
+
ffffffffffffffffffffffffffffffffffffffffffffffffffffffffffffffffffffffffffffffffffffffffffffffffffffffffffffffffffffffffffffffffffffffffffffffffffffff
@cA01~tA01_GU182344.1_111437_111261_1_0_0_0_1:0:0_0:0:0_1d9/2
CTTGCTTTCTACCTGGCCCAGCCTTGTGGTGCCTCCAGAACATGTGACTCTTCAGTGTCACTCTAATCTTGGGTTTAACAACTTCAGTCTGTACAAGGATGATGGGGTGCCTGTCCCTGAGCTGTACAACAGAATATTCTGGAAAAGCCT
+
ffffffffffffffffffffffffffffffffffffffffffffffffffffffffffffffffffffffffffffffffffffffffffffffffffffffffffffffffffffffffffffffffffffffffffffffffffffff
@cA01~tA01_GU182344.1_12649_12800_0_1_0_0_1:0:0_0:0:0_1da/2
GGAAGCCTTAGGCAAGAAAAGAGTCCCATTGACGAAACCATGAGGGCAGACATGTTTACTTGAAGAAGAGAAAACTACATTGAAATTATAAAAAAAATTTATAAGTTTTACTGCTGACAGAAGGCTGAAAGATACTCTGAGGAAAGGTGG
+
ffffffffffffffffffffffffffffffffffffffffffffffffffffffffffffffffffffffffffffffffffffffffffffffffffffffffffffffffffffffffffffffffffffffffffffffffffffff
@cA01~tA01_GU182344.1_38855_38711_1_0_0_0_0:0:0_1:0:0_1db/2
AGGTTCAAGCGATTCTGCTGCCTCAGCCTCCCGAGTAGCTGGAATTACAGGCACACGCCACCACGCCCGACTAATTTTTGTATTTTTAGTAGAGACAGTGTTTCTCCATGTGGGTCAGACTGGTCTCAAACTCCCGACCTTATGAGATTC
+
ffffffffffffffffffffffffffffffffffffffffffffffffffffffffffffffffffffffffffffffffffffffffffffffffffffffffffffffffffffffffffffffffffffffffffffffffffffff
@cA01~tA01_GU182344.1_101905_101890_1_0_0_0_0:0:0_0:0:0_1dc/2
AATCCTTTCCTATTGTTGCCATAACAAATTTCCACAAGATTCGTGGGTGAAAACAAAACGGTTTTTTAATTATCTTACAGTGCTGTAGCTCAAAGTAGGAAGTGCATCTTACTGGGCTAAAATCAAGGTGACAGCAAGGCTGCCTTCCCT
+
ffffffffffffffffffffffffffffffffffffffffffffffffffffffffffffffffffffffffffffffffffffffffffffffffffffffffffffffffffffffffffffffffffffffffffffffffffffff
@cA01~tA01_GU182344.1_65546_65584_0_1_0_0_0:0:0_0:0:0_1dd/2
TTCATCATCTCTATGTATCATCGATTAATCAATGAATGAATCAATCATCATCTATGTATCTATAACCTATTATCTATCATCTACCTATTTATCATCTATCTATATCTATCCATCTATCATCTGTCTTGCTCTGCCTCTCGGTCTCTCTAG
+
ffffffffffffffffffffffffffffffffffffffffffffffffffffffffffffffffffffffffffffffffffffffffffffffffffffffffffffffffffffffffffffffffffffffffffffffffffffff
@cA01~tA01_GU182344.1_132062_131915_1_0_0_0_0:0:0_0:0:0_1de/2
GGCCAACATGCGGGAAATTCATCTTTACTAAACAGACAAGAAAAATTAGCCAAGCATGCCGGCATGCACCTGTAGTCCTAGCTACTTGGGAGGCTGAGGCAGGAGAAGCACTTAAAGCCAGGAGGCAGAGGTTGCACTGAGCCGAGATCA
+
ffffffffffffffffffffffffffffffffffffffffffffffffffffffffffffffffffffffffffffffffffffffffffffffffffffffffffffffffffffffffffffffffffffffffffffffffffffff
@cA01~tA01_GU182344.1_62645_62838_0_1_0_0_0:0:0_0:0:0_1df/2
TGATCACCAGGGGGTTGCTGGGTGCTGACCACCCAGTGAGGAAGTGTGGGTGTGAACCCCGACATCTGTAGGTCCCTGCATGTGCTGGGGTCACAGGGCCTATGAAAACGGTGTTTCGGAATACTCTGTTGTAGAGCTCAGGGACAGGCA
+
ffffffffffffffffffffffffffffffffffffffffffffffffffffffffffffffffffffffffffffffffffffffffffffffffffffffffffffffffffffffffffffffffffffffffffffffffffffff
@cA01~tA01_GU182344.1_3191_3178_1_0_0_0_0:0:0_0:0:0_1e0/2
GTGGAAGGGGTCATTGTATTCTCTCCTGCCCCATGTTTGTGACAATTTTCTCCAGCAGCAACAGGAAACCAACACAGGAACCCAGGTGAAGCACAAGTTAAGAAACCAAACAAGGAGAAGGTTGGCTACACTGATTTTAGCATGGGTGGG
+
ffffffffffffffffffffffffffffffffffffffffffffffffffffffffffffffffffffffffffffffffffffffffffffffffffffffffffffffffffffffffffffffffffffffffffffffffffffff
@cA01~tA01_GU182344.1_5861_6048_0_1_0_0_0:0:0_0:0:0_1e1/2
CCTGACCCCGCCCTTACACCCATGCTGTGTGTTCTGTCTCGGCATCTGTCCATGCTTCTCTCCATCATCAGCAGGAAGCTCCTCAGCTATGGCTCTAGGATCACAAGACATGGGACAGGCATGGTGTTTTCTCACCTGTGACAGAAACGG
+
ffffffffffffffffffffffffffffffffffffffffffffffffffffffffffffffffffffffffffffffffffffffffffffffffffffffffffffffffffffffffffffffffffffffffffffffffffffff
@cA01~tA01_GU182344.1_137085_137114_0_1_0_0_0:0:0_0:0:0_1e2/2
CATATTTTCCATATGATCTCATGTTCACAGAAAGCCAAATATGGAAGAGGTTTTAGGCTGATTTTCTAATGGATAAGATAAAGGATCAAAGAAGTAATTATAGAGGAATAGAAAAATGATGATTGGAATTCAGGTGCCTGCATCATTTGT
+
ffffffffffffffffffffffffffffffffffffffffffffffffffffffffffffffffffffffffffffffffffffffffffffffffffffffffffffffffffffffffffffffffffffffffffffffffffffff
@cA01~tA01_GU182344.1_96479_96318_1_0_0_0_0:0:0_1:0:0_1e3/2
TCTCATTGTCACTGGGACACAGAGTGAATGATCCAGGACTTGGAACCCCCAGGTGGTCATGAGGAAGATAAGTGTGGGATTCTTATGGAAAGAGAGTGACTTGGTGAGGTCTGTACCAACAGAGACAGAGCAACAGGAGACATAAGTACA
+
ffffffffffffffffffffffffffffffffffffffffffffffffffffffffffffffffffffffffffffffffffffffffffffffffffffffffffffffffffffffffffffffffffffffffffffffffffffff
@cA01~tA01_GU182344.1_89941_90061_0_1_0_0_0:0:0_0:0:0_1e4/2
TGAGAAGGGCCAGTGATTTTTCTCTGTGTGAAAATGCAGTGATCCAACTGTGCGTATGTCACCTCCTGAGGGTCTTGTTCATCAGAGTCCTGGAGAGAGGGAAATCCTGAGTGAGGGAGGGTGTTCACATTTTTCAGGACTATTAGGGAA
+
ffffffffffffffffffffffffffffffffffffffffffffffffffffffffffffffffffffffffffffffffffffffffffffffffffffffffffffffffffffffffffffffffffffffffffffffffffffff
@cA01~tA01_GU182344.1_81068_81219_0_1_0_0_0:0:0_0:0:0_1e5/2
CCAGACAGGAGCCCTCTGACCTGTGACCATGATCACCAGGGGGTTGCTGGGTGCCGACCACTCAGTGGGGGAGTGCGGGTGAAAACCTCGACATCTGTAGGTCCCTGCGTGTGCTGGGGTCACAGGGCTAATGAGGAAACTGTTCCAGAA
+
ffffffffffffffffffffffffffffffffffffffffffffffffffffffffffffffffffffffffffffffffffffffffffffffffffffffffffffffffffffffffffffffffffffffffffffffffffffff
@cA01~tA01_GU182344.1_138575_138401_1_0_0_0_0:0:0_1:0:0_1e6/2
AGGTATATCTCCTAATGCTATCCCTCCCCCCTCCCCCCACCCCACAACAGTCCCCAGAGTGTGATGTTCCCCTTCCTGTGTCCATGTGTTCTCGTTGTTCAATTCCCACCTATAAGTGAGAACATGCGGTGTTTGGATTTTTGTCCTTGT
+
ffffffffffffffffffffffffffffffffffffffffffffffffffffffffffffffffffffffffffffffffffffffffffffffffffffffffffffffffffffffffffffffffffffffffffffffffffffff
@cA01~tA01_GU182344.1_59660_59805_0_1_0_0_0:0:0_0:0:0_1e7/2
TCTCTGTGTGAAAACGCAGTGATTCAACTGTGTGTATGTCACCTCCTGAGGGTCTTGTTCATCAGAGTCCTGGAGAGAGGGAAATGCTGAGTGAGGGAGGGTGCTCACATTTTCCAGGACTCTTTGGGAATAACAGTAGCCACGAGCCCG
+
ffffffffffffffffffffffffffffffffffffffffffffffffffffffffffffffffffffffffffffffffffffffffffffffffffffffffffffffffffffffffffffffffffffffffffffffffffffff
@cA01~tA01_GU182344.1_124114_124336_0_1_0_0_0:0:0_0:0:0_1e8/2
CACAGCCTACACGCCACTCAATTTGTGTCGATTCAACATAGTTTTTTGCTTCTTGAAACTTCGGGGATTTTTTTCTGAAAATATTTTTGATTTATTGTTGGTTCAATAAACACCTGTAAACCCCACAGATATGGAGGACCGACTGTATAT
+
ffffffffffffffffffffffffffffffffffffffffffffffffffffffffffffffffffffffffffffffffffffffffffffffffffffffffffffffffffffffffffffffffffffffffffffffffffffff
@cA01~tA01_GU182344.1_76794_76673_1_0_0_0_0:0:0_0:0:0_1e9/2
CTCAATGGTAAGAAATCAAATAACCCAACTTAAAAAAATGGGCAAAGTATCTGAATAAACATTTCTAAGAATAAGACAAATCACCAAAAGGTATATGAAAAAATGATTAGCATTACTAAACATCAGCTAAATAAAAATTAAAACTAGAAT
+
ffffffffffffffffffffffffffffffffffffffffffffffffffffffffffffffffffffffffffffffffffffffffffffffffffffffffffffffffffffffffffffffffffffffffffffffffffffff
@cA01~tA01_GU182344.1_34335_34500_0_1_0_0_1:0:0_0:0:0_1ea/2
CTGATTCCCTTCCCACTGGGCTTAGCCTCATCTCTTGGGGTGTTGTATCTATTTCACACTAATGTCTTTCCTGCTGTTTATGTGGGGGTGAAAGAGGAACCAGGATAGGCTGCACATCCAGCCTCTTATCAGCCTGGTTCAATCTCTTTT
+
ffffffffffffffffffffffffffffffffffffffffffffffffffffffffffffffffffffffffffffffffffffffffffffffffffffffffffffffffffffffffffffffffffffffffffffffffffffff
@cA01~tA01_GU182344.1_98963_98880_1_0_0_0_0:0:0_1:0:0_1eb/2
GCAGCCTGGGAGACAGAGAGAGACTCTGTTTCTAAATAAATAAATACATCTATATTCTTTTTTTAGTTACCCTCCACCCTTCCCTTCCTGGCCTCTGGTGTCCACCATTGTATTCTCCACCTTCATGAGATCCACCTTTTATCTCCTGCA
+
ffffffffffffffffffffffffffffffffffffffffffffffffffffffffffffffffffffffffffffffffffffffffffffffffffffffffffffffffffffffffffffffffffffffffffffffffffffff
@cA01~tA01_GU182344.1_61710_61568_1_0_0_0_0:0:0_0:0:0_1ec/2
TGTTTGCTTTTTTTTTCTTGAGGCGGAGTCTTGCTCTGTCGCCCAGGCTGGACTGCAGTGGCACAATCTCAGCTCACTGCAACCTCCGCCTCCCAGGTTCAAGCGATTCTCGTGCCTCAGCCTCTTGAGTAGCTGGCGTTACAGGTGCCT
+
ffffffffffffffffffffffffffffffffffffffffffffffffffffffffffffffffffffffffffffffffffffffffffffffffffffffffffffffffffffffffffffffffffffffffffffffffffffff
@cA01~tA01_GU182344.1_107744_107580_1_0_0_0_0:0:0_0:0:0_1ed/2
TTTCATGTATACAGGAGGATGTGCATGGGTTATATCCAAATGCTGTGTCATTTTATGTAAGAGGCTTGAGCATCTGCAGATTTTGGTACCTGAGTGGAGATCCTGAAACCAATCACCCACGAATAGTAAAGGATGACCGTATATGACTTT
+
ffffffffffffffffffffffffffffffffffffffffffffffffffffffffffffffffffffffffffffffffffffffffffffffffffffffffffffffffffffffffffffffffffffffffffffffffffffff
@cA01~tA01_GU182344.1_8256_8466_0_1_0_0_0:0:0_0:0:0_1ee/2
GCAGAGGTTGCAATGAGCTGAGATTGTGCTACTGCACTCCAGCCTGTGGAACAGAGAGAGACTCTACTCAAAAAAAAAAAAGAAAACAAAAAAAACACACACACACAAAAAACCCCAGATTTGGTGCACAGATGCTTCCCAATGGATCAT
+
ffffffffffffffffffffffffffffffffffffffffffffffffffffffffffffffffffffffffffffffffffffffffffffffffffffffffffffffffffffffffffffffffffffffffffffffffffffff
@cA01~tA01_GU182344.1_48678_48505_1_0_0_0_0:0:0_0:0:0_1ef/2
GCAGCATAATGGGAGTCTCCATCAGCTTTGAAGGTGGAGGAAGTCCAGGAGCCATGAATGCAGGTGGCCTATAGAGGCTGGAAAAGTCAAGGAACTGATTCTCCTGAGTCTCCAGAGGGAACGAAGCCCTGCAGGTGCCTTGATTTTACC
+
ffffffffffffffffffffffffffffffffffffffffffffffffffffffffffffffffffffffffffffffffffffffffffffffffffffffffffffffffffffffffffffffffffffffffffffffffffffff
@cA01~tA01_GU182344.1_55006_55125_0_1_0_0_0:0:0_0:0:0_1f0/2
CTAAAACACCTTGCCCTCATCAGATGTTCCCTTCCCTTCCCTCTCTCAAGTCTCCAGGAATTTATCCTCCAGTTAGGAATGCAGGTAGAACAAACATTGCATTTTTCCTGAGAAGGATGTCAGATTGGCAATCATTCTTCTAGCTTGTAG
+
ffffffffffffffffffffffffffffffffffffffffffffffffffffffffffffffffffffffffffffffffffffffffffffffffffffffffffffffffffffffffffffffffffffffffffffffffffffff
@cA01~tA01_GU182344.1_48296_48465_0_1_0_0_0:0:0_0:0:0_1f1/2
GACTCAGGAGAATCAGTTCCTTGACTTTTCCAGCCTCTATAGGCCACCTGCATTCATGGCTCCTGGACTTCCTCCACCTTCAAAGCTGATGGAGACTCCCATTATGCTGCTCTAATCCCCACTCCCCTCTTCCTCCTCCTTTCATGTGGA
+
ffffffffffffffffffffffffffffffffffffffffffffffffffffffffffffffffffffffffffffffffffffffffffffffffffffffffffffffffffffffffffffffffffffffffffffffffffffff
@cA01~tA01_GU182344.1_87067_87196_0_1_0_0_0:0:0_0:0:0_1f2/2
ATCTCTCACTCCTCTGCCAAGTATTGATTTACATGTAGGAAAAATAAATCTCAGAAAGAAATCAATGAAGTGAAGATTAAACAATTAGGAAAAATCAAACCAGGCAAGCCCTCCCTGCAAATTACTCTACCTCACAAACACATCTTGTGT
+
ffffffffffffffffffffffffffffffffffffffffffffffffffffffffffffffffffffffffffffffffffffffffffffffffffffffffffffffffffffffffffffffffffffffffffffffffffffff
@cA01~tA01_GU182344.1_108690_108577_1_0_0_0_0:0:0_0:0:0_1f3/2
CATTTGAACTGGTTCTGCTGTAATACTAGAAATACAAGCATGAACAATTCTAATGGTTTATTAGTCACAATGACTCTGAAAACACTAATAATACCTATTAGATATTTTGCATATTACACAGGAAGAAGAGTTCGAATCTCAGATAAAAAC
+
ffffffffffffffffffffffffffffffffffffffffffffffffffffffffffffffffffffffffffffffffffffffffffffffffffffffffffffffffffffffffffffffffffffffffffffffffffffff
@cA01~tA01_GU182344.1_106166_106022_1_0_0_0_0:0:0_0:0:0_1f4/2
GGGATGGGAACTCAGAGCTATTCATGGGATGGGTCCTTGAGCTCAGAGAGATAGAATGTCTGAGTCTGCTGTTGGCAACTGAGGGACCTCAGGCACCTATGGCCTCCCCCTGTTTGTTGGTATCTGCTTATGAAATGAGGACCCAGAAGT
+
ffffffffffffffffffffffffffffffffffffffffffffffffffffffffffffffffffffffffffffffffffffffffffffffffffffffffffffffffffffffffffffffffffffffffffffffffffffff
@cA01~tA01_GU182344.1_82529_82416_1_0_0_0_0:0:0_1:0:0_1f5/2
CCTGCCACCCACGGAGAGACCTACAGCTGCTTCGGCTCTTTCCATGGATCTCCCTACGAGTGGTCAGACGCGAGTGACCCACTGCCTGTTTCTGTCACAGGTGAGGAAAGCCAATGTCTGTCCCATGTCCTATGGTCCTAGAGCCTTAGC
+
ffffffffffffffffffffffffffffffffffffffffffffffffffffffffffffffffffffffffffffffffffffffffffffffffffffffffffffffffffffffffffffffffffffffffffffffffffffff
@cA01~tA01_GU182344.1_107249_107045_1_0_0_0_0:0:0_0:0:0_1f6/2
AACATGTCTGCCCTCATTGCTTCAGGTAATGTGACACTGTATTCGCTGAAAGAAACCGCTGTTATCATTACCATGTCCACATAACCCCATCTGTTCTCCGCTGGGTTCTCACCCCTGGATTCTGAGCTTCTGGAAGCAGGGTGGAGCCTC
+
ffffffffffffffffffffffffffffffffffffffffffffffffffffffffffffffffffffffffffffffffffffffffffffffffffffffffffffffffffffffffffffffffffffffffffffffffffffff
@cA01~tA01_GU182344.1_82764_82940_0_1_0_0_0:0:0_0:0:0_1f7/2
CCAGGCTGGTCTCCAGCCCCTGATTTTAAATGATCCACCTGCCTTGGCGTCTCAAAATGCTGAGATTACAGGCGTGAGCCACCGCACAGAGCATATAAAGGTATTTATGATCCCTAGATTTTACACTTAAAAATGGTAAAGTTGATAAAT
+
ffffffffffffffffffffffffffffffffffffffffffffffffffffffffffffffffffffffffffffffffffffffffffffffffffffffffffffffffffffffffffffffffffffffffffffffffffffff
@cA01~tA01_GU182344.1_92009_91889_1_0_0_0_0:0:0_1:0:0_1f8/2
AACTTCCGCCGCCCAGGTTCAAGGGATTCCGTGCCTCAGCCTCTTGAATAGCTGGCATTACAAGTGCCTGCTACCAGGCATGGCTAATTTTTGTATTTTTAGCAGAGACATGGTTTCACTATATTGGCCAGGCTGGTCTCAAACTCCTGA
+
ffffffffffffffffffffffffffffffffffffffffffffffffffffffffffffffffffffffffffffffffffffffffffffffffffffffffffffffffffffffffffffffffffffffffffffffffffffff
@cA01~tA01_GU182344.1_35665_35535_1_0_0_0_1:0:0_0:0:0_1f9/2
CATATTTCTGACCTGAGTTGGGCCCTGTGGCCTCAGGCCTTGTGGCACCTACAGATGCCGTGTTTATTCTGACACCTCTGCCTTCCATGTAATGGAGAGTAACCGTCCCAGGATATCATGGCCCCAGAACACCAACTCCTGTATGCTGTG
+
ffffffffffffffffffffffffffffffffffffffffffffffffffffffffffffffffffffffffffffffffffffffffffffffffffffffffffffffffffffffffffffffffffffffffffffffffffffff
@cA01~tA01_GU182344.1_25573_25466_1_0_0_0_0:0:0_0:0:0_1fa/2
CAAGGAGTGTGTGTTTGACACTCACAGCCATTGGATTCACCTCGGGGTAACCAGGAATCCCTACATGATTAATATGACTGACATGAAAATAAGGGAGGCTCAGTTGCATAACTGGAATCTAGGAGACCGTGGAAAAGGCAATTGCCACCC
+
ffffffffffffffffffffffffffffffffffffffffffffffffffffffffffffffffffffffffffffffffffffffffffffffffffffffffffffffffffffffffffffffffffffffffffffffffffffff
@cA01~tA01_GU182344.1_101392_101228_1_0_0_0_0:0:0_1:0:0_1fb/2
GGCCATGAACCAACCTCAAAGATTTCCATTGAGTAGAGGACAAGCACCCTCATTTCCTCACATCTCTCCTGTCCCATGTTCTAGGAAACCCTTCAAGTAGTTGGCCTTCACCCACAGAACCAAGCTCCAAATCTGGTGAGTAAAGCACCC
+
ffffffffffffffffffffffffffffffffffffffffffffffffffffffffffffffffffffffffffffffffffffffffffffffffffffffffffffffffffffffffffffffffffffffffffffffffffffff
@cA01~tA01_GU182344.1_64965_64840_1_0_0_0_0:0:0_0:0:0_1fc/2
TTGGTATTCTTATGGAGAGAGACTAACTTGGTGAGGTCTGTACCAACAGAGACAGAGAAACAGGAGACACAAGTACAGACCAGGTGTCATAACAGAGGACAGACACAGGGGCCATACAGGGAGTTAGAAAAGACAGAAAGAGTTAAAGGA
+
ffffffffffffffffffffffffffffffffffffffffffffffffffffffffffffffffffffffffffffffffffffffffffffffffffffffffffffffffffffffffffffffffffffffffffffffffffffff
@cA01~tA01_GU182344.1_24156_23959_1_0_0_0_0:0:0_0:0:0_1fd/2
GAAGGGAAGGGAACATCTGATGAGGGCGAGGTGTTTTAGAGAAGTTCCACTTGCCAAGGAATGAATTACTGTTGGTCATGAAGCAACCCTGGCTGACTCAGCAGAGCAACAGCCTTGCCGTAACAGAGAACGGAGCTCATGCACGCACAC
+
ffffffffffffffffffffffffffffffffffffffffffffffffffffffffffffffffffffffffffffffffffffffffffffffffffffffffffffffffffffffffffffffffffffffffffffffffffffff
@cA01~tA01_GU182344.1_140023_140165_0_1_0_0_0:0:0_0:0:0_1fe/2
GTTGGAAGTTCTGGCCAGGGCAATTAGGCAGGAGAAGGAAATAAAGGGTATTCAATTAGGAAAAGAGGAAGTCAAATTGTCCCTGTTTGCAGATGACATGATTGTATATATAGAAAACCCCATTGTCTCAGCCCAAAATCTCCTTAAGCT
+
ffffffffffffffffffffffffffffffffffffffffffffffffffffffffffffffffffffffffffffffffffffffffffffffffffffffffffffffffffffffffffffffffffffffffffffffffffffff
@cA01~tA01_GU182344.1_74290_74191_1_0_0_0_1:0:0_0:0:0_1ff/2
TTCTATGAAGGAGAAAGGAAAAGATGTGATACTGTAATTTTGCTCCATTTGTCTAAAATGAGTAGGCTGCAACTCCTCTTGAAGTGATACCTTTTCTAGCTCTTGTTGGAGGTGTCTCAGGACTCATTACTTCGGGGAACCTGCAACTGT
+
ffffffffffffffffffffffffffffffffffffffffffffffffffffffffffffffffffffffffffffffffffffffffffffffffffffffffffffffffffffffffffffffffffffffffffffffffffffff
@cA01~tA01_GU182344.1_95583_95734_0_1_0_0_0:0:0_0:0:0_200/2
ATCTCCGTGTCTTTTCTGTGCCCATATCCCCTGGTGCAGGTGCCTCCATCTGTCTTCCTCCCTCTTCTCTGTCCCTCTGTCTCCAGTAGCCCCTGACTCCCTTGCCACTGTGAAGACAGCCTCATCTCTTGGGCTGTTGTATCTGTTTCC
+
ffffffffffffffffffffffffffffffffffffffffffffffffffffffffffffffffffffffffffffffffffffffffffffffffffffffffffffffffffffffffffffffffffffffffffffffffffffff
@cA01~tA01_GU182344.1_9445_9287_1_0_0_0_0:0:0_0:0:0_201/2
ACGTAGGGTTGATTTACACACTAAATGAATAAAAGATGGATATAAGCTATGCTTGTGAGGTAGAATCATTTGCAGGGAGGGCTTGCTGGGTTTGATTTTTCCTAGTAGTTTAATCCTTGTTTCATTAATTTCTTTCTGAGATGTGTTTTT
+
ffffffffffffffffffffffffffffffffffffffffffffffffffffffffffffffffffffffffffffffffffffffffffffffffffffffffffffffffffffffffffffffffffffffffffffffffffffff
@cA01~tA01_GU182344.1_437_535_0_1_0_0_1:0:0_0:0:0_202/2
ACCTTGCATGAGGCCCAGTGGCTGTTTGGTCAAGAGCAGAACATGGCTTCCTGGAAATTGTTCCAACTAGAATTGACACCTTGCATCCTTCACTATAACCAACTCAAAACACGTCTCAGATCCAATCTCTCATACAGGAGATGACTGAAT
+
ffffffffffffffffffffffffffffffffffffffffffffffffffffffffffffffffffffffffffffffffffffffffffffffffffffffffffffffffffffffffffffffffffffffffffffffffffffff
@cA01~tA01_GU182344.1_137053_137186_0_1_0_0_0:0:0_0:0:0_203/2
GGGAAAGTTTCTTGTGATGAACAGAGCACTTTCCCTATTTCAGGGCCTGTGCTGGTGGGTTCAGGGGGCTTTCATATTTTCCATATGATCTCATGTTCACAGAAAGCCAAATATGGAAGAGGTTTTAGGCTGATTTTCTAATGGATAAGA
+
ffffffffffffffffffffffffffffffffffffffffffffffffffffffffffffffffffffffffffffffffffffffffffffffffffffffffffffffffffffffffffffffffffffffffffffffffffffff
@cA01~tA01_GU182344.1_11881_11693_1_0_0_0_1:0:0_0:0:0_204/2
AGCACTCAGGTGTGTGTTCCTCACAGGCAGGATGGTCCCTGGCCCAAGGCAGGAGCCACAGAGGCAGGACTTTCTAGAGAGAGCACCAGACTCCCTGCCTCTGCCTTCAGCTCACAGACCATTGCCTGATTCTGAACCGTATCCTCACAT
+
ffffffffffffffffffffffffffffffffffffffffffffffffffffffffffffffffffffffffffffffffffffffffffffffffffffffffffffffffffffffffffffffffffffffffffffffffffffff
@cA01~tA01_GU182344.1_50882_51067_0_1_0_0_0:0:0_1:0:0_205/2
ACCTCTAGATATGTTTTCTCTTTTTGGATTGTTTTATTCTCTCTGACTCTCCTTGGATTGGTTGACTTGATGTTACTTATTTTAATTCTGAGTTTCTCACTTTGTGTCCTGTTCATAACTTTCTGCATATTTCTATCTATTATCTATCGA
+
ffffffffffffffffffffffffffffffffffffffffffffffffffffffffffffffffffffffffffffffffffffffffffffffffffffffffffffffffffffffffffffffffffffffffffffffffffffff
@cA01~tA01_GU182344.1_32931_32754_1_0_0_0_0:0:0_0:0:0_206/2
TGGCCCTGACATTCCAAATCCTCTGATGGGGGCTCAGTTGCTTATTTTCATTCAGGCATCTGCTGATATTCCATTCTCAAAGACATGCCCTCCACCCCATGTCTACCCTGTGTTGTTTTATGTGAGTAATCTTACAGTATTAAAATCTAG
+
ffffffffffffffffffffffffffffffffffffffffffffffffffffffffffffffffffffffffffffffffffffffffffffffffffffffffffffffffffffffffffffffffffffffffffffffffffffff
@cA01~tA01_GU182344.1_29009_29154_0_1_0_0_1:0:0_0:0:0_207/2
CATGAGGGCAGACATGTTTATTTGAAGGAGGGAAAACTACATTGAAATTATTTTAAAAAATATATAAGTTTTACTGCTGACAGAAGGCTGAAAGCTAGTCTGAGGGGAGGTGGAACAGCATGAGGGAAGGTGGAACAGCACGTGTCTAAG
+
ffffffffffffffffffffffffffffffffffffffffffffffffffffffffffffffffffffffffffffffffffffffffffffffffffffffffffffffffffffffffffffffffffffffffffffffffffffff
@cA01~tA01_GU182344.1_48656_48807_0_1_0_0_0:0:0_0:0:0_208/2
TGGCGACAGAGTCTCACTCCTTTGCCCAGGCTGGAGTGAAGTGGTGTGGTCTAGGCTCACTGCAACCTCTGTCTCCTGGGTTCAAGTGATTCTCCTGCCCTCAGCCTCCCAAGTCGCTAGGATTACATGCACCTGCCACCATGCCTGGCT
+
ffffffffffffffffffffffffffffffffffffffffffffffffffffffffffffffffffffffffffffffffffffffffffffffffffffffffffffffffffffffffffffffffffffffffffffffffffffff
@cA01~tA01_GU182344.1_63661_63539_1_0_0_0_0:0:0_0:0:0_209/2
AAACGGAAGGGGTCAGTGTGCTCTCTCCTGCTGCCATGCTTCTGATAATTTTCCACAGCACCAACAGGAAACCAACACTGGAACCCAGGTCAAGGACAAGATAAGAAAGGACACAAGGATAGCCGGGCGTGGTGGCAGGTGCATGTAATC
+
ffffffffffffffffffffffffffffffffffffffffffffffffffffffffffffffffffffffffffffffffffffffffffffffffffffffffffffffffffffffffffffffffffffffffffffffffffffff
@cA01~tA01_GU182344.1_30047_30217_0_1_0_0_1:0:0_0:0:0_20a/2
CTGAGATTGTGTCACTGCAGTCCAGCCTGGGCGACAGAGCAAGACTCCGCCTCAAGAAAAAAAAAAGCAAATAGCCTATAATAACAAATTAGAGGGCTCTGGCTACTAAATTTAAAGGGTTCTATAAGGCTACATAAAGTGTAGCATCAT
+
ffffffffffffffffffffffffffffffffffffffffffffffffffffffffffffffffffffffffffffffffffffffffffffffffffffffffffffffffffffffffffffffffffffffffffffffffffffff
@cA01~tA01_GU182344.1_36822_36970_0_1_0_0_0:0:0_0:0:0_20b/2
GCCATCCTGTGCCCTGATCCCTCCCTCACACCCAAGCTTCGTCTTCTCTCTGCATCTGTTCATCCTTCTCTCCATCCTCAGCAGGAAGCTCCTCAGCTAAGGCTCTAGGATCATAGGACATGGGACAGCCATGGGCTTTCCTCACCTGTG
+
ffffffffffffffffffffffffffffffffffffffffffffffffffffffffffffffffffffffffffffffffffffffffffffffffffffffffffffffffffffffffffffffffffffffffffffffffffffff
@cA01~tA01_GU182344.1_32867_32944_0_1_0_0_0:0:0_0:0:0_20c/2
AGGAGGATGTGGAGCCACCCCTCCCTCCCTGTGCTCTGAAGATTCTCCTCGCTTTCCAAGTTTCTATGGCTGCTATCACACCTTGGTGCCCAGGGCTAAAGGAAGGACCCATCCCGCAAACACAAGGTGTCTCCCTACAACAAAAGTGTC
+
ffffffffffffffffffffffffffffffffffffffffffffffffffffffffffffffffffffffffffffffffffffffffffffffffffffffffffffffffffffffffffffffffffffffffffffffffffffff
@cA01~tA01_GU182344.1_41451_41265_1_0_0_0_0:0:0_0:0:0_20d/2
TCACCCCTACTTCCAATCACCTGTGGAGATTCAGATAGACCATGGGGAGGTAAACATTAATACTCCTTGGAGTGAGTCCAGATCTTGGAATGAGAGATCAGCACCAGCACTAGCTCCTGCTCCCCTTTCCTACTAATTCACAGGAGGACA
+
ffffffffffffffffffffffffffffffffffffffffffffffffffffffffffffffffffffffffffffffffffffffffffffffffffffffffffffffffffffffffffffffffffffffffffffffffffffff
@cA01~tA01_GU182344.1_112775_112946_0_1_0_0_0:0:0_0:0:0_20e/2
CTCTGTGCAGAAGGAAGTGCTCAAACATGACATCCGACCAACATTGCAGGATGACTGTCTCTTCTGATTTCACCAGGTGACCTGGGAGGGCCAGGAAGGAAGGTTTTCTGTGGACTCCTAGGAAGAGAGGTTGTGAGTTTAGAAGGTGTC
+
ffffffffffffffffffffffffffffffffffffffffffffffffffffffffffffffffffffffffffffffffffffffffffffffffffffffffffffffffffffffffffffffffffffffffffffffffffffff
@cA01~tA01_GU182344.1_76402_76237_1_0_0_0_0:0:0_0:0:0_20f/2
GGTGAAATCCCGCCTCTACTAAAAATACAAAAACAGCTGGGTGTGGTTGTGGGTGCCTGTAATCTCAGCTACTCGGGAGGTTGAGACAGGAGAATCACTTGAACCCAGGAGGTAGAGGTTGCAGTGAGCCGAGATCGCATCACTGCACTC
+
ffffffffffffffffffffffffffffffffffffffffffffffffffffffffffffffffffffffffffffffffffffffffffffffffffffffffffffffffffffffffffffffffffffffffffffffffffffff
@cA01~tA01_GU182344.1_116869_117036_0_1_0_0_0:0:0_0:0:0_210/2
AAAAGACATGAAATTTCCCCACATACGAAAAAGTGCTCAGTATCACTCATCATCAGAGAAACGCGAATTAAAATCAAAGTGAGTTTTCATCTCACCCCATTAAAATGGCTTTTAGGCCGGGCGAGGTGGCTCACGTCTGTCATCCTAGAA
+
ffffffffffffffffffffffffffffffffffffffffffffffffffffffffffffffffffffffffffffffffffffffffffffffffffffffffffffffffffffffffffffffffffffffffffffffffffffff
@cA01~tA01_GU182344.1_23706_23606_1_0_0_0_0:0:0_1:0:0_211/2
TTCACCCACTGAACCAAGCTCCGTAACCGGTGAGTACAGAACCCTCTTATATCCGCTTTTGGAAACCTGGGGAGGTAGAAACCTTCGATGCAGGCATTGACTCAGCATCTCGCAGCTCTGACATTGTACGCCTGTCTTCTACCATCTCCG
+
ffffffffffffffffffffffffffffffffffffffffffffffffffffffffffffffffffffffffffffffffffffffffffffffffffffffffffffffffffffffffffffffffffffffffffffffffffffff
@cA01~tA01_GU182344.1_112447_112643_0_1_0_0_0:0:0_0:0:0_212/2
TCCCTCTGTCTCTAGTAGCTGTGATTCCCTTCCCACTGGGCTCAGCCTCATCTCTTGGGCTGTTGTATCTATTTCACACTAATGTCTTTCTTACTGTCTATGTGGGAGTGGAAGAGGAAGCAGGATAGGCTGCACGTCCCGGCTCTTAGC
+
ffffffffffffffffffffffffffffffffffffffffffffffffffffffffffffffffffffffffffffffffffffffffffffffffffffffffffffffffffffffffffffffffffffffffffffffffffffff
@cA01~tA01_GU182344.1_111280_111427_0_1_0_0_0:0:0_0:0:0_213/2
TGGGATTCAGGAGGTGGGACAAGGAGAATCCCAGACAGGAGCCCTCTGACCTGTGACCATGATCACCAGGGGGTTGCTGGGTGCCGACCACCCACTGGGGGAGTGTGTGTGTGAACCCCGGCATCTATAGGTCCCTGCATGTGACGGGGT
+
ffffffffffffffffffffffffffffffffffffffffffffffffffffffffffffffffffffffffffffffffffffffffffffffffffffffffffffffffffffffffffffffffffffffffffffffffffffff
@cA01~tA01_GU182344.1_136422_136654_0_1_0_0_1:0:0_0:0:0_214/2
CACCGTTCACAGCCTTGTATATTATGCTATACTAGGTCCCTTCATTTGCACCACCCCTCATCTAGCTCTCCCTCCTCTGCCAGGTATTGATTTAGATGCAGGAGAAATAAATCTCAGAAATAAGTTAGTGAAGCGAGGATTAAACTACCA
+
ffffffffffffffffffffffffffffffffffffffffffffffffffffffffffffffffffffffffffffffffffffffffffffffffffffffffffffffffffffffffffffffffffffffffffffffffffffff
@cA01~tA01_GU182344.1_99922_99769_1_0_0_0_0:0:0_0:0:0_215/2
TTACTTTATTTTATTTATTTATTTATGTTGAGATGGAGTTTCACTCATAGTCTCCCAGGCTGGAGTGCAAGGGTGTGATCTCAGCTCACTGCAACCTCCGCCTCCCGCGTTCAACTGATTCTCCTGCCTCAGCCTCCAAAGTAGCTGGGA
+
ffffffffffffffffffffffffffffffffffffffffffffffffffffffffffffffffffffffffffffffffffffffffffffffffffffffffffffffffffffffffffffffffffffffffffffffffffffff
@cA01~tA01_GU182344.1_128790_128501_1_0_0_0_0:0:0_0:0:0_216/2
CCAGCCTGGGTGAAAAAGTGACTGTCTCAAAAATAAATTAATTAATCAATTAATTAAAGAAACCAAACAAGGAGAAGGTTGGCTACCGTGGGATCAGCAAGGGTGGGATGCTGATGCCACCACCAGGCTCCATCCACATAGGAAGGGGTT
+
ffffffffffffffffffffffffffffffffffffffffffffffffffffffffffffffffffffffffffffffffffffffffffffffffffffffffffffffffffffffffffffffffffffffffffffffffffffff
@cA01~tA01_GU182344.1_7446_7386_1_0_0_0_0:0:0_0:0:0_217/2
GATTCCCCAGCCTCAGCCTCCCAAGTAGCTGGGTTACTGGCTCCCACCACCACACTCGGCTAATTTTTATATTTTTAGTAGAGACAGAGTTTCGCTATATTGGCCAGGCTGCTCTTCAACTCCTGACCTCAAGTGACCTACCCACCTCGG
+
ffffffffffffffffffffffffffffffffffffffffffffffffffffffffffffffffffffffffffffffffffffffffffffffffffffffffffffffffffffffffffffffffffffffffffffffffffffff
@cA01~tA01_GU182344.1_82020_82191_0_1_0_0_0:0:0_0:0:0_218/2
CTCCCTGGATAGATGGTAGATGTCAAAGGAGCTCTGGGAGCTGCAGGACAAGGTCACGTTCTCTCCTGTGCGAACCGTGGGGCCCGGCCGGGCTGTAAGCGAAGGTTTCTCATATAGACCTGGAAGGAGAAGAGGCAGTTTCCTCAGGGA
+
ffffffffffffffffffffffffffffffffffffffffffffffffffffffffffffffffffffffffffffffffffffffffffffffffffffffffffffffffffffffffffffffffffffffffffffffffffffff
@cA01~tA01_GU182344.1_92756_92847_0_1_0_0_0:0:0_0:0:0_219/2
TCTCCACCCCAGGCCCCTATCTCCACTCCAGGCCCAGATCTCCACTCCAGGCCCAGATCTCCACTTCAGGCCCATAACTCCACCTCCAGGCCCATAACTCCACCTCTAGGCCCATATCTTTACCTCCAGGTCCAGATCTCCATCCCCGCA
+
ffffffffffffffffffffffffffffffffffffffffffffffffffffffffffffffffffffffffffffffffffffffffffffffffffffffffffffffffffffffffffffffffffffffffffffffffffffff
@cA01~tA01_GU182344.1_12949_13027_0_1_0_0_0:0:0_1:0:0_21a/2
TTCATCGTGGAATGACTCTGCCAGCTTTCCAGATCTGCAGTGAGTAAGAATATCACTTGTTCATCTGATTCACCATCCTTGGAACCTCCTATGTGCTGCATCTTTGGATGGAAATTGGAGTCTCAGAGACAATTCAGGCTCCACCCTGCT
+
ffffffffffffffffffffffffffffffffffffffffffffffffffffffffffffffffffffffffffffffffffffffffffffffffffffffffffffffffffffffffffffffffffffffffffffffffffffff
@cA01~tA01_GU182344.1_81812_81676_1_0_0_0_0:0:0_0:0:0_21b/2
GTGGAGAAGGAAGAGGAGAATGGGGATTAGAGCAGCATCGTGGGATACTCCACCAGCCACTGTGGGCTTTGAAGGTGGAGGAAGACCACGAGCCACGAAGGGGCTGGAGAAATCAATGGAACTGATTCTCCCGAGTCTCCAGAGGGAATG
+
ffffffffffffffffffffffffffffffffffffffffffffffffffffffffffffffffffffffffffffffffffffffffffffffffffffffffffffffffffffffffffffffffffffffffffffffffffffff
@cA01~tA01_GU182344.1_144064_143889_1_0_0_0_0:0:0_0:0:0_21c/2
CCCAAAATATTATTAACCCAACAGACCCAAAATATTAACCTAATAGATCCAAAATATTATTTTATTATACAAGTAGACTCAAAATATTATCATTTCAACATGTAATCATGTGTCATCTTGGAAAACATCAGATCCCTGTCTAGGTGGGCA
+
ffffffffffffffffffffffffffffffffffffffffffffffffffffffffffffffffffffffffffffffffffffffffffffffffffffffffffffffffffffffffffffffffffffffffffffffffffffff
@rand_0_0_0_0_1_1_0:0:0_0:0:0_21d/2
GAGTAAAGGGGTATGTTCCATCTCTTCACGCAGTCACGCTGTCGCCTATTGTGCGTCAGAACTAGGATCATAACGCGAAGAGCGCTTAGCGCGCAATGGGCAGGGGGCCGAGCGCCCAGGGAGAGCGCGTGCAAAGCCTCCCAAAAAGCC
+
ffffffffffffffffffffffffffffffffffffffffffffffffffffffffffffffffffffffffffffffffffffffffffffffffffffffffffffffffffffffffffffffffffffffffffffffffffffff
@cA01~tA01_GU182344.1_85345_85244_1_0_0_0_0:0:0_0:0:0_21e/2
GCCAGCTCTGTGATTGTGGGCCTGTCTTCCATTGTCTCTGAACCCCAGACACTCCAACAGCGAAAGGGATCTGGGCCCAGCACAGGGCTCAGTGAAATCTCTTAATCTCTAATTTTCTGCTGCTGAGACCTCAGGGTAGAAGGATGAGTG
+
ffffffffffffffffffffffffffffffffffffffffffffffffffffffffffffffffffffffffffffffffffffffffffffffffffffffffffffffffffffffffffffffffffffffffffffffffffffff
@cA01~tA01_GU182344.1_73539_73397_1_0_0_0_1:0:0_0:0:0_21f/2
TCCGAAGAAAAGTGGTGATTGGCCATCTTTAGTCTCAATGTAAACGGTAATACTGATGAGTGTGGAAAAGGCAGGGAAGAGGATTGACAATAAGTGACACTCATTGTTTTCATCTGAGCTTTGAGACTGAAAGAGGAACACAGGAGTGAG
+
ffffffffffffffffffffffffffffffffffffffffffffffffffffffffffffffffffffffffffffffffffffffffffffffffffffffffffffffffffffffffffffffffffffffffffffffffffffff
@cA01~tA01_GU182344.1_136851_136702_1_0_0_0_0:0:0_2:0:0_220/2
CCTGCATCTAAATCAATACCTGGCAGAGGAGGGAGAGCTAGATGAGGGGTGGTGCAGATGAAGGGACCTAGTATAGCATAATATACAAGGCTGTGAACGGTCGCTCACGCCTATAACCCAGCACTTCAGGAGGCCAACGCGGGTGGATCA
+
ffffffffffffffffffffffffffffffffffffffffffffffffffffffffffffffffffffffffffffffffffffffffffffffffffffffffffffffffffffffffffffffffffffffffffffffffffffff
@cA01~tA01_GU182344.1_28894_28702_1_0_0_0_0:0:0_1:0:0_221/2
TCAGAGGCCCAGGACACCCCCAACAGATATCATCGTGTACACGGAACTTCCAAATGCTGAGCCCTGATCCAAAGTTGTCTCCTGCCCATGAGCACCACAGTCAGGCCTTGAGGGGATCTTCTAGGGAGACAACAGCCCTGTCTCAAAACT
+
ffffffffffffffffffffffffffffffffffffffffffffffffffffffffffffffffffffffffffffffffffffffffffffffffffffffffffffffffffffffffffffffffffffffffffffffffffffff
@cA01~tA01_GU182344.1_17445_17342_1_0_0_0_0:0:0_0:0:0_222/2
AGTGTGGTCTCTCCTGCTGCCATGCTTCTGATAATTTTCTACAGCAGCAACAGGAAACCAACACTGGAACCCAGGTCAAGGACAAGTTAAGAAACAACCCAAGGAAAGCCAGGCATGGTGGCAGGTGCATGTAATCCTAGCGACTCAGGA
+
ffffffffffffffffffffffffffffffffffffffffffffffffffffffffffffffffffffffffffffffffffffffffffffffffffffffffffffffffffffffffffffffffffffffffffffffffffffff
@cA01~tA01_GU182344.1_117319_117150_1_0_0_0_1:0:0_0:0:0_223/2
GCACTTTTTCGTATGTGGGGAAATTTCATGTCTTTTGCTCCTTTTTCAATTAAATCATTTGTTTTATTGAGTTGTTTGAGCTTCTTATACTTCTAGTTATTAATCCCGTCTCAGATGCATAGTTTGCACATATTTGCTCCCAATCTGTGG
+
ffffffffffffffffffffffffffffffffffffffffffffffffffffffffffffffffffffffffffffffffffffffffffffffffffffffffffffffffffffffffffffffffffffffffffffffffffffff
@rand_0_0_0_0_1_1_0:0:0_0:0:0_224/2
CGCCACCCAATTTTCCGGTACATCCCCCGAAAATACACCGATCTCCATTCTCGGTATACAATAGTAGAAATTTGCTCGCAATCAGGTGTGAGTTTTTCATTAAACTTCCCGCAGTTAGATCCTCCGGATTTTAGGTAACCAGCGGATAGA
+
ffffffffffffffffffffffffffffffffffffffffffffffffffffffffffffffffffffffffffffffffffffffffffffffffffffffffffffffffffffffffffffffffffffffffffffffffffffff
@rand_0_0_0_0_1_1_0:0:0_0:0:0_225/2
AGCCAGGTACCGGTTTAATAAGAAAATGCACAAAAACGAATTATTAAATTATCCGCCTTTTTGAGGTCGCTGGACGCAGCGCAATTCACACTTTATAAAAAAAAGAGTGTGGTAAATTTTAGGCTCGCTATGTTAAGCGCGCAACTTCGG
+
ffffffffffffffffffffffffffffffffffffffffffffffffffffffffffffffffffffffffffffffffffffffffffffffffffffffffffffffffffffffffffffffffffffffffffffffffffffff
@cA01~tA01_GU182344.1_20030_20196_0_1_0_0_0:0:0_0:0:0_226/2
CCTGTGACAGAAACAAGCAGTGGGTCACTCGAGTTTGACCACTCGTATGGAGAGTCACGGAAAGAGCCGAAGCATCTGTAGGTTCCTCCGTGGGTGGCAGGGCCCAGAGGAAAGTCGGCCTGGAATGTTCCGTTGACCTTGGGCCCTGCA
+
ffffffffffffffffffffffffffffffffffffffffffffffffffffffffffffffffffffffffffffffffffffffffffffffffffffffffffffffffffffffffffffffffffffffffffffffffffffff
@cA01~tA01_GU182344.1_133125_132987_1_0_0_0_0:0:0_0:0:0_227/2
TATGTTGAGATGGAGTTTCACTCATAGTCGCCCAGGCTGGAGTGCAAGGGTGTGATCTCGGCTCACTGCAACCTCTGCCTCCCGCGTTCAACTGATTCTCCTGCCTCAGCCTCCAAAGTAGCTGGGATTACAGGCATGTGCCACCACGCC
+
ffffffffffffffffffffffffffffffffffffffffffffffffffffffffffffffffffffffffffffffffffffffffffffffffffffffffffffffffffffffffffffffffffffffffffffffffffffff
@rand_0_0_0_0_1_1_0:0:0_0:0:0_228/2
GTGACAGTGGTGGTGAGCTATTGTAGTGCTACTTATCCGCGTGACTGCCTGGGCGAGTTAATTAGTCGTAGGTGGAATCGCGTCTGTATCCGACGCGAGCTGATATGGATTGCTACTGCACGGAATCCGAGCGTTGTCCTCCGCAGGCAA
+
ffffffffffffffffffffffffffffffffffffffffffffffffffffffffffffffffffffffffffffffffffffffffffffffffffffffffffffffffffffffffffffffffffffffffffffffffffffff
@cA01~tA01_GU182344.1_53023_53222_0_1_0_0_0:0:0_0:0:0_229/2
GCAAAACTCCATCTCAAAATAAAATGAAATAAAATAAAATGGCTTTTAGCTGCAAGACAGGCAAAAGAAATGCTGGCAAGGTGGTAGAGAAAGGAGAACCCTGGTACCCTGTTGGGAGGAGTGTAAATTAGTACAGCCATTACGGAGAAA
+
ffffffffffffffffffffffffffffffffffffffffffffffffffffffffffffffffffffffffffffffffffffffffffffffffffffffffffffffffffffffffffffffffffffffffffffffffffffff
@cA01~tA01_GU182344.1_25863_25686_1_0_0_0_0:0:0_0:0:0_22a/2
GGTAGAATCATTGACTGGAAACGCTTACTGGGTTTGATTTTCCTACTTGTTTAATCCTCGCTTAATTAATTTCTTTCTGAGATTTATTCATCCTACACATAAATCAATACCTGGCAAAGGAGTGACAGATATATGAGTGGTGGTGGAAAT
+
ffffffffffffffffffffffffffffffffffffffffffffffffffffffffffffffffffffffffffffffffffffffffffffffffffffffffffffffffffffffffffffffffffffffffffffffffffffff
@cA01~tA01_GU182344.1_70098_69939_1_0_0_0_1:0:0_0:0:0_22b/2
GGTACACTTGTAATTTTGTGACATGAGTATGTTGCAGAGTAGTGAAGTCAGGACTTTTACTATATCCATCACCCAAATACCGTACATTGTACTCATTAAGCAAATTCTCATCACTCACCCACGTCCCGCCACCCTCCAGCCTTCTAGCCT
+
ffffffffffffffffffffffffffffffffffffffffffffffffffffffffffffffffffffffffffffffffffffffffffffffffffffffffffffffffffffffffffffffffffffffffffffffffffffff
@cA01~tA01_GU182344.1_47806_47896_0_1_0_0_0:0:0_0:0:0_22c/2
GGTCACAGGGCCCATGAAAAGGCTGTTCCAGAATATTATGTTGTAGAGCTCAGGGACAGGCACCCCATCTTCCTTTTACAGACTGAAGTTGTTAAACCCAAGATAAGAATGACACTGAAGAATCACATGTCCTGGAGGCACCACAGGGCT
+
ffffffffffffffffffffffffffffffffffffffffffffffffffffffffffffffffffffffffffffffffffffffffffffffffffffffffffffffffffffffffffffffffffffffffffffffffffffff
@cA01~tA01_GU182344.1_29901_29690_1_0_0_0_0:0:0_0:0:0_22d/2
TTGAACAAAGTATAAATCAAAAATATTCAGAGAAAATATCCACAGAGTTCCAAAACTCATAACTATGTTGAATGGACACAAATGAAGCTGTGTGTAGGCTGTATCAGGAATTATAAGTAATCAAGAGATGATTTCATGTATACAGGAGGA
+
ffffffffffffffffffffffffffffffffffffffffffffffffffffffffffffffffffffffffffffffffffffffffffffffffffffffffffffffffffffffffffffffffffffffffffffffffffffff
@cA01~tA01_GU182344.1_119654_119821_0_1_0_0_0:0:0_0:0:0_22e/2
AATGTCACAAATATCTGATTAGTGAGACCTTCTCTGTCACCCAAAATTATACACTCAGCATTATCTATTATTTATTTTGAATTCTGGCTGGGCAAAGTGGCTCACGCCTGTAATCCCAGTACTTTGGGTTGCTGAGATGGTCGGATCACT
+
ffffffffffffffffffffffffffffffffffffffffffffffffffffffffffffffffffffffffffffffffffffffffffffffffffffffffffffffffffffffffffffffffffffffffffffffffffffff
@cA01~tA01_GU182344.1_132523_132377_1_0_0_0_0:0:0_0:0:0_22f/2
GTTGACTCCACATCTTGGCTACTGTGAACAGTGCTGGAACAGTCATATGAGTGCAGATATCACTTCGATACACTGATGTCCTTTCCTTTGGATATAAACCCAGTAGTGAAATTGCTGGACACTATGAAAGTTCTCTTTTTTTTTTTTTCT
+
ffffffffffffffffffffffffffffffffffffffffffffffffffffffffffffffffffffffffffffffffffffffffffffffffffffffffffffffffffffffffffffffffffffffffffffffffffffff
@cA01~tA01_GU182344.1_118902_119018_0_1_0_0_0:0:0_0:0:0_230/2
AGGAAGAAGGGTCTGAGTGATGCCATGTGAGATGTGACCAGTCTTTGTGGGTTTTGAGGAAGGAGGAAAGGGACCAGCAGCCAAGGAACTGGGAGCCTTTATAAGATGGGACAAGTGAGAAGCAGATTCTTGCCTGGAATCCTCAGAGGG
+
ffffffffffffffffffffffffffffffffffffffffffffffffffffffffffffffffffffffffffffffffffffffffffffffffffffffffffffffffffffffffffffffffffffffffffffffffffffff
@cA01~tA01_GU182344.1_78635_78776_0_1_0_0_0:0:0_0:0:0_231/2
CAGAAAAGAATATTAAACAAAAGAAAACTACATGCCAATATTCCTGATGAGCATAGATGCAAAAATCCACAAAAAATACTAAGAACTGAATCCCGCAGCATATCAAAAAGTGAATCCACCATGATCAAGTCAACTTTATTCTTAGGGTGC
+
ffffffffffffffffffffffffffffffffffffffffffffffffffffffffffffffffffffffffffffffffffffffffffffffffffffffffffffffffffffffffffffffffffffffffffffffffffffff
@cA01~tA01_GU182344.1_37441_37295_1_0_0_0_0:0:0_0:0:0_232/2
GCCCATCCTGGCCTCCCACCCACACAGGGATGTCATCACCTGCAACCCCTACACCCTTTACTTTTGTTTGAGAAATATTTATTGAGGATAAATATACCTATATAGCTTACCACCTTTAACATTTTTTTTTTGAGGCGGAGTCTAGCTCTG
+
ffffffffffffffffffffffffffffffffffffffffffffffffffffffffffffffffffffffffffffffffffffffffffffffffffffffffffffffffffffffffffffffffffffffffffffffffffffff
@cA01~tA01_GU182344.1_110663_110911_0_1_0_0_0:0:0_1:0:0_233/2
AGAACTTTGCGCAAGTGCTGAGTAAGAGACTCCTACTAGATTTTAATACTGTAAGATTACTGACATAAAACAACACAGGGTAGACATGAAGTGGAGGGCATGTCCTTTGAGAATGGAATATCAGCAGTTGCCTGAATGAAAATAAAAAAC
+
ffffffffffffffffffffffffffffffffffffffffffffffffffffffffffffffffffffffffffffffffffffffffffffffffffffffffffffffffffffffffffffffffffffffffffffffffffffff
@cA01~tA01_GU182344.1_137467_137377_1_0_0_0_0:0:0_1:0:0_234/2
TGTAGAGATACAGATAGATCATGGGGAGGTAAACGCTAATACTCCTTGGAGTGAGTTCAGATCTTGGAATCAGAGATCAGCACCAGCACTAGCTCCTGCTCCCCTTTCCTACTAATTCACAGGAGGACAGGTGGTTTTGAAGCAATAGAT
+
ffffffffffffffffffffffffffffffffffffffffffffffffffffffffffffffffffffffffffffffffffffffffffffffffffffffffffffffffffffffffffffffffffffffffffffffffffffff
@cA01~tA01_GU182344.1_2645_2503_1_0_0_0_0:0:0_1:0:0_235/2
TGGGCCCTGTGACCCCAGCACATGCAGGGACCTACAGATGTTGCAGTTCACACCCACACTCCCCCACTGGGTGGTCGGCACCCAGCAACCCTGTGATGATCATGGTCACAGGTCAGAGGCTTTCTGTCTGGGCTTCTCACTGTCCCACCT
+
ffffffffffffffffffffffffffffffffffffffffffffffffffffffffffffffffffffffffffffffffffffffffffffffffffffffffffffffffffffffffffffffffffffffffffffffffffffff
@cA01~tA01_GU182344.1_56744_56799_0_1_0_0_0:0:0_0:0:0_236/2
TATATCCATCTACTTCATTCATTTAGTGTCTAAATCAGCACCACATTTCACCAGTGGGGCGGCAATTGCCTTTTCCACGGTCTCCTAGATTCCAGTTATGCACCTGGGCCTCCCTTATTTTCATGTCAGTCATATTAATCATGTAGGGAT
+
ffffffffffffffffffffffffffffffffffffffffffffffffffffffffffffffffffffffffffffffffffffffffffffffffffffffffffffffffffffffffffffffffffffffffffffffffffffff
@cA01~tA01_GU182344.1_101002_100838_1_0_0_0_0:0:0_0:0:0_237/2
GTAATACCACTACTCGGGTGTTTGAGGCAAGAGAATTGCTTGAATCCAGGAAGTGGAGGTTGCATTGAGCTGAGATTGCACCTCTGCACTCCAGCCTGCATGACAGAGCAAGATTCTAACACACACACACACAAAAAAAGCCATTGGATG
+
ffffffffffffffffffffffffffffffffffffffffffffffffffffffffffffffffffffffffffffffffffffffffffffffffffffffffffffffffffffffffffffffffffffffffffffffffffffff
@cA01~tA01_GU182344.1_116633_116413_1_0_0_0_0:0:0_0:0:0_238/2
TGGGTTCAAATGATTTTCCTGCCTCAGCCTCCCTAGTAGCTGGGATTACAGGTGCACGCCACCATGCCGGGATACTTTTTGGTTTTTTTTAGTGTACATGGGGTTTCCCCAGGTTGGCTAGGCTGCTCTCAAACTCATGACCTCAACTGA
+
ffffffffffffffffffffffffffffffffffffffffffffffffffffffffffffffffffffffffffffffffffffffffffffffffffffffffffffffffffffffffffffffffffffffffffffffffffffff
@cA01~tA01_GU182344.1_53266_53042_1_0_0_0_0:0:0_0:0:0_239/2
ACCATGCCTGGCTACTTTTTGGTTTTTTTAGTATAGATGCGGTTTCCCCATGTTGGCTGGGCTGCTCTCAAACTCATGACCTCAACTGAGGTGCCCGCCTCAGTCTCCCAAAGTGCCGGGATTACAGGCATGATCCACCTCACCCAACCT
+
ffffffffffffffffffffffffffffffffffffffffffffffffffffffffffffffffffffffffffffffffffffffffffffffffffffffffffffffffffffffffffffffffffffffffffffffffffffff
@cA01~tA01_GU182344.1_104445_104319_1_0_0_0_0:0:0_1:0:0_23a/2
AATTCACAGGAGGACAGGTGGTATTGAAGCAATAGATAGTCGAGGGGGTGGTCCTTCCCCCAGCCTCTGAGGTAGAACAGCAGCCTAACATGTGTCTCCCGAGATCACAAAGAGTAGCACATTTCACACGGGCTTCACCACTATTTTCTG
+
ffffffffffffffffffffffffffffffffffffffffffffffffffffffffffffffffffffffffffffffffffffffffffffffffffffffffffffffffffffffffffffffffffffffffffffffffffffff
@cA01~tA01_GU182344.1_837_760_1_0_0_0_0:0:0_0:0:0_23b/2
TGTGCTGCTGAACTGAGCTGGGGCGCAGCCGCCTGTCTGCACCGGCAGCACCATGTCGCTCATGGTCGTCAGCATGGCGTGTGTTGGTGAGTCCTGGAAGGGAATCGAGGGAGGGAGCGGTGGGGTGGAGATCTGGGCCTGGAGTGGAGA
+
ffffffffffffffffffffffffffffffffffffffffffffffffffffffffffffffffffffffffffffffffffffffffffffffffffffffffffffffffffffffffffffffffffffffffffffffffffffff
@cA01~tA01_GU182344.1_29834_29651_1_0_0_0_2:0:0_2:0:0_23c/2
CGGTCACTCCTCCGTATCGGTGGGGTTTACAGGTCTTTATTGAACAAAGTATAAATCAAAAATATTCAGAGAAAATATCCACAGAGTTCCAAAACTCATAACTAGGTTGAATGGACACAAATGAAGCTGTGTGTAGGCTGTATCAGGAAT
+
ffffffffffffffffffffffffffffffffffffffffffffffffffffffffffffffffffffffffffffffffffffffffffffffffffffffffffffffffffffffffffffffffffffffffffffffffffffff
@cA01~tA01_GU182344.1_124221_124141_1_0_0_0_0:0:0_0:0:0_23d/2
CCAATTTCCATCCAAAGATACAGCACATAGGAGGCTCCAAGGATCGTGAATCACATGAACAAGTGATATTCTTACTCTCTGCAGACCTGGAAAGCTGGCAGAGTCATTCCACGATGAAACATTTGTAGAGACATAGGCCTTGTTAGTCTC
+
ffffffffffffffffffffffffffffffffffffffffffffffffffffffffffffffffffffffffffffffffffffffffffffffffffffffffffffffffffffffffffffffffffffffffffffffffffffff
@cA01~tA01_GU182344.1_60511_60682_0_1_0_0_0:0:0_0:0:0_23e/2
TGGAATGACTCTGCCAGCTTTCCAGGTCTGCAGAGAGTAAGAGTATCACTTGTTCATATGATTCGTGATCCTTGGAACCTCCTATGTGCTACATCTTTGGATGGAAATTGGAGTCCCAGAGACAAATGAGGCTCCACCCTGCTTCCAGAA
+
ffffffffffffffffffffffffffffffffffffffffffffffffffffffffffffffffffffffffffffffffffffffffffffffffffffffffffffffffffffffffffffffffffffffffffffffffffffff
@cA01~tA01_GU182344.1_123444_123574_0_1_0_0_0:0:0_0:0:0_23f/2
GCAAAGGAGTGTGTTTTCTCTCCAGCAGGCAGTGGGGACCTTAGACATTTGTAAGCAAGAGAGAGGCATGTTCAGATTCGTGGTGTGAGGAAGAGCGATGCCCTAAGATGAAGACTGATGCCTTCAGATTCCAGCTGCTGGTACATGGGA
+
ffffffffffffffffffffffffffffffffffffffffffffffffffffffffffffffffffffffffffffffffffffffffffffffffffffffffffffffffffffffffffffffffffffffffffffffffffffff
@cA01~tA01_GU182344.1_40120_40216_0_1_0_0_0:0:0_0:0:0_240/2
CACAGAGCCCTGTTTTGGGTCCAGATCCCTTTCGCTGTTGGAGTATCTGGAGTTTGGAGATGGTAGAAGACAGGCGTACAATGTCAGAGCTGTGAGATGCTGAGTCAACGCCTGAATCCAAGGTTTCCACCTCCCCAGGTTTCCAAAAGC
+
ffffffffffffffffffffffffffffffffffffffffffffffffffffffffffffffffffffffffffffffffffffffffffffffffffffffffffffffffffffffffffffffffffffffffffffffffffffff
@cA01~tA01_GU182344.1_104275_104458_0_1_0_0_0:0:0_0:0:0_241/2
TTGATACACAGCGAATGTGCTTTAGGATTTCTACATCCACGGCATTCTTGAGTTAAACAACTTGCATTCTCCAAGAAAAGGAAACAAAAGTGAAATCAATATAAAAAAAGCGAAGTAGAATTCTCTTATGTCAAACAGCCAGAAAATAGT
+
ffffffffffffffffffffffffffffffffffffffffffffffffffffffffffffffffffffffffffffffffffffffffffffffffffffffffffffffffffffffffffffffffffffffffffffffffffffff
@cA01~tA01_GU182344.1_76110_75985_1_0_0_0_0:0:0_0:0:0_242/2
GCATTTAGGGTCAAACAATTTTTGGGATGTATCAAGAACACACAATGGAGAAGGAACAGTCTCTTTAATAAATGGGATTGGGAGACATGCAGAAGAATGGAAGTGGACATTTGCCTCACAAAACATACAAAGTCAACTCAAGATAGATTA
+
ffffffffffffffffffffffffffffffffffffffffffffffffffffffffffffffffffffffffffffffffffffffffffffffffffffffffffffffffffffffffffffffffffffffffffffffffffffff
@cA01~tA01_GU182344.1_72275_72433_0_1_0_0_0:0:0_0:0:0_243/2
AATTAAGTACAAAATTGAAAACACTGGTAAGAAAGAATGAGCTATAGAGAAAGAAAACATCTGAGATGCTTGTTTCCAAGATGGCTGACTAAATGCTTTTCTGGCATGTCTCATCCACTTAGAAGAACGAGCAGAATCCAGAACAAAAAC
+
ffffffffffffffffffffffffffffffffffffffffffffffffffffffffffffffffffffffffffffffffffffffffffffffffffffffffffffffffffffffffffffffffffffffffffffffffffffff
@cA01~tA01_GU182344.1_5447_5302_1_0_0_0_0:0:0_0:0:0_244/2
TGGATAGATGCATACATACATACATTGATTGATAGATGATAGATAACAGAGAGATAGGTCATAGATACACAGATGATGATAGATGATAGATACATACATAGATAAATGATAGATCGATCAATAGATAGTAGATAGAAATATGCAGAAAGT
+
ffffffffffffffffffffffffffffffffffffffffffffffffffffffffffffffffffffffffffffffffffffffffffffffffffffffffffffffffffffffffffffffffffffffffffffffffffffff
@cA01~tA01_GU182344.1_112747_112863_0_1_0_0_1:0:0_0:0:0_245/2
GGGAGGGCCAGGAAGGAAGGTTTTCTGTGGACTCCTAGGAAGAGAGGTTGTGAGTTTAGAAGGTGTCTCTCTTTATCATCCCATCCATGGCACCTGGAATGAGTGAGCCTTCCCTTCGCTGGTGTCTGTCTCTCTGCTTCCTCTCTGTGT
+
ffffffffffffffffffffffffffffffffffffffffffffffffffffffffffffffffffffffffffffffffffffffffffffffffffffffffffffffffffffffffffffffffffffffffffffffffffffff
@cA01~tA01_GU182344.1_62607_62748_0_1_0_0_1:0:0_0:0:0_246/2
TCACAGGGCCTATGAAAACGGTGTTTCGGAATACTCTGTTGTAGAGCTCAGGGACAGGCATCCCGTCTTCTTTGGACAGACTGAATTCGTTAAACCCAAGACGAGAGCGACACTGAAGAGCCACATGTTCTCCTTCAGACACCACAGGGC
+
ffffffffffffffffffffffffffffffffffffffffffffffffffffffffffffffffffffffffffffffffffffffffffffffffffffffffffffffffffffffffffffffffffffffffffffffffffffff
@cA01~tA01_GU182344.1_88575_88413_1_0_0_0_0:0:0_0:0:0_247/2
TGCACCTGGGCCTGTGCCAATTTCTATCACTCACCATCACTCCAGGTAGACAGAACACACAGGGAATACATTACATAGGCAGGTTCATTACTTATAGATAAGCAGCGAGTGACAACAGAAACCTTCCTTTCAGGGTGAGCCAGTCCCTCA
+
ffffffffffffffffffffffffffffffffffffffffffffffffffffffffffffffffffffffffffffffffffffffffffffffffffffffffffffffffffffffffffffffffffffffffffffffffffffff
@cA01~tA01_GU182344.1_35785_35838_0_1_0_0_0:0:0_0:0:0_248/2
GGAATCTCTGCAATTCATCCCCACATCTCCATCTTTCTATGTCCTTGTGCCTCTCCCTCAGGAGTCTAATTTTAGTGCTTTTCTCTGCTCCCTTCCATCATTCTCACCACTCCTCTGCCCTCTTTTCTCTCTCTTTATGTGTCTGTGAGT
+
ffffffffffffffffffffffffffffffffffffffffffffffffffffffffffffffffffffffffffffffffffffffffffffffffffffffffffffffffffffffffffffffffffffffffffffffffffffff
@cA01~tA01_GU182344.1_57784_57903_0_1_0_0_1:0:0_1:0:0_249/2
AACAAAAGTGAAATCAAGATAAAAAAAGCGAAATAGAATTCTCTTATGTCAAACGGCCAGGAAATAGTGTTGGAGCCCGTGTGAAACCTGCTGCTCTTTGTGATCTCGGGAGACACATATTAGGCTGCTGTTCTACCCGAGAGGCTGGGG
+
ffffffffffffffffffffffffffffffffffffffffffffffffffffffffffffffffffffffffffffffffffffffffffffffffffffffffffffffffffffffffffffffffffffffffffffffffffffff
@cA01~tA01_GU182344.1_105404_105541_0_1_0_0_0:0:0_0:0:0_24a/2
ATGACCACTGAGGTCCCAATCAGAATGTGCAGGTGTCTGGGGTTACCTGGAAGAAGAGGAGACACCAGTAAGAAGCTAATCATAGCAGTTTCTCTATATGAATTGTCTTGCATTTCTTGATTGACAGGTAACCACTTACAGCATCTCTTT
+
ffffffffffffffffffffffffffffffffffffffffffffffffffffffffffffffffffffffffffffffffffffffffffffffffffffffffffffffffffffffffffffffffffffffffffffffffffffff
@cA01~tA01_GU182344.1_36448_36269_1_0_0_0_0:0:0_0:0:0_24b/2
TATATAGATATAGATGACAGGTAGAGAATTTGTAGATAGGCACCGAATAGATAAATAGATAGATCGATAGATAATAGATAGAAATATGCAGAAAGTTATGAACAGGACACAAAGTGAGAAACTTAGAATTTAAAAAAGTAACATCAAGTC
+
ffffffffffffffffffffffffffffffffffffffffffffffffffffffffffffffffffffffffffffffffffffffffffffffffffffffffffffffffffffffffffffffffffffffffffffffffffffff
@cA01~tA01_GU182344.1_109550_109382_1_0_0_0_0:0:0_0:0:0_24c/2
GACTGGAGTGGAGATATGGGACTGGAGTGGAGATATGGGCCCGGAGTGGAGTTATGGGCCTGGAGTGAAGTTATGGGCCTGGAGGTGGAGATACGGGCCTGGAGTGGAGATATGAGCCTGGAGTGGAGATATGGTCCTGGAGTGGAGATA
+
ffffffffffffffffffffffffffffffffffffffffffffffffffffffffffffffffffffffffffffffffffffffffffffffffffffffffffffffffffffffffffffffffffffffffffffffffffffff
@cA01~tA01_GU182344.1_107493_107347_1_0_0_0_0:0:0_0:0:0_24d/2
CCTTGCTAGTCTCATCTCCACGGGGACACATATCAACACATCATATTTCATACTATAAATATACAGTCGCTCCTCCATATCTGTGGGGTTTACAGGTGTTTATTGAACCAAGTGTAAATCAAAAATATTCAGAGAAAATGTCCACAAAGT
+
ffffffffffffffffffffffffffffffffffffffffffffffffffffffffffffffffffffffffffffffffffffffffffffffffffffffffffffffffffffffffffffffffffffffffffffffffffffff
@cA01~tA01_GU182344.1_15425_15328_1_0_0_0_0:0:0_0:0:0_24e/2
ATCTGGGCCTGGAGTGGAGATATGGGCCTAGGAAGGAGATATGGGCCTGGGTGTGGAGATATGGGACTGGAGAGGTGATATGGGCCTGGAGTGGAGATATGGGCTTAGGGTGGAGATCTGGGCCTGGGGCGGAGATATGGGACTGGATTG
+
ffffffffffffffffffffffffffffffffffffffffffffffffffffffffffffffffffffffffffffffffffffffffffffffffffffffffffffffffffffffffffffffffffffffffffffffffffffff
@cA01~tA01_GU182344.1_101748_101979_0_1_0_0_0:0:0_0:0:0_24f/2
GGAAGGAGGAAGGGGACCAGGAGCCAAGGAACTGGGAGCCTTTAGAAGCTGGGACAAGTGAGAAGCAGATTCTTGCCTGGAATCCTCAGAGGGAAGGCAGCCTTGCTGTCACCTTGATTTTAGCCCAGTAAGATGCACTTCCTACTTTGA
+
ffffffffffffffffffffffffffffffffffffffffffffffffffffffffffffffffffffffffffffffffffffffffffffffffffffffffffffffffffffffffffffffffffffffffffffffffffffff
@cA01~tA01_GU182344.1_47785_47957_0_1_0_0_0:0:0_0:0:0_250/2
ACCACCCACTGGGGTAGTGTGGTTGTGAACCCCGACATGTATAGGTCCCTGCGTGTGCTGGGGTCACAGGGCCCATGAAAAGGCTGTTCCAGAATATTATGTTGTAGAGCTCAGGGACAGGCACCCCATCTTCCTTTTACAGACTGAAGT
+
ffffffffffffffffffffffffffffffffffffffffffffffffffffffffffffffffffffffffffffffffffffffffffffffffffffffffffffffffffffffffffffffffffffffffffffffffffffff
@cA01~tA01_GU182344.1_4326_4258_1_0_0_0_0:0:0_1:0:0_251/2
GGTGGTCATGAGGAAGATGAGTGTGGGGTTCCTATGGAGAGAAAGTGACTTGGTGAGGTCTGTACCAACAAAGGCAGAGAAACAGGAGACCCAAGTACAGACCTCATGTCATAACATAGAAGCCAGACACAGGGGCCATACAAGGTGTTA
+
ffffffffffffffffffffffffffffffffffffffffffffffffffffffffffffffffffffffffffffffffffffffffffffffffffffffffffffffffffffffffffffffffffffffffffffffffffffff
@cA01~tA01_GU182344.1_127751_127599_1_0_0_0_0:0:0_0:0:0_252/2
CCCTGTGACCCCAGCACATGCAGGGACCTACAGATGTCGGGGTTCACGCCCACACTCCCTCACTGGGTGGTCGGCACCCAGCAACCCCCTGGTGATCATGGTCACAGGTCAGAGGCTTTCTGTCTGGGCTTCTCACTGTCCCACCTCCTG
+
ffffffffffffffffffffffffffffffffffffffffffffffffffffffffffffffffffffffffffffffffffffffffffffffffffffffffffffffffffffffffffffffffffffffffffffffffffffff
@cA01~tA01_GU182344.1_89848_89698_1_0_0_0_0:0:0_0:0:0_253/2
GAACTGTATCCTCACGTCCCCTGCAGCCACTCACATCCAGGAGAAGATTCCATGACAGGCAGAAAGTGGGAGATAGAATCAATGGGATGGGAACTGACAGCTATTCATGGAATGGGGTCTTGCACTCAGAGAGATGGAATGTCTGAGTCT
+
ffffffffffffffffffffffffffffffffffffffffffffffffffffffffffffffffffffffffffffffffffffffffffffffffffffffffffffffffffffffffffffffffffffffffffffffffffffff
@cA01~tA01_GU182344.1_89794_89756_1_0_0_0_0:0:0_0:0:0_254/2
GCAGAAAGTGGGAGATAGAATCAATGGGATGGGAACTGACAGCTATTCATGGAATGGGGTCTTGCACTCAGAGAGATGGAATGTCTGAGTCTGGCTGTTGGCAGCTGAGGGACCTCAGGCACCTATGGCCTCCCCCTGTGTGTTGGTATC
+
ffffffffffffffffffffffffffffffffffffffffffffffffffffffffffffffffffffffffffffffffffffffffffffffffffffffffffffffffffffffffffffffffffffffffffffffffffffff
@cA01~tA01_GU182344.1_114076_113903_1_0_0_0_0:0:0_0:0:0_255/2
GACACCAAAAAGCAAAGACATAAACACACAGAGAAAGAGCCAGAGGAAGGAGATTGAGAGACTCACAGACACATAAAGAGAGAGAAGAGGGCAGAGAAGTGGAGAGAATGATGGAAGAGAGCAGAGAAAACCACTAAAATTAGAGTCCTG
+
ffffffffffffffffffffffffffffffffffffffffffffffffffffffffffffffffffffffffffffffffffffffffffffffffffffffffffffffffffffffffffffffffffffffffffffffffffffff
@cA01~tA01_GU182344.1_77281_77099_1_0_0_0_0:0:0_0:0:0_256/2
TGCCACTGCACTCCAGCCTGGGTGACAGAGCAAGACTGAGTCTCAAAAAAAAAAAAAAAAAAGACCATTATCAAAAACATAAAAAATAACAAGGGTTAACGAGGATGTGGAGAAAAGGGAACATTTGTATGCAGTTGATGGGAATGTAAA
+
ffffffffffffffffffffffffffffffffffffffffffffffffffffffffffffffffffffffffffffffffffffffffffffffffffffffffffffffffffffffffffffffffffffffffffffffffffffff
@cA01~tA01_GU182344.1_125446_125559_0_1_0_0_0:0:0_0:0:0_257/2
TGTTGTGACTACAATTGCCACCTTGCATCCTTCACTATGACCAGACTCAAAAGACGTCTCAGATCCAACCTCTCACACATGAGGTGATTGAATTCTGTGCTTACATTAAAGACTTTTGATGTATTTTTGTTTTTATCTGAGATTCAAACT
+
ffffffffffffffffffffffffffffffffffffffffffffffffffffffffffffffffffffffffffffffffffffffffffffffffffffffffffffffffffffffffffffffffffffffffffffffffffffff
@cA01~tA01_GU182344.1_48623_48768_0_1_0_0_0:0:0_0:0:0_258/2
AGTGGTGTGGTCTAGGCTCACTGCAACCTCTGTCTCCTGGGTTCAAGTGATTCTCCTGCCCTCAGCCTCCCAAGTCGCTAGGATTACATGCACCTGCCACCATGCCTGGCTATCCTTGTGTTGTTTCTTAACTTGTCCTTGACCTGGGTT
+
ffffffffffffffffffffffffffffffffffffffffffffffffffffffffffffffffffffffffffffffffffffffffffffffffffffffffffffffffffffffffffffffffffffffffffffffffffffff
@cA01~tA01_GU182344.1_54765_55005_0_1_0_0_0:0:0_0:0:0_259/2
CAGATTGGCAATCATTCTTCTAGCTTGTAGGAGGTCTCAGCTCCATAAAATGAGAGATGAAGAGATTTCACTGAGCCCTGTGTTGGGCCCAGATCCCTTTCGCTGTAGGAGTATCTGGAGTTCGGAGATGGTGGAAGACAAGTGTACAAT
+
ffffffffffffffffffffffffffffffffffffffffffffffffffffffffffffffffffffffffffffffffffffffffffffffffffffffffffffffffffffffffffffffffffffffffffffffffffffff
@cA01~tA01_GU182344.1_45139_45314_0_1_0_0_0:0:0_0:0:0_25a/2
CTCTCTCCCTCCCTCATTTTAAATTTTACAGAAATATCCAGTAACATAATGCTATAGAAAATCAAGTTTCCCCAGCACGTTGGGAAGCCGAGGTGGGCGGATCAACTGAGATAAGGAGTTTGAGAGCAGCCTGGCCAATATAGTGAAACC
+
ffffffffffffffffffffffffffffffffffffffffffffffffffffffffffffffffffffffffffffffffffffffffffffffffffffffffffffffffffffffffffffffffffffffffffffffffffffff
@cA01~tA01_GU182344.1_13717_13931_0_1_0_0_0:0:0_0:0:0_25b/2
AAGGCTGCCATGTAGTTTAAGGTGGAATAGAATATTTTCTCAACAAATAACACAGGACCATAGGGTTACACGTAGGAAAAAATAAATCTAAACTTATCCTCACACTATAAAAACACTTCTTATTTTTTATCTTGTTGTTGTAAATTTTTT
+
ffffffffffffffffffffffffffffffffffffffffffffffffffffffffffffffffffffffffffffffffffffffffffffffffffffffffffffffffffffffffffffffffffffffffffffffffffffff
@cA01~tA01_GU182344.1_41047_40859_1_0_0_0_1:0:0_0:0:0_25c/2
CCAGCTCCTACTCTTGAGGATGAAGCAGGAGAACGACTTCAACCCAGGAGGTGGAGGTTGCAGTGAGTGGAGATTGCATCACTGCACTCCAGCCTGGGTGACACAAGGAGACTCCGTCTCAAAAAATAAAAATAAGAAATGCATAAATAT
+
ffffffffffffffffffffffffffffffffffffffffffffffffffffffffffffffffffffffffffffffffffffffffffffffffffffffffffffffffffffffffffffffffffffffffffffffffffffff
@cA01~tA01_GU182344.1_70732_70917_0_1_0_0_0:0:0_1:0:0_25d/2
GAATTTCTAGGCAACTCAAACAACTAAACATAACCCCTCAAATAATAACATTAAAAAGTGGGCAAAGGGATATACATAGACATTTTTCAAAAGAAGACATACGAATGGCCAAACAGCGTATGAACATCACTAATCATCAGAGAAATGCAA
+
ffffffffffffffffffffffffffffffffffffffffffffffffffffffffffffffffffffffffffffffffffffffffffffffffffffffffffffffffffffffffffffffffffffffffffffffffffffff
@cA01~tA01_GU182344.1_56634_56863_0_1_0_0_1:0:0_1:0:0_25e/2
ACAAGTAGGAAAATCAAACCCATTAAGCCTTTCCAGTCAATGATTCTACCTCACAAACATATCTTATATCCATCTACTTCATTCATTTAGTGTCTAAATCAGCACCACATTTCACCAGTGGGGCGGCAATTGCCTTTTCCACGGTCTCCT
+
ffffffffffffffffffffffffffffffffffffffffffffffffffffffffffffffffffffffffffffffffffffffffffffffffffffffffffffffffffffffffffffffffffffffffffffffffffffff
@cA01~tA01_GU182344.1_23352_23127_1_0_0_0_0:0:0_0:0:0_25f/2
AGTTTGAGGCCAGAGAATTGATTGAACCCAGGAGGCTGTGGTGGCAGTGAACCGAGATTGCACCTCTGCACTCCAGCCTGGGTGACAGAGCGAGACTCCATCTCAAAAGAAAAAAGAAAAAAACATTGGAGGTAAATGCATGGATTATAT
+
ffffffffffffffffffffffffffffffffffffffffffffffffffffffffffffffffffffffffffffffffffffffffffffffffffffffffffffffffffffffffffffffffffffffffffffffffffffff
@cA01~tA01_GU182344.1_42975_42843_1_0_0_0_0:0:0_0:0:0_260/2
AAGGAGAGGCCAGAGAGCTCAGGGCCATGTGGGGAAGCAGGATGGGAGCACTCAGGTGTGTGTTCCTCACAGGTAGGATGGTCCCTGGCCCAAGGCAGCAGCCACAGAGGCAGGACTTTCTAGAGAGGGCACCAGACTCCCTGTCCCTGC
+
ffffffffffffffffffffffffffffffffffffffffffffffffffffffffffffffffffffffffffffffffffffffffffffffffffffffffffffffffffffffffffffffffffffffffffffffffffffff
@cA01~tA01_GU182344.1_27067_27252_0_1_0_0_0:0:0_0:0:0_261/2
CAGCCTGAGGCCGTCACGAGAAATAGATGCTGGTGCCACGCTTCCAGTACAGCCTGCAGAACTGTGAGGCAAACCAATCTCTTTTCTCTAGAAGTTACCCAGGCTCAAGTGTTCCTTTAGAGCAACAAAAATGGACTAAGACAGCAACGT
+
ffffffffffffffffffffffffffffffffffffffffffffffffffffffffffffffffffffffffffffffffffffffffffffffffffffffffffffffffffffffffffffffffffffffffffffffffffffff
@cA01~tA01_GU182344.1_137680_137538_1_0_0_0_1:0:0_0:0:0_262/2
TGGTCTTTCCCCCAGCCTCTCAGGTGGAACAGCAGCCTAACATGTGTCTCGCGAGATCACAAAGAGTAGCACGTTTCACATGGGCTTCATCATTATTTCCTGGCTGTTTGACATAAGAGAATTCTACTTTGCTTTTTTGATCTTGATTTC
+
ffffffffffffffffffffffffffffffffffffffffffffffffffffffffffffffffffffffffffffffffffffffffffffffffffffffffffffffffffffffffffffffffffffffffffffffffffffff
@cA01~tA01_GU182344.1_85343_85370_0_1_0_0_0:0:0_0:0:0_263/2
CAAACACACCACCCTCAAAAATGTTCCCCTTCCTTCCCCTTCTCAAGCCCCCAGGCATTTGTCCTCCCAGTTAGGAATGCAGGCAGAACAAACACAGCATTTTTCCTGAGAAGAATGTCTGATTTGCACTCATCCTTCTACCCTGAGGTC
+
ffffffffffffffffffffffffffffffffffffffffffffffffffffffffffffffffffffffffffffffffffffffffffffffffffffffffffffffffffffffffffffffffffffffffffffffffffffff
@cA01~tA01_GU182344.1_17286_17451_0_1_0_0_0:0:0_0:0:0_264/2
TTATGGAGACAGAGTCTCACTCCTTCACCCAGGCTGGAGTGAAGTGGTGTGGTCTAGGCTCACTGCAACCTCTGTCTCCTGGGTTCAAGTGATTCTCCTGCCCTCAGCCTCCTGAGTCGCTAGGATTACATGCACCTGCCACCATGCCTG
+
ffffffffffffffffffffffffffffffffffffffffffffffffffffffffffffffffffffffffffffffffffffffffffffffffffffffffffffffffffffffffffffffffffffffffffffffffffffff
@cA01~tA01_GU182344.1_67894_67764_1_0_0_0_0:0:0_0:0:0_265/2
AGTTCTCTCTGTTTCATGGCCAGGAGTAGACAGCACGGCCAAGCTCCTGGGTTCATGATGCTCACATTGCTGTGGGGTGGGAGAGAGAGGCAGAACATGAATGAATGAATGAGAGAATGAATGAATGAGTGAATGATGGAATGAGTGAAT
+
ffffffffffffffffffffffffffffffffffffffffffffffffffffffffffffffffffffffffffffffffffffffffffffffffffffffffffffffffffffffffffffffffffffffffffffffffffffff
@cA01~tA01_GU182344.1_97928_97781_1_0_0_0_0:0:0_0:0:0_266/2
AGCTCAGGTATGAGGGGAGCTATGACAAGGAAGAACCTCCCTGAGGAAACTGCCTCTTCTCCTTCCAGGTCCATATGAGAAACCTTCTCTCTCAGCCCAGCCGGGCCCCAAGGTTCAGGCAGGAGAGAGCGTGACCTTGTCCTGTAGCTC
+
ffffffffffffffffffffffffffffffffffffffffffffffffffffffffffffffffffffffffffffffffffffffffffffffffffffffffffffffffffffffffffffffffffffffffffffffffffffff
@rand_0_0_0_0_1_1_0:0:0_0:0:0_267/2
CGCTTTCAGTTATTTGTGGATGCTTCCACTCTGCTGGACACGCCACCATTGACATTCCACCCTGCTGCCTCAACAGGTCGGTCACGAGTTGATCCAGCAATGAACGCTAATAGGTGCCAAATACGGAGACCTGCGTCGGGACTTTCGCGC
+
ffffffffffffffffffffffffffffffffffffffffffffffffffffffffffffffffffffffffffffffffffffffffffffffffffffffffffffffffffffffffffffffffffffffffffffffffffffff
@cA01~tA01_GU182344.1_20388_20535_0_1_0_0_0:0:0_1:0:0_268/2
GGTGAGAGGCCAGGATGGGCTTCTGGGAAATGGGTAATGTTGAGTGGCTGAGGGAACCTCTGATCTTCCCAAACTGAGCCCAGTCTCTCTCCTCTGGGTCTCTCCTGACCGTTTTCTCCATCTGCCTGTGTGCCTGGAGCCCTGGCCGCG
+
ffffffffffffffffffffffffffffffffffffffffffffffffffffffffffffffffffffffffffffffffffffffffffffffffffffffffffffffffffffffffffffffffffffffffffffffffffffff
@cA01~tA01_GU182344.1_94685_94514_1_0_0_0_0:0:0_0:0:0_269/2
GGAAATGGGGAGAATCTTCTGGGCACTGGGAGTGAGGGGCGGCTCCACATCCTCCTCTCTAAGGCAGTGCCTCCTTCTCCCCCAGGTGGTCAGGACAAGCCCTTCCTGTCTGCCTGGCCCAGCGCTGTGGTGCCTCGAGGAGGACACGTG
+
ffffffffffffffffffffffffffffffffffffffffffffffffffffffffffffffffffffffffffffffffffffffffffffffffffffffffffffffffffffffffffffffffffffffffffffffffffffff
@cA01~tA01_GU182344.1_110244_110100_1_0_0_0_0:0:0_0:0:0_26a/2
AGGAGATATGGGACTGGAGTGGAGATATGGGCCTGGAGTGGAGATATGGGCCTGGATTGGAGATATGGGCCGAGGGTGGAGATCTGAGCCTGGATTGGAGATGTGGGCCCGGATTGGCTATATGGGTCTAGGGTGGAAATATCGGCCTGG
+
ffffffffffffffffffffffffffffffffffffffffffffffffffffffffffffffffffffffffffffffffffffffffffffffffffffffffffffffffffffffffffffffffffffffffffffffffffffff
@cA01~tA01_GU182344.1_66843_66647_1_0_0_0_1:0:0_0:0:0_26b/2
GGGGGTGGCCATGGGGGTGTCAGCCAGAGATGCTGGACAGAAGAGACACAAAGCAAACATACAGAAAGAGGCATAGACAGACAGACAGAGCGAGGCAGACAGATCACATTAGGGTTTGGGGTGGTAACTGCAACCCTACCTGAAGCTTGC
+
ffffffffffffffffffffffffffffffffffffffffffffffffffffffffffffffffffffffffffffffffffffffffffffffffffffffffffffffffffffffffffffffffffffffffffffffffffffff
@rand_0_0_0_0_1_1_0:0:0_0:0:0_26c/2
AATCTTGCAGGCATGCCCACTTGGTTCGGGTCAGGACCACTCAAACCTGATATAGGTGAGTAGGTACTGCATATCTTCGCCAAGGCTCGTAAGCATGTTGGTAGCTGAGCTCTTCGGAGTGAGCCTGGGGCGAACTACCCACAGGGAGTC
+
ffffffffffffffffffffffffffffffffffffffffffffffffffffffffffffffffffffffffffffffffffffffffffffffffffffffffffffffffffffffffffffffffffffffffffffffffffffff
@cA01~tA01_GU182344.1_125033_124892_1_0_0_0_0:0:0_0:0:0_26d/2
AGGGGCTTGAGCATCTGCAGATTTTGGTATCTGAATGGGGATCCTGGAACCAATCACCCAGGAATAGTGAAGGACCACAGTATATAATTTTTATTTGTCAATCTTAAAAATAAAGCATAAAAAGTTTACAACAACAAGATAAAAAATAAG
+
ffffffffffffffffffffffffffffffffffffffffffffffffffffffffffffffffffffffffffffffffffffffffffffffffffffffffffffffffffffffffffffffffffffffffffffffffffffff
@cA01~tA01_GU182344.1_125952_126051_0_1_0_0_0:0:0_0:0:0_26e/2
CAGGCCCATATCTCCACTCCAGGCCCATATCTCCACTCCAGGCCCGTATCTCCACTCCAGGCCCATATCTCCACACCCAGGCCCATATCTCCCCTCCAGGCCCATATCTGCACTCCAGGCCCATATTTACACCTCCAGGCCCATATCTCC
+
ffffffffffffffffffffffffffffffffffffffffffffffffffffffffffffffffffffffffffffffffffffffffffffffffffffffffffffffffffffffffffffffffffffffffffffffffffffff
@cA01~tA01_GU182344.1_30723_30571_1_0_0_0_0:0:0_0:0:0_26f/2
CTTGATTTTCTATAGCATTATGTTACTGGATATTTCTGTAAAATTTAAAATGAGGGAGGCAGAGAGACAGAGAGAGATCAAACTCCAGAGTTGGGACTCTGGAATCTTGGGTCATGAGACAAATTTTAGATTAAACTACAAAACTCCAGA
+
ffffffffffffffffffffffffffffffffffffffffffffffffffffffffffffffffffffffffffffffffffffffffffffffffffffffffffffffffffffffffffffffffffffffffffffffffffffff
@cA01~tA01_GU182344.1_29677_29809_0_1_0_0_1:0:0_0:0:0_270/2
GGTCATCCTTCACTATTCGTGGGTGATTGGTTTCGAGATCTCCACTCAGATACCAAAATCTGTAGATGCTCAAGCCTCTTATATGAAATGGCACAGCGCTTGCAAATAACATATGCACATCCTCCTGTATACATGAAATCATCTCTTGAT
+
ffffffffffffffffffffffffffffffffffffffffffffffffffffffffffffffffffffffffffffffffffffffffffffffffffffffffffffffffffffffffffffffffffffffffffffffffffffff
@cA01~tA01_GU182344.1_88738_88536_1_0_0_0_0:0:0_0:0:0_271/2
TTCCTTTCAGGGTGAGCCAGTCCCTCAAGGCTCAGAAAAACTGCTCAGGACACATGGAGTCACTTCATGTGCACTGTAGCTGGGGGAAGCCAGAAAGCAGCCCAGCCTGGGTTTTGTACCCTGGAGCCACAGGGAACACTCAGCTAAAGC
+
ffffffffffffffffffffffffffffffffffffffffffffffffffffffffffffffffffffffffffffffffffffffffffffffffffffffffffffffffffffffffffffffffffffffffffffffffffffff
@cA01~tA01_GU182344.1_112385_112490_0_1_0_0_0:0:0_0:0:0_272/2
CTGGTTCAATCTCTTTTGGACGAATTGGAATCCTTGGCAGGAGGTATGAACTGATCAGTAAGGCAGGCACCAGTGTCCACACACCCTGTTCCTGGTGGGGACTGGGAGCCACTCTTGCCATGTCTGTGCCTTCTCCATGGTGCCAGTTTC
+
ffffffffffffffffffffffffffffffffffffffffffffffffffffffffffffffffffffffffffffffffffffffffffffffffffffffffffffffffffffffffffffffffffffffffffffffffffffff
@cA01~tA01_GU182344.1_105121_104905_1_0_0_0_0:0:0_1:0:0_273/2
CAGGAAGCACTCAGCTAAAGCACTGCATGACGTCCTCCTCCAGGAAGAACAGGAAGACAGCCCAGGGTGTTCTGGGACGATCCTCCTGATCTCAGGACTTTGCTGTCTTAGTCCATTTTTGTTGCTCTAAAGGAACACTTGAGCCTGGGT
+
ffffffffffffffffffffffffffffffffffffffffffffffffffffffffffffffffffffffffffffffffffffffffffffffffffffffffffffffffffffffffffffffffffffffffffffffffffffff
@cA01~tA01_GU182344.1_127863_127767_1_0_0_0_0:0:0_0:0:0_274/2
GGGGGTGTCCATCAGGGTCCCATCACCCAGGCCCCAACTGTATTTGGGGTCAAGGGGGATTGAATACAGGGGAAATGGGCGCTGTGGTGGGAAGAATCACTGTCGCCAATGATGGCTACATTGTAAACCCTGGAGCCTGTGACTATTTAT
+
ffffffffffffffffffffffffffffffffffffffffffffffffffffffffffffffffffffffffffffffffffffffffffffffffffffffffffffffffffffffffffffffffffffffffffffffffffffff
@cA01~tA01_GU182344.1_132000_131759_1_0_0_0_0:0:0_0:0:0_275/2
ACTATATAATTTACCAACTTTACCATTTTTAAAAGTAAAATCTAGTGGTCATAAATACCTTTATATGCTGGGTGTGGTGGTTCACGGTTGTAATCTTGGCGCTTTGAGAGGCCAAGAAAGGTGGATCATTTAAGATCAGGGACTCGAGAT
+
ffffffffffffffffffffffffffffffffffffffffffffffffffffffffffffffffffffffffffffffffffffffffffffffffffffffffffffffffffffffffffffffffffffffffffffffffffffff
@cA01~tA01_GU182344.1_95807_95658_1_0_0_0_0:0:0_0:0:0_276/2
ATTCAGGCTGCTAAGAGCCTGGACATGCAGCCTGTCCTCTTCCACCCCCACATAGACAGCAGGAAAGAGATTAGTGGGAAACAGATACAACAGCCCAAGAGATGAGGCTGTCTTCACAGTGGCAAGGGAGTCAGGGGCTACTGGAGACAG
+
ffffffffffffffffffffffffffffffffffffffffffffffffffffffffffffffffffffffffffffffffffffffffffffffffffffffffffffffffffffffffffffffffffffffffffffffffffffff
@cA01~tA01_GU182344.1_25739_25911_0_1_0_0_0:0:0_0:0:0_277/2
TCTCCTGCTTCATCCTCCAGAATAGGAGCTGGGATTACAGGGATGCACCATCGTGCTCGGCTAATTTTTGTATTTTTAGTAGAGATAGGGTTTCACCACGTTGGCCAGGCTGGTCTGGAACTCCTGACTTCATGGAATCCACCCACCTTG
+
ffffffffffffffffffffffffffffffffffffffffffffffffffffffffffffffffffffffffffffffffffffffffffffffffffffffffffffffffffffffffffffffffffffffffffffffffffffff
@cA01~tA01_GU182344.1_20126_19962_1_0_0_0_0:0:0_0:0:0_278/2
CATAGAGCAGGGGAGTGAGTTCTCAGCTCAGGTGAAGGGAGCTGTGACAAGGAAGATCCTCCGTAAGGAAAATGCCTCTTCTCCTCCAGGTCTATATGAGAAACCTTCTCTCTCAGCCCAGCCGGGCCCCACGGTTCTGGCAGGAGAGAG
+
ffffffffffffffffffffffffffffffffffffffffffffffffffffffffffffffffffffffffffffffffffffffffffffffffffffffffffffffffffffffffffffffffffffffffffffffffffffff
@cA01~tA01_GU182344.1_5265_5116_1_0_0_0_0:0:0_0:0:0_279/2
AGATGGATAGATAGATATAGATAGATGAAAGATAAAAGGTATATGATAGATAATAGAGAGACAGGTGATAGACAAATAGATGATGAATGACTGATAGATGATATAGATAGACAAGTAGAAAGACAGACAGATGATATATAAATAGATATA
+
ffffffffffffffffffffffffffffffffffffffffffffffffffffffffffffffffffffffffffffffffffffffffffffffffffffffffffffffffffffffffffffffffffffffffffffffffffffff
@cA01~tA01_GU182344.1_54786_54931_0_1_0_0_0:0:0_0:0:0_27a/2
GCCCTGTGTTGGGCCCAGATCCCTTTCGCTGTAGGAGTATCTGGAGTTCGGAGATGGTGGAAGACAAGTGTACAATGTCAGAGCTGTGAGATGCTGAGTCAACGCCTGAATCCAAGGTTCCCACCTCCCCAGGGTTCCAAAAGCGGATAT
+
ffffffffffffffffffffffffffffffffffffffffffffffffffffffffffffffffffffffffffffffffffffffffffffffffffffffffffffffffffffffffffffffffffffffffffffffffffffff
@cA01~tA01_GU182344.1_89828_89670_1_0_0_0_0:0:0_0:0:0_27b/2
TTCAGCTCACAGACCATTGCCTGATTGTGAACTGTATCCTCACGTCCCCTGCAGCCACTCACATCCAGGAGAAGATTCCATGACAGGCAGAAAGTGGGAGATAGAATCAATGGGATGGGAACTGACAGCTATTCATGGAATGGGGTCTTG
+
ffffffffffffffffffffffffffffffffffffffffffffffffffffffffffffffffffffffffffffffffffffffffffffffffffffffffffffffffffffffffffffffffffffffffffffffffffffff
@cA01~tA01_GU182344.1_125860_125712_1_0_0_0_0:0:0_0:0:0_27c/2
TCCAGGAAGCCATGTTCCGCTCTTGAGCGAGCACCCACTGGGCCTCATGCAAGGTAGAAAGAGCCTGCGTACGTCACCCTCCCATGATGTGGTCAACATGTAAACTGCATGGGCAGGGCGCCAAATAACATCCTGTGCGCTGCTGAGCTG
+
ffffffffffffffffffffffffffffffffffffffffffffffffffffffffffffffffffffffffffffffffffffffffffffffffffffffffffffffffffffffffffffffffffffffffffffffffffffff
@cA01~tA01_GU182344.1_92278_92177_1_0_0_0_0:0:0_0:0:0_27d/2
TCTGGAATCTTGGGACATGAGACAAATTCTAGATAAATCTACAAAAATCCAGAATTTACATGTTGTGATTTTTGCTGATAAAGTACAATTCTAAGATTGTAAATAATTGCATAATCCTTCCCTGGGAGTTTAAATCATTTGAACTGGTTC
+
ffffffffffffffffffffffffffffffffffffffffffffffffffffffffffffffffffffffffffffffffffffffffffffffffffffffffffffffffffffffffffffffffffffffffffffffffffffff
@cA01~tA01_GU182344.1_100043_99955_1_0_0_0_0:0:0_0:0:0_27e/2
TATGTTTAGTAGAGAGGGAGTTTCTCCATGATGGTCAGGCTGGTCTCCCGACCTCAGGTGATCCGCCCACCTCCGCCTCCTGAAGTGCCGGAATTACAGGCGTGAGCCACCGGCCTAAAAGGCATTTTAATGGGATGAGATGAAAACTCA
+
ffffffffffffffffffffffffffffffffffffffffffffffffffffffffffffffffffffffffffffffffffffffffffffffffffffffffffffffffffffffffffffffffffffffffffffffffffffff
@cA01~tA01_GU182344.1_139961_140194_0_1_0_0_0:0:0_1:0:0_27f/2
CCTCTTTCACCACTCCTATTCAACAGAGTGTTGGAAGTTCTGGCCAGGGCAATTAGGCAGGAGAAGGAAATAAAGGGTATTCAATTAGGAAAAGAGGAAGTCAAATTGTCCCTGTTTGCAGATGACATGATTGTATATATAGAAAACCCC
+
ffffffffffffffffffffffffffffffffffffffffffffffffffffffffffffffffffffffffffffffffffffffffffffffffffffffffffffffffffffffffffffffffffffffffffffffffffffff
@cA01~tA01_GU182344.1_87690_87793_0_1_0_0_0:0:0_0:0:0_280/2
GATTTGGGTGAAGGGGCAAGTTTTGTGCCATGAACAGATCACGTTCTCTATTCCAGGACCTGTGCTGGTGGGTTTCACATTTTCCATATGATCTCATGCTCACAGAAAGCCAAATAAGGAAGATGTTTTCGCCTGATTTTCTTATGGATA
+
ffffffffffffffffffffffffffffffffffffffffffffffffffffffffffffffffffffffffffffffffffffffffffffffffffffffffffffffffffffffffffffffffffffffffffffffffffffff
@cA01~tA01_GU182344.1_126315_126147_1_0_0_0_0:0:0_0:0:0_281/2
TGGAGATACGGGCCTGGAGTGGAGATATGGGCCTGGAGTGGAGATATGGGCCTGCAGGTGGAGATCTGGGCCTGGAGTGGAGATATGGGCCTGGAGTGGAGATATGGGTCTGATGTGGAGATATGGGCCTGGAGTGGAGATATGGGCCTG
+
ffffffffffffffffffffffffffffffffffffffffffffffffffffffffffffffffffffffffffffffffffffffffffffffffffffffffffffffffffffffffffffffffffffffffffffffffffffff
@cA01~tA01_GU182344.1_99681_99850_0_1_0_0_0:0:0_0:0:0_282/2
GACCAGCCTGACCATCATGGAGAAACTCCCTCTCTACTAAACATACAAAAATTAGCTAGGCGTGGTGGCACATGCCTGTAATCCCAGCTACTTTGGAGGCTGAGGCAGGAGAATCAGTTGAACGCGGGAGGCGGAGGTTGCAGTGAGCTG
+
ffffffffffffffffffffffffffffffffffffffffffffffffffffffffffffffffffffffffffffffffffffffffffffffffffffffffffffffffffffffffffffffffffffffffffffffffffffff
@cA01~tA01_GU182344.1_62142_61966_1_0_0_0_0:0:0_0:0:0_283/2
AATTTTAGATTAAACTACAAAACTCCAGAATTTACAGGTGTGGTTTTTGCTGATAAAGTACAATTCTAAGATTGTAAATAATTGCATAATCCTTCCCTGGGAATTTAAATCATTTTAGCTGGTTCTGCTGTAATACTAGAAATACAAGCA
+
ffffffffffffffffffffffffffffffffffffffffffffffffffffffffffffffffffffffffffffffffffffffffffffffffffffffffffffffffffffffffffffffffffffffffffffffffffffff
@cA01~tA01_GU182344.1_14677_14513_1_0_0_0_0:0:0_1:0:0_284/2
CAAAAATCTTTAATGTAAGCACAGAATTCAATCATCTCGTGTATGAGAGGTTGGATCTGAGACGTCATTTGAGTCTGGTCGTAGTGAAGGACGCAAGGTGTCAATTCTAGTGAGAACAATTTCCAGGAAGCCATGTTCCGCTCTTGAGCG
+
ffffffffffffffffffffffffffffffffffffffffffffffffffffffffffffffffffffffffffffffffffffffffffffffffffffffffffffffffffffffffffffffffffffffffffffffffffffff
@cA01~tA01_GU182344.1_37246_37074_1_0_0_0_0:0:0_0:0:0_285/2
GAAGACGAAGCTTGGGTGTGAGGGAGGGATCAGGGCACAGGATGGCAGACAGGGCACCTCCAAACCCTCCTACATGGCCTGCATGAAGGCCTGCGGCCAGGACTCCAGGCACCCAGGCAGATGGAGAAAGCGGTCAGGAGAGACCCAGAG
+
ffffffffffffffffffffffffffffffffffffffffffffffffffffffffffffffffffffffffffffffffffffffffffffffffffffffffffffffffffffffffffffffffffffffffffffffffffffff
@cA01~tA01_GU182344.1_37512_37368_1_0_0_0_0:0:0_0:0:0_286/2
AATATTTATTGAGGATAAATATACCTATATAGCTTACCACCTTTAACATTTTTTTTTTGAGGCGGAGTCTAGCTCTGTCCCCTATGCTGGAGTGCATTGGCACAATCTCAGCTCACTGCAACTTCCGCCTCCTGGGTTCAAGCGATTCTC
+
ffffffffffffffffffffffffffffffffffffffffffffffffffffffffffffffffffffffffffffffffffffffffffffffffffffffffffffffffffffffffffffffffffffffffffffffffffffff
@cA01~tA01_GU182344.1_53408_53528_0_1_0_0_0:0:0_1:0:0_287/2
AAGTGAGTTTTCATCTCACCCCATTAAAATGGCTTTTAGGCCGGGTGAGGTGGCTCACTTGTGTCATCCTAGAACTTTGAGAACCTGAGGTGGGTGAATCTCATAAGGTTGGGAGTTTGAGACCAGTCTGACCCACATAGAGAAAGGCTG
+
ffffffffffffffffffffffffffffffffffffffffffffffffffffffffffffffffffffffffffffffffffffffffffffffffffffffffffffffffffffffffffffffffffffffffffffffffffffff
@cA01~tA01_GU182344.1_254_373_0_1_0_0_0:0:0_0:0:0_288/2
TTAAAGACTTTTGATGTATTTTTGTTGTTTTTATCTGAGATTCAAACTCTTCTTCATGTGCTATTTTCCCCAGGCTGTTCTTTGACTTCAGAGTTCAAGCAATCCTCCTGCCCCAGCATTTCTAGCAGCTGGCAGTATGTCACAATCTGC
+
ffffffffffffffffffffffffffffffffffffffffffffffffffffffffffffffffffffffffffffffffffffffffffffffffffffffffffffffffffffffffffffffffffffffffffffffffffffff
@cA01~tA01_GU182344.1_60901_60735_1_0_0_0_0:0:0_0:0:0_289/2
AAGATGTAGCACATAGGAGGTTCCAAGGATCACGAATCATATGAACAAGTGATACTCTTACTCTCTGCAGACCTGGAAAGCTGGCAGAGTCATTCCACAATGAAACATTTGTAGAATCATAGGCCTTGTTAGTCTCATCTCCATGGGGAC
+
ffffffffffffffffffffffffffffffffffffffffffffffffffffffffffffffffffffffffffffffffffffffffffffffffffffffffffffffffffffffffffffffffffffffffffffffffffffff
@cA01~tA01_GU182344.1_130952_130776_1_0_0_0_0:0:0_0:0:0_28a/2
AAGATCAAGTCAACCAATCCAAGGAGAGTCAGAGAGAATAAAACAATCCAAAAAGGGAAAGCATACCCAGGGGTGGGGAAGTGAGGTCAGAGACCTAGAGAGACAGAGAAGGCGGAAGGAGGAAATAGACATGAAGAGAGTTGGGGTGGA
+
ffffffffffffffffffffffffffffffffffffffffffffffffffffffffffffffffffffffffffffffffffffffffffffffffffffffffffffffffffffffffffffffffffffffffffffffffffffff
@cA01~tA01_GU182344.1_130873_131105_0_1_0_0_0:0:0_0:0:0_28b/2
CTCCGTGGGTGGCAGGGCCCAGAGGAAAGTCTGCCTGGAATGTTCTGTTGACCTTGGGCACTGCACGGAGCCTACGTTCATGGGCCTCCCCTTCCCTGGACAGATGGTAGATGTCATAGGAGCTCCAGGAGCTACAGGACAAGGTCACGT
+
ffffffffffffffffffffffffffffffffffffffffffffffffffffffffffffffffffffffffffffffffffffffffffffffffffffffffffffffffffffffffffffffffffffffffffffffffffffff
@cA01~tA01_GU182344.1_90550_90724_0_1_0_0_0:0:0_0:0:0_28c/2
AGAACAGTTGGAGTTATTTGGACATGGTAATGATAACACTGGAAACTTTCAGCCAAAAAAAGAGTCACCTAAAGAATGAAGGCAGACATGTTTATTTGAAGAGGAGAGAACTACACTGAAATCAAAAAAATTTTATAAGGTTTGCTGATG
+
ffffffffffffffffffffffffffffffffffffffffffffffffffffffffffffffffffffffffffffffffffffffffffffffffffffffffffffffffffffffffffffffffffffffffffffffffffffff
@cA01~tA01_GU182344.1_25357_25206_1_0_0_0_0:0:0_0:0:0_28d/2
AGTGTATGATTTCAGGTGACAAAGAAGGTCTCACTATTCAGATATTTGTGACATTAATGAAAAACACGGATTGAACCCCTGAAAGATTGGCGGAAGGATTTTGCACACACAGCTGTCAGCCGTGAAGGCACAAAGGTGAAAACAATCTGA
+
ffffffffffffffffffffffffffffffffffffffffffffffffffffffffffffffffffffffffffffffffffffffffffffffffffffffffffffffffffffffffffffffffffffffffffffffffffffff
@cA01~tA01_GU182344.1_67588_67389_1_0_0_0_0:0:0_0:0:0_28e/2
CCAACCTGGGTGTTGGTCTGTAGGAACTTTTCATTTCTGACCTTCCATAACTGAGTTCTCTTCCTAAATGTGGAATGCCTTGTACTCCATGTTACTCTCTCCCCAGAAAGAATGTGTGGCTTGTCTGCTCTCCAGCCCTGTCATGGAGAT
+
ffffffffffffffffffffffffffffffffffffffffffffffffffffffffffffffffffffffffffffffffffffffffffffffffffffffffffffffffffffffffffffffffffffffffffffffffffffff
@cA01~tA01_GU182344.1_58435_58242_1_0_0_0_1:0:0_0:0:0_28f/2
AGAATACGTTACATAGGCAGGTTCATTACTAACAGATAAGCAGCGAGTGACAACAGAAACCTATATTTCAATGTGACCCAGTCCCTCAAGGCTCAGAAAAGCTCCTCGGGACATATGGAGTCACCCCATTTGCAGTGTAGCTGCGGGAAG
+
ffffffffffffffffffffffffffffffffffffffffffffffffffffffffffffffffffffffffffffffffffffffffffffffffffffffffffffffffffffffffffffffffffffffffffffffffffffff
@cA01~tA01_GU182344.1_133834_134025_0_1_0_0_0:0:0_0:0:0_290/2
AATGGCTTTCTTTTGTGTGTGTGTGATAGAATCTTGCTCTGTCATGCAGGCTGGAGTGTAGAGGTGCAATCTCAGCTCAATGCAACCTCCACTTCCTGGATTCAAGAAATTCTCTTGCTTCAAACTCCTGAGTAGTGGTATTACAGGCAC
+
ffffffffffffffffffffffffffffffffffffffffffffffffffffffffffffffffffffffffffffffffffffffffffffffffffffffffffffffffffffffffffffffffffffffffffffffffffffff
@cA01~tA01_GU182344.1_101113_101295_0_1_0_0_1:0:0_0:0:0_291/2
GAGGTTTGAGCCAACACTTGCATCCAAGGCTTCCACCTCCCCAGGTTTCCAAAAGCAGAGATAAGAGGGGTCCTTTACTCACCAGATTTGGAGCTTGGTTCTGTGGGTGAAGGCCAACTACTTGAAGGGTTTCCTAGAACATGGGACAGG
+
ffffffffffffffffffffffffffffffffffffffffffffffffffffffffffffffffffffffffffffffffffffffffffffffffffffffffffffffffffffffffffffffffffffffffffffffffffffff
@cA01~tA01_GU182344.1_132501_132312_1_0_0_0_0:0:0_0:0:0_292/2
GAGTAGTCTCCACCGTGTGTGTGTACTACAGTTCTCTATCCATTCACCCACTGATAGGCAGGTAGGTTGACTCCACATCTTGGCTACTGTGAACAGTGCTGGAACAGTCATATGAGTGCAGATATCACTTCGATACACTGATGTCCTTTC
+
ffffffffffffffffffffffffffffffffffffffffffffffffffffffffffffffffffffffffffffffffffffffffffffffffffffffffffffffffffffffffffffffffffffffffffffffffffffff
@cA01~tA01_GU182344.1_7224_7009_1_0_0_0_0:0:0_0:0:0_293/2
TTCCATTCATGTGGCTGTAAATGACAGGATGTTACTCTTTCTATGGATGAGTTGTCCCTATTGTGTGTGTGTACCACATTCTCTCCATCCATTCACCCACTGATGGGCGGGTAGGTTGATCCACATCTTGGCTACTGTGAACACTGCTGG
+
ffffffffffffffffffffffffffffffffffffffffffffffffffffffffffffffffffffffffffffffffffffffffffffffffffffffffffffffffffffffffffffffffffffffffffffffffffffff
@cA01~tA01_GU182344.1_33152_33334_0_1_0_0_0:0:0_0:0:0_294/2
GACCCTCAAGGACACGCCCACCAGAAGCTCTGGGATTCAGGAGGTGGGAAAGGAGAATCCAAGACAGGAGCCCTCTGACCTGTGGCCATGATCACCAGGGTGTTGCTGGGTGCCGACCACCCACTGGGGTAGTGTGGGTGTGAACCCCGA
+
ffffffffffffffffffffffffffffffffffffffffffffffffffffffffffffffffffffffffffffffffffffffffffffffffffffffffffffffffffffffffffffffffffffffffffffffffffffff
@rand_0_0_0_0_1_1_0:0:0_0:0:0_295/2
GCGGAGTCCACAATAATGGCATTCACTGGGGGGACACGAAGGGTTAGATACCTTGATATGGGGTATTTGGAAGGTGGATTTAGCGCTTGATGGCCGGTCGCGACAAACCTGATTGACACTCTTGTTGGTAGATTGGGGGCGGCCGAGTCA
+
ffffffffffffffffffffffffffffffffffffffffffffffffffffffffffffffffffffffffffffffffffffffffffffffffffffffffffffffffffffffffffffffffffffffffffffffffffffff
@cA01~tA01_GU182344.1_141110_140984_1_0_0_0_1:0:0_0:0:0_296/2
TTTCAATATTTCAGTGTGAGGTTTCAAAGGGTCAAACATCTAAACTAAAGCAGCTGTATCCTCAGCATGTTCTATGGTTTCTATGAGAGCTGTAACTGAGAAAGCAGGAGAAAGCTGGGTCTCCCGCCATCAGGCTGCTTGTCCTAAGGA
+
ffffffffffffffffffffffffffffffffffffffffffffffffffffffffffffffffffffffffffffffffffffffffffffffffffffffffffffffffffffffffffffffffffffffffffffffffffffff
@cA01~tA01_GU182344.1_34369_34516_0_1_0_0_0:0:0_0:0:0_297/2
CTGTCTCTAGTCGCCTCTGATTCCCTTCCCACTGGGCTTAGCCTCATCTCTTGGGGTGTTGTATCTATTTCACACTAATGTCTTTCCTGCTGTTTATGTGGGGGTGAAAGAGGAACCAGGATAGGCTGCACATCCAGCCTCTTATCAGCC
+
ffffffffffffffffffffffffffffffffffffffffffffffffffffffffffffffffffffffffffffffffffffffffffffffffffffffffffffffffffffffffffffffffffffffffffffffffffffff
@cA01~tA01_GU182344.1_10496_10628_0_1_0_0_0:0:0_0:0:0_298/2
CAGGCTGGGCTGCTTTTTGATTTCCCCCAGATACACTGCATATGGGGTGACTCCACATGTCTCGAGCAGCTTTTCTGAGCCTTGAGGGACTGGCTCACATTGAAATGTAGGTTTCTGTTGTCACTCGCTGCTTATCTGTTAGTAATGAAC
+
ffffffffffffffffffffffffffffffffffffffffffffffffffffffffffffffffffffffffffffffffffffffffffffffffffffffffffffffffffffffffffffffffffffffffffffffffffffff
@cA01~tA01_GU182344.1_15576_15385_1_0_0_0_0:0:0_0:0:0_299/2
GATATGGGACTGGAGAGGTGATATGGGCCTGGAGTGGAGATATGGGCTTAGGGTGGAGATCTGGGCCTGGGGCGGAGATATGGGACTGGATTGGAGATAGGGGCCTAGGGTGGAGATCTGAGCCTGGATTGGCGATATGGGCCTAGGGTG
+
ffffffffffffffffffffffffffffffffffffffffffffffffffffffffffffffffffffffffffffffffffffffffffffffffffffffffffffffffffffffffffffffffffffffffffffffffffffff
@cA01~tA01_GU182344.1_82148_81948_1_0_0_0_1:0:0_0:0:0_29a/2
AACAGGAAACCAACACAGGAACCCAGGTGAAGGACAAGTTAAAAAACCAAACAAGAAGGTTGGCTACCCTGAGATCAGCAAGGGTGCACTGCTGATGCCACCACCAGGCTGGAACCACATAGGGAGGGATCGACAGGAAGAGTTGGGGGT
+
ffffffffffffffffffffffffffffffffffffffffffffffffffffffffffffffffffffffffffffffffffffffffffffffffffffffffffffffffffffffffffffffffffffffffffffffffffffff
@cA01~tA01_GU182344.1_26903_26763_1_0_0_0_0:0:0_0:0:0_29b/2
ATTTCACTTTTGTTTCCTTTTCTTGGAGAATGCAAGTTGTTTGATTCAAGAATGCTGTGGATGTAGAAATCCTAAAGCACATTCGCTGTGTATCAATCCCAGTGCAGTCTTCCCAGAGAAGACTCTAAATACCTCCTGGACTGCACCTGG
+
ffffffffffffffffffffffffffffffffffffffffffffffffffffffffffffffffffffffffffffffffffffffffffffffffffffffffffffffffffffffffffffffffffffffffffffffffffffff
@cA01~tA01_GU182344.1_51901_51687_1_0_0_0_0:0:0_0:0:0_29c/2
CACTGCTTGTTTCTGTCACAGGTGAGGAAAGCCCATGGCTGTCCCATGTCCTATGATCCTAGAGCCTTAGCTGAGGAGCTTCCTGCTGAGGATGGAGAGAAGCATGGACAGATGCAGAGAGAAGACGCAGCCTCGGTGTGAGGGAGGGAT
+
ffffffffffffffffffffffffffffffffffffffffffffffffffffffffffffffffffffffffffffffffffffffffffffffffffffffffffffffffffffffffffffffffffffffffffffffffffffff
@cA01~tA01_GU182344.1_34842_34737_1_0_0_0_1:0:0_0:0:0_29d/2
GAAGACACAGAGAGGAAGGAGAGAGACAGACACCAGCAAGGGGAAGCCTCACTCATTCTAGGTGCCATGGATGGGATGATAAAGAGAGACACCTTCTAAACTCACAACCTCTCTTCCTAGGAGTCCACAGAAAACCTTCCCTCCTGGCCC
+
ffffffffffffffffffffffffffffffffffffffffffffffffffffffffffffffffffffffffffffffffffffffffffffffffffffffffffffffffffffffffffffffffffffffffffffffffffffff
@cA01~tA01_GU182344.1_143691_143516_1_0_0_0_0:0:0_0:0:0_29e/2
ACAGATGTATTTTACACACTCTTTTCTGCTCAGTGGCTCTCTGTGTCCACTCTCATGAGGATGCTGCACTTTATGTGGCCTTATAGAACCCCTTAAAATTTGGCAGCCTGAATCCTCTAATTTCTCCTTCCTCTTTAAGATTGCCATTAT
+
ffffffffffffffffffffffffffffffffffffffffffffffffffffffffffffffffffffffffffffffffffffffffffffffffffffffffffffffffffffffffffffffffffffffffffffffffffffff
@cA01~tA01_GU182344.1_78944_78867_1_0_0_0_0:0:0_0:0:0_29f/2
CATCTATGCTCATCAGGAATATTGGCATGTAGTTTTCTTTTGTTTAATATTCTTTTCTGTCTTTAGTATCAGGGTGATGCCAGCCTTATAGAATGAGTAAAGGCCACCCTGGGCAAACAGTGAGACCCATCCCTTTTTAAAAATTATGAG
+
ffffffffffffffffffffffffffffffffffffffffffffffffffffffffffffffffffffffffffffffffffffffffffffffffffffffffffffffffffffffffffffffffffffffffffffffffffffff
@cA01~tA01_GU182344.1_142505_142667_0_1_0_0_0:0:0_1:0:0_2a0/2
CCTCCTATGTGCTGCATCTTTGGATGGAAATTGGAGTCCCAGAGACAAATGAGGCTCCACCCTGCTTCCAGAAACTCAGAGTCCAGGGCTGAGAACCCAGTAGAGAACATATCAGGTTATATGGACATAGTAATGATAACACTGGAAACT
+
ffffffffffffffffffffffffffffffffffffffffffffffffffffffffffffffffffffffffffffffffffffffffffffffffffffffffffffffffffffffffffffffffffffffffffffffffffffff
@cA01~tA01_GU182344.1_105795_106070_0_1_0_0_0:0:0_0:0:0_2a1/2
ACAGCAGCATCTGTAGGAGACGGAAGTCAACAAAAGAGCTCGGAGGGCACTTCTGGGTCCTCATTTCATAAGCAGATACCAACAAACAGGGGGAGGCCATAGGTGCCTGAGGTCCCTCAGTTGCCAACAGCAGACTCAGACATTCTATCT
+
ffffffffffffffffffffffffffffffffffffffffffffffffffffffffffffffffffffffffffffffffffffffffffffffffffffffffffffffffffffffffffffffffffffffffffffffffffffff
@cA01~tA01_GU182344.1_112161_111983_1_0_0_0_1:0:0_0:0:0_2a2/2
CTGATTCTCCTGAGTCTCCAGAGGGAACACAGCCCTGCAGATGCCTTGATTTTAGCCCTCGAAAAACAGGGTCCGCTTTCTGTCTCCAGAATCGGAGGGGGTCAGTGTGCTCTCTCCTGCTGCCATGCTTCTGATAATTTTCTACAGCAG
+
ffffffffffffffffffffffffffffffffffffffffffffffffffffffffffffffffffffffffffffffffffffffffffffffffffffffffffffffffffffffffffffffffffffffffffffffffffffff
@rand_0_0_0_0_1_1_0:0:0_0:0:0_2a3/2
CGCATATAGCACTCAATTGGGAAGGTCGGCAAGTAAGCTTTGCAGGGGATAGTTCTGGAGTAACTCTCATTCGGACGACTAACGAACTCCAATGTGCAATTCGAGGGCCAAGGCGAAGGCCGCCCGTACCTCGTTATTTACCGTGGCACC
+
ffffffffffffffffffffffffffffffffffffffffffffffffffffffffffffffffffffffffffffffffffffffffffffffffffffffffffffffffffffffffffffffffffffffffffffffffffffff
@cA01~tA01_GU182344.1_48380_48211_1_0_0_0_0:0:0_0:0:0_2a4/2
TCCTTGCGGGTCCCATCATGCAAGTCCTGACTGTATTTGGGGTAAAGGGGGATTGAATACAGGGAAATGGGTGCTGTGGTGGGAAGAATAATTGTCCCCAGTGATGACTACATTCTAATCCCTGGAGTCTGTGACTATTTATGATATAGG
+
ffffffffffffffffffffffffffffffffffffffffffffffffffffffffffffffffffffffffffffffffffffffffffffffffffffffffffffffffffffffffffffffffffffffffffffffffffffff
@cA01~tA01_GU182344.1_139548_139350_1_0_0_0_1:0:0_0:0:0_2a5/2
CCTTGTCCATGCCTATGTCCTGAATGGTAATGCCTAGGTTTTCTTCTAGGGTTTTTATGGTTTTAGGTCTAACGTTTAAGTCTTTAATCCATCTCAAATTAATTTTTGTATAAGGTGTAAGGAAGGGATCCAGTTTCAGCTTTCTACCTA
+
ffffffffffffffffffffffffffffffffffffffffffffffffffffffffffffffffffffffffffffffffffffffffffffffffffffffffffffffffffffffffffffffffffffffffffffffffffffff
@cA01~tA01_GU182344.1_81677_81523_1_0_0_0_0:0:0_0:0:0_2a6/2
GCCACATTGTAATCCTTGGAGCCTGTGACTATGTTATAGGGCAGGGGACTGAAGGGGAAGATGGAGCTCAGGTTGTTGATGAGTTGACCTTGAGATGGGGAGATGGCCTGGACTCTCCCACTGGGCTCAGTGTAATCACAAGGGTCCATA
+
ffffffffffffffffffffffffffffffffffffffffffffffffffffffffffffffffffffffffffffffffffffffffffffffffffffffffffffffffffffffffffffffffffffffffffffffffffffff
@cA01~tA01_GU182344.1_24056_24242_0_1_0_0_0:0:0_1:0:0_2a7/2
AGGGGAACAGGAGCCAAGGAACTGGGAGCCTTTAGAAGCTGGGATAAGTGAGAAGCAGATTCTTGCCTGGAATCCTCAGAGGGAAGGCAGCCTTGCTGTCACCTTGATTTTAGCCCAGTAAGATGCACTTCCTACTTTGAGCTAGAGCAC
+
ffffffffffffffffffffffffffffffffffffffffffffffffffffffffffffffffffffffffffffffffffffffffffffffffffffffffffffffffffffffffffffffffffffffffffffffffffffff
@cA01~tA01_GU182344.1_22777_22479_1_0_0_0_0:0:0_0:0:0_2a8/2
CCTTTTTCAATTAAATCGTTTGTTTTATTGAGTTGTTTGAGCTTCTTATATTTCTAGTTATTAATCCCATCTCAGATGCATAGTTTGCACATATTTGCTCCCAATCTGTGGGTTGTCTCTTCACTTTGTTGGTTTATTTTTAGCGGTGCA
+
ffffffffffffffffffffffffffffffffffffffffffffffffffffffffffffffffffffffffffffffffffffffffffffffffffffffffffffffffffffffffffffffffffffffffffffffffffffff
@cA01~tA01_GU182344.1_11957_12146_0_1_0_0_0:0:0_0:0:0_2a9/2
ATTCAACTGTGCGTATGTCACCTCCTGAGGGTCTTGTTCATCAGAGTCCTGGAGGGAGGGAAATGCTGAGTGAGGGAGGGTGCTCACATTTTCCAGGACTCTTTGGGAATAAGACTAGCCACGAGGCTGGGCGGAGGAGCACCTACCTCC
+
ffffffffffffffffffffffffffffffffffffffffffffffffffffffffffffffffffffffffffffffffffffffffffffffffffffffffffffffffffffffffffffffffffffffffffffffffffffff
@cA01~tA01_GU182344.1_4767_4668_1_0_0_0_0:0:0_0:0:0_2aa/2
GTCATCGTCCCAGGACACCATGGCCCCAGGTGAGGGAGCAGAACACCAACCCCTGTATGTTGTGAGTTCCTGGAGTCCCCATACTGGATTCTGAGGCTCATATTCAAATAGCACCACATGTTATAGGATTACTGAGAACAAAAGCCCACA
+
ffffffffffffffffffffffffffffffffffffffffffffffffffffffffffffffffffffffffffffffffffffffffffffffffffffffffffffffffffffffffffffffffffffffffffffffffffffff
@rand_0_0_0_0_1_1_0:0:0_0:0:0_2ab/2
ACCCCCTAATACCGCTAAGCCGTGATTTGAGAACCCCATGGTGCTATACGTTCGTGCTGGCTGCCGCAGTTAAAACTAACATTGTTTCCTGCACCTGAGTCCGCTGCGAGCCTGTAAATAACAACGTCGCCATGGCGCGAACAAAGATCA
+
ffffffffffffffffffffffffffffffffffffffffffffffffffffffffffffffffffffffffffffffffffffffffffffffffffffffffffffffffffffffffffffffffffffffffffffffffffffff
@cA01~tA01_GU182344.1_118489_118630_0_1_0_0_0:0:0_0:0:0_2ac/2
CTCTTGCTCTGCTGAGTCAGCCAGGGTTGTTTCATGACCAACAGGAGCTCATTCCTTGGCAAGTGGAACTTCTCTAAAACACCTCGCCCTCATCAGATGTTCGCTTCCCTTCCCTCTCTCAAGCCCCCAGGAATTTATCCTCCCGTTAGG
+
ffffffffffffffffffffffffffffffffffffffffffffffffffffffffffffffffffffffffffffffffffffffffffffffffffffffffffffffffffffffffffffffffffffffffffffffffffffff
@cA01~tA01_GU182344.1_64706_64683_1_0_0_0_0:0:0_0:0:0_2ad/2
TCTGTTCCTCATTCCCCCTATCAGTTGTCAGCTCCCAGTGACCCTCTGGACATCGTGATTACAGGTGAGAGTGTCTGGACATTATTCTCATTGTCACTGGGACACAGAGTGAATGATCCACGACTTGGAGGCCCAGGTGGTTATAAGGAA
+
ffffffffffffffffffffffffffffffffffffffffffffffffffffffffffffffffffffffffffffffffffffffffffffffffffffffffffffffffffffffffffffffffffffffffffffffffffffff
@cA01~tA01_GU182344.1_41614_41517_1_0_0_0_0:0:0_0:0:0_2ae/2
ACGTTTCACAGGGGCTTCAACACGATTTCCTGGCTGTTGGACATAAGATAACTCTATTTCGCTTTTTTATCTTGATTTCACTTTTGTTTCCTTTCCTTGGAGAACGCAAGTTGTTTGACTCAAGAATGCTGTGGATGTAGAAATCCTAAA
+
ffffffffffffffffffffffffffffffffffffffffffffffffffffffffffffffffffffffffffffffffffffffffffffffffffffffffffffffffffffffffffffffffffffffffffffffffffffff
@cA01~tA01_GU182344.1_2598_2414_1_0_0_0_0:0:0_0:0:0_2af/2
TCTTGGGTTTAAAGAATTCAGTCTGTCCAAAGAAGACGGGATGCCTGTCCCTGAGCTCTACAACAGAATATTCCGGAACAGCTTTCTCATGGGCCCTGTGACCCCAGCACATGCAGGGACCTACAGATGTTGCAGTTCACACCCACACTC
+
ffffffffffffffffffffffffffffffffffffffffffffffffffffffffffffffffffffffffffffffffffffffffffffffffffffffffffffffffffffffffffffffffffffffffffffffffffffff
@cA01~tA01_GU182344.1_105907_105670_1_0_0_0_0:0:0_0:0:0_2b0/2
GATTGGGACCTCAGTGGTCATCATCCTCTTCATCCTCCTCCTCTTCTTTCTCCTTCATCTCTGGTGCTCCAACAAAAAAAGTAAGTCTCACGGGGCACAGGCCAGAGAGCTCAGGGCCATGTGGGGAAGCAGGATGGGAGCACACAGCTG
+
ffffffffffffffffffffffffffffffffffffffffffffffffffffffffffffffffffffffffffffffffffffffffffffffffffffffffffffffffffffffffffffffffffffffffffffffffffffff
@cA01~tA01_GU182344.1_128168_128358_0_1_0_0_0:0:0_0:0:0_2b1/2
AGGCTGGAGTGCAGTGGTGTTGTCTTGGCTCACTGCAACCTCTGCCTCCCCGGTTCAAGTGATTATCTTGCCTCAGCCTCCCCAGTCGTTGGATTACTCGTGCCCACCACCACACCTGGCTATCCTTGTTTGGTTTCCTAGCTTGTCCTT
+
ffffffffffffffffffffffffffffffffffffffffffffffffffffffffffffffffffffffffffffffffffffffffffffffffffffffffffffffffffffffffffffffffffffffffffffffffffffff
@cA01~tA01_GU182344.1_128396_128199_1_0_0_0_0:0:0_0:0:0_2b2/2
AGGGAACGCAGCCCTGCAGATGCCTTGATTTCAGCACAGGGAGAACTGGATCCAATTTCTGTCCCCAGAAGTGGAAGGGGTCAGTGTGTTCTCTCCTGCTGCCATGTTTGTGATAATTTTCTGCAGCAGCAACAGGAAACCGACACAGGA
+
ffffffffffffffffffffffffffffffffffffffffffffffffffffffffffffffffffffffffffffffffffffffffffffffffffffffffffffffffffffffffffffffffffffffffffffffffffffff
@cA01~tA01_GU182344.1_95897_95769_1_0_0_0_0:0:0_0:0:0_2b3/2
CTTCACAGTGGCAAGGGAGTCAGGGGCTACTGGAGACAGAGGGACAGAGAAGAGGGAGGAAGACAGATGGAGGCACCTGCACCAGGGGATATGGGCACAGAAAAGACACGGAGATGCAGAGAGGGAGGAGAGAGACAGACACGGGGAGGG
+
ffffffffffffffffffffffffffffffffffffffffffffffffffffffffffffffffffffffffffffffffffffffffffffffffffffffffffffffffffffffffffffffffffffffffffffffffffffff
@cA01~tA01_GU182344.1_45534_45329_1_0_0_0_1:0:0_0:0:0_2b4/2
GCCAGGCTGCTCTCAAACTCCTTATCTCAGTTGATCCGCCCACCTCGGCTTCCCAACGTGCTGGGGAAACTTGATTTTCTATAGCATTATGTTACTGGATATTTCTGTAAAATTTAAAATGAGGGAGGGAGAGAGACAGACGGAAAACAA
+
ffffffffffffffffffffffffffffffffffffffffffffffffffffffffffffffffffffffffffffffffffffffffffffffffffffffffffffffffffffffffffffffffffffffffffffffffffffff
@cA01~tA01_GU182344.1_5171_5272_0_1_0_0_0:0:0_0:0:0_2b5/2
TGATCGATCTATCATTTATCTATGTATGTATCTATCATCTATCATCATCTGTGTATCTATGACCTATCTCTCTGTTATCTATCATCTATCAATCAATGTATGTATGTATGCATCTATCCATCTATCATCATGTGTTTATCTGTCTTTCTA
+
ffffffffffffffffffffffffffffffffffffffffffffffffffffffffffffffffffffffffffffffffffffffffffffffffffffffffffffffffffffffffffffffffffffffffffffffffffffff
@cA01~tA01_GU182344.1_117766_117592_1_0_0_0_0:0:0_0:0:0_2b6/2
TGTTTATTGAAAAAACTGTCCTTTCCTGATTGTGAGTTCTTGGCACCTTTGTCAAAGTCCATTGGATGGGCTGGGCATGGTGGCTAACACCAGCAACTTCAGCACTTTGGGAGGCCAAGGCTGGTGGATCACCTGAGGACAGGAGTACAA
+
ffffffffffffffffffffffffffffffffffffffffffffffffffffffffffffffffffffffffffffffffffffffffffffffffffffffffffffffffffffffffffffffffffffffffffffffffffffff
@cA01~tA01_GU182344.1_139561_139788_0_1_0_0_0:0:0_0:0:0_2b7/2
ACAAATGGAAGAACATTCCATGCTCATGGGTAGGAAGAATCAAGATCGTGAAAATGGCCATACTGCCCAAGGTAATTTATAGATTCAATGCCATCCCCATCAAGCTACCAATGACTTTCTTCACAGAATTGGAAAAAACTACCTTAAAGT
+
ffffffffffffffffffffffffffffffffffffffffffffffffffffffffffffffffffffffffffffffffffffffffffffffffffffffffffffffffffffffffffffffffffffffffffffffffffffff
@cA01~tA01_GU182344.1_95296_95434_0_1_0_0_0:0:0_0:0:0_2b8/2
CCCACCACCACATCTGGCTATCCTTGTTTGGTTTCCTAACTTGTCCTTGACCTGGGTTCCTGTGTTGGTTTCCTGTTGCTGCTGCAGAAAATTACCACAAACATGGCAGCGGGAGAGAACACACTGACCCCTTCCACTTCTGGAGACAGA
+
ffffffffffffffffffffffffffffffffffffffffffffffffffffffffffffffffffffffffffffffffffffffffffffffffffffffffffffffffffffffffffffffffffffffffffffffffffffff
@cA01~tA01_GU182344.1_40862_40702_1_0_0_0_0:0:0_0:0:0_2b9/2
CAGGCCGTGGAAAAGGCAATTCCCAGCACTGCAGGAGGCCAAGGCGGGTGGATCACTTGAAGTCAGGAGTTCCAGACCAGCCTGGCCAAAATGGTGAAACCCTGTCTCTATGAAAAATACAAAAATTAGCCGAGCATGGTGGTGCATCCC
+
ffffffffffffffffffffffffffffffffffffffffffffffffffffffffffffffffffffffffffffffffffffffffffffffffffffffffffffffffffffffffffffffffffffffffffffffffffffff
@cA01~tA01_GU182344.1_57647_57775_0_1_0_0_0:0:0_0:0:0_2ba/2
TGTTCTACCCGAGAGGCTGGGGGAAGGACCACCCCCTCGGCCATCTATTGCTTCAAAACCACCTGTCCTCCTGTGAATTAGTAGGAAAGGGGAGCAGGAGCTAGTGCTGTCGCTGATCTCTGATTCCAAGATCTGGACTCACTCCAAGGA
+
ffffffffffffffffffffffffffffffffffffffffffffffffffffffffffffffffffffffffffffffffffffffffffffffffffffffffffffffffffffffffffffffffffffffffffffffffffffff
@cA01~tA01_GU182344.1_116240_116342_0_1_0_0_1:0:0_0:0:0_2bb/2
AAAAGTATCCCGGCATGGTGGCGTGCACCTGTAATCCCAGCTACTAGGGAGGCTGAGGCAGGAAAATCATTTGAACCCAGGAGGCGGAGGTTGCAATGAGCCAAGATCACATCACTTGTACTCCAGCCTGGGCACAGAGGGAAACTGTCT
+
ffffffffffffffffffffffffffffffffffffffffffffffffffffffffffffffffffffffffffffffffffffffffffffffffffffffffffffffffffffffffffffffffffffffffffffffffffffff
@cA01~tA01_GU182344.1_126990_127207_0_1_0_0_1:0:0_0:0:0_2bc/2
CAGAAGATTCTCCCATTTCCGCTTTCTAAGGCTCCTACCACACCTGGGTGCCCAGGGCTACAGGAAGGACCCACCCCACATAGACATGGCGTCTCCCTACAACAAGTGTCAGCTGAGAACTTTGAGCAAGTGCTGAATAAGTGACTCTTA
+
ffffffffffffffffffffffffffffffffffffffffffffffffffffffffffffffffffffffffffffffffffffffffffffffffffffffffffffffffffffffffffffffffffffffffffffffffffffff
@cA01~tA01_GU182344.1_101714_101905_0_1_0_0_0:0:0_0:0:0_2bd/2
GCCTGGAATCCTCAGAGGGAAGGCAGCCTTGCTGTCACCTTGATTTTAGCCCAGTAAGATGCACTTCCTACTTTGAGCTACAGCACTGTAAGATAATTAAAAAACCGTTTTGTTTTCACCCACGAATCTTGTGGAAATTTGTTATGGCAA
+
ffffffffffffffffffffffffffffffffffffffffffffffffffffffffffffffffffffffffffffffffffffffffffffffffffffffffffffffffffffffffffffffffffffffffffffffffffffff
@cA01~tA01_GU182344.1_57312_57385_0_1_0_0_0:0:0_0:0:0_2be/2
GATCAAAGAAGTAATTATAGAGAAATAGAAAAACGATGATTGGAATTCAGGTGCCTTTGTCATTCGTGTGTGTTTTATTATATTTATGTATTTCTTATTTTTATTTTTTGAGATAGAGTCTCCTTGTGTCCCCCAGGCTGGAGTGCAGTG
+
ffffffffffffffffffffffffffffffffffffffffffffffffffffffffffffffffffffffffffffffffffffffffffffffffffffffffffffffffffffffffffffffffffffffffffffffffffffff
@cA01~tA01_GU182344.1_60236_60026_1_0_0_0_0:0:0_0:0:0_2bf/2
TGCTGAGTCCAGATCCAAAGTTGTCTCCTGCCCATGAGCACCACAGTCAGGCCTTGAGGGCGTCTTCTAGGGAGACAACAGCCCTGTCTCAAAACCGGGTTGCCAGCTCCCATGTACCAGCAGCTGGAATCTGAAGGCGTGAGTCTGCAT
+
ffffffffffffffffffffffffffffffffffffffffffffffffffffffffffffffffffffffffffffffffffffffffffffffffffffffffffffffffffffffffffffffffffffffffffffffffffffff
@cA01~tA01_GU182344.1_14430_14639_0_1_0_0_0:0:0_0:0:0_2c0/2
CAGCTCAGCTCAGCAGCGCACAGGATGTTATTTGGCGCCCTGCCCATGCAGTTTACATGTTGACCACATCATGGGAGGGTGACGTACGCAGGCTCTTTCTACCTTGCATGAGGCCCAGTGGGTGCTCGCTCAAGAGCGGAACATGGCTTC
+
ffffffffffffffffffffffffffffffffffffffffffffffffffffffffffffffffffffffffffffffffffffffffffffffffffffffffffffffffffffffffffffffffffffffffffffffffffffff
@cA01~tA01_GU182344.1_87868_87672_1_0_0_0_0:0:0_1:0:0_2c1/2
TGGCAAAAAATAAAAATAAAGAATACATAAATATAATATAACATACACGAATGACAAAGGCGCACCAATTCCAATCATCATTTTTCTATTTCTCTATAATGACTTCTTTGATCCTTTATCCTATCCATAAGAAAATCAGGCGAAAACATC
+
ffffffffffffffffffffffffffffffffffffffffffffffffffffffffffffffffffffffffffffffffffffffffffffffffffffffffffffffffffffffffffffffffffffffffffffffffffffff
@cA01~tA01_GU182344.1_81248_81334_0_1_0_0_1:0:0_0:0:0_2c2/2
TTCCCCTGTATTCAATCCCCCTTTACCCCAAATATAGTTGGGGCCTGGATGATCGGACTCTGGTGGACACCCCCACCAGAAGCTCTGGGACTCAGGAGGTGGGACAAGGAGAAGCCCAGACAGGAGCCCTCTGACCTGTGACCATGATCA
+
ffffffffffffffffffffffffffffffffffffffffffffffffffffffffffffffffffffffffffffffffffffffffffffffffffffffffffffffffffffffffffffffffffffffffffffffffffffff
@cA01~tA01_GU182344.1_97594_97351_1_0_0_0_0:0:0_0:0:0_2c3/2
AGGCAGACAGAGAGGTAATAGAGAGAGAGATAGATGATACATATATAGATAATAGATGATTGATGGATAGATAGACAGATAGACAATTGATAGAGAGATAGATAAGTGATACATAAATATAGATGATAGATAATTTGTAGATAGACACAA
+
ffffffffffffffffffffffffffffffffffffffffffffffffffffffffffffffffffffffffffffffffffffffffffffffffffffffffffffffffffffffffffffffffffffffffffffffffffffff
@cA01~tA01_GU182344.1_108658_108791_0_1_0_0_0:0:0_0:0:0_2c4/2
GAGGGTGACGTACGCAGGCTTTTTCTACCTTGCATGAGGCCCAGTGGGTGCTCGCTCAAGAGCGGAACATGGCTTCCTGGAAATTGCTCTCACTAGAATTGACACCTCGCGTCCTTCACTATGACCAACTCAAAACATGTCTTAGATCCA
+
ffffffffffffffffffffffffffffffffffffffffffffffffffffffffffffffffffffffffffffffffffffffffffffffffffffffffffffffffffffffffffffffffffffffffffffffffffffff
@cA01~tA01_GU182344.1_83821_83949_0_1_0_0_0:0:0_0:0:0_2c5/2
ACCCTGATACACTGTTGATAGGAATGTAAATTAATACAGCCATTACAGAGGAGAAGAATATGGAAGTTCCTTAAAAACTGAAAAGAGATTAGGCACTGTGGCTCACGCTTGTAATCCCAGCACCTTGGGAGGCTGAAGTGGGCAGATCAC
+
ffffffffffffffffffffffffffffffffffffffffffffffffffffffffffffffffffffffffffffffffffffffffffffffffffffffffffffffffffffffffffffffffffffffffffffffffffffff
@cA01~tA01_GU182344.1_59197_59247_0_1_0_0_0:0:0_0:0:0_2c6/2
TGCCTCTGTGGCTGCTGCCTTGGGCCAGGGACCATCCTGTTTGTGAGGAACACACACCTGAGTGCTCCCATCCTGCTTCCCCACATGGCCCTGAGCTCTCTGGCCTCTGCTTCGTGAGACTTACTTTTTTTGTTGGAGCACCAGCGATGA
+
ffffffffffffffffffffffffffffffffffffffffffffffffffffffffffffffffffffffffffffffffffffffffffffffffffffffffffffffffffffffffffffffffffffffffffffffffffffff
@cA01~tA01_GU182344.1_99189_99248_0_1_0_0_0:0:0_1:0:0_2c7/2
GCAATGAGCCAAGATCTCACCACTTAGACTCCAGCTTGGACTAAGGAGGGAAACTCTTTCTCAAAAAAGAAAAAAAATAAAAGAGAACTTTCATAGTGTCCAGCAATTTCACTACTGGGTTTATATCCAAAGGAAAGGACATCAGTGTAT
+
ffffffffffffffffffffffffffffffffffffffffffffffffffffffffffffffffffffffffffffffffffffffffffffffffffffffffffffffffffffffffffffffffffffffffffffffffffffff
@cA01~tA01_GU182344.1_141917_141722_1_0_0_0_0:0:0_1:0:0_2c8/2
GGTTGGTGTTTGCCCATGAAATGAGGACCCAGAAGGGCCCTCCAAGCGGTTTTGATGACTTCCGTCTCCTACAGATGCTGCTGTAATGGACCAAGAGCCTGCGGGGGACAGAACAGTGAATAGGCAGGTAGGTCCTCCTCGGCCCAGCCT
+
ffffffffffffffffffffffffffffffffffffffffffffffffffffffffffffffffffffffffffffffffffffffffffffffffffffffffffffffffffffffffffffffffffffffffffffffffffffff
@cA01~tA01_GU182344.1_30114_30327_0_1_0_0_0:0:0_0:0:0_2c9/2
TAAAAATCCAAAAATTAGCCATGCCTGGTGGCAGGCACCTGTAACGCCAGCTACTCAAGAGGCTGAGGCACGAGAATCGCTTGAACCTGGGAGGCGGAGGTTGCAGTGAGCTGAGATTGTGTCACTGCAGTCCAGCCTGGGCGACAGAGC
+
ffffffffffffffffffffffffffffffffffffffffffffffffffffffffffffffffffffffffffffffffffffffffffffffffffffffffffffffffffffffffffffffffffffffffffffffffffffff
@cA01~tA01_GU182344.1_843_1077_0_1_0_0_0:0:0_0:0:0_2ca/2
GGCCCATATCTACAGTTCCAGGCCCATATCTCCACCTCCAGGCCCATATCTCCACTCTAGGCCCATATCTCCACCTCCAGGCCCGTATCTCAATTCCAGGTCCATATCTGCACTCCAAGCCAATATCTCCACTCCAGGCCCATATCTACA
+
ffffffffffffffffffffffffffffffffffffffffffffffffffffffffffffffffffffffffffffffffffffffffffffffffffffffffffffffffffffffffffffffffffffffffffffffffffffff
@cA01~tA01_GU182344.1_126487_126302_1_0_0_0_0:0:0_0:0:0_2cb/2
GAGATATGGGCCTAGAGGGGAGATCTGGGCCTGGAGTGGAGATATGGGTCTGATGTGGAGATATGGGCCTGGAGTGGAGATAGGGGCCTGGAGTGGAGATAGGGGCCTGGAGTGGAGATATGGGCCTGGAGTGGAGATCTGGGCCAGGAA
+
ffffffffffffffffffffffffffffffffffffffffffffffffffffffffffffffffffffffffffffffffffffffffffffffffffffffffffffffffffffffffffffffffffffffffffffffffffffff
@cA01~tA01_GU182344.1_123294_123441_0_1_0_0_0:0:0_0:0:0_2cc/2
GCTGCTGGTACATGGGAGCTGGCAACCCGGTTTTGAGACAGGGCTGTTGTCTCCCTAGAAGATCCCCTCAAGGCCTGACTGTGGTGCTCGTGGACAGAAGACAACTTTGGATCTGGGCTCAGCATTTGGAAGTTCTATGTACATGCTGGT
+
ffffffffffffffffffffffffffffffffffffffffffffffffffffffffffffffffffffffffffffffffffffffffffffffffffffffffffffffffffffffffffffffffffffffffffffffffffffff
@cA01~tA01_GU182344.1_81881_81999_0_1_0_0_1:0:0_1:0:0_2cd/2
CTCACTGCCCTGCTCTATGGCCTAGTGCTCTCTCTCTCTCTCTCACCCTCCACCCCCAACTCTTCGTGTCGATCCCTCCCTATGTGGTTCCAGCCTGGTGGTGGCATCAGCAGTGCACCCTTGCTGATCTCAGGGTAGCCAACCTTCTTG
+
ffffffffffffffffffffffffffffffffffffffffffffffffffffffffffffffffffffffffffffffffffffffffffffffffffffffffffffffffffffffffffffffffffffffffffffffffffffff
@cA01~tA01_GU182344.1_23875_23711_1_0_0_0_0:0:0_0:0:0_2ce/2
CATCTCGCAGCTCTGACATTGTACGCCTGTCTTCTACCATCTCCGAACTCCAGATACTCCAACAGCGAAAGGGATCTGGGCCCAACCTAGGGCTCAGTGAAATCTCTTAATCTCTCATTTTATGGAGCTGAGACCTCCTACAAGCTAGAA
+
ffffffffffffffffffffffffffffffffffffffffffffffffffffffffffffffffffffffffffffffffffffffffffffffffffffffffffffffffffffffffffffffffffffffffffffffffffffff
@cA01~tA01_GU182344.1_13958_14164_0_1_0_0_0:0:0_0:0:0_2cf/2
GCCACTGAACTCCAGCTTGGGTGACAGAGGAAGAGTCTGTCTCAAGAAAAAAAAAAAAAGCAAACTAAATAACCTATAATAACAAATCAGAGGACTCAGGTTACCAAATTTTAAGGGGTTCTATAAGTTTATATAAAATGCAGCATCCTC
+
ffffffffffffffffffffffffffffffffffffffffffffffffffffffffffffffffffffffffffffffffffffffffffffffffffffffffffffffffffffffffffffffffffffffffffffffffffffff
@cA01~tA01_GU182344.1_86846_86948_0_1_0_0_0:0:0_0:0:0_2d0/2
GGGCCTCCCTTATTTTCATGTCAGTCACTATTCATCATGTAGGGATTCCCAGTTAGCCCCGAGGTAAGTCCAATGGCTGTGAGTATCAAACACACGCTCCTTGTTCCTCCTTAGTTTCCTGTGTACCCAGAGTGCTCTCTGTCTCTCCAC
+
ffffffffffffffffffffffffffffffffffffffffffffffffffffffffffffffffffffffffffffffffffffffffffffffffffffffffffffffffffffffffffffffffffffffffffffffffffffff
@cA01~tA01_GU182344.1_40282_40438_0_1_0_0_0:0:0_0:0:0_2d1/2
AACAGTAATTCATTCCTGGGCAAGTGGAACTTCTCTAAAACACCTCGCCCTCATCAAATGTTCCCTACCCTTCCCTCTCTCAAGCCCCCAGGAATTTATCCTCCAGTTAGGAATGCAGGCAGAACAAACATTGCATTTTTCCTGAGAAGG
+
ffffffffffffffffffffffffffffffffffffffffffffffffffffffffffffffffffffffffffffffffffffffffffffffffffffffffffffffffffffffffffffffffffffffffffffffffffffff
@cA01~tA01_GU182344.1_75688_75554_1_0_0_0_0:0:0_0:0:0_2d2/2
AAAACAAAACATGCAGGAATAAATTCACCCAAGGAGTAGAAAGATCTGTATGCAAAAGCTATAAAACATTGATGAAAAAACTCAAGAAATAAACAAATAAATCGAAAGATATTCCATGTTCACGGATCAGAAGGATTAATGTTGTTAAAA
+
ffffffffffffffffffffffffffffffffffffffffffffffffffffffffffffffffffffffffffffffffffffffffffffffffffffffffffffffffffffffffffffffffffffffffffffffffffffff
@cA01~tA01_GU182344.1_101413_101277_1_0_0_0_0:0:0_0:0:0_2d3/2
TCATTTCCTCACATCTCTCCTGTCCCATGTTCTAGGAAACCCTTCAAGTAGTTGGCCTTCACCCACAGAACCAAGCTCCAAATCTGGTGAGTAAAGGACCCCTCTTATCTCTGCTTTTGGAAACCTGGGGAGGTGGAAGCCTTGGATGCA
+
ffffffffffffffffffffffffffffffffffffffffffffffffffffffffffffffffffffffffffffffffffffffffffffffffffffffffffffffffffffffffffffffffffffffffffffffffffffff
@rand_0_0_0_0_1_1_0:0:0_0:0:0_2d4/2
ATACGACCAAAATCGAGTCACTATCAGACTACATGGTAAGCCATCTTGCAGTAGTTACCAATGACGGCCACTCGCAACCACGTCGATGCCCGAAAAATATTTTGATTCGCCCCGGGGGGCAGTAGGCTGCATTTCCTTTCGACGTGACTC
+
ffffffffffffffffffffffffffffffffffffffffffffffffffffffffffffffffffffffffffffffffffffffffffffffffffffffffffffffffffffffffffffffffffffffffffffffffffffff
@rand_0_0_0_0_1_1_0:0:0_0:0:0_2d5/2
AGAATAAAAAAGAATGGGCAAACAACTATGGGAGTATAATGGTCGGCTTATACTGAGATGGGGGAGCTAGCGGTAATAGGTCTAGGTGAATTATGCATCTTTCCACTGGGTTAAAGGTCTCCAAGCACCCCCCCTCCGCCAATCCAGAGA
+
ffffffffffffffffffffffffffffffffffffffffffffffffffffffffffffffffffffffffffffffffffffffffffffffffffffffffffffffffffffffffffffffffffffffffffffffffffffff
@cA01~tA01_GU182344.1_99274_99090_1_0_0_0_0:0:0_0:0:0_2d6/2
GACAGGATGTTATTGTTTCTATGGATGAGTAGTCTCCACTGTGTGTGTGTACCACAGTTCTCTATCCATTCACCCACTGATGGGCAGGTAGGTTGACTCCACATCTTGGCTACTGTGAACAGTGCTGGAACAGTCATATGAGTGCAGATA
+
ffffffffffffffffffffffffffffffffffffffffffffffffffffffffffffffffffffffffffffffffffffffffffffffffffffffffffffffffffffffffffffffffffffffffffffffffffffff
@cA01~tA01_GU182344.1_101628_101522_1_0_0_0_0:0:0_0:0:0_2d7/2
ACCAAAGGGCTCAGCGAAGTCTCTTAACCTTTAATGTCCTGCAGGTGAGACCTCCTACAAGCTAGAAGAATGATTGCCAATCTGACATCCTTCTCAGGAAACATGCAGTGTTTTTTCTTCCTGCATTCCTAACTGGAGGATAAATTCCTG
+
ffffffffffffffffffffffffffffffffffffffffffffffffffffffffffffffffffffffffffffffffffffffffffffffffffffffffffffffffffffffffffffffffffffffffffffffffffffff
@cA01~tA01_GU182344.1_12294_12444_0_1_0_0_0:0:0_0:0:0_2d8/2
AAGCAAGAGAGAGGCATGTTCAGATTCGTGGTGTGAGGAAGAGCGATGCCCTAAGATGCAGACTCACGCCTTCAGAGTCCAGCTGCTGGTACATGGGAGCTGGCAACCCGGTTTTGAGACAGGGCTATTGTCTCCCTAGAAGATCCCATC
+
ffffffffffffffffffffffffffffffffffffffffffffffffffffffffffffffffffffffffffffffffffffffffffffffffffffffffffffffffffffffffffffffffffffffffffffffffffffff
@cA01~tA01_GU182344.1_42339_42511_0_1_0_0_0:0:0_0:0:0_2d9/2
ATTTCTTGATTGACAGGTAACCACGTAAAACACCTCTTTAGGACAAGCACCCAGATGGCGGGAGACCCAGCTTTCTCCTGCTTTCTCAGTTATAGCTCTCAAAGTAACCATAGAATGTGCTGAGGACACAACTACTTTAGTTGAGATGTT
+
ffffffffffffffffffffffffffffffffffffffffffffffffffffffffffffffffffffffffffffffffffffffffffffffffffffffffffffffffffffffffffffffffffffffffffffffffffffff
@rand_0_0_0_0_1_1_0:0:0_0:0:0_2da/2
AACGTGGGTTTTATACAGCCCAATACTAGGCTTCATTAAATCGTTCAAGCACCACCAAACTTACTAGTAACCCTCTTAGGTGTAAACAACCACGGTATGCTAGTGAATTGAGGATCTTTTACGGAGACACATCTGGATGTTCAGGGTCGA
+
ffffffffffffffffffffffffffffffffffffffffffffffffffffffffffffffffffffffffffffffffffffffffffffffffffffffffffffffffffffffffffffffffffffffffffffffffffffff
@cA01~tA01_GU182344.1_5028_4935_1_0_0_0_0:0:0_0:0:0_2db/2
GGCAGAGAAGTGGAGCGTATGATGGAAGGAAGCAGAGAAAAGCCCTAAAATCAGAGCCCTGAGGGAGGGGCACAAAGACAGGGAAAGATAAAGATGTGGGGATGGATTGCAGAGACTCCAAAAGGGAACTAGAGAGACTGAGAGGCAGAG
+
ffffffffffffffffffffffffffffffffffffffffffffffffffffffffffffffffffffffffffffffffffffffffffffffffffffffffffffffffffffffffffffffffffffffffffffffffffffff
@cA01~tA01_GU182344.1_77537_77667_0_1_0_0_0:0:0_0:0:0_2dc/2
CTTAGTAATGTTCAATACACCATATGTTGCTATTAAATGGAGTCACCAAGACATACAATAGATCTCTTGAACCGATTTCTTCTAACTGAAATTTTGCATCCTTTGACCAACATCTCTTCAATCTCTCTCCTTCCCAGGTTCTTTCGACGA
+
ffffffffffffffffffffffffffffffffffffffffffffffffffffffffffffffffffffffffffffffffffffffffffffffffffffffffffffffffffffffffffffffffffffffffffffffffffffff
@cA01~tA01_GU182344.1_46703_46734_0_1_0_0_0:0:0_0:0:0_2dd/2
CAGGCCCATATCTCCACTCCAGGCCGATATTTCCACCCTAAGCCCATATCGCCAATCCAGGCCCATATCTCCAATCCAGGCTCAGATCTCCACCCTGGGCCCATATCTCCAATCCAGGCCCTTATCTCCACTCCAGGTCCATATCTCCTC
+
ffffffffffffffffffffffffffffffffffffffffffffffffffffffffffffffffffffffffffffffffffffffffffffffffffffffffffffffffffffffffffffffffffffffffffffffffffffff
@rand_0_0_0_0_1_1_0:0:0_0:0:0_2de/2
TCATGCCTCACCCTATACTACAATAGATAGGATAGCGAGTTCCATCTTAACCAGCGGGACAGACTGTTACGGGTGCTACTGAAAGATCGGCTACAGGTCGGAGTTTTGCCTAAAGACAGTCTCCTAAATATTGAGAACTCTTTTCCCGCG
+
ffffffffffffffffffffffffffffffffffffffffffffffffffffffffffffffffffffffffffffffffffffffffffffffffffffffffffffffffffffffffffffffffffffffffffffffffffffff
@cA01~tA01_GU182344.1_122268_122108_1_0_0_0_0:0:0_0:0:0_2df/2
GGCTGCTCCCACTCTGGCAGAAGGGAAGGAGGGTCTGTCTGTGCAGAGACCGCAGAGATCACACGGCAAGAGAGAGAGTAAGGGGGAGAGGGAGCGATGGAGCTTCCAAGCTCTTTTTAACAACCAGCTCTCCAGGAACTAACAGAGGGG
+
ffffffffffffffffffffffffffffffffffffffffffffffffffffffffffffffffffffffffffffffffffffffffffffffffffffffffffffffffffffffffffffffffffffffffffffffffffffff
@cA01~tA01_GU182344.1_57527_57718_0_1_0_0_0:0:0_0:0:0_2e0/2
ACCACCTGTCCTCCTGTGAATTAGTAGGAAAGGGGAGCAGGAGCTAGTGCTGTCGCTGATCTCTGATTCCAAGATCTGGACTCACTCCAAGGAGTGTTAATGTTTACCTCCCCATGGTCTATCTGAATCTCCACAGGTGATTGGAAGTAG
+
ffffffffffffffffffffffffffffffffffffffffffffffffffffffffffffffffffffffffffffffffffffffffffffffffffffffffffffffffffffffffffffffffffffffffffffffffffffff
@cA01~tA01_GU182344.1_80887_81040_0_1_0_0_0:0:0_0:0:0_2e1/2
CCCCATCTTTCTTGTACAGCGTGAAGATGTTAAACCCACGACGATAGTGACACCGAAGAGTCACGTGTCCTCCTTGAGGCACCACAGCGCTGGGCCAGGCAGAGCAGAAGGGCTTGTCCTGACCACCTTGGGGAGAAGGAGATGCCGCCT
+
ffffffffffffffffffffffffffffffffffffffffffffffffffffffffffffffffffffffffffffffffffffffffffffffffffffffffffffffffffffffffffffffffffffffffffffffffffffff
@cA01~tA01_GU182344.1_126470_126290_1_0_0_0_1:0:0_1:0:0_2e2/2
GGGCCTGGAGTGGAGATATGGGCCTAGAGGGGAGATCTGGGCCTGGAGTGGAGATATGGGTCTGATGTGGAGATATGAGCCTGGAGTGGAGATAGGGGCCTGGAGTGGAGATAGGGGCCTGGAGTGGAGATATGGGCCTGGAGTGGAGAT
+
ffffffffffffffffffffffffffffffffffffffffffffffffffffffffffffffffffffffffffffffffffffffffffffffffffffffffffffffffffffffffffffffffffffffffffffffffffffff
@cA01~tA01_GU182344.1_102818_102895_0_1_0_0_0:0:0_0:0:0_2e3/2
TGTGTGTGGAAAATCCTTCCGCCAATCTTTCAGGGGTTCAATCCGTGTTTTTCATTAATGTCACAAATATCTGATTAGTGAGACCTTCTCTGTCACCCAAAATTATACACTCAGCATTATCTATTATTTATTTTGAATTCTGGCTGGGCA
+
ffffffffffffffffffffffffffffffffffffffffffffffffffffffffffffffffffffffffffffffffffffffffffffffffffffffffffffffffffffffffffffffffffffffffffffffffffffff
@cA01~tA01_GU182344.1_49299_49116_1_0_0_0_0:0:0_0:0:0_2e4/2
TGGCATGGCAAGAGTGGCTCCCAGTCCCTACCAGGAACAGGGTGTGTGGCCACTGGTGCCTGCCTTACTGATCAGTTCATACCTCCTGCCAAGGATTCCAATTCGTCCAAAAGAGATTGAACCAGGCTGCTAAGAGCCTGGATGTGCAGC
+
ffffffffffffffffffffffffffffffffffffffffffffffffffffffffffffffffffffffffffffffffffffffffffffffffffffffffffffffffffffffffffffffffffffffffffffffffffffff
@cA01~tA01_GU182344.1_115658_115543_1_0_0_0_0:0:0_0:0:0_2e5/2
ACCTATATAGCTTACCACTTTTAACATTTTTTTTTTTTTGAGGTGGAGTCTAGCTCTGTCTCCTATGCTGGAATGCAGTGGCACAATCTCAGCTCACTGTAACCTCCGCCTCCTGGGTTCAAGCGATTCTCCTGCCTCAGCCACCTGAGT
+
ffffffffffffffffffffffffffffffffffffffffffffffffffffffffffffffffffffffffffffffffffffffffffffffffffffffffffffffffffffffffffffffffffffffffffffffffffffff
@cA01~tA01_GU182344.1_45534_45462_1_0_0_0_0:0:0_0:0:0_2e6/2
AGACAGACGGAAAACAAACTCCAGAGTTGGGACTCTGGAATCTTGGGTCATGAGACAAATTTTAGATTAAACTACAAAACTCCAGAATTTACAGGTGGGGTTTTTACTGATAAAGTACAATTCTAAGATTGTAAATAATTGCATAATCCT
+
ffffffffffffffffffffffffffffffffffffffffffffffffffffffffffffffffffffffffffffffffffffffffffffffffffffffffffffffffffffffffffffffffffffffffffffffffffffff
@cA01~tA01_GU182344.1_102531_102711_0_1_0_0_0:0:0_0:0:0_2e7/2
TTGCTGAGATGGTCGGATCACTTGAGGTTGGGAGTTTCAGACAAGCTTGGCCAACATGGTGAAACATCCTCTCTACAAAAAATATACAAAAAGAATTAGCCGGGCATGGTGGCAGTTGCCTGTAATCCCAGCTACTCGAGAGGGTGAGGC
+
ffffffffffffffffffffffffffffffffffffffffffffffffffffffffffffffffffffffffffffffffffffffffffffffffffffffffffffffffffffffffffffffffffffffffffffffffffffff
@cA01~tA01_GU182344.1_121151_121283_0_1_0_0_0:0:0_1:0:0_2e8/2
AGCCAGAAAATAGTGTTGAAGCCCGTGTGAAATGTGCTGCTCTTTGTGATCTCGGGAGACACATGTTAGGCTGCTGTTCTACCCGAGAGGCTGGGGGAAGGACCACCCCCCCCACCATCTATTGCTTCAATACCACCTGTCCTCCTGTGA
+
ffffffffffffffffffffffffffffffffffffffffffffffffffffffffffffffffffffffffffffffffffffffffffffffffffffffffffffffffffffffffffffffffffffffffffffffffffffff
@cA01~tA01_GU182344.1_61661_61761_0_1_0_0_1:0:0_0:0:0_2e9/2
CTCTCTCCCTCCCTCGTTTTAAATTTTACAGAAATATCCAGTAACATAATGCTATAGAAAATCAAGTTTTCCCCAGCACGTTGGGAAGCCGAGGTGGGCGGATCAACTGAGATAAGGAGTTTGAGAGCAGCCTGGCCAATATAGTGAAAC
+
ffffffffffffffffffffffffffffffffffffffffffffffffffffffffffffffffffffffffffffffffffffffffffffffffffffffffffffffffffffffffffffffffffffffffffffffffffffff
@cA01~tA01_GU182344.1_11351_11528_0_1_0_0_0:0:0_0:0:0_2ea/2
CACATGGCCCTGAGCTCTCTGGCTTCTGCTTCGTGAGACTTACTCTTTTTGTTGGCACACCAGCGATGAAGGAGAAAGAAGAGGAGGATAGCAAAGGGGATGATGACCACTGAGGTCCCAATCAGAACGTGCAGGTGTCTGGAGTTACCT
+
ffffffffffffffffffffffffffffffffffffffffffffffffffffffffffffffffffffffffffffffffffffffffffffffffffffffffffffffffffffffffffffffffffffffffffffffffffffff
@cA01~tA01_GU182344.1_39929_40052_0_1_0_0_0:0:0_0:0:0_2eb/2
TCTGTACTCACCGGTTTTGGAGCTTGGTTCAGTGGGTGAAGGCCAACTATTTGAAGGGTTTCCTAGAACATGAGACAGGAGAGAGGTGAGGAAATGAGGGTGTCTGTCCTCTACTCAGTGGAAATCTTTGAGGTTGGTTCATGGCCAACA
+
ffffffffffffffffffffffffffffffffffffffffffffffffffffffffffffffffffffffffffffffffffffffffffffffffffffffffffffffffffffffffffffffffffffffffffffffffffffff
@cA01~tA01_GU182344.1_33096_32993_1_0_0_0_0:0:0_0:0:0_2ec/2
CTTTAGCCCTGGGCACCAAGGTGTGATAGCAGCCATAGAAACTTGGAAAGCGAGGAGAATCTTCAGAGCACAGGGAGGGAGGGGTGGCTCCACATCCTCCTCTCTAAGGCGGTGCCTCCTTCTCCCCAAGGTGGTCAGGACAAGCCCTTG
+
ffffffffffffffffffffffffffffffffffffffffffffffffffffffffffffffffffffffffffffffffffffffffffffffffffffffffffffffffffffffffffffffffffffffffffffffffffffff
@cA01~tA01_GU182344.1_51041_50884_1_0_0_0_1:0:0_0:0:0_2ed/2
AGATAATACATAGAGATACAGAGGCAGACATAGAGAAATCATAGAGAGAGAGAGATGATACATAGATATAGATAATAGATGATTGATGGATAGATAGACAATTGATGGATAAATAGATGATATATAGATATAGATGACAGGTAGAGAATT
+
ffffffffffffffffffffffffffffffffffffffffffffffffffffffffffffffffffffffffffffffffffffffffffffffffffffffffffffffffffffffffffffffffffffffffffffffffffffff
@cA01~tA01_GU182344.1_112783_112660_1_0_0_0_0:0:0_0:0:0_2ee/2
GCAGCCTATCCTGCTTCCTCTTCCACTCCCACATAGACAGTAAGAAAGACATTAGTGTGAAATAGATACAACAGCCCAAGAGATGAGGCTGAGCCCAGTGGGAAGGGAATCACAGCTACTAGAGACAGAGGGACAGAGAAGAGGGAGGGA
+
ffffffffffffffffffffffffffffffffffffffffffffffffffffffffffffffffffffffffffffffffffffffffffffffffffffffffffffffffffffffffffffffffffffffffffffffffffffff
@cA01~tA01_GU182344.1_34489_34643_0_1_0_0_0:0:0_1:0:0_2ef/2
ATGAGTGAGGCTTCCCCTTGCTGGTGTCTGTCTCTCTCCTTCCTCTCTGTGTCTTCATGTTCTTTTCTGTGCCCATAACTCCTGGTGCAGGTCCTTCCATCTGTCTTCCTCCCTCTTCTCTGTCCCTCTGTCTCTAGTCGCCTCTGATTC
+
ffffffffffffffffffffffffffffffffffffffffffffffffffffffffffffffffffffffffffffffffffffffffffffffffffffffffffffffffffffffffffffffffffffffffffffffffffffff
@cA01~tA01_GU182344.1_47495_47426_1_0_0_0_0:0:0_0:0:0_2f0/2
CATGACGGTAGGGGCTGCAGTGTGGCTGCTGTCATTCTACCAGAAGAGGTGGGAAAACCACAGCCATGGCCCTGACATTCCAATCCTCTGATGGGGACTCAGTTGTTTATTTTCGTTCAGGCATCGGCTGATATTCCATTCTCAAAGGAC
+
ffffffffffffffffffffffffffffffffffffffffffffffffffffffffffffffffffffffffffffffffffffffffffffffffffffffffffffffffffffffffffffffffffffffffffffffffffffff
@cA01~tA01_GU182344.1_18190_18066_1_0_0_0_0:0:0_0:0:0_2f1/2
AGACAGATGGAAGGACCTGCACCAGGAGTTAAGGGCACAGAAAAGAACATGAAGACACAGAGAGGAAGGAGAGAGACAGACACCAGCAAGGGGAAGCCTCACTCATTCTAGGTGCCATGGATGGGATGATAAAGAGAGACACCTTCTAAA
+
ffffffffffffffffffffffffffffffffffffffffffffffffffffffffffffffffffffffffffffffffffffffffffffffffffffffffffffffffffffffffffffffffffffffffffffffffffffff
@cA01~tA01_GU182344.1_141186_140994_1_0_0_0_1:0:0_0:0:0_2f2/2
TCAGTGTGAGGTTTCAAAGGGTCAAACATCTAAACTAAAGCAGCTGTATCCTCAGCATGTTCTATGGTTTCTATGAGAGCTGTAACTGAGAAAGCAGGAGAAAGCTGGGTCTCCCGCCATCAGGCTGCTTGTCCTAAGGAGATGTTCCAT
+
ffffffffffffffffffffffffffffffffffffffffffffffffffffffffffffffffffffffffffffffffffffffffffffffffffffffffffffffffffffffffffffffffffffffffffffffffffffff
@rand_0_0_0_0_1_1_0:0:0_0:0:0_2f3/2
GTGCGTGATCACGTGCATCGGACCGTCATGTAACCAGGTATCACCAACTAGGACTCGACGCATCAATCGGTCTTCATTTTCTTATTCCGGTGTGCATGCGAAACGCCTTTATACTTTCCTTTCGCTGGCCGCGGACGTGGGGGGTTTATA
+
ffffffffffffffffffffffffffffffffffffffffffffffffffffffffffffffffffffffffffffffffffffffffffffffffffffffffffffffffffffffffffffffffffffffffffffffffffffff
@cA01~tA01_GU182344.1_98097_97983_1_0_0_0_0:0:0_1:0:0_2f4/2
CGTAGGCTCCCTGCAGTGCGCAAGGTCAACAGAACATTCCAGGCAGATTTCCCTCTGGGCCCTGCCACCCACGGAGGGACCTACAGATGCTTCGGCTCTTTCCGTCACTTTCCCTACGAGTGGTCAGACCCGAGTGACCCACTGCTTGTT
+
ffffffffffffffffffffffffffffffffffffffffffffffffffffffffffffffffffffffffffffffffffffffffffffffffffffffffffffffffffffffffffffffffffffffffffffffffffffff
@cA01~tA01_GU182344.1_58969_58846_1_0_0_0_0:0:0_0:0:0_2f5/2
ACAGCATTGATGTGTTCATGATGGATCCACCTCCATGACCCAAACACCTCTCAAGAGGCCCAACCTCCCACAGTGGGGGTGAAATTTCAATGTGAGGTTTGAAGGGGTCAAACATCTCAACTAAAGTAGTCGTATCCTCAGCACGTTCTA
+
ffffffffffffffffffffffffffffffffffffffffffffffffffffffffffffffffffffffffffffffffffffffffffffffffffffffffffffffffffffffffffffffffffffffffffffffffffffff
@cA01~tA01_GU182344.1_81049_80942_1_0_0_0_0:0:0_0:0:0_2f6/2
CCCCAGGCACCCAGGTGTGGTAGGAGCCTTAGAAAGAAGAAATGGGGAGAATCTTCTGAGCACAGGGAGGGAGGGGCAGCTCAACATACTCCTCTCTGAGGCGGCATCTCCTTCTCCCCAAGGTGGTCAGGACAAGCCCTTCTGCTCTGC
+
ffffffffffffffffffffffffffffffffffffffffffffffffffffffffffffffffffffffffffffffffffffffffffffffffffffffffffffffffffffffffffffffffffffffffffffffffffffff
@cA01~tA01_GU182344.1_144165_144256_0_1_0_0_0:0:0_0:0:0_2f7/2
GCAAGAATGACACGCAAATTCGTGAAGTGTTCCATATTTAAAAAAAAAAATCTACTTTCCTGGTAAATTTCAAGTATAGAGTACAGTATTGTCAACCATAGTGGCAAAGCTGTACAAGAGATCTTCAGACCCATTCCTCCTGAATACCTG
+
ffffffffffffffffffffffffffffffffffffffffffffffffffffffffffffffffffffffffffffffffffffffffffffffffffffffffffffffffffffffffffffffffffffffffffffffffffffff
@cA01~tA01_GU182344.1_137072_137261_0_1_0_0_0:0:0_0:0:0_2f8/2
GTTTACCTCCCCATGATCTATCTGTATCTCCACAGGTGATTGGAAGTAGGGGTGAGGTGGGGGATTTGGGTGAGGGGGAAAGTTTCTTGTGATGAACAGAGCACTTTCCCTATTTCAGGGCCTGTGCTGGTGGGTTCAGGGGGCTTTCAT
+
ffffffffffffffffffffffffffffffffffffffffffffffffffffffffffffffffffffffffffffffffffffffffffffffffffffffffffffffffffffffffffffffffffffffffffffffffffffff
@cA01~tA01_GU182344.1_84073_84243_0_1_0_0_0:0:0_0:0:0_2f9/2
CAAACTATGCATCTGAGATGGGATTAATAACTAGAATATAAAAGAAGCTCAAACACCTCAATAAAACTAATAATTTAATTATAAAATTAGTAAAAGACCTGAACAGACATTTCTCAATGAACAAAACATACAAATGAACATATATACATT
+
ffffffffffffffffffffffffffffffffffffffffffffffffffffffffffffffffffffffffffffffffffffffffffffffffffffffffffffffffffffffffffffffffffffffffffffffffffffff
@cA01~tA01_GU182344.1_96165_96057_1_0_0_0_0:0:0_0:0:0_2fa/2
GAGTCATCCTGCAATGTTGGTCAGATATCATGTTTGAGCACTTCTTTCTGCACAAAGAGGGGATCTCTAAGGACCCCTCACGCCTCGTTGGACAGATCCATGATGGGGTCTCCAAGGCCAATTTCTCCATCGGTCCCATGATGCTTGCCC
+
ffffffffffffffffffffffffffffffffffffffffffffffffffffffffffffffffffffffffffffffffffffffffffffffffffffffffffffffffffffffffffffffffffffffffffffffffffffff
@cA01~tA01_GU182344.1_60329_60474_0_1_0_0_0:0:0_0:0:0_2fb/2
ACTGATAACACCGGAAGCCTTAGGCAAGAAAAGAGTCCCATTACCGAAACCATGGGGGCAGACATGTTTATTTGAAGGATGGAAAACTACATTGAAGTTATTTTAAAAAATATATAAGTTTTACTGCTGACAGAAGACTGAAAGCTAGTC
+
ffffffffffffffffffffffffffffffffffffffffffffffffffffffffffffffffffffffffffffffffffffffffffffffffffffffffffffffffffffffffffffffffffffffffffffffffffffff
@cA01~tA01_GU182344.1_129658_129826_0_1_0_0_0:0:0_0:0:0_2fc/2
GGCCATGATATCCTGGGATAATTATGGCTCCACTGCATGGAAGGCAGAGGTGTCAGAATAAACATGGCATCTGTAGATGCCACAAGGCCTGAGGCCACAGGGCCCAACTCAGGTCAGAAATATGGGTGTCCTTGGGTTCTCCTCGTAGAA
+
ffffffffffffffffffffffffffffffffffffffffffffffffffffffffffffffffffffffffffffffffffffffffffffffffffffffffffffffffffffffffffffffffffffffffffffffffffffff
@cA01~tA01_GU182344.1_138743_138592_1_0_0_0_1:0:0_0:0:0_2fd/2
CCCTGCAAAGGACATGAACTCATCATTTTTTATGGCTGCATAGTATTCCATGGTGTATATGTGCCACATTTTCTTCATCCAGTCTATCATTGTTGGACATTTGGGTTGGTTCCAAGTCTTTGCTATTGTGAATAGTGCCACAATAAACAT
+
ffffffffffffffffffffffffffffffffffffffffffffffffffffffffffffffffffffffffffffffffffffffffffffffffffffffffffffffffffffffffffffffffffffffffffffffffffffff
@cA01~tA01_GU182344.1_105263_105458_0_1_0_0_0:0:0_0:0:0_2fe/2
AGCAGTTTCTCTATATGAATTGTCTTGCATTTCTTGATTGACAGGTAACCACTTACAGCATCTCTTTCGGACAAGCACCCAGATGGCGGGAGATCTAGCTTCCTCCTGCTTTCTCAGTTATAGCTCTCATAGTAACCATGGAACGTGCTG
+
ffffffffffffffffffffffffffffffffffffffffffffffffffffffffffffffffffffffffffffffffffffffffffffffffffffffffffffffffffffffffffffffffffffffffffffffffffffff
@cA01~tA01_GU182344.1_78859_78732_1_0_0_0_0:0:0_0:0:0_2ff/2
GGTGATGAATCACATGTATTGATTGTGTATGTTCAACCAACCTTGCACCCTAAGAATAAAGTTGACTTGATCATGGTGGATTCACTTTTTGATATGCTGCGGGATTCAGTTCTTAGTATTTTTTGTGGATTTTTGCATCTATGCTCATCA
+
ffffffffffffffffffffffffffffffffffffffffffffffffffffffffffffffffffffffffffffffffffffffffffffffffffffffffffffffffffffffffffffffffffffffffffffffffffffff
@cA01~tA01_GU182344.1_31584_31659_0_1_0_0_0:0:0_0:0:0_300/2
CCCCAGGCCCATATCTCTACTGAAGGCCCGTAACTCCACCTCCAGGCCCATATCTCCACCCCAGGCCCAGATCTCCACCCCAAGCCCATATCTCCACTCTAGGCCCATATCTCCTCTCCAGTCCCATATCTCCACAACCAGGCCCATATC
+
ffffffffffffffffffffffffffffffffffffffffffffffffffffffffffffffffffffffffffffffffffffffffffffffffffffffffffffffffffffffffffffffffffffffffffffffffffffff
@cA01~tA01_GU182344.1_60847_60685_1_0_0_0_0:0:0_0:0:0_301/2
TGGAAGCAGGGTGGAGCCTCATTTGTCTCTGGGACTCCAATTTCCATCCAAAGATGTAGCACATAGGAGGTTCCAAGGATCACGAATCATATGAACAAGTGATACTCTTACTCTCTGCAGACCTGGAAAGCTGGCAGAGTCATTCCACAA
+
ffffffffffffffffffffffffffffffffffffffffffffffffffffffffffffffffffffffffffffffffffffffffffffffffffffffffffffffffffffffffffffffffffffffffffffffffffffff
@cA01~tA01_GU182344.1_17167_16979_1_0_0_0_0:0:0_0:0:0_302/2
ATGACTACATTCTAATCCCTGGAGTCTGTGACTATTTATGTTATAGGGGAAGGGACTGAAGGGGAAGATGGAGCTCATGGGGAGACAGCCTGGACTGTCCCACTGGGCTCAGTGTAATCACAAGGGTGCACATGAAAGGAGGAGGAAGAG
+
ffffffffffffffffffffffffffffffffffffffffffffffffffffffffffffffffffffffffffffffffffffffffffffffffffffffffffffffffffffffffffffffffffffffffffffffffffffff
@cA01~tA01_GU182344.1_94242_94345_0_1_0_0_1:0:0_0:0:0_303/2
ACACCTGGGTGCCCAGGGCTACAGGAAGGACCCATCCTGCATAGACATGGCGTCTCCCTACAACAAGTGTCAGCTGAGAACTTTGAGCAAGTGCTGGAGAAGCAACTCTTACTAGATTTTAATACTGCAAAATTACTCATATAAAACAAC
+
ffffffffffffffffffffffffffffffffffffffffffffffffffffffffffffffffffffffffffffffffffffffffffffffffffffffffffffffffffffffffffffffffffffffffffffffffffffff
@cA01~tA01_GU182344.1_11120_11253_0_1_0_0_0:0:0_0:0:0_304/2
AGACCTAGCTTCCTCCTGCTTTCTCAGTTGTAGTAACCATAGAACGTGCTGAGGATACAACTGCTTTAGTTTAGATGTTTGACCCCTTCAAACCTCACATTGAAATGTAACCCCCAGGGTGGGAGGTTGGGCCTCTTGGGAGTTGTTTGG
+
ffffffffffffffffffffffffffffffffffffffffffffffffffffffffffffffffffffffffffffffffffffffffffffffffffffffffffffffffffffffffffffffffffffffffffffffffffffff
@cA01~tA01_GU182344.1_3009_3054_0_1_0_0_0:0:0_0:0:0_305/2
GGAGAGAATACAATGACCCCTTCCACTTCTGGAGAACAGAAATCGGACCCAGTTCTCTCTGGGCTAAAATCAAGGCATCTACAGGGCTGTGTTTCCTCTGGAGACTCAGGGAAGAATCAGTTCCCTTGACTTCTCCAGCCCTTAGAGGCC
+
ffffffffffffffffffffffffffffffffffffffffffffffffffffffffffffffffffffffffffffffffffffffffffffffffffffffffffffffffffffffffffffffffffffffffffffffffffffff
@cA01~tA01_GU182344.1_96678_96766_0_1_0_0_0:0:0_0:0:0_306/2
TTTTCTCTGTGTCTCTCAGCGATCCTATCATATGTGGGATTATTTGGAATATGAGCCTCAGAATCCAGTCTGGGGACCCCAAGTTCACACAGCATACAGGGGTTGGTGTTCAGGGGCCATGATATCCTGGGATGATTACTCTCCATTGCA
+
ffffffffffffffffffffffffffffffffffffffffffffffffffffffffffffffffffffffffffffffffffffffffffffffffffffffffffffffffffffffffffffffffffffffffffffffffffffff
@cA01~tA01_GU182344.1_72426_72603_0_1_0_0_0:0:0_0:0:0_307/2
GATATACATTTTTTTGTACATTTCAAAAATGTTCCCAAACTAATTCTCCAAAGCAATAAATGTTTGTGTGTATTGCTGGGTAGGTTATGCATACAAGGAAAGGAAGCATAGTGAGTCTGATTTGGCAGAGGAAACATATGTGGAAATTAT
+
ffffffffffffffffffffffffffffffffffffffffffffffffffffffffffffffffffffffffffffffffffffffffffffffffffffffffffffffffffffffffffffffffffffffffffffffffffffff
@cA01~tA01_GU182344.1_95956_95976_1_0_0_0_0:0:0_1:0:0_308/2
ACTCACAACTTCTCTTTCTAGGAAACCACAGAAAACCTTCCCTCCTGGCCCACCCAGGTCCCCTGGTGAAATCAGGAGAGAGAGTCATCCTGCAATGTTGGTCAGATATCATGTTTGAGCACTTCTTTCTGCAAAAAGAGGGGATCTCTA
+
ffffffffffffffffffffffffffffffffffffffffffffffffffffffffffffffffffffffffffffffffffffffffffffffffffffffffffffffffffffffffffffffffffffffffffffffffffffff
@cA01~tA01_GU182344.1_77237_77420_0_1_0_0_1:0:0_0:0:0_309/2
TGTCCTCTAAGTTTTTTCACATTGTCACAAATGAGAGGACTTCCTTCTTTGTTGTAAAGGTTGTATAGTACTTCATTACGTTCCTATCGTATACCACGTTTTCTTTGTCCATGCACCCATAGATGGGCAGTAAGGGTGATTCCACATCTT
+
ffffffffffffffffffffffffffffffffffffffffffffffffffffffffffffffffffffffffffffffffffffffffffffffffffffffffffffffffffffffffffffffffffffffffffffffffffffff
@cA01~tA01_GU182344.1_131051_130862_1_0_0_0_0:0:0_0:0:0_30a/2
TCAGAGACCTAGAGAGACAGAGAAGGCGGAAGGAGGAAATAGACATGAAGAGAGTTGGGGTGGAGGGTGAGAGAGAGAGAGAGCATTAGGTCATAGAGCAGGGGAGTGAGTTCTCAGCTCAGGTATGAGGGGAGCTGTGACAAGGAAGAA
+
ffffffffffffffffffffffffffffffffffffffffffffffffffffffffffffffffffffffffffffffffffffffffffffffffffffffffffffffffffffffffffffffffffffffffffffffffffffff
@cA01~tA01_GU182344.1_32887_33098_0_1_0_0_0:0:0_0:0:0_30b/2
CACCCCATCTTCCTTTTACAGACTGAAGTTGTTAAACCCAAGATAAGAATGACACCGAAGAATCACATGTCCTGGAGGCACCACAGAGCTGGGCCAGGCAGACAGCAAGGGCTTGTCCTGACCACCTTGGGGAGAAGGAGGCACCGCCTT
+
ffffffffffffffffffffffffffffffffffffffffffffffffffffffffffffffffffffffffffffffffffffffffffffffffffffffffffffffffffffffffffffffffffffffffffffffffffffff
@cA01~tA01_GU182344.1_116922_117110_0_1_0_0_0:0:0_0:0:0_30c/2
GACGGGATTAATAACTAGAAGTATAAGAAGCTCAAACAACTCAATAAAACAAATGATTTAATTGAAAAAGGAGCAAAAGACATGAAATTTCCCCACATACGAAAAAGTGCTCAGTATCACTCATCATCAGAGAAACGCGAATTAAAATCA
+
ffffffffffffffffffffffffffffffffffffffffffffffffffffffffffffffffffffffffffffffffffffffffffffffffffffffffffffffffffffffffffffffffffffffffffffffffffffff
@cA01~tA01_GU182344.1_125549_125789_0_1_0_0_0:0:0_0:0:0_30d/2
ACTCACCAACGCACGCCATGCTGACGACAGTGAGCGACATGGTGCTGCCGGTGCAGACAGGAGGCCGCGCCCCAGCTCAGCTCAGCAGCGCACAGGATGTTATTTGGCGCCCTGCCCATGCAGTTTACATGTTGACCACATCATGGGAGG
+
ffffffffffffffffffffffffffffffffffffffffffffffffffffffffffffffffffffffffffffffffffffffffffffffffffffffffffffffffffffffffffffffffffffffffffffffffffffff
@cA01~tA01_GU182344.1_61588_61821_0_1_0_0_0:0:0_0:0:0_30e/2
AAATTTGTCTCATGACCCAAGATTCCAGAGTCCCAACTCTGGAGTTTGCTCTCTGTCTGTCTCTCTCCCTCCCTCGTTTTAAATTTTACAGAAATATCCAGTAACATAATGCTATAGAAAATCAAGTTTTCCCCAGCACGTTGGGAAGCC
+
ffffffffffffffffffffffffffffffffffffffffffffffffffffffffffffffffffffffffffffffffffffffffffffffffffffffffffffffffffffffffffffffffffffffffffffffffffffff
@cA01~tA01_GU182344.1_94727_94650_1_0_0_0_0:0:0_1:0:0_30f/2
GAGGAGGACCCGTGACTCTTCGGTGTCACTATCGTCATAGGTTTAACAATTTCATGCTATACAAAGAAGACAGAATCCACGTTCCCATCTTCCATGGCAGATTATTCCAGGAGAGCTTCAACATGAGCCCTGTGACCACAGCACATGCAG
+
ffffffffffffffffffffffffffffffffffffffffffffffffffffffffffffffffffffffffffffffffffffffffffffffffffffffffffffffffffffffffffffffffffffffffffffffffffffff
@cA01~tA01_GU182344.1_114096_114296_0_1_0_0_0:0:0_0:0:0_310/2
TCTACCTGTCATCTATATCTATATATCATCTATTTATCTATCAATTGTCTATCCGTCAATCATCTATTATCTATATATATGTATCATCTCTCTCTCTCTATTATTTCTCTCTTTGTCTTCCTCTCTATCTCTATGTATTATCTATCCATC
+
ffffffffffffffffffffffffffffffffffffffffffffffffffffffffffffffffffffffffffffffffffffffffffffffffffffffffffffffffffffffffffffffffffffffffffffffffffffff
@cA01~tA01_GU182344.1_100605_100757_0_1_0_0_0:0:0_1:0:0_311/2
CTCAATGCAACCTCCACTTCCTGGATTCAAGCAATTCTCTTGCCTCAAACACCCGAGTAGTGGTATTACAGGCACTGGTCACCATGCTCAGCTCATTTTTGTATTTTTAGTAGAGACGAGGTTTCACTCTGTTGGCCAGCCTGATCTTGA
+
ffffffffffffffffffffffffffffffffffffffffffffffffffffffffffffffffffffffffffffffffffffffffffffffffffffffffffffffffffffffffffffffffffffffffffffffffffffff
@cA01~tA01_GU182344.1_98518_98397_1_0_0_0_0:0:0_0:0:0_312/2
GACTGGGCTTAGTTTGGGGAGATCAGAGGTTCCCTCAGCCCCTCAATCTTATCCATTTCCCAGAAGCCCATCATGGCCTCTCACCCACACAGAGAGATATCATCACCAGCAACCCCTACACCCTTTTCTTTTCATTTTCAAAAATATTTA
+
ffffffffffffffffffffffffffffffffffffffffffffffffffffffffffffffffffffffffffffffffffffffffffffffffffffffffffffffffffffffffffffffffffffffffffffffffffffff
@cA01~tA01_GU182344.1_51760_51565_1_0_0_0_0:0:0_0:0:0_313/2
GCCCAAGGTCAACGGAACATTCCAGGCTGACTTTCCTCTGGGCCCTGCCACCCACGGAGGGACCTACAGATGCTTCGGCTCTTTCCATGACTCTCCATACGAGTGGTCAAAGTCAAGTGACCCACTGCTTGTTTCTGTCACAGGTGAGGA
+
ffffffffffffffffffffffffffffffffffffffffffffffffffffffffffffffffffffffffffffffffffffffffffffffffffffffffffffffffffffffffffffffffffffffffffffffffffffff
@cA01~tA01_GU182344.1_105402_105301_1_0_0_0_1:0:0_0:0:0_314/2
CTAACCCCGTCTCCTTGGGACAGCATTGATCTGTTCATGATGGATCCACCTCCATGACCCAAACACCTCCCAAGAGGCCCAACCTCCCACACTGGGGGTTAAATTTCAATGTGAGGTTTGAAGGGGTCAAACATCTCAACTAAAGTAGTT
+
ffffffffffffffffffffffffffffffffffffffffffffffffffffffffffffffffffffffffffffffffffffffffffffffffffffffffffffffffffffffffffffffffffffffffffffffffffffff
@cA01~tA01_GU182344.1_116916_117014_0_1_0_0_0:0:0_1:0:0_315/2
ATACGAAAAAGTGCTCAGTATCACACATCATCAGAGAAACGCGAATTAAAATCAAAGTGAGTTTTCATCTCACCCCATTAAAATGGCTTTTAGGCCGGGCGAGGTGGCTCACGTCTGTCATCCTAGAACTCTGAGAGCCCGAGGTGGGCG
+
ffffffffffffffffffffffffffffffffffffffffffffffffffffffffffffffffffffffffffffffffffffffffffffffffffffffffffffffffffffffffffffffffffffffffffffffffffffff
@cA01~tA01_GU182344.1_120447_120685_0_1_0_0_1:0:0_0:0:0_316/2
AGGCTGGAGTGCAGTGATGCAATCTCCACTCACTGCAACCTCCACCTCCTGGGTTGAAGTCATTCTCCTGCTTCATCCTCCAGAGTAGGAGCTGGGATTACAGGGATGCACCACCATGCTCGGCTAATTTTTGTATTTTTAGTACAGATA
+
ffffffffffffffffffffffffffffffffffffffffffffffffffffffffffffffffffffffffffffffffffffffffffffffffffffffffffffffffffffffffffffffffffffffffffffffffffffff
@cA01~tA01_GU182344.1_70011_70114_0_1_0_0_0:0:0_0:0:0_317/2
AAATACTATTTGGTCATAAAAATAAAACCATGTCTTTTGCAGCAACATAGATGGAGCTGGACGCCATTATTTTACATAAAACCACTCAGAAAGACAAATACCACATCTTCTCACTCTACATGGGAGGGGAGTAATGTGTACATATGGACG
+
ffffffffffffffffffffffffffffffffffffffffffffffffffffffffffffffffffffffffffffffffffffffffffffffffffffffffffffffffffffffffffffffffffffffffffffffffffffff
@cA01~tA01_GU182344.1_5082_4815_1_0_0_0_0:0:0_0:0:0_318/2
ACAGAGAGACACGGAGTGAAATCAGGGAAATCAAAAAGCAAAGACATGAACACACACACAGAATGAGCCAGAAGAAGGGAATTGAGAGACTCACAGACACATAAAGAGACAGAAAAAGAGGGCAGAGAAGTGGAGCGTATGATGGAAGGA
+
ffffffffffffffffffffffffffffffffffffffffffffffffffffffffffffffffffffffffffffffffffffffffffffffffffffffffffffffffffffffffffffffffffffffffffffffffffffff
@cA01~tA01_GU182344.1_95639_95761_0_1_0_0_0:0:0_1:0:0_319/2
GTGTCTGTCTCTCTCCTCCCTCTCTGCATCTCCGTGTCTTTTCTGTGCCCATATCCCCTGGTGCAGGTGCCTCCATCTGTCTTCCTCCCTCTTCTCTGTCCCTCTGTCTCCAGTAGCCCCTGACTCCCTTGTCACTGTGAAGACAGCCTC
+
ffffffffffffffffffffffffffffffffffffffffffffffffffffffffffffffffffffffffffffffffffffffffffffffffffffffffffffffffffffffffffffffffffffffffffffffffffffff
@cA01~tA01_GU182344.1_106600_106702_0_1_0_0_1:0:0_0:0:0_31a/2
CTCAAGTAGACTAGGAAGTAAGCCAGTTAGGTTGGAGAGGTGGGCAGGGGTCAAGTGAAATGGAGAACTGTGGGCTAAGCAAAGGAGTGTGTTTTCTTTCCAGCAGGCAGTGGGGACCTAGACATTTGTAAGCAAGAGAGAGGCACCAGA
+
ffffffffffffffffffffffffffffffffffffffffffffffffffffffffffffffffffffffffffffffffffffffffffffffffffffffffffffffffffffffffffffffffffffffffffffffffffffff
@cA01~tA01_GU182344.1_104931_104747_1_0_0_0_0:0:0_0:0:0_31b/2
CAGATAAGCAGCGAGTGACAACAGAAGCCTACATTTCAATGTGAGCCAGTTCCCCAAGGCTCAGAAAAGCTGCTCGAGACATGTGGAGTCACCCCATTTGCAGTGTAGCTGGGGGAAGCCAGAAAGCAGCCCAGCCTGGGTTTTGTACCC
+
ffffffffffffffffffffffffffffffffffffffffffffffffffffffffffffffffffffffffffffffffffffffffffffffffffffffffffffffffffffffffffffffffffffffffffffffffffffff
@cA01~tA01_GU182344.1_120583_120724_0_1_0_0_0:0:0_0:0:0_31c/2
TATTTTTATTTTTTGAGACGGAGTCTCCTTGTGTCACCCAGGCTGGAGTGCAGTGATGCAATCTCCACTCACTGCAACCTCCACCTCCTGGGTTGAAGTCATTCTCCTGCTTCATCCTCCAGAGTAGGAGCTGGGATTACAGGGATGCAC
+
ffffffffffffffffffffffffffffffffffffffffffffffffffffffffffffffffffffffffffffffffffffffffffffffffffffffffffffffffffffffffffffffffffffffffffffffffffffff
@cA01~tA01_GU182344.1_135876_135705_1_0_0_0_0:0:0_1:0:0_31d/2
AATGGGAGGGCAGAAAATGTAGGCACAACGGGACCAATAAATGAATGATCTATTGAGAAGCATCTGTGCATGAAATCTATTTATTTATGTATTTACCTACTTGTTTATTGAGACGGAGCCTTGCTCTGTCGTCCAGGCTAGAGTGCGGTG
+
ffffffffffffffffffffffffffffffffffffffffffffffffffffffffffffffffffffffffffffffffffffffffffffffffffffffffffffffffffffffffffffffffffffffffffffffffffffff
@cA01~tA01_GU182344.1_79169_79343_0_1_0_0_0:0:0_0:0:0_31e/2
GCAATCGTATTAAATAAATCATCATAATTTTCCATGGTTGTATTTTTCCTGTTAAGCCAGAAACAGATAAAATGATTTAAATCCCAGTAGAAAAGACTATATAGTTATTTCGCATCATAGAATTCCACCTTATTAGCAAAAACACAATAT
+
ffffffffffffffffffffffffffffffffffffffffffffffffffffffffffffffffffffffffffffffffffffffffffffffffffffffffffffffffffffffffffffffffffffffffffffffffffffff
@cA01~tA01_GU182344.1_108738_108881_0_1_0_0_0:0:0_0:0:0_31f/2
ACAGGCGGCCGCGCCCCAGCTCAGCTCAGCAGCGCACAGGATGTTATTTGGCGCCCTGCCCATGCAGTTTACATGTTGACCACATCATGGGAGGGTGACGTACGCAGGCTTTTTCTACCTTGCATGAGGCCCAGTGGGTGCTCGCTCAAG
+
ffffffffffffffffffffffffffffffffffffffffffffffffffffffffffffffffffffffffffffffffffffffffffffffffffffffffffffffffffffffffffffffffffffffffffffffffffffff
@cA01~tA01_GU182344.1_68207_68010_1_0_0_0_0:0:0_0:0:0_320/2
ATTTGGAGTGTACAGGAGGGAATGTCTCACTGAGACCTCATCAGAGAGATCACATTTAAACTCCGATCTTAGAGACAAGAGGGAGTGAGCCCTGGGGAGTGTGTTGAAAGGAACTTTCATGGACTTAGGACATTGGGGATGACCCTAATG
+
ffffffffffffffffffffffffffffffffffffffffffffffffffffffffffffffffffffffffffffffffffffffffffffffffffffffffffffffffffffffffffffffffffffffffffffffffffffff
@cA01~tA01_GU182344.1_1606_1455_1_0_0_0_0:0:0_0:0:0_321/2
CCTGGAGTGGAGATATGGGCCTGGAGGTGATGTACAGATGGATCATCCATCATGATCTTTCTTTCCAGGGTTCTTCTTGCTGGAGGGGCCCTGGCCACATGTGGGTGAGTCCTTCCCCCAAACCTTAGGTTGTCATCTCCCCACATAAGA
+
ffffffffffffffffffffffffffffffffffffffffffffffffffffffffffffffffffffffffffffffffffffffffffffffffffffffffffffffffffffffffffffffffffffffffffffffffffffff
@cA01~tA01_GU182344.1_61345_61559_0_1_0_0_0:0:0_0:0:0_322/2
TAACGCCAGCTACTCAAGAGGCTGAGGCACGAGAATCGCTTGAACCTGGGAGGCGGAGGTTGCAGTGAGCTGAGATTGTGCCACTGCAGTCCAGCCTGGGCGACAGAGCAAGACTCCGCCTCAAGAAAAAAAAAGCAAACAGCCTATAAT
+
ffffffffffffffffffffffffffffffffffffffffffffffffffffffffffffffffffffffffffffffffffffffffffffffffffffffffffffffffffffffffffffffffffffffffffffffffffffff
@cA01~tA01_GU182344.1_137529_137364_1_0_0_0_1:0:0_0:0:0_323/2
ACTTCCAATCACCTGTGGAGATACAGATAGATCATGGGGAGGTAAACGCTAATACTCCTTGGAGTGAGTTCAGATCTTGGAATCAGAGATCAGCACCAGCACTAGCTCCTGCTCCCCTTTCCTACTAATTCACAGGAGGACAGGTGGTTT
+
ffffffffffffffffffffffffffffffffffffffffffffffffffffffffffffffffffffffffffffffffffffffffffffffffffffffffffffffffffffffffffffffffffffffffffffffffffffff
@cA01~tA01_GU182344.1_53948_54164_0_1_0_0_0:0:0_0:0:0_324/2
AATCTTGAACTCCTGGCCTCAGGTGATCCACCCACCTCGGGCTCCCAAAGTGCTGAAATTGCAGGTGTTAGCCACCAAGCCCAGCCCATCCAATGGACTTTGACAAAGATGCCAAGAACTCACAATCAGGAAAGGACAGTCTTTTCAATA
+
ffffffffffffffffffffffffffffffffffffffffffffffffffffffffffffffffffffffffffffffffffffffffffffffffffffffffffffffffffffffffffffffffffffffffffffffffffffff
@cA01~tA01_GU182344.1_98256_98102_1_0_0_0_0:0:0_0:0:0_325/2
GTGGTCAGACCCGAGTGACCCACTGCTTGTTTCTGTCACAGGTGAGAAAAGCCCATATCTCTCTCATGTCCTATGATCCTAAATCCTTAGCTAAGGAGCTTCCTGCTGATGATGGAGAAAAGCATGGACAGATGCAGAGAGAAGACACAG
+
ffffffffffffffffffffffffffffffffffffffffffffffffffffffffffffffffffffffffffffffffffffffffffffffffffffffffffffffffffffffffffffffffffffffffffffffffffffff
@cA01~tA01_GU182344.1_76996_76952_1_0_0_0_1:0:0_0:0:0_326/2
GGCCAATATGGTGAAATCCCATCCCTACTAAAAATACAAAAATTAGCAGAGTTTGGTGGCGCACACTTGTAGTCCCAGCTACTCTGGAGACTGAGGCAGGGGAATCGCTTGAACCCAGGAGGCAGAGGTTGCAGTACACCGAGATTGTGC
+
ffffffffffffffffffffffffffffffffffffffffffffffffffffffffffffffffffffffffffffffffffffffffffffffffffffffffffffffffffffffffffffffffffffffffffffffffffffff
@cA01~tA01_GU182344.1_100078_100302_0_1_0_0_0:0:0_0:0:0_327/2
GAAAGACATTTTGTTTAAAACCTTCAAAACACAAGTAATCAAAGCAAAAAATAGACCATTAGGATTACATCAAACCAAGCAACTTCTGCACCACAAAAGATAAACCAAGAAAGTGAAGAGACAACCGACAAAATAGGAGCAAATATTTGC
+
ffffffffffffffffffffffffffffffffffffffffffffffffffffffffffffffffffffffffffffffffffffffffffffffffffffffffffffffffffffffffffffffffffffffffffffffffffffff
@cA01~tA01_GU182344.1_127086_126976_1_0_0_0_1:0:0_0:0:0_328/2
AAGGTATAACTGACACCCTCCAGCGTTTCCGTGACGGTAGGGGCTGCAGTGTGGCTGCGGTCTTTCTACCAGAAGAGGGGGGAAACCACAGCCATGGCCCTGACATTCCAAATCCTCTGAGGGGGCTCAGTTCATGAATTGGCTGATATT
+
ffffffffffffffffffffffffffffffffffffffffffffffffffffffffffffffffffffffffffffffffffffffffffffffffffffffffffffffffffffffffffffffffffffffffffffffffffffff
@cA01~tA01_GU182344.1_57605_57443_1_0_0_0_0:0:0_0:0:0_329/2
AATACATAAATATAATAAAACACACACGAATGACAAAGGCACCTGAATTCCAATCATCGTTTTTCTATTTCTCTATAATTACTTCTTTGATCCTTTATCTTATCCATTAGGCAATGAGCCTAAAACCTCTTCCCTATTTGGCTTTCTGTG
+
ffffffffffffffffffffffffffffffffffffffffffffffffffffffffffffffffffffffffffffffffffffffffffffffffffffffffffffffffffffffffffffffffffffffffffffffffffffff
@cA01~tA01_GU182344.1_135709_135921_0_1_0_0_0:0:0_0:0:0_32a/2
CCCAGCGTGTTGGGAGGCAGAGGCTATTGGATCACCTGAGGTTGGGAATTTGAGACCAGCCTGGCCAACATGGTGAAACATCCTCTCTACAGAAAATATGCAAAAAGAGTTAGCCGGGCGTGGTGGTTGTGGTCTGTAATCCCAGCTACT
+
ffffffffffffffffffffffffffffffffffffffffffffffffffffffffffffffffffffffffffffffffffffffffffffffffffffffffffffffffffffffffffffffffffffffffffffffffffffff
@rand_0_0_0_0_1_1_0:0:0_0:0:0_32b/2
TTATGCCTGCCTGTTGGCTATACTCGTGCAATGTCACATCCCAGCACTGGTACTTGTTCTCCCGATCGTACCACGTCGAATCGGTAGAGGCGGTTCCAGATAAAGCGCATTTTGGGCGTGGTTTAGAACCCCGGTATTACCGAAGAGGCA
+
ffffffffffffffffffffffffffffffffffffffffffffffffffffffffffffffffffffffffffffffffffffffffffffffffffffffffffffffffffffffffffffffffffffffffffffffffffffff
@cA01~tA01_GU182344.1_30593_30547_1_0_0_0_0:0:0_0:0:0_32c/2
CGGCTTCCCGACGTGCTGGGGAAACTTGATTTTCTATAGCATTATGTTACTGGATATTTCTGTAAAATTTAAAATGAGGGAGGCAGAGAGACAGAGAGAGATCAAACTCCAGAGTTGGGACTCTGGAATCTTGGGTCATGAGACAAATTT
+
ffffffffffffffffffffffffffffffffffffffffffffffffffffffffffffffffffffffffffffffffffffffffffffffffffffffffffffffffffffffffffffffffffffffffffffffffffffff
@cA01~tA01_GU182344.1_71238_71176_1_0_0_0_0:0:0_0:0:0_32d/2
TTATTAAGTCCCATTGGTCTAGTTTTATTTTTATTGCCTGTGCTTTTGAGGTCTTAGTGATGAATTCTTTGCCCAGACCAATGCCCAGAAGAGTTTCTCTTTGGGTTTCCACCGGTGATTTTATAGTTCTGGATTTACATTTAAGCTGCT
+
ffffffffffffffffffffffffffffffffffffffffffffffffffffffffffffffffffffffffffffffffffffffffffffffffffffffffffffffffffffffffffffffffffffffffffffffffffffff
@cA01~tA01_GU182344.1_122917_123108_0_1_0_0_0:0:0_0:0:0_32e/2
GCCACGAGGCTGGGCCGAGGAGCACCTACCTCGCTGTTCACTGTTCTGTTCCCTGCAGGCTCTTGGTCCATTACAGCAGCATCTGTAGAAGACGGAAGTCAACAAAAGAGCTCGGAGGGCACTTCTGGGTCCTCATTTCATAAGCAGATA
+
ffffffffffffffffffffffffffffffffffffffffffffffffffffffffffffffffffffffffffffffffffffffffffffffffffffffffffffffffffffffffffffffffffffffffffffffffffffff
@cA01~tA01_GU182344.1_72979_72822_1_0_0_0_0:0:0_0:0:0_32f/2
GTTCTGGACAGGAAGAATTTTATGAAGGTGAGATGGGGAAATAGCTCCATTTCAGAGCTTCTGGGGAGAGAGGGGCCTGGCCCACATGGAAAGGTCTCTGATCTTACCCCCACCCTCCAGCCCCTGTTCTCCAGAACTATACTGTGGAGA
+
ffffffffffffffffffffffffffffffffffffffffffffffffffffffffffffffffffffffffffffffffffffffffffffffffffffffffffffffffffffffffffffffffffffffffffffffffffffff
@cA01~tA01_GU182344.1_141884_141724_1_0_0_0_0:0:0_0:0:0_330/2
TTGGTGTCTGCCCATGAAATGAGGACCCAGAAGGGCCCTCCAAGCGGTTTTGATGACTTCCGTCTCCTACAGATGCTGCTGTAATGGACCAAGAGCCTGCGGGGGACAGAACAGTGAATAGGCAGGTAGGTCCTCCTCGGCCCAGCCTCA
+
ffffffffffffffffffffffffffffffffffffffffffffffffffffffffffffffffffffffffffffffffffffffffffffffffffffffffffffffffffffffffffffffffffffffffffffffffffffff
@cA01~tA01_GU182344.1_124963_125179_0_1_0_0_0:0:0_0:0:0_331/2
CTAAATAACCTATAATAACAAATCAGAGAACTCAGGTTACCAAATTTTAAGGGGTTCTATAAGTTTATATGAAATGCAGCATCCTCATGAGAGGGGATACAGAGAACCACTGGGCAGAAAACTGTGTCTAAAATACATCTGTGGATACAC
+
ffffffffffffffffffffffffffffffffffffffffffffffffffffffffffffffffffffffffffffffffffffffffffffffffffffffffffffffffffffffffffffffffffffffffffffffffffffff
@cA01~tA01_GU182344.1_47722_47829_0_1_0_0_0:0:0_0:0:0_332/2
TCTTCCTTTTACAGACTGAAGTTGTTAAACCCAAGATAAGAATGACACTGAAGAATCACATGTCCTGGAGGCACCACAGGGCTTGGCCAGGCAGACAGCAAGGGCTTGTCCTGACCACCGTGGGGAGAAGGAGGCACCGCCTTAGAGAGG
+
ffffffffffffffffffffffffffffffffffffffffffffffffffffffffffffffffffffffffffffffffffffffffffffffffffffffffffffffffffffffffffffffffffffffffffffffffffffff
@cA01~tA01_GU182344.1_137052_137159_0_1_0_0_0:0:0_0:0:0_333/2
ACTTTCCCTATTTCAGGGCCTGTGCTGGTGGGTTCAGGGGGCTTTCATATTTTCCATATGATCTCATGTTCACAGAAAGCCAAATATGGAAGAGGTTTTAGGCTGATTTTCTAATGGATAAGATAAAGGATCAAAGAAGTAATTATAGAG
+
ffffffffffffffffffffffffffffffffffffffffffffffffffffffffffffffffffffffffffffffffffffffffffffffffffffffffffffffffffffffffffffffffffffffffffffffffffffff
@cA01~tA01_GU182344.1_33920_33776_1_0_0_0_1:0:0_0:0:0_334/2
GGGAGACTCCACCAGCTTTGAAGGTGGAGGAAGGCCAGGAGCCATGAATGCAGGTGGCCTGTAGAGGTTGGAAAAGTCAAGGAAATGATTCTCCAGAGTCTCCAGAGGGAACGAAGCCCTGCAGATGCCTTGATTTTAGCCCAGGAAAAA
+
ffffffffffffffffffffffffffffffffffffffffffffffffffffffffffffffffffffffffffffffffffffffffffffffffffffffffffffffffffffffffffffffffffffffffffffffffffffff
@cA01~tA01_GU182344.1_100281_100071_1_0_0_0_0:0:0_0:0:0_335/2
AAAAGGCATTTTAATGGGATGAGATGAAAACTCATCGCGATTGTAATTTACATTTCTCTGATGATGAGTGATGCCGAGTACTTTTTCATATACGTGATCGCCATTTCTATGTTTTGTTTGTGGAGAAATGTCTCCTCATGTCTTTTGCTC
+
ffffffffffffffffffffffffffffffffffffffffffffffffffffffffffffffffffffffffffffffffffffffffffffffffffffffffffffffffffffffffffffffffffffffffffffffffffffff
@cA01~tA01_GU182344.1_20846_21040_0_1_0_0_0:0:0_0:0:0_336/2
ATATATATATATATGTTTATATATGTGTGTGTGTGTGTATATATATATATATATATATATATAAATGTATTTATGACCACTAGACTTTACACTTAAAAATGGTAAATGTGGCTGGGCGTGGTGGCTCATGCCTGTAATCCCAGCACTTTG
+
ffffffffffffffffffffffffffffffffffffffffffffffffffffffffffffffffffffffffffffffffffffffffffffffffffffffffffffffffffffffffffffffffffffffffffffffffffffff
@cA01~tA01_GU182344.1_3524_3237_1_0_0_0_0:0:0_0:0:0_337/2
AACAGGAAACCAACACAGGAACCCAGGTGAAGCACAAGTTAAGAAACCAAACAAGGAGAAGGTTGGCTACACTGATTTTAGCATGGGTGGGATACTGATGCTACCACCAGGCTCGATCCACATAGGGAGGGGTTGATGCTCCTGGAACCA
+
ffffffffffffffffffffffffffffffffffffffffffffffffffffffffffffffffffffffffffffffffffffffffffffffffffffffffffffffffffffffffffffffffffffffffffffffffffffff
@cA01~tA01_GU182344.1_56893_56773_1_0_0_0_0:0:0_0:0:0_338/2
TTGGATTCACCTCGGGGTAACCAGGAATCCCTACATGATTAATATGACTGACATGAAAATAAGGGAGGCCCAGGTGCATAACTGGAATCTAGGAGACCGTGGAAAAGGCAATTGCCGCCCCACTGGTGAAATGTGGTGCTGATTTAGACA
+
ffffffffffffffffffffffffffffffffffffffffffffffffffffffffffffffffffffffffffffffffffffffffffffffffffffffffffffffffffffffffffffffffffffffffffffffffffffff
@cA01~tA01_GU182344.1_111405_111379_1_0_0_0_0:0:0_0:0:0_339/2
GAGCTGTACAACAGAATATTCTGGAAAAGCCTTTTCATGGGCCCTGTGACCCCGTCACATGCAGGGACCTATAGATGCCGGGGTTCACACACACACTCCCCCAGTGGGTGGTCGGCACCCAGCAACCCCCTGGTGATCATGGTCACAGGT
+
ffffffffffffffffffffffffffffffffffffffffffffffffffffffffffffffffffffffffffffffffffffffffffffffffffffffffffffffffffffffffffffffffffffffffffffffffffffff
@cA01~tA01_GU182344.1_11765_11902_0_1_0_0_0:0:0_0:0:0_33a/2
GGTCCTCATTTCATAAGCAGATACCAACATACAGGGGGAGGCCATAGGTGCCTGAGGTCCCTCAGTTGCCAACAGCAGACTCAGACATTCTATCTCTCTGAGCTCAAGGATCCATCCCATGTATAGCTCTGAGTTCCCATCCTATTGATT
+
ffffffffffffffffffffffffffffffffffffffffffffffffffffffffffffffffffffffffffffffffffffffffffffffffffffffffffffffffffffffffffffffffffffffffffffffffffffff
@cA01~tA01_GU182344.1_77741_77596_1_0_0_0_0:0:0_1:0:0_33b/2
CAGAAAGACAAATGCCACATGATCTCATGTGTGGAGTGTAAGAAGTGGAACCTAGAGGAACAGTAAAATGATCGTCGAAAGAACCTGGGAAGGAGAGAGATTGAAGAGATGTTGGTCAAAGGATGCAAAATTTCAGTTAGAAGAAATCGG
+
ffffffffffffffffffffffffffffffffffffffffffffffffffffffffffffffffffffffffffffffffffffffffffffffffffffffffffffffffffffffffffffffffffffffffffffffffffffff
@cA01~tA01_GU182344.1_27619_27775_0_1_0_0_0:0:0_0:0:0_33c/2
TCAGAACATGCAGGTGTCTGGGGTTACCTGGAAGAAGAGGAGACACCAATAAGAAGCTAATCATAGCAGTTCCTCTTTATGAATTGTCTCACATTTCTTGATTGACAGGTAACCACATACAACACCCCTTTAGGACAAGCACCCAGATGG
+
ffffffffffffffffffffffffffffffffffffffffffffffffffffffffffffffffffffffffffffffffffffffffffffffffffffffffffffffffffffffffffffffffffffffffffffffffffffff
@cA01~tA01_GU182344.1_8011_8115_0_1_0_0_0:0:0_0:0:0_33d/2
ATTGCAGATGGCATTACGGTTGCTAATCAGCTGAACTTAAAAAGAGGGTACGCTGGATGATTTTAGGGAGATTGAGATGGATTATCTTGGTGACCCCAATAGAATCCCAAAGTCCTTAAAAGATGAGGAAGAAGGCAGAGCAGGATTCAG
+
ffffffffffffffffffffffffffffffffffffffffffffffffffffffffffffffffffffffffffffffffffffffffffffffffffffffffffffffffffffffffffffffffffffffffffffffffffffff
@cA01~tA01_GU182344.1_97151_96973_1_0_0_0_0:0:0_0:0:0_33e/2
GATTAAGAGATTCACAGACACATAAAAAGAAAGAAAAGAGGGCAGAATGGAGAGAATGATGGAAAGGAGGAGAGAAAAGCCCCAAAATCAGAACCCTGAGGGAGGGACACAAAGACAGAGAAAGATAAATATGTGGGGATGGATTGCAGA
+
ffffffffffffffffffffffffffffffffffffffffffffffffffffffffffffffffffffffffffffffffffffffffffffffffffffffffffffffffffffffffffffffffffffffffffffffffffffff
@cA01~tA01_GU182344.1_106641_106456_1_0_0_0_0:0:0_0:0:0_33f/2
ACTCGCCCTTCTCAGAGGCCCAAGACACCCCCTACAGATACCATCTTGTACACGGAACTTCCAAATGCTAAGCCCAGATCCAAAGTTGTCTCCTGCCCATGAGCACCACAGTCAGGCCTTGAGGACATCTTCTAGGGAGACAACAGCCCT
+
ffffffffffffffffffffffffffffffffffffffffffffffffffffffffffffffffffffffffffffffffffffffffffffffffffffffffffffffffffffffffffffffffffffffffffffffffffffff
@cA01~tA01_GU182344.1_125497_125396_1_0_0_0_1:0:0_0:0:0_340/2
AGCTCAGCTCACTGCAGCCTCCGCCTCCCAGGTTCAAGCAATTCTCGTGCCTCAGGTTTAGTACTAGAAACTCATCAGGAAAATTAGAATGGCTTTTTGTCACAATTACTCTGATAATGTTAATAATACCTCTTAGATATTTTGCACATT
+
ffffffffffffffffffffffffffffffffffffffffffffffffffffffffffffffffffffffffffffffffffffffffffffffffffffffffffffffffffffffffffffffffffffffffffffffffffffff
@cA01~tA01_GU182344.1_136705_136873_0_1_0_0_1:0:0_0:0:0_341/2
CACTCACTGCAACCTCTGCCTCCAGGGCTGAAGTCATTCTCCTGCTTCCTCCTCCAGAGTAGCTGGGATTACAGTCATGCACCACCATCATGCCTGTTTAATTTTTGTATTTTTAGTAGAGATAGGGTTTCTCCATGTTGGCCAGGCTGG
+
ffffffffffffffffffffffffffffffffffffffffffffffffffffffffffffffffffffffffffffffffffffffffffffffffffffffffffffffffffffffffffffffffffffffffffffffffffffff
@cA01~tA01_GU182344.1_10115_9928_1_0_0_0_0:0:0_0:0:0_342/2
GGTTAAACCTCTTCCTTATTTGGCTTTCTGTGAGCTTGGGATCATATGGAAAATGTGAAAGCCTCCTGAACCCACCAGCACAGGTCCTGGAATAGAGAACGTGCTCTGTTCATGGCATAAAACTTGCCCCTTCACCCAAATCCCCCAATT
+
ffffffffffffffffffffffffffffffffffffffffffffffffffffffffffffffffffffffffffffffffffffffffffffffffffffffffffffffffffffffffffffffffffffffffffffffffffffff
@cA01~tA01_GU182344.1_129598_129796_0_1_0_0_0:0:0_0:0:0_343/2
CACTGCATGGAAGGCAGAGGTGTCAGAATAAACATGGCATCTGTAGATGCCACAAGGCCTGAGGCCACAGGGCCCAACTCAGGTCAGAAATATGGGTGTCCTTGGGTTCTCCTCGTAGAAGCACTTTGTGGAGACAAAACAGAAATGAAA
+
ffffffffffffffffffffffffffffffffffffffffffffffffffffffffffffffffffffffffffffffffffffffffffffffffffffffffffffffffffffffffffffffffffffffffffffffffffffff
@cA01~tA01_GU182344.1_1865_1964_0_1_0_0_0:0:0_0:0:0_344/2
CTAGATTTTAACACTGCAAAATTACTTACATAAAAGAACACAAGGTAGACACAGGATGGAGGGCATGATCAGCTAATGCATGAACCATAATAAACAACTGAGCCCCTATTAGAAGATCTGGAATGTCAGGGTCATGACTGTGGTTCCCCC
+
ffffffffffffffffffffffffffffffffffffffffffffffffffffffffffffffffffffffffffffffffffffffffffffffffffffffffffffffffffffffffffffffffffffffffffffffffffffff
@cA01~tA01_GU182344.1_117871_118052_0_1_0_0_1:0:0_0:0:0_345/2
TGTTATCTAACATTGGGCCCTGGGAGTCCAGGGATCCTTTCTTCCATAATTTTTGTATGTGACGCCCACTGTCTTGAGACTTCAAGGTATAAAGAGAAAACAGGAGCATCACACTACCTGATCTCAAAATATGTTACAGAGCTGTAGTAA
+
ffffffffffffffffffffffffffffffffffffffffffffffffffffffffffffffffffffffffffffffffffffffffffffffffffffffffffffffffffffffffffffffffffffffffffffffffffffff
@cA01~tA01_GU182344.1_38311_38102_1_0_0_0_1:0:0_0:0:0_346/2
CTTTGGATATAAACCCAGTAGTGAAATTGCTGGATACTATGAAAGTTCTCTTTTTAGTTTTTCGTTTGTTGTTTTGTTTTTGTTTTTGAGACAGTTTCCCTCTGTGCCCAGGCTGGAGTACAAGTGATGTCATCTTGGCTCATTGCAACC
+
ffffffffffffffffffffffffffffffffffffffffffffffffffffffffffffffffffffffffffffffffffffffffffffffffffffffffffffffffffffffffffffffffffffffffffffffffffffff
@cA01~tA01_GU182344.1_116033_115868_1_0_0_0_0:0:0_0:0:0_347/2
ACCAATTTTAAGTGTAAGGTCTAGTGGTCATAAATACATACATATAAATTTTTTGTTTGTTTGTTTTATCCTCCACCCTTTTCTTCCTGGCCTCTGGTAGCCACCATTCTACTCTCTATCTTCATGAGATCCACCTTTTAGCTCCTGTAT
+
ffffffffffffffffffffffffffffffffffffffffffffffffffffffffffffffffffffffffffffffffffffffffffffffffffffffffffffffffffffffffffffffffffffffffffffffffffffff
@cA01~tA01_GU182344.1_17062_17246_0_1_0_0_0:0:0_1:0:0_348/2
CCTGTTGCTGCTGGAGAAAATTATCAGAAGCATGGCAGCAGGAGAGACCACACTGACACCTTCCAGTACTGGAGACAGAAATTGGACCCTATTTTTCCTGGGCTAAAATCAAGGCATCTGCAGGGCTTTGTTCCCTCTGGAGACTCTGGA
+
ffffffffffffffffffffffffffffffffffffffffffffffffffffffffffffffffffffffffffffffffffffffffffffffffffffffffffffffffffffffffffffffffffffffffffffffffffffff
@cA01~tA01_GU182344.1_113657_113500_1_0_0_0_0:0:0_0:0:0_349/2
AAAGACAGAAAGAGTTAAAGGAGACAGACAGACATGTCCCAGACAGAGGTGTCCTTCCATGCTGACTTTGCTCAGAGACCTGGCACAGGTTAGAAGTTTCATTTCTGTTTTACCTCCACAAAGTGTTCTCTACCAGGAGAACCCAAGGAC
+
ffffffffffffffffffffffffffffffffffffffffffffffffffffffffffffffffffffffffffffffffffffffffffffffffffffffffffffffffffffffffffffffffffffffffffffffffffffff
@cA01~tA01_GU182344.1_50464_50351_1_0_0_0_1:0:0_0:0:0_34a/2
ATGGAGAGTAATCGTCCCAGGATATCATGGCCCCACAACACCAACCCCTGTATGCTGTGTGAACTTGTAGTCTCCAGACTGGATTCTGAGGCTCATATTCCAAATAAGCCCACTTATGAGAGGATCAGTGAGAGGCACAGAGAGAAATCA
+
ffffffffffffffffffffffffffffffffffffffffffffffffffffffffffffffffffffffffffffffffffffffffffffffffffffffffffffffffffffffffffffffffffffffffffffffffffffff
@cA01~tA01_GU182344.1_35380_35490_0_1_0_0_0:0:0_0:0:0_34b/2
CGGTTACTCTCCATTACATGGAAGGCAGAGGTGTCAGAATAAACACGGCATCTGTAGGTGCCACAAGGCCTGAGGCCACAGGGCCCAACTCAGGTCAGAAATATGGGTGTCCTTGGGTTCTCCTGGTAGAGAACACTTTGTGGAGGTAAA
+
ffffffffffffffffffffffffffffffffffffffffffffffffffffffffffffffffffffffffffffffffffffffffffffffffffffffffffffffffffffffffffffffffffffffffffffffffffffff
@cA01~tA01_GU182344.1_13532_13644_0_1_0_0_0:0:0_0:0:0_34c/2
AAGCTGGGCACCGTGGCTCACGCCTGTAATCCCAGCACTTTGGGAGGCTGAGCTGGGTAGATCACAAGGTCAGGAGTTCAAGACCAGCTGGTCCAACATTCTGAAACCCCATCTCTACTAAAAATATACACACAAAAAAATTTATCTGTG
+
ffffffffffffffffffffffffffffffffffffffffffffffffffffffffffffffffffffffffffffffffffffffffffffffffffffffffffffffffffffffffffffffffffffffffffffffffffffff
@cA01~tA01_GU182344.1_59443_59609_0_1_0_0_0:0:0_1:0:0_34d/2
ACTCTTGGTCCGTTACCGCAGCATCTGTAGAAGATGGAAGTCAACAAAACAGCTCGGAGGGCACTTCTGGGTCCTCATTTCATAAGCAGATACCAACATACAGGGGGAGACCATAGGTGGCTGAGGTCCCTCAGTTGCCAACAGCAGACT
+
ffffffffffffffffffffffffffffffffffffffffffffffffffffffffffffffffffffffffffffffffffffffffffffffffffffffffffffffffffffffffffffffffffffffffffffffffffffff
@cA01~tA01_GU182344.1_110054_109920_1_0_0_0_0:0:0_0:0:0_34e/2
CCTGGAATGGAGATATGGGCCTGGGTGTGGAGATATGGGACTGGAGTGGAGATATGGGCCTGATGTGGAGATATGGGCTTGGAGTGGAGATATGATCCTGGAGTGTAGTTATGGGCCTGGAGGTGGAGATCTGGGCCTGGGGTGGAGATA
+
ffffffffffffffffffffffffffffffffffffffffffffffffffffffffffffffffffffffffffffffffffffffffffffffffffffffffffffffffffffffffffffffffffffffffffffffffffffff
@cA01~tA01_GU182344.1_131951_131757_1_0_0_0_0:0:0_0:0:0_34f/2
TAACTATATAATTTACCAACTTTACCATTTTTAAAAGTAAAATCTAGTGGTCATAAATACCTTTATATGCTGGGTGTGGTGGTTCACGGTTGTAATCTTGGCGCTTTGAGAGGCCAAGAAAGGTGGATCATTTAAGATCAGGGACTCGAG
+
ffffffffffffffffffffffffffffffffffffffffffffffffffffffffffffffffffffffffffffffffffffffffffffffffffffffffffffffffffffffffffffffffffffffffffffffffffffff
@cA01~tA01_GU182344.1_110185_110079_1_0_0_0_0:0:0_0:0:0_350/2
AGTGGAGATATGGGACTGGAGAGGAGATATGGGACTGGAGTGGAGATATGGGCCTGGAGTGGAGATATGGGCCTGGATTGGAGATATGGGCCGAGGGTGGAGATCTGAGCCTGGATTGGAGATGTGGGCCCGGATTGGCTATATGGGTCT
+
ffffffffffffffffffffffffffffffffffffffffffffffffffffffffffffffffffffffffffffffffffffffffffffffffffffffffffffffffffffffffffffffffffffffffffffffffffffff
@cA01~tA01_GU182344.1_106169_106091_1_0_0_0_0:0:0_1:0:0_351/2
TGTTGGCAACTGAGGGACCTCAGGCACCTATGGCCTCCCCCTGTTTGTTGGTATCTGCTTATGAAATGAGGACCCAGAAGTGCCCTCCGAGCTCTTTTGTTGACTTCCGTCTCCTACAGATGCTGCTGTAATGGACCAAGAGCCTGCAAG
+
ffffffffffffffffffffffffffffffffffffffffffffffffffffffffffffffffffffffffffffffffffffffffffffffffffffffffffffffffffffffffffffffffffffffffffffffffffffff
@rand_0_0_0_0_1_1_0:0:0_0:0:0_352/2
GACTTGGCTACAACAAAGCCTTGAGACACCCAAAAATGAGGACTGTAAAAAGGCTATCCCTATCAGTCCGGAATGTGTGCCATTGCTGATCCTAGGAACTCTGATAGGCCCCCTGAACTGACTGCACTGCTATACGATGTGTCACGGAGC
+
ffffffffffffffffffffffffffffffffffffffffffffffffffffffffffffffffffffffffffffffffffffffffffffffffffffffffffffffffffffffffffffffffffffffffffffffffffffff
@cA01~tA01_GU182344.1_4185_4105_1_0_0_0_0:0:0_1:0:0_353/2
ACCTACAGATGCTTTGGTTCTGTCACTCACTTACCCTATGAGTTTTCGGCTCCCAGTGACCCTCTGGACATCGTGGTCGTAGGTGAGAGAATACAGACCTGCCTCTCACCCTTGCTGGGAGATGGAGTGAATGATCTAGGACTGGAAGCC
+
ffffffffffffffffffffffffffffffffffffffffffffffffffffffffffffffffffffffffffffffffffffffffffffffffffffffffffffffffffffffffffffffffffffffffffffffffffffff
@cA01~tA01_GU182344.1_80335_80238_1_0_0_0_1:0:0_0:0:0_354/2
CAGCACAGAGGGTGGGCTGATGGGCTGACCATGGGAAGGCCTGGGGGGAGTCTCTCATGAACTAGTAAGAGGAGATCCTGGGAGTCTCTCATGAACTAGTAAGAGGAGATCCTGGGAGTCTCTCATGAACTAGTAAGAGGAGATCCTGGG
+
ffffffffffffffffffffffffffffffffffffffffffffffffffffffffffffffffffffffffffffffffffffffffffffffffffffffffffffffffffffffffffffffffffffffffffffffffffffff
@cA01~tA01_GU182344.1_12253_12106_1_0_0_0_0:0:0_0:0:0_355/2
TAATGGACCAAGAGCCTGCAGGGAACAGAACAGTGAACAGGGAGGTAGGTGCTCCTCCGCCCAGCCTCGTGGCTAGTCTTATTCCCAAAGAGTCCTGGAAAATGTGAGCACCCTCCCTCACTCAGCATTTCCCTCCCTCCAGGACTCTGA
+
ffffffffffffffffffffffffffffffffffffffffffffffffffffffffffffffffffffffffffffffffffffffffffffffffffffffffffffffffffffffffffffffffffffffffffffffffffffff
@cA01~tA01_GU182344.1_33949_33784_1_0_0_0_0:0:0_0:0:0_356/2
CCACCAGCTTTGAAGGTGGAGGAAGGCCAGGAGCCATGAATGCAGGTGGCCTGTAGAGGTTGGAAAAGTCAAGGAAATGATTCTCCAGAGTCTCCAGAGGGAACGAAGCCCTGCAGATGCCTTGATTTTAGCCCAGGAAAAACAGGGTCC
+
ffffffffffffffffffffffffffffffffffffffffffffffffffffffffffffffffffffffffffffffffffffffffffffffffffffffffffffffffffffffffffffffffffffffffffffffffffffff
@cA01~tA01_GU182344.1_99879_99968_0_1_0_0_0:0:0_0:0:0_357/2
ATTACAATCGCGATGAGTTTTCATCTCATCCCATTAAAATGCCTTTTAGGCCGGTGGCTCACGCCTGTAATTCCGGCACTTCAGGAGGCGGAGGTGGGCGGATCACCTGAGGTCGGGAGACCAGCCTGACCATCATGGAGAAACTCCCTC
+
ffffffffffffffffffffffffffffffffffffffffffffffffffffffffffffffffffffffffffffffffffffffffffffffffffffffffffffffffffffffffffffffffffffffffffffffffffffff
@cA01~tA01_GU182344.1_87132_87027_1_0_0_0_0:0:0_0:0:0_358/2
GGACTTACCTCGGGGCTAACTGGGAATCCCTACATGATGAATAGTGACTGACATGAAAATAAGGGAGGCCCAGGTGCATAACTGGAATCTAGGAGACTGTGGAAAAGGCAATTCCCGCCCCCCTGGTGAAATGTGGTGCTGATTTAGACA
+
ffffffffffffffffffffffffffffffffffffffffffffffffffffffffffffffffffffffffffffffffffffffffffffffffffffffffffffffffffffffffffffffffffffffffffffffffffffff
@cA01~tA01_GU182344.1_137193_137010_1_0_0_0_1:0:0_0:0:0_359/2
GTTGCAGTGAGTGGAGATCGCATCACTGCACACCAGCCTGGGCTACACAGGGATACTCTGTCTCAAAAAATAAAAATAAAAAATACATAAATATAATAATATACACAAATGATGCAGGCACCTGAATTCCAATCATCATTTTTCTATTCC
+
ffffffffffffffffffffffffffffffffffffffffffffffffffffffffffffffffffffffffffffffffffffffffffffffffffffffffffffffffffffffffffffffffffffffffffffffffffffff
@cA01~tA01_GU182344.1_10091_10274_0_1_0_0_0:0:0_0:0:0_35a/2
AAAGAAAGAAAAAATGAAATCAAGATAAAAAAAGTGAAGTAGAACTGACTTAAATCAAACAGCCATGAAATAATGATGTAGCCCAGGAACAACATGCTACTTTTTGTGATCTGCTGAGACATATATTAGGCTGCTATTCCACCCGAGAAG
+
ffffffffffffffffffffffffffffffffffffffffffffffffffffffffffffffffffffffffffffffffffffffffffffffffffffffffffffffffffffffffffffffffffffffffffffffffffffff
@cA01~tA01_GU182344.1_52560_52672_0_1_0_0_0:0:0_0:0:0_35b/2
ACATATCGAAGTGATATCTGCACTCGTATGATTGGTGCAGCACTGTTCACAGTAGCCAAGATGAGGAGTCAACCTACCTGCCCATCAGTGGGTGAATGGATAGAGAGAATGTAGTACATACGCACAGTGGAGACTACTCATCCATAGAAA
+
ffffffffffffffffffffffffffffffffffffffffffffffffffffffffffffffffffffffffffffffffffffffffffffffffffffffffffffffffffffffffffffffffffffffffffffffffffffff
@cA01~tA01_GU182344.1_36891_36702_1_0_0_0_0:0:0_0:0:0_35c/2
TCTCAGCCCAGCCGGGCCCCACGGTTCTGGCAGGAGAGAGCGTGACCTTGTCCTGCAGCTCCCGGAGCTCCTATGACATGTACCATCTATCCAGGGAGGGGGAGGCCCATGAACGTAGGTTCTCTGCAGGGCCCAAGGTCAACGGAACAT
+
ffffffffffffffffffffffffffffffffffffffffffffffffffffffffffffffffffffffffffffffffffffffffffffffffffffffffffffffffffffffffffffffffffffffffffffffffffffff
@cA01~tA01_GU182344.1_22294_22428_0_1_0_0_0:0:0_1:0:0_35d/2
AGCAAATATGTGCAAGCTATGCATCTGAGATGGGATTAATAACTAGAAATATAAGAAGCTCAAACAACTCAATAAAACAAACGATTTAATTGAAAAAGGAGCAAAACACATGAAATTTCCCCACATACTAAAAAGTGCTCAGTTTCACTC
+
ffffffffffffffffffffffffffffffffffffffffffffffffffffffffffffffffffffffffffffffffffffffffffffffffffffffffffffffffffffffffffffffffffffffffffffffffffffff
@cA01~tA01_GU182344.1_122535_122667_0_1_0_0_0:0:0_0:0:0_35e/2
GGGCCAGGGACCATCCTGCTGGTGAGGAACACACATCCGCGTGCTCCCATCCTGCTTCCCCACATGGCCCTGAGCTCTCTGGCCTCTGCTTCGTGAGACTTACTTTTTTTGTCGGAGCACCAGCGATGAAGGAGAAAGAAGAGGAGGATG
+
ffffffffffffffffffffffffffffffffffffffffffffffffffffffffffffffffffffffffffffffffffffffffffffffffffffffffffffffffffffffffffffffffffffffffffffffffffffff
@rand_0_0_0_0_1_1_0:0:0_0:0:0_35f/2
GGGATGAAGGCTTACTCACCCGCACATCCACCGTAACGTTGGATGTCCCCATCGGCCATCGATATATGGGGCCGCTATTTCGAAGCGGTCCACTGAGTCCATGACTTAGCAGAGACTTTAGCTACCAATGCCCCCCTAGAGCAGTCAATT
+
ffffffffffffffffffffffffffffffffffffffffffffffffffffffffffffffffffffffffffffffffffffffffffffffffffffffffffffffffffffffffffffffffffffffffffffffffffffff
@rand_0_0_0_0_1_1_0:0:0_0:0:0_360/2
TTTAGCCACCGCCAGAGTGCCGTCCTGGAGGGTGACCAGCATTGATGTGCCTCAAAGTACCTGTATGTCATAAACCGGCATATTTTGTATGAGTTCATATGGGATCTGCCTGACTGCTAAGAAGCTAGCGTGGAGAGTCCGGGTCAACGC
+
ffffffffffffffffffffffffffffffffffffffffffffffffffffffffffffffffffffffffffffffffffffffffffffffffffffffffffffffffffffffffffffffffffffffffffffffffffffff
@cA01~tA01_GU182344.1_132434_132588_0_1_0_0_0:0:0_1:0:0_361/2
TTGAGAGCAGCCTGCCCAAAATTGGGATATCCCGTCTGTGCTAAAAAATACAAGAATTAGTCAGGCATGGTGGCGTGCACCTGTAATCACAGCTATTAGGGAGGCTGAGTCAGGAGAATCGTGTGAACCTAGGAAGCAGAGGTTGCAATG
+
ffffffffffffffffffffffffffffffffffffffffffffffffffffffffffffffffffffffffffffffffffffffffffffffffffffffffffffffffffffffffffffffffffffffffffffffffffffff
@cA01~tA01_GU182344.1_94587_94397_1_0_0_0_0:0:0_0:0:0_362/2
TCCAGCACTTGCTCAAAGTTCTCAGCTGACACTTGTTGTAGGGAGACGCCATGTCTATGCAGGATGGGTCCTTCCTGTAGCCCTGGGCACCCAGGTGTGGTAGGAGCCTTAGAAAGTGGAAATGGGGAGAATCTTCTGGGCACTGGGAGT
+
ffffffffffffffffffffffffffffffffffffffffffffffffffffffffffffffffffffffffffffffffffffffffffffffffffffffffffffffffffffffffffffffffffffffffffffffffffffff
@cA01~tA01_GU182344.1_6533_6367_1_0_0_0_0:0:0_0:0:0_363/2
CTTACCCACTTCCCAGAAGCCCATCCTGGCCTGTCACCCACAGAGAGATGTCATCACCAGCAACGCCTACACCCTTTTCTTTTTGTTTGAAGAAATATTTATTGAGGTGAAATATACCTATGTAATTTACCACCTTTACCATTTTTAAGT
+
ffffffffffffffffffffffffffffffffffffffffffffffffffffffffffffffffffffffffffffffffffffffffffffffffffffffffffffffffffffffffffffffffffffffffffffffffffffff
@cA01~tA01_GU182344.1_119535_119739_0_1_0_0_0:0:0_0:0:0_364/2
TCTGGCTGGGCAAAGTGGCTCACGCCTGTAATCCCAGTACTTTGGGTTGCTGAGATGGTCGGATCACTTGAGGTTGGGAGTTTCAGACAAGCTTGGCCAACATGGTGAAACATCCTCTCTACAAAAAATATACAAAAAGAATTAGCCGGG
+
ffffffffffffffffffffffffffffffffffffffffffffffffffffffffffffffffffffffffffffffffffffffffffffffffffffffffffffffffffffffffffffffffffffffffffffffffffffff
@cA01~tA01_GU182344.1_125837_126006_0_1_0_0_0:0:0_0:0:0_365/2
GTATCTCCACTCCAGGCCCATATCTCCACACCCAGGCCCATATCTCCCCTCCAGGCCCATATCTGCACTCCAGGCCCATATTTACACCTCCAGGCCCATATCTCCACACCCAGGCCCATATCTCCACTCCAGGCCCATATCTCCACTCCA
+
ffffffffffffffffffffffffffffffffffffffffffffffffffffffffffffffffffffffffffffffffffffffffffffffffffffffffffffffffffffffffffffffffffffffffffffffffffffff
@cA01~tA01_GU182344.1_130786_130949_0_1_0_0_0:0:0_0:0:0_366/2
CTGCCTGAACCGTGGGGCCCGGCTGGGCTGAGAGAGAAGGTTTCTCATATAGACCTGGAAGGAGAAGAGGCAGTTTCCTCAGGGAGGTTCTTCCTTGTCACAGCTCCCCTCATACCTGAGCTGAGAACTCACTCCCCTGCTCTATGACCT
+
ffffffffffffffffffffffffffffffffffffffffffffffffffffffffffffffffffffffffffffffffffffffffffffffffffffffffffffffffffffffffffffffffffffffffffffffffffffff
@cA01~tA01_GU182344.1_109063_108926_1_0_0_0_0:0:0_1:0:0_367/2
GCGTACGTCACCCTCCCATGATGTGGTCAACATGTAAACTGCATGGGCAGGGCGCCAAATAACATCCTGCGCGCTGCTGAGCTGAGCTGGGGCGCGGCCGCCTGTCTGCACCGGCAGCACCATGTCGCTCATGGTCATCATCATGGCGTG
+
ffffffffffffffffffffffffffffffffffffffffffffffffffffffffffffffffffffffffffffffffffffffffffffffffffffffffffffffffffffffffffffffffffffffffffffffffffffff
@cA01~tA01_GU182344.1_9714_9930_0_1_0_0_0:0:0_0:0:0_368/2
TGAATTGGGGGATTTGGGTGAAGGGGCAAGTTTTATGCCATGAACAGAGCACGTTCTCTATTCCAGGACCTGTGCTGGTGGGTTCAGGAGGCTTTCACATTTTCCATATGATCCCAAGCTCACAGAAAGCCAAATAAGGAAGAGGTTTAA
+
ffffffffffffffffffffffffffffffffffffffffffffffffffffffffffffffffffffffffffffffffffffffffffffffffffffffffffffffffffffffffffffffffffffffffffffffffffffff
@cA01~tA01_GU182344.1_70501_70386_1_0_0_0_0:0:0_0:0:0_369/2
AGTAGATACCCAGCAGCGGGACCCCTAGATCGAATGGTGCTTCTATTTTTGGTTCTCTGCCAAATTTCCATACTGTCTTCCATAGAGGCTATACTAATTTACATACCGGCCAACAGTGTATAAGAGTTTCCTTTTCTCTGCATCCTTGCC
+
ffffffffffffffffffffffffffffffffffffffffffffffffffffffffffffffffffffffffffffffffffffffffffffffffffffffffffffffffffffffffffffffffffffffffffffffffffffff
@cA01~tA01_GU182344.1_140318_140129_1_0_0_0_0:0:0_0:0:0_36a/2
ATTCTGTATCCTGAGACTTTGTAGAAGCTGCTTATCAGCTTAAGGAGATTTTGGGCTGAGACAATGGGGTTTTCTATATATACAATCATGTCATCTGCAAACAGGGACAATTTGACTTCCTCTTTTCCTAATTGAATACCCTTTATTTCC
+
ffffffffffffffffffffffffffffffffffffffffffffffffffffffffffffffffffffffffffffffffffffffffffffffffffffffffffffffffffffffffffffffffffffffffffffffffffffff
@cA01~tA01_GU182344.1_45335_45088_1_0_0_0_0:0:0_0:0:0_36b/2
TAGTAGCCAGAGCTCTCTAATTTGTTATTATAGGCTATTTGCTTTTTTTTCTTGAGGCGGAGTCTTGCTCTGTCGCCCAGGCTGGACTGCAGTGACACAATCTCAGCTCACTGCAACTTCTGCCTCCCAGGTTCAAGCGATTCTCATGCC
+
ffffffffffffffffffffffffffffffffffffffffffffffffffffffffffffffffffffffffffffffffffffffffffffffffffffffffffffffffffffffffffffffffffffffffffffffffffffff
@cA01~tA01_GU182344.1_47482_47620_0_1_0_0_0:0:0_0:0:0_36c/2
TCTATGGCTGCTATCACACCTTGGTGCCCAGGGCTAAAGGAAGGACCCATCCCGCAAACACAAGGTGTCTCCCTACAACAAAAGTGTCAGCTGAGAACTTTGAGCAAGTGCTGAGTAAGAGACTCCTACTAGATTTTAATACTGTAAGAT
+
ffffffffffffffffffffffffffffffffffffffffffffffffffffffffffffffffffffffffffffffffffffffffffffffffffffffffffffffffffffffffffffffffffffffffffffffffffffff
@cA01~tA01_GU182344.1_40127_40224_0_1_0_0_0:0:0_0:0:0_36d/2
AGAGATTTCACAGAGCCCTGTTTTGGGTCCAGATCCCTTTCGCTGTTGGAGTATCTGGAGTTTGGAGATGGTAGAAGACAGGCGTACAATGTCAGAGCTGTGAGATGCTGAGTCAACGCCTGAATCCAAGGTTTCCACCTCCCCAGGTTT
+
ffffffffffffffffffffffffffffffffffffffffffffffffffffffffffffffffffffffffffffffffffffffffffffffffffffffffffffffffffffffffffffffffffffffffffffffffffffff
@cA01~tA01_GU182344.1_125644_125782_0_1_0_0_0:0:0_0:0:0_36e/2
AACGCACGCCATGCTGACGACAGTGAGCGACATGGTGCTGCCGGTGCAGACAGGAGGCCGCGCCCCAGCTCAGCTCAGCAGCGCACAGGATGTTATTTGGCGCCCTGCCCATGCAGTTTACATGTTGACCACATCATGGGAGGGTGACGT
+
ffffffffffffffffffffffffffffffffffffffffffffffffffffffffffffffffffffffffffffffffffffffffffffffffffffffffffffffffffffffffffffffffffffffffffffffffffffff
@cA01~tA01_GU182344.1_100069_99975_1_0_0_0_0:0:0_0:0:0_36f/2
TTTCTCCATGATGGTCAGGCTGGTCTCCCGACCTCAGGTGATCCGCCCACCTCCGCCTCCTGAAGTGCCGGAATTACAGGCGTGAGCCACCGGCCTAAAAGGCATTTTAATGGGATGAGATGAAAACTCATCGCGATTGTAATTTACATT
+
ffffffffffffffffffffffffffffffffffffffffffffffffffffffffffffffffffffffffffffffffffffffffffffffffffffffffffffffffffffffffffffffffffffffffffffffffffffff
@cA01~tA01_GU182344.1_69268_69160_1_0_0_0_0:0:0_0:0:0_370/2
TAGTTCTTCCTCTGCTCTTAGTTATTGTCAGAATCTTCGACACCCCATCTGGTTTCACTTTCTTTATCTTTGAGGCACGGTCATCAGAATTTCCTTTAGGGTCAGTGAGAAAAGCTTTCTTTGCCCTTTTGTCTTTCAGTTCTGTTTCTT
+
ffffffffffffffffffffffffffffffffffffffffffffffffffffffffffffffffffffffffffffffffffffffffffffffffffffffffffffffffffffffffffffffffffffffffffffffffffffff
@rand_0_0_0_0_1_1_0:0:0_0:0:0_371/2
CCCACCGGTATGGTCGTGGATTGGAATGGGGAAAATGCTGAATCATATGACTATTCGGTACATCCCACCTGGAGTTTGTGGGCACAAAACCTTATTTACTAATACCCCTTCCGTGGATAGGCCTCGTCATGGATCTGGGGGGTCGCCCAT
+
ffffffffffffffffffffffffffffffffffffffffffffffffffffffffffffffffffffffffffffffffffffffffffffffffffffffffffffffffffffffffffffffffffffffffffffffffffffff
@cA01~tA01_GU182344.1_79031_79126_0_1_0_0_0:0:0_0:0:0_372/2
CCCTGTCTCCCTTTTTGTCTCTCTGTAACGTGTGCTTTTTTTCTCCCTGTGTTGTTTGTGTGTCTTTCTTTCTCTCTCTCATTTGAGGAAAAAATATCAGACTGATAACATCCTCCAACTTGATACTGGAATATTGCAATAACTGAAGGT
+
ffffffffffffffffffffffffffffffffffffffffffffffffffffffffffffffffffffffffffffffffffffffffffffffffffffffffffffffffffffffffffffffffffffffffffffffffffffff
@rand_0_0_0_0_1_1_0:0:0_0:0:0_373/2
AACAATCGGCGTGATGTCTCCAGTGTCCCGTTATGTCTGTCTGCCTAATCAGTGATCGCTGACGAAGTGAAAATCCAGAAAAATCTAACGAAATATCCAGATTGTCACACCTTCTATCACGAAGTGTTTCTAACAAATCCGATGCATTGT
+
ffffffffffffffffffffffffffffffffffffffffffffffffffffffffffffffffffffffffffffffffffffffffffffffffffffffffffffffffffffffffffffffffffffffffffffffffffffff
@cA01~tA01_GU182344.1_64437_64609_0_1_0_0_0:0:0_0:0:0_374/2
AGACACTCTCACCTGTAATCACGATGTCCAGAGGGTCACTGGGAGCTGACAACTGATAGGGGGAATGAGGAACAGAACCGTAGCATCTGTAGGTCCCTGCAAGGTCTTGCGTCATGCGACCGATGGAGAAGTTGGCCTTGGAGACCCCAT
+
ffffffffffffffffffffffffffffffffffffffffffffffffffffffffffffffffffffffffffffffffffffffffffffffffffffffffffffffffffffffffffffffffffffffffffffffffffffff
@cA01~tA01_GU182344.1_128828_128899_0_1_0_0_0:0:0_0:0:0_375/2
TGTCTTTTCTGTGCCCATATCCCCTGGTGCAGGTCCCTCCATTTGTCTTCCTCCCTCTTCTCTGTCCCTCTGTCTCCAGTAGCCCCTGACTCCCTTCCCACTGTGAAGAGAGCCTCATCTCTTGGGCTGTTGTATCTCTTTCCCACTAGT
+
ffffffffffffffffffffffffffffffffffffffffffffffffffffffffffffffffffffffffffffffffffffffffffffffffffffffffffffffffffffffffffffffffffffffffffffffffffffff
@cA01~tA01_GU182344.1_129521_129674_0_1_0_0_1:0:0_0:0:0_376/2
ACTTTGTGGAGACAAAACAGAAATGAAACTTCTAACCTGTGCCAGGTCTCTGAGCAAAGTCAGCATGGAAGGACACTTCTCTCTGGCACATGTCTGTCTGTCTGAGTGTCTCCTTTACCTCTTTCTCTCTTTTCTACTTCCCCGTATGGC
+
ffffffffffffffffffffffffffffffffffffffffffffffffffffffffffffffffffffffffffffffffffffffffffffffffffffffffffffffffffffffffffffffffffffffffffffffffffffff
@cA01~tA01_GU182344.1_75092_74939_1_0_0_0_0:0:0_0:0:0_377/2
AGGAATGTTAAAAAGCTTTTGTCAGTCCTAAATATTGACAAATAAAATTTAATTAAAGTCTTAGAAGAAAACACAAAGGAAAACTTCACAACATCGGATTTGGCAGTGATTCTTTAGATGTGACAACAACGGCACAGGCTACTACAGAAA
+
ffffffffffffffffffffffffffffffffffffffffffffffffffffffffffffffffffffffffffffffffffffffffffffffffffffffffffffffffffffffffffffffffffffffffffffffffffffff
@cA01~tA01_GU182344.1_79480_79308_1_0_0_0_0:0:0_0:0:0_378/2
AAATTCTAGATAACACGACCAGACCTTCAATTGACATATTGTGTTTTTGCTAATAAGGTGGAATTCTATGATGCGAAATAACTATATAGTCTTTTCTACTGGGATTTAAATCATTTTATCTGTTTCTGGCTTAACAGGAAAAATACAACC
+
ffffffffffffffffffffffffffffffffffffffffffffffffffffffffffffffffffffffffffffffffffffffffffffffffffffffffffffffffffffffffffffffffffffffffffffffffffffff
@cA01~tA01_GU182344.1_90418_90218_1_0_0_0_0:0:0_0:0:0_379/2
AAGAGACCCTCAACAGATACCAGCGTGTGTATAGAACTTCCAAATGCTGAGCCCAGAGCGTTGTCTCCTGCCCATGAGCACCACAGTCAGGCCTTGATGGGATCTTCTAGGGAGACAACAGCCCTGTCTCAAACCCAGCTTGCCAGCTCT
+
ffffffffffffffffffffffffffffffffffffffffffffffffffffffffffffffffffffffffffffffffffffffffffffffffffffffffffffffffffffffffffffffffffffffffffffffffffffff
@cA01~tA01_GU182344.1_92005_91789_1_0_0_0_0:0:0_0:0:0_37a/2
TTATTATAGGCTATTTGCTATGCTTTTTTTATTTTTCTTGAGGCAGAGTCTCGCTCTGTTGCCCAGGCTGGAGTGCAGTGGCACGATCTCGGCTCACTGCAACTTCCGCCTCCCAGGTTCAAGGGATTCCGTGCCTCAGCCTCTTGAATA
+
ffffffffffffffffffffffffffffffffffffffffffffffffffffffffffffffffffffffffffffffffffffffffffffffffffffffffffffffffffffffffffffffffffffffffffffffffffffff
@cA01~tA01_GU182344.1_98589_98408_1_0_0_0_0:0:0_0:0:0_37b/2
GTTTGGGGAGATCAGAGGTTCCCTCAGCCCCTCAATCTTATCCATTTCCCAGAAGCCCATCATGGCCTCTCACCCACACAGAGAGATATCATCACCAGCAACCCCTACACCCTTTTCTTTTCATTTTCAAAAATATTTATTGAGGTTAAA
+
ffffffffffffffffffffffffffffffffffffffffffffffffffffffffffffffffffffffffffffffffffffffffffffffffffffffffffffffffffffffffffffffffffffffffffffffffffffff
@cA01~tA01_GU182344.1_126272_126135_1_0_0_0_0:0:0_1:0:0_37c/2
ATGGGCCTGGAGTGGAGATACGGGCCTGGAGTGGTGATATGGGCCTGGAGTGGAGATATGGGCCTGCAGGTGGAGATCTGGGCCTGGAGTGGAGATATGGGCCTGGAGTGGAGATATGGGTCTGATGTGGAGATATGGGCCTGGAGTGGA
+
ffffffffffffffffffffffffffffffffffffffffffffffffffffffffffffffffffffffffffffffffffffffffffffffffffffffffffffffffffffffffffffffffffffffffffffffffffffff
@cA01~tA01_GU182344.1_26166_26296_0_1_0_0_0:0:0_0:0:0_37d/2
GTAGGGGTGAGGTGGGGGATTTGGGTGAGTGGGCAAGTTTTTTGTTGCGATGAACAGAGCACTTTCTCTATTCCACGATCTGTGCTGGAGGATTCTGAGGGCTTTCACATTTTCTATGTGATCTCATTCTCACAGAAAGCCAAATAGGGA
+
ffffffffffffffffffffffffffffffffffffffffffffffffffffffffffffffffffffffffffffffffffffffffffffffffffffffffffffffffffffffffffffffffffffffffffffffffffffff
@cA01~tA01_GU182344.1_73404_73470_0_1_0_0_0:0:0_0:0:0_37e/2
GCTGTACGCCAAAACTCAGTGTCCAACTTCCACTCTGTTTAGCTGGAAAAAGAAGGGGTTTGTTCCCATACATCTCACTCCTGTGTTCCTCTTTCAGTCTCAAAGCTCAGATGAAAACAATGAGTGTCACTTATTGTCAATCCTCTTCCC
+
ffffffffffffffffffffffffffffffffffffffffffffffffffffffffffffffffffffffffffffffffffffffffffffffffffffffffffffffffffffffffffffffffffffffffffffffffffffff
@cA01~tA01_GU182344.1_44316_44414_0_1_0_0_1:0:0_0:0:0_37f/2
AACTCTGTGGATACTTTCTCTGAATATTTTTGATTTATACTCGGTTCAATAAAGAACTGTAAACCCCACAGATATGGAGGAGTGACTGTATATTTATAGTGTGAAAGATGATGTGTTGATATGTGTCCCTGTGTAGATGAGACTAACAAG
+
ffffffffffffffffffffffffffffffffffffffffffffffffffffffffffffffffffffffffffffffffffffffffffffffffffffffffffffffffffffffffffffffffffffffffffffffffffffff
@cA01~tA01_GU182344.1_97786_97728_1_0_0_0_0:0:0_0:0:0_380/2
GGGTGAGAGAGAGAGAGAGAGCATTAGGTCATAGAGCAGGGGAGTGAGTTCTCAGCTCAGGTATGAGGGGAGCTATGACAAGGAAGAACCTCCCTGAGGAAACTGCCTCTTCTCCTTCCAGGTCCATATGAGAAACCTTCTCTCTCAGCC
+
ffffffffffffffffffffffffffffffffffffffffffffffffffffffffffffffffffffffffffffffffffffffffffffffffffffffffffffffffffffffffffffffffffffffffffffffffffffff
@cA01~tA01_GU182344.1_26809_26672_1_0_0_0_0:0:0_0:0:0_381/2
GATCACAAAGAGTAGCACGTTTCACACGGGCTTCAACACTATTTCCTGGCCATTTGACATAAGAGAATTCTACTTAGCTTTTTTTATCTTGATTTCACTTTTGTTTCCTTTTCTTGGAGAATGCAAGTTGTTTGATTCAAGAATGCTGTG
+
ffffffffffffffffffffffffffffffffffffffffffffffffffffffffffffffffffffffffffffffffffffffffffffffffffffffffffffffffffffffffffffffffffffffffffffffffffffff
@cA01~tA01_GU182344.1_98286_98396_0_1_0_0_0:0:0_0:0:0_382/2
AAATATTTTTGAAAATGAAAAGAAAAGGGTGTAGGGGTTGCTGGTGATGATATCTCTCTGTGTGGGTGAGAGGCCATGATGGGCTTCTGGGAAATGGATAAGATTGAGGGGCTGAGGGAACCTCTGATCTCCCCAAACTAAGCCCAGTCT
+
ffffffffffffffffffffffffffffffffffffffffffffffffffffffffffffffffffffffffffffffffffffffffffffffffffffffffffffffffffffffffffffffffffffffffffffffffffffff
@cA01~tA01_GU182344.1_82965_83119_0_1_0_0_0:0:0_0:0:0_383/2
GTGTCACCAGGCTGCAGTGCAGTGGCATGATCTCAGCTCACTGCAACCTCCTCCTCCTGGGTTTAAGCCACTCTCCCGCCTCAGCCTCCCAAGTTGCTGGGATTATAGGCGCCTGGCACCATGCCTGGCTAATTTTATTTTTTTTGTCTT
+
ffffffffffffffffffffffffffffffffffffffffffffffffffffffffffffffffffffffffffffffffffffffffffffffffffffffffffffffffffffffffffffffffffffffffffffffffffffff
@cA01~tA01_GU182344.1_27171_27058_1_0_0_0_0:0:0_0:0:0_384/2
TCAGAAAAGCTACTCGGGACATATGGAGTCACCCCATTTGCAGTGTAGCTGGGGGAAGCCAGAGAGCAGCCCAGCCTGGGTTTTGTACTGTGGAGCCACAGGAAGCACTCAGCTAAAGCACTGCATGACGTCCTCCTCCAGGAAGAACAG
+
ffffffffffffffffffffffffffffffffffffffffffffffffffffffffffffffffffffffffffffffffffffffffffffffffffffffffffffffffffffffffffffffffffffffffffffffffffffff
@cA01~tA01_GU182344.1_100971_101201_0_1_0_0_0:0:0_0:0:0_385/2
TTGGTTCTGTGGGTGAAGGCCAACTACTTGAAGGGTTTCCTAGAACATGGGACAGGAGAGATGTGAGGAAATGAGGGTGCTTGTCCTCTACTCAATGGAAATCTTTGAGGTTGGTTCATGGCCAACACTCTGTTATCTAATGTTGGACCC
+
ffffffffffffffffffffffffffffffffffffffffffffffffffffffffffffffffffffffffffffffffffffffffffffffffffffffffffffffffffffffffffffffffffffffffffffffffffffff
@cA01~tA01_GU182344.1_118888_119049_0_1_0_0_0:0:0_0:0:0_386/2
GAGAGCAGCATTCAGAGAAAGAGGTGTGGTAAGGAAGAAGGGTCTGAGTGATGCCATGTGAGATGTGACCAGTCTTTGTGGGTTTTGAGGAAGGAGGAAAGGGACCAGCAGCCAAGGAACTGGGAGCCTTTATAAGATGGGACAAGTGAG
+
ffffffffffffffffffffffffffffffffffffffffffffffffffffffffffffffffffffffffffffffffffffffffffffffffffffffffffffffffffffffffffffffffffffffffffffffffffffff
@cA01~tA01_GU182344.1_129396_129271_1_0_0_0_0:0:0_0:0:0_387/2
TTCTTTCTGCACAGAGAGGGGATCTCTGAGGACCCCTCACGCCTCGTTGGACAGATCCATGATGGGGTCTCCAAGGCCAACTTCTCCATCGGTCCCTTGATGCCTGTCCTTGCAGGAACCTACAGATGTTATGGTTCTGTTCCTCACTCC
+
ffffffffffffffffffffffffffffffffffffffffffffffffffffffffffffffffffffffffffffffffffffffffffffffffffffffffffffffffffffffffffffffffffffffffffffffffffffff
@rand_0_0_0_0_1_1_0:0:0_0:0:0_388/2
TCAGCTTCGCATCGAACACATGAGTGTGGCTTACTTATCCATAAGCATTGCGAGCTCGATTTATCGTTCTTGTATACGCACATTCACCCCGAAAATGACTTGTATTGCCAGGAATACATTGGATGGTGCACCTCATCTGGGTAGGACCGT
+
ffffffffffffffffffffffffffffffffffffffffffffffffffffffffffffffffffffffffffffffffffffffffffffffffffffffffffffffffffffffffffffffffffffffffffffffffffffff
@cA01~tA01_GU182344.1_33760_33880_0_1_0_0_0:0:0_0:0:0_389/2
CCAGTGTTGGTTTCCTGTTGCTGCTGTAGAAAATTATCAGAAGCATGGCAGCAGGAGAGAGCACACTGACCCATTTCACTACTGGAGACAGAAATAGGACCCTGTTTTTCCTGGGCTAAAATCAAGGCATCTGCAGGGCTTCGTTCCCTC
+
ffffffffffffffffffffffffffffffffffffffffffffffffffffffffffffffffffffffffffffffffffffffffffffffffffffffffffffffffffffffffffffffffffffffffffffffffffffff
@cA01~tA01_GU182344.1_63742_63896_0_1_0_0_0:0:0_0:0:0_38a/2
GGCAGGCACCAGTGTCCACACACCCTGTTCCTGGTGGGGACTGGGAGCCACTCTTGCCATGCCTGTGCCTTCTCCATGGTGCCAGCTTCCATAGGCTGGCTTCTGGTGCTGGTTTGAGGAGTATCAACCCCTCCCTATGTGGATGGAGCC
+
ffffffffffffffffffffffffffffffffffffffffffffffffffffffffffffffffffffffffffffffffffffffffffffffffffffffffffffffffffffffffffffffffffffffffffffffffffffff
@cA01~tA01_GU182344.1_31606_31440_1_0_0_0_0:0:0_0:0:0_38b/2
AGATGGAGTGATGGGCCTAGAAGTGGAGATCTGGGCCTGGAGTGCCGATAGGAACCTGGAGGGGAGATAGGAGCCTGGAGTGGAGATATGGGCCTGGAGGTGGAGTTATAGGCCTATAGTAGAGATATGGGCCTGGAGTGGAGATTTGGG
+
ffffffffffffffffffffffffffffffffffffffffffffffffffffffffffffffffffffffffffffffffffffffffffffffffffffffffffffffffffffffffffffffffffffffffffffffffffffff
@cA01~tA01_GU182344.1_46784_46669_1_0_0_0_0:0:0_0:0:0_38c/2
GCCTGGGTGTGGAGATATGGGACTGGAGAGGATATATGGGCCTGGAGTGGAGATATGGGACTGGAGAGGAGATATGGACCTGGAGTGGAGATAAGGGCCTGGATTGGAGATATGGGCCCAGGGTGGAGATCTGAGCCTGGATTGGAGATA
+
ffffffffffffffffffffffffffffffffffffffffffffffffffffffffffffffffffffffffffffffffffffffffffffffffffffffffffffffffffffffffffffffffffffffffffffffffffffff
@cA01~tA01_GU182344.1_36870_37030_0_1_0_0_0:0:0_0:0:0_38d/2
GGAGTCCTGGCCGCAGGCCTTCATGCAGGCCATGTAGGAGGGTTTGGAGGTGCCCTGTCTGCCATCCTGTGCCCTGATCCCTCCCTCACACCCAAGCTTCGTCTTCTCTCTGCATCTGTTCATCCTTCTCTCCATCCTCAGCAGGAAGCT
+
ffffffffffffffffffffffffffffffffffffffffffffffffffffffffffffffffffffffffffffffffffffffffffffffffffffffffffffffffffffffffffffffffffffffffffffffffffffff
@cA01~tA01_GU182344.1_138161_138332_0_1_0_0_0:0:0_0:0:0_38e/2
ACACAGGAAGGGGAACATCACACTCTGGGGACTGTTGTGGGGTGGGGGGAGGGGGGAGGGATAGCATTAGGAGATATACCTAATGCTAAATGACGAGTTGATGGGTGCAGCACACCAGCATGGCACATGTATACATATGTAACTAACCTG
+
ffffffffffffffffffffffffffffffffffffffffffffffffffffffffffffffffffffffffffffffffffffffffffffffffffffffffffffffffffffffffffffffffffffffffffffffffffffff
@cA01~tA01_GU182344.1_12895_13018_0_1_0_0_0:0:0_1:0:0_38f/2
GAATGACTCTGCCAGCTTTCCAGATCTGCAGAGAGTAAGAATATCACTTGTTCATCTGATTCACCATCCTTGGTACCTCCTATGTGCTGCATCTTTGGATGGAAATTGGAGTCTCAGAGACAATTCAGGCTCCACCCTGCTTCCAGAAGC
+
ffffffffffffffffffffffffffffffffffffffffffffffffffffffffffffffffffffffffffffffffffffffffffffffffffffffffffffffffffffffffffffffffffffffffffffffffffffff
@cA01~tA01_GU182344.1_46715_46927_0_1_0_0_0:0:0_0:0:0_390/2
GATGACCCATCTGCAGGCAAACCAGGGCACCCTTGCTGCCCCCACTGGGCTGTGAGTCTTGGTAGCCAGGCCCTTCCTGGGCTGAAGGTAAACTCACCCTCAGTGCCTACCTGCACCCAAGAACAGGGCTGTCGGCTGTGCAGAGACCCA
+
ffffffffffffffffffffffffffffffffffffffffffffffffffffffffffffffffffffffffffffffffffffffffffffffffffffffffffffffffffffffffffffffffffffffffffffffffffffff
@cA01~tA01_GU182344.1_2960_3082_0_1_0_0_0:0:0_0:0:0_391/2
TGGAGAAAATTGTCACAAACATGGGGCAGGAGAGAATACAATGACCCCTTCCACTTCTGGAGAACAGAAATCGGACCCAGTTCTCTCTGGGCTAAAATCAAGGCATCTACAGGGCTGTGTTTCCTCTGGAGACTCAGGGAAGAATCAGTT
+
ffffffffffffffffffffffffffffffffffffffffffffffffffffffffffffffffffffffffffffffffffffffffffffffffffffffffffffffffffffffffffffffffffffffffffffffffffffff
@cA01~tA01_GU182344.1_1886_2079_0_1_0_0_0:0:0_0:0:0_392/2
TACCACACCTGGGTGCCCAGGGCTACAGGAAGGACCCATCCCGCATAGACATGGCGTCTCCCTACAGCAAGTGTCAGCTGAGAACTTTGAGCAGGTGCTGAAGAAGCGACTCTTACTAGATTTTAACACTGCAAAATTACTTACATAAAA
+
ffffffffffffffffffffffffffffffffffffffffffffffffffffffffffffffffffffffffffffffffffffffffffffffffffffffffffffffffffffffffffffffffffffffffffffffffffffff
@cA01~tA01_GU182344.1_120650_120546_1_0_0_0_0:0:0_0:0:0_393/2
TGAAGGGACCTATTATAGCATAATATACAAGTCTGTGAACGGTGGCTCATGCTTGTAACCCAGCCCTGCAGGAGGCCAAGGCGGGTGGATTCCATGAAGTCAGGAGTTCCAGACCAGCCTGGCCAACATGGTGAAACCCTATCTGTACTA
+
ffffffffffffffffffffffffffffffffffffffffffffffffffffffffffffffffffffffffffffffffffffffffffffffffffffffffffffffffffffffffffffffffffffffffffffffffffffff
@cA01~tA01_GU182344.1_19730_19539_1_0_0_0_0:0:0_0:0:0_394/2
AGATAGAGAGGCAGACAGAAATCATAGAGAGAGAGATGATACATACATATAAATAACAGATGATTGATGGATAGATAGACAAGTGATAGATACATAGATGATATATAGATATAGATGACAGGTAGAGAATTTGTAGATAGGCACCGAATA
+
ffffffffffffffffffffffffffffffffffffffffffffffffffffffffffffffffffffffffffffffffffffffffffffffffffffffffffffffffffffffffffffffffffffffffffffffffffffff
@cA01~tA01_GU182344.1_94342_94487_0_1_0_0_0:0:0_0:0:0_395/2
GCTGGGCCAGGCAGACAGGAAGGGCTTGTCCTGACCACCTGGGGGAGAAGGAGGCACTGCCTTAGAGAGGAGGATGTGGAGCCGCCCCTCACTCCCAGTGCCCAGAAGATTCTCCCCATTTCCACTTTCTAAGGCTCCTACCACACCTGG
+
ffffffffffffffffffffffffffffffffffffffffffffffffffffffffffffffffffffffffffffffffffffffffffffffffffffffffffffffffffffffffffffffffffffffffffffffffffffff
@cA01~tA01_GU182344.1_127597_127795_0_1_0_0_0:0:0_0:0:0_396/2
CTTCCCCTTCAGTCCCCTGCCCTATAACATAAATAGTCACAGGCTCCAGGGTTTACAATGTAGCCATCATTGGCGACAGTGATTCTTCCCACCACAGCGCCCATTTCCCCTGTATTCAATCCCCCTTGACCCCAAATACAGTTGGGGCCT
+
ffffffffffffffffffffffffffffffffffffffffffffffffffffffffffffffffffffffffffffffffffffffffffffffffffffffffffffffffffffffffffffffffffffffffffffffffffffff
@cA01~tA01_GU182344.1_1996_2182_0_1_0_0_0:0:0_0:0:0_397/2
CACCTGGGGGAGAAGGAGGCACTACCTTAGAGAGGAGGATGTGGAGCTGCCCCTCCCTCCCTGTGCTCAGAAGATTCTCCCATTTCCACGTTTCTAAGGCTCCTACCACACCTGGGTGCCCAGGGCTACAGGAAGGACCCATCCCGCATA
+
ffffffffffffffffffffffffffffffffffffffffffffffffffffffffffffffffffffffffffffffffffffffffffffffffffffffffffffffffffffffffffffffffffffffffffffffffffffff
@cA01~tA01_GU182344.1_48563_48385_1_0_0_0_0:0:0_0:0:0_398/2
AGCTCAGGTTGTTGATGAGTTGACCTTGAGATGGGGAGACAGCCTGGACTGTCCTGATGGGCTCAGTGTAGTCACAGGGGTCCACATGAAAGGAGGAGGAAGAGGGGAGTGGGGATTAGAGCAGCATAATGGGAGTCTCCATCAGCTTTG
+
ffffffffffffffffffffffffffffffffffffffffffffffffffffffffffffffffffffffffffffffffffffffffffffffffffffffffffffffffffffffffffffffffffffffffffffffffffffff
@cA01~tA01_GU182344.1_13156_13043_1_0_0_0_0:0:0_0:0:0_399/2
AATTGTCTCTGAGACTCCAATTTCCATCCAAAGATGCAGCACATAGGAGGTTCCAAGGATGGTGAATCAGATGAACAAGTGATATTCTTACTCTCTGCAGATCTGGAAAGCTGGCAGAGTCATTCCACGATGAAACATTTGTAGAGTCAT
+
ffffffffffffffffffffffffffffffffffffffffffffffffffffffffffffffffffffffffffffffffffffffffffffffffffffffffffffffffffffffffffffffffffffffffffffffffffffff
@cA01~tA01_GU182344.1_10771_10899_0_1_0_0_0:0:0_0:0:0_39a/2
GGGAGCAGCCTGAGGCCGTCACAAGAAATAGATGCTGGTGCCATGCTTCCAGTACAGCCTGCAGAACTGTGAGGCAAACACATTTCTTTTCTTTAGAAGTTACCCAGGCTCAAGTGTTCCTTTAGAGCAACAAAAATGGACTAAGACAGC
+
ffffffffffffffffffffffffffffffffffffffffffffffffffffffffffffffffffffffffffffffffffffffffffffffffffffffffffffffffffffffffffffffffffffffffffffffffffffff
@cA01~tA01_GU182344.1_132458_132612_0_1_0_0_0:0:0_0:0:0_39b/2
GGCACCTCACTTGAGGTCAGGAGTTTGAGAGCAGCCTGCCCAAAATTGGGATATCCCGTCTGTGCTAAAAAATACAAGAATTAGTCAGGCATGGTGGCGTGCACCTGTAATCACAGCTATTAGGGAGGCTGAGTCAGGAGAATCGTTTGA
+
ffffffffffffffffffffffffffffffffffffffffffffffffffffffffffffffffffffffffffffffffffffffffffffffffffffffffffffffffffffffffffffffffffffffffffffffffffffff
@cA01~tA01_GU182344.1_38080_38025_1_0_0_0_0:0:0_0:0:0_39c/2
CTCATCTTGGCTACTGTGAAGAGTGCTGCACCAATCATACGAGTGCAGATATCACTTCGATATATTGATTTACTTTCCTTTGGATATAAACCCAGTAGTGAAATTGCTGGATACTATGAAAGTTCTCTTTTTAGTTTTTCGTTTGTTGTT
+
ffffffffffffffffffffffffffffffffffffffffffffffffffffffffffffffffffffffffffffffffffffffffffffffffffffffffffffffffffffffffffffffffffffffffffffffffffffff
@cA01~tA01_GU182344.1_124415_124168_1_0_0_0_0:0:0_1:0:0_39d/2
TAGGAGGCTCCAAGGATCGTGAAGCACATGAACAAGTGATATTCTTACTCTCTGCAGACCTGGAAAGCTGGCAGAGTCATTCCACGATGAAACATTTGTAGAGACATAGGCCTTGTTAGTCTCATCTCCACGGGGACACATATCAACATA
+
ffffffffffffffffffffffffffffffffffffffffffffffffffffffffffffffffffffffffffffffffffffffffffffffffffffffffffffffffffffffffffffffffffffffffffffffffffffff
@cA01~tA01_GU182344.1_104421_104583_0_1_0_0_0:0:0_0:0:0_39e/2
GCCTATGTAACGTATTCTCTGTGTGTTCTGTCTCCCTGGAGTGACGGTGAGTGATAGGAATTGGCATAGGCCCAGGTGCAGTCCAGGAGGTGTTTAGAGTCTTCTCTGGGAAGACTGGACTGGGATTGATACACAGCGAATGTGCTTTAG
+
ffffffffffffffffffffffffffffffffffffffffffffffffffffffffffffffffffffffffffffffffffffffffffffffffffffffffffffffffffffffffffffffffffffffffffffffffffffff
@cA01~tA01_GU182344.1_112894_113090_0_1_0_0_0:0:0_0:0:0_39f/2
ACTGATAGGGGGAGTGAGGAACAGAACCGTAGCATCTGTAGGTTCCTGCAAGGACAGGCATCATGGGACCAATGGAGAAGTTGGCCTTGGAAACCCCATCATGGTGCTCTCCAATGAGGTGCAAAGTGTTGTTAAACTTCCCCTCTCTGT
+
ffffffffffffffffffffffffffffffffffffffffffffffffffffffffffffffffffffffffffffffffffffffffffffffffffffffffffffffffffffffffffffffffffffffffffffffffffffff
@cA01~tA01_GU182344.1_128592_128719_0_1_0_0_0:0:0_0:0:0_3a0/2
GAGGACAGGCTGCATGTCCAGGCTCTCAGCAGCCTGAATCAATCTCTTTTGAACAAATTGGAGTCTCTGGCAGAGGTATCAACTCATCAGTAAGGCAGACATCAGTGTCCACACACCCTGTTCCTGATGGGGATTGGGAGCCTCTCCTGC
+
ffffffffffffffffffffffffffffffffffffffffffffffffffffffffffffffffffffffffffffffffffffffffffffffffffffffffffffffffffffffffffffffffffffffffffffffffffffff
@cA01~tA01_GU182344.1_21696_21510_1_0_0_0_0:0:0_0:0:0_3a1/2
GTGCAGATATCACTTCGATATATTGATTTACTTTCCTTTGGATATAAACCCAGTAGTGAAATTGCTGGATACTATGAAAGTTCTCTTTTTAGTTATTCGTTTGTTGTTTTGTTTTTGTTTTTGAGACAGTTTCCCTCTGTGCCCAGGCTG
+
ffffffffffffffffffffffffffffffffffffffffffffffffffffffffffffffffffffffffffffffffffffffffffffffffffffffffffffffffffffffffffffffffffffffffffffffffffffff
@cA01~tA01_GU182344.1_20197_20088_1_0_0_0_0:0:0_0:0:0_3a2/2
CCCCACGGTTCTGGCAGGAGAGAGCGTGACCTTGTCCTGCAGCTCCCGGAGCTCCTATGACATGTACCATCTATCCAGGGAGGGGGAGGCCCATGAACGTAGGTTCTCTGCAGGGCCCAAGGTCAACGGAACATTCCAGGCCGACTTTCC
+
ffffffffffffffffffffffffffffffffffffffffffffffffffffffffffffffffffffffffffffffffffffffffffffffffffffffffffffffffffffffffffffffffffffffffffffffffffffff
@rand_0_0_0_0_1_1_0:0:0_0:0:0_3a3/2
TTGTCAAGGCCTCACCTAGCTGACTTAGTTAACGATGCCGGCTCCCGCCCGCTTCTGAACCCGATAAGATTCATATCTACTATCGTTAGAATCGTTTTGAATGTACAGGAGTGTACTCCAGATTCTGTTGTACCGGGACCATATCAAAAA
+
ffffffffffffffffffffffffffffffffffffffffffffffffffffffffffffffffffffffffffffffffffffffffffffffffffffffffffffffffffffffffffffffffffffffffffffffffffffff
@cA01~tA01_GU182344.1_57895_57978_0_1_0_0_0:0:0_0:0:0_3a4/2
ACAGCGAATGTGCTTTAGGGTTTCTACATCCACAGCATTCTTGAATCAAACAACTTGCATTCTCCAAGGAAAGAAAACAAAAGTGAAATCAAGATAAAAAAAGCGAAATAGAATTCTCTTATGTCAAACGGCCAGGAAATAGTGTTGAAG
+
ffffffffffffffffffffffffffffffffffffffffffffffffffffffffffffffffffffffffffffffffffffffffffffffffffffffffffffffffffffffffffffffffffffffffffffffffffffff
@cA01~tA01_GU182344.1_70057_70238_0_1_0_0_0:0:0_0:0:0_3a5/2
CTCAAAAAATACCTGCACCTGTATGTTTATTGCAGCACTGTTTGCAATAGCAAAGATATGAAATCAATCTAAGTGTCTGTGAATGAATGATTGGATTAAAAAAAGGATGCGTGTATACACAACGAAATACTATTTGGTCATAAAAATAAA
+
ffffffffffffffffffffffffffffffffffffffffffffffffffffffffffffffffffffffffffffffffffffffffffffffffffffffffffffffffffffffffffffffffffffffffffffffffffffff
@cA01~tA01_GU182344.1_102054_102256_0_1_0_0_0:0:0_0:0:0_3a6/2
AGCCTCCATAGCTTGTGAATATCTTATTTTACATGGAAAGAAGGAATGAAGATTGCAGATGGAATTACGGTTGCTAGTCAGCTGAACTTAAAACAAGGGTATCCTGAATGATTTCCGGGAGATTATGATGGATTTTCATCTTGGTGAACC
+
ffffffffffffffffffffffffffffffffffffffffffffffffffffffffffffffffffffffffffffffffffffffffffffffffffffffffffffffffffffffffffffffffffffffffffffffffffffff
@cA01~tA01_GU182344.1_120619_120765_0_1_0_0_0:0:0_0:0:0_3a7/2
CTTTGTCATTCGTGTGTGTTTTATTATATTTATGCATTTCTTATTTTTATTTTTTGAGACGGAGTCTCCTTGTGTCACCCAGGCTGGAGTGCAGTGATGCAATCTCCACTCACTGCAACCTCCACCTCCTGGGTTGAAGTCATTCTCCTG
+
ffffffffffffffffffffffffffffffffffffffffffffffffffffffffffffffffffffffffffffffffffffffffffffffffffffffffffffffffffffffffffffffffffffffffffffffffffffff
@rand_0_0_0_0_1_1_0:0:0_0:0:0_3a8/2
ACAAAGGTTGTCACTGGAGTATCGTCTAAGTAAAGACAGCAGAAAGGGGATTTAAGGAGCCATGACTGCTACGCCATACCGTGCCTACGATAGACTTGTTGTCATGGCACCACTGTCTCAGTCAGTATCACCTATTGAGCGCGAGATATC
+
ffffffffffffffffffffffffffffffffffffffffffffffffffffffffffffffffffffffffffffffffffffffffffffffffffffffffffffffffffffffffffffffffffffffffffffffffffffff
@cA01~tA01_GU182344.1_79289_79148_1_0_0_0_0:0:0_1:0:0_3a9/2
CAGTATCAAGTTGCAGGATGTTATCAGTCTGATATTTTTTCCTCAAATGAGAGAGAGAAAGAAAGACACACAAACAACACAGGGAGAAAAAAAGCACACGTTACAGAGAGACAAAAAGGGAGACAGGGAACTGTGAATTTGGACTCTTGT
+
ffffffffffffffffffffffffffffffffffffffffffffffffffffffffffffffffffffffffffffffffffffffffffffffffffffffffffffffffffffffffffffffffffffffffffffffffffffff
@cA01~tA01_GU182344.1_97739_97560_1_0_0_0_0:0:0_0:0:0_3aa/2
CAAAATTAAAGAAAAAGGAAGATCAAGTCAACCAATCCAAGGAGGGTCAGAGAGAATAAAACAATCCAAAAAGGGAAAACATACCTCAGGGTGGGGAAGTGAGGTCATAGACCTAGAGAGACAGAAAAGGTAGAAGGAGGAAACAGATAT
+
ffffffffffffffffffffffffffffffffffffffffffffffffffffffffffffffffffffffffffffffffffffffffffffffffffffffffffffffffffffffffffffffffffffffffffffffffffffff
@cA01~tA01_GU182344.1_135695_135825_0_1_0_0_0:0:0_1:0:0_3ab/2
TATGCAAAAAGAGTTAGCCGGGCGTGGTGGTTGTGGTCTGTAATCCCAGCTACTGGAGAGGCTGAGGGAGGAGATCAGTTCAGCCCAGGAGGTGGAGGTTGCAGTGAGCCGAGATCATGCCACCGCACTCTAGTCTGGACGACAGAGCAA
+
ffffffffffffffffffffffffffffffffffffffffffffffffffffffffffffffffffffffffffffffffffffffffffffffffffffffffffffffffffffffffffffffffffffffffffffffffffffff
@cA01~tA01_GU182344.1_92850_92670_1_0_0_0_0:0:0_1:0:0_3ac/2
ACCCTCCCATGATGTGGTCAACATGTAAACTGCATGGGCAGGGCGCCAAATAACATCCTGTGCGCTGCTGAGCTGAGCTGGGGCGCGGCCGCCTGTCTGCACCGGCAGCACCATGTTGCTCATGGTCGTCAGCAGGGCGTGTGTTGGTGA
+
ffffffffffffffffffffffffffffffffffffffffffffffffffffffffffffffffffffffffffffffffffffffffffffffffffffffffffffffffffffffffffffffffffffffffffffffffffffff
@cA01~tA01_GU182344.1_47923_48145_0_1_0_0_0:0:0_0:0:0_3ad/2
TCCCACCACAGCACCCATTTCCCTGTATTCAATCCCCCTTTACCCCAAATACAGTCAGGACTTGCATGATGGGACCCGCAAGGACACGCCCACCAGGAGCTCTGGGATTCAGGAGGTGGGACAAGGAGAATCCCAGACAGGAGCCCTCTG
+
ffffffffffffffffffffffffffffffffffffffffffffffffffffffffffffffffffffffffffffffffffffffffffffffffffffffffffffffffffffffffffffffffffffffffffffffffffffff
@cA01~tA01_GU182344.1_121536_121676_0_1_0_0_0:0:0_0:0:0_3ae/2
TTCCCCCAGTTACACTGCAAATGGGGTGACTCCATATGTCCCGAGCAGCTTTTCTGAGCCTTGAGGGACTGGCTCACATTGAAATGCAGGCTTCTGTTGTCACTCGCTGCTTATCTGTTAGTAATGAACCTGCCTATGTAACGTATCCTC
+
ffffffffffffffffffffffffffffffffffffffffffffffffffffffffffffffffffffffffffffffffffffffffffffffffffffffffffffffffffffffffffffffffffffffffffffffffffffff
@cA01~tA01_GU182344.1_11864_11709_1_0_0_0_0:0:0_0:0:0_3af/2
TTCCTCACAGGCAGGATGGTCCCTGGCCCAAGGCAGGAGCCACAGAGGCAGGACTTTCTAGAGAGAGCACCAGACTCCCTGCCTCTGCCTTCAGCTCACAGACCATTGCCTGATTCTGAACCGTATCCTCACATCCCCTGCAGCCACTCA
+
ffffffffffffffffffffffffffffffffffffffffffffffffffffffffffffffffffffffffffffffffffffffffffffffffffffffffffffffffffffffffffffffffffffffffffffffffffffff
@cA01~tA01_GU182344.1_17697_17551_1_0_0_0_0:0:0_0:0:0_3b0/2
ACACCACTTCACTCCAGCCTGGGTGAAGGAGTGAGACTCTGTCTCCATAATTAATTAATTAATTAAAGAAACCAAACAAGGAGAAGGTTGGCTACCCTGAGATCAGCAAGGGTGGGATGATGATGCCACCACCAGGCTCCATCCACATAG
+
ffffffffffffffffffffffffffffffffffffffffffffffffffffffffffffffffffffffffffffffffffffffffffffffffffffffffffffffffffffffffffffffffffffffffffffffffffffff
@cA01~tA01_GU182344.1_92635_92827_0_1_0_0_0:0:0_0:0:0_3b1/2
CTCCACTCCAGGCCCAGATCTCCACTCCAGGCCCAGATCTCCACTTCAGGCCCATAACTCCACCTCCAGGCCCATAACTCCACCTCTAGGCCCATATCTTTACCTCCAGGTCCAGATCTCCATCCCCGCACTCCCTCCCTCGATTCCCTT
+
ffffffffffffffffffffffffffffffffffffffffffffffffffffffffffffffffffffffffffffffffffffffffffffffffffffffffffffffffffffffffffffffffffffffffffffffffffffff
@cA01~tA01_GU182344.1_81828_81663_1_0_0_0_0:0:0_0:0:0_3b2/2
AGGGTCCATATGAGTGGAGAAGGAAGAGGAGAATGGGGATTAGAGCAGCATCGTGGGATACTCCACCAGCCACTGTGGGCTTTGAAGGTGGAGGAAGACCACGAGCCACGAAGGGGCTGGAGAAATCAATGGAACTGATTCTCCCGAGTC
+
ffffffffffffffffffffffffffffffffffffffffffffffffffffffffffffffffffffffffffffffffffffffffffffffffffffffffffffffffffffffffffffffffffffffffffffffffffffff
@cA01~tA01_GU182344.1_43951_44162_0_1_0_0_0:0:0_0:0:0_3b3/2
AACCTCCTATGTGCTACATCTTTGGATGGAAATAGGAGTCCCAGAGACAAATGAGGCTCCACCCTGCTTCCAGAAACTCAGAGTCCGGGGGTGAGAACCCAGTGGAGAACAGATGGGGTTATGTGGACATGGTAATGATAATGGAAGTCT
+
ffffffffffffffffffffffffffffffffffffffffffffffffffffffffffffffffffffffffffffffffffffffffffffffffffffffffffffffffffffffffffffffffffffffffffffffffffffff
@cA01~tA01_GU182344.1_67922_67772_1_0_0_0_0:0:0_0:0:0_3b4/2
CTGTTTCATGGCCAGGAGTAGACAGCACGGCCAAGCTCCTGGGTTCATGATGCTCACATTGCTGTGGGGTGGGAGAGAGAGGCAGAACATGAATGAATGAATGAGAGAATGAATGAATGAGTGAATGATGGAATGAGTGAATGAATGAAT
+
ffffffffffffffffffffffffffffffffffffffffffffffffffffffffffffffffffffffffffffffffffffffffffffffffffffffffffffffffffffffffffffffffffffffffffffffffffffff
@cA01~tA01_GU182344.1_29663_29777_0_1_0_0_0:0:0_0:0:0_3b5/2
TCGAGATCTCCACTCAGATACCAAAATCTGTAGATGCTCAAGCCTCTTATATGAAATGGCACAGCGCTTGCAAATAACATATGCACATCCTCCTGTATACATGAAATCATCTCTTGATTACTTATAATTCCTGATACAGCCTACACACAG
+
ffffffffffffffffffffffffffffffffffffffffffffffffffffffffffffffffffffffffffffffffffffffffffffffffffffffffffffffffffffffffffffffffffffffffffffffffffffff
@cA01~tA01_GU182344.1_142885_142715_1_0_0_0_0:0:0_0:0:0_3b6/2
TACTGGGTTCTCAGCCCTGGACTCTGAGCTTCTGGAAGCAGGGTGGAGCCTCATTTGTCTCTGGGACTCCAATTTCCATCCAAAGATGCAGCACATAGGAGGTTCCAAGGATCGTGAATCACATGAACAAGTGATATTCTTACTCTCTGC
+
ffffffffffffffffffffffffffffffffffffffffffffffffffffffffffffffffffffffffffffffffffffffffffffffffffffffffffffffffffffffffffffffffffffffffffffffffffffff
@cA01~tA01_GU182344.1_40917_40778_1_0_0_0_0:0:0_0:0:0_3b7/2
CCAGCCTGGCCAAAATGGTGAAACCCTGTCTCTATGAAAAATACAAAAATTAGCCGAGCATGGTGGTGCATCCCTGTAATCCCAGCTCCTACTCTTGAGGATGAAGCAGGAGAACGACTTCAACCCAGGAGGTGGAGGTTGCAGTGAGTG
+
ffffffffffffffffffffffffffffffffffffffffffffffffffffffffffffffffffffffffffffffffffffffffffffffffffffffffffffffffffffffffffffffffffffffffffffffffffffff
@cA01~tA01_GU182344.1_52628_52828_0_1_0_0_1:0:0_0:0:0_3b8/2
GCGGAGGTTGCAATGAGCCAAGGTTGCACCACTTTGACTCCAGCTTGGGCTAAGGAGGGAAACTCTTTCTCAAAAAAGAAAAAAAAAAAAAAAAGAGAACTTTCATAGTATCCAGCAATTTCACTACTGGGTTTATATCCAAAGGAAAGT
+
ffffffffffffffffffffffffffffffffffffffffffffffffffffffffffffffffffffffffffffffffffffffffffffffffffffffffffffffffffffffffffffffffffffffffffffffffffffff
@rand_0_0_0_0_1_1_0:0:0_0:0:0_3b9/2
ACTAAGCAGAGCTTGAACCTCAAGGTTTTCGGGTCATCCTCCTCTTGCATAGTATTGTTGAGAGGGAATTGAGTTCTTGGCTGAGCCCCGAGAACAATTCTTTCGCACCGATCTAACCTCTTTGGCTGTACGGAGAACGACGAATGACGA
+
ffffffffffffffffffffffffffffffffffffffffffffffffffffffffffffffffffffffffffffffffffffffffffffffffffffffffffffffffffffffffffffffffffffffffffffffffffffff
@cA01~tA01_GU182344.1_41002_41225_0_1_0_0_0:0:0_0:0:0_3ba/2
GTGCTGGTGCTGATCTCTCATTCCAAGATCTGGACTCACTCCAAGGAGTATTAATGTTTACCTCCCCATGGTCTATCTGAATCTCCACAGGTGATTGGAAGTAGGGGTGAAGTGGGGGATTTGAGTGAGAGGGCAAGTTTTTTTTGTGAT
+
ffffffffffffffffffffffffffffffffffffffffffffffffffffffffffffffffffffffffffffffffffffffffffffffffffffffffffffffffffffffffffffffffffffffffffffffffffffff
@cA01~tA01_GU182344.1_31430_31579_0_1_0_0_0:0:0_0:0:0_3bb/2
CAAGCCCATATCTCCACTCTAGGCCCATATCTCCTCTCCAGTCCCATATCTCCACAACCAGGCCCATATCTCCATCCTAGGCCCATATTTCCACTCTAGGCCCAGATATCCACCTCTAGGCCCATATCTCCACTCCTGGCCCAAATCTCC
+
ffffffffffffffffffffffffffffffffffffffffffffffffffffffffffffffffffffffffffffffffffffffffffffffffffffffffffffffffffffffffffffffffffffffffffffffffffffff
@cA01~tA01_GU182344.1_60219_60065_1_0_0_0_0:0:0_0:0:0_3bc/2
ACCACAGTCAGGCCTTGAGGGCGTCTTCTAGGGAGACAACAGCCCTGTCTCAAAACCGGGTTGCCAGCTCCCATGTACCAGCAGCTGGAATCTGAAGGCGTGAGTCTGCATCTTAGGGCATCGATCTTCCTCACACCACAAATCTGAATG
+
ffffffffffffffffffffffffffffffffffffffffffffffffffffffffffffffffffffffffffffffffffffffffffffffffffffffffffffffffffffffffffffffffffffffffffffffffffffff
@cA01~tA01_GU182344.1_128650_128812_0_1_0_0_0:0:0_0:0:0_3bd/2
GACTCCCTTCCCACTGTGAAGAGAGCCTCATCTCTTGGGCTGTTGTATCTCTTTCCCACTAGTCTCTTTCCTGCTGTCTATGTGGGGGTGGAAGAGGACAGGCTGCATGTCCAGGCTCTCAGCAGCCTGAATCAATCTCTTTTGAACAAA
+
ffffffffffffffffffffffffffffffffffffffffffffffffffffffffffffffffffffffffffffffffffffffffffffffffffffffffffffffffffffffffffffffffffffffffffffffffffffff
@cA01~tA01_GU182344.1_113008_113223_0_1_0_0_1:0:0_0:0:0_3be/2
AGCTCATCTTCCTTACAACCACCTGGGTCTCCAAGTCCTGGATCATTCACTCTGCATCCCAATGACAATGAGAAGAATGTCTGGACACTCTCACCTATGATCACCATGTCCAGAGGGTCACTGGGAGCTGACAACTGATAGGGGGAGTGA
+
ffffffffffffffffffffffffffffffffffffffffffffffffffffffffffffffffffffffffffffffffffffffffffffffffffffffffffffffffffffffffffffffffffffffffffffffffffffff
@cA01~tA01_GU182344.1_98816_98698_1_0_0_0_0:0:0_0:0:0_3bf/2
CAGGAACTCGAGATCACCCTGGCCAACATGTGGGAAATTCATCTTTACTAAACAGACAAGAAAAATTAGCCGAGCATGCTGGCATGCACCTGTAGTCCTAGCTACTTGGGAGGCTGAGGCAGGAGAAGCACTTAAACCCAGGAGGCAGAG
+
ffffffffffffffffffffffffffffffffffffffffffffffffffffffffffffffffffffffffffffffffffffffffffffffffffffffffffffffffffffffffffffffffffffffffffffffffffffff
@cA01~tA01_GU182344.1_73311_73402_0_1_0_0_0:0:0_0:0:0_3c0/2
TACATCTCACTCCTGTGTTCCTCTTTCAGTCTCAAAGCTCAGATGAAAACAATGAGTGTCACTTATTGTCAATCCTCTTCCCTGCCTTTTCCACACTCATCAGTATTACCGTTTACATTGAGACTAAAGATGGCCAATCACCACTTTTCT
+
ffffffffffffffffffffffffffffffffffffffffffffffffffffffffffffffffffffffffffffffffffffffffffffffffffffffffffffffffffffffffffffffffffffffffffffffffffffff
@cA01~tA01_GU182344.1_8576_8363_1_0_0_0_2:0:0_0:0:0_3c1/2
AATGGTAAACAGGATGCATTTGGCCTCTGCTCTTGGGACGCTGATATTGCAGATGGGTAAATGCGAGGGCAGAGAATGAATGCACAAGGGTACCAATAAATGAATGATCCATTGGGAAGCATCTGTGCACCAAATCTGGGGTTTTTTGTG
+
ffffffffffffffffffffffffffffffffffffffffffffffffffffffffffffffffffffffffffffffffffffffffffffffffffffffffffffffffffffffffffffffffffffffffffffffffffffff
@cA01~tA01_GU182344.1_106773_106565_1_0_0_0_0:0:0_0:0:0_3c2/2
AGTCAGGCCTTGAGGACATCTTCTAGGGAGACAACAGCCCTGTCTCAAAACCGAGTTGCCAGCTCCCATGTACCAGCAGCTGGAATCTGAAGGCGTGAGTCTTCATCTTAGGGCATCGCTCCTCCTCACGCCACAAATCTGGTGCCTCTC
+
ffffffffffffffffffffffffffffffffffffffffffffffffffffffffffffffffffffffffffffffffffffffffffffffffffffffffffffffffffffffffffffffffffffffffffffffffffffff
@cA01~tA01_GU182344.1_137556_137423_1_0_0_0_0:0:0_1:0:0_3c3/2
TGGTGTGAGTTCAGATCTTGGAATCAGAGATCAGCACCAGCACTAGCTCCTGCTCCCCTTTCCTACTAATTCACAGGAGGACAGGTGGTTTTGAAGCAATAGATGGTGGAGGGGGTGGTCTTTCCCCCAGCCTCTCAGGTGGAACAGCAG
+
ffffffffffffffffffffffffffffffffffffffffffffffffffffffffffffffffffffffffffffffffffffffffffffffffffffffffffffffffffffffffffffffffffffffffffffffffffffff
@cA01~tA01_GU182344.1_20251_20080_1_0_0_0_0:0:0_0:0:0_3c4/2
CAGCCGGGCCCCACGGTTCTGGCAGGAGAGAGCGTGACCTTGTCCTGCAGCTCCCGGAGCTCCTATGACATGTACCATCTATCCAGGGAGGGGGAGGCCCATGAACGTAGGTTCTCTGCAGGGCCCAAGGTCAACGGAACATTCCAGGCC
+
ffffffffffffffffffffffffffffffffffffffffffffffffffffffffffffffffffffffffffffffffffffffffffffffffffffffffffffffffffffffffffffffffffffffffffffffffffffff
@cA01~tA01_GU182344.1_9588_9729_0_1_0_0_0:0:0_0:0:0_3c5/2
ATAGAAAAATGATGGTTGGTATCCAGTTGCCTTTGTAATTTCTGTGTGTCATAATTATGTATGTTTTATTTTTATTTTTTGAGACAGAGTCCCCCTGTGTCAGGCTGGAGTGCAGTGATGCGATCTCAGTTCAACCTCTGCCTCCAGGGT
+
ffffffffffffffffffffffffffffffffffffffffffffffffffffffffffffffffffffffffffffffffffffffffffffffffffffffffffffffffffffffffffffffffffffffffffffffffffffff
@cA01~tA01_GU182344.1_18072_17821_1_0_0_0_0:0:0_0:0:0_3c6/2
CACTGGTGCCTGCCTTATTCATCAGTTCATACCTTCTGCCAAGGATTGCAATTCATCCAAAAGAGATTGAACCAGGCTGATAAGAGCCTGGATGTGCAGCCTATCCTGGTTCCTCTTTCACCCCCACATAAACAGCAGGAAATACATTAG
+
ffffffffffffffffffffffffffffffffffffffffffffffffffffffffffffffffffffffffffffffffffffffffffffffffffffffffffffffffffffffffffffffffffffffffffffffffffffff
@cA01~tA01_GU182344.1_93224_93061_1_0_0_0_0:0:0_1:0:0_3c7/2
CTGGGGTGGAGATATGGGCCTGGAGGGGAGATATGGATGGGCCTGGAGGGGAGATGTGGGCCTAGAGGTGGAGTGATGGGCTTAGAAGTGGAGCGATGGGCCTGGAGTGGAGATATGGGCCTGGAGGTGGAGTTATGGGCCTGCAGTAGA
+
ffffffffffffffffffffffffffffffffffffffffffffffffffffffffffffffffffffffffffffffffffffffffffffffffffffffffffffffffffffffffffffffffffffffffffffffffffffff
@cA01~tA01_GU182344.1_17263_17127_1_0_0_0_0:0:0_0:0:0_3c8/2
AGGGGAGTGGGGATTAGAGCAGTCCAGTGGAAGTCTTCACCAGCTTTGAAGGTGGAGGAAGGCCAAGATCCATGAATGCAGGTGGCCTATAGAGGCTGGAAAAGTCAAGGAACTGATTCTCCAGAGTCTCCAGAGGGAACAAAGCCCTGC
+
ffffffffffffffffffffffffffffffffffffffffffffffffffffffffffffffffffffffffffffffffffffffffffffffffffffffffffffffffffffffffffffffffffffffffffffffffffffff
@cA01~tA01_GU182344.1_131459_131510_0_1_0_0_0:0:0_0:0:0_3c9/2
CTTCTGGGAAATGGGTAAGGTTGAGGGGCTGAGGGAACCTCTGATCTCCCCAAACTGAGCCCAGTCTCCCCTTCTCTGGGTCTGTCCTGACCGCTTTCTCCATCTGCCTGGGTGCCTGGAGCCCTGACCATGGGCCTCCATGCAGGCCAT
+
ffffffffffffffffffffffffffffffffffffffffffffffffffffffffffffffffffffffffffffffffffffffffffffffffffffffffffffffffffffffffffffffffffffffffffffffffffffff
@cA01~tA01_GU182344.1_70642_70772_0_1_0_0_1:0:0_0:0:0_3ca/2
TGCAAATTGAAACCACAATGAGATATCATCTTACAGTAGTCAGAATGGCTATTACTAAAAATGCTGGTGGGGAGTGGTGGCTCACGCTTGTAATCCCAGCACTTTGGGAAGCTGAGGCGGGTGGATCATGAGGTCAGGAGTTTGAGACCA
+
ffffffffffffffffffffffffffffffffffffffffffffffffffffffffffffffffffffffffffffffffffffffffffffffffffffffffffffffffffffffffffffffffffffffffffffffffffffff
@cA01~tA01_GU182344.1_116586_116427_1_0_0_0_0:0:0_1:0:0_3cb/2
TTTCCTGCCTCAGCCTCCCTAGTAGCTGGGATTACAGGTGCACGCCACCATGCCGGGATACTTTTCGGTTTTTTTTAGTGTACATGGGGTTTCCCCAGGTTGGCTAGGCTGCTCTCAAACTCATGACCTCAACTGAGGTGCCCGCCTCGG
+
ffffffffffffffffffffffffffffffffffffffffffffffffffffffffffffffffffffffffffffffffffffffffffffffffffffffffffffffffffffffffffffffffffffffffffffffffffffff
@cA01~tA01_GU182344.1_58573_58369_1_0_0_0_0:0:0_0:0:0_3cc/2
ATTTGCAGTGTAGCTGCGGGAAGCCAGAAAGCAGCCCAGCCTGGGTTTTGTACCCTGGAGCCACAGGAAGCACTCAGCTAAAGCACTGCATGACGTCCTCCAGGAAGAACAGGAAGACAGCCCAGGGTGTTCTGAGACGTTCCTCCTGAT
+
ffffffffffffffffffffffffffffffffffffffffffffffffffffffffffffffffffffffffffffffffffffffffffffffffffffffffffffffffffffffffffffffffffffffffffffffffffffff
@cA01~tA01_GU182344.1_141305_141484_0_1_0_0_0:0:0_1:0:0_3cd/2
CCATGAAGTGCTCTCAATTGGCATCCCATTGATTCTGTCTCCCACTTTCTGCCTGTCATGGAAGCTTCTGGATGTCAGTGGCTGCAGGGGATGTGAGGATACAGTTCAGAACCAGGCAATGGTCTGTGAGCTGAATGCAGGGGCAGGTTG
+
ffffffffffffffffffffffffffffffffffffffffffffffffffffffffffffffffffffffffffffffffffffffffffffffffffffffffffffffffffffffffffffffffffffffffffffffffffffff
@rand_0_0_0_0_1_1_0:0:0_0:0:0_3ce/2
CTAGCCTACACACCCTCAATGCCTTGGCTGTAGATCACATTTTCGTACGAGTACACTCGGCTACGCGGATGGGGAGTGGCATAGTATCTGCTCAGAGACCTTATCAAACAGATTATTCTTTGTCCGACTTTAAAGGGATAAGAACAAATG
+
ffffffffffffffffffffffffffffffffffffffffffffffffffffffffffffffffffffffffffffffffffffffffffffffffffffffffffffffffffffffffffffffffffffffffffffffffffffff
@cA01~tA01_GU182344.1_55062_55202_0_1_0_0_0:0:0_0:0:0_3cf/2
AAGGCTCTTTCTCTGCGGAGTCAGCCAGGGTTGCTTCATGACCTACAGGAGCTCATTCCTTGGCAAGTGGAACTTCTCTAAAACACCTTGCCCTCATCAGATGTTCCCTTCCCTTCCCTCTCTCAAGTCTCCAGGAATTTATCCTCCAGT
+
ffffffffffffffffffffffffffffffffffffffffffffffffffffffffffffffffffffffffffffffffffffffffffffffffffffffffffffffffffffffffffffffffffffffffffffffffffffff
@cA01~tA01_GU182344.1_81379_81254_1_0_0_0_0:0:0_1:0:0_3d0/2
AGCACACGCAGGGACCTACAGATGTCGAGGTTTTCACCCGCACCCCCCCACTGAGTGGTCGGCACCCAGCAACCCCCTGGTGATCATGGTCACAGGTCAGAGGGCTCCTGTCTGGGCTTCTCCTTGTCCCACCTCCTGAGTCCCAGAGCT
+
ffffffffffffffffffffffffffffffffffffffffffffffffffffffffffffffffffffffffffffffffffffffffffffffffffffffffffffffffffffffffffffffffffffffffffffffffffffff
@cA01~tA01_GU182344.1_17964_17815_1_0_0_0_0:0:0_0:0:0_3d1/2
TGTGGACACTGGTGCCTGCCTTATTCATCAGTTCATACCTTCTGCCAAGGATTGCAATTCATCCAAAAGAGATTGAACCAGGCTGATAAGAGCCTGGATGTGCAGCCTATCCTGGTTCCTCTTTCACCCCCACATAAACAGCAGGAAATA
+
ffffffffffffffffffffffffffffffffffffffffffffffffffffffffffffffffffffffffffffffffffffffffffffffffffffffffffffffffffffffffffffffffffffffffffffffffffffff
@cA01~tA01_GU182344.1_99669_99917_0_1_0_0_0:0:0_0:0:0_3d2/2
CGGTGGCTCACGCCTGTAATTCCGGCACTTCAGGAGGCGGAGGTGGGCGGATCACCTGAGGTCGGGAGACCAGCCTGACCATCATGGAGAAACTCCCTCTCTACTAAACATACAAAAATTAGCTAGGCGTGGTGGCACATGCCTGTAATC
+
ffffffffffffffffffffffffffffffffffffffffffffffffffffffffffffffffffffffffffffffffffffffffffffffffffffffffffffffffffffffffffffffffffffffffffffffffffffff
@cA01~tA01_GU182344.1_27653_27752_0_1_0_0_0:0:0_0:0:0_3d3/2
TTACCTGGAAGAAGAGGAGACACCAATAAGAAGCTAATCATAGCAGTTCCTCTTTATGAATTGTCTCACATTTCTTGATTGACAGGTAACCACATACAACACCCCTTTAGGACAAGCACCCAGATGGAGGGAGACCCAGCTTTCTCCTGC
+
ffffffffffffffffffffffffffffffffffffffffffffffffffffffffffffffffffffffffffffffffffffffffffffffffffffffffffffffffffffffffffffffffffffffffffffffffffffff
@cA01~tA01_GU182344.1_4016_3825_1_0_0_0_0:0:0_0:0:0_3d4/2
CAGGTCCCATGAATGGGATGAGAAAGGGAGACGCCTTCTGAACTCACAACCTCTCTTCTTAGGAGTCCACAGAAAACCTTCCCTCCTGGCCCACCCAGGTCCCCTGGTGAAATCGGGAGAGACGGTCATCCTGCAATGTTGGTCAGATGT
+
ffffffffffffffffffffffffffffffffffffffffffffffffffffffffffffffffffffffffffffffffffffffffffffffffffffffffffffffffffffffffffffffffffffffffffffffffffffff
@cA01~tA01_GU182344.1_6404_6240_1_0_0_0_0:0:0_0:0:0_3d5/2
GCCTGCAAGGAGGCCCTTGATCAGGGTTCCAGGCACCCAGGCAGATGGAGAAAGAGGTCAGAACAGACCCAGAGGAGGGAGACTGGGCTCTGCCTGGGGAGATCAGAGGTTCTCTCAGCCCCTCAACCTTACCCACTTCCCAGAAGCCCA
+
ffffffffffffffffffffffffffffffffffffffffffffffffffffffffffffffffffffffffffffffffffffffffffffffffffffffffffffffffffffffffffffffffffffffffffffffffffffff
@cA01~tA01_GU182344.1_27785_27951_0_1_0_0_0:0:0_0:0:0_3d6/2
AGGGACCATCCTGTCTGTGAGGAACACACACCTGAGTGCTCCCATCCTGCTTCCCCACATGGCCCTGAGCTCTCTGGCCTCTGCTTCGTGAGACTTACTTTTTTTGTTGCAGCACCAGCGATGAAGGAGAAAGAAGAGGAGGAGGATGAA
+
ffffffffffffffffffffffffffffffffffffffffffffffffffffffffffffffffffffffffffffffffffffffffffffffffffffffffffffffffffffffffffffffffffffffffffffffffffffff
@cA01~tA01_GU182344.1_21627_21859_0_1_0_0_0:0:0_0:0:0_3d7/2
AGAGAAAGGAGAACCCTAATACCCTGTTGGTAGGAGTGTAAATTAGTACAGCCTTTACGGAGAAAAGTGTGGAAGTCCTTTAAAGAACTAAAAAGAGGTTGGGTGAGGTGGATCATGCCTGTAATCCCGGCACTTTGGGAGACCGAGGCG
+
ffffffffffffffffffffffffffffffffffffffffffffffffffffffffffffffffffffffffffffffffffffffffffffffffffffffffffffffffffffffffffffffffffffffffffffffffffffff
@cA01~tA01_GU182344.1_38254_38418_0_1_0_0_0:0:0_0:0:0_3d8/2
TTAGAGAAAGGAGAATCCTGGTATCCTGTTGGTAGGAGTGTAAATTAGTACAGCCATTACGGAGAAAAGTGTGGAAGTCCTTTAAAGAACTAAAAAGAGGTTGGGTGAGGTGGATCATGCCTGTAATCCCGGCACTTTGGGAGACCGAGG
+
ffffffffffffffffffffffffffffffffffffffffffffffffffffffffffffffffffffffffffffffffffffffffffffffffffffffffffffffffffffffffffffffffffffffffffffffffffffff
@cA01~tA01_GU182344.1_19289_19410_0_1_0_0_1:0:0_0:0:0_3d9/2
TTTCTGTCTGCCTCTCTATCTGTACGTATTATCTGTCTTCATCATCATCATCTCTATGTATTATCTATTAATGAATCAATCAATCATCATCTATGTATCTTTAACCTATTATCTATCATCTACCTATTTATCATCTATCTATATCTATCC
+
ffffffffffffffffffffffffffffffffffffffffffffffffffffffffffffffffffffffffffffffffffffffffffffffffffffffffffffffffffffffffffffffffffffffffffffffffffffff
@cA01~tA01_GU182344.1_18819_18615_1_0_0_0_0:0:0_0:0:0_3da/2
AGGAAGATGAGCTTGGTATTCTTATGGAGAGAGACTGACTTGCTGAGGTTTGTACCAACAGAGACAGAGAAACAGGAGACACAAGTACAGACCAGGTGTCATAACAGAGGACAGACACAGGGGCCATACAGGGAGTTAGAAAAGACAGAA
+
ffffffffffffffffffffffffffffffffffffffffffffffffffffffffffffffffffffffffffffffffffffffffffffffffffffffffffffffffffffffffffffffffffffffffffffffffffffff
@cA01~tA01_GU182344.1_91411_91188_1_0_0_0_0:0:0_0:0:0_3db/2
CAAATATAAATCAAAAATATTCAGAGAAAAAATCCACAAAGTTTCAAAAAGCAAAACTATGTTGAATGGACACAAATGAAGCTGTGTGTAGGCTGTATCAGGAATTATAAATAATCAAGGGATGATTTCATGTACACAGGAGGATGTGCA
+
ffffffffffffffffffffffffffffffffffffffffffffffffffffffffffffffffffffffffffffffffffffffffffffffffffffffffffffffffffffffffffffffffffffffffffffffffffffff
@cA01~tA01_GU182344.1_77329_77485_0_1_0_0_1:0:0_0:0:0_3dc/2
ACACTCCACACATGAGATCATGTGGCATTTGTCTTTCTGTGCCTGGATTGTTTCCCTTAACATAATGTCCTCTAAGTTTTTTCACATTGTCACAAATGAGAGGACTTCCTTCTTTGTTGTAAAGGTTGTATAGTACTTCATTACGTTCCT
+
ffffffffffffffffffffffffffffffffffffffffffffffffffffffffffffffffffffffffffffffffffffffffffffffffffffffffffffffffffffffffffffffffffffffffffffffffffffff
@cA01~tA01_GU182344.1_61594_61640_0_1_0_0_0:0:0_0:0:0_3dd/2
TGAGAGCAGCCTGGCCAATATAGTGAAACCGTGTCTCTGTTAAAAATCCAAAAATTAGCCGTGCCTGGTGGCAGGCACCTGTAACGCCAGCTACTCAAGAGGCTGAGGCACGAGAATCGCTTGAACCTGGGAGGCGGAGGTTGCAGTGAG
+
ffffffffffffffffffffffffffffffffffffffffffffffffffffffffffffffffffffffffffffffffffffffffffffffffffffffffffffffffffffffffffffffffffffffffffffffffffffff
@cA01~tA01_GU182344.1_123149_123336_0_1_0_0_0:0:0_0:0:0_3de/2
TTTGGATCTGGGCTCAGCATTTGGAAGTTCTATGTACATGCTGGTATCTGTTGGGGGTGTCTTGGGCCTCTCAGAAGGGTGAGTGATTTTTCTCTGTGTGAAAACACAGTGATCCAATTATGCGTATGACACCTCCTGATGGTCTTGTTC
+
ffffffffffffffffffffffffffffffffffffffffffffffffffffffffffffffffffffffffffffffffffffffffffffffffffffffffffffffffffffffffffffffffffffffffffffffffffffff
@cA01~tA01_GU182344.1_104986_105177_0_1_0_0_0:0:0_0:0:0_3df/2
ATGCTGTCCCAAGGAGACGGGGTTAGCAAGTTCCCTCTCTATTAGTTCCTGGAGAGCTGGTTGTTAAAAAGAGCTTGGAAGCTCCATTGCTCCCCCTCCCCCTTGCTCCCTCTCTTGCCGTGTGATCTCTGTGGTCTCTGCACAGACAGA
+
ffffffffffffffffffffffffffffffffffffffffffffffffffffffffffffffffffffffffffffffffffffffffffffffffffffffffffffffffffffffffffffffffffffffffffffffffffffff
@cA01~tA01_GU182344.1_65629_65394_1_0_0_0_0:0:0_0:0:0_3e0/2
CAGAGAATGAGCCAGAGGAAGGAGATTGAGAGACTCACAGACACATAAAGAGGGAGAAAAGAGGGCAGAGAAGTGGAGAGAACAATGGAAGGGAACAGAGAAAAGCACTAAAATTAGAGTCCTGAGGGAGAGACACAAGGACATAGAAAG
+
ffffffffffffffffffffffffffffffffffffffffffffffffffffffffffffffffffffffffffffffffffffffffffffffffffffffffffffffffffffffffffffffffffffffffffffffffffffff
@cA01~tA01_GU182344.1_110740_110885_0_1_0_0_0:0:0_0:0:0_3e1/2
AGACTCCTACTAGATTTTAATACTGTAAGATTACTGACATAAAACAACACAGGGTAGACATGAAGTGGAGGGCATGTCCTTTGAGAATGGAATATCAGCAGTTGCCTGAATGAAAATAAAAAACTTAGCCCCCATCAGAGGATTTGGAAT
+
ffffffffffffffffffffffffffffffffffffffffffffffffffffffffffffffffffffffffffffffffffffffffffffffffffffffffffffffffffffffffffffffffffffffffffffffffffffff
@cA01~tA01_GU182344.1_308_177_1_0_0_0_0:0:0_0:0:0_3e2/2
TACAAAAATTAGGTGGGCGTGGTGGTGGGTGCCTGTAAATCCAGCTACTTAGGAGGCTGAGGCACGAGAATTGCGTGAACCTGGGAGGTGGAGGCTGCAATGAGCCGAGGTCTCACCACTGCATTCCAAACTGGGTGACGAAGTGAGATT
+
ffffffffffffffffffffffffffffffffffffffffffffffffffffffffffffffffffffffffffffffffffffffffffffffffffffffffffffffffffffffffffffffffffffffffffffffffffffff
@cA01~tA01_GU182344.1_109105_108936_1_0_0_0_0:0:0_0:0:0_3e3/2
CCCTCCCATGATGTGGTCAACATGTAAACTGCATGGGCAGGGCGCCAAATAACATCCTGTGCGCTGCTGAGCTGAGCTGGGGCGCGGCCGCCTGTCTGCACCGGCAGCACCATGTCGCTCATGGTCATCATCATGGCGTGTGTTGGTGAG
+
ffffffffffffffffffffffffffffffffffffffffffffffffffffffffffffffffffffffffffffffffffffffffffffffffffffffffffffffffffffffffffffffffffffffffffffffffffffff
@cA01~tA01_GU182344.1_7852_7648_1_0_0_0_0:0:0_0:0:0_3e4/2
TATCAGCAGTGTACCAGATGCAACCCTGGTTGACTCAGCAGAGCAAGAGACGTGCAGTAAGAGAGAATTTAGCTTATTTATGCACACGACACTTCCACTCACTCACTCGTTCAGCCAATGCCCCATGCTCTGGCTGTGCAGTGTGGAATC
+
ffffffffffffffffffffffffffffffffffffffffffffffffffffffffffffffffffffffffffffffffffffffffffffffffffffffffffffffffffffffffffffffffffffffffffffffffffffff
@cA01~tA01_GU182344.1_119317_119516_0_1_0_0_0:0:0_0:0:0_3e5/2
CAGGTTGCAGTGAGCCAAGATCGTGACACTGCACTGTAGCCTGGAAGACAGAGGGAGACTCTGTCTCAATAAACAAACGAACAAAGAAACAAATAGATTTCATGCACAGATGCTTCCCAATGGATCATTCATTTATTGGTCCACTTGTGC
+
ffffffffffffffffffffffffffffffffffffffffffffffffffffffffffffffffffffffffffffffffffffffffffffffffffffffffffffffffffffffffffffffffffffffffffffffffffffff
@cA01~tA01_GU182344.1_80519_80354_1_0_0_0_0:0:0_0:0:0_3e6/2
AGTCTCTCATGAACTAGTAAGAGGAGATCCTGGGAGTCTCTCATGAACTAGTAAGAGGAGATCCTGGTATGCTCAGCCCTCTGTTTTGTCTTAGCCCTCCCCAGCCTTTCTTCCCCATGGCTGAGTTGAGCTCTGTGTGGCCCAGGCGGG
+
ffffffffffffffffffffffffffffffffffffffffffffffffffffffffffffffffffffffffffffffffffffffffffffffffffffffffffffffffffffffffffffffffffffffffffffffffffffff
@cA01~tA01_GU182344.1_44469_44655_0_1_0_0_0:0:0_0:0:0_3e7/2
TGAGAAATAAAAGTCATATACGGTCATCCTTCACTATTCGTGGGTGATTGGTTTCGAGATCTCCACTCAGATACCAAAATCTGTAGATGCTCAAGCCTCTTATATGAAATGGCACAGAGTTTGCAAATAACCTATGCACATCCTCCTGTA
+
ffffffffffffffffffffffffffffffffffffffffffffffffffffffffffffffffffffffffffffffffffffffffffffffffffffffffffffffffffffffffffffffffffffffffffffffffffffff
@cA01~tA01_GU182344.1_116287_116456_0_1_0_0_0:0:0_0:0:0_3e8/2
CATGCCTGTAATCCCGGCACTTTGGGAGACCGAGGCGGGCACCTCAGTTGAGGTCATGAGTTTGAGAGCAGCCTAGCCAACCTGGGGAAACCCCATGTACACTAAAAAAAACCAAAAAGTATCCCGGCATGGTGGCGTGCACCTGTAATC
+
ffffffffffffffffffffffffffffffffffffffffffffffffffffffffffffffffffffffffffffffffffffffffffffffffffffffffffffffffffffffffffffffffffffffffffffffffffffff
@cA01~tA01_GU182344.1_46780_46638_1_0_0_0_0:0:0_0:0:0_3e9/2
GAGGAGATATGTGCCTAGGATGGAGATACGGGCCTGGGTGTGGAGATATGGGACTGGAGAGGATATATGGGCCTGGAGTGGAGATATGGGACTGGAGAGGAGATATGGACCTGGAGTGGAGATAAGGGCCTGGATTGGAGATATGGGCCC
+
ffffffffffffffffffffffffffffffffffffffffffffffffffffffffffffffffffffffffffffffffffffffffffffffffffffffffffffffffffffffffffffffffffffffffffffffffffffff
@cA01~tA01_GU182344.1_36439_36336_1_0_0_0_0:0:0_0:0:0_3ea/2
TAGATAATAGATAGAAATATGCAGAAAGTTATGAACAGGACACAAAGTGAGAAACTTAGAATTTAAAAAAGTAACATCAAGTCAACCAATCCAAGGAGAGTCAGAGAGAATAAAACAATCCAAAAAGGGAAAACATATCTAGAGGTGTGG
+
ffffffffffffffffffffffffffffffffffffffffffffffffffffffffffffffffffffffffffffffffffffffffffffffffffffffffffffffffffffffffffffffffffffffffffffffffffffff
@cA01~tA01_GU182344.1_7604_7747_0_1_0_0_0:0:0_0:0:0_3eb/2
CAGTTCATACTTCTGAGTTACAGCACTGTGAGATAATTAAGAAAAACATGTTTTCATCCACGAAGCTTGTGGAAATTTGTTATGGCAACAATAGGAAAAGATTCCACACTGCACAGCCAGAGCATGGGGCATTGGCTGAACGAGTGAGTG
+
ffffffffffffffffffffffffffffffffffffffffffffffffffffffffffffffffffffffffffffffffffffffffffffffffffffffffffffffffffffffffffffffffffffffffffffffffffffff
@cA01~tA01_GU182344.1_130646_130404_1_0_0_0_0:0:0_0:0:0_3ec/2
AGATGATAGATAATGGATAGGTTATAGATACATAGATGATGATTGATAGATGATACATAGAGATGATGATGATGATGATGATGAAGATAGATAGAAGACACATATATAAATATATAGATACATAGATGATACATAGAGACTGACAGGCAG
+
ffffffffffffffffffffffffffffffffffffffffffffffffffffffffffffffffffffffffffffffffffffffffffffffffffffffffffffffffffffffffffffffffffffffffffffffffffffff
@cA01~tA01_GU182344.1_143636_143475_1_0_0_0_0:0:0_0:0:0_3ed/2
CGCATGGCAGCCTCTGTCAACTATAAAAGGACTGTGTGTACACAGATGTATTTTACACACTCTTTTCTGCTCAGTGGCTCTCTGTGTCCACTCTCATGAGGATGCTGCACTTTATGTGGCCTTATAGAACCCCTTAAAATTTGGCAGCCT
+
ffffffffffffffffffffffffffffffffffffffffffffffffffffffffffffffffffffffffffffffffffffffffffffffffffffffffffffffffffffffffffffffffffffffffffffffffffffff
@cA01~tA01_GU182344.1_143193_143369_0_1_0_0_0:0:0_0:0:0_3ee/2
TGTGTACACACAGTCCTTTTATAGTTGACAGAGGCTGCCATGCGGATTAAGGTGGAATAGAATGTCTTCTCAGTAAATAACATTGGACCAGAGGGTTACAAGCAGGAAAAAATAAATCTAAGCTTATTTTCACACCATAAAAACACTGCT
+
ffffffffffffffffffffffffffffffffffffffffffffffffffffffffffffffffffffffffffffffffffffffffffffffffffffffffffffffffffffffffffffffffffffffffffffffffffffff
@cA01~tA01_GU182344.1_95832_96039_0_1_0_0_0:0:0_0:0:0_3ef/2
CGATGGAGAAATTGGCCTTGGAGACCCCATCATGGATCTGTCCAACGAGGCGTGAGGGGTCCTTAGAGATCCCCTCTTTGTGCAGAAAGAAGTGCTCAAACATGATATCTGACCAACATTGCAGGATGACTCTCTCTCCTGATTTCACCA
+
ffffffffffffffffffffffffffffffffffffffffffffffffffffffffffffffffffffffffffffffffffffffffffffffffffffffffffffffffffffffffffffffffffffffffffffffffffffff
@cA01~tA01_GU182344.1_100162_100011_1_0_0_0_0:0:0_0:0:0_3f0/2
GGTGATCCGCCCACCTCCGCCTCCTGAAGTGCCGGAATTACAGGCGTGAGCCACCGGCCTAAAAGGCATTTTAATGGGATGAGATGAAAACTCATCGCGATTGTAATTTACATTTCTCTGATGATGAGTGATGCCGAGTACTTTTTCATA
+
ffffffffffffffffffffffffffffffffffffffffffffffffffffffffffffffffffffffffffffffffffffffffffffffffffffffffffffffffffffffffffffffffffffffffffffffffffffff
@cA01~tA01_GU182344.1_15649_15833_0_1_0_0_0:0:0_1:0:0_3f1/2
CCACAGAACTTGACTCTGCCGAGGGGTTGAGAGGCCAGGGAGGCGAGGTCAGAAATGTGGGCTGAGCACCCCAGGGTCCTCTCTTCCTAGTTTATGAGAGACTCCCCGACAGGACTTCCCTCCTGTTTCAGGAAAATCCTCTTATGTGGG
+
ffffffffffffffffffffffffffffffffffffffffffffffffffffffffffffffffffffffffffffffffffffffffffffffffffffffffffffffffffffffffffffffffffffffffffffffffffffff
@cA01~tA01_GU182344.1_23373_23226_1_0_0_0_0:0:0_0:0:0_3f2/2
ATCTCAAAAGAAAAAAGAAAAAAACATTGGAGGTAAATGCATGGATTATATCTGTGTTCTTCATTCTGCTCCATTGTTCTACGTGCCTTTCTTTATGCCAATGTGATGCTGTTTTGCTTACTACAGCTCTGTAACATATTTTGAGATCAG
+
ffffffffffffffffffffffffffffffffffffffffffffffffffffffffffffffffffffffffffffffffffffffffffffffffffffffffffffffffffffffffffffffffffffffffffffffffffffff
@cA01~tA01_GU182344.1_77934_77758_1_0_0_0_0:0:0_0:0:0_3f3/2
ATTGTATGTCTTGGTGACTCCATTTAATAGCAACATATGGTGTATTGAACATTACTAAGAGATTAGATTTTACATGTTCTCACCACACACACAAAACATACAAGTATGTGAAAAAATAAATAGATAAAGAGGTTGTTTCATCCATTCCAC
+
ffffffffffffffffffffffffffffffffffffffffffffffffffffffffffffffffffffffffffffffffffffffffffffffffffffffffffffffffffffffffffffffffffffffffffffffffffffff
@cA01~tA01_GU182344.1_8226_8092_1_0_0_0_0:0:0_0:0:0_3f4/2
CTTCTTTACCCATACCTTTTTCTCTGAATCCTGCTCTGCCTTCTTCCTCATCTTTTAAGGACTTTGGGATTCTATTGGGGTCACCAAGATAATCCATCTCAATCTCCCTAAAATCATCCAGCGTACCCTCTTTTTAAGTTCAGCTGATTA
+
ffffffffffffffffffffffffffffffffffffffffffffffffffffffffffffffffffffffffffffffffffffffffffffffffffffffffffffffffffffffffffffffffffffffffffffffffffffff
@cA01~tA01_GU182344.1_12218_12347_0_1_0_0_0:0:0_0:0:0_3f5/2
AGCTGGCAACCCGGTTTTGAGACAGGGCTATTGTCTCCCTAGAAGATCCCATCAAGGCCTGACTGTGGTGCTAGTGGACAGAAGACAACTTTGGATCTGCGCTCAGCATTTGGAAGTTCCGTGTTACACGCTGGTATCTGTTGGGGGTGT
+
ffffffffffffffffffffffffffffffffffffffffffffffffffffffffffffffffffffffffffffffffffffffffffffffffffffffffffffffffffffffffffffffffffffffffffffffffffffff
@cA01~tA01_GU182344.1_117088_117240_0_1_0_0_0:0:0_0:0:0_3f6/2
GTAATCGAAGCAAAAATAGACCATTGGGATTACCTCAAACTAAGCAACTTCTGCACCGCTAAAAATAAACCAACAAAGTGAAGAGACAACCCACAGATTGGGAGCAAATATGTGCAAACTATGCATCTGAGACGGGATTAATAACTAGAA
+
ffffffffffffffffffffffffffffffffffffffffffffffffffffffffffffffffffffffffffffffffffffffffffffffffffffffffffffffffffffffffffffffffffffffffffffffffffffff
@cA01~tA01_GU182344.1_594_755_0_1_0_0_0:0:0_0:0:0_3f7/2
ACTCCAGGCCCAGATCTCCACCCCACCGCTCCCTCCCTCGATTCCCTTCCAGGACTCACCAACACACGCCATGCTGACGACCATGAGCGACATGGTGCTGCCGGTGCAGACAGGCGGCTGCGCCCCAGCTCAGTTCAGCAGCACACAGGA
+
ffffffffffffffffffffffffffffffffffffffffffffffffffffffffffffffffffffffffffffffffffffffffffffffffffffffffffffffffffffffffffffffffffffffffffffffffffffff
@cA01~tA01_GU182344.1_143832_143983_0_1_0_0_0:0:0_0:0:0_3f8/2
ACCCATTCCTACTGCATCTTAGTATCCTGAGCCTTGGGGGCAGTTTCTGTGCCAAGTGGAAATGTGGAAATGAGATATTACGAAGAAAAATCTTTGCCCACCTAGACAGGGATCTGATGTTTTCCAAGATGACACATGATTACATGTTGA
+
ffffffffffffffffffffffffffffffffffffffffffffffffffffffffffffffffffffffffffffffffffffffffffffffffffffffffffffffffffffffffffffffffffffffffffffffffffffff
@cA01~tA01_GU182344.1_6930_7024_0_1_0_0_0:0:0_0:0:0_3f9/2
ACTCCCATGACTGTTCCAGCAGTGTTCACAGTAGCCAAGATGTGGATCAACCTACCCGCCCATCAGTGGGTGAATGGATGGAGAGAATGTGGTACACACACACAATAGGGACAACTCATCCATAGAAAGAGTAACATCCTGTCATTTACA
+
ffffffffffffffffffffffffffffffffffffffffffffffffffffffffffffffffffffffffffffffffffffffffffffffffffffffffffffffffffffffffffffffffffffffffffffffffffffff
@cA01~tA01_GU182344.1_73493_73388_1_0_0_0_0:0:0_0:0:0_3fa/2
GTTGATTTTTCCGAAGAAAAGTGGTGATTGGCCATCTTTAGTCTCAATGTAAACGGTAATACTGATGAGTGTGGAAAAGGCAGGGAAGAGGATTGACAATAAGTGACACTCATTGTTTTCATCTGAGCTTTGAGACTGAAAGAGGAACAC
+
ffffffffffffffffffffffffffffffffffffffffffffffffffffffffffffffffffffffffffffffffffffffffffffffffffffffffffffffffffffffffffffffffffffffffffffffffffffff
@cA01~tA01_GU182344.1_93593_93660_0_1_0_0_0:0:0_0:0:0_3fb/2
AAGATCATGATGGACCATCCATCTGCAGGCAAACCAGGGCACCCTGCTGCCCCCACTGGGCTGTGCGTCTTGGCAGCCAGGCCCTTGCTGGGCTGAAGGTAAACTCACCCTCGCTGCCTACCTGCCCCCAGGAACAAGGATCTCGGCTGT
+
ffffffffffffffffffffffffffffffffffffffffffffffffffffffffffffffffffffffffffffffffffffffffffffffffffffffffffffffffffffffffffffffffffffffffffffffffffffff
@cA01~tA01_GU182344.1_89572_89349_1_0_0_0_0:0:0_1:0:0_3fc/2
CCACAAAGAGAAACTGCTATGGTTAGCTTCTTATTGGATTCTCATCTTCCTCCAGGTATCGCCAGACACCTGCATGCTGTGATTAGGTACTCAGTGGCCATCATCCTCTTCACCATCCTTCCCTTCTTTCTCCTTCATCGCTGGTGCTCC
+
ffffffffffffffffffffffffffffffffffffffffffffffffffffffffffffffffffffffffffffffffffffffffffffffffffffffffffffffffffffffffffffffffffffffffffffffffffffff
@cA01~tA01_GU182344.1_124870_124909_0_1_0_0_1:0:0_1:0:0_3fd/2
ACACTATAAAAACACTTCTTATTTTTTATCTTGTTGTTGTAAACATTTTATGCTTTATTTTTAAGATTGACAAATAAAAATTATATACTGTGGTCCTTCACTATTCCTGGGTGATTGGTTCCAGGATCCCCATTCAGATACCAAAATCTG
+
ffffffffffffffffffffffffffffffffffffffffffffffffffffffffffffffffffffffffffffffffffffffffffffffffffffffffffffffffffffffffffffffffffffffffffffffffffffff
@cA01~tA01_GU182344.1_80001_79937_1_0_0_0_0:0:0_0:0:0_3fe/2
TGGAAGGGAAGGAGCACCAGGGTTACACTATGGGCCTGCAGATTGGGTGTCTCCCCAGCAGAGAGCCATGTTCTGAAGCAAGTGAGTGGTGAGGATGAGTTAATTTTCAGTCCAGCGTGGCGCCCAGTGGCTCAGGAGGAAAGGGTAGGT
+
ffffffffffffffffffffffffffffffffffffffffffffffffffffffffffffffffffffffffffffffffffffffffffffffffffffffffffffffffffffffffffffffffffffffffffffffffffffff
@cA01~tA01_GU182344.1_79075_78983_1_0_0_0_0:0:0_0:0:0_3ff/2
ACAGTGAGACCCATCCCTTTTTAAAAATTATGAGTTTTACAAATTTAAAATGCATAGTGAAAAAGTTCTTACAAACTCCAGAAAGGTAGGTGTAAATAAGAGACATTTGTAAGAATGACAGCACATTAAATGTGTAGATTTCAACCTTCA
+
ffffffffffffffffffffffffffffffffffffffffffffffffffffffffffffffffffffffffffffffffffffffffffffffffffffffffffffffffffffffffffffffffffffffffffffffffffffff
@cA01~tA01_GU182344.1_108472_108674_0_1_0_0_1:0:0_0:0:0_400/2
ACTATGACCAACTCAAAACATGTCTTAGATCCAACCTCCCAAACATGAGATGCCTAAAATCTGTGCTAACATGAAAGACTTTTCATGAATTTTTATTGTTTTTATCTGAGATTCGAACTCTTCTTCCTGTGTAATATGCAAAATATCTAA
+
ffffffffffffffffffffffffffffffffffffffffffffffffffffffffffffffffffffffffffffffffffffffffffffffffffffffffffffffffffffffffffffffffffffffffffffffffffffff
@cA01~tA01_GU182344.1_121099_121266_0_1_0_0_0:0:0_0:0:0_401/2
GAAGCCCGTGTGAAATGTGCTGCTCTTTGTGATCTCGGGAGACACATGTTAGGCTGCTGTTCTACCCGAGAGGCTGGGGGAAGGACCACCCCCTCCACCATCTATTGCTTCAATACCACCTGTCCTCCTGTGAATTAGTAGGAAAGGGGA
+
ffffffffffffffffffffffffffffffffffffffffffffffffffffffffffffffffffffffffffffffffffffffffffffffffffffffffffffffffffffffffffffffffffffffffffffffffffffff
@cA01~tA01_GU182344.1_20338_20098_1_0_0_0_0:0:0_0:0:0_402/2
CTGGCAGGAGAGAGCGTGACCTTGTCCTGCAGCTCCCGGAGCTCCTATGACATGTACCATCTATCCAGGGAGGGGGAGGCCCATGAACGTAGGTTCTCTGCAGGGCCCAAGGTCAACGGAACATTCCAGGCCGACTTTCCTCTGGGCCCT
+
ffffffffffffffffffffffffffffffffffffffffffffffffffffffffffffffffffffffffffffffffffffffffffffffffffffffffffffffffffffffffffffffffffffffffffffffffffffff
@cA01~tA01_GU182344.1_48364_48240_1_0_0_0_0:0:0_0:0:0_403/2
ACTGTATTTGGGGTAAAGGGGGATTGAATACAGGGAAATGGGTGCTGTGGTGGGAAGAATAATTGTCCCCAGTGATGACTACATTCTAATCCCTGGAGTCTGTGACTATTTATGATATAGGGGAAGGGACTGAAGGAGAAGATGGAGCTC
+
ffffffffffffffffffffffffffffffffffffffffffffffffffffffffffffffffffffffffffffffffffffffffffffffffffffffffffffffffffffffffffffffffffffffffffffffffffffff
@cA01~tA01_GU182344.1_83610_83400_1_0_0_0_0:0:0_0:0:0_404/2
ACATCCTGCATGTGAGTAAGAAATGGCAATCCTTGTAATGACCTCTAGTCCATCCATGTGGCTGCAAATGACAGGACGTTACTCTTTCTATGGATGAGTTGTCTCCATTGTGTGTATGTACTACATTCTCTCTATCCATTCATCCACTGA
+
ffffffffffffffffffffffffffffffffffffffffffffffffffffffffffffffffffffffffffffffffffffffffffffffffffffffffffffffffffffffffffffffffffffffffffffffffffffff
@rand_0_0_0_0_1_1_0:0:0_0:0:0_405/2
AGATACTTCACCGGTAAGCCGGCGCTCACGGGTCGCAGGATGGGCGCAAGTGAACAACATCAAACTTTTGCATGTCAGCTTTCGCACAGATATGGTAGAGCCATATTCAGGCTCTATCTCTCAACCTCTGATTCTGAGTGCATTTCATAT
+
ffffffffffffffffffffffffffffffffffffffffffffffffffffffffffffffffffffffffffffffffffffffffffffffffffffffffffffffffffffffffffffffffffffffffffffffffffffff
@cA01~tA01_GU182344.1_10713_10859_0_1_0_0_0:0:0_0:0:0_406/2
CCATGCTTCCAGTACAGCCTGCAGAACTGTGAGGCAAACACATTTCTTTTCTTTAGAAGTTACCCAGGCTCAAGTGTTCCTTTAGAGCAACAAAAATGGACTAAGACAGCAACGTCCTGAGATCAGGAGGAACATCCCAGAACAGCCTGG
+
ffffffffffffffffffffffffffffffffffffffffffffffffffffffffffffffffffffffffffffffffffffffffffffffffffffffffffffffffffffffffffffffffffffffffffffffffffffff
@cA01~tA01_GU182344.1_29656_29554_1_0_0_0_0:0:0_0:0:0_407/2
TCATTCCACGATGAAACATTTGTAGAGTCATAGGCCTTGTTAGTCTCATCTCCATGGGGACACATATCAACACATCATCTTTCATACTATAAATATACGGTCACTCCTCCGTATCTGTGGGGTTTACAGGTCTTTATTGAACAAAGTATA
+
ffffffffffffffffffffffffffffffffffffffffffffffffffffffffffffffffffffffffffffffffffffffffffffffffffffffffffffffffffffffffffffffffffffffffffffffffffffff
@cA01~tA01_GU182344.1_7494_7651_0_1_0_0_0:0:0_1:0:0_408/2
AAAGATTCCACACTGCACAGCCAGAGAATGGGGCATTGGCTGAACGAGTGAGTGAGTGGAAGTGTCGTGTGCATAAATAAGCTAAATTCTCTCTTACTGCACGTCTCTTGCTCTGCTGAGTCAACCAGGGTTGCATCTGGTACACTGCTG
+
ffffffffffffffffffffffffffffffffffffffffffffffffffffffffffffffffffffffffffffffffffffffffffffffffffffffffffffffffffffffffffffffffffffffffffffffffffffff
@cA01~tA01_GU182344.1_20501_20602_0_1_0_0_0:0:0_0:0:0_409/2
CTCAATAAATATTTCTTCAAACAAAAGTAAAGGGTGTAGGGGTTGCTGGTGATGACATCCCTGTGTGGGTGAGAGGCCAGGATGGGCTTCTGGGAAATGGGTAATGTTGAGGGGCTGAGGGAACCTCTGATCTTCCCAAACTGAGCCCAG
+
ffffffffffffffffffffffffffffffffffffffffffffffffffffffffffffffffffffffffffffffffffffffffffffffffffffffffffffffffffffffffffffffffffffffffffffffffffffff
@cA01~tA01_GU182344.1_52756_52601_1_0_0_0_0:0:0_0:0:0_40a/2
GGTGAGAAATGGGAATCTTTTTAATGACCTCCAGTTCCATCCATGTGGCTGCAAATGACAGGATGTTATTCTTTCTATGGATGAGTAGTCTCCACTGTGCGTATGTACTACATTCTCTCTATCCATTCACCCACTGATGGGCAGGTAGGT
+
ffffffffffffffffffffffffffffffffffffffffffffffffffffffffffffffffffffffffffffffffffffffffffffffffffffffffffffffffffffffffffffffffffffffffffffffffffffff
@cA01~tA01_GU182344.1_118611_118533_1_0_0_0_0:0:0_0:0:0_40b/2
CTCATTTTATGGAGCTGAGACCTCCTACAAGCTAGAAGAATGATTGCCAATCTGACATCCTTCTCAGGAAAAACGCAATGTTTGTTCTGCTTGCATTCCTAACGGGAGGATAAATTCCTGGGGGCTTGAGAGAGGGAAGGGAAGCGAACA
+
ffffffffffffffffffffffffffffffffffffffffffffffffffffffffffffffffffffffffffffffffffffffffffffffffffffffffffffffffffffffffffffffffffffffffffffffffffffff
@cA01~tA01_GU182344.1_90584_90698_0_1_0_0_0:0:0_0:0:0_40c/2
GTAATGATAACACTGGAAACTTTCAGCCAAAAAAAGAGTCACCTAAAGAATGAAGGCAGACATGTTTATTTGAAGAGGAGAGAACTACACTGAAATCAAAAAAATTTTATAAGGTTTGCTGATGCCAGAAGGCTGAAAAATAGTCTGAGG
+
ffffffffffffffffffffffffffffffffffffffffffffffffffffffffffffffffffffffffffffffffffffffffffffffffffffffffffffffffffffffffffffffffffffffffffffffffffffff
@cA01~tA01_GU182344.1_99007_99058_0_1_0_0_0:0:0_0:0:0_40d/2
TCACAGTAGCCAAGATGTGGAGTCAACCTACCTGCCCATCAGTGGGTGAATGGATAGAGAACTGTGGTACACACACACAGTGGAGACTACTCATCCATAGAAACAATAACATCCTGTCATTTGCAGCCACATGGATGGAACTGGAGGTCA
+
ffffffffffffffffffffffffffffffffffffffffffffffffffffffffffffffffffffffffffffffffffffffffffffffffffffffffffffffffffffffffffffffffffffffffffffffffffffff
@cA01~tA01_GU182344.1_74422_74502_0_1_0_0_0:0:0_0:0:0_40e/2
TGTGTGTGTGTGTGTGTAGTTTATCTGTCTACATATAATGTAAACACCAAAAAATAACAGACATTTAGTAATTTTCAAATGAGACTTCAGGAATTAACAATGGCTTGCCATTTTTAGTGTGTTATTATTATTATATTTAGATGAACAGAA
+
ffffffffffffffffffffffffffffffffffffffffffffffffffffffffffffffffffffffffffffffffffffffffffffffffffffffffffffffffffffffffffffffffffffffffffffffffffffff
@cA01~tA01_GU182344.1_59847_59995_0_1_0_0_0:0:0_0:0:0_40f/2
TGGTACATGGGAGCTGGCAACCCGGTTTTGAGACAGGGCTGTTGTCTCCCTAGAAGACGCCCTCAAGGCCTGACTGTGGTGCTCATGGGCAGGAGACAACTTTGGATCTGGACTCAGCATTTGGAAGTTCCGTGTACACGATGATATCTG
+
ffffffffffffffffffffffffffffffffffffffffffffffffffffffffffffffffffffffffffffffffffffffffffffffffffffffffffffffffffffffffffffffffffffffffffffffffffffff
@rand_0_0_0_0_1_1_0:0:0_0:0:0_410/2
GTGTAAATAATCGAGCGTTCTTAATTAAGATCGGGGCACGAAATTAGGCCATGAGTTGGACCCCCCTTAGGCGTAGAGGCAGTCGCGGGAGGTACTACGTAGTCCTCTGGTTCCTCGGCAGAGCATGTACCGGCTAGTACTGTGCCAGTT
+
ffffffffffffffffffffffffffffffffffffffffffffffffffffffffffffffffffffffffffffffffffffffffffffffffffffffffffffffffffffffffffffffffffffffffffffffffffffff
@cA01~tA01_GU182344.1_135503_135669_0_1_0_0_1:0:0_0:0:0_411/2
GTCTCAATAAACAAGTAGGTAAATACATAAATAAATAGATTTCATGCACAGATGCTTCTCAATAGATCATTCATTTATTGGTCCCCTTGTGCCTACATTTTCTGCCCTCCCATTTAACCATCTGCAAGATCAGTGTCCCAAGAACAGAGG
+
ffffffffffffffffffffffffffffffffffffffffffffffffffffffffffffffffffffffffffffffffffffffffffffffffffffffffffffffffffffffffffffffffffffffffffffffffffffff
@rand_0_0_0_0_1_1_0:0:0_0:0:0_412/2
ATACCCAGCCTTCTCGGCCGTTGCGGCCCGAGCCGACAATCTGTAACCTATATTTCCTCTTCCGGCCTAATCTAATATTATGGACCACTTAACCACAATGACGGATACCCGAATACACGTAAGACCCCCAGAGTCAGTAAGTACCTCGAA
+
ffffffffffffffffffffffffffffffffffffffffffffffffffffffffffffffffffffffffffffffffffffffffffffffffffffffffffffffffffffffffffffffffffffffffffffffffffffff
@cA01~tA01_GU182344.1_140582_140438_1_0_0_0_0:0:0_0:0:0_413/2
ATTATTTTGAGATACGTCCCATCAATGCCTAATTTATTGAGAGTTTTTAGCATGAAGCGTTGTTGAATTTTGTCAAAGGCCTTTTCTGCATCTATTGAGATAGTCGTCCGGTTTTTGTCTTTGGTTCTGTTTATATGATGGATTACATTT
+
ffffffffffffffffffffffffffffffffffffffffffffffffffffffffffffffffffffffffffffffffffffffffffffffffffffffffffffffffffffffffffffffffffffffffffffffffffffff
@cA01~tA01_GU182344.1_39829_40007_0_1_0_0_0:0:0_0:0:0_414/2
ACTATTTGAAGGGTTTCCTAGAACATGAGACAGGAGAGAGGTGAGGAAATGAGGGTGTCTGTCCTCTACTCAGTGGAAATCTTTGAGGTTGGTTCATGGCCAACACTCTGTTATCTAATATTGGGCCCTGGGAGTCCTGGGATCCTTTTT
+
ffffffffffffffffffffffffffffffffffffffffffffffffffffffffffffffffffffffffffffffffffffffffffffffffffffffffffffffffffffffffffffffffffffffffffffffffffffff
@cA01~tA01_GU182344.1_31860_31716_1_0_0_0_0:0:0_0:0:0_415/2
AGATATGGGCTTGGGGTGGAGATCTGGGCCTGGGGTGGAGATATGGGCCTGGAGGTGGAGTTACGGGCCTTCAGTAGAGATATGGGCCTGGGGTGGAGATATGGGCTTGGGGTGGAGATCTGGGCCTGGAGTGGAGATATGGGCCTGGAG
+
ffffffffffffffffffffffffffffffffffffffffffffffffffffffffffffffffffffffffffffffffffffffffffffffffffffffffffffffffffffffffffffffffffffffffffffffffffffff
@cA01~tA01_GU182344.1_90847_90695_1_0_0_0_0:0:0_1:0:0_416/2
TTTCCTCAGACTATTTTTCAGCCTTCTGGCATCAGCAAACCTTATAAAATTTTTTTGATTTCAGTGTAGTTCTCTCCTCTTCAAATAAACATGTCTGCCGTCATTCTTTAGGTGACTCTTTTTTTGGCTGAAAGTTTCCAGTGTTATCAT
+
ffffffffffffffffffffffffffffffffffffffffffffffffffffffffffffffffffffffffffffffffffffffffffffffffffffffffffffffffffffffffffffffffffffffffffffffffffffff
@cA01~tA01_GU182344.1_96506_96378_1_0_0_0_0:0:0_0:0:0_417/2
GAGGAAGATAAGTGTGGGATTCTTATGGAAAGAGAGTGACTTGGTGAGGTCTGTACCAACAGAGACAGAGAAACAGGAGACATAAGTACAGAACAGGTGTCATAACAGAGGACAGACACAGGGGCCATACAGGGAGGTAGAAAAGAGAGA
+
ffffffffffffffffffffffffffffffffffffffffffffffffffffffffffffffffffffffffffffffffffffffffffffffffffffffffffffffffffffffffffffffffffffffffffffffffffffff
@cA01~tA01_GU182344.1_14997_15161_0_1_0_0_0:0:0_0:0:0_418/2
TAACTCCACTCCTGGCCCATATCTCCACTCCAGGCCCATATCTCTACTGCAGGCCCGTATCTCCACCTCCAGACCCATATCTCCACTCCAGGCCCATATCTCCACCTCCAGGCCCATATCTCCACCTCCAGGCCCATATCTCCACTCCAG
+
ffffffffffffffffffffffffffffffffffffffffffffffffffffffffffffffffffffffffffffffffffffffffffffffffffffffffffffffffffffffffffffffffffffffffffffffffffffff
@cA01~tA01_GU182344.1_48405_48336_1_0_0_0_1:0:0_1:0:0_419/2
AGTCTGTGACTATTTATGATATAGGGGAAGGGACTGAAGGAGAAGATGGAGCTCAGGTTGTTGATGAGTTGACCTTGAGATGGGGAGACAGCCTGGACTGTCCTGATGGGCTCAGTGTAGTCACAGGGGTCCAAATGAAAGGAGGAGGAA
+
ffffffffffffffffffffffffffffffffffffffffffffffffffffffffffffffffffffffffffffffffffffffffffffffffffffffffffffffffffffffffffffffffffffffffffffffffffffff
@cA01~tA01_GU182344.1_50625_50799_0_1_0_0_0:0:0_0:0:0_41a/2
CTATGTATCATCTCTCTCTCTCTATGATTTCTCTATGTCTGCCTCTGTATCTCTATGTATTATCTATCTATCTGTCTTCATCATCATCATCTCTATGTCTCATCTATTAATGAATCAATCAATCATCATCTATGTATCTATAACCTATTA
+
ffffffffffffffffffffffffffffffffffffffffffffffffffffffffffffffffffffffffffffffffffffffffffffffffffffffffffffffffffffffffffffffffffffffffffffffffffffff
@cA01~tA01_GU182344.1_22371_22544_0_1_0_0_0:0:0_0:0:0_41b/2
CCTTCAAAACACAAGTAATCGAAGCAAAAATAGACCATTGGGATTACCTCAAACTAAGCAACTTCTGCACCGCTAAAAATAAACCAACAAAGTGAAGAGACAACCCACAGATTGGGAGCAAATATGTGCAAACTATGCATCTGAGATGGG
+
ffffffffffffffffffffffffffffffffffffffffffffffffffffffffffffffffffffffffffffffffffffffffffffffffffffffffffffffffffffffffffffffffffffffffffffffffffffff
@cA01~tA01_GU182344.1_130827_130673_1_0_0_0_0:0:0_0:0:0_41c/2
AATTTGTAGATAGACACAAAATAGATAGATAGATAATAGATAGAAATATGCAGAAAGTTATGAACAAGACAGAAAGTGAGAGACTCAGAATTATAGAAAAAGGAAGATCAAGTCAACCAATCCAAGGAGAGTCAGAGAGAATAAAACAAT
+
ffffffffffffffffffffffffffffffffffffffffffffffffffffffffffffffffffffffffffffffffffffffffffffffffffffffffffffffffffffffffffffffffffffffffffffffffffffff
@cA01~tA01_GU182344.1_7180_7319_0_1_0_0_0:0:0_0:0:0_41d/2
CTCTACTAAAAATATAAAAATTAGCCGAGTGTGGTGGTGGGAGCCAGTAACCCAGCTACTTGGGAGGCTGAGGCTGGGGAATCTCTTGAATCCTGGAGGTGGAGGTTGCAGTGAGCCCAGATGGCACCACTGCACTCCAGCCTGGGCAAC
+
ffffffffffffffffffffffffffffffffffffffffffffffffffffffffffffffffffffffffffffffffffffffffffffffffffffffffffffffffffffffffffffffffffffffffffffffffffffff
@cA01~tA01_GU182344.1_137230_137367_0_1_0_0_0:0:0_0:0:0_41e/2
TCAAAACCACCTGTCCTCCTGTGAATTAGTAGGAAAGGGGAGCAGGAGCTAGTGCTGGTGCTGATCTCTGATTCCAAGATCTGAACTCACTCCAAGGAGTATTAGCGTTTACCTCCCCATGATCTATCTGTATCTCCACAGGTGATTGGA
+
ffffffffffffffffffffffffffffffffffffffffffffffffffffffffffffffffffffffffffffffffffffffffffffffffffffffffffffffffffffffffffffffffffffffffffffffffffffff
@cA01~tA01_GU182344.1_48957_48761_1_0_0_0_0:0:0_0:0:0_41f/2
ACACTGGAACCCAGGTCAAGGACAAGTTAAGAAACAACACAAGGATAGCCAGGCATGGTGGCAGGTGCATGTAATCCTAGCGACTTGGGAGGCTGAGGGCAGGAGAATCACTTGAACCCAGGAGACAGAGGTTGCAGTGAGCCTAGACCA
+
ffffffffffffffffffffffffffffffffffffffffffffffffffffffffffffffffffffffffffffffffffffffffffffffffffffffffffffffffffffffffffffffffffffffffffffffffffffff
@cA01~tA01_GU182344.1_127002_126881_1_0_0_0_0:0:0_0:0:0_420/2
GGGTGCTCCAAGCTGGGGTGTGCAGGGAGGAAGTGGTGTCAGCAGCAGAGAAAGAGAGGGAAGCAGTGCTAGGAACAGCAGGTCCTCTGAGGACAAAGGTATAACTGACACCCTCCAGCGTTTCCGTGACGGTAGGGGCTGCAGTGTGGC
+
ffffffffffffffffffffffffffffffffffffffffffffffffffffffffffffffffffffffffffffffffffffffffffffffffffffffffffffffffffffffffffffffffffffffffffffffffffffff
@cA01~tA01_GU182344.1_92049_92090_0_1_0_0_0:0:0_0:0:0_421/2
ACATGTAAATTCTGGATTTTTGTAGATTTATCTAGAATTTGTCTCATGTCCCAAGATTCCAGAGTTCCAACTCATGGTTTGCTCTCTCTCTGTCTCTCTGCCTCCCTCATTTTAAATTTTACAGAAATATCCAGTAACATAATGCTATAG
+
ffffffffffffffffffffffffffffffffffffffffffffffffffffffffffffffffffffffffffffffffffffffffffffffffffffffffffffffffffffffffffffffffffffffffffffffffffffff
@rand_0_0_0_0_1_1_0:0:0_0:0:0_422/2
AGCGCTTGAATCCCATGAATCTCTGCTAGACGAGTTAACAGGTGGCTGTCGTTTAAGCTAGCCTGGTTCAACGGTACCCCTCGTATGCTCTGGGGCGGTCTACGTAATAAAGAAACTTTTGAGGTGACCTTAGTGGTGGTTCCTCAGCAC
+
ffffffffffffffffffffffffffffffffffffffffffffffffffffffffffffffffffffffffffffffffffffffffffffffffffffffffffffffffffffffffffffffffffffffffffffffffffffff
@cA01~tA01_GU182344.1_90938_91044_0_1_0_0_0:0:0_1:0:0_423/2
TATTTGGTTCAATAAACACCTGTAAATCCCACAGATACAGAGGACCGACTCTATATTTATAGTATGAAAGATGATGTGTTGATATGTGTCCCCGTGGAGATGAGACTGACAAGGCCTATGACTCTACAAATGTTTCATCATGGAATGACT
+
ffffffffffffffffffffffffffffffffffffffffffffffffffffffffffffffffffffffffffffffffffffffffffffffffffffffffffffffffffffffffffffffffffffffffffffffffffffff
@cA01~tA01_GU182344.1_129772_129578_1_0_0_0_0:0:0_0:0:0_424/2
GAGAGAGACTGACTCGGTGAGGTCTGTACCAACAGAGACAGGGAAACAGGAGACATAAGTACAGACCAGGTGTCATAACAGAGGACAGACACAGGGGCCATACGGGGAAGTAGAAAAGAGAGAAAGAGGTAAAGGAGACACTCAGACAGA
+
ffffffffffffffffffffffffffffffffffffffffffffffffffffffffffffffffffffffffffffffffffffffffffffffffffffffffffffffffffffffffffffffffffffffffffffffffffffff
@cA01~tA01_GU182344.1_122772_123018_0_1_0_0_0:0:0_1:0:0_425/2
GACGGAAGTCAACAAAAGAGCTCGGAGGGCACTTCTGGGTCCTCATTTCATAAGCAGAGACCAACAAACAGGGGGAGGCCATAGGTGCCTGAGGTCCCTCAGTTGCCAACAGCAGACTCAGACATTCTATCTCTCTGAGTTCAAGGACCC
+
ffffffffffffffffffffffffffffffffffffffffffffffffffffffffffffffffffffffffffffffffffffffffffffffffffffffffffffffffffffffffffffffffffffffffffffffffffffff
@cA01~tA01_GU182344.1_41662_41856_0_1_0_0_0:0:0_0:0:0_426/2
TGCTTTAGCTGAGTGCTTCCTGTGGCTCCAGGGTACAAAACCCAGGCTGGGCTGCTTTCTGGCTTCCCCCAGCTACACTGCAAATGGGGTGACTCCATATGTCCCGAGCAGCTTTTCTGAGCCTTGAGGGACTGGCTCACATTGAAATGT
+
ffffffffffffffffffffffffffffffffffffffffffffffffffffffffffffffffffffffffffffffffffffffffffffffffffffffffffffffffffffffffffffffffffffffffffffffffffffff
@cA01~tA01_GU182344.1_78447_78625_0_1_0_0_1:0:0_0:0:0_427/2
AGGTTGGTTGAACATACACAATCAATACATGTGATTCATCACCTAAACAAAACTAAAAACAAAAACCACATGATCTTCTCAACACACATGTAGAACATACTTTTTACTAAGCATTTCTTCATGTTAAAAGCCCTCAACAAGCTAAGCATT
+
ffffffffffffffffffffffffffffffffffffffffffffffffffffffffffffffffffffffffffffffffffffffffffffffffffffffffffffffffffffffffffffffffffffffffffffffffffffff
@cA01~tA01_GU182344.1_33494_33641_0_1_0_0_0:0:0_0:0:0_428/2
CTGGTGGAGTCTCCCATTGCGCTGCTCTAATCCCCACTCCCCTCTTCCTCCTCCTTTCATGTGGACCCTTGTGATTACACTGAGCCCAGCGGGACAGTCCAGGCTGTCTCCCCATCTCAAGGTCAACTCATCAACAACCTGAGCTCCATC
+
ffffffffffffffffffffffffffffffffffffffffffffffffffffffffffffffffffffffffffffffffffffffffffffffffffffffffffffffffffffffffffffffffffffffffffffffffffffff
@cA01~tA01_GU182344.1_100188_100006_1_0_0_0_0:0:0_0:0:0_429/2
CCTCAGGTGATCCGCCCACCTCCGCCTCCTGAAGTGCCGGAATTACAGGCGTGAGCCACCGGCCTAAAAGGCATTTTAATGGGATGAGATGAAAACTCATCGCGATTGTAATTTACATTTCTCTGATGATGAGTGATGCCGAGTACTTTT
+
ffffffffffffffffffffffffffffffffffffffffffffffffffffffffffffffffffffffffffffffffffffffffffffffffffffffffffffffffffffffffffffffffffffffffffffffffffffff
@cA01~tA01_GU182344.1_110824_110674_1_0_0_0_1:0:0_0:0:0_42a/2
AACCCCTTGGCAGAGTCAAGTTGTGTGGGGACCAGGGTTGGACTAGGGTGTTCAAAGCTGGGTTGTGTGGTGGGGAAGTGGTAGGAACAGCAGATCCTCTGAGGACAAAGGTGTTACTCACACACTTCAGCGTTTCCATGACGGTAGGGG
+
ffffffffffffffffffffffffffffffffffffffffffffffffffffffffffffffffffffffffffffffffffffffffffffffffffffffffffffffffffffffffffffffffffffffffffffffffffffff
@cA01~tA01_GU182344.1_56448_56555_0_1_0_0_0:0:0_0:0:0_42b/2
TCTCTCTACAGTCGTCTTGTCATTCTCCCCACCTCATTCCCAGCATTTGAGTCAGAGCCTCTTCCTTCCACATCAGATTGTTTTCACCTTTGTGCCTTCATGGCTGACAGCTGTGTGTGCAAAATCCTTCCGCCAATCTTTCAGGGGTTC
+
ffffffffffffffffffffffffffffffffffffffffffffffffffffffffffffffffffffffffffffffffffffffffffffffffffffffffffffffffffffffffffffffffffffffffffffffffffffff
@cA01~tA01_GU182344.1_74118_74258_0_1_0_0_0:0:0_0:0:0_42c/2
TGGAGTCCATCACAATTGGCTGGAGACAAATGTAAGACAAGAATATTTGCAGTTTCCCCAGACTGACACAGTTGCAGGTTCCCCGAAGTAATGAGTCCTGAGACACCTCCAACAAGAGCTAGAAAAGGTATCACTTCAAGAGGAGTTGCA
+
ffffffffffffffffffffffffffffffffffffffffffffffffffffffffffffffffffffffffffffffffffffffffffffffffffffffffffffffffffffffffffffffffffffffffffffffffffffff
@cA01~tA01_GU182344.1_60340_60301_1_0_0_0_0:0:0_0:0:0_42d/2
TTTCACTTGACCCCTGCCCACCTCTCCAACCTAACTGGCTTACTTCCTAGTCTACTTGAGGCTGCAATCACACTGAGGAACTCACAATTCCAAACATACAAGAGGCTCCCTCTTAACGCAGCACTTAGACACGTGTTGTTCCACCTTCCC
+
ffffffffffffffffffffffffffffffffffffffffffffffffffffffffffffffffffffffffffffffffffffffffffffffffffffffffffffffffffffffffffffffffffffffffffffffffffffff
@cA01~tA01_GU182344.1_70387_70271_1_0_0_0_0:0:0_0:0:0_42e/2
TATACACGCATCCTTTTTTTAATCCAATCATTCATTCACAGACACTTAGATTGATTTCATATCTTTGCTATTGCAAACAGTGCTGCAATAAACATACAGGTGCAGGTATTTTTTGAGTAGATACCCAGCAGCGGGACCCCTAGATCGAAT
+
ffffffffffffffffffffffffffffffffffffffffffffffffffffffffffffffffffffffffffffffffffffffffffffffffffffffffffffffffffffffffffffffffffffffffffffffffffffff
@cA01~tA01_GU182344.1_131916_131713_1_0_0_0_0:0:0_0:0:0_42f/2
ACTCTTTTCTTTTCATTTTCAAAAATATTTATTGAGGTTAAATGTAACTATATAATTTACCAACTTTACCATTTTTAAAAGTAAAATCTAGTGGTCATAAATACCTTTATATGCTGGGTGTGGTGGTTCACGGTTGTAATCTTGGCGCTT
+
ffffffffffffffffffffffffffffffffffffffffffffffffffffffffffffffffffffffffffffffffffffffffffffffffffffffffffffffffffffffffffffffffffffffffffffffffffffff
@cA01~tA01_GU182344.1_55600_55788_0_1_0_0_0:0:0_0:0:0_430/2
ATATGTTATTTTACATGGAAAGGAGGAATGAAGATTGCAGATGGAATTATGGTTGCTAATCAGCTGAACTTAAAACAAGGGTATCCTGGATGATTTCCAGGAGATTATGAGGGATTTTCATCTTGGTGAACCCAATAGAATCCCCAAGTT
+
ffffffffffffffffffffffffffffffffffffffffffffffffffffffffffffffffffffffffffffffffffffffffffffffffffffffffffffffffffffffffffffffffffffffffffffffffffffff
@cA01~tA01_GU182344.1_39367_39212_1_0_0_0_0:0:0_0:0:0_431/2
ATGGTCTATTTTTGCTTCGATTACTTGTGTTTTGAAGGTTTAAAACAAAATGTCTTCCTTCAGACAAACGTCCTGGAGCATTTCCCCAATATTTTCTTCTACGTGTTTCATAGGTTCAGGCCTTAGACTCACATCTTTAATCCATTTTCA
+
ffffffffffffffffffffffffffffffffffffffffffffffffffffffffffffffffffffffffffffffffffffffffffffffffffffffffffffffffffffffffffffffffffffffffffffffffffffff
@cA01~tA01_GU182344.1_5048_5282_0_1_0_0_0:0:0_0:0:0_432/2
TACTATCTATTGATCGATCTATCATTTATCTATGTATGTATCTATCATCTATCATCATCTGTGTATCTATGACCTATCTCTCTGTTATCTATCATCTATCAATCAATGTATGTATGTATGCATCTATCCATCTATCATCATGTGTTTATC
+
ffffffffffffffffffffffffffffffffffffffffffffffffffffffffffffffffffffffffffffffffffffffffffffffffffffffffffffffffffffffffffffffffffffffffffffffffffffff
@cA01~tA01_GU182344.1_125933_126031_0_1_0_0_0:0:0_0:0:0_433/2
AGGCCCATATCTCCACTCCAGGCCCGTATCTCCACTCCAGGCCCATATCTCCACACCCAGGCCCATATCTCCCCTCCAGGCCCATATCTGCACTCCAGGCCCATATTTACACCTCCAGGCCCATATCTCCACACCCAGGCCCATATCTCC
+
ffffffffffffffffffffffffffffffffffffffffffffffffffffffffffffffffffffffffffffffffffffffffffffffffffffffffffffffffffffffffffffffffffffffffffffffffffffff
@cA01~tA01_GU182344.1_128333_128509_0_1_0_0_2:0:0_0:0:0_434/2
GGAGCATCAACCCCTTCCTATGTGGATGGAGCCTGGTGGTGGCATCAGCATCCCACCCTTGCTGATCCCACGGTAGCCAACCTTCTCCTTGTTTGGTTTCTTTAATTAATTGATTAATTAATTTATTTTTGAGACAGTCACTTTTTCACC
+
ffffffffffffffffffffffffffffffffffffffffffffffffffffffffffffffffffffffffffffffffffffffffffffffffffffffffffffffffffffffffffffffffffffffffffffffffffffff
@cA01~tA01_GU182344.1_30227_30133_1_0_0_0_0:0:0_0:0:0_435/2
CTTTGTCAACTCTAAAGGGACTGTGTGTACATGGATGTATTTTAGACAGTTTCTGCTAAGGGGCTGTCTGTGTCCACACACTTGATGATGCTACACTTTATGTAGCCTTATAGAACCCTTTAAATTTAGTAGCCAGAGCCCTCTAATTTG
+
ffffffffffffffffffffffffffffffffffffffffffffffffffffffffffffffffffffffffffffffffffffffffffffffffffffffffffffffffffffffffffffffffffffffffffffffffffffff
@cA01~tA01_GU182344.1_98189_98079_1_0_0_0_0:0:0_0:0:0_436/2
TCTTTCCGTCACTCTCCCTACGAGTGGTCAGACCCGAGTGACCCACTGCTTGTTTCTGTCACAGGTGAGAAAAGCCCATATCTCTCTCATGTCCTATGATCCTAAATCCTTAGCTAAGGAGCTTCCTGCTGATGATGGAGAAAAGCATGG
+
ffffffffffffffffffffffffffffffffffffffffffffffffffffffffffffffffffffffffffffffffffffffffffffffffffffffffffffffffffffffffffffffffffffffffffffffffffffff
@cA01~tA01_GU182344.1_40358_40220_1_0_0_0_0:0:0_0:0:0_437/2
TTGGAAACCTGGGGAGGTGGAAACCTTGGATTCAGGCGTTGACTCAGCATCTCACAGCTCTGACATTGTACGCCTGTCTTCTACCATCTCCAAACTCCAGATACTCCAACAGCGAAAGGGATCTGGACCCAAAACAGGGCTCTGTGAAAT
+
ffffffffffffffffffffffffffffffffffffffffffffffffffffffffffffffffffffffffffffffffffffffffffffffffffffffffffffffffffffffffffffffffffffffffffffffffffffff
@cA01~tA01_GU182344.1_135920_136076_0_1_0_0_0:0:0_0:0:0_438/2
CTTCCGCCAATCTTTCAGGGGTTCAATCCGTGTTTTTCATTAATGTCACAAATATCTGATTAGTGAGAACTTCTCTGTCACCTGAAATAATACTCTCAGCATTATCTATTATTGATTTGAAAATTTGGCTTGGCCCCGTGGCTCATGCCT
+
ffffffffffffffffffffffffffffffffffffffffffffffffffffffffffffffffffffffffffffffffffffffffffffffffffffffffffffffffffffffffffffffffffffffffffffffffffffff
@cA01~tA01_GU182344.1_3287_3503_0_1_0_0_1:0:0_0:0:0_439/2
CCTCTTAGGCTGTTGTATCTGTTTCCCACTAATCTCTTTCCTGGTGTTTATGTAGGGGTGGAAGAGGAACCACGACAGGCTGCATGTCCAGGCTCTTAGCAGCCTGAATCAATCTCTTTTGGACAGATTGGAAAGGCTGGCAGGAGGTAC
+
ffffffffffffffffffffffffffffffffffffffffffffffffffffffffffffffffffffffffffffffffffffffffffffffffffffffffffffffffffffffffffffffffffffffffffffffffffffff
@cA01~tA01_GU182344.1_38928_38807_1_0_0_0_0:0:0_0:0:0_43a/2
AGTGTTTCTCCATGTGGGTCAGACTGGTCTCAAACTCCCGACCTTATGAGATTCACCCACCTCAGGCTCTCAAAGTTCTAGGATGACAGACGTGAGCCACCACGCCCGGCCTAAAAGCCATTTTAATGGGGTGAGATGAAAACTCACTTT
+
ffffffffffffffffffffffffffffffffffffffffffffffffffffffffffffffffffffffffffffffffffffffffffffffffffffffffffffffffffffffffffffffffffffffffffffffffffffff
@cA01~tA01_GU182344.1_132371_132139_1_0_0_0_0:0:0_0:0:0_43b/2
TTTGTTACCTTCCACCCTTCCCTTCCTGGCCTCTGGTATCCACCATTCTATTCTCTACCTTCATGAGATCCACCTTTTATCTCCTGCATGTGGTGAGAAATGGGAATCTTTGTAATGACCTCCAGTTCCATCCATGTGGCTGCAAATGAC
+
ffffffffffffffffffffffffffffffffffffffffffffffffffffffffffffffffffffffffffffffffffffffffffffffffffffffffffffffffffffffffffffffffffffffffffffffffffffff
@cA01~tA01_GU182344.1_74299_74101_1_0_0_0_1:0:0_0:0:0_43c/2
AAGATGAATCTTCCTTTCCTTGTCTATTTTCTCATGCCAGAGAATTGGAATCTTATATTCCATTAACTCTTTCTGTTCTGTTCATCCAGATTCTATGAAGGAGAAAGGAAAAGATGTGATACTGTAATTTTGCTCCATTTGTCTAAAATG
+
ffffffffffffffffffffffffffffffffffffffffffffffffffffffffffffffffffffffffffffffffffffffffffffffffffffffffffffffffffffffffffffffffffffffffffffffffffffff
@cA01~tA01_GU182344.1_28138_27932_1_0_0_0_0:0:0_0:0:0_43d/2
CTCAGTGGTCATCATCCTCTTCATCCTCCTCCTCTTCTTTCTCCTTCATCGCTGGTGCTGCAACAAAAAAAGTAAGTCTCACGAAGCAGAGGCCAGAGAGCTCAGGGCCATGTGGGGAAGCAGGATGGGAGCACTCAGGTGTGTGTTCCT
+
ffffffffffffffffffffffffffffffffffffffffffffffffffffffffffffffffffffffffffffffffffffffffffffffffffffffffffffffffffffffffffffffffffffffffffffffffffffff
@cA01~tA01_GU182344.1_109111_108977_1_0_0_0_0:0:0_0:0:0_43e/2
GCGCCAAATAACATCCTGTGCGCTGCTGAGCTGAGCTGGGGCGCGGCCGCCTGTCTGCACCGGCAGCACCATGTCGCTCATGGTCATCATCATGGCGTGTGTTGGTGAGTCCTGGAAGGGAATAGAGGGAGGGAGCGTGGGGATGGAGAT
+
ffffffffffffffffffffffffffffffffffffffffffffffffffffffffffffffffffffffffffffffffffffffffffffffffffffffffffffffffffffffffffffffffffffffffffffffffffffff
@cA01~tA01_GU182344.1_137270_137152_1_0_0_0_1:0:0_0:0:0_43f/2
TCTATTCCTCTATAATTACTTCTTTGATCCTTTATCTTATCCATTAGAAAATCAGCCTAAAACCTCTTCCATATTTGGCTTTCTGTGAACATGAGATCATATGGAAAATATGAAAGCCCCCTGAACCCACCAGCACAGGCCCTGAAATAG
+
ffffffffffffffffffffffffffffffffffffffffffffffffffffffffffffffffffffffffffffffffffffffffffffffffffffffffffffffffffffffffffffffffffffffffffffffffffffff
@cA01~tA01_GU182344.1_18794_18969_0_1_0_0_0:0:0_0:0:0_440/2
CATATGTGGGGTTATTTGGAATGTGAGCCACAGAATCCAGTCTGGAGACCACAAGTTCACACAGCATACAGGGGTTGGTGTTCTGGGGCCATGATATCCTGGGACGATTACTCTCCATTACATGGAAGGCAGAGGTGTCAGAATAAACAT
+
ffffffffffffffffffffffffffffffffffffffffffffffffffffffffffffffffffffffffffffffffffffffffffffffffffffffffffffffffffffffffffffffffffffffffffffffffffffff
@cA01~tA01_GU182344.1_19487_19697_0_1_0_0_0:0:0_1:0:0_441/2
AGATATGTTTTCCCTTTTTGGATTCTTTTATTCTCTCTGACACTCCTTGGATTGGTTGACTTGATGTTACTTTTTTAAATTCTAAGTTTCTCACGTTGTGTCCTGTTCATAACTTTCTGCATATTTCTATCTATTATCTGTCGATCTATC
+
ffffffffffffffffffffffffffffffffffffffffffffffffffffffffffffffffffffffffffffffffffffffffffffffffffffffffffffffffffffffffffffffffffffffffffffffffffffff
@cA01~tA01_GU182344.1_411_266_1_0_0_0_0:0:0_0:0:0_442/2
GGAGGCTGCAATGAGCCGAGGTCTCACCACTGCATTCCAAACTGGGTGACGAAGTGAGATTGCGTCTCAAAAAAAAAAAAAGTTCTAAAAGTTGTGACTTGGGTGTGGCAGATTGTGACATACTGCCAGCTGCTAGAAATGCTGGGGCAG
+
ffffffffffffffffffffffffffffffffffffffffffffffffffffffffffffffffffffffffffffffffffffffffffffffffffffffffffffffffffffffffffffffffffffffffffffffffffffff
@cA01~tA01_GU182344.1_6414_6345_1_0_0_0_0:0:0_0:0:0_443/2
GAGGTTCTCTCAGCCCCTCAACCTTACCCACTTCCCAGAAGCCCATCCTGGCCTGTCACCCACAGAGAGATGTCATCACCAGCAACGCCTACACCCTTTTCTTTTTGTTTGAAGAAATATTTATTGAGGTGAAATATACCTATGTAATTT
+
ffffffffffffffffffffffffffffffffffffffffffffffffffffffffffffffffffffffffffffffffffffffffffffffffffffffffffffffffffffffffffffffffffffffffffffffffffffff
@cA01~tA01_GU182344.1_113833_113633_1_0_0_0_0:0:0_0:0:0_444/2
CAGGAGAACCCAAGGACACCCATATTTCTGACCTGAGTTGGGCCCTGTGGCCTCAGGCCTTGTGGCACCTACAGATGCCATGCTTATTCTGACACCTCTGACTTCCATGCAATGGAGAATAATCGTCCCAAAATATCATGGCCCCAGAAC
+
ffffffffffffffffffffffffffffffffffffffffffffffffffffffffffffffffffffffffffffffffffffffffffffffffffffffffffffffffffffffffffffffffffffffffffffffffffffff
@cA01~tA01_GU182344.1_103843_103992_0_1_0_0_0:0:0_0:0:0_445/2
CAGAGCACTTTCTCTATTCCAGGATTTGTGCTGGAGGATTCAGCGGGCTTTCACATTTTCTATATGATCTCATGCTCACAGAAAGCCAAATACGGAAGAGGTTTTAGGCTGATTGCCTAATGGATAAGATAAAGGATCAAAGAAGTAATT
+
ffffffffffffffffffffffffffffffffffffffffffffffffffffffffffffffffffffffffffffffffffffffffffffffffffffffffffffffffffffffffffffffffffffffffffffffffffffff
@rand_0_0_0_0_1_1_0:0:0_0:0:0_446/2
TACGACCTCCCCGGCGCGCGATGAATGTACTCTCTTTTTAAGGAGAATAGTCAAGCTTCAAGTCGAAGGGCTGCGAAAGCGACTACATCGATATCCAAGGGCACGAACTACTACCAGGTCTGAAGTATAACTCAGTTGGCGTGCCAAGGG
+
ffffffffffffffffffffffffffffffffffffffffffffffffffffffffffffffffffffffffffffffffffffffffffffffffffffffffffffffffffffffffffffffffffffffffffffffffffffff
@cA01~tA01_GU182344.1_112207_112113_1_0_0_0_0:0:0_0:0:0_447/2
CTGATAATTTTCTACAGCAGCAACAGGAAACCAACACTGGAACCCAGGTCAAGGACAAGTTAAGAAAAGACACAAGGATAGCCAGGCATGGTGGCAGGTGCATGTAATCCTAGCGACTCGGGAGGCTGAGAGCAGGAGAATCGCTTGAAC
+
ffffffffffffffffffffffffffffffffffffffffffffffffffffffffffffffffffffffffffffffffffffffffffffffffffffffffffffffffffffffffffffffffffffffffffffffffffffff
@cA01~tA01_GU182344.1_116042_116018_1_0_0_0_0:0:0_0:0:0_448/2
ATGGGTGAGAAATGAGAATATTTGTAATGACTTCCAGTTCCATCCATGTGGCTGCAAATATCAGGATGTTATTCTTTCTATGGATGAGTAGTCTCCGCTGTGCGTATGTACTACATTCTCTCTATCCATTCATCCACTGATGGGCAGGTA
+
ffffffffffffffffffffffffffffffffffffffffffffffffffffffffffffffffffffffffffffffffffffffffffffffffffffffffffffffffffffffffffffffffffffffffffffffffffffff
@rand_0_0_0_0_1_1_0:0:0_0:0:0_449/2
GGTCCTGCCAGCGCGCACAGCTTATTTACGCCTACTGAGACAAGTGTAAGGGTCATGACCGTGAGCGTCGGGGAGTTGGCATAATCGTGACCTGATAGGTTAGCTCCAACATCAATGAAATTTACACGCAACACAGAGGCAAATATTCCC
+
ffffffffffffffffffffffffffffffffffffffffffffffffffffffffffffffffffffffffffffffffffffffffffffffffffffffffffffffffffffffffffffffffffffffffffffffffffffff
@cA01~tA01_GU182344.1_144384_144177_1_0_0_0_0:0:0_1:0:0_44a/2
AGTCTGGGAAACTCACTAGAACTACAGGGACAGTGTGGGGGAGGGAATTGGGAGATGTTGATCAAATGATACAAACTATCAGGTATTCAGGAGGAATGGGTCTGAAGATCTCTTGTACAGCTTTGCCACTATGGTTGACAATACTGTACT
+
ffffffffffffffffffffffffffffffffffffffffffffffffffffffffffffffffffffffffffffffffffffffffffffffffffffffffffffffffffffffffffffffffffffffffffffffffffffff
@cA01~tA01_GU182344.1_132220_132402_0_1_0_0_0:0:0_0:0:0_44b/2
AAGGAGGGAAACTCTTTCTCAAAAAAGAAAAAAAAAAAAAGAGAACTTTCATAGTGTCCAGCAATTTCACTACTGGGTTTATATCCAAAGGAAAGGACATCAGTGTATCGAAGTGATATCTGCACTCATATGACTGTTCCAGCACTGTTC
+
ffffffffffffffffffffffffffffffffffffffffffffffffffffffffffffffffffffffffffffffffffffffffffffffffffffffffffffffffffffffffffffffffffffffffffffffffffffff
@cA01~tA01_GU182344.1_51223_51423_0_1_0_0_1:0:0_0:0:0_44c/2
CCTTGGGCCCTGCAGGGAGCCTACGTTCATGGGCCTCCCCTTCCCTGGATAGATGGTACATGTCATAGGAGCTCCGGGAGCTGCAGGACAAGGTCACATTCTCTCCTGCCAGAACCGTGGGGCCCAGCTGGGCTGAGAGAGAAGGTTTCT
+
ffffffffffffffffffffffffffffffffffffffffffffffffffffffffffffffffffffffffffffffffffffffffffffffffffffffffffffffffffffffffffffffffffffffffffffffffffffff
@cA01~tA01_GU182344.1_49495_49303_1_0_0_0_0:0:0_1:0:0_44d/2
GGAAAGACATTAGTTCGAAAGAGATACAACAGCCCAAGAGATGAGGCTGAGCCCAGCGGCAAGGGAATCAGAGGCTACTAGAGACAGAGGGACAGAGAAGAGTGAGGGAGACAGATGGAAGGACCTGCACCAGGAGTTATGGGCACAGAA
+
[truncated: 3,237,230 more chars]
