# Supplementary material for: Accurate and Efficient KIR Gene and Haplotype Inference From Genome Sequencing Reads With Novel K-mer Signatures
Source: Front Immunol. 2020 Nov 26;11:583013. doi: 10.3389/fimmu.2020.583013 (PMC7727328; doi:10.3389/fimmu.2020.583013)
Supplement: Supplemental Data Sheet 2 — Raw reads from synthetic evaluation, whose results are in Table 2 . Each of the six simulated individuals have a pair of fastq files for each parental haplotype. [file DataSheet_2.zip › 1/GU182340_paired.bwa.read2.fastq]

@cA01~tA01_GU182340.1_66473_66603_0_1_0_0_1:0:0_0:0:0_0/2
AGGTGTGGAGAGAGCAAAAAACATCTAGGGTGGAAAATGCCTCCCATCAAGAGACATTGGGGCTCCCCCAACGATGGTTGCATCTGTGCCCCCCATGTGGAAATCACTCTTTGGTGAGAGGTGGGGGCTTCTGGAAATGGGCAATGGCGG
+
ffffffffffffffffffffffffffffffffffffffffffffffffffffffffffffffffffffffffffffffffffffffffffffffffffffffffffffffffffffffffffffffffffffffffffffffffffffff
@cA01~tA01_GU182340.1_85669_85813_0_1_0_0_0:0:0_0:0:0_1/2
TATCAGTGTCCAAGAGCAGAGGCCAAATGCACCTTGTTTACCATTTGTGGAAAGGATAAGAATGCCGCCCCACCCCAAAATGTTCCTGTCCTAGTCGCCATATCTTGTGAATATGTTATTTTACATGGAAAAAAGGAATGCAGATTGCAG
+
ffffffffffffffffffffffffffffffffffffffffffffffffffffffffffffffffffffffffffffffffffffffffffffffffffffffffffffffffffffffffffffffffffffffffffffffffffffff
@cA01~tA01_GU182340.1_58880_58930_0_1_0_0_0:0:0_1:0:0_2/2
GCCCTCTCTAGAAAGTCCTGCCTCTGTGGCTGCTGCCTTGGGCCAGGGACCATCCTGTTTGTGAGGAACACACACCTGACTGCTCCCATCCTGCTTCCCCACATGGCCCTGAGCTCTCTGGCCTCTGCTTCGTGAGACTTACTTTTTTTG
+
ffffffffffffffffffffffffffffffffffffffffffffffffffffffffffffffffffffffffffffffffffffffffffffffffffffffffffffffffffffffffffffffffffffffffffffffffffffff
@cA01~tA01_GU182340.1_30430_30545_0_1_0_0_1:0:0_0:0:0_3/2
ACGTCTCAGATCCAACCTCCTGAACACGAGATGCCTAAAATCTGTGCTAACGTGAAAGACTTTTCATGTATTTTTATTGTTTTTATCTGAGATTCAAACTCTTCTTCATGTGTAATATGCAAAATATTTAATAGGTATTATTAAGGTTTT
+
ffffffffffffffffffffffffffffffffffffffffffffffffffffffffffffffffffffffffffffffffffffffffffffffffffffffffffffffffffffffffffffffffffffffffffffffffffffff
@cA01~tA01_GU182340.1_44364_44405_0_1_0_0_0:0:0_0:0:0_4/2
AGGAAAAAATAAATCTAACTCACACTATAAAAACACTTCTTAGTTTTTATCTAGTTGTACATTTTTTATGATTTATATTTAAATTTGAGAAATAAAAGTCATATACGGTCATCCTTCACTATTCGTGGGTGATTGGTTTCGAGATCTCCA
+
ffffffffffffffffffffffffffffffffffffffffffffffffffffffffffffffffffffffffffffffffffffffffffffffffffffffffffffffffffffffffffffffffffffffffffffffffffffff
@cA01~tA01_GU182340.1_47472_47657_0_1_0_0_0:0:0_0:0:0_5/2
TGTGACCGTGATCTCCAGGGGGTTGCTGGGTGCCGACCACCCACTGGGGTAGTGTGGTTGTGAACCCCGACATGTATAGGTCCCTGCGTGTGCTGGGGTCACAGGGCCCATGAAAAGGCTGTTCCAGAATATTATGTTGTAGAGCTCAGG
+
ffffffffffffffffffffffffffffffffffffffffffffffffffffffffffffffffffffffffffffffffffffffffffffffffffffffffffffffffffffffffffffffffffffffffffffffffffffff
@cA01~tA01_GU182340.1_63338_63557_0_1_0_0_0:0:0_0:0:0_6/2
GGCACCAGTGTCCACACACCCTGTTCCTGGTGGGGACTGGGAGCCACTCTTGCCATGCCTGTGCCTTCTCCATGGTGCCAGCTTCCATAGGCTGGCTTCTGGTGCTGGTTTGAGGAGTATCAACCCCTCCCTATGTGGATGGAGCCTGGT
+
ffffffffffffffffffffffffffffffffffffffffffffffffffffffffffffffffffffffffffffffffffffffffffffffffffffffffffffffffffffffffffffffffffffffffffffffffffffff
@cA01~tA01_GU182340.1_41929_41720_1_0_0_0_1:0:0_0:0:0_7/2
CTGGGACGTTCCTCCTGATCTCAGGACGTTGCTGTCTTAGTCCATTTTTGTTGCTCTAAAGGAACACTTGAGCCTGGGCAACTTCTAAAGAAAAGAGATTGGTTTGCCTCACCGTTCTGCAGGCTGTACTGGAAGCATGGCACCAGCATC
+
ffffffffffffffffffffffffffffffffffffffffffffffffffffffffffffffffffffffffffffffffffffffffffffffffffffffffffffffffffffffffffffffffffffffffffffffffffffff
@cA01~tA01_GU182340.1_128311_128182_1_0_0_0_0:0:0_0:0:0_8/2
CTGGGTGGTCGGCACCCAGCAACCCCCTGGTGATCATGGTCACAGGTCAGAGGCTTTCTGTCTGGGCTTCTCACTGTCCCACCTCCTGAATCCCAGAGCTTCTGGTGGGGGTGTCCATCAGGGTCCCATCACCCAGGCCCCAACTGTATT
+
ffffffffffffffffffffffffffffffffffffffffffffffffffffffffffffffffffffffffffffffffffffffffffffffffffffffffffffffffffffffffffffffffffffffffffffffffffffff
@rand_0_0_0_0_1_1_0:0:0_0:0:0_9/2
CTCCCGGTAACATGTGATATTTAAGGCGGGGTTCGGCCCTTGAAACGGACCGTGACTTTAGATACTTGCTTAATCTCTGATTCGATCGTGTTCTCTCTACATAGACATCTTAACCAAAGTGTACAAGTCGGTAACCGATGCGACCAAGTG
+
ffffffffffffffffffffffffffffffffffffffffffffffffffffffffffffffffffffffffffffffffffffffffffffffffffffffffffffffffffffffffffffffffffffffffffffffffffffff
@cA01~tA01_GU182340.1_88331_88532_0_1_0_0_0:0:0_0:0:0_a/2
TTAAAAAGAGCTTGGAAGCTCCATCACACCCCCTTTCTCCCTCTCTTGCCATGTGATCTCTGTGGTCTCTGCACACGCAGGACCCCCTTCTCTTCTGTCAGTGTGGGAGCAGCCTGAGGCCGCAGCCAGAAATAGATGGTAGTGTCCTGC
+
ffffffffffffffffffffffffffffffffffffffffffffffffffffffffffffffffffffffffffffffffffffffffffffffffffffffffffffffffffffffffffffffffffffffffffffffffffffff
@cA01~tA01_GU182340.1_20642_20532_1_0_0_0_0:0:0_0:0:0_b/2
TCCTGGGTTCAAGTGATTCTCCTGCTTCAGCCACCTGAGTAGCTGGTGCTACAGGCGCGCACCACCACGCCAGGCTACTTTTTGTATTTTTAGTAGAGAGGGGGTTTCACCATGTTGGTCGAGCTGGTCTCCAACTCCTGACCACGTGAT
+
ffffffffffffffffffffffffffffffffffffffffffffffffffffffffffffffffffffffffffffffffffffffffffffffffffffffffffffffffffffffffffffffffffffffffffffffffffffff
@cA01~tA01_GU182340.1_101315_101508_0_1_0_0_0:0:0_0:0:0_c/2
TGCACTTCCTACTTTGAGCTACAGCACTGTAAGATAATTAAAAAACCGTTTTGTTTTCACCCACGAATCTTGTGGAAATTTGTTATGGCAACAATAGGAAAGGATTCCAACTGCACAGCCTGAGCATGGGGCCGTGGCTGAATGAGTCAG
+
ffffffffffffffffffffffffffffffffffffffffffffffffffffffffffffffffffffffffffffffffffffffffffffffffffffffffffffffffffffffffffffffffffffffffffffffffffffff
@cA01~tA01_GU182340.1_103508_103425_1_0_0_0_1:0:0_0:0:0_d/2
GTGCATCCCTGTAATCCCAGCTCCTGCTCTGGAGGATGAAGCAGGAGAATGACTTCAACCCAGGAGGTGGAGGTTGCAGTGAGTGGAGATCGCATCACTGCACTCCAGCCTGGGTGACACAAGGAGACTCCATCTCAAAAAATAAAAATA
+
ffffffffffffffffffffffffffffffffffffffffffffffffffffffffffffffffffffffffffffffffffffffffffffffffffffffffffffffffffffffffffffffffffffffffffffffffffffff
@cA01~tA01_GU182340.1_19942_20027_0_1_0_0_0:0:0_0:0:0_e/2
GTAGGAGGGTTTGGAGGTGCCCTGTCTGCCATCCTGTGCCCTGATCCCTCCCTCACACCCAAGCTTCGTCTTCTCTCTGCATCTGTCCATGCTTCTCTCCATCATCAGCAGGAAGCTCCTCAGCTAAGGCTCTAGGATCATAGGACATGA
+
ffffffffffffffffffffffffffffffffffffffffffffffffffffffffffffffffffffffffffffffffffffffffffffffffffffffffffffffffffffffffffffffffffffffffffffffffffffff
@cA01~tA01_GU182340.1_129096_129033_1_0_0_0_1:0:0_0:0:0_f/2
GAAAAAGTGACTGTCTCAAAAATAAATTAATTAATCAATTAATTAAAGAAACCAAACAAGGAGAAGGTTGGCTACCGTGGGATCAGCAAGGGTGGGATGCTGATGCCACCACCAGGCTCCATCCACATAGGAAGGGGTTGATGCTCCTGG
+
ffffffffffffffffffffffffffffffffffffffffffffffffffffffffffffffffffffffffffffffffffffffffffffffffffffffffffffffffffffffffffffffffffffffffffffffffffffff
@cA01~tA01_GU182340.1_65954_66146_0_1_0_0_0:0:0_0:0:0_10/2
CTGAATGTGGCCATTGTAGTCCATCTGAGTCCCACTATTTGGGGAACAGACTGGTTTCCTCACCTGTGACAGAAACAAGCAGTGGGTCACTAAGGTCTGACCACTCGTAGGGAGAGTCACGGAAAGAGCCGAAGCATCTGTAGGTCCCTC
+
ffffffffffffffffffffffffffffffffffffffffffffffffffffffffffffffffffffffffffffffffffffffffffffffffffffffffffffffffffffffffffffffffffffffffffffffffffffff
@cA01~tA01_GU182340.1_6894_7016_0_1_0_0_0:0:0_0:0:0_11/2
GTTGAAGAGCAGCCTGGCCAATATAGCGAAACTCTGTCTCTACTAAAAATATAAAAATTAGCCGAGTGTGGTGGTGGGAGCCAGTAACCCAGCTACTTGGGAGGCTGAGGCTGGGGAATCTCTTGAATCCTGGAGGTGGAGGTTGCAGTG
+
ffffffffffffffffffffffffffffffffffffffffffffffffffffffffffffffffffffffffffffffffffffffffffffffffffffffffffffffffffffffffffffffffffffffffffffffffffffff
@cA01~tA01_GU182340.1_20115_20212_0_1_0_0_0:0:0_0:0:0_12/2
GATGACATCCCTGTGTGGGTGAGAGGCCAGGATGGGCTTCTGGGAAATGGGTAATGTTGAGGGGCTGAGGGAACCTCTGATCTTCCCAAACTGAGCCCAGTCTCTCTCCTCTGGGTCTCTCCTGACCGTTTTCTCCATCTGCCTGTGTGC
+
ffffffffffffffffffffffffffffffffffffffffffffffffffffffffffffffffffffffffffffffffffffffffffffffffffffffffffffffffffffffffffffffffffffffffffffffffffffff
@cA01~tA01_GU182340.1_13165_12960_1_0_0_0_0:0:0_0:0:0_13/2
ATTGAATCAGCAATAAATCAAAAATATTTTGAGAAAAAAAATCCCCGAAGTTTCAAAAAGCAAAAAACTATGTTGAATCGACACAAATTGAGTGGCGTGTAGGCTGTGTCAGGAATTATAAGTAATCAAGAGATGATTTCATGTATACAG
+
ffffffffffffffffffffffffffffffffffffffffffffffffffffffffffffffffffffffffffffffffffffffffffffffffffffffffffffffffffffffffffffffffffffffffffffffffffffff
@cA01~tA01_GU182340.1_101308_101082_1_0_0_0_0:0:0_0:0:0_14/2
GGATGCAAGTGTTGGCTCAAACCTCCCAGCTCTGTGAATGAGGGCCTGTCTTCCACCATCTCTGAACTCCAGACACTCCAACAGTGAAAGGGATCTAGGGCCACCAAAGGGCTCAGCGAAGTCTCTTAACCTTTAATGTCCTGCAGGTGA
+
ffffffffffffffffffffffffffffffffffffffffffffffffffffffffffffffffffffffffffffffffffffffffffffffffffffffffffffffffffffffffffffffffffffffffffffffffffffff
@cA01~tA01_GU182340.1_19465_19310_1_0_0_0_0:0:0_0:0:0_15/2
TAGATGACAGGTAGAGAATTTGTAGATAGGCACCGAATAGATAAATAGATAGATCGACAGATAATAGATAGAAATATGCAGAAAGTTATGAACAGGACACAACGTGAGAAACTTAGAATTTAAAAAAGTAACATCAAGTCAACCAATCCA
+
ffffffffffffffffffffffffffffffffffffffffffffffffffffffffffffffffffffffffffffffffffffffffffffffffffffffffffffffffffffffffffffffffffffffffffffffffffffff
@cA01~tA01_GU182340.1_41814_41652_1_0_0_0_0:0:0_0:0:0_16/2
GAAGCACTCAGCTAAAGCACTGCATGACGTCCTCCTCCAGGAAGAACAGGAAGACAGCCCAGGCTGCTCTGGGACGTTCCTCCTGATCTCAGGACGTTGCTGTCTTAGTCCATTTTTGTTGCTCTAAAGGAACACTTGAGCCTGGGCAAC
+
ffffffffffffffffffffffffffffffffffffffffffffffffffffffffffffffffffffffffffffffffffffffffffffffffffffffffffffffffffffffffffffffffffffffffffffffffffffff
@cA01~tA01_GU182340.1_21088_20888_1_0_0_0_0:0:0_0:0:0_17/2
TTTTACCCTCCACCCTTTTATTCCTGGCCTCTGGAAGCCACCATTCTACTCTCTACCTTCATGAGATCCACCTTTTAGCTCTGTATATGGGTGAGAAATGGGAATCTTTGTAATGACTTCCAGTTCCATCCATGTGGCTGCAAATATCAG
+
ffffffffffffffffffffffffffffffffffffffffffffffffffffffffffffffffffffffffffffffffffffffffffffffffffffffffffffffffffffffffffffffffffffffffffffffffffffff
@cA01~tA01_GU182340.1_60456_60346_1_0_0_0_0:0:0_0:0:0_18/2
TTTCTGGAAGCAGGGTGGAGCCTCATTTGTCTCTGGGACTCCAATTTCCATCCAAAGATGTAGCACATAGGAGGTTCCAAGGATCACGAATCATATGAACAAGTGATACTCTTACTCTCTGCAGACCTGGAAAGCTGGCAGAGTCATTCC
+
ffffffffffffffffffffffffffffffffffffffffffffffffffffffffffffffffffffffffffffffffffffffffffffffffffffffffffffffffffffffffffffffffffffffffffffffffffffff
@cA01~tA01_GU182340.1_60097_60283_0_1_0_0_0:0:0_0:0:0_19/2
GTGATCCTTGGAACCTCCTATGTGCTACATCTTTGGATGGAAATTGGAGTCCCAGAGACAAATGAGGCTCCACCCTGCTTCCAGAAACTCAGAGTCCGGGGATGAGAACTCAGTGGGGAACAGATGGGATTATATGGACATGGTACTGAT
+
ffffffffffffffffffffffffffffffffffffffffffffffffffffffffffffffffffffffffffffffffffffffffffffffffffffffffffffffffffffffffffffffffffffffffffffffffffffff
@cA01~tA01_GU182340.1_81208_81091_1_0_0_0_0:0:0_0:0:0_1a/2
CGATCATCCAGGCCCCAACTATATTTGGGGTAAAGGGGGATTGAATACAGGGGAATGGGTGCTGTGTTGGAAAGAATAACTGTCCCCATCGATGGCCACATTGTAATCCTTGGAGCCTGTGACTATGTTATAGGGCAGGGGACTGAAGGG
+
ffffffffffffffffffffffffffffffffffffffffffffffffffffffffffffffffffffffffffffffffffffffffffffffffffffffffffffffffffffffffffffffffffffffffffffffffffffff
@cA01~tA01_GU182340.1_85593_85442_1_0_0_0_1:0:0_0:0:0_1b/2
AAGTATGAAATGCATCATCTCACTGGGCTAAAATCAAGGTGACAGCAAGGCTGCCTTCCCTCTGAATGTTCCAGGCAAGAATCTGCTTCCTCACTTTTCCCAGCTCCTAGAGGCTCCCACATTCCTTGGCTCCTGGTCCCCGTCTTCCTC
+
ffffffffffffffffffffffffffffffffffffffffffffffffffffffffffffffffffffffffffffffffffffffffffffffffffffffffffffffffffffffffffffffffffffffffffffffffffffff
@cA01~tA01_GU182340.1_112665_112518_1_0_0_0_0:0:0_0:0:0_1c/2
TCAAGTAACTGATTCTCCTGAGTCTCCAGAGGGAACACAGCCCTGCAGATGCCTTGATTTTAGCCCTCGAAAAACAGGGTCCGCTTTCTGTCTCCAGAATCGGAGGGGGTCAGTGTGCTCTCTCCTGCTGCCATGCTTCTGATAATTTTC
+
ffffffffffffffffffffffffffffffffffffffffffffffffffffffffffffffffffffffffffffffffffffffffffffffffffffffffffffffffffffffffffffffffffffffffffffffffffffff
@cA01~tA01_GU182340.1_3274_3399_0_1_0_0_0:0:0_1:0:0_1d/2
AAGAAGAGAGGTTGTGAGTTCAGAAGGCGTCTCCCTTTCTCATCCCATTCATGGGACCTGAAATAAGTGAGGCTTCCCCTCCATGGTGACTATCTCTCTCCTTCCTCTCTGTGTCTCCGTGTTCTTTTGTGCCCATAACCCCTGTTGCAG
+
ffffffffffffffffffffffffffffffffffffffffffffffffffffffffffffffffffffffffffffffffffffffffffffffffffffffffffffffffffffffffffffffffffffffffffffffffffffff
@cA01~tA01_GU182340.1_86154_86273_0_1_0_0_0:0:0_0:0:0_1e/2
TTCTCTGTCACCCGAAATTATACACTCAGCATTATCTATTATTTCTTTTAAAATACGGCTCGGCGCCTTGGCTCACGCCTCTAATCTCAGCACTTTGGGAGGCTGAGACGGGCGGATCCCTTAAGGTTGGGAGTTTGAGATAGCCTGGGC
+
ffffffffffffffffffffffffffffffffffffffffffffffffffffffffffffffffffffffffffffffffffffffffffffffffffffffffffffffffffffffffffffffffffffffffffffffffffffff
@cA01~tA01_GU182340.1_91767_91963_0_1_0_0_0:0:0_1:0:0_1f/2
AGATTCAAACTCTTCTTCCTGTGTAATATGCAAAATATCTAATAGGTATTATTAAGGTTTTCAGAGCAATTGTGACTAATAAACCATTAGAATTTTTCATGATTGTATTTCTAGTATTACAGCAGAACCAGATCAAATGATTTAAACTCC
+
ffffffffffffffffffffffffffffffffffffffffffffffffffffffffffffffffffffffffffffffffffffffffffffffffffffffffffffffffffffffffffffffffffffffffffffffffffffff
@cA01~tA01_GU182340.1_22044_21888_1_0_0_0_0:0:0_0:0:0_20/2
AACTAAATTTTGTATTTTTAGTAGAGACAGTGTTTCTTCATGTGGGTCAGACTGGTCTCAAACTCCCGACCTTATGAGGTTCACCCACCTCAGGCTCTCAAAGGTCTAGGATGACAGACGTGAGCCACCACGCCCGGCCTAAAATCCATT
+
ffffffffffffffffffffffffffffffffffffffffffffffffffffffffffffffffffffffffffffffffffffffffffffffffffffffffffffffffffffffffffffffffffffffffffffffffffffff
@cA01~tA01_GU182340.1_121856_122100_0_1_0_0_0:0:0_0:0:0_21/2
TGTTGTCACTCGCTGCTTATCTGTTAGTAATGAACCTGCCTATGTAACGTATTCTCTGTGTGTTCTGTCTCCCTGGAGTGACGGTGAGTGATAGGAATTGGCATAGGCCCAGGTGCAGTCCAGGATTTGTTTAGAGTCTTCTCTGGGAAG
+
ffffffffffffffffffffffffffffffffffffffffffffffffffffffffffffffffffffffffffffffffffffffffffffffffffffffffffffffffffffffffffffffffffffffffffffffffffffff
@cA01~tA01_GU182340.1_138763_138914_0_1_0_0_0:0:0_0:0:0_22/2
AATCCAAACACCGCATGTTCTCACTTATAGGTGGGAATTGAACAATGAGAACACATGGACACAGGAAGGGGAACATCACACTCTGGGGACTGTTGTGGGGTGGGGGGAGGGGGGAGGGATAGCATTAGGAGATATACCTAATGCTAAATG
+
ffffffffffffffffffffffffffffffffffffffffffffffffffffffffffffffffffffffffffffffffffffffffffffffffffffffffffffffffffffffffffffffffffffffffffffffffffffff
@cA01~tA01_GU182340.1_30071_29886_1_0_0_0_0:0:0_0:0:0_23/2
TGCTACACTTTATGTAGCCTTATAGAACCCTTTAAATTTAGTAGCCAGAGCCCTCTAATTTGTTATTATAGGCTATTTGCTTTTTTTTTTCTTGAGGCGGAGTCTTGCTCTGTCGCCCAGGCTGGACTGCAGTGACACAATCTCAGCTCA
+
ffffffffffffffffffffffffffffffffffffffffffffffffffffffffffffffffffffffffffffffffffffffffffffffffffffffffffffffffffffffffffffffffffffffffffffffffffffff
@cA01~tA01_GU182340.1_17550_17367_1_0_0_0_0:0:0_1:0:0_24/2
GTTGATACTCCTCCAACCAGCACCAGGAGCCAGCCTATGGAAGCTGGCACCATGGAGAAGGCACAGGCATGGCAAGAGTGGCTCCCAGTCCCCACCAGGAACAGGGTGTGTGGACACTGGTGCCTGCCTTATTCATCAGTTCATACATTC
+
ffffffffffffffffffffffffffffffffffffffffffffffffffffffffffffffffffffffffffffffffffffffffffffffffffffffffffffffffffffffffffffffffffffffffffffffffffffff
@cA01~tA01_GU182340.1_117951_117795_1_0_0_0_0:0:0_0:0:0_25/2
GCACATATTTGCTCCCAATCTGTGGGTTGTCTCTTCACTTTGTTGGTTTATTTTTAGCGGTGCAGAAGTTGCTTAGTTTGAGGTAATCCCAATGGTCTATTTTTGCTTCGATTACTTGTGTTTTGAAGGTTTAAAACAAAATGTCTTCCT
+
ffffffffffffffffffffffffffffffffffffffffffffffffffffffffffffffffffffffffffffffffffffffffffffffffffffffffffffffffffffffffffffffffffffffffffffffffffffff
@cA01~tA01_GU182340.1_114011_114224_0_1_0_0_0:0:0_0:0:0_26/2
AGAATCCAGTCTGGAGACCACAAGTTCACACAGCATACAGGGGTTGGTGTTCTGGGGCCATGATATTTTGGGACGATTATTCTCCATTGCATGGAAGTCAGAGGTGTCAGAATAAGCATGGCATCTGTAGGTGCCACAAGGCCTGAGGCC
+
ffffffffffffffffffffffffffffffffffffffffffffffffffffffffffffffffffffffffffffffffffffffffffffffffffffffffffffffffffffffffffffffffffffffffffffffffffffff
@cA01~tA01_GU182340.1_40791_40651_1_0_0_0_1:0:0_0:0:0_27/2
AAAAATAAGAAATGCATAAATATAATAAAACACACACGAATGACAAAGGCACCTGAATTCCAATCATCATTTTTGTATTTCTCTATAATTACTTCTTTGATCCTTTGTCTTATCCATTAGGCAATGAGCCTAAAACCTCTTCCGTATTTG
+
ffffffffffffffffffffffffffffffffffffffffffffffffffffffffffffffffffffffffffffffffffffffffffffffffffffffffffffffffffffffffffffffffffffffffffffffffffffff
@cA01~tA01_GU182340.1_135024_135180_0_1_0_0_0:0:0_0:0:0_28/2
GGATGTCAGATTGGCAATTATTCTTCTAGCTTGTAGGAGGTCTCACCTGCAGGAAATTAAAGGTAAAGAGACTTCGCTGAGCCCTTTGGTGGCCCTAGATCCCTTTCACTGTTGGAGTGTCTGGAGTTCAGAGATGGTGGAAGACAGGCC
+
ffffffffffffffffffffffffffffffffffffffffffffffffffffffffffffffffffffffffffffffffffffffffffffffffffffffffffffffffffffffffffffffffffffffffffffffffffffff
@cA01~tA01_GU182340.1_124574_124347_1_0_0_0_0:0:0_0:0:0_29/2
TTCCAAACATACAAGAGGCTGCCTCTTAACACAGCACTTAGACACGTGCTGTTCCACCTCCCTTCAGACTATCTTTCAGCCTTCTGCCAGCAGTAAAACTTATAAATTTTTTAAATAATTTCAATGTAGTTTTCCCGCCTTCAAATAAAC
+
ffffffffffffffffffffffffffffffffffffffffffffffffffffffffffffffffffffffffffffffffffffffffffffffffffffffffffffffffffffffffffffffffffffffffffffffffffffff
@cA01~tA01_GU182340.1_19137_19282_0_1_0_0_0:0:0_0:0:0_2a/2
TAAATTCTAAGTTTCTCACGTTGTGTCCTGTTCATAACTTTCTGCATATTTCTATCTATTATCTGTCGATCTATCTATTTATCTATTCGGTGCCTATCTACAAATTCTCTACCTGTCATCTATATCTATATATCATCTATGTATCTATCA
+
ffffffffffffffffffffffffffffffffffffffffffffffffffffffffffffffffffffffffffffffffffffffffffffffffffffffffffffffffffffffffffffffffffffffffffffffffffffff
@cA01~tA01_GU182340.1_71588_71739_0_1_0_0_1:0:0_0:0:0_2b/2
TCCACCACTTCCTATCAACATAGTACTGGAAGCCTTGTCAGAGCTATTGGGCAACAGGAAGAATTAAAAATCCAAATTAGAAAAGAGGAAGTAAAATTATTTTTATTTCTGATGCTATGATCTTAAATCTAGAAAATCCTAAAGACCCTG
+
ffffffffffffffffffffffffffffffffffffffffffffffffffffffffffffffffffffffffffffffffffffffffffffffffffffffffffffffffffffffffffffffffffffffffffffffffffffff
@cA01~tA01_GU182340.1_115592_115475_1_0_0_0_0:0:0_0:0:0_2c/2
AGGCCCATGAACGTAGGCTCCCTGCAGTGCGCAGCATCAACGGAACATTCCAGGCCGACTTTCCTCTGGGCCCTGCCACCCACGGAGGGACCTACAGATGCTTCGGCTCTTTCCGTGACGCTCCCTACGAGTGGTCAAACTCGAGTGATC
+
ffffffffffffffffffffffffffffffffffffffffffffffffffffffffffffffffffffffffffffffffffffffffffffffffffffffffffffffffffffffffffffffffffffffffffffffffffffff
@cA01~tA01_GU182340.1_102710_102614_1_0_0_0_0:0:0_0:0:0_2d/2
ACAGAGAAGGTCTCACTAATCAGATATTTGTGACATTAATGAAAAACACGGATTGAACCCCTGAAAGATTGGCGGAAGGATTTTCCACACACAGCTGTCAGCCGTGAAGGCAGAAAGCTGAAAACAATCTGATGTGGAAGGAAGAGGCTC
+
ffffffffffffffffffffffffffffffffffffffffffffffffffffffffffffffffffffffffffffffffffffffffffffffffffffffffffffffffffffffffffffffffffffffffffffffffffffff
@cA01~tA01_GU182340.1_3038_2885_1_0_0_0_0:0:0_0:0:0_2e/2
AATTTTCTCCAGCAGCAACAGGAAACCAACACAGGAACCCAGGTGAAGCACAAGTTAAGAAACCAAACAAGGAGAAGGTTGGCTACACTGATTTTAGCATGGGTGGGATACTGATGCTACCACCAGGCTCGATCCACATAGGGAGGGGTT
+
ffffffffffffffffffffffffffffffffffffffffffffffffffffffffffffffffffffffffffffffffffffffffffffffffffffffffffffffffffffffffffffffffffffffffffffffffffffff
@cA01~tA01_GU182340.1_129793_129854_0_1_0_0_0:0:0_0:0:0_2f/2
TGGACACTCTCACCTGTGATCACGATGTCCAGGGGGTCACTGGGAGCTGACAACTGATAGGGGGAGTGAGGAACAGAACCATAACATCTGTAGGTTCCTGCAAGGACAGGCATCAAGGGACCGATGGAGAAGTTGGCCTTGGAGACCCCA
+
ffffffffffffffffffffffffffffffffffffffffffffffffffffffffffffffffffffffffffffffffffffffffffffffffffffffffffffffffffffffffffffffffffffffffffffffffffffff
@cA01~tA01_GU182340.1_7624_7769_0_1_0_0_0:0:0_0:0:0_30/2
GATGGCATTACGGTTGCTAATCAGCTGAACTTAAAAAGAGGGTACGCTGGATGATTTTAGGGAGATTGAGATGGATTATCTTGGTGACCCCAATAGAATCCCAAAGTCCTTAAAAGATGAGGAAGAAGGCAGAGCAGGATTCAGAGAAAA
+
ffffffffffffffffffffffffffffffffffffffffffffffffffffffffffffffffffffffffffffffffffffffffffffffffffffffffffffffffffffffffffffffffffffffffffffffffffffff
@cA01~tA01_GU182340.1_14555_14709_0_1_0_0_0:0:0_0:0:0_31/2
CCCATATCTCCACCTCCAGGCCCATATCTCCACTCCAGGCCCATATCTCCACTCCAGGCCCCTATCTCTACTGCAGGCCCATATCTCCATCTCCAGGCCCATATCTCCATCTCCAGGCCCATGTCTCCACTACAAGCCCATATCTCTACT
+
ffffffffffffffffffffffffffffffffffffffffffffffffffffffffffffffffffffffffffffffffffffffffffffffffffffffffffffffffffffffffffffffffffffffffffffffffffffff
@cA01~tA01_GU182340.1_69069_69139_0_1_0_0_0:0:0_1:0:0_32/2
GATTATTTGGAGGAAGTAGACACATCCATCAATCCACAGGTTCAAGAAATCCAGTGAATGCCAGGCAGAATGAAGTAAACACACCTCACGTTCAACATTACAGAAAAGCAGCATAAAAGCACAGCCAACCCTTAAAATTAGCCAGAGGAA
+
ffffffffffffffffffffffffffffffffffffffffffffffffffffffffffffffffffffffffffffffffffffffffffffffffffffffffffffffffffffffffffffffffffffffffffffffffffffff
@cA01~tA01_GU182340.1_91673_91905_0_1_0_0_1:0:0_0:0:0_33/2
TTTCAGAGCAATTGTGACTAATAAACCATTAGAATTTTTCATGATTGTATTTCTAGTATTACAGCAGAACCAGTTCAAATGATTTAAACTCCCAGGGAAGGATTATGCAATTATTTACAATCTTAGAATTGTACTTTATCAGCAAAAATC
+
ffffffffffffffffffffffffffffffffffffffffffffffffffffffffffffffffffffffffffffffffffffffffffffffffffffffffffffffffffffffffffffffffffffffffffffffffffffff
@cA01~tA01_GU182340.1_95214_95044_1_0_0_0_0:0:0_0:0:0_34/2
ACGCAGCCCTGTAGACACCTTGATTTCAGCACAGGGAGAACTGGATCCAATTTCTGTCTCCAGAAGTGGAAGGGGTCAGTGTGTTCTCTCCCGCTGCCATGTTTGTGGTAATTTTCTGCAGCAGCAACAGGAAACCAACACAGGAACCCA
+
ffffffffffffffffffffffffffffffffffffffffffffffffffffffffffffffffffffffffffffffffffffffffffffffffffffffffffffffffffffffffffffffffffffffffffffffffffffff
@cA01~tA01_GU182340.1_95670_95528_1_0_0_0_0:0:0_0:0:0_35/2
CAGAAAAGACACGGAGATGCAGAGAGGGAGGAGAGAGACAGACACGGGGAGGGGAACCCTCACTCATTCCAGGTGCCATGGATGGGATGATAAAGAGAGATGCCTTCTAAACTCACAACTTCTCTTTCTAGGAAACCACAGAAAACCTTC
+
ffffffffffffffffffffffffffffffffffffffffffffffffffffffffffffffffffffffffffffffffffffffffffffffffffffffffffffffffffffffffffffffffffffffffffffffffffffff
@cA01~tA01_GU182340.1_29182_29301_0_1_0_0_0:0:0_0:0:0_36/2
TACACACAGCTTCATTTGTGTCCATTCAACATAGTTATGAGTTTTGGAACTCTGTGGATATTTTCTCTGAATATTTTTGATTTATACTTTGTTCAATAAAGACCTGTAAACCCCACAGATACGGAGGAGTGACCGTATATTTATAGTATG
+
ffffffffffffffffffffffffffffffffffffffffffffffffffffffffffffffffffffffffffffffffffffffffffffffffffffffffffffffffffffffffffffffffffffffffffffffffffffff
@cA01~tA01_GU182340.1_93371_93549_0_1_0_0_0:0:0_0:0:0_37/2
CAGAGCTTGACTCAGGAAAGGGAAAGAAAGGCCGGGGAGGGCAAGGTCAGAAATGTGGGCCGAGCATCCGAGGGTCCCCTCTTCCTAGTTTATGAGAGACTCCCCGACAGGACTTCCCTCCCATTTCAGGAAAATCCTCTTATGTGGGGA
+
ffffffffffffffffffffffffffffffffffffffffffffffffffffffffffffffffffffffffffffffffffffffffffffffffffffffffffffffffffffffffffffffffffffffffffffffffffffff
@cA01~tA01_GU182340.1_65920_65808_1_0_0_0_0:0:0_0:0:0_38/2
ATGGTGTGGAGGGTGAGACAGAGAGAGAGAGCATTAGGCCATAGAGCAGGGGAGTGAGTTCTCAGCTCAGGTGGGAGGGGAGTTGTGACAAGGAAGAACCTCCCTGAGGAAACTGCCTCTTCTCCTTCCAGGTCTATGTGGGAAACCTTC
+
ffffffffffffffffffffffffffffffffffffffffffffffffffffffffffffffffffffffffffffffffffffffffffffffffffffffffffffffffffffffffffffffffffffffffffffffffffffff
@cA01~tA01_GU182340.1_115692_115866_0_1_0_0_0:0:0_0:0:0_39/2
GGGGTTGCTGGTGATGACATCTCTGTGTGGGTGAGAGGCCAGGAAGGGCTTCTGGGAAATGGGTAAGGTTGAGGGGCTGAGGGAACCTCTGATCTCCCCAAACTGAGCCCAGTCTCCCCTTCTCTGGGTCTCTCCTGACCGCTTTCTACA
+
ffffffffffffffffffffffffffffffffffffffffffffffffffffffffffffffffffffffffffffffffffffffffffffffffffffffffffffffffffffffffffffffffffffffffffffffffffffff
@cA01~tA01_GU182340.1_69626_69709_0_1_0_0_0:0:0_0:0:0_3a/2
TTTACATAAAACCACTCAGAAAGACAAATACCACATCTTCTCACTCTACATGGGAGGGGAGTAATGTGTACATATGGACGTAGAGTGTGGAATGACGGACAGCGGAGGCTAGAAGGCTGGAGGGTGGCGGGACGTGGGTGAGTGATGAGA
+
ffffffffffffffffffffffffffffffffffffffffffffffffffffffffffffffffffffffffffffffffffffffffffffffffffffffffffffffffffffffffffffffffffffffffffffffffffffff
@cA01~tA01_GU182340.1_52707_52519_1_0_0_0_0:0:0_0:0:0_3b/2
GTGAAATTGCTGGATACTATGAAAGTTCTCTTTTTTTTTTTTTTTTCTTTTTTGAGAAAGAGTTTCCCTCCTTAGCCCAAGCTGGAGTCAAAGTGGTGCAACCTTGGCTCATTGCAACCTCCGCCTCCTGGGTTCAAATGATTTTCCTGC
+
ffffffffffffffffffffffffffffffffffffffffffffffffffffffffffffffffffffffffffffffffffffffffffffffffffffffffffffffffffffffffffffffffffffffffffffffffffffff
@cA01~tA01_GU182340.1_101218_101304_0_1_0_0_0:0:0_0:0:0_3c/2
TCTGCTGAGTCAGCCAGGGTTGCTTCATGACCAACAGTAATTCATTCCTTGGCAAGTGGAACTTCTCTAAAACACCTCGCCCTCATCAGATGTTCCCTTCCCTTCCCTCTCTCAAGTCCCCAGGAATTTATCCTCCAGTTAGGAATGCAG
+
ffffffffffffffffffffffffffffffffffffffffffffffffffffffffffffffffffffffffffffffffffffffffffffffffffffffffffffffffffffffffffffffffffffffffffffffffffffff
@rand_0_0_0_0_1_1_0:0:0_0:0:0_3d/2
CTGCTCTCGAATGTGTGGACACGACTAGCGTGATGAACGGTATAACACTAGCCGTCGTCGCGTAATGTAGATATACTTGCAGAACCATTTCGCACGTAGAGAAATGATGGGCAAAGTTCAGTAGCTTAGCTACGCGTATGTGATTATCCA
+
ffffffffffffffffffffffffffffffffffffffffffffffffffffffffffffffffffffffffffffffffffffffffffffffffffffffffffffffffffffffffffffffffffffffffffffffffffffff
@cA01~tA01_GU182340.1_16149_15895_1_0_0_0_0:0:0_0:0:0_3e/2
AGGACATGCCCTCCACCTCATGTCTACCCTGTGTTGTTTTATGTGAGTAATCTTACAGTATTAAAATCTAGTAGGAGTCTCTTTACTCAGCACTTGCTCAAAGTTCTCAGCTGAGGCTTTTGTTGTAGGGAGACACCATGTCTTTGCGGG
+
ffffffffffffffffffffffffffffffffffffffffffffffffffffffffffffffffffffffffffffffffffffffffffffffffffffffffffffffffffffffffffffffffffffffffffffffffffffff
@cA01~tA01_GU182340.1_140344_140510_0_1_0_0_0:0:0_0:0:0_3f/2
ACAGAATCAATGTACAAAAATCACAAGCATTCTTATACACCAATAACAGACAAACAGAGAGCCAAATCATGAGTGAACTCCCATTCACAATTGCTTCAAAGAGAATAAAATACCTAGGAATCCAACTTACAAGGGATATGAAGGACCTCT
+
ffffffffffffffffffffffffffffffffffffffffffffffffffffffffffffffffffffffffffffffffffffffffffffffffffffffffffffffffffffffffffffffffffffffffffffffffffffff
@cA01~tA01_GU182340.1_6307_6408_0_1_0_0_1:0:0_0:0:0_40/2
GTGGAGGGTAAAAAAAAAAGAATACTAATTAATTAATTAATTAATTTTGAGAGAGTGTCTCTCTCTGTTGCCCAGGCTGCAGTGCAGTGGCATGATCTCAGCTCACTGCAACCTCCGCCTCCTGCAATTAAGTGCAACTCCTGCCCAACC
+
ffffffffffffffffffffffffffffffffffffffffffffffffffffffffffffffffffffffffffffffffffffffffffffffffffffffffffffffffffffffffffffffffffffffffffffffffffffff
@cA01~tA01_GU182340.1_25313_25219_1_0_0_0_0:0:0_0:0:0_41/2
ATAAGGGAGGCTCAGTTGCATAACTGGAATCTAGGAGACCGTGGAAAAGGCAATTGCCACCCCACTGGTGAAATGTGGTGCTGATTTAGACACTAAATGAATGAAGTAGATGGATATAAGATATGTTTGTGAGGTAGAATCATTGACTGG
+
ffffffffffffffffffffffffffffffffffffffffffffffffffffffffffffffffffffffffffffffffffffffffffffffffffffffffffffffffffffffffffffffffffffffffffffffffffffff
@cA01~tA01_GU182340.1_86685_86848_0_1_0_0_0:0:0_0:0:0_42/2
CCTCTGCCAAGTATTGATTTACATGTAGGAAAAATAAATCTCAGAAAGAAATCAATGAAGTGAAGATTAAACAATTAGGAAAAATCAAACCAGGCAAGCCCTCCCTGCAAATTACTCTACCTCACAAACACATCTTGTGTCCATCTTTCA
+
ffffffffffffffffffffffffffffffffffffffffffffffffffffffffffffffffffffffffffffffffffffffffffffffffffffffffffffffffffffffffffffffffffffffffffffffffffffff
@cA01~tA01_GU182340.1_54791_54884_0_1_0_0_0:0:0_0:0:0_43/2
CTGTTCTCTGTTACGGCAAGGCTCTTTCTCTGCGGAGTCAGCCAGGGTTGCTTCATGACCTACAGGAGCTCATTCCTTGGCAAGTGGAACTTCTCTAAAACACCTTGCCCTCATCAGATGTTCCCTTCCCTTCCCTCTCTCAAGTCTCCA
+
ffffffffffffffffffffffffffffffffffffffffffffffffffffffffffffffffffffffffffffffffffffffffffffffffffffffffffffffffffffffffffffffffffffffffffffffffffffff
@cA01~tA01_GU182340.1_111254_111385_0_1_0_0_0:0:0_0:0:0_44/2
ACAACACAGGGTAGACATGAAGTGGAGGGCATGTCCTTTGAGAATGGAATATCAGCAGTTGCCTGAATGAAAATAAAAAACTTAGCCCCCATCAGAGGATTTGGAATGTCAGGGCCATGGCTGTGGTTTCCCACCTCTTCTGGTAGAATG
+
ffffffffffffffffffffffffffffffffffffffffffffffffffffffffffffffffffffffffffffffffffffffffffffffffffffffffffffffffffffffffffffffffffffffffffffffffffffff
@cA01~tA01_GU182340.1_107541_107380_1_0_0_0_1:0:0_0:0:0_45/2
CCGTATATGACTTTTATTTCTCAATTTTAAATATAAATCATAAAAAATGTACAATAACTAGATAAAAAGTAAGAAGTGTTTTTATAGTGTGAGAATAAGTTTAGATTTATTTTTTCCTACGTGTAACCCTTTGGTTTAATATTATTTATT
+
ffffffffffffffffffffffffffffffffffffffffffffffffffffffffffffffffffffffffffffffffffffffffffffffffffffffffffffffffffffffffffffffffffffffffffffffffffffff
@cA01~tA01_GU182340.1_21482_21280_1_0_0_0_0:0:0_0:0:0_46/2
GTTTTGTTTTTGTTTTTGAGACAGTTTCCCTCTGTGCCCAGGCTGGAGTACAAGTGAAGTCATCTTGGCTCATTGCAACCTCCGCCTCCTGGGTTCAAATGATTTTCCTGCCTCAGCCTCCCTAGTAGCTGGGATTACAGGTGCACGCCA
+
ffffffffffffffffffffffffffffffffffffffffffffffffffffffffffffffffffffffffffffffffffffffffffffffffffffffffffffffffffffffffffffffffffffffffffffffffffffff
@cA01~tA01_GU182340.1_133850_133710_1_0_0_0_0:0:0_0:0:0_47/2
TCAGGCTGGTCTCCCGACCTCAGGTGATCCGCCCACCTCCGCCTCCCAAAGTGCTGGAATTACAGGCGTGAGCCACCGGCCTAAAAGGCATTTTAATGGGATGAGATGAAAACTCATCGCGATTGTAATTTACATTTCTGTGATGATGAG
+
ffffffffffffffffffffffffffffffffffffffffffffffffffffffffffffffffffffffffffffffffffffffffffffffffffffffffffffffffffffffffffffffffffffffffffffffffffffff
@cA01~tA01_GU182340.1_101343_101305_1_0_0_0_0:0:0_0:0:0_48/2
TGCATTCCTAACTGGAGGATAAATTCCTGGGGACTTGAGAGAGGGAAGGGAAGGGAACATCTGATGAGGGCGAGGTGTTTTAGAGAAGTTCCACTTGCCAAGGAATGAATTACTGTTGGTCATGAAGCAACCCTGGCTGACTCAGCAGAG
+
ffffffffffffffffffffffffffffffffffffffffffffffffffffffffffffffffffffffffffffffffffffffffffffffffffffffffffffffffffffffffffffffffffffffffffffffffffffff
@cA01~tA01_GU182340.1_73457_73292_1_0_0_0_0:0:0_0:0:0_49/2
CTAAGTCCATTGTTGGGTTGAACACGGCCATGTTGTACATCCTGGTTTCACAGCAGACACTGGAGGAAAACAGCCTGTATTCATAAGAGGCTGTCCCTCGAGTCACTGCCCAGAATATCCGGAGTTGGTGCTCACAGGGTTGGGAACTCT
+
ffffffffffffffffffffffffffffffffffffffffffffffffffffffffffffffffffffffffffffffffffffffffffffffffffffffffffffffffffffffffffffffffffffffffffffffffffffff
@cA01~tA01_GU182340.1_112910_112734_1_0_0_0_1:0:0_1:0:0_4a/2
TAGCCAGGCATGGTGGCAGGTGCATGTAATCCTAGCGACTCGGGAGGCTGAGAGCAGGAGAATCCCTTGAACCCAGGAGACAGAGGTTGCAGTGAGCGTAGACCACACCACTTCACTCCAGCCTGGGTGAAGGAGTGAGACTCTGTCTCC
+
ffffffffffffffffffffffffffffffffffffffffffffffffffffffffffffffffffffffffffffffffffffffffffffffffffffffffffffffffffffffffffffffffffffffffffffffffffffff
@cA01~tA01_GU182340.1_126125_126301_0_1_0_0_1:0:0_0:0:0_4b/2
CGCACGCCATGCTGACGACCGTGAGCGACATGGTGCTGCCGGTGCAGACAGGAGGCCGCGCCCCAGCTCAGCTCAGCAGCGCACAGGATGTTATTTGGCGCCCTGCCCATGCAGTTTACATGTTGACCACATCATGGGAGGGTGACGTAC
+
ffffffffffffffffffffffffffffffffffffffffffffffffffffffffffffffffffffffffffffffffffffffffffffffffffffffffffffffffffffffffffffffffffffffffffffffffffffff
@rand_0_0_0_0_1_1_0:0:0_0:0:0_4c/2
TTTCGCCTCGCTTTGTTGGACGAGAAATTGACGCTCGGATCTTGTATGGTCCAAACCCACTTTCGATGCGAGGGTCACCTGAAAAGTATGGGCCCCGTGGCGAGTGGTGACGCGAGAGGAAGAACAGTTTGAGACCTTCAGCCCTCCCAA
+
ffffffffffffffffffffffffffffffffffffffffffffffffffffffffffffffffffffffffffffffffffffffffffffffffffffffffffffffffffffffffffffffffffffffffffffffffffffff
@cA01~tA01_GU182340.1_131194_131011_1_0_0_0_0:0:0_0:0:0_4d/2
ATAGATAGATAGAAGACACATATATAAATATATAGATACATAGATGATACATAGAGACTGACAGGCAGACAGAGAGGTAATAGAGAGAGAGAGAGATGATACATAGATACAGATAATACATAGATGATTGATGGATAGACAGATAGACAA
+
ffffffffffffffffffffffffffffffffffffffffffffffffffffffffffffffffffffffffffffffffffffffffffffffffffffffffffffffffffffffffffffffffffffffffffffffffffffff
@rand_0_0_0_0_1_1_0:0:0_0:0:0_4e/2
ACTTATGAAGCGGAGTGCACGCAAGACGGCAGGAAGGCACAATAGTCCACGCCACGAATAACTTGCATTTCTGCGGAGAGAGCACAATTGAAAAAACTGACTTCTGCAGGGCCAAGTGCGTAGTCATAACTAGAAATTTGTGTTTCACTG
+
ffffffffffffffffffffffffffffffffffffffffffffffffffffffffffffffffffffffffffffffffffffffffffffffffffffffffffffffffffffffffffffffffffffffffffffffffffffff
@cA01~tA01_GU182340.1_134972_135147_0_1_0_0_0:0:0_0:0:0_4f/2
TAGGAGGTCTCACCTGCAGGAAATTAAAGGTAAAGAGACTTCGCTGAGCCCTTTGGTGGCCCTAGATCCCTTTCACTGTTGGAGTGTCTGGAGTTCAGAGATGGTGGAAGACAGGCCCTCATTCACAGAGCTGGGAGGTTTGAGCCAACA
+
ffffffffffffffffffffffffffffffffffffffffffffffffffffffffffffffffffffffffffffffffffffffffffffffffffffffffffffffffffffffffffffffffffffffffffffffffffffff
@cA01~tA01_GU182340.1_63777_63903_0_1_0_0_0:0:0_1:0:0_50/2
CTAGAATGAGTGAGGCTTCCCCTCGCTGGTGTCTTATCTCTCTCCTTCCTCTCTGTGTCTTCATGTTCTTTTCTGTGCCCATAACTCCTGGTACAGCTCCTTCCATCTGTCTCCCTCCCTCTTCTCTGTCCCTCTGTCTCTAGTAGCTCC
+
ffffffffffffffffffffffffffffffffffffffffffffffffffffffffffffffffffffffffffffffffffffffffffffffffffffffffffffffffffffffffffffffffffffffffffffffffffffff
@cA01~tA01_GU182340.1_137533_137660_0_1_0_0_0:0:0_0:0:0_51/2
TGGTGGGTTCAGGGGGCTTTCATATTTTCCATATGATCTCATGTTCACAGAAAGCCAAATATGGAAGAGGTTTTAGGCTGATTTTCTAATGGATAAGATAAAGGATCAAAGAAGTAATTATAGAGGAATAGAAAAATGATGATTGGAATT
+
ffffffffffffffffffffffffffffffffffffffffffffffffffffffffffffffffffffffffffffffffffffffffffffffffffffffffffffffffffffffffffffffffffffffffffffffffffffff
@cA01~tA01_GU182340.1_133485_133665_0_1_0_0_0:0:0_0:0:0_52/2
CTCATCCCATTAAAATGCCTTTTAGGCCGGTGGCTCACGCCTGTAATTCCAGCACTTTGGGAGGCGGAGGTGGGCGGATCACCTGAGGTCGGGAGACCAGCCTGACCAACATGGAGAAACTCCCTCTCTACTAAACATACAAAAATTAGC
+
ffffffffffffffffffffffffffffffffffffffffffffffffffffffffffffffffffffffffffffffffffffffffffffffffffffffffffffffffffffffffffffffffffffffffffffffffffffff
@cA01~tA01_GU182340.1_122352_122180_1_0_0_0_0:0:0_0:0:0_53/2
AGACAGAACACACAGAGAATACGTTACATAGGCAGGTTCATTACTAACAGATAAGCAGCGAGTGACAACAGAAGCCTGCATTTCAATGTGAGCCAGTCCCTCAAGGCTCAGAAAAGCTGCTCGGGACATATGGAGTCACCCCATTTGCAG
+
ffffffffffffffffffffffffffffffffffffffffffffffffffffffffffffffffffffffffffffffffffffffffffffffffffffffffffffffffffffffffffffffffffffffffffffffffffffff
@rand_0_0_0_0_1_1_0:0:0_0:0:0_54/2
CCTCGTCTAGAAATAGCCATATGGTAGCGCTGGTATCGCCCTTCCGTGCAACGCTGATCCGAGCGGCAGAAGCTTGTAGTCGCGAAGTATGGAGTTTGTTTGACCTGGTCAGGACATCCTGAAATGGGATTTTTGACGGGATGTAGAGCC
+
ffffffffffffffffffffffffffffffffffffffffffffffffffffffffffffffffffffffffffffffffffffffffffffffffffffffffffffffffffffffffffffffffffffffffffffffffffffff
@cA01~tA01_GU182340.1_113010_112809_1_0_0_0_0:0:0_0:0:0_55/2
GGAGACAGAGGTTGCAGTGAGCGTAGACCACACCACTTCACTCCAGCCTGGGTGAAGGAGTGAGACTCTGTCTCCAAAATTAATTAATTAATTAAAGAAACCAAACAAAGAGAAGGTTGGCTACACCGAGATCAGCAAGGGTGGGATGAT
+
ffffffffffffffffffffffffffffffffffffffffffffffffffffffffffffffffffffffffffffffffffffffffffffffffffffffffffffffffffffffffffffffffffffffffffffffffffffff
@cA01~tA01_GU182340.1_134670_134547_1_0_0_0_0:0:0_0:0:0_56/2
ATCAGTGCCTGTAATACCACTACTCAGGAGTTTGAAGCAAGAGAATTTCTTGAATCCAGGAAGTGGAGGTTGCATTGAGCTGAGATTGCACCTCTACACTCCAGCCTGCATGACAGAGCAAGATTCTATCACACACACACAAAAGAAAGC
+
ffffffffffffffffffffffffffffffffffffffffffffffffffffffffffffffffffffffffffffffffffffffffffffffffffffffffffffffffffffffffffffffffffffffffffffffffffffff
@cA01~tA01_GU182340.1_4017_4215_0_1_0_0_0:0:0_0:0:0_57/2
TCACCTGGGGCCATGGTGTCCTGCGACGACGACAGCTCCACTGCACGGAAGGCAGAGGTTTAAGAATAAACACAGCATCTGTAGGTGCCACCAGCCTGGGGCCACACGGCCCAACTCAGGCCAGATAGATGTGTCTCTTTGGGTTCTCCT
+
ffffffffffffffffffffffffffffffffffffffffffffffffffffffffffffffffffffffffffffffffffffffffffffffffffffffffffffffffffffffffffffffffffffffffffffffffffffff
@cA01~tA01_GU182340.1_32584_32690_0_1_0_0_0:0:0_0:0:0_58/2
GGAGGCACCACAGAGCTGGGCCAGGCAGACAGCAAGGGCTTGTCCTGACCACCTTGGGGAGAAGGAGGCACCGCCTTAGAGAGGAGGATGTGGAGCCACCCCTCCCTCCCTGTGCTCTGAAGATTCTCCTCGCTTTCCAAGTTTCTATGG
+
ffffffffffffffffffffffffffffffffffffffffffffffffffffffffffffffffffffffffffffffffffffffffffffffffffffffffffffffffffffffffffffffffffffffffffffffffffffff
@cA01~tA01_GU182340.1_128721_128771_0_1_0_0_0:0:0_1:0:0_59/2
ACCACACCTGGCTATCGTTGTTTGGTTTCCTAGCTTGTCCTTGACCTGGGTTCCTGTGTCGGTTTCCTGTTGCTGCTGCAGAAAATTATCACAAACATGGCAGCAGGAGAGAACACACTGACCCCTTCCACTTCTGGGGACAGAAATTGG
+
ffffffffffffffffffffffffffffffffffffffffffffffffffffffffffffffffffffffffffffffffffffffffffffffffffffffffffffffffffffffffffffffffffffffffffffffffffffff
@cA01~tA01_GU182340.1_28977_29138_0_1_0_0_0:0:0_0:0:0_5a/2
TGATATGTGTCCCCATGGAGATGAGACTAACAAGGCCTATGACTCTACAAATGTTTCATCGTGGAATGACTCTGCCAGCTTTCCAGGTCTGCAGAGAGTAACAATGTCACTTGTTCATGTGATTCCCGATCCTTGGAACCTCCTATGTGC
+
ffffffffffffffffffffffffffffffffffffffffffffffffffffffffffffffffffffffffffffffffffffffffffffffffffffffffffffffffffffffffffffffffffffffffffffffffffffff
@cA01~tA01_GU182340.1_91642_91440_1_0_0_0_0:0:0_0:0:0_5b/2
CCTCTAGTTATTTATTATAGGCTATTTGCTATGCTTTTTTTATTTTTCTTGAGGCAGAGTCTCGCTCTGTTGCCCAGGCTGGAGTGCAGTGGCACGATCTCGGCTCACTGCAACTTCCGCCTCCCAGGTTCAAGGGATTCCGTGCCTCAG
+
ffffffffffffffffffffffffffffffffffffffffffffffffffffffffffffffffffffffffffffffffffffffffffffffffffffffffffffffffffffffffffffffffffffffffffffffffffffff
@cA01~tA01_GU182340.1_23590_23690_0_1_0_0_0:0:0_0:0:0_5c/2
TAGGAAAAGGTTCCGCACTGCACAGCCTGAGCATGGGGCCGTGGCTGAATGAGTCAGTGAGTCGAAGTGTGCGTGCATGAGCTCCGTTCTCTGTTACGGCAAGGCTGTTGCTCTGCTGAGTCAGCCAGGGTTGCTTCATGACCAACAGTA
+
ffffffffffffffffffffffffffffffffffffffffffffffffffffffffffffffffffffffffffffffffffffffffffffffffffffffffffffffffffffffffffffffffffffffffffffffffffffff
@cA01~tA01_GU182340.1_124050_124221_0_1_0_0_0:0:0_0:0:0_5d/2
AGGCAGCCTCTTGTATGTTTGGAATTGTGAGTTCCTCAGTGTGATTGCAGCCTCAGGTAGACTAGGAAGTAAGCCAGTTAGGTTGGAGAGGTGGGCAGGGGTCAAGTGAAATGGAGAATTGTGGGCTAAGCAAAGGAGTGTGTTTTCTCT
+
ffffffffffffffffffffffffffffffffffffffffffffffffffffffffffffffffffffffffffffffffffffffffffffffffffffffffffffffffffffffffffffffffffffffffffffffffffffff
@cA01~tA01_GU182340.1_13966_14112_0_1_0_0_0:0:0_0:0:0_5e/2
CTTCACTACGACCAGACTCAAAAGACGTCTCAGATCCAACCTCTCATACACGAGATGATTGAATTCTGTGCTTACATTAAAGATTTTTGATGTATTTTTGTTTTTATCTGAGATTCAAACTCTTCTTCATATGTAATGTGCAAAATGTCT
+
ffffffffffffffffffffffffffffffffffffffffffffffffffffffffffffffffffffffffffffffffffffffffffffffffffffffffffffffffffffffffffffffffffffffffffffffffffffff
@cA01~tA01_GU182340.1_36083_36247_0_1_0_0_0:0:0_0:0:0_5f/2
CCAGAACCGTGGGGCCCGGCTGGGCTGAGAGAGAAGGTTTCTCATATAGACCTGGAAGGAGAAGAGGCATTTTCCTTACGGAGGATCTTCCTTGTCACAGCTCCCTTCACCTGAGCTGAGAACTCACTCCCCTGCTCTATGACCTAATGC
+
ffffffffffffffffffffffffffffffffffffffffffffffffffffffffffffffffffffffffffffffffffffffffffffffffffffffffffffffffffffffffffffffffffffffffffffffffffffff
@cA01~tA01_GU182340.1_123020_123157_0_1_0_0_0:0:0_0:0:0_60/2
ACACACATCCGCGTGCTCCCATCCTGCTTCCCCACATGGCCCTGAGCTCTCTGGCCTCTGCTTCGTGAGACTTACTTTTTTTGTCGGAGCACCAGCGATGAAGGAGAAAGAAGAGGAGGATGGTGAAAGGGATTTTGACCACTGAGGTCC
+
ffffffffffffffffffffffffffffffffffffffffffffffffffffffffffffffffffffffffffffffffffffffffffffffffffffffffffffffffffffffffffffffffffffffffffffffffffffff
@cA01~tA01_GU182340.1_124015_123903_1_0_0_0_0:0:0_1:0:0_61/2
TCACACAGAGAAAAGTCACTCGCCCTTCTGAGAGGCCCAAGACACCCCCAACAGATACCAGCATGTACATAGAACTTCCAAATGCTGAGCCCAGATCCAAAGTTGTCTTCTGTCCACGAGCACCACAGTCAGGCCTTGAGGGGATCTTCT
+
ffffffffffffffffffffffffffffffffffffffffffffffffffffffffffffffffffffffffffffffffffffffffffffffffffffffffffffffffffffffffffffffffffffffffffffffffffffff
@cA01~tA01_GU182340.1_75803_75947_0_1_0_0_0:0:0_0:0:0_62/2
AGTTTTTTTTTTTTTTAAGATGGAGTCTCACTCTGTTGCCCCGGCTGGAGTGCAGTGATGCGATCTCGGCTCACTGCAACCTCTACCTCCTGGGTTCAAGTGATTCTCCTGTCTCAACCTCCCGAGTAGCTGAGATTACAGGCACCCACA
+
ffffffffffffffffffffffffffffffffffffffffffffffffffffffffffffffffffffffffffffffffffffffffffffffffffffffffffffffffffffffffffffffffffffffffffffffffffffff
@cA01~tA01_GU182340.1_33281_33196_1_0_0_0_0:0:0_0:0:0_63/2
CAGGGAAATGGGTGCTGTGGTGGGAAGAATAATTGTCCCCAGTGATGACTACATTCTAATCCCTGGAGTCTGTGACTATTTATGTTATAGGGGAAGGAACTGAAGGGGAAGATGGAGCTCAGGTTGTTGATGAGTTGACCTTGAGATGGG
+
ffffffffffffffffffffffffffffffffffffffffffffffffffffffffffffffffffffffffffffffffffffffffffffffffffffffffffffffffffffffffffffffffffffffffffffffffffffff
@cA01~tA01_GU182340.1_127113_127221_0_1_0_0_0:0:0_0:0:0_64/2
TCAGGAAAGGGAAAGAAAGGCCAGGGAGGGCGAGGTCAGAAATGTGGGCCGAGTATCCAAGGGTCCCCTCTTCCTAGTTTATGAGAGACTCCCCGACAGGACTTCCCTCCTGTTTCAGAAAAATCCTCTTATGTGGGGAGATGACACCCT
+
ffffffffffffffffffffffffffffffffffffffffffffffffffffffffffffffffffffffffffffffffffffffffffffffffffffffffffffffffffffffffffffffffffffffffffffffffffffff
@cA01~tA01_GU182340.1_18521_18384_1_0_0_0_0:0:0_0:0:0_65/2
GACAGACACAGGGGCCATACAGGGAGTTAGAAAAGACAGAAAGAGTTAAAAGAGACAGACAGACAGACATGTCCCAGAGAGAGGTGTCCCTCCATGCTGACTTTGCTCACAGACCTGGCACAGGTTAGAAGTTTCATTTCTGTTTTACCT
+
ffffffffffffffffffffffffffffffffffffffffffffffffffffffffffffffffffffffffffffffffffffffffffffffffffffffffffffffffffffffffffffffffffffffffffffffffffffff
@cA01~tA01_GU182340.1_85606_85506_1_0_0_0_0:0:0_0:0:0_66/2
AATGTTCCAGGCAAGAATCTGCTTCCTCACTTTTCCCAGCTCCTAGAGGCTCCCACATTCCTTGGCTCCTGGTCCCCGTCTTCCTCCCTCAAAGTCCACAAAGGCTGGTCACGCCTCTCACACGGCATCACTCAGACCCTTCTTCCTTGT
+
ffffffffffffffffffffffffffffffffffffffffffffffffffffffffffffffffffffffffffffffffffffffffffffffffffffffffffffffffffffffffffffffffffffffffffffffffffffff
@cA01~tA01_GU182340.1_67324_67172_1_0_0_0_0:0:0_0:0:0_67/2
GCTTGTCTGCTCTCCAGCCCTGTCATGGAGATTGATAATCCTTAGGGAGCAAGAGGAGAGGGAAAGAACAAAGTATGAGACCACCTAGGTGCTACTGGTTGAGGTTCCATTTGCCAGTGAAGGGACTTCACTCAGCCGAGGGGGCAACTC
+
ffffffffffffffffffffffffffffffffffffffffffffffffffffffffffffffffffffffffffffffffffffffffffffffffffffffffffffffffffffffffffffffffffffffffffffffffffffff
@cA01~tA01_GU182340.1_60562_60383_1_0_0_0_0:0:0_0:0:0_68/2
ACTCCAATTTCCATCCAAAGATGTAGCACATAGGAGGTTCCAAGGATCACGAATCATATGAACAAGTGATACTCTTACTCTCTGCAGACCTGGAAAGCTGGCAGAGTCATTCCACAATGAAACATTTGTAGAATCATAGGCCTTGTTAGT
+
ffffffffffffffffffffffffffffffffffffffffffffffffffffffffffffffffffffffffffffffffffffffffffffffffffffffffffffffffffffffffffffffffffffffffffffffffffffff
@cA01~tA01_GU182340.1_25075_25244_0_1_0_0_0:0:0_0:0:0_69/2
GGAAAATCAAACCCAGTAAGCGTTTCCAGTCAATGATTCTACCTCACAAACATATCTTATATCCATCTACTTCATTCATTTAGTGTCTAAATCAGCACCACATTTCACCAGTGGGGTGGCAATTGCCTTTTCCACGGTCTCCTAGATTCC
+
ffffffffffffffffffffffffffffffffffffffffffffffffffffffffffffffffffffffffffffffffffffffffffffffffffffffffffffffffffffffffffffffffffffffffffffffffffffff
@cA01~tA01_GU182340.1_12231_12403_0_1_0_0_0:0:0_0:0:0_6a/2
ACTTGAAGAAGAGAAAACTACATTGAAATTATAAAAAAAATTTATAAGTTTTACTGCTGACAGAAGGCTGAAAGATACTCTGAGGAAAGGTGGAATAGCACGTATCTAAGTGCCGTGTTAAGAGGGAGCCTCTTATATGTTTGGAATTGT
+
ffffffffffffffffffffffffffffffffffffffffffffffffffffffffffffffffffffffffffffffffffffffffffffffffffffffffffffffffffffffffffffffffffffffffffffffffffffff
@cA01~tA01_GU182340.1_24546_24706_0_1_0_0_0:0:0_0:0:0_6b/2
TTGATTTTGAATTCTGGCTGGGCACAGTGGCTCACGCCTGTAGTCCCATTACTTTGGCATGCTGAGACGGTCGGATCACTTGAGGTTGGGAGTTTCAGACAAGCTTGGCCAACGTGGTGAAACATCCTCTCTACAAAAAATATACAAAAA
+
ffffffffffffffffffffffffffffffffffffffffffffffffffffffffffffffffffffffffffffffffffffffffffffffffffffffffffffffffffffffffffffffffffffffffffffffffffffff
@rand_0_0_0_0_1_1_0:0:0_0:0:0_6c/2
GGCTAAACGAGCGTCGACTATCTCTCGTTATTCGACGTGCGAATCCAATGTGATTAGCTTACCCCTACACTGGATTCCACACGTAAATAAATAGGTTATGCTAGCTCCGAAACACTTCCTTCCCCCCTCTTTCCGCCCCATCAAGCAGCG
+
ffffffffffffffffffffffffffffffffffffffffffffffffffffffffffffffffffffffffffffffffffffffffffffffffffffffffffffffffffffffffffffffffffffffffffffffffffffff
@cA01~tA01_GU182340.1_58258_58500_0_1_0_0_0:0:0_0:0:0_6d/2
GAGGATACGACTACTTTAGTTGAGATGTTTGACCCCTTCAAACCTCACATTGAAATTTCACCCCCACTGTGGGAGGTTGGGCCTCTTGAGAGGTGTTTGGGTCATGGAGGTGGATCCATCATGAACACATCAATGCTGTCCCAAGGAGAC
+
ffffffffffffffffffffffffffffffffffffffffffffffffffffffffffffffffffffffffffffffffffffffffffffffffffffffffffffffffffffffffffffffffffffffffffffffffffffff
@cA01~tA01_GU182340.1_20647_20450_1_0_0_0_0:0:0_0:0:0_6e/2
TTTTTTTTTTTGAGGCAGAGTCTAGCTCTGTCCCCTATGCTGGAGTGCAGTGGCACAATCTCAGCTCACTGCAACTTCCGCCTCCTGGGTTCAAGTGATTCTCCTGCTTCAGCCACCTGAGTAGCTGGTGCTACAGGCGCGCACCACCAC
+
ffffffffffffffffffffffffffffffffffffffffffffffffffffffffffffffffffffffffffffffffffffffffffffffffffffffffffffffffffffffffffffffffffffffffffffffffffffff
@cA01~tA01_GU182340.1_128156_127973_1_0_0_0_0:0:0_0:0:0_6f/2
GCCCAGCACTGTGGTGCCTCGAGGAGGACACGTGGCTCTTCAGTGTCACTATCGTCGTGGGTTTAACAATTTCATGCTGTACAAAGAAGACAGAAGCCACGTTCCCATCTTCCACGGCAGAATATTCCAGGAGAGCTTCATCATGGGCCC
+
ffffffffffffffffffffffffffffffffffffffffffffffffffffffffffffffffffffffffffffffffffffffffffffffffffffffffffffffffffffffffffffffffffffffffffffffffffffff
@cA01~tA01_GU182340.1_75719_75568_1_0_0_0_1:0:0_0:0:0_70/2
ATTAAAACAACACAGTACTTGCATAAAAACAGACACATAGACCAATGGAAGTGATTCATAGCCCAGGAAAAAAAATGCACGCATTTAGGGTCAAACAATTTTTGGGATGTATCAAGAACACACAATGGAGAAGGAACAGTCTCTTTAATA
+
ffffffffffffffffffffffffffffffffffffffffffffffffffffffffffffffffffffffffffffffffffffffffffffffffffffffffffffffffffffffffffffffffffffffffffffffffffffff
@cA01~tA01_GU182340.1_78354_78223_1_0_0_0_0:0:0_0:0:0_71/2
TCAGTATGATGTTGGTTGTGGGTTTGTCATAGGCGGCTCTTATTATATTGAGTTATGTTTCTTCAATGCTTAGCTTGTTGAGGGCTTTTAACATGAAGAAATGCTTAGTAAAAAGTATGTTCTACATGTGTGTTGAGAAGATCATGTGGT
+
ffffffffffffffffffffffffffffffffffffffffffffffffffffffffffffffffffffffffffffffffffffffffffffffffffffffffffffffffffffffffffffffffffffffffffffffffffffff
@cA01~tA01_GU182340.1_103683_103534_1_0_0_0_0:0:0_0:0:0_72/2
CTGGGTGACACAAGGAGACTCCATCTCAAAAAATAAAAATAAGAAATGCATAAATATAATAAAACACACACGAATGACAAAGGCACCTGAATTCCCATCATCATTTTTCTATTTCTCTATAATTACTTCTTTGATCCTTTATCTTATCCA
+
ffffffffffffffffffffffffffffffffffffffffffffffffffffffffffffffffffffffffffffffffffffffffffffffffffffffffffffffffffffffffffffffffffffffffffffffffffffff
@cA01~tA01_GU182340.1_16920_17066_0_1_0_0_0:0:0_0:0:0_73/2
GGTGTGGTCTAGGCTCACTGCAACCTCTGTCTCCTGGGTTCAAGTGATTCTCCTGCCCTCAGCCTCCTGAGTCGCTAGGATTACATGCACCTGCCACCATGCCTGGCTTTCCTTGGGTTGTTTCTTAACTTGTCCTTGACCTGGGTTCCA
+
ffffffffffffffffffffffffffffffffffffffffffffffffffffffffffffffffffffffffffffffffffffffffffffffffffffffffffffffffffffffffffffffffffffffffffffffffffffff
@cA01~tA01_GU182340.1_19868_19996_0_1_0_0_0:0:0_0:0:0_74/2
TCCTGTGCCCTGATCCCTCCCTCACACCCAAGCTTCGTCTTCTCTCTGCATCTGTCCATGCTTCTCTCCATCATCAGCAGGAAGCTCCTCAGCTAAGGCTCTAGGATCATAGGACATGAGACAGATATGGGGTTTCCTCACCTGTGACAG
+
ffffffffffffffffffffffffffffffffffffffffffffffffffffffffffffffffffffffffffffffffffffffffffffffffffffffffffffffffffffffffffffffffffffffffffffffffffffff
@cA01~tA01_GU182340.1_72372_72514_0_1_0_0_0:0:0_0:0:0_75/2
ACCAGCCACAACAATCCTGATGGAACTCTCCACAGTATAGTTCTGGAGAACAGGGGCTGGAGGGTGGGGGTAAGATCAGAGACCTTTCCATGTGGGCCAGGCCCCTCTCTCCCCAGAAGCTCTGAAATGGAGCTATTTCCCCATCTCACC
+
ffffffffffffffffffffffffffffffffffffffffffffffffffffffffffffffffffffffffffffffffffffffffffffffffffffffffffffffffffffffffffffffffffffffffffffffffffffff
@cA01~tA01_GU182340.1_70963_70805_1_0_0_0_1:0:0_2:0:0_76/2
GCTACTATTTCCTTTGCTTGGCAGAAGCTCTTTCGTTTATTAAGTCCCATTGGTCTAGTTTTATTTTTATTGCCTGTGCTTTTGAGGTCTGAGTGCTGAATTCTTTGCCCAGACCAATGCCCAGAAGAGTTTCTCTTTGGGTTTCCACCG
+
ffffffffffffffffffffffffffffffffffffffffffffffffffffffffffffffffffffffffffffffffffffffffffffffffffffffffffffffffffffffffffffffffffffffffffffffffffffff
@rand_0_0_0_0_1_1_0:0:0_0:0:0_77/2
GCCGTAAGACTGGCGTGCTGCGCCGGGGCGGGAGTAGCACACCGGTTACAGGGTATCCCTAGGGAGTCTAGGTCGCTGCGGGAGCGACTATGTAGGGAGTCCTTAAGGTGTGTACCTCTGGGTGTCGATTTGATACGTCCATGCTTAGCG
+
ffffffffffffffffffffffffffffffffffffffffffffffffffffffffffffffffffffffffffffffffffffffffffffffffffffffffffffffffffffffffffffffffffffffffffffffffffffff
@cA01~tA01_GU182340.1_11227_11484_0_1_0_0_1:0:0_0:0:0_78/2
ACTCAGACATTCTATCTCTCTGAGCTCAAGGATCCATCCCATGTATAGCTCTGAGTTCCCATCCTATTGATTCTGTGTCCCACTTTCTGCCTGTCATGGAACCTTCTCCTGGATGTGAGTGGCTGCAGGGGATGTGAGGATACGGTTCAG
+
ffffffffffffffffffffffffffffffffffffffffffffffffffffffffffffffffffffffffffffffffffffffffffffffffffffffffffffffffffffffffffffffffffffffffffffffffffffff
@cA01~tA01_GU182340.1_41895_42061_0_1_0_0_0:0:0_0:0:0_79/2
TGTGCTGAGGACACAACTACTTTAGTTGAGATGTTTGACCCCTTCAAACCTCACATTGAAATTTCACCCCCATTGTGGGAGGTTGGGCCTCTTGAGAGGTGTTTGGGTCATGGAGGTGGATCCATCATGAACAGATCAATGCTGTCCCAA
+
ffffffffffffffffffffffffffffffffffffffffffffffffffffffffffffffffffffffffffffffffffffffffffffffffffffffffffffffffffffffffffffffffffffffffffffffffffffff
@cA01~tA01_GU182340.1_63933_64119_0_1_0_0_0:0:0_0:0:0_7a/2
AGCTCTCCAGTGAGGCGCAAAGTGTCATTAAACTTCCCCTCTCTGTGCAGAAGGAAGTGCTCAAACATGACATCTGACCAACATTGCAGGATGACTGTCTCTTCTGATTTCACCAGGGGACCTGGGTGGGCCAGGAGGGAAGGTTTTCTG
+
ffffffffffffffffffffffffffffffffffffffffffffffffffffffffffffffffffffffffffffffffffffffffffffffffffffffffffffffffffffffffffffffffffffffffffffffffffffff
@cA01~tA01_GU182340.1_46413_46589_0_1_0_0_0:0:0_0:0:0_7b/2
GACCCATCTGCAGGCAAACCAGGGCACCCTTGCTGCCCCCACTGGGCTGTGAGTCTTGGTAGCCAGGCCCTTCCTGGGCTGAAGGTAAACTCACCCTCAGTGCCTACCTGCACCCAAGAACAGGGCTGTCGGCTGTGCAGAGACCCAGCC
+
ffffffffffffffffffffffffffffffffffffffffffffffffffffffffffffffffffffffffffffffffffffffffffffffffffffffffffffffffffffffffffffffffffffffffffffffffffffff
@cA01~tA01_GU182340.1_96308_96157_1_0_0_0_0:0:0_0:0:0_7c/2
ACAGGGGCCATACAGGGAGGTAGAAAAGAGAGAAAGAGGTAAAGGAGACACTCAGACAGACAGACATGTCCCAGAGAGAGGTGTCCTTCCATGCTGACTTTGCTCAGAGACCTGGCACAGGTTAGAAGTTTCATTTCTGTTTTACCTCCA
+
ffffffffffffffffffffffffffffffffffffffffffffffffffffffffffffffffffffffffffffffffffffffffffffffffffffffffffffffffffffffffffffffffffffffffffffffffffffff
@cA01~tA01_GU182340.1_17726_17835_0_1_0_0_1:0:0_0:0:0_7d/2
GACATCTGACCAACATTGCAGGATGACTGTCTCTTCTGATTTCACCAGGGGACCTGGGTGGGCCAGGAGGGAAGGTTTTCTGTGGACTCCTAGGAAGAGAGGTTGTGAGTTTAGAAGGTGTCTCTCTTTATCATCCCATCCATGGCACCT
+
ffffffffffffffffffffffffffffffffffffffffffffffffffffffffffffffffffffffffffffffffffffffffffffffffffffffffffffffffffffffffffffffffffffffffffffffffffffff
@cA01~tA01_GU182340.1_91323_91116_1_0_0_0_0:0:0_0:0:0_7e/2
TATAATTTTTATTTCTCAATTTTAAATATAAAACATAAAAAAATTACAATAACAAGATAAAATAAACAAGTGTTTTATAGTGTGAGAATACGTTTAGATATATTTTTCTCTATGTGTAACCCTTGGGCCCATGTTATTTATTGAGAAGAC
+
ffffffffffffffffffffffffffffffffffffffffffffffffffffffffffffffffffffffffffffffffffffffffffffffffffffffffffffffffffffffffffffffffffffffffffffffffffffff
@cA01~tA01_GU182340.1_125739_125566_1_0_0_0_0:0:0_0:0:0_7f/2
GTCTTTATAGTGTGAGGATAAGTTTAGATTTATTTTTTCCTACGTGTAACCCTATGGTCCTGTGTTATTTGTTGAGAAAATATTCTATTCCACCTTAAACTACATGGCAGCCTTTGTCAACTATAAAGGGACTGTGTATCCACAGATGTA
+
ffffffffffffffffffffffffffffffffffffffffffffffffffffffffffffffffffffffffffffffffffffffffffffffffffffffffffffffffffffffffffffffffffffffffffffffffffffff
@cA01~tA01_GU182340.1_76512_76654_0_1_0_0_0:0:0_0:0:0_80/2
GACTCAGTCTTGCTCTGTCACCCAGGCTGGAGTGCAGTGGCACAATCTCGGTGTACTGCAACCTCTGCCTCCTGGGTTCAAGCGATTCCCCTGCCTCAGTCTCCAGAGTAGCTGGGACTACAAGTGTGCGCCACCAAACTCTGCTAATTT
+
ffffffffffffffffffffffffffffffffffffffffffffffffffffffffffffffffffffffffffffffffffffffffffffffffffffffffffffffffffffffffffffffffffffffffffffffffffffff
@cA01~tA01_GU182340.1_75288_75416_0_1_0_0_0:0:0_0:0:0_81/2
CTGTAACTTTGTAATGTAGTTTGTGTTTAGGTAATGTGATGCTTCCAACTTTGTTCCTTTCCCTCTAGATGGCTTTGGTTATTTGAGATCTTTTGTGGTTCCACATGAATTTTAGGACTGTTTTTTCTATTTCTGTAAAAAAAAATGTCA
+
ffffffffffffffffffffffffffffffffffffffffffffffffffffffffffffffffffffffffffffffffffffffffffffffffffffffffffffffffffffffffffffffffffffffffffffffffffffff
@cA01~tA01_GU182340.1_71348_71185_1_0_0_0_0:0:0_0:0:0_82/2
TTGATCTCTGTTTCTGTGTCTATACCAGCACTGTGCTATTTAAGTTACTATAGCCTTAGAGCATAGTTTGAAGTCAGATAGCGTGATGCCTCCAGGTTTCTACATTCACCTAGAATTGCTTTCTCTATTAGGATCTTTTTTGGTTCTGTA
+
ffffffffffffffffffffffffffffffffffffffffffffffffffffffffffffffffffffffffffffffffffffffffffffffffffffffffffffffffffffffffffffffffffffffffffffffffffffff
@cA01~tA01_GU182340.1_97784_97630_1_0_0_0_0:0:0_0:0:0_83/2
GGGGGAGCCCATGAACGTAGGCTCCCTGCAGTGCGCAAGGTCAACAGAACATTCCAGGCAGATTTCCCTCTGGGCCCTGCCACCCACGGAGGGACCTACAGATGCTTCGGCTCTTTCCGTCACTCTCCCTACGAGTGGTCAGACCCGAGT
+
ffffffffffffffffffffffffffffffffffffffffffffffffffffffffffffffffffffffffffffffffffffffffffffffffffffffffffffffffffffffffffffffffffffffffffffffffffffff
@cA01~tA01_GU182340.1_70206_70345_0_1_0_0_0:0:0_0:0:0_84/2
ATCCCAGCACTTTGGGAAGCTGAGGCGGGTGGATCATGAGGTCAGGAGTTTGAGACCAGCCTGACCAACATAGTGAAACCCCATCTCTACTAAATATACAAAAGATTAGCTGGGCATGGTGGTGTGGTTCTGTAATCCCAGCTACTCAGG
+
ffffffffffffffffffffffffffffffffffffffffffffffffffffffffffffffffffffffffffffffffffffffffffffffffffffffffffffffffffffffffffffffffffffffffffffffffffffff
@cA01~tA01_GU182340.1_124077_124299_0_1_0_0_0:0:0_0:0:0_85/2
TAAGTTTTACTGCTGGCAGAAGGCTGAAAGATAGTCTGAAGGGAGGTGGAACAGCACGTGTCTAAGTGCTGTGTTAAGAGGCAGCCTCTTGTATGTTTGGAATTGTGAGTTCCTCAGTGTGATTGCAGCCTCAGGTAGACTAGGAAGTAA
+
ffffffffffffffffffffffffffffffffffffffffffffffffffffffffffffffffffffffffffffffffffffffffffffffffffffffffffffffffffffffffffffffffffffffffffffffffffffff
@cA01~tA01_GU182340.1_126445_126443_0_1_0_0_1:0:0_0:0:0_86/2
CACCTCCAGGCCCATATCTCCACACCCAGGCCCATATCTCCACTCCAGGCCCATATCTCCACTCCAGGCCCATATCTTTACCTCTAGGCCGAGATCTCCATCCCCACTCTCCCTCCCTCTATTCCCTTCCAGGACTCACCAACGCACGCC
+
ffffffffffffffffffffffffffffffffffffffffffffffffffffffffffffffffffffffffffffffffffffffffffffffffffffffffffffffffffffffffffffffffffffffffffffffffffffff
@cA01~tA01_GU182340.1_138082_137907_1_0_0_0_0:0:0_0:0:0_87/2
GAGATACAGATAGATCATGGGGAGGTAAACGCTAATACTCCTTGGAGTGAGTTCAGATCTTGGAATCAGAGATCAGCACCAGCACTAGCTCCTGCTCCCCTTTCCTACTAATTCACAGGAGGACAGGTGGTTTTGAAGCAATAGATGGTG
+
ffffffffffffffffffffffffffffffffffffffffffffffffffffffffffffffffffffffffffffffffffffffffffffffffffffffffffffffffffffffffffffffffffffffffffffffffffffff
@cA01~tA01_GU182340.1_19921_20062_0_1_0_0_0:0:0_0:0:0_88/2
CTGGAGCCCTGGCCGCGGGCCTTCATGCAGGCCGTGTAGGAGGGTTTGGAGGTGCCCTGTCTGCCATCCTGTGCCCTGATCCCTCCCTCACACCCAAGCTTCGTCTTCTCTCTGCATCTGTCCATGCTTCTCTCCATCATCAGCAGGAAG
+
ffffffffffffffffffffffffffffffffffffffffffffffffffffffffffffffffffffffffffffffffffffffffffffffffffffffffffffffffffffffffffffffffffffffffffffffffffffff
@cA01~tA01_GU182340.1_61884_61752_1_0_0_0_1:0:0_0:0:0_89/2
GTTCTGCTGTAATACTAGAAATACAAGCATGAAAAATTCTAATGGTTTATTAGTCACAATGACTCCGAAAACATTAATAATACCTATTAGATACTTTGCATATTACACAGGAAGAAGAGTTTGAATCTCAGATAAAAACAAAAAAAATAC
+
ffffffffffffffffffffffffffffffffffffffffffffffffffffffffffffffffffffffffffffffffffffffffffffffffffffffffffffffffffffffffffffffffffffffffffffffffffffff
@cA01~tA01_GU182340.1_102376_102584_0_1_0_0_0:0:0_0:0:0_8a/2
CAGCTTTCTGCCTTCACGGCTGACAGCTGTGTGTGGAAAATCCTTCCGCCAATCTTTCAGGGGTTCAATCCGTGTTTTTCATTAATGTCACAAATATCTGATTAGTGAGACCTTCTCTGTCACCCAAAATTATACACTCAGCATTATCTA
+
ffffffffffffffffffffffffffffffffffffffffffffffffffffffffffffffffffffffffffffffffffffffffffffffffffffffffffffffffffffffffffffffffffffffffffffffffffffff
@rand_0_0_0_0_1_1_0:0:0_0:0:0_8b/2
GCGTAACCTGAATCCTTCGTCAAAGTACCCCGTATGTACGGCCCAGACATTGCTAACCCAGATTGACATGTATTGGGATGACAGAACTCTATATACGGCGACGTTGAATTCGGCTACCGGTATGTTCTTGCCACCGAGACGCGACTTCGA
+
ffffffffffffffffffffffffffffffffffffffffffffffffffffffffffffffffffffffffffffffffffffffffffffffffffffffffffffffffffffffffffffffffffffffffffffffffffffff
@cA01~tA01_GU182340.1_66098_65846_1_0_0_0_0:0:0_0:0:0_8c/2
CCATAGAGCAGGGGAGTGAGTTCTCAGCTCAGGTGGGAGGGGAGTTGTGACAAGGAAGAACCTCCCTGAGGAAACTGCCTCTTCTCCTTCCAGGTCTATGTGGGAAACCTTCTCTCTCAGCCCAGCCGCGCCCCATGGTTAAGGCAGGAG
+
ffffffffffffffffffffffffffffffffffffffffffffffffffffffffffffffffffffffffffffffffffffffffffffffffffffffffffffffffffffffffffffffffffffffffffffffffffffff
@rand_0_0_0_0_1_1_0:0:0_0:0:0_8d/2
GTCATTGGGCCCGCCAGATAGGATAACGAACAGATTTCATGGCGTTCGCGGTCTGATGTTGGCTGCAAAAAGAGTTAACACGGTTGGTTCCAAGTAGTCGTGATCCTTTCGCACTGCATATGGTAAAAAAGTGCTCCTTCGTCGTCGGGA
+
ffffffffffffffffffffffffffffffffffffffffffffffffffffffffffffffffffffffffffffffffffffffffffffffffffffffffffffffffffffffffffffffffffffffffffffffffffffff
@cA01~tA01_GU182340.1_138236_138395_0_1_0_0_0:0:0_0:0:0_8e/2
CACTGCAAATGAGGTGACTCCATATGTCCCGAGCAGCTTTTCTGAGCCTTGAGGGACTGGCTCACGTTGAAATGTAGGCTTCTGTTGTCACTCGCTGCTTATCTGTTAGTAATGAACCTGCCTATGTAACGTATTCTCTGTGTGTTCTGT
+
ffffffffffffffffffffffffffffffffffffffffffffffffffffffffffffffffffffffffffffffffffffffffffffffffffffffffffffffffffffffffffffffffffffffffffffffffffffff
@cA01~tA01_GU182340.1_73282_73232_1_0_0_0_0:0:0_0:0:0_8f/2
TTCTTTTTCCAGCTAAACAGAGTGGAAGTTGGACACTGAGTTTTGGCGTACAGCAAAATCCTAAGTCCATTGTTGGGTTGAACACGGCCATGTTGTACATCCTGGTTTCACAGCAGACACTGGAGGAAAACAGCCTGTATTCATAAGAGG
+
ffffffffffffffffffffffffffffffffffffffffffffffffffffffffffffffffffffffffffffffffffffffffffffffffffffffffffffffffffffffffffffffffffffffffffffffffffffff
@cA01~tA01_GU182340.1_46360_46593_0_1_0_0_0:0:0_0:0:0_90/2
GGATGACCCATCTGCAGGCAAACCAGGGCACCCTTGCTGCCCCCACTGGGCTGTGAGTCTTGGTAGCCAGGCCCTTCCTGGGCTGAAGGTAAACTCACCCTCAGTGCCTACCTGCACCCAAGAACAGGGCTGTCGGCTGTGCAGAGACCC
+
ffffffffffffffffffffffffffffffffffffffffffffffffffffffffffffffffffffffffffffffffffffffffffffffffffffffffffffffffffffffffffffffffffffffffffffffffffffff
@cA01~tA01_GU182340.1_39987_40100_0_1_0_0_1:0:0_0:0:0_91/2
AGTAATTCATTCCTGGGCAAGTGGAACTTCTCTAAAACACCTCGCCCTCATCAAATGTTCCCTACCCTTCCCTCTCTCAAGCCCCCAGGAATTTATCCTCCAGTTAGGAATGCAGGCAGAACAAACATTGCATTTTTCCTGAGAAGGATG
+
ffffffffffffffffffffffffffffffffffffffffffffffffffffffffffffffffffffffffffffffffffffffffffffffffffffffffffffffffffffffffffffffffffffffffffffffffffffff
@cA01~tA01_GU182340.1_135952_135751_1_0_0_0_0:0:0_0:0:0_92/2
CTTCCCTCTGAGGGTTCCAGGCAAGAATCTGCTTCTCACTTTTCTCAGCTTCTAGAGGCTCCCATGTTCCTTGGCTCCTGGTACCCTTCCTCCTTCCTCAAAGCCCACAAAGACTGGTCACATCTCACATGGCATCACTCAGACCCTTCT
+
ffffffffffffffffffffffffffffffffffffffffffffffffffffffffffffffffffffffffffffffffffffffffffffffffffffffffffffffffffffffffffffffffffffffffffffffffffffff
@cA01~tA01_GU182340.1_133696_133571_1_0_0_0_0:0:0_0:0:0_93/2
CGGCTCACTGCAACCTCTGCCTCCCGCGTTCAACTGATTCTCCTGCCTCAGCCTCCAAAGTAGCTGGGATTACAGGCATGTGCCACCACGCCTAGCTAATTTTTGTATGTTTAGTAGAGAGGGAGTTTCTCCATGTTGGTCAGGCTGGTC
+
ffffffffffffffffffffffffffffffffffffffffffffffffffffffffffffffffffffffffffffffffffffffffffffffffffffffffffffffffffffffffffffffffffffffffffffffffffffff
@cA01~tA01_GU182340.1_45395_45684_0_1_0_0_0:0:0_0:0:0_94/2
CTCACTCCCTCCCTCTATTGCTTTCCAGGACTCACCAACACACGCCATGCTGACGACCAAGAGCGACATGGTGCTGCCGGAGCAGACAGGCAGCCGCGACCGAGCTCAGCTCAGCAGCGCACAGGATGTTATTTGGCGCCCTGCCCATGC
+
ffffffffffffffffffffffffffffffffffffffffffffffffffffffffffffffffffffffffffffffffffffffffffffffffffffffffffffffffffffffffffffffffffffffffffffffffffffff
@cA01~tA01_GU182340.1_44700_44900_0_1_0_0_0:0:0_1:0:0_95/2
TTGGGAAGCCGAGGTGGGCGGATCAACTGAGATACGGAGTTTGAGAGCAGCCTGGCCAATATAGTGAAACCGTGTCTCTGCTAAAAATCCAAAAATTAGCCGTGCCTGGTGGCAGGCACCTGTAACGCCAGCTACTCAAGAGGCTGAGGC
+
ffffffffffffffffffffffffffffffffffffffffffffffffffffffffffffffffffffffffffffffffffffffffffffffffffffffffffffffffffffffffffffffffffffffffffffffffffffff
@cA01~tA01_GU182340.1_25273_25429_0_1_0_0_0:0:0_0:0:0_96/2
TTGGCCTCCTGCAGTGCTAGGTTACAGGCGTGAGCCACTGTTCACAGACTTGTATATTATGCTATAATAAGTCTCTTCATTTCCACCACCACTCATATATCTGTCACTCCTTTGCCAGGTATTGATTTATGTGTAGGATGAATAAATCTC
+
ffffffffffffffffffffffffffffffffffffffffffffffffffffffffffffffffffffffffffffffffffffffffffffffffffffffffffffffffffffffffffffffffffffffffffffffffffffff
@cA01~tA01_GU182340.1_139824_139681_1_0_0_0_0:0:0_0:0:0_97/2
AGTTCATTGTAGATTCTGGATATTAGCCCTTTGTCAGATGAGTAGGTTGCGAAAATTTTCTCCCATTTTGTAGGTTGTCTGTTCACTCTGATGGTAGTTTCTTTTGCTGTGCAGAAGCTCTTTAGTTTAATTAGATCCCGTTTGTCAATT
+
ffffffffffffffffffffffffffffffffffffffffffffffffffffffffffffffffffffffffffffffffffffffffffffffffffffffffffffffffffffffffffffffffffffffffffffffffffffff
@cA01~tA01_GU182340.1_59181_59291_0_1_0_0_0:0:0_1:0:0_98/2
TGTTCTGTTTCCTGCAGACTCTTGGTCCAATACCGCAGCATCTGTAGAAGATGGAAGTCAACAAAACAGCTCGGAGGGCACTTCTGGGTCCTCATTTCATAAGCAGATACCAACATACAGGGGGAGACCATAGGTGGCTGAGGTCCCTCA
+
ffffffffffffffffffffffffffffffffffffffffffffffffffffffffffffffffffffffffffffffffffffffffffffffffffffffffffffffffffffffffffffffffffffffffffffffffffffff
@cA01~tA01_GU182340.1_77625_77790_0_1_0_0_0:0:0_0:0:0_99/2
TGTACAGGCTGGGTGTGGTGTCTCAGCCTGAAATCTAGCACTTTGGGAGGGCGAAGCGGGTGGATCACCTGAGGTCTGGAGTTCGAGACCAGCCTGGCCAACATGGCGAAACCCTGTCTCTACTAGAAACACAAATATAGCCGGACGGGG
+
ffffffffffffffffffffffffffffffffffffffffffffffffffffffffffffffffffffffffffffffffffffffffffffffffffffffffffffffffffffffffffffffffffffffffffffffffffffff
@cA01~tA01_GU182340.1_38103_37971_1_0_0_0_0:0:0_0:0:0_9a/2
TTATAGGCGCACGCCACCATGCCTGGCTACTTTTTGTTTTTTTTAGTATAGATGCGGTTTCCCCATGTTGGCTGGGCTGCTCTCAAACTCATGACCTCAACTGAGGTGCCCGCCTCGGTCTCCCAAAGTGCCGGGATTACAGGCATGATC
+
ffffffffffffffffffffffffffffffffffffffffffffffffffffffffffffffffffffffffffffffffffffffffffffffffffffffffffffffffffffffffffffffffffffffffffffffffffffff
@cA01~tA01_GU182340.1_57709_57539_1_0_0_0_0:0:0_0:0:0_9b/2
GCAATAGATGGCCGAGGGGGTGGTCCTTCCCCCAGCCTCTCGGGTAGAACAGCAGCCTAATATGTGTCTCCCGAGATCACAAAGAGCAGCAGGTTTCACACGGGCTTCAACACTATTTCCTGGCCGTTTGACATAAGAGAATTCTATTTC
+
ffffffffffffffffffffffffffffffffffffffffffffffffffffffffffffffffffffffffffffffffffffffffffffffffffffffffffffffffffffffffffffffffffffffffffffffffffffff
@cA01~tA01_GU182340.1_98668_98491_1_0_0_0_0:0:0_1:0:0_9c/2
TTAAACCCAGGAGGCAGAGGTTGCACTGAGCCGAGATCATGCCACTGCACTGCAGCCTGGGAGACAGAGAGAGACTCTGTTTCTAAATAAATAAATACATCTATATTCTTTTTTTTGTTACCCTCCACCCTTCGCTTCCTGGCCTCTGGT
+
ffffffffffffffffffffffffffffffffffffffffffffffffffffffffffffffffffffffffffffffffffffffffffffffffffffffffffffffffffffffffffffffffffffffffffffffffffffff
@cA01~tA01_GU182340.1_76196_76047_1_0_0_0_0:0:0_0:0:0_9d/2
CTCCAGCCGGGGCAACAGAGTGAGACTCCATCTTAAAAAAAAAAAAAACTACTAAAAGAAATCAAGGGAAAACTCCACTGGCTTGGGCAAAACCATTTTGGATATTAACCCAAAGGCCCAGGCAACAAAAGCAAAAGTAGACAAATAACA
+
ffffffffffffffffffffffffffffffffffffffffffffffffffffffffffffffffffffffffffffffffffffffffffffffffffffffffffffffffffffffffffffffffffffffffffffffffffffff
@cA01~tA01_GU182340.1_138054_137876_1_0_0_0_0:0:0_0:0:0_9e/2
CCCACCTCACCCCTACTTCCAATCACCTGTGGAGATACAGATAGATCATGGGGAGGTAAACGCTAATACTCCTTGGAGTGAGTTCAGATCTTGGAATCAGAGATCAGCACCAGCACTAGCTCCTGCTCCCCTTTCCTACTAATTCACAGG
+
ffffffffffffffffffffffffffffffffffffffffffffffffffffffffffffffffffffffffffffffffffffffffffffffffffffffffffffffffffffffffffffffffffffffffffffffffffffff
@cA01~tA01_GU182340.1_32007_32218_0_1_0_0_0:0:0_0:0:0_9f/2
CCCCTACCGTCATGGAAACGCTGAAGTGTGAGTAACACCTTTGTCCTCAGAGGATCTGCTGTTCCTACCACTTCCCCACCACGCACCCCAGCTTTGAGCACCCCAGTCTAACCCTGGTCCCCACAGAACTTGACTCTGCCAAGGGAATGA
+
ffffffffffffffffffffffffffffffffffffffffffffffffffffffffffffffffffffffffffffffffffffffffffffffffffffffffffffffffffffffffffffffffffffffffffffffffffffff
@cA01~tA01_GU182340.1_29754_29883_0_1_0_0_0:0:0_0:0:0_a0/2
GCTGAGATTGTGTCACTGCAGTCCAGCCTGGGCGACAGAGCAAGACTCCGCCTCAAGAAAAAAAAAAGCAAATAGCCTATAATAACAAATTAGAGGGCTCTGGCTACTAAATTTAAAGGGTTCTATAAGGCTACATAAAGTGTAGCATCA
+
ffffffffffffffffffffffffffffffffffffffffffffffffffffffffffffffffffffffffffffffffffffffffffffffffffffffffffffffffffffffffffffffffffffffffffffffffffffff
@cA01~tA01_GU182340.1_8475_8332_1_0_0_0_0:0:0_0:0:0_a1/2
TGTGCGCCACCACACTCGGCTAATTTTTTTGGTATATTTTTTAGTAGAAATGAGGTTTCACCATGTTGTGCAGGCTGTCTCAAACTCCCAATCTCAAGTGATCCCACCGCCTTAGCGTCCCTAAGTGCAAAGATTACAGGCGAGAGCTAC
+
ffffffffffffffffffffffffffffffffffffffffffffffffffffffffffffffffffffffffffffffffffffffffffffffffffffffffffffffffffffffffffffffffffffffffffffffffffffff
@cA01~tA01_GU182340.1_126489_126593_0_1_0_0_0:0:0_0:0:0_a2/2
CCAGGCCCAGATCTCCACCTGCAGGCCCATATCTCCACTCCAGGCCCATATCTCCACTCCAGGCCCGTATCTCCACTCCAGGCCCATATCTCCACACCCAGGCCCATATCTCCCCTCCAGGCCCATATCTCCACTCCAGGCCCATATTTA
+
ffffffffffffffffffffffffffffffffffffffffffffffffffffffffffffffffffffffffffffffffffffffffffffffffffffffffffffffffffffffffffffffffffffffffffffffffffffff
@cA01~tA01_GU182340.1_123710_123623_1_0_0_0_0:0:0_0:0:0_a3/2
TGGTATCTGCTTATGAAATGAGGACCCAGAAGTGCCCTCCGAGCTCTTTTGTTGACTTCCGTCTTCTACAGATGCTGCTGTAATGGACCAAGAGCCTGCAGGGAACAGAACAGTGAACAGCGAGGTAGGTGCTCCTCGGCCCAGCCTCGT
+
ffffffffffffffffffffffffffffffffffffffffffffffffffffffffffffffffffffffffffffffffffffffffffffffffffffffffffffffffffffffffffffffffffffffffffffffffffffff
@cA01~tA01_GU182340.1_16409_16167_1_0_0_0_0:0:0_0:0:0_a4/2
GCGCCTCCTTCTCCCCAAGGTGGTCAGGACAAGCCCTTGCTGTCTGCCTGGCCCAGCCTTGTGGTGCCTCTAGGACATGTCATTCTTCGGTGTCACTCTTATCTTGGGTTTAACAACTTCAGTCTGTAAAAGGAAGGTGGGGTGCCTGTC
+
ffffffffffffffffffffffffffffffffffffffffffffffffffffffffffffffffffffffffffffffffffffffffffffffffffffffffffffffffffffffffffffffffffffffffffffffffffffff
@cA01~tA01_GU182340.1_98229_98004_1_0_0_0_0:0:0_0:0:0_a5/2
CTCCAGGCACCCAGGCAGATGGAGAAAGCGGTCAGGACAGACCCAGAGAAGGGGAGACTGGGCTTAGTTTGGGGAGATCAGAGGTTCCCTCAGCCCCTCAATCTTATCCATTTCCCAGAAGCCCATCATGGCCTCTCACCCACACAGAGA
+
ffffffffffffffffffffffffffffffffffffffffffffffffffffffffffffffffffffffffffffffffffffffffffffffffffffffffffffffffffffffffffffffffffffffffffffffffffffff
@rand_0_0_0_0_1_1_0:0:0_0:0:0_a6/2
CTCCCATAACCCATCCCAAGGTAGGCGCTGAACCGTTCCATAGTGGGATTTAGTTTCGCACTTTTGTTATCAACTGGGAATGGGTTATCGAGCTATACCCTGTACAACGGGGGTACGGCATCTCGCAACAGATGAGTCTATGGAAAACGT
+
ffffffffffffffffffffffffffffffffffffffffffffffffffffffffffffffffffffffffffffffffffffffffffffffffffffffffffffffffffffffffffffffffffffffffffffffffffffff
@cA01~tA01_GU182340.1_41872_41715_1_0_0_0_0:0:0_0:0:0_a7/2
CTGCTCTGGGACGTTCCTCCTGATCTCAGGACGTTGCTGTCTTAGTCCATTTTTGTTGCTCTAAAGGAACACTTGAGCCTGGGCAACTTCTAAAGAAAAGAGATTGGTTTGCCTCACCGTTCTGCAGGCTGTACTGGAAGCATGGCACCA
+
ffffffffffffffffffffffffffffffffffffffffffffffffffffffffffffffffffffffffffffffffffffffffffffffffffffffffffffffffffffffffffffffffffffffffffffffffffffff
@cA01~tA01_GU182340.1_112365_112139_1_0_0_0_2:0:0_1:0:0_a8/2
CCTTGAGGGTCCCATCACGCAGGCCCTAACTGTATTTGTGGTAAAGGGGGATTGAATACAGGGAAATGGGTGCTGTGGTGGGAAGAATAAGTGTCCCCAGTGATGACTGCATTCTAATCCCTGGAGTCTGTGACTATTTATGTTATAGGG
+
ffffffffffffffffffffffffffffffffffffffffffffffffffffffffffffffffffffffffffffffffffffffffffffffffffffffffffffffffffffffffffffffffffffffffffffffffffffff
@cA01~tA01_GU182340.1_118154_118104_1_0_0_0_0:0:0_1:0:0_a9/2
CCCTGCACTGTTTATTGAAAAAACTGTCCTTTCCTGATTGTGAGTTCTTGGCACCTTTGTCAAAGTCCATTGGATGGGCTGGGCATGGTGGCTAACACCAGCAACTTCAGCATTTTGGGAGGCCAAGGCTGGTGGATCACCTGAGGACAG
+
ffffffffffffffffffffffffffffffffffffffffffffffffffffffffffffffffffffffffffffffffffffffffffffffffffffffffffffffffffffffffffffffffffffffffffffffffffffff
@cA01~tA01_GU182340.1_64836_64680_1_0_0_0_0:0:0_0:0:0_aa/2
GAGGTGTCCTTCCATGCTGACTTTGCTCAGAGACCTGGCACAGGTTAGAAGTTTCATTTCTGTTTTACTTCCACAAAGTGTTCTCTACCAGAAGAACCCAAGGACACCCATATTTCTGGCCTGAGTTGGGCCCTGTGGCCTCAGGCCTTC
+
ffffffffffffffffffffffffffffffffffffffffffffffffffffffffffffffffffffffffffffffffffffffffffffffffffffffffffffffffffffffffffffffffffffffffffffffffffffff
@cA01~tA01_GU182340.1_21117_21251_0_1_0_0_0:0:0_0:0:0_ab/2
GGAGGCTGAGGCAGGAAAATCATTTGAACCCAGGAGGCGGAGGTTGCAATGAGCCAAGATGACTTCACTTGTACTCCAGCCTGGGCACAGAGGGAAACTGTCTCAAAAACAAAAACAAAACAACAAACGAATAACTAAAAAGAGAACTTT
+
ffffffffffffffffffffffffffffffffffffffffffffffffffffffffffffffffffffffffffffffffffffffffffffffffffffffffffffffffffffffffffffffffffffffffffffffffffffff
@cA01~tA01_GU182340.1_111444_111228_1_0_0_0_0:0:0_0:0:0_ac/2
AGAGTCAAGTTGTGTGGGGACCAGGGTTGGACTAGGGTGTTCAAAGCTGGGTTGTGTGGTGGGGAAGTGGTAGGAACAGCAGATCCTCTGAGGACAAAGGTGTTACTCACACACTTCAGCGTTTCCATGACGGTAGGGGCTGCAGTGTGG
+
ffffffffffffffffffffffffffffffffffffffffffffffffffffffffffffffffffffffffffffffffffffffffffffffffffffffffffffffffffffffffffffffffffffffffffffffffffffff
@cA01~tA01_GU182340.1_88474_88345_1_0_0_0_0:0:0_0:0:0_ad/2
AGCACTGCATGATGTTCTCCTCCAGGAAGAACAGGAAGACAGCCCAGGCTGTTCTGAGACGTTCCTCCTGATCTCAGGATGTTGCTGTCTTAGCCTATTTTTGTTGCTATAAAAGAACACTTGAGCCTGGGTATCTTCTAAAGAAAAGAG
+
ffffffffffffffffffffffffffffffffffffffffffffffffffffffffffffffffffffffffffffffffffffffffffffffffffffffffffffffffffffffffffffffffffffffffffffffffffffff
@cA01~tA01_GU182340.1_120504_120661_0_1_0_0_0:0:0_0:0:0_ae/2
TCCAGTTACGCACCTGGGCCTCCCTTATTTTCTTGTCAGTCACTATTAATCATGTAGGGATTCCTGGTTACCCCGAGGTGAATCCAAGGGCTGTGAGTGTCAAACACACACTCCTTGTTCCTCCTTAGTTTCCTGTGTACCCAGAGTGCT
+
ffffffffffffffffffffffffffffffffffffffffffffffffffffffffffffffffffffffffffffffffffffffffffffffffffffffffffffffffffffffffffffffffffffffffffffffffffffff
@cA01~tA01_GU182340.1_91812_91655_1_0_0_0_0:0:0_0:0:0_af/2
GAGACATGGTTTCACTATATTGGCCAGGCTGGTCTCAAACTCCTGACCTCGGTTGATCACTCACTTCGGCTTCCAAAGTGCTGGGGAAATTGATTTTCTATAGCATTATGTTACTGGATATTTCTGTAAAATTTAAAATGAGGGAGGCAG
+
ffffffffffffffffffffffffffffffffffffffffffffffffffffffffffffffffffffffffffffffffffffffffffffffffffffffffffffffffffffffffffffffffffffffffffffffffffffff
@cA01~tA01_GU182340.1_79410_79188_1_0_0_0_0:0:0_0:0:0_b0/2
GCATATTACATATCAAGGAGAGTTTGAATCTCAGGTAGAAACAAAAAAAAATACATCAAAAGTTCCTCATGTGAGTGCAGAATTCAATCGTCCCGTGCAGGGGTAAGTGAGTCTGAGATGTGTTTTGAGCCTGGCCGTTGCGCATGATGT
+
ffffffffffffffffffffffffffffffffffffffffffffffffffffffffffffffffffffffffffffffffffffffffffffffffffffffffffffffffffffffffffffffffffffffffffffffffffffff
@rand_0_0_0_0_1_1_0:0:0_0:0:0_b1/2
ATGGTCCTGCCCCCAATGACACTCCGCGCTCCGTACCTCGCAATTCCTTGAAGAACCGGACATCATACTCATATCGACGGTATTTAGGGATTTAAAAACAACCGAAAAGGCGCCTTAGAGTGATTACGTCCACGCAAGCAGGTCAAACTG
+
ffffffffffffffffffffffffffffffffffffffffffffffffffffffffffffffffffffffffffffffffffffffffffffffffffffffffffffffffffffffffffffffffffffffffffffffffffffff
@cA01~tA01_GU182340.1_124233_124059_1_0_0_0_1:0:0_1:0:0_b2/2
ACAACAGCCCTGTCTCAAAACCGGGTTGCCAGCTCCCATGTACCAGCAGCTGGAATCTGAAGGCACCAGTCTTCATCTTAGGGCATCGCTCTTCCTCACACCACGAATCTGAACATGCCTCTCTCTTGCTTACAAATGTCTAAGGTCCCC
+
ffffffffffffffffffffffffffffffffffffffffffffffffffffffffffffffffffffffffffffffffffffffffffffffffffffffffffffffffffffffffffffffffffffffffffffffffffffff
@cA01~tA01_GU182340.1_134101_133983_1_0_0_0_0:0:0_0:0:0_b3/2
TATATTTCCAGTTATTAATCCCATCTCAGATGAATAGTTTGCAAATATTTGCTCCTATTTTGTGGGTTGTCTCTTCACTTTGTTGGTTTATCTTTGGTGGTGCAGAAGTTGCTTGGTTTGATGTAATCCTAATGGTCTATTTTTTGCTTT
+
ffffffffffffffffffffffffffffffffffffffffffffffffffffffffffffffffffffffffffffffffffffffffffffffffffffffffffffffffffffffffffffffffffffffffffffffffffffff
@cA01~tA01_GU182340.1_130134_130256_0_1_0_0_0:0:0_1:0:0_b4/2
AGGCCACAGGGCCCAACGCAGGTCAGAAATATGGGTGTCCTTGGGTTCTCCTCGTAGAAGCACTTTGTGGAGACAAAACAGAAATGAAACTTCTAACCTGTGCCAGGTCTCTGAGCAAAGTCAGCATGGAAGGACACTTCTCTCTGGCAC
+
ffffffffffffffffffffffffffffffffffffffffffffffffffffffffffffffffffffffffffffffffffffffffffffffffffffffffffffffffffffffffffffffffffffffffffffffffffffff
@cA01~tA01_GU182340.1_60441_60594_0_1_0_0_0:0:0_0:0:0_b5/2
TACTTATAATTCCTGATACAGCCTACACACAGCTTCATTTGTGTCCATTCAACATAGTTATGCTTTTTGAAACTCTGTGGATACTTTCTCTCAATATTTTTGATTTATACTTGGTTCAATAAACACCTGTAAACCCCGCAGATATGGAGG
+
ffffffffffffffffffffffffffffffffffffffffffffffffffffffffffffffffffffffffffffffffffffffffffffffffffffffffffffffffffffffffffffffffffffffffffffffffffffff
@cA01~tA01_GU182340.1_53188_53347_0_1_0_0_1:0:0_0:0:0_b6/2
CTGAGATGGGATTAATAACTAGAAATATAAGAAGCTCAAACAACTCAATAAAACAAATGATTTAATTGAAAAAGGAGCAAAAGACATGAAATTTCCCCACATACGAAAAAGTGCTCAGTATCACTCATCATCAGAGAAACGCAAATTAAA
+
ffffffffffffffffffffffffffffffffffffffffffffffffffffffffffffffffffffffffffffffffffffffffffffffffffffffffffffffffffffffffffffffffffffffffffffffffffffff
@cA01~tA01_GU182340.1_123541_123650_0_1_0_0_0:0:0_0:0:0_b7/2
CAGGACTCTTTGGGAATAAGACTAGCCACGAGGCTGGGCCGAGGAGCACCTACCTCGCTGTTCACTGTTCTGTTCCCTGCAGGCTCTTGGTCCATTACAGCAGCATCTGTAGAAGACGGAAGTCAACAAAAGAGCTCGGAGGGCACTTCT
+
ffffffffffffffffffffffffffffffffffffffffffffffffffffffffffffffffffffffffffffffffffffffffffffffffffffffffffffffffffffffffffffffffffffffffffffffffffffff
@cA01~tA01_GU182340.1_133341_133111_1_0_0_0_1:0:0_0:0:0_b8/2
GCTCATTGCAACCTCTGCTTCCTAGGTTCAAACGATTCTCCTGACTCAGCCTCCCTAATAGCTGTGATTACAGGTGCACGCCACCATGCCTGACTAATTCTTGTATTTTTTAGCACAGACGGGATATCCCAATTTTGGGCAGGCTGCTCT
+
ffffffffffffffffffffffffffffffffffffffffffffffffffffffffffffffffffffffffffffffffffffffffffffffffffffffffffffffffffffffffffffffffffffffffffffffffffffff
@cA01~tA01_GU182340.1_52886_52704_1_0_0_0_0:0:0_0:0:0_b9/2
ACCACCATGCCTGGCTACTTTTTGGTTTTTTTAGTATAGATGCGGTTTCCCCATGTTGGCTGGGCTGCTCTCAAACTCATGACCTCAACTGAGGTGCCCGCCTCAGTCTCCCAAAGTGCCGGGATTACAGGCATGATCCACCTCACCCAA
+
ffffffffffffffffffffffffffffffffffffffffffffffffffffffffffffffffffffffffffffffffffffffffffffffffffffffffffffffffffffffffffffffffffffffffffffffffffffff
@cA01~tA01_GU182340.1_67106_66959_1_0_0_0_1:0:0_0:0:0_ba/2
TGAGAAGGATCTGCCACTTCGCTCAGTGGCCTCAAGCCAGACATCTTCCCTACAGACTTGCAGTGATTCTCCATCAGCATTTAGGGCTGTGGCCACCAACCTGGGTGTTGGTCTGTAGGAACTTTTCATTTCTGACCTTCCATAACTGAG
+
ffffffffffffffffffffffffffffffffffffffffffffffffffffffffffffffffffffffffffffffffffffffffffffffffffffffffffffffffffffffffffffffffffffffffffffffffffffff
@cA01~tA01_GU182340.1_23125_23214_0_1_0_0_0:0:0_0:0:0_bb/2
CTGCATCGAAGGTTTCTACCTCCCCAGGTTTCCAAAAGCGGATATAAGAGGGTTCTGTACTCACCGGTTTCGGAGCTTGGTTCAGTGGGTGAAGGCCAACTATTTGAAGGGTTTCCTAGAACACGAGACAGGAGAGAGGTGAGGAAATGA
+
ffffffffffffffffffffffffffffffffffffffffffffffffffffffffffffffffffffffffffffffffffffffffffffffffffffffffffffffffffffffffffffffffffffffffffffffffffffff
@cA01~tA01_GU182340.1_115160_115363_0_1_0_0_0:0:0_0:0:0_bc/2
GATGCTGCGCACTGCAGGGAGCCTACGTTCATGGGCCTCCCCTTCCCTGGATAGATGGAGCTGCAGGACAAGGTCACATTCTCTCCTGCCTGAACCGTGGGGCCCGGCTGGGCTGAGAGAGAAGGTTTCTCATATAGACCTGGAAGGAGA
+
ffffffffffffffffffffffffffffffffffffffffffffffffffffffffffffffffffffffffffffffffffffffffffffffffffffffffffffffffffffffffffffffffffffffffffffffffffffff
@cA01~tA01_GU182340.1_30300_30467_0_1_0_0_0:0:0_0:0:0_bd/2
GTTTTTATCTGAGATTCAAACTCTTCTTCATGTGTAATATGCAAAATATTTAATAGGTATTATTAAGGTTTTCAGAGTCATTGTGACTAATAAACCATTAGAATTTTTCATGCTTGTATTTCTAGTATTACAGCAGAACCAGTTAAAATG
+
ffffffffffffffffffffffffffffffffffffffffffffffffffffffffffffffffffffffffffffffffffffffffffffffffffffffffffffffffffffffffffffffffffffffffffffffffffffff
@cA01~tA01_GU182340.1_19993_19861_1_0_0_0_0:0:0_1:0:0_be/2
GGCCCAAGGTCAATGGAACATTCCAGGCCGACTTTCCTCTGGGCCCTGCCACCCACGGAGGAACCTACAGATGCTTCGGCTCTTTCCGTGACTCTCCATACGAGTGGTCAAACTCGAGTGACCCACTGCTTGTTTCTGTCACAGGTGAGG
+
ffffffffffffffffffffffffffffffffffffffffffffffffffffffffffffffffffffffffffffffffffffffffffffffffffffffffffffffffffffffffffffffffffffffffffffffffffffff
@cA01~tA01_GU182340.1_31685_31779_0_1_0_0_0:0:0_0:0:0_bf/2
GGACTGAAGTTAAACTCACCCTCAGTGCCTACCTGCACCCAAGAACAGGGCTGTCGGCTGTGCAGAGACCCAGCCTCCAAGCCCAGATCCCCACCACAAGCCCATATCCCCACCACAAGCCCATATCTCCACTCCAGGCCAATATTTCCA
+
ffffffffffffffffffffffffffffffffffffffffffffffffffffffffffffffffffffffffffffffffffffffffffffffffffffffffffffffffffffffffffffffffffffffffffffffffffffff
@cA01~tA01_GU182340.1_78593_78754_0_1_0_0_1:0:0_0:0:0_c0/2
CTTTTTTTCTCCCTGTGTTGTTTGTGTGTCTTTCTTTCTCTCTCTCATTTGAGGAAAAAATATCAGACTGATAACATCCTCCAACTTGATACTGGAATATTGCAATAACTGAAGGTTGAAATCTACACATTTAATGTGCTGTCATTCTTA
+
ffffffffffffffffffffffffffffffffffffffffffffffffffffffffffffffffffffffffffffffffffffffffffffffffffffffffffffffffffffffffffffffffffffffffffffffffffffff
@cA01~tA01_GU182340.1_100398_100308_1_0_0_0_1:0:0_0:0:0_c1/2
GTTCTCGGCACCTTTGTCAAAGTCCATTAAATGGGCTGGGTATGGTGGCTCACACCTGCAATTCCAGCACTTTGGGAGGCCGAGGCGGGTGGATCACCTGAAGCCAGGAGTTCAAGACCAGGCTGGCCAACAGAGTGAAACCTCGTCTCT
+
ffffffffffffffffffffffffffffffffffffffffffffffffffffffffffffffffffffffffffffffffffffffffffffffffffffffffffffffffffffffffffffffffffffffffffffffffffffff
@cA01~tA01_GU182340.1_14804_15025_0_1_0_0_0:0:0_0:0:0_c2/2
AATCCAGGCTCAGATCTCCACCCTAGGCCCCTATCTCCAATCCAGTCCCATATCTCCGCCCCAGGCCCAGATCTCCACCCTAAGCCCATATCTCCACTCCAGGCCCATATCACCTCTCCAGTCCCATATCTCCACACCCAGGCCCATATC
+
ffffffffffffffffffffffffffffffffffffffffffffffffffffffffffffffffffffffffffffffffffffffffffffffffffffffffffffffffffffffffffffffffffffffffffffffffffffff
@cA01~tA01_GU182340.1_143200_143050_1_0_0_0_0:0:0_0:0:0_c3/2
ACCTCCCCTCAGACTATCTTTCAGCCTTCTGTCATCAGTAAAATTTATAAATTTTTTTTATAACTTCAGTGTAGCTCTCTCCTCTTCAAATAAACATGTCTGCCCTCATGGTTTCGATAATGTGACTCTTTATTCGCCAAAAGTTTCCAG
+
ffffffffffffffffffffffffffffffffffffffffffffffffffffffffffffffffffffffffffffffffffffffffffffffffffffffffffffffffffffffffffffffffffffffffffffffffffffff
@cA01~tA01_GU182340.1_41615_41427_1_0_0_0_0:0:0_0:0:0_c4/2
TCACCGTCACTCCAGGGAGACAGAACACACAGAGAATACGTTACATAGGCAGGTTCATTACTAACAGATAAGCAGCGAGTGAAAACAGAAGCCTACATTTCAATGTGAGCCAGTCCCTCAAGGCTCAGAAAAGCTGCTCGGGACATATGG
+
ffffffffffffffffffffffffffffffffffffffffffffffffffffffffffffffffffffffffffffffffffffffffffffffffffffffffffffffffffffffffffffffffffffffffffffffffffffff
@cA01~tA01_GU182340.1_129382_129268_1_0_0_0_2:0:0_0:0:0_c5/2
AACAGGGTGTGTGGACACTGATGTCTGCCTTACTGATGAGTTGATACCTCTGCCAGAGACTCCAATTTGTTCAAAAGAGATTGATTCAGGCTGCTGAGAGCCTGGACATGCAGCCTGTCCTCTTCCACCCCCACATAGACAGCAGGAAAG
+
ffffffffffffffffffffffffffffffffffffffffffffffffffffffffffffffffffffffffffffffffffffffffffffffffffffffffffffffffffffffffffffffffffffffffffffffffffffff
@cA01~tA01_GU182340.1_49748_49498_1_0_0_0_0:0:0_0:0:0_c6/2
CCCTATCAGGTGTCAGCTCCCAGTGACCCTCTGGACATCGTGATCATAGGTGAGAGTGTCCAGACTTTCTTCTCATTGTCATTGGGATGCAGAGTGAATGATCCAGGAATTGGAGACCCAGGTGGCTGTAAGGAAGATGAGCTTGGTATT
+
ffffffffffffffffffffffffffffffffffffffffffffffffffffffffffffffffffffffffffffffffffffffffffffffffffffffffffffffffffffffffffffffffffffffffffffffffffffff
@cA01~tA01_GU182340.1_42203_42055_1_0_0_0_0:0:0_1:0:0_c7/2
GTCTCCTTGGGACAGCATTGATCTGTTCATGATGGATCCACTTCCATGACCCAAACACCTCTCAAGAGGCCCAACCTCCCACAATGGGGGTGAAATTTCAATGTGAGGTTTGAAGGGGTCAAACATCTCAACTAAAGTAGTTGTGTCCTC
+
ffffffffffffffffffffffffffffffffffffffffffffffffffffffffffffffffffffffffffffffffffffffffffffffffffffffffffffffffffffffffffffffffffffffffffffffffffffff
@cA01~tA01_GU182340.1_64614_64649_0_1_0_0_0:0:0_2:0:0_c8/2
CCAGAAATATGGGTGTCCTTGGGTTCTTCTGGTAGAGAGCACTTAGTGGAAGTAAAACAGAAATGAAACTTCTAACCTGTGCCAGGTCTCTGAGCAAAGTCAGCATGGAAGGACACCTCTCTCTGGCACATGTCTGTCTGTGTCTCCTTT
+
ffffffffffffffffffffffffffffffffffffffffffffffffffffffffffffffffffffffffffffffffffffffffffffffffffffffffffffffffffffffffffffffffffffffffffffffffffffff
@cA01~tA01_GU182340.1_71750_71651_1_0_0_0_0:0:0_0:0:0_c9/2
GGTGTAGAGAAATGCTACCGGCTTTTACATATTGATTTTGTATTCTGAAACTTTACTTAGTTCATTTATCAATCATAAGAATTTTTGGCAGGGTCTTTAGGATTTTCTAGATTTAAGATCATAGCATCAGAAATAAAAATAATTTTACTT
+
ffffffffffffffffffffffffffffffffffffffffffffffffffffffffffffffffffffffffffffffffffffffffffffffffffffffffffffffffffffffffffffffffffffffffffffffffffffff
@cA01~tA01_GU182340.1_24322_24072_1_0_0_0_0:0:0_0:0:0_ca/2
GCCCACAAAGACTGGTCACATCTCACATGGCATCACTCAGTGCCTTCTTCCTTACCACACCTCTTTCTCTGAATGCTGCTCTCCCTTCTTCCTTATCTTTTGAAAACTTGGGGATTCTATTGGGTTCACCAAGATGAAAATCCCTCATAA
+
ffffffffffffffffffffffffffffffffffffffffffffffffffffffffffffffffffffffffffffffffffffffffffffffffffffffffffffffffffffffffffffffffffffffffffffffffffffff
@cA01~tA01_GU182340.1_82629_82771_0_1_0_0_0:0:0_0:0:0_cb/2
GCTGCAGTGCAGTGGCATGATCTCAGCTCACTGCAACCTCCTCCTCCTGGGTTTAAGCCACTCTCCCGCCTCAGCCTCCCAAGTTGCTGGGATTATAGGCGCCTGGCACCATGCCTGGCTAATTTTATTTTTTTTGTCTTTTTAGTAAAG
+
ffffffffffffffffffffffffffffffffffffffffffffffffffffffffffffffffffffffffffffffffffffffffffffffffffffffffffffffffffffffffffffffffffffffffffffffffffffff
@cA01~tA01_GU182340.1_98100_97949_1_0_0_0_0:0:0_0:0:0_cc/2
GACAGGGCACCTCCAAACCCTCCTTCATGGCCTGCATGGAGGCCTCCGATCAGGGCTCCAGGCACCCAGGCAGATGGAGAAAGCGGTCAGGACAGACCCAGAGAAGGGGAGACTGGGCTTAGTTTGGGGAGATCAGAGGTTCCCTCAGCC
+
ffffffffffffffffffffffffffffffffffffffffffffffffffffffffffffffffffffffffffffffffffffffffffffffffffffffffffffffffffffffffffffffffffffffffffffffffffffff
@cA01~tA01_GU182340.1_4920_5103_0_1_0_0_1:0:0_0:0:0_cd/2
AGGTCTCTGACCTCACTTCTCCATCCCTAGCTATGTTTTCTTTTTTTGTACCATTTTATTCTCTCTGACCCTCCTTGGACTGGTTGACTTGATCTTCCTCTTTCTTTAATTCTGAGTCTCTCACTTTCTGTCTTGCTCATAACTTTCTGC
+
ffffffffffffffffffffffffffffffffffffffffffffffffffffffffffffffffffffffffffffffffffffffffffffffffffffffffffffffffffffffffffffffffffffffffffffffffffffff
@cA01~tA01_GU182340.1_117627_117459_1_0_0_0_1:0:0_0:0:0_ce/2
TTTTTGTATTTTTAGTAGAGACAGCGTTTCTCCATGTGGGTCAGACTGGTCTCAAACTCCCGACCTTATGAGATTCGCCCACCTCGGGCTCTCAGAGTTCTAGGATGACAGACGTGAGCCACCTCGCCCGGCCTAAAAGCCATTTTAATG
+
ffffffffffffffffffffffffffffffffffffffffffffffffffffffffffffffffffffffffffffffffffffffffffffffffffffffffffffffffffffffffffffffffffffffffffffffffffffff
@cA01~tA01_GU182340.1_82294_82446_0_1_0_0_0:0:0_0:0:0_cf/2
GGTATATTTAACCTCAATCAGCATTTTTTCAAAGGAAAAGAAAAAGTGTAGGGGTTGCTGGTGATGACATCTCTGTGTAGGTGAGAGGCCAGGGTGGGCTTCTGGGAAATGGGTAAGGTTGAGGGGCTGAGGGAACCTCTGATCTCCCCA
+
ffffffffffffffffffffffffffffffffffffffffffffffffffffffffffffffffffffffffffffffffffffffffffffffffffffffffffffffffffffffffffffffffffffffffffffffffffffff
@cA01~tA01_GU182340.1_52125_52382_0_1_0_0_0:0:0_0:0:0_d0/2
CCAGCAATTTCACTACTGGGTTTATATCCAAAGGAAAGTAAATCAACATATCGAAGTGATATCTGCACTCGTATGATTGGTGCAGCACTGTTCACAGTAGCCAAGATGAGGAGTCAACCTACCTGCCCATCAGTGGGTGAATGGATAGAG
+
ffffffffffffffffffffffffffffffffffffffffffffffffffffffffffffffffffffffffffffffffffffffffffffffffffffffffffffffffffffffffffffffffffffffffffffffffffffff
@cA01~tA01_GU182340.1_133313_133212_1_0_0_0_1:0:0_0:0:0_d1/2
TGTATTTTTTAGCACAGACGGGATATCCCAATTTTGGGCAGGCTGCTCTCAAACTCCTGACCTCAAGTGAGGTGCCTGCCTCGGTTTCCCAAAGTGCTGAAGTTACAGGCATAAGCCACTATGCCCAGCCTCCTTTTAGTTTTTTAAAGA
+
ffffffffffffffffffffffffffffffffffffffffffffffffffffffffffffffffffffffffffffffffffffffffffffffffffffffffffffffffffffffffffffffffffffffffffffffffffffff
@cA01~tA01_GU182340.1_41759_41857_0_1_0_0_0:0:0_0:0:0_d2/2
AAAAGAACTTGGAAGCTCCATCGCTCCCCCTCCCCCTTGCTCCCTCTCTTGCCGTGTGATCTCTGTGGTCTCTGCACAGACAGACCCTCCTTCCCTTCTGCCAGAGTGGGAGCAGCCTGAGGCCATCACGAGAAATAGATGCTGGTGCCA
+
ffffffffffffffffffffffffffffffffffffffffffffffffffffffffffffffffffffffffffffffffffffffffffffffffffffffffffffffffffffffffffffffffffffffffffffffffffffff
@cA01~tA01_GU182340.1_136458_136279_1_0_0_0_0:0:0_0:0:0_d3/2
TCTATTGAGAAGCATCTGTGCATGAAATCTATTTATTTATGTATTTACCTACTTGTTTATTGAGACGGAGCCTTGCTCTGTCGTCCAGGCTAGAGTGCGGTGGCATGATCTCGGCTCACTGCAACCTCCACCTCCTGGGCTGAACTGATC
+
ffffffffffffffffffffffffffffffffffffffffffffffffffffffffffffffffffffffffffffffffffffffffffffffffffffffffffffffffffffffffffffffffffffffffffffffffffffff
@cA01~tA01_GU182340.1_83008_83211_0_1_0_0_0:0:0_0:0:0_d4/2
AAAGAGAACATCCAGAGGATCTAGCAATTCCACTAGTGGGTGTAAATGCAAAGAAAAGGACTTCAGTGTATTGAAGTGACATCTGCACTCCCATGACTGTTCCAGCACTGTTCACAGTAGCCAAGATGTGGAGTCAACCTACCTGCCCAT
+
ffffffffffffffffffffffffffffffffffffffffffffffffffffffffffffffffffffffffffffffffffffffffffffffffffffffffffffffffffffffffffffffffffffffffffffffffffffff
@cA01~tA01_GU182340.1_129567_129733_0_1_0_0_0:0:0_0:0:0_d5/2
CGATGGAGAAGTTGGCCTTGGAGACCCCATCATGGATCTGTCCAACGAGGCGTGAGGGGTCCTCAGAGATCCCCTCTCTGTGCAGAAAGAAATGCTCAAACATGACATCTGACCAACATTGCAGGATGACTGTCTCTCCTGATTTCAGCA
+
ffffffffffffffffffffffffffffffffffffffffffffffffffffffffffffffffffffffffffffffffffffffffffffffffffffffffffffffffffffffffffffffffffffffffffffffffffffff
@cA01~tA01_GU182340.1_57611_57767_0_1_0_0_1:0:0_0:0:0_d6/2
AACGTATTCTCTGTGTGTTCTGTCTCCCTGGAGTGACGGTGAGTGATAGGAATTGGCATAGGCCCAGGTGCAGTCCAGGAGGTGTTTAGAGTCTTCTCTGGGAAGACTGGACTGGGATTGATTCACAGCGAATGTGCTTTAGGGTTTCTA
+
ffffffffffffffffffffffffffffffffffffffffffffffffffffffffffffffffffffffffffffffffffffffffffffffffffffffffffffffffffffffffffffffffffffffffffffffffffffff
@cA01~tA01_GU182340.1_133930_133769_1_0_0_0_0:0:0_1:0:0_d7/2
TGACAGGCGTGAGCCACCGGCCTAAAAGGCATTTTAATGGGATGAGATGAAAACTCATCGCGATTGTAATTTACATTTCTGTGATGATGAGTGATGCTGAGCACTTTTTCATATACGTGATCGCCATTTCTATGTTTTGTTTGTGGAGAA
+
ffffffffffffffffffffffffffffffffffffffffffffffffffffffffffffffffffffffffffffffffffffffffffffffffffffffffffffffffffffffffffffffffffffffffffffffffffffff
@cA01~tA01_GU182340.1_42073_41979_1_0_0_0_0:0:0_0:0:0_d8/2
GGGAGCGATGGAGCTTCCAAGTTCTTTTGAACAACCAGCTCTCCAGGAACTAATAGAGGGGGAACTAGCTAACCCCGTCTCCTTGGGACAGCATTGATCTGTTCATGATGGATCCACCTCCATGACCCAAACACCTCTCAAGAGGCCCAA
+
ffffffffffffffffffffffffffffffffffffffffffffffffffffffffffffffffffffffffffffffffffffffffffffffffffffffffffffffffffffffffffffffffffffffffffffffffffffff
@cA01~tA01_GU182340.1_121030_120880_1_0_0_0_0:0:0_0:0:0_d9/2
TGAATGAAGTAGATGGATATAAGATATGCTTGTGAGGTAGAATCATTGGCTGGAAAGGCTTGCTGGGTTTGATTTTCCTACTTGTTTAATCCTCGCTTAATTAATTTCTTTCTGAGATTTATTCATCCTACACATAAATCAATACCTGGC
+
ffffffffffffffffffffffffffffffffffffffffffffffffffffffffffffffffffffffffffffffffffffffffffffffffffffffffffffffffffffffffffffffffffffffffffffffffffffff
@cA01~tA01_GU182340.1_36896_36733_1_0_0_0_0:0:0_0:0:0_da/2
CAGAGAGAAGACGAAGCTTGGGTGTGAGGGAGGGATCAGGGCACAGGATGGCAGACAGGGCACCTCCAAACCCTCCTACATGGCCTGCATGAAGGCCTGCGGCCAGGACTCCAGGCACCCAGGCAGATGGAGAAAGCGGTCAGGAGAGAC
+
ffffffffffffffffffffffffffffffffffffffffffffffffffffffffffffffffffffffffffffffffffffffffffffffffffffffffffffffffffffffffffffffffffffffffffffffffffffff
@cA01~tA01_GU182340.1_39801_39989_0_1_0_0_1:0:0_0:0:0_db/2
GCAGGCAGAACAAACATTGCATTTTTCCTGAGAAGGATGTCAGATTGCCAATCATTTTTCTAGCTTGTAGGAGATCTCAGCTCCATAAAATGAGAGATTAAGAGATTTCACAGAGCCCTGTTTTGGGTCCAGATCCCTTTCGCTGTTGGA
+
ffffffffffffffffffffffffffffffffffffffffffffffffffffffffffffffffffffffffffffffffffffffffffffffffffffffffffffffffffffffffffffffffffffffffffffffffffffff
@cA01~tA01_GU182340.1_72728_72654_1_0_0_0_0:0:0_1:0:0_dc/2
TGTGGCTGGTCTGGTCTTCCTGGCTCTTTTGGCAATGCTGGCTAAGACCTGGTGGAGACATGAGGGGCCACAGGTGGAAATGGAAGAAACATGACTGAAGCTGGCTGGAGTGAATGGCGCGACATTCTGTCTGTGGGAGATCGGCTAGAT
+
ffffffffffffffffffffffffffffffffffffffffffffffffffffffffffffffffffffffffffffffffffffffffffffffffffffffffffffffffffffffffffffffffffffffffffffffffffffff
@cA01~tA01_GU182340.1_14166_14363_0_1_0_0_1:0:0_2:0:0_dd/2
ACACACACCATGCTGACGACCATGAGCGACATGGTGCTGTCTGTGCAGACAGGCGGCCGCGTCCCAGCTCAGCTCAGCAGCGCACAGGATGTTCTTTGGCGCCCTGCCCATGCAGTTTACATGTTGACCACATCATGGGAGGGTGACGTA
+
ffffffffffffffffffffffffffffffffffffffffffffffffffffffffffffffffffffffffffffffffffffffffffffffffffffffffffffffffffffffffffffffffffffffffffffffffffffff
@cA01~tA01_GU182340.1_105416_105184_1_0_0_0_0:0:0_0:0:0_de/2
CCATCTGGGTGCTTGTCCGAAAGAGATGCTGTAAGTGGTTACCTGTCAATCAAGAAATGCAAGACAATTCATATAGAGAAACTGCTATGATTAGCTTCTTACTGGTGTCTCCTCTTCTTCCAGGTAACCCCAGACACCTGCACATTCTGA
+
ffffffffffffffffffffffffffffffffffffffffffffffffffffffffffffffffffffffffffffffffffffffffffffffffffffffffffffffffffffffffffffffffffffffffffffffffffffff
@cA01~tA01_GU182340.1_58960_59111_0_1_0_0_0:0:0_0:0:0_df/2
TCTCTGAGCTCAAGGACCCATCCCATGAATAGCTCTGAGTTCCCATCCCATTGATTCTGTCTCCCACTTTCTGCCTGTCATGGAACCTTCTCCTGGATGTGAGTGGCTGCAGGGGACATGGGGATACAGTTCAGAATCAGGCAACGGTCT
+
ffffffffffffffffffffffffffffffffffffffffffffffffffffffffffffffffffffffffffffffffffffffffffffffffffffffffffffffffffffffffffffffffffffffffffffffffffffff
@cA01~tA01_GU182340.1_32832_32983_0_1_0_0_0:0:0_0:0:0_e0/2
CCCACCAGAAGCTCTGGGATTCAGGAGGTGGGAAAGGAGAATCCAAGACAGGAGCCCTCTGACCTGTGGCCATGATCACCAGGGTGTTGCTGGGTGCCGACCACCCACTGGGGTAGTGTGGGTGTGAACCCCGACATCTGTACGTCCCTG
+
ffffffffffffffffffffffffffffffffffffffffffffffffffffffffffffffffffffffffffffffffffffffffffffffffffffffffffffffffffffffffffffffffffffffffffffffffffffff
@cA01~tA01_GU182340.1_119118_119305_0_1_0_0_1:0:0_1:0:0_e1/2
AACCGTTTTGTTTTCACCCACGAATCTTGTGGAAATTTGTTATGGCAACAATAGGAAAAGCTTCCACACTGCACAACCTGAGCATGGGGCCGTGGCTGAATAAGTCAGTGAGTCAAAGTGTGCGTGCATGAGCTCTGGTCTCTGTTACGG
+
ffffffffffffffffffffffffffffffffffffffffffffffffffffffffffffffffffffffffffffffffffffffffffffffffffffffffffffffffffffffffffffffffffffffffffffffffffffff
@cA01~tA01_GU182340.1_41703_41856_0_1_0_0_0:0:0_0:0:0_e2/2
AAAGAACTTGGAAGCTCCATCGCTCCCCCTCCCCCTTGCTCCCTCTCTTGCCGTGTGATCTCTGTGGTCTCTGCACAGACAGACCCTCCTTCCCTTCTGCCAGAGTGGGAGCAGCCTGAGGCCATCACGAGAAATAGATGCTGGTGCCAT
+
ffffffffffffffffffffffffffffffffffffffffffffffffffffffffffffffffffffffffffffffffffffffffffffffffffffffffffffffffffffffffffffffffffffffffffffffffffffff
@cA01~tA01_GU182340.1_105483_105299_1_0_0_0_0:0:0_0:0:0_e3/2
TCTTCCAGGTAACCCCAGACACCTGCACATTCTGATTGGGACCTCAGTGGTCATCATCCTCTTCATCCTCCTCCTCTTCTTTCTCCTTCATCTCTGGTGCTCCAACAAAAAAAGTAAGTCTCACGGGGCACAGGCCAGAGAGCTCAGGGC
+
ffffffffffffffffffffffffffffffffffffffffffffffffffffffffffffffffffffffffffffffffffffffffffffffffffffffffffffffffffffffffffffffffffffffffffffffffffffff
@cA01~tA01_GU182340.1_108110_108205_0_1_0_0_0:0:0_0:0:0_e4/2
ATATGCAAAATATCTAATAGGTATTATTAGTGTTTTCAGAGTCATTGTGACTAATAAACCATTAGAATTGTTCATGCTTGTATTTCTAGTATTACAGCAGAACCAGTTCAAATGATTTAAATTCCCAGGGAAGGATTATGCAATTATTTA
+
ffffffffffffffffffffffffffffffffffffffffffffffffffffffffffffffffffffffffffffffffffffffffffffffffffffffffffffffffffffffffffffffffffffffffffffffffffffff
@rand_0_0_0_0_1_1_0:0:0_0:0:0_e5/2
CGTAACCCCGCGCCTGGGCGTTGATCCCGTCTGTAGTCAGTTACCCAGTCCGCAAGGTCCATTACCACTTGCATTTCGGCCAAGACCTTGGTCCTAGCATGCGCCGGGAGAATCCATAAGATTATCGGCGGAACATGATTCATATTTCCA
+
ffffffffffffffffffffffffffffffffffffffffffffffffffffffffffffffffffffffffffffffffffffffffffffffffffffffffffffffffffffffffffffffffffffffffffffffffffffff
@cA01~tA01_GU182340.1_20939_20756_1_0_0_0_0:0:0_0:0:0_e6/2
AAGTGTAAAGTCTAGTGGTCATAAATACATTTATATATATATATATATATATATATATACACACACACACACATATATAAACATATATATATATATATATATATATATATATATATTTTTTTTTTTTTTTTTTTTTACCCTCCACCCTTT
+
ffffffffffffffffffffffffffffffffffffffffffffffffffffffffffffffffffffffffffffffffffffffffffffffffffffffffffffffffffffffffffffffffffffffffffffffffffffff
@cA01~tA01_GU182340.1_16409_16574_0_1_0_0_0:0:0_0:0:0_e7/2
TCTCCCCATGAGCTCCATCTTCCCCTTCAGTCCCTTCCCCTATAACATAAATAGTCACAGACTCCAGGGATTAGAATGTAGTCATCACTGGGGACAATTATTCTTCCCACCACAGCACCCATTTCCCTGTATTCAATCCCCCTTTACCAC
+
ffffffffffffffffffffffffffffffffffffffffffffffffffffffffffffffffffffffffffffffffffffffffffffffffffffffffffffffffffffffffffffffffffffffffffffffffffffff
@cA01~tA01_GU182340.1_112745_112596_1_0_0_0_0:0:0_0:0:0_e8/2
GTCCGCTTTCTGTCTCCAGAATCGGAGGGGGTCAGTGTGCTCTCTCCTGCTGCCATGCTTCTGATAATTTTCTACAGCAGCAACAGGAAACCAACACTGGAACCCAGGTCAAGGACAAGTTAAGAAAAGACACAAGGATAGCCAGGCATG
+
ffffffffffffffffffffffffffffffffffffffffffffffffffffffffffffffffffffffffffffffffffffffffffffffffffffffffffffffffffffffffffffffffffffffffffffffffffffff
@cA01~tA01_GU182340.1_95218_94995_1_0_0_0_0:0:0_1:0:0_e9/2
CAAGGGCTGGAGAAGTCAAGAGAACTGATTCGCTGACTCTCCAGAGGGAACGCAGCCCTGTAGACACCTTGATTTCAGCACAGGGAGAACTGGATCCAATTTCTGTCTCCAGAAGTGGAAGGGGTCAGTGTGTTCTCTCCCGCTGCCATG
+
ffffffffffffffffffffffffffffffffffffffffffffffffffffffffffffffffffffffffffffffffffffffffffffffffffffffffffffffffffffffffffffffffffffffffffffffffffffff
@cA01~tA01_GU182340.1_130702_130528_1_0_0_0_0:0:0_0:0:0_ea/2
CTTGGTGTCCCCAGACTAGATTCTGAGGCTCATATTCCAAATAATCCTACATATAATAGGATCACTGAGAGACACAGAGATAAATCAGGGACTTCAAAAAGCAAAGGCATAAACACACAGAGAATGAGCCAGAGGAAGGGGATTGAGAGA
+
ffffffffffffffffffffffffffffffffffffffffffffffffffffffffffffffffffffffffffffffffffffffffffffffffffffffffffffffffffffffffffffffffffffffffffffffffffffff
@cA01~tA01_GU182340.1_15677_15854_0_1_0_0_0:0:0_0:0:0_eb/2
TGAGAACTTTGAGCAAGTGCTGAGTAAAGAGACTCCTACTAGATTTTAATACTGTAAGATTACTCACATAAAACAACACAGGGTAGACATGAGGTGGAGGGCATGTCCTTTGTGAATGGATATCAGCGGATGCCTGAACGAAAATAAACA
+
ffffffffffffffffffffffffffffffffffffffffffffffffffffffffffffffffffffffffffffffffffffffffffffffffffffffffffffffffffffffffffffffffffffffffffffffffffffff
@cA01~tA01_GU182340.1_15355_15537_0_1_0_0_0:0:0_0:0:0_ec/2
AACCACACACCCCAGCTTTGAGCACCCCAGTCTAACCCTGGTCCCCACAGAACTTGACTCTGCCAAGGGGTTGAGAGGCCAGGGAGGCGAGGTCAGAAATGTGGGCTGAGCACCCCAGGGTCCTCTCTTCCTAGTTTATGAGAGACTCCC
+
ffffffffffffffffffffffffffffffffffffffffffffffffffffffffffffffffffffffffffffffffffffffffffffffffffffffffffffffffffffffffffffffffffffffffffffffffffffff
@cA01~tA01_GU182340.1_107214_107064_1_0_0_0_0:0:0_0:0:0_ed/2
TATAAATATACAGTCGCTCCTCCATATCTGTGGGGTTTACAGGTGTTTATTGAACCAAGTGTAAATCAAAAATATTCAGAGAAAATGTCCACAAAGTTTCAAAATGCAAAACTATGTTGAATGGACACAAATGAGGCAGTGTGTAGGCTG
+
ffffffffffffffffffffffffffffffffffffffffffffffffffffffffffffffffffffffffffffffffffffffffffffffffffffffffffffffffffffffffffffffffffffffffffffffffffffff
@cA01~tA01_GU182340.1_19212_19039_1_0_0_0_0:0:0_0:0:0_ee/2
ACCGAGAGGCAGAGCAAGACAGATGATAGATGGATAGATATAGATAGATGATAAATAGGTAGATGATAGATAATAGGTTAAAGATACATAGATGATGATTGATTGATTCATTAATAGATAATACATAGAGATGATGATGATGAAGACAGA
+
ffffffffffffffffffffffffffffffffffffffffffffffffffffffffffffffffffffffffffffffffffffffffffffffffffffffffffffffffffffffffffffffffffffffffffffffffffffff
@cA01~tA01_GU182340.1_7018_7202_0_1_0_0_0:0:0_0:0:0_ef/2
GCTCTGCTGAGTCAACCAGGGTTGCATCTGGTACACTGCTGATACGAATGCAAATTAGTACAGCCATTACAGAGGAGAAGAGTATGGAAGTTCCTCAAAAAATAAAATGAGGTCGGGCACAGTGGTTCATGCCTGTAATCCCAGCACATT
+
ffffffffffffffffffffffffffffffffffffffffffffffffffffffffffffffffffffffffffffffffffffffffffffffffffffffffffffffffffffffffffffffffffffffffffffffffffffff
@cA01~tA01_GU182340.1_76244_76109_1_0_0_0_0:0:0_0:0:0_f0/2
CAAGGGAAAACTCCACTGGCTTGGGCAAAACCATTTTGGATATTAACCCAAAGGCCCAGGCAACAAAAGCAAAAGTAGACAAATAACATTATATCAAATTGAAAGTTTCTGCAAAGAAAAAAAAAAACTCAACAAGTGGAAAGACAACCT
+
ffffffffffffffffffffffffffffffffffffffffffffffffffffffffffffffffffffffffffffffffffffffffffffffffffffffffffffffffffffffffffffffffffffffffffffffffffffff
@cA01~tA01_GU182340.1_126391_126560_0_1_0_0_0:0:0_0:0:0_f1/2
TCCACTCCAGGCCCATATCTCCACTCCAGGCCCGTATCTCCACTCCAGGCCCATATCTCCACACCCAGGCCCATATCTCCCCTCCAGGCCCATATCTCCACTCCAGGCCCATATTTACACCTCCAGGCCCATATCTCCACACCCAGGCCC
+
ffffffffffffffffffffffffffffffffffffffffffffffffffffffffffffffffffffffffffffffffffffffffffffffffffffffffffffffffffffffffffffffffffffffffffffffffffffff
@cA01~tA01_GU182340.1_96623_96433_1_0_0_0_0:0:0_0:0:0_f2/2
TGGAGAGTAATCATCCCAGGATATCATGGCCCCTGAACACCAACCCCTGTATGCTGTGTGAACTTGGGGTCCCCAGACTGGATTCTGAGGCTCATATTCCAAATAATCCCACATATGATAGGATCGCTGAGAGACACAGAGAAAAATCAG
+
ffffffffffffffffffffffffffffffffffffffffffffffffffffffffffffffffffffffffffffffffffffffffffffffffffffffffffffffffffffffffffffffffffffffffffffffffffffff
@cA01~tA01_GU182340.1_44414_44234_1_0_0_0_1:0:0_0:0:0_f3/2
AAGCAGAACTGTGTTGAATGGACACAAATGAAGCTGTGTGTAGGCTGCATCAGGAATTATAAGTAATCTAGAGATGATTTCATGTATACAGGAGGATGTGCATAGGTTATTTGCAAACTCTGTGCCATTTCATATAAGAGGCTTGAGCAT
+
ffffffffffffffffffffffffffffffffffffffffffffffffffffffffffffffffffffffffffffffffffffffffffffffffffffffffffffffffffffffffffffffffffffffffffffffffffffff
@cA01~tA01_GU182340.1_39095_38899_1_0_0_0_0:0:0_0:0:0_f4/2
ACTTGTGTTTTGAAGGTTTAAAACAAAATGTCTTCCTTCAGACAAACGTCCTGGAGCATTTCCCCAATATTTTCTTCTACGTGTTTCATAGGTTCAGGCCTTAGACTCACATCTTTAATCCATTTTCATTTGATTTTTGTGTATAGTGAC
+
ffffffffffffffffffffffffffffffffffffffffffffffffffffffffffffffffffffffffffffffffffffffffffffffffffffffffffffffffffffffffffffffffffffffffffffffffffffff
@cA01~tA01_GU182340.1_109272_109383_0_1_0_0_0:0:0_1:0:0_f5/2
TCTAGTCCCATATCTCCACTCCAGGCCCATATCTCCACCTCCAGGCCCATAACTTCACTCCAGGCCCATAACTCCACTCCAGGCCCATATCTCCACCTCCAGGCCCATATCTCCACTGCAGACCCATATCTCCACTCCAGGCGCATATCT
+
ffffffffffffffffffffffffffffffffffffffffffffffffffffffffffffffffffffffffffffffffffffffffffffffffffffffffffffffffffffffffffffffffffffffffffffffffffffff
@cA01~tA01_GU182340.1_16420_16270_1_0_0_0_0:0:0_0:0:0_f6/2
TTGGGTTTAACAACTTCAGTCTGTAAAAGGAAGGTGGGGTGCCTGTCCCTGAGCTCTACAACAGAATATTCTGGAACAGCCTTTTCATGGGCCCTGTGACCCCCGCACACACAGGGACATACAGATGTCGGGGTTCACACACACACTCCC
+
ffffffffffffffffffffffffffffffffffffffffffffffffffffffffffffffffffffffffffffffffffffffffffffffffffffffffffffffffffffffffffffffffffffffffffffffffffffff
@cA01~tA01_GU182340.1_44478_44396_1_0_0_0_0:0:0_1:0:0_f7/2
GTATCTGAGTGGAGTTCTCGAAACCAATCACCCACGAATAGTGAAGGATGACCGTATATGACTTTTATTTCTCAAATTTAAATATAAATCATAAAAAATGTACAACTAGATAAAAACTAAGAAGTGTTTTTATAGTGTGAGTTAGATTTA
+
ffffffffffffffffffffffffffffffffffffffffffffffffffffffffffffffffffffffffffffffffffffffffffffffffffffffffffffffffffffffffffffffffffffffffffffffffffffff
@rand_0_0_0_0_1_1_0:0:0_0:0:0_f8/2
AAAGCTGTGCGTCCTCCTATGACTGAACTCAGCAAGAATGAAACCGACAATCACACTCCGTAGAGTGTATGCTAGACCAAGTCATTGCGGCTCAGGAAGTATCACCTTCTGCCAGGTGTCTTTGAGTCGTATAATGCCTGTTCGTATGTG
+
ffffffffffffffffffffffffffffffffffffffffffffffffffffffffffffffffffffffffffffffffffffffffffffffffffffffffffffffffffffffffffffffffffffffffffffffffffffff
@cA01~tA01_GU182340.1_4876_5098_0_1_0_0_1:0:0_0:0:0_f9/2
TCTGACCTCACTTCTCCATCCCTAGCTATGTTTTCTTTTTTTGTACCATTTTATTCTCTCTGACCCTCCTTGGACTGGTTGACTTGATCTTCCTCTTTCTTTAATTCTGAGTCTCTCACTTTCTGTCTTGCTCATAACTTTCTGCATATT
+
ffffffffffffffffffffffffffffffffffffffffffffffffffffffffffffffffffffffffffffffffffffffffffffffffffffffffffffffffffffffffffffffffffffffffffffffffffffff
@cA01~tA01_GU182340.1_57827_57930_0_1_0_0_0:0:0_0:0:0_fa/2
ACCCAGGCTGGGCTGCTTTCTGGCTTCCCGCAGCTACACTGCAAATGGGGTGACTCCATATGTCCCGAGGAGCTTTTCTGAGCCTTGAGGGACTGGGTCACATTGAAATATAGGTTTCTGTTGTCACTCGCTGCTTATCTGTTAGTAATG
+
ffffffffffffffffffffffffffffffffffffffffffffffffffffffffffffffffffffffffffffffffffffffffffffffffffffffffffffffffffffffffffffffffffffffffffffffffffffff
@cA01~tA01_GU182340.1_5332_5417_0_1_0_0_0:0:0_0:0:0_fb/2
TAAGTTCACCGGCCTCTGCCTCCCTGGATAGATGGTAAATGTCAAACAAGCTCCGGGAGCTGCAGGACAAGGTCACATTCTCTCCTGCCTGAACCGTGGGGCCCGGCTGGGCTGAGAGAGAAGGTTTCCCATATAGACCTGGAAGGAGAA
+
ffffffffffffffffffffffffffffffffffffffffffffffffffffffffffffffffffffffffffffffffffffffffffffffffffffffffffffffffffffffffffffffffffffffffffffffffffffff
@cA01~tA01_GU182340.1_13036_12886_1_0_0_0_0:0:0_0:0:0_fc/2
TATCAACACATCATCTTTCATACTACTATAAATAGACAGTCACTCCTCCATATCTCTGGGGTTTACACATGTTTATTGAATCAGCAATAAATCAAAAATATTTTGAGAAAAAAAATCCCCGAAGTTTCAAAAAGCAAAAAACTATGTTGA
+
ffffffffffffffffffffffffffffffffffffffffffffffffffffffffffffffffffffffffffffffffffffffffffffffffffffffffffffffffffffffffffffffffffffffffffffffffffffff
@cA01~tA01_GU182340.1_141815_141958_0_1_0_0_0:0:0_0:0:0_fd/2
GCCTGTCATGGAAGCTTCTGGATGTCAGTGGCTGCAGGGGATGTGAGGATACAGTTCAGAACCAGGCAATGGTCTGTGAGCTGAAGGCAGGGGCAGGTTGTCTGGTGCTCTCTCTAGAAAGCCCTGCCTCTGTGGCTCCTCCCTTGGGCC
+
ffffffffffffffffffffffffffffffffffffffffffffffffffffffffffffffffffffffffffffffffffffffffffffffffffffffffffffffffffffffffffffffffffffffffffffffffffffff
@cA01~tA01_GU182340.1_43663_43698_0_1_0_0_0:0:0_0:0:0_fe/2
TGGTAATGATAATGGAAGTCTTAGGCAAGAAAAGAGTCCCATTACCGAAACCATGAGGGCAGACATGTTTATTTGAAGGAGGGAAAACTACATTGAAATTATTTTAAAAAATATATAAGTTTTACTGCTGACAGAAGGCTGAAAGATACT
+
ffffffffffffffffffffffffffffffffffffffffffffffffffffffffffffffffffffffffffffffffffffffffffffffffffffffffffffffffffffffffffffffffffffffffffffffffffffff
@cA01~tA01_GU182340.1_93008_92843_1_0_0_0_0:0:0_0:0:0_ff/2
CTGGAGGTGGAGTTATGGGCCTGCAGTAGAGATATGGGCCTGAAGTGGAGATATGGGCCTGGAGTGGAGATATGGGCCTAGAGGTGGAGTTATGGGCCCGGAGGTGGAGTTAAGGGCATGAAGTGGAGATCTGGGCCTGGAGTGGAGATA
+
ffffffffffffffffffffffffffffffffffffffffffffffffffffffffffffffffffffffffffffffffffffffffffffffffffffffffffffffffffffffffffffffffffffffffffffffffffffff
@cA01~tA01_GU182340.1_126477_126504_0_1_0_0_0:0:0_0:0:0_100/2
CTCCACACCCAGGCCCATATCTCCCCTCCAGGCCCATATCTCCACTCCAGGCCCATATTTACACCTCCAGGCCCATATCTCCACACCCAGGCCCATATCTCCACTCCAGGCCCATATCTCCACTCCAGGCCCATATCTTTACCTCTAGGC
+
ffffffffffffffffffffffffffffffffffffffffffffffffffffffffffffffffffffffffffffffffffffffffffffffffffffffffffffffffffffffffffffffffffffffffffffffffffffff
@cA01~tA01_GU182340.1_135095_135233_0_1_0_0_0:0:0_0:0:0_101/2
TTATCCTCCAGTTAGGAATGCAGGCAGAAAAAACACTGCATTTTTCCTGAGAAGGATGTCAGATTGGCAATTATTCTTCTAGCTTGTAGGAGGTCTCACCTGCAGGAAATTAAAGGTAAAGAGACTTCGCTGAGCCCTTTGGTGGCCCTA
+
ffffffffffffffffffffffffffffffffffffffffffffffffffffffffffffffffffffffffffffffffffffffffffffffffffffffffffffffffffffffffffffffffffffffffffffffffffffff
@cA01~tA01_GU182340.1_134320_134191_1_0_0_0_0:0:0_1:0:0_102/2
CCATTATTTTCTTCTACATGTTTCATAGGTTCAGGCCTTAGACTCATGTTTTTAATCCATTTTCATTTGATTTTTGTGTAAGGTGACAGGTATAGATGCAGTTTTATTCCTCTGCATGTAGATATCCAATTTTCCCCACACCATTTATTG
+
ffffffffffffffffffffffffffffffffffffffffffffffffffffffffffffffffffffffffffffffffffffffffffffffffffffffffffffffffffffffffffffffffffffffffffffffffffffff
@cA01~tA01_GU182340.1_75831_76045_0_1_0_0_1:0:0_0:0:0_103/2
TTATTTGTCTACTTTTGCTTTTGTTGCCTGGGCCTTTGGGTTAATATCCAAAATGGTTTTGCCCAAGCCAGTGGAGTTTTCCCTTGATTTCTTTTAGTAGTTTTTTTTTTTTTTAAGATGGAGTCTCACTCTGTTGCCCCGGCTGGAGTG
+
ffffffffffffffffffffffffffffffffffffffffffffffffffffffffffffffffffffffffffffffffffffffffffffffffffffffffffffffffffffffffffffffffffffffffffffffffffffff
@cA01~tA01_GU182340.1_130645_130793_0_1_0_0_0:0:0_1:0:0_104/2
ATCCATTATCTATCATCTACCTATTTATCATCTATCTATATCTATCTATCCATCTATCATCTGTCTCTCTCCATCTCCTTATCTTTCTCTGCCTCTCAGTCTCTCTAGTTCTATTTGGAATCTCTGCAATCCATCCCCACATCTTTATCT
+
ffffffffffffffffffffffffffffffffffffffffffffffffffffffffffffffffffffffffffffffffffffffffffffffffffffffffffffffffffffffffffffffffffffffffffffffffffffff
@cA01~tA01_GU182340.1_130039_129943_1_0_0_0_0:0:0_0:0:0_105/2
CCTATCAGTTGTCAGCTCCCAGTGACCCCCTGGACATCGTGATCACAGGTGAGAGTGTCCAGACATTCTTCTCATTGTCATTGGGACACAGAGTGAATGATCCAGGACTTGGAACCCCCAGGTGGTCATGAGGAAGATAAGCGTGGGATT
+
ffffffffffffffffffffffffffffffffffffffffffffffffffffffffffffffffffffffffffffffffffffffffffffffffffffffffffffffffffffffffffffffffffffffffffffffffffffff
@cA01~tA01_GU182340.1_41740_41624_1_0_0_0_1:0:0_0:0:0_106/2
GCCTGGGTTTTGTACCCTGGAGCCACAGGAAGCACTCAGCTAAAGCACTGCATGACGTCCTCCTCCAGGAAGAACAGGAAGACAGCCCAGGCTGCTCTGGGACGTTCCTCCTGATCTCAGGACGTTGCTGTCTTAGTCCATTTTTGTTGC
+
ffffffffffffffffffffffffffffffffffffffffffffffffffffffffffffffffffffffffffffffffffffffffffffffffffffffffffffffffffffffffffffffffffffffffffffffffffffff
@cA01~tA01_GU182340.1_21600_21456_1_0_0_0_0:0:0_0:0:0_107/2
TTAGTATAGATGGGGTTTCCCCATGTTGGCTGGGCTGCTCTCAAACTCATGACCTCAACTGAGGTGCCCGCCTCGGTCTCCCAAAGTGCCGGGATTACAGGCATGATCCACCTCACCCAACCTCTTTTTAGTTCTTTAAAGGACTTCCAC
+
ffffffffffffffffffffffffffffffffffffffffffffffffffffffffffffffffffffffffffffffffffffffffffffffffffffffffffffffffffffffffffffffffffffffffffffffffffffff
@cA01~tA01_GU182340.1_40655_40746_0_1_0_0_0:0:0_0:0:0_108/2
TGTGATGAACAGAGCACTTTCTCTATTCCACGATCTGTGCTGGAGGATTCAGCGGGCTTTCACATTTTCTATATGGTCTCATGCTCACAGAAAGCCAAATACGGAAGAGGTTTTAGGCTCATTGCCTAATGGATAAGACAAAGGATCAAA
+
ffffffffffffffffffffffffffffffffffffffffffffffffffffffffffffffffffffffffffffffffffffffffffffffffffffffffffffffffffffffffffffffffffffffffffffffffffffff
@cA01~tA01_GU182340.1_55290_55105_1_0_0_0_0:0:0_0:0:0_109/2
AACCTTTTCCTATTGTTGCCATAACAAATTTCCACAAGATTCGTGGGTGAAAACAAAACGGTTTTTTAATTATCTTACAGTGCTGTAGCTCAAAGTAGGAAGTGCATCTTACTGGGCTAAAATCAAGGTGACAGCAAGGCTGCCTTCCCT
+
ffffffffffffffffffffffffffffffffffffffffffffffffffffffffffffffffffffffffffffffffffffffffffffffffffffffffffffffffffffffffffffffffffffffffffffffffffffff
@cA01~tA01_GU182340.1_134793_134901_0_1_0_0_0:0:0_0:0:0_10a/2
GCCAACTACTTGAAGGGTTTCCTAGAACACGGGACAGGAGAGATGTGAGGAAATGAGGGTGCTTGTCCTCTACTCAATGGAAATCTTTGAGGTTGGTTCATGGCCAACACTCTGTTATCTAATGTTGGACCCTGGGAGTCTTGGGATCCT
+
ffffffffffffffffffffffffffffffffffffffffffffffffffffffffffffffffffffffffffffffffffffffffffffffffffffffffffffffffffffffffffffffffffffffffffffffffffffff
@cA01~tA01_GU182340.1_121238_121420_0_1_0_0_0:0:0_0:0:0_10b/2
CACATTTTCTATGTGATCTCATGCTCACAGAAAGCCAAATAGGGAAGAGGTTTTAGGCTCATTGCCTAATGGATAAGATAAAGGATCAAAGAAGTAATTATAGAGAAATAGAAAAATGATGATTGGAATTCAGGTGCCTTTGTCATTCGT
+
ffffffffffffffffffffffffffffffffffffffffffffffffffffffffffffffffffffffffffffffffffffffffffffffffffffffffffffffffffffffffffffffffffffffffffffffffffffff
@cA01~tA01_GU182340.1_14002_14199_0_1_0_0_0:0:0_0:0:0_10c/2
ACCTTGCATGAGGCCCAGTGGGTGCTCGCTCAAGAGCGGAACATGGCTTCCTGGAAATTGTTCTCACTAGAATTGACACCTTGCGTCCTTCACTACGACCAGACTCAAAAGACGTCTCAGATCCAACCTCTCATACACGAGATGATTGAA
+
ffffffffffffffffffffffffffffffffffffffffffffffffffffffffffffffffffffffffffffffffffffffffffffffffffffffffffffffffffffffffffffffffffffffffffffffffffffff
@cA01~tA01_GU182340.1_63705_63829_0_1_0_0_0:0:0_0:0:0_10d/2
GTGCCCATAACTCCTGGTACAGGTCCTTCCATCTGTCTCCCTCCCTCTTCTCTGTCCCTCTGTCTCTAGTAGCTCCTGATTCCCTTGCCGCTGGGCTCAGCCTCATCTCTTGGGCTGTTGTATCTATTTCGAACTAATGTCTTTCCTGCT
+
ffffffffffffffffffffffffffffffffffffffffffffffffffffffffffffffffffffffffffffffffffffffffffffffffffffffffffffffffffffffffffffffffffffffffffffffffffffff
@cA01~tA01_GU182340.1_128697_128775_0_1_0_0_1:0:0_0:0:0_10e/2
CACCACCACACCTGGCTATCCTTGTTTGGTTTCCTAGCTTGTCCTTGACCTGGGTTCCTGTGTCGGTTTCCTGTTGCTGCTGCAGAAAATTATCACAAACATGGCAGCAGGAGAGAACACACTGACCCCTTCCACTTCTGGGGACAGAAA
+
ffffffffffffffffffffffffffffffffffffffffffffffffffffffffffffffffffffffffffffffffffffffffffffffffffffffffffffffffffffffffffffffffffffffffffffffffffffff
@cA01~tA01_GU182340.1_114541_114660_0_1_0_0_0:0:0_0:0:0_10f/2
ATCTATTAATGAATCAATCAATCATCATCTATGTATCTATAACCTATTATCTATCATCTACCTATATATCATCTATCTATATCTATCCATCATCTATCTGTATCTATCCATCTATCATCTGTCTTGCTCTGCCTCTCGGTCTCTCTAGTT
+
ffffffffffffffffffffffffffffffffffffffffffffffffffffffffffffffffffffffffffffffffffffffffffffffffffffffffffffffffffffffffffffffffffffffffffffffffffffff
@cA01~tA01_GU182340.1_97565_97676_0_1_0_0_0:0:0_0:0:0_110/2
AGAGATATGGGCTTTTCTCACCTGTGACAGAAACAAGCAGTGGGTCACTCGGGTCTGACCACTCGTAGGGAGAGTGACGGAAAGAGCCGAAGCATCTGTAGGTCCCTCCGTGGGTGGCAGGGCCCAGAGGGAAATCTGCCTGGAATGTTC
+
ffffffffffffffffffffffffffffffffffffffffffffffffffffffffffffffffffffffffffffffffffffffffffffffffffffffffffffffffffffffffffffffffffffffffffffffffffffff
@rand_0_0_0_0_1_1_0:0:0_0:0:0_111/2
TTTTTCCCGCCCGCTTATTAAAGTGACAATCCAGTTCAGCGAGTGGACACTTGGTGCGTCTATAGTAGAATGAATTAGTATTGCCTTTGAATGGAGTATACAACATGTGATCTAGGGTCGGGTTCCGCAGACCATCATTGATGATGATGC
+
ffffffffffffffffffffffffffffffffffffffffffffffffffffffffffffffffffffffffffffffffffffffffffffffffffffffffffffffffffffffffffffffffffffffffffffffffffffff
@cA01~tA01_GU182340.1_21270_21050_1_0_0_0_0:0:0_0:0:0_112/2
TCTATGGATGAGTAGTCTCCACTGTGCGTATGTACTACATTCTCTCTATCCATTCATCCACTGATGGGCAGGTAGGTTGACTCCACATCTTGGCTACTGTGAACAGTGCTGCACCAATCATACGAGTGCAGATATCACTTCGATATATTG
+
ffffffffffffffffffffffffffffffffffffffffffffffffffffffffffffffffffffffffffffffffffffffffffffffffffffffffffffffffffffffffffffffffffffffffffffffffffffff
@cA01~tA01_GU182340.1_33807_33998_0_1_0_0_1:0:0_0:0:0_113/2
TGGCAGTAGGTATGAACTGATGAATAAGGCAGGCACCAGTGTCCACACACCCTGTTCCTGGTCGGGACTGGGAGCCACTCTTGCCATGCCTGTGCCTTCTCCATGGTGCCAGCTTCCATAGGCTGGCTCCTGGTGCTGGTTTGAGGAGTA
+
ffffffffffffffffffffffffffffffffffffffffffffffffffffffffffffffffffffffffffffffffffffffffffffffffffffffffffffffffffffffffffffffffffffffffffffffffffffff
@cA01~tA01_GU182340.1_75369_75225_1_0_0_0_0:0:0_0:0:0_114/2
ACATGCAGGAATAAATTCACCCAAGGAGTAGAAAGATCTGTATGCAAAAGCTATAAAACATTGATGAAAAAACTCAAGAAATAAACAAATAAATCGAAAGATATTCCATGTTCACGGATCAGAAGGATTAATGTTGTTAAAATGTCCATT
+
ffffffffffffffffffffffffffffffffffffffffffffffffffffffffffffffffffffffffffffffffffffffffffffffffffffffffffffffffffffffffffffffffffffffffffffffffffffff
@cA01~tA01_GU182340.1_54067_53857_1_0_0_0_0:0:0_0:0:0_115/2
TGAGTTCTTGGCATCTTTGTCAAAGTCCATTGGATGGGCTGGGCTTGGTGGCTAACACCTGCAATTTCAGCACTTTGGGAGCCCGAGGTGGGTGGATCACCTGAGGCCAGGAGTTCAAGATTAGTCTGGCCAACGTGATGAAACATCGTC
+
ffffffffffffffffffffffffffffffffffffffffffffffffffffffffffffffffffffffffffffffffffffffffffffffffffffffffffffffffffffffffffffffffffffffffffffffffffffff
@cA01~tA01_GU182340.1_114095_114252_0_1_0_0_1:0:0_0:0:0_116/2
ATGTGGGGTTATTTGGAATGTGAGCCTCAGAATCCAGTCTGGAGACCACAAGTTCACACAGCATACAGGGGTTGGTGTTCTGGGGCCATGATATTTTGGGACGATTATTCTCCATTGCATGGAAGTCAGAGGTGTCAGAATAAGCATGGC
+
ffffffffffffffffffffffffffffffffffffffffffffffffffffffffffffffffffffffffffffffffffffffffffffffffffffffffffffffffffffffffffffffffffffffffffffffffffffff
@cA01~tA01_GU182340.1_140790_140640_1_0_0_0_0:0:0_0:0:0_117/2
TTTTTGTACATTGATTCTGTATCCTGAGACTTTGTAGAAGCTGCTTATCAGCTTAAGGAGATTTTGGGCTGAGACAATGGGGTTTTCTATATATACAATCATGTCATCTGCAAACAGGGACAATTTGACTTCCTCTTTTCCTAATTGAAT
+
ffffffffffffffffffffffffffffffffffffffffffffffffffffffffffffffffffffffffffffffffffffffffffffffffffffffffffffffffffffffffffffffffffffffffffffffffffffff
@cA01~tA01_GU182340.1_140263_140194_1_0_0_0_0:0:0_0:0:0_118/2
GTTTTGGTTACTGTAGCCTTGTAGTATAGTTTGAAGTCAGGCAGCATGATGCCTCCAGCTTTGTTCTTTTGGCTTAGGATTGACTTGGCAATGCAGGCTCTTTTTTGATTCCATATGAACTTTAAGGTAGTTTTTTCCAATTCTGTGAAG
+
ffffffffffffffffffffffffffffffffffffffffffffffffffffffffffffffffffffffffffffffffffffffffffffffffffffffffffffffffffffffffffffffffffffffffffffffffffffff
@cA01~tA01_GU182340.1_113956_114066_0_1_0_0_0:0:0_0:0:0_119/2
CAACTCAGGTCAGAAATATGGGTGTCCTTGGGTTCTCCTGGTAGAGAACACTTTGTGGAGGTAAAACAGAAATGAAACTTCTAACCTGTGCCAGGTCTCTGAGCAAAGTCAGCATGGAAGGACACCTCTGTCTGGGACATGTCTGTCTGT
+
ffffffffffffffffffffffffffffffffffffffffffffffffffffffffffffffffffffffffffffffffffffffffffffffffffffffffffffffffffffffffffffffffffffffffffffffffffffff
@cA01~tA01_GU182340.1_91840_91952_0_1_0_0_0:0:0_0:0:0_11a/2
CTTCTTCCTGTGTAATATGCAAAATATCTAATAGGTATTATTAAGGTTTTCAGAGCAATTGTGACTAATAAACCATTAGAATTTTTCATGATTGTATTTCTAGTATTACAGCAGAACCAGTTCAAATGATTTAAACTCCCAGGGAAGGAT
+
ffffffffffffffffffffffffffffffffffffffffffffffffffffffffffffffffffffffffffffffffffffffffffffffffffffffffffffffffffffffffffffffffffffffffffffffffffffff
@cA01~tA01_GU182340.1_44992_45096_0_1_0_0_0:0:0_0:0:0_11b/2
TGTACTTTATCAGTAAAAACCCCACCTGTAAATTCTGGAGTTTTGTAGTTTAATCTAAAATTTGTCTCATGACCCAAGATTCCAGAGTCCCAACTCTGGAGTTTGTTTTCCGTCTGTCTCTCTCCCTCCCTCATTTTAAATTTTACAGAA
+
ffffffffffffffffffffffffffffffffffffffffffffffffffffffffffffffffffffffffffffffffffffffffffffffffffffffffffffffffffffffffffffffffffffffffffffffffffffff
@cA01~tA01_GU182340.1_64849_64757_1_0_0_0_0:0:0_0:0:0_11c/2
GTGTTCTCTACCAGAAGAACCCAAGGACACCCATATTTCTGGCCTGAGTTGGGCCCTGTGGCCTCAGGCCTTCTGGCACCTACAGATGCCGTGTTTATTCTGACACCTCTGCCTTCCATGCAATGGAGAGTAATCGTCCCAGGATATCAT
+
ffffffffffffffffffffffffffffffffffffffffffffffffffffffffffffffffffffffffffffffffffffffffffffffffffffffffffffffffffffffffffffffffffffffffffffffffffffff
@cA01~tA01_GU182340.1_105806_105693_1_0_0_0_0:0:0_0:0:0_11d/2
GAACTCAGAGCTATTCATGGGATGGGTCCTTGAGCTCAGAGAGATAGAATGTCTGAGTCTGCTGTTGGCAACTGAGGGACCTCAGGCACCTATGGCCTCCCCCTGTTTGTTGGTATCTGCTTATGAAATGAGGACCCAGAAGTGCCCTCC
+
ffffffffffffffffffffffffffffffffffffffffffffffffffffffffffffffffffffffffffffffffffffffffffffffffffffffffffffffffffffffffffffffffffffffffffffffffffffff
@cA01~tA01_GU182340.1_3057_2914_1_0_0_0_0:0:0_0:0:0_11e/2
CACAGGAACCCAGGTGAAGCACAAGTTAAGAAACCAAACAAGGAGAAGGTTGGCTACACTGATTTTAGCATGGGTGGGATACTGATGCTACCACCAGGCTCGATCCACATAGGGAGGGGTTGATGCTCCTGGAACCAGCACCAGGGGCCA
+
ffffffffffffffffffffffffffffffffffffffffffffffffffffffffffffffffffffffffffffffffffffffffffffffffffffffffffffffffffffffffffffffffffffffffffffffffffffff
@cA01~tA01_GU182340.1_75767_75697_1_0_0_0_0:0:0_0:0:0_11f/2
GAAGGAACAGTCTCTTTAATAAATGGGATTGGGAGACATGCAGAAGAATGGAAGTGGACATTTGCCTCACAAAACATACAAAGTCAACTCAAGATAGATTAATGACTTAAATGTAAGATGAAAGACTATCATCCCAGCAATTTGGGAGGC
+
ffffffffffffffffffffffffffffffffffffffffffffffffffffffffffffffffffffffffffffffffffffffffffffffffffffffffffffffffffffffffffffffffffffffffffffffffffffff
@cA01~tA01_GU182340.1_48677_48889_0_1_0_0_0:0:0_1:0:0_120/2
CTGATTCCCTTGCCGCTGGGCTCAGCCTCATCTCTTGGGCTGTTGTATCAATTTCGAACTAATGTCTTTCCTGCTGTCTATGTGGGGGTGGAAGAGGAACCAGGATAGGCTGCACATCCAGGCTCTTAGCAGCCTGGTTCAATCTCTTTT
+
ffffffffffffffffffffffffffffffffffffffffffffffffffffffffffffffffffffffffffffffffffffffffffffffffffffffffffffffffffffffffffffffffffffffffffffffffffffff
@cA01~tA01_GU182340.1_18893_18760_1_0_0_0_0:0:0_0:0:0_121/2
CCAAATAACCCCACATATGAAAGGATCACTGAGAGGCACAGAGAAAAATCAGGAACACCAAAAAGCAAAGACATAAACACACAGAGAATGAGCCAGAGGAAGGAGATTGAGAGACTCACAGACACATAAAGAGAGAGAAAAGAGGGCAGA
+
ffffffffffffffffffffffffffffffffffffffffffffffffffffffffffffffffffffffffffffffffffffffffffffffffffffffffffffffffffffffffffffffffffffffffffffffffffffff
@cA01~tA01_GU182340.1_8726_8821_0_1_0_0_0:0:0_0:0:0_122/2
TTAGTGTGTAAATCAACCCTACGTTTCACCAGTGGGGCGGGAATTGCCTTTTCCACGGTCTCCTAGATTCCAGTTACGCACCTGGGCCTCCCTTATTTTCATGTCGGTCACTGTTAATCAGGTAGGGATTCCTAGTTAGCTCTGAGTTGA
+
ffffffffffffffffffffffffffffffffffffffffffffffffffffffffffffffffffffffffffffffffffffffffffffffffffffffffffffffffffffffffffffffffffffffffffffffffffffff
@cA01~tA01_GU182340.1_98649_98704_0_1_0_0_0:0:0_0:0:0_123/2
GTGGAGTCAACCTACCTGCCCATCAGTGGGTGAATGGATAGAGAACTGTGGTACACACACACAGTGGAGACTACTCATCCATAGAAACAATAACATCCTGTCATTTGCAGCCACATGGATGGAACTGGAGGTCATTACAAAGATTCCCAT
+
ffffffffffffffffffffffffffffffffffffffffffffffffffffffffffffffffffffffffffffffffffffffffffffffffffffffffffffffffffffffffffffffffffffffffffffffffffffff
@cA01~tA01_GU182340.1_75747_75883_0_1_0_0_1:0:0_0:0:0_124/2
CTCGGCTCACTGCAACCTCTACCTCCTGGGTTCAAGTGATTCTCCTGTCTCAACCTCCCGAGTAGCTGAGATTACAGGCACCCACAACCACACCCAGCTGTTTTTGTATTTTTAGTAGAGGCGGGATTTCACCATGTTGGCCATGCTGGT
+
ffffffffffffffffffffffffffffffffffffffffffffffffffffffffffffffffffffffffffffffffffffffffffffffffffffffffffffffffffffffffffffffffffffffffffffffffffffff
@cA01~tA01_GU182340.1_124160_124011_1_0_0_0_1:0:0_0:0:0_125/2
TCTGTCCACGAGCACCACAGTCAGGCCTTGAGGGGATCTTCTAGGGAGACAACAGCCCTGTCTCAAAACCGGGTTGCCAGCTCCCATGTACCAGCAGCTGGAATCTGAAGGCATCAGTCTTCATCTTAGGGCATCGCTCTTCCTCACACC
+
ffffffffffffffffffffffffffffffffffffffffffffffffffffffffffffffffffffffffffffffffffffffffffffffffffffffffffffffffffffffffffffffffffffffffffffffffffffff
@cA01~tA01_GU182340.1_64852_65055_0_1_0_0_0:0:0_0:0:0_126/2
CTATGTCCTTGTGTCTCTCCCTCAGGACTCTAATTTTAGTGCTTTTCTCTGTTCCCTTCCATTGTTCTCTCCACTTCTCTGCCCTCTTTTCTCCCTCTTTATGTGTCTGTGAGTCTCTCAATCTCCTTCCTCTGGCTCATTCTCTGTGTG
+
ffffffffffffffffffffffffffffffffffffffffffffffffffffffffffffffffffffffffffffffffffffffffffffffffffffffffffffffffffffffffffffffffffffffffffffffffffffff
@cA01~tA01_GU182340.1_138715_138542_1_0_0_0_0:0:0_0:0:0_127/2
GTGTATCTGGGGGAAGCCAGAAAATAGCCCAGCCTGGGTTTTGTACCCTGAAGCCACAGGAAGCACTCAGCTAAAGCACTGCATGACGTCCTCCTCCAGGAAGAACAGGAAGACAGCACAGGCTGTTCTGAGACGTTCCTCCTGATCTCA
+
ffffffffffffffffffffffffffffffffffffffffffffffffffffffffffffffffffffffffffffffffffffffffffffffffffffffffffffffffffffffffffffffffffffffffffffffffffffff
@cA01~tA01_GU182340.1_27510_27711_0_1_0_0_0:0:0_0:0:0_128/2
TCAGAATCAGGCAATGGTCTGTGAGCTGAAGGCAGGGACAGGGAGTCTGGTGCTCTCTCTAGAAAGTCCTCCCTCTGTGGCTGCTGCCTTGGGCCAGGGACCATCCTGTCTGTGAGGAACACACACCTGAGTGCTCCCATCCTGCTTCCC
+
ffffffffffffffffffffffffffffffffffffffffffffffffffffffffffffffffffffffffffffffffffffffffffffffffffffffffffffffffffffffffffffffffffffffffffffffffffffff
@cA01~tA01_GU182340.1_65244_65370_0_1_0_0_0:0:0_0:0:0_129/2
TTATCTATCAATTGTCTATCCAAAAATCATCTATTATCTATATCTATGTATCGTCTCTCTCTCTCTATGATTTCTCTTTGTCTGCCTCTCTATCTCTATGTATTATCTATCTATCTTCATCTTCATCATCTCTATGTATCATCGATTAAT
+
ffffffffffffffffffffffffffffffffffffffffffffffffffffffffffffffffffffffffffffffffffffffffffffffffffffffffffffffffffffffffffffffffffffffffffffffffffffff
@cA01~tA01_GU182340.1_40751_40676_1_0_0_0_0:0:0_0:0:0_12a/2
TAAAACACACACGAATGACAAAGGCACCTGAATTCCAATCATCATTTTTGTATTTCTCTATAATTACTTCTTTGATCCTTTGTCTTATCCATTAGGCAATGAGCCTAAAACCTCTTCCGTATTTGGCTTTCTGTGAGCATGAGACCATAT
+
ffffffffffffffffffffffffffffffffffffffffffffffffffffffffffffffffffffffffffffffffffffffffffffffffffffffffffffffffffffffffffffffffffffffffffffffffffffff
@cA01~tA01_GU182340.1_38828_38659_1_0_0_0_0:0:0_0:0:0_12b/2
GAGCACTTTTTCGTATGTGGGGAAATTTCATGTCTTTTGCTCCTGTTTCAATTAAATCATTTGTTTTATTGAGTTGTTTGAGCTTCTTATATTTCTAGTTATTAATCCCATCTCAGATGCATAGTTTGCACATATTTGCTCCCAATCTGT
+
ffffffffffffffffffffffffffffffffffffffffffffffffffffffffffffffffffffffffffffffffffffffffffffffffffffffffffffffffffffffffffffffffffffffffffffffffffffff
@cA01~tA01_GU182340.1_93013_92964_1_0_0_0_1:0:0_1:0:0_12c/2
AGTGGAGATCTGGGCCTGGAGTGGAGATATGATCCTGGAGTGGAGATATGGGCCTGGGGTGGAGATACGGGCCTGGAGCCGACATACAAGCCTGGAAAGGAGATATGGGCCTGGAGAGGAGATAGAAGCCTGGAGTGGAAATATGGGCCT
+
ffffffffffffffffffffffffffffffffffffffffffffffffffffffffffffffffffffffffffffffffffffffffffffffffffffffffffffffffffffffffffffffffffffffffffffffffffffff
@cA01~tA01_GU182340.1_62980_62861_1_0_0_0_0:0:0_0:0:0_12d/2
TGACTATTTATGTTATAGGGGAAGGCACTGAAGGGGAAGATGGAGCTCAGGTTGTTGAGTTGACCTTGAGATGGGGAGACAGCCTGGACTGTCCTGCTGGGCTCAGTGTAATCACAAGGGTGCACATGAGAGGAGAAGGAAGAGGGGAGT
+
ffffffffffffffffffffffffffffffffffffffffffffffffffffffffffffffffffffffffffffffffffffffffffffffffffffffffffffffffffffffffffffffffffffffffffffffffffffff
@rand_0_0_0_0_1_1_0:0:0_0:0:0_12e/2
ATGATGAGTAAACCCTCATCAAGCAATGAATAGTATAGCCATGGGGCCTAACATTGAAGCGACGCTCCCCGCAACAGCAAGAATTGTGTTGCGCGACGCGGCGGGTCGGTCGTTTATTGTGGGAAGATTTCTTTTTAACGGCCCATATTT
+
ffffffffffffffffffffffffffffffffffffffffffffffffffffffffffffffffffffffffffffffffffffffffffffffffffffffffffffffffffffffffffffffffffffffffffffffffffffff
@cA01~tA01_GU182340.1_85608_85705_0_1_0_0_0:0:0_0:0:0_12f/2
GAATATGTTATTTTACATGGAAAAAAGGAATGCAGATTGCAGATGGAATTACGGTTGCTAATCAGCTAACCTTAAAAGGAGGGTATCCTAGATGATTTTAGGGAAATTATGATGGATTATCTTGGTGTTTCCAATAGAATGCCAAAGTCC
+
ffffffffffffffffffffffffffffffffffffffffffffffffffffffffffffffffffffffffffffffffffffffffffffffffffffffffffffffffffffffffffffffffffffffffffffffffffffff
@cA01~tA01_GU182340.1_43601_43744_0_1_0_0_0:0:0_0:0:0_130/2
TCCGGGGGTGAGAACCCAGTGGAGAACAGATGGGGTTATGTGGACATGGTAATGATAATGGAAGTCTTAGGCAAGAAAAGAGTCCCATTACCGAAACCATGAGGGCAGACATGTTTATTTGAAGGAGGGAAAACTACATTGAAATTATTT
+
ffffffffffffffffffffffffffffffffffffffffffffffffffffffffffffffffffffffffffffffffffffffffffffffffffffffffffffffffffffffffffffffffffffffffffffffffffffff
@rand_0_0_0_0_1_1_0:0:0_0:0:0_131/2
ATATTCGTTCCGTGTTAACGGTACTGGCCAAAGTTATGCGTACTCGGAGCGCGGGGGCTGCCTGGGAATCATGGCATCCCTTGCTCCCGAGCCAAGGGGACTACTACCGAGTGTGCTCCTCCATTCTATAGAAAGTTTTCTTCCAGTCCG
+
ffffffffffffffffffffffffffffffffffffffffffffffffffffffffffffffffffffffffffffffffffffffffffffffffffffffffffffffffffffffffffffffffffffffffffffffffffffff
@cA01~tA01_GU182340.1_131321_131267_1_0_0_0_0:0:0_1:0:0_132/2
CAGAAAGTGAGAGACTCAGAATTATAGAAAAAGGAAGATCAAGTCAACCAATCCAAGGAGAGTCAGAGAGAATAAACCAATCCAAAAAGGGAAAGCATACCCAGGGGTGGGGAAGTGAGGTCAGAGACCTAGAGAGACAGAGAAGGCGGA
+
ffffffffffffffffffffffffffffffffffffffffffffffffffffffffffffffffffffffffffffffffffffffffffffffffffffffffffffffffffffffffffffffffffffffffffffffffffffff
@cA01~tA01_GU182340.1_22415_22558_0_1_0_0_1:0:0_1:0:0_133/2
CCAGACTAATCTTCAACTCCTGGCCTCAGGTGATCCACCCGCCTTGGGCTCCCAAAGTGCTGAAATTGCAGGTGTCAGCCACCATGCCCAGCCCATCCAATGGACTTTGACAAAGGTGCCAAGAACTCACAATCAGGAAAGGACAGTCTT
+
ffffffffffffffffffffffffffffffffffffffffffffffffffffffffffffffffffffffffffffffffffffffffffffffffffffffffffffffffffffffffffffffffffffffffffffffffffffff
@cA01~tA01_GU182340.1_13234_13150_1_0_0_0_0:0:0_0:0:0_134/2
TTTTTTTTTTGAGACAGTCTCACTCTCTCACCCAGGCTGGAGTGCAGTGGCGTGATCTCAACTCACTGCAACCTCCGCCTTCCAGGTTCAAGCGATTCTCTTCCCTCAGCCTCCCCAGTAGCCTCCCCTAGGATTACAGGCACGTGCCAC
+
ffffffffffffffffffffffffffffffffffffffffffffffffffffffffffffffffffffffffffffffffffffffffffffffffffffffffffffffffffffffffffffffffffffffffffffffffffffff
@cA01~tA01_GU182340.1_86194_86094_1_0_0_0_0:0:0_0:0:0_135/2
TGTGCCCCAGGCTGGAGTGCAGTGGCGGGATCTCGGCTCACCGCAACCTCCACCTCCCAGGTTAAAGCGATTCTCTACACTCAGCTTCCCGAGAGGCTGGGATTACACCCATGTCCCACCACGCCTGGCTAATTTTTTTTTGGTATTTTT
+
ffffffffffffffffffffffffffffffffffffffffffffffffffffffffffffffffffffffffffffffffffffffffffffffffffffffffffffffffffffffffffffffffffffffffffffffffffffff
@cA01~tA01_GU182340.1_40646_40537_1_0_0_0_0:0:0_0:0:0_136/2
TTGAGGATGAAGCAGGAGAACGACTTCAACCCAGGAGGTGGAGGTTGCAGTGAGTGGAGATTGCATCACTGCACTCCAGCCTGGGTGACACAAGGAGACTCCGTCTCAAAAAATAAAAATAAGAAATGCATAAATATAATAAAACACACA
+
ffffffffffffffffffffffffffffffffffffffffffffffffffffffffffffffffffffffffffffffffffffffffffffffffffffffffffffffffffffffffffffffffffffffffffffffffffffff
@cA01~tA01_GU182340.1_93855_93672_1_0_0_0_0:0:0_0:0:0_137/2
TCTTTCCCTTTCCTGAGTCAAGCTCTGTGAAGACTGGGGTGAGACTAGGGTGCTCCAAGATGGGTGTGCAGGGAGGAAGTGGTGTCAGCAGCAGAGAAAGAGAGGGAAGCAGTGCTAGGAACAGCAGGTCCTCTGAGGACAAAGGTGTAA
+
ffffffffffffffffffffffffffffffffffffffffffffffffffffffffffffffffffffffffffffffffffffffffffffffffffffffffffffffffffffffffffffffffffffffffffffffffffffff
@cA01~tA01_GU182340.1_77191_77028_1_0_0_0_0:0:0_0:0:0_138/2
TGTTGAAGAGATATCTGCATTCCCATGTTTACAGCCGCATTATTCATAACAGCCAAGATGTGGAATCACCCTTACTGCCCATCTATGGGTGCATGGACAAAGAAAACGTGGTATACGATAGGAACGTAATGAAGTACTATACAACCTTTA
+
ffffffffffffffffffffffffffffffffffffffffffffffffffffffffffffffffffffffffffffffffffffffffffffffffffffffffffffffffffffffffffffffffffffffffffffffffffffff
@cA01~tA01_GU182340.1_133280_133352_0_1_0_0_0:0:0_2:0:0_139/2
AAATAAAGTAAAGTAAAATGGCTTTTATCTGCAAGACAGGCAAAACAAATGCTGGCAAGATGGTAGAGAAAGGAGAACCCTGGTACCCTGTTGGTAGGAATGTTAATTAGTACAACTATTATGGAGAATAGTATGGAAAATCTTTAAAAA
+
ffffffffffffffffffffffffffffffffffffffffffffffffffffffffffffffffffffffffffffffffffffffffffffffffffffffffffffffffffffffffffffffffffffffffffffffffffffff
@cA01~tA01_GU182340.1_123578_123409_1_0_0_0_1:0:0_0:0:0_13a/2
CATTGCCTGATTCTGAACTGTATCCTCATGTCCCCTGCAGCCACTCACATCCAGGAGAAGGTTCCATGACAGGCAGAAAGTGGGAGATAGAATCAATGGGATGGGACCTCAGAGCTATTCATGGGATGGGTCCTTGAACTCAGAGAGATA
+
ffffffffffffffffffffffffffffffffffffffffffffffffffffffffffffffffffffffffffffffffffffffffffffffffffffffffffffffffffffffffffffffffffffffffffffffffffffff
@cA01~tA01_GU182340.1_50648_50496_1_0_0_0_0:0:0_0:0:0_13b/2
TTGATTCATTAATAGATGAGACATAGAGATGATGATGATGAAGACAGATAGATAGATAATACATAGAGATACAGAGGCAGACATAGAGAAATCATAGAGAGAGAGAGATGATACATAGATATAGATAATAGATGATTGATGGATAGATAG
+
ffffffffffffffffffffffffffffffffffffffffffffffffffffffffffffffffffffffffffffffffffffffffffffffffffffffffffffffffffffffffffffffffffffffffffffffffffffff
@cA01~tA01_GU182340.1_63654_63854_0_1_0_0_0:0:0_0:0:0_13c/2
TCTCTGTGTCTTCATGTTCTTTTCTGTGCCCATAACTCCTGGTACAGGTCCTTCCATCTGTCTCCCTCCCTCTTCTCTGTCCCTCTGTCTCTAGTAGCTCCTGATTCCCTTGCCGCTGGGCTCAGCCTCATCTCTTGGGCTGTTGTATCT
+
ffffffffffffffffffffffffffffffffffffffffffffffffffffffffffffffffffffffffffffffffffffffffffffffffffffffffffffffffffffffffffffffffffffffffffffffffffffff
@cA01~tA01_GU182340.1_92898_92728_1_0_0_0_0:0:0_0:0:0_13d/2
GTGGAGATATGGGCCTGGAGGGGAGATATGGATGGGCCTGGAGGGGAGATGTGGGCCTAGAGGTGGAGTGATGGGCCTAGAAGTGGAGCGATGGGCCTGGAGTGGAGATATGGGCCTGGAGGTGGAGTTATGGGCCTGCAGTAGAGATAT
+
ffffffffffffffffffffffffffffffffffffffffffffffffffffffffffffffffffffffffffffffffffffffffffffffffffffffffffffffffffffffffffffffffffffffffffffffffffffff
@cA01~tA01_GU182340.1_58049_57837_1_0_0_0_0:0:0_0:0:0_13e/2
TCCTGGACTGCACCTGGGCCTATGCCAATTCCTATCACTCACCGTCACTCCAGGGAGACAGAACACACAGAGAATACGTTACATAGGCAGGTTCATTACTAACAGATAAGCAGCGAGTGACAACAGAAACCTATATTTCAATGTGACCCA
+
ffffffffffffffffffffffffffffffffffffffffffffffffffffffffffffffffffffffffffffffffffffffffffffffffffffffffffffffffffffffffffffffffffffffffffffffffffffff
@cA01~tA01_GU182340.1_21159_21310_0_1_0_0_1:0:0_0:0:0_13f/2
CTAAAAAAAACAAAAAGTAGCCAGGCATGGTGGCGTGCACCTGTAATCCCAGCTACTAGGGAGGCTGAGGCAGGAAAATCATTTGAACCCAGGAGGCGGAGGTTGCAATGAGCCAAGATGACTTCACTTGTACTCCAGCCTGGGCACAGA
+
ffffffffffffffffffffffffffffffffffffffffffffffffffffffffffffffffffffffffffffffffffffffffffffffffffffffffffffffffffffffffffffffffffffffffffffffffffffff
@cA01~tA01_GU182340.1_88657_88432_1_0_0_0_0:0:0_0:0:0_140/2
TCTTAGCCTATTTTTGTTGCTATAAAAGAACACTTGAGCCTGGGTATCTTCTAAAGAAAAGAGATGTGTTTGGCTCACTGATCGGCACGCTGTACTAGAAGCAGGACACTACCATCTATTTCTGGCTGCGGCCTCAGGCTGCTCCCACAC
+
ffffffffffffffffffffffffffffffffffffffffffffffffffffffffffffffffffffffffffffffffffffffffffffffffffffffffffffffffffffffffffffffffffffffffffffffffffffff
@cA01~tA01_GU182340.1_75325_75492_0_1_0_0_0:0:0_0:0:0_141/2
TTTTTTTCCTGGGCTATGAATCACTTCCATTGGTCTATGTGTCTGTTTTTATGCAAGTACTGTGTTGTTTTAATTACTGTAACTTTGTAATGTAGTTTGTGTTTAGGTAATGTGATGCTTCCAACTTTGTTCCTTTCCCTCTAGATGGCT
+
ffffffffffffffffffffffffffffffffffffffffffffffffffffffffffffffffffffffffffffffffffffffffffffffffffffffffffffffffffffffffffffffffffffffffffffffffffffff
@cA01~tA01_GU182340.1_92649_92797_0_1_0_0_0:0:0_0:0:0_142/2
CCTCCGGGCCCATAACTCCACCTCTAGGCCCATATCTCCACTCCAGGCCCATATCTCCACTTCAGGCCCATATCTCTACTGCAGGCCCATAACTCCACCTCCAGGCCCATATCTCCACTCCAGGCCCATCGCTCCACTTCTAGGCCCATC
+
ffffffffffffffffffffffffffffffffffffffffffffffffffffffffffffffffffffffffffffffffffffffffffffffffffffffffffffffffffffffffffffffffffffffffffffffffffffff
@cA01~tA01_GU182340.1_129522_129783_0_1_0_0_0:0:0_1:0:0_143/2
AACAGAACCATAACATCTGTAGGTTCCTGCAAGGACAGGCATCAAGGGACCGATGGAGAAGTTGGCCTTGAAGACCCCATCATGGATCTGTCCAACGAGGCGTGAGGGGTCCTCAGAGATCCCCTCTCTGTGCAGAAAGAAATGCTCAAA
+
ffffffffffffffffffffffffffffffffffffffffffffffffffffffffffffffffffffffffffffffffffffffffffffffffffffffffffffffffffffffffffffffffffffffffffffffffffffff
@cA01~tA01_GU182340.1_92454_92193_1_0_0_0_1:0:0_1:0:0_144/2
CTCAGACGTGTTTTGAGTTGGTCATAGTGAAGGACGCGAGGTGTCAATTCTAGTGAGAGCAATTTCCAGGAAGCCATGTTCCGCTCTTGAGCGAGCACCCACTGGGCCTCATGCAAGGTAGAAAGAGCCTGCGTACGTCACCCTCCCATG
+
ffffffffffffffffffffffffffffffffffffffffffffffffffffffffffffffffffffffffffffffffffffffffffffffffffffffffffffffffffffffffffffffffffffffffffffffffffffff
@cA01~tA01_GU182340.1_60988_61125_0_1_0_0_0:0:0_1:0:0_145/2
GCGACAGAGCGAGACTCCGCCTCAAGAAAAAAAAAGCAAACAGCCTATAATAACAAATTAGAGGGCTCTGGCTACTAAATTTAAAGGGTTCTATAAGGCTACATAAAGTGCAGCATCATCAAGAGTGTGGACACAGAGAGCCCCTTAGCA
+
ffffffffffffffffffffffffffffffffffffffffffffffffffffffffffffffffffffffffffffffffffffffffffffffffffffffffffffffffffffffffffffffffffffffffffffffffffffff
@cA01~tA01_GU182340.1_129148_129326_0_1_0_0_1:0:0_0:0:0_146/2
TTCCCACTGTGAAGAGAGCCTCATCTCTTGGGCTGTTGTATCTCTTTCCCACTAGTCTCTTTCCTGCTGTCTATGTGGGGGTGGAAGAGGACAGGCTGCATGTCCAGGCTCTCAGCAGCCTGAATCAATCTCTTTTGAACAAATTGGAGT
+
ffffffffffffffffffffffffffffffffffffffffffffffffffffffffffffffffffffffffffffffffffffffffffffffffffffffffffffffffffffffffffffffffffffffffffffffffffffff
@cA01~tA01_GU182340.1_37202_37371_0_1_0_0_0:0:0_0:0:0_147/2
TAAAAGGTGGATCTCATGAAGGTAGAGAGTAGAATGGTGGCTACCAGAGGCCAGGAAGAAAAGGGTGGAGGGTAAAAAAAAATATGTGTATATATATATATATTAATGTATTTATGACCACTAGACTTTACACTTAAAAATGGTAAATGT
+
ffffffffffffffffffffffffffffffffffffffffffffffffffffffffffffffffffffffffffffffffffffffffffffffffffffffffffffffffffffffffffffffffffffffffffffffffffffff
@cA01~tA01_GU182340.1_49409_49556_0_1_0_0_0:0:0_0:0:0_148/2
CTCCTGTTTCTCTGTCTCTGTTGGCACAGACCTCACCAAGTCAGTCTCTCTCCATAAGAATACCAAGCTCATCTTCCTTACAGCCACCTGGGTCTCCAATTCCTGGATCATTCACTCTGCATCCCAATGACAATGAGAAGAAAGTCTGGA
+
ffffffffffffffffffffffffffffffffffffffffffffffffffffffffffffffffffffffffffffffffffffffffffffffffffffffffffffffffffffffffffffffffffffffffffffffffffffff
@cA01~tA01_GU182340.1_2375_2199_1_0_0_0_0:0:0_0:0:0_149/2
TACAGATGTTGCAGTTCACACCCACACTCCCCCACTGGGTGGTCGGCACCCAGCAACCCTGTGGTGATCATGGTCACAGGTCAGAGGCTTTCTGTCTGGGCTTCTCACTGTCCCACCTCCTGAATCCCAGAGCTTCTGGTGGGGGTGTCC
+
ffffffffffffffffffffffffffffffffffffffffffffffffffffffffffffffffffffffffffffffffffffffffffffffffffffffffffffffffffffffffffffffffffffffffffffffffffffff
@cA01~tA01_GU182340.1_119107_118922_1_0_0_0_0:0:0_0:0:0_14a/2
ATTCAGGCGTTGACTCAGCATCTCACAGCTCTGACATTGTACGCCTGTCTTCTACCATCTCCGAACTCCAGATACTCCAACAGCGAAAGGGATCTGGGCCCAACACAGGGCTCAGTGAAATCTCTTCATCTCTCATTTTATGGAGCTGAG
+
ffffffffffffffffffffffffffffffffffffffffffffffffffffffffffffffffffffffffffffffffffffffffffffffffffffffffffffffffffffffffffffffffffffffffffffffffffffff
@cA01~tA01_GU182340.1_95987_96230_0_1_0_0_0:0:0_1:0:0_14b/2
GGCCTGAGGCCACAGGGCCCAACTCAGGTCAGAAATATGGGTGTCCTTGGGTTCTTCTGGTAGGAACACTTTGTGGAGGTAAAACAGAAATGAAACTTCTAACCTGTGCCAGGTCTCTGAGCAAACTCAGCATGGAAGGACACCTCTCTC
+
ffffffffffffffffffffffffffffffffffffffffffffffffffffffffffffffffffffffffffffffffffffffffffffffffffffffffffffffffffffffffffffffffffffffffffffffffffffff
@cA01~tA01_GU182340.1_27426_27564_0_1_0_0_0:0:0_0:0:0_14c/2
CCCCACATGGCCCTGAGCTCTCTGGCCTCTGCTTCGTGAGACTTACTTTTTTTGTTGCAGCACCAGCGATGAAGGAGAAAGAAGAGGAGGAGGATGAAGAGGATGATGACCACTGAGGTCCCAATCAGAACATGCAGGTGTCTGGGGTTA
+
ffffffffffffffffffffffffffffffffffffffffffffffffffffffffffffffffffffffffffffffffffffffffffffffffffffffffffffffffffffffffffffffffffffffffffffffffffffff
@cA01~tA01_GU182340.1_88764_88612_1_0_0_0_0:0:0_0:0:0_14d/2
AGAGACCACAGAGATCACATGGCAAGAGAGGGAGAAAGGGGGTGTGATGGAGCTTCCAAGCTCTTTTTAAGAATCAACTCTCCAGGGTACTAATAGAGGGAGAACTTGCTAAACCCGTCCTCTGGGGACAGCATTAATCTATTCATGATG
+
ffffffffffffffffffffffffffffffffffffffffffffffffffffffffffffffffffffffffffffffffffffffffffffffffffffffffffffffffffffffffffffffffffffffffffffffffffffff
@cA01~tA01_GU182340.1_113154_113276_0_1_0_0_0:0:0_0:0:0_14e/2
TCTCTGCTTCCTCTCTGTGTCTTCATGTTCTTTTCTGTGCCCATAACTCCTGGTGCAGGTCCTTCCATCTGTCTCCCTCCCTCTTCTCTGTCCCTCTGTCTCTAGTAGCTGTGATTCCCTTCCCACTGGGCTCAGCCTCATCTCTTGGGC
+
ffffffffffffffffffffffffffffffffffffffffffffffffffffffffffffffffffffffffffffffffffffffffffffffffffffffffffffffffffffffffffffffffffffffffffffffffffffff
@cA01~tA01_GU182340.1_96436_96267_1_0_0_0_0:0:0_0:0:0_14f/2
CCTGGCACAGGTTAGAAGTTTCATTTCTGTTTTACCTCCACAAAGTGTTCCTACCAGAAGAACCCAAGGACACCCATATTTCTGACCTGAGTTGGGCCCTGTGGCCTCAGGCCTTGTGCCACCTACAGATGCCGTGTTTATTCTGACACC
+
ffffffffffffffffffffffffffffffffffffffffffffffffffffffffffffffffffffffffffffffffffffffffffffffffffffffffffffffffffffffffffffffffffffffffffffffffffffff
@cA01~tA01_GU182340.1_32140_32301_0_1_0_0_0:0:0_1:0:0_150/2
CCCCCATCAGAGGATTTGGAATGTCAGGGCCATGGCTCTGGTTTCCCACCTCTTCTGGTGGAGTGACAGCAGCCACACTGCAGCCCCTACCGTCATGGAAACGCTGAAGTGTGAGTAACACCTTTGTCCTCAGAGGATCTGCTGTTCCTA
+
ffffffffffffffffffffffffffffffffffffffffffffffffffffffffffffffffffffffffffffffffffffffffffffffffffffffffffffffffffffffffffffffffffffffffffffffffffffff
@cA01~tA01_GU182340.1_50532_50418_1_0_0_0_1:0:0_0:0:0_151/2
GATAGATGGATAGATATAGATAGATGATAAATAGGTAGATGATAGATAATAGGTTATAGATACATAGATGATGATTGATTGATTCATTAATAGATGAGACATAGAGATGATGATGATGAAGACAGATAGATAGATAATACATAGAGATAC
+
ffffffffffffffffffffffffffffffffffffffffffffffffffffffffffffffffffffffffffffffffffffffffffffffffffffffffffffffffffffffffffffffffffffffffffffffffffffff
@cA01~tA01_GU182340.1_74482_74588_0_1_0_0_0:0:0_0:0:0_152/2
GCCGTTGTTGTCACATCTAAAGAATCACTGCCAAATCCGATGTTGTGAAGTTTTCCTTTGTGTTTTCTTCTAAGACTTTAATTAAATTTTATTTGTCAATATTTAGGACTGACAAAAGCTTTTTAACATTCCTGGCACCATCTCAGTTAT
+
ffffffffffffffffffffffffffffffffffffffffffffffffffffffffffffffffffffffffffffffffffffffffffffffffffffffffffffffffffffffffffffffffffffffffffffffffffffff
@cA01~tA01_GU182340.1_56727_56846_0_1_0_0_1:0:0_0:0:0_153/2
CTTCATCCTCCAGAATAGGAGCTGGGATTACAGGGATGCACCATCGTGCTCGGCTAATTTTTGTATTTTTAGTAGAGATAGGGTTTCACCACGTTGGCCAGGCTGGTCTGGAACTCCTGACTTCATGGAATCCACCCACCTTGGCCTCCT
+
ffffffffffffffffffffffffffffffffffffffffffffffffffffffffffffffffffffffffffffffffffffffffffffffffffffffffffffffffffffffffffffffffffffffffffffffffffffff
@cA01~tA01_GU182340.1_108081_108240_0_1_0_0_1:0:0_0:0:0_154/2
TTTTTATCTGAGATTCGAACTCTTCTTCCTGTGTAATATGCAAAATATCTAATAGGTATTATTAGTGTTTTCAGAGTCATTGTGACTAATAAACCATTAGAATTGTTCATGCTTGTATTTCTAGTATTACAGCAGAACCAGTTCAAATGA
+
ffffffffffffffffffffffffffffffffffffffffffffffffffffffffffffffffffffffffffffffffffffffffffffffffffffffffffffffffffffffffffffffffffffffffffffffffffffff
@cA01~tA01_GU182340.1_60163_60017_1_0_0_0_0:0:0_0:0:0_155/2
CTACTTGAGGCTGCAATCACACTGAGGAACTCACAATTCCAAACATACAAGAGGCTCCCTCTTAACGCAGCACTTAGACACGTGTTGTTCCACCTTCCCTCATGCTGTTCCACCTCCCCTCAGACTAGCTTTCAGTCTTCTGTCAGCAGT
+
ffffffffffffffffffffffffffffffffffffffffffffffffffffffffffffffffffffffffffffffffffffffffffffffffffffffffffffffffffffffffffffffffffffffffffffffffffffff
@cA01~tA01_GU182340.1_67225_67360_0_1_0_0_0:0:0_0:0:0_156/2
CCCACCCCACAGCAATGTGAGCATCATGAACCCAGGAGCTTGGCCGTGCTGTCTACTCCTGGCCGTGAAACAGAGAGAACTGATGGTAGGTGTGAAATAAATATTAGATGAATGAGTTAGTGAAGGGGTCATTTACTGGGTGAGCTCAGT
+
ffffffffffffffffffffffffffffffffffffffffffffffffffffffffffffffffffffffffffffffffffffffffffffffffffffffffffffffffffffffffffffffffffffffffffffffffffffff
@cA01~tA01_GU182340.1_72225_72065_1_0_0_0_1:0:0_0:0:0_157/2
TGCTTTTCTTTATGTCTATTGAGATGATCATATGGTTTTTGTTCTGGATTCTGCTCGTTCTTCTAAGTGGATGAGACATGCCAGAAAAGCATTTAGTCAGCCATCTTGGAAACAAGCATCTCAGATGTTTTCTTTCTCTATAGCTCATTC
+
ffffffffffffffffffffffffffffffffffffffffffffffffffffffffffffffffffffffffffffffffffffffffffffffffffffffffffffffffffffffffffffffffffffffffffffffffffffff
@cA01~tA01_GU182340.1_131549_131612_0_1_0_0_0:0:0_0:0:0_158/2
CCAGAGGAAAGTCTGCCTGGAATGTTCTGTTGACCTTGGGCACTGCACGGAGCCTACGTTCATGGGCCTCCCCTTCCCTGGACAGATGGTAGATGTCATAGGAGCTCCAGGAGCTACAGGACAAGGTCACGTTCTCTCCTGCCTGAACCG
+
ffffffffffffffffffffffffffffffffffffffffffffffffffffffffffffffffffffffffffffffffffffffffffffffffffffffffffffffffffffffffffffffffffffffffffffffffffffff
@cA01~tA01_GU182340.1_105084_104904_1_0_0_0_0:0:0_0:0:0_159/2
GGAGCTTCCAAGCTCTTTTTAACAACCAGCTCTCCAGGAACTAATAGAGAGGGAACTTGCTAACCCCGTCTCCTTGGGACAGCATTGATCTGTTCATGATGGATCCACCTCCATGACCCAAACACCTCCCAAGAGGCCCAACCTCCCACA
+
ffffffffffffffffffffffffffffffffffffffffffffffffffffffffffffffffffffffffffffffffffffffffffffffffffffffffffffffffffffffffffffffffffffffffffffffffffffff
@cA01~tA01_GU182340.1_64441_64298_1_0_0_0_0:0:0_0:0:0_15a/2
CCATCGGTCGCATGACGCAAGACCTTGCAGGGACCTACAGATGCTACGGTTCTGTTCCTCATTCCCCCTATCAGTTGTCAGCTCCCAGTGACCCTCTGGACATCGTGATTACAGGTGAGAGTGTCTGGACATTATTCTCATTGTCACTGG
+
ffffffffffffffffffffffffffffffffffffffffffffffffffffffffffffffffffffffffffffffffffffffffffffffffffffffffffffffffffffffffffffffffffffffffffffffffffffff
@cA01~tA01_GU182340.1_116393_116551_0_1_0_0_0:0:0_0:0:0_15b/2
TGTGGAGTCAACCTACCTGCCCATCAGTGGATGAATGGATAGAGAGAATGTAGTACATACGCACAGCGGAGACTACTCATCCATAGAAAGAATAACATCCTGATATTTGCAGCCACATGGATGGAACTGGAAGTCATTACAAATATTCTC
+
ffffffffffffffffffffffffffffffffffffffffffffffffffffffffffffffffffffffffffffffffffffffffffffffffffffffffffffffffffffffffffffffffffffffffffffffffffffff
@cA01~tA01_GU182340.1_4953_4801_1_0_0_0_0:0:0_0:0:0_15c/2
TAGATGAAAGATAAAAGGTAGATGATAGATAATAGAGAGACAGGTGATAGACAAATAGATGATGAATGACTGATAGATGATATAGATAGACAAGTAGAAAGACAGACAGATGATATATAAATAGATATAGAGAGATAGAAAGATAAACAC
+
ffffffffffffffffffffffffffffffffffffffffffffffffffffffffffffffffffffffffffffffffffffffffffffffffffffffffffffffffffffffffffffffffffffffffffffffffffffff
@cA01~tA01_GU182340.1_85518_85616_0_1_0_0_0:0:0_0:0:0_15d/2
AGATGATTTTAGGGAAATTATGATGGATTATCTTGGTGTTTCCAATAGAATGCCAAAGTCCTTAAAAGATGAGGAAGAAGGCAGAGCAGCATTCAGAGAAAGAGGTGTGGACAAGGAAGAAGGGTCTGAGTGATGCCGTGTGAGAGGCGT
+
ffffffffffffffffffffffffffffffffffffffffffffffffffffffffffffffffffffffffffffffffffffffffffffffffffffffffffffffffffffffffffffffffffffffffffffffffffffff
@cA01~tA01_GU182340.1_31867_31712_1_0_0_0_0:0:0_0:0:0_15e/2
GGGCCTATGATGGAAATATCGGCCTGGAGTGGAGATATGGGCCTGGAGTGGAGATACAGGCCTAGGGTGGAAATATTGGCCTGGAGTGGAGATATGGGCTTGTGGTGGGGATATGGGCTTGTGGTGGGGATCTGGGCTTGGAGGCTGGGT
+
ffffffffffffffffffffffffffffffffffffffffffffffffffffffffffffffffffffffffffffffffffffffffffffffffffffffffffffffffffffffffffffffffffffffffffffffffffffff
@cA01~tA01_GU182340.1_115846_115714_1_0_0_0_1:0:0_0:0:0_15f/2
TGATGGAGAGAAGCATGGACAGATGCAGAGAGAAGACGCAGCATGCCTGTGAGGGAGGGATCAGGGCGCAGGATGGCACACACAGCACCTCCAAACCCTCCTGCATGGCCTGCATGGAGGCCTCCGATTAGGGCTCCAGAAACCCAGGCA
+
ffffffffffffffffffffffffffffffffffffffffffffffffffffffffffffffffffffffffffffffffffffffffffffffffffffffffffffffffffffffffffffffffffffffffffffffffffffff
@cA01~tA01_GU182340.1_15030_15181_0_1_0_0_0:0:0_0:0:0_160/2
CCTTCCTGGGCTGAAGTTAAACTCACCCTCAGTGCCTACCTGCACCCAAGAACAGGGCTGTCGGCTGTGCAGAGACCCAGTTTCCAGGCCCATATCCCCACCCCAAGCCCATATCTCCACTCCAGGCTGATATTTCCACCCTAGGCCCAT
+
ffffffffffffffffffffffffffffffffffffffffffffffffffffffffffffffffffffffffffffffffffffffffffffffffffffffffffffffffffffffffffffffffffffffffffffffffffffff
@cA01~tA01_GU182340.1_109584_109779_0_1_0_0_0:0:0_0:0:0_161/2
CCATATCTCCACTCCAGGCTCATATCTCCACTCCAGGCCCATATCTCCACTCCAGGGCCATATCTCCACTCCAGGCTCATATCTCCACTCCAGGCCCATATCTCCACTCCAGGGCCATATCTCCACTCCAGGCCCAGATCTCCACCTCCA
+
ffffffffffffffffffffffffffffffffffffffffffffffffffffffffffffffffffffffffffffffffffffffffffffffffffffffffffffffffffffffffffffffffffffffffffffffffffffff
@cA01~tA01_GU182340.1_136572_136442_1_0_0_0_0:0:0_0:0:0_162/2
TCTCCAGTAGCTGGGATTACAGACCACAACCACCACGCCCGGCTAACTCTTTTTGCATATTTTCTGTAGAGAGGATGTTTCACCATGTTGGCCAGGCTGGTCTCAAATTCCCAACCTCAGGTGATCCAATAGCCTCTGCCTCCCAACACG
+
ffffffffffffffffffffffffffffffffffffffffffffffffffffffffffffffffffffffffffffffffffffffffffffffffffffffffffffffffffffffffffffffffffffffffffffffffffffff
@cA01~tA01_GU182340.1_15757_15861_0_1_0_0_0:0:0_0:0:0_163/2
CCTCAGCTGAGAACTTTGAGCAAGTGCTGAGTAAAGAGACTCCTACTAGATTTTAATACTGTAAGATTACTCACATAAAACAACACAGGGTAGACATGAGGTGGAGGGCATGTCCTTTGTGAATGGATATCAGCGGATGCCTGAACGAAA
+
ffffffffffffffffffffffffffffffffffffffffffffffffffffffffffffffffffffffffffffffffffffffffffffffffffffffffffffffffffffffffffffffffffffffffffffffffffffff
@cA01~tA01_GU182340.1_68621_68522_1_0_0_0_0:0:0_0:0:0_164/2
ATTCTATTTTTGATCTATGTCGTTTAGGAATACATATATGGTGTACTCATCCTGAAGTTGTTACATATTTTTAAAATTGAAATTAATCATTTCAGAGATTAAACTGCAAATATAAAAACATATTTCCACTCTTCCTGTGTAAGAACAGGA
+
ffffffffffffffffffffffffffffffffffffffffffffffffffffffffffffffffffffffffffffffffffffffffffffffffffffffffffffffffffffffffffffffffffffffffffffffffffffff
@cA01~tA01_GU182340.1_99547_99737_0_1_0_0_0:0:0_0:0:0_165/2
AAACGAGCAAAAGACATGAGGAGACATTTCTCCACAAACAAAACATAGAAATGGCGATCACGTATATGAAAAAGTACTCGGCATCACTCATCATCAGAGAAATGTAAATTACAATCGCGATGAGTTTTCATCTCATCCCATTAAAATGCC
+
ffffffffffffffffffffffffffffffffffffffffffffffffffffffffffffffffffffffffffffffffffffffffffffffffffffffffffffffffffffffffffffffffffffffffffffffffffffff
@cA01~tA01_GU182340.1_76264_76071_1_0_0_0_0:0:0_0:0:0_166/2
ACTCCATCTTAAAAAAAAAAAAAACTACTAAAAGAAATCAAGGGAAAACTCCACTGGCTTGGGCAAAACCATTTTGGATATTAACCCAAAGGCCCAGGCAACAAAAGCAAAAGTAGACAAATAACATTATATCAAATTGAAAGTTTCTGC
+
ffffffffffffffffffffffffffffffffffffffffffffffffffffffffffffffffffffffffffffffffffffffffffffffffffffffffffffffffffffffffffffffffffffffffffffffffffffff
@cA01~tA01_GU182340.1_6841_6955_0_1_0_0_1:0:0_0:0:0_167/2
CCGAGTGTGGTGGTGGGAGCCAGTAACCCAGCTACTTGGGAGGCTGAGGCTGGGGAATCTCTTGAATCCTGGAGGTGGAGGTTGCAGTGAGCCCAGATGGCACCACTGCACTCCAGCCTGGGCAACAAGAGTGAAACTGTCTAAAAAAAA
+
ffffffffffffffffffffffffffffffffffffffffffffffffffffffffffffffffffffffffffffffffffffffffffffffffffffffffffffffffffffffffffffffffffffffffffffffffffffff
@cA01~tA01_GU182340.1_50225_50074_1_0_0_0_0:0:0_0:0:0_168/2
GTGAACTTGTAGTCTCCAGACTGGATTCTGAGGCTCATATTCCAAATAAGCCCACTTATGAGAGGATCAGTGAGAGGCACAGAGAGAAATCAGGGACACCAAAAAGCAAAGACATAAACACACAGAGAATGAGCCAGAGGAAGGAGATTG
+
ffffffffffffffffffffffffffffffffffffffffffffffffffffffffffffffffffffffffffffffffffffffffffffffffffffffffffffffffffffffffffffffffffffffffffffffffffffff
@cA01~tA01_GU182340.1_79380_79495_0_1_0_0_0:0:0_0:0:0_169/2
CCAATCTGCAGGCCCATAGTGTAACCCTGGTGCTCCTTCCCTTCCAGGACTCACCAAGACATGCCAGGATGATGACCGTGGGTGACATGGACATGGTGCAGCTTCTGCTGCCAGGACGCAGTGACTCGGCTCGACTGACCGGTGCAGAGG
+
ffffffffffffffffffffffffffffffffffffffffffffffffffffffffffffffffffffffffffffffffffffffffffffffffffffffffffffffffffffffffffffffffffffffffffffffffffffff
@cA01~tA01_GU182340.1_99572_99407_1_0_0_0_0:0:0_1:0:0_16a/2
TCTTGCAGTAAAAGCCATTTTACTTCACTTTATTTTATTTATTTATTTATGTTGAGATGGAGTTTCACTCATAGTCTCCCAGGCTGGAGTGCAAGGGTGTGATCTCAGCTCACTGCAACCTCCGCATCCCGCGTTCAACTGATTCTCCTG
+
ffffffffffffffffffffffffffffffffffffffffffffffffffffffffffffffffffffffffffffffffffffffffffffffffffffffffffffffffffffffffffffffffffffffffffffffffffffff
@cA01~tA01_GU182340.1_116703_116867_0_1_0_0_0:0:0_0:0:0_16b/2
AACCAAAAAGTATCCCGGCATGGTGGCGTGCACCTGTAATCCCAGCTACTAGGGAGGCTGAGGCAGGAAAATCATTTGAACCCAGGAGGCGGAGGTTGCAATGAGCCAAGATCACATCACTTGTACTCCAGCCTGGGCACAGAGGGAAAC
+
ffffffffffffffffffffffffffffffffffffffffffffffffffffffffffffffffffffffffffffffffffffffffffffffffffffffffffffffffffffffffffffffffffffffffffffffffffffff
@cA01~tA01_GU182340.1_133784_133881_0_1_0_0_1:0:0_0:0:0_16c/2
ATATTTGCAAACTATTCATCTGAGATGGGATTAATAACTGGAAATATAAGAAGCTCAAACAACTCAATAAAACAATTTAATTAAAAAACGAGCAAAAGACATGAGGAGACATTTCTCCACAAACAAAACATAGAAATGGCGATCACGTAT
+
ffffffffffffffffffffffffffffffffffffffffffffffffffffffffffffffffffffffffffffffffffffffffffffffffffffffffffffffffffffffffffffffffffffffffffffffffffffff
@cA01~tA01_GU182340.1_15279_15388_0_1_0_0_0:0:0_0:0:0_16d/2
CCGACAGGACTTCCCTCCTGTTTCAGGAAAATCCTCTTATGTGGGGAGATGACACCCGAAGGTTTGGAGAAGGACTCACCCTCATGTGGCCAGGCCCCCTGCAGCAAGAAGAACCCTGGAAAGAAAGATCATGATGGACCATCCATCTGC
+
ffffffffffffffffffffffffffffffffffffffffffffffffffffffffffffffffffffffffffffffffffffffffffffffffffffffffffffffffffffffffffffffffffffffffffffffffffffff
@cA01~tA01_GU182340.1_123447_123336_1_0_0_0_2:0:0_0:0:0_16e/2
AGACAGGAGCCACAGAGGCAGGACTTTCTAGAGAGAGCACCAGATTCCCTTCCCCTGCCTTCAGCTCACAGACCATTGCCTGATTCTGAACTGTATCCTCATGTCCCCTGCAGCCACTCACATCCAGGAGAAGGTTCCATGACAGGCAGA
+
ffffffffffffffffffffffffffffffffffffffffffffffffffffffffffffffffffffffffffffffffffffffffffffffffffffffffffffffffffffffffffffffffffffffffffffffffffffff
@cA01~tA01_GU182340.1_62442_62618_0_1_0_0_1:0:0_0:0:0_16f/2
AAATACAGTTAGGGTCTGGATGATGGGACGCTGGTGGACACTCCCACCAGAAGCTCTGGGACTCAGGAGGTGGGACAAGGAGAATCCCAGACAGGAGCCCTCTGACCTGTGACCATGATCACCAGGGGGTTGCTGGGTGCTGACCACCCA
+
ffffffffffffffffffffffffffffffffffffffffffffffffffffffffffffffffffffffffffffffffffffffffffffffffffffffffffffffffffffffffffffffffffffffffffffffffffffff
@cA01~tA01_GU182340.1_37901_38107_0_1_0_0_0:0:0_0:0:0_170/2
GGCAAAAGAAATGCTGGCAAGGTGTTAGAGAAAGGAGAATCCTGGTATCCTGTTGGTAGGAGTGTAAATTAGTACAGCCATTACGGAGAAAAGTGTGGAAGTCCTTTAAAGAACTAAAAAGAGGTTGGGTGAGGTGGATCATGCCTGTAA
+
ffffffffffffffffffffffffffffffffffffffffffffffffffffffffffffffffffffffffffffffffffffffffffffffffffffffffffffffffffffffffffffffffffffffffffffffffffffff
@cA01~tA01_GU182340.1_129606_129768_0_1_0_0_0:0:0_0:0:0_171/2
TCTGTAGGTTCCTGCAAGGACAGGCATCAAGGGACCGATGGAGAAGTTGGCCTTGGAGACCCCATCATGGATCTGTCCAACGAGGCGTGAGGGGTCCTCAGAGATCCCCTCTCTGTGCAGAAAGAAATGCTCAAACATGACATCTGACCA
+
ffffffffffffffffffffffffffffffffffffffffffffffffffffffffffffffffffffffffffffffffffffffffffffffffffffffffffffffffffffffffffffffffffffffffffffffffffffff
@cA01~tA01_GU182340.1_118018_118156_0_1_0_0_0:0:0_0:0:0_172/2
ATTTTTAGTGGAGACGATGTTTCATCACGTCGGCCAGAGTAATCTTGTACTCCTGTCCTCAGGTGATCCACCAGCCTTGGCCTCCCAAAGTGCTGAAGTTGCTGGTGTTAGCCACCATGCCCAGCCCATCCAATGGACTTTGACAAAGGT
+
ffffffffffffffffffffffffffffffffffffffffffffffffffffffffffffffffffffffffffffffffffffffffffffffffffffffffffffffffffffffffffffffffffffffffffffffffffffff
@cA01~tA01_GU182340.1_21303_21119_1_0_0_0_0:0:0_0:0:0_173/2
AGGTAGGTTGACTCCACATCTTGGCTACTGTGAACAGTGCTGCACCAATCATACGAGTGCAGATATCACTTCGATATATTGATTTACTTTCCTTTGGATATAAACCCAGTAGTGAAATTGCTGGATACTATGAAAGTTCTCTTTTTAGTT
+
ffffffffffffffffffffffffffffffffffffffffffffffffffffffffffffffffffffffffffffffffffffffffffffffffffffffffffffffffffffffffffffffffffffffffffffffffffffff
@cA01~tA01_GU182340.1_81000_81155_0_1_0_0_0:0:0_0:0:0_174/2
TGGGAGAGTCCAGGCCATCTCCCCATCTCAAGGTCAACTCATCAACAACCTGAGCTCCATCTTCCCCTTCAGTCCCCTGCCCTATAACATAGTCACAGGCTCCAAGGATTACAATGTGGCCATCGATGGGGACAGTTATTCTTTCCAACA
+
ffffffffffffffffffffffffffffffffffffffffffffffffffffffffffffffffffffffffffffffffffffffffffffffffffffffffffffffffffffffffffffffffffffffffffffffffffffff
@rand_0_0_0_0_1_1_0:0:0_0:0:0_175/2
TCGAGCGGCTATTCGACTATTTATGTACAATAACAACACGCACCGTCTCGTCCACTGGATCGCGTCCACTCTACCACATGTGAAACGGCGATTCCTGCATGCAGAACTTATACGCAGCAGTCGAACCCCTTCCTAATATGACACTTTGGG
+
ffffffffffffffffffffffffffffffffffffffffffffffffffffffffffffffffffffffffffffffffffffffffffffffffffffffffffffffffffffffffffffffffffffffffffffffffffffff
@cA01~tA01_GU182340.1_120854_121024_0_1_0_0_1:0:0_0:0:0_176/2
GGAACTCCTGACTTCATGGAATCCACCCGCCTTGGCCTCCTGCAGGGCTGGGTTACAAGCATGAGCCACCGTTCACAGACTTGTATATTATGCTATAATAGGTCCCTTCATTTCCACCACCCCTCATATATCTGTCACTCCTTTGCCAGG
+
ffffffffffffffffffffffffffffffffffffffffffffffffffffffffffffffffffffffffffffffffffffffffffffffffffffffffffffffffffffffffffffffffffffffffffffffffffffff
@cA01~tA01_GU182340.1_113868_114025_0_1_0_0_1:0:0_0:0:0_177/2
TAGAGAACACTTTGTGGAGGTAAAACAGAAATGAAACTTCTAACCTGTGCCAGGTCTCTGAGCAAAGTCAGCATGGAAGGACACCTCTGTCTGGGACATGTCTGTCTGTCTCCTTTAACTCTTTCTGTCTTTTCTAACTCCCTGTATGGC
+
ffffffffffffffffffffffffffffffffffffffffffffffffffffffffffffffffffffffffffffffffffffffffffffffffffffffffffffffffffffffffffffffffffffffffffffffffffffff
@cA01~tA01_GU182340.1_124432_124598_0_1_0_0_0:0:0_2:0:0_178/2
CAGGTCTGCAGAGAGTAAGAATACCACTTGTTCATGTGATTCACGATCCTTGGAGCCTCCTATGTGCTGTATCTTTGGATGGAAATTAGAGTCTCAGAGACAAATCAGGCTCCATTCTGCTTCCAGAAGCTCAGAGTCCAGGGCTGAGAA
+
ffffffffffffffffffffffffffffffffffffffffffffffffffffffffffffffffffffffffffffffffffffffffffffffffffffffffffffffffffffffffffffffffffffffffffffffffffffff
@cA01~tA01_GU182340.1_57400_57586_0_1_0_0_0:0:0_0:0:0_179/2
CATTCTCCAAGGAAAGAAAACAAAAGTGAAATCAAGATAAAAAAAGCGAAATAGAATTCTCTTATGTCAAACGGCCAGGAAATAGTGTTGAAGCCCGTGTGAAACCTGCTGCTCTTTGTGATCTCGGGAGACACATATTAGGCTGCTGTT
+
ffffffffffffffffffffffffffffffffffffffffffffffffffffffffffffffffffffffffffffffffffffffffffffffffffffffffffffffffffffffffffffffffffffffffffffffffffffff
@cA01~tA01_GU182340.1_140894_140658_1_0_0_0_0:0:0_1:0:0_17a/2
GTATCCTGAGACTTTGTAGAAGCTGCTTATCAGCTTAAGGAGATTTTGGGCTGAGACAATGGGGTTTTGTATATATACAATCATGTCATCTGCAAACAGGGACAATTTGACTTCCTCTTTTCCTAATTGAATACCCTTTATTTCCTTCTC
+
ffffffffffffffffffffffffffffffffffffffffffffffffffffffffffffffffffffffffffffffffffffffffffffffffffffffffffffffffffffffffffffffffffffffffffffffffffffff
@cA01~tA01_GU182340.1_91157_91054_1_0_0_0_0:0:0_1:0:0_17b/2
ATTGTGCTATCTGAGTGGAGATCCTGAAACCAATCACCCACGAATAGTGAGGGATGACTGTATATAATTTTTATTTCTCAATTTTAAATATAAAACATAAAAAAATTACAATAACAAGATAAAATAAACAAGTGTTTTATAGTGTGCGAA
+
ffffffffffffffffffffffffffffffffffffffffffffffffffffffffffffffffffffffffffffffffffffffffffffffffffffffffffffffffffffffffffffffffffffffffffffffffffffff
@cA01~tA01_GU182340.1_49633_49528_1_0_0_0_0:0:0_0:0:0_17c/2
CTGGACATCGTGATCATAGGTGAGAGTGTCCAGACTTTCTTCTCATTGTCATTGGGATGCAGAGTGAATGATCCAGGAATTGGAGACCCAGGTGGCTGTAAGGAAGATGAGCTTGGTATTCTTATGGAGAGAGACTGACTTGGTGAGGTC
+
ffffffffffffffffffffffffffffffffffffffffffffffffffffffffffffffffffffffffffffffffffffffffffffffffffffffffffffffffffffffffffffffffffffffffffffffffffffff
@cA01~tA01_GU182340.1_24294_24133_1_0_0_0_0:0:0_0:0:0_17d/2
TCTTTCTCTGAATGCTGCTCTCCCTTCTTCCTTATCTTTTGAAAACTTGGGGATTCTATTGGGTTCACCAAGATGAAAATCCCTCATAATCTCCTGGAAATCATCCAGGATACCCTTGTTTTAAGTTCAGCTGATTAGCAACCGCAATTC
+
ffffffffffffffffffffffffffffffffffffffffffffffffffffffffffffffffffffffffffffffffffffffffffffffffffffffffffffffffffffffffffffffffffffffffffffffffffffff
@cA01~tA01_GU182340.1_35803_35906_0_1_0_0_0:0:0_0:0:0_17e/2
GTTTCTCACTTTGTGTCCTGTTCATAACTTTCTGCATATTTCTATCTATTATCTATCGATCTATCTATTTATCTATTCGGTGCCTATCTACAAATTCTCTACCTGTCATCTATATCTATATATCATCTATGTATCTATCACTTGTCTATC
+
ffffffffffffffffffffffffffffffffffffffffffffffffffffffffffffffffffffffffffffffffffffffffffffffffffffffffffffffffffffffffffffffffffffffffffffffffffffff
@cA01~tA01_GU182340.1_115799_115678_1_0_0_0_0:0:0_0:0:0_17f/2
TGATCCTAGAGCCTTAGCTGAGGAGCTTCCTGCTGATGATGGAGAGAAGCATGGACAGATGCAGAGAGAAGACGCAGCATGCCTGTGAGGGAGGGATCAGGGCGCAGGATGGCACACACAGCACCTCCAAACCCTCCTGCATGGCCTGCA
+
ffffffffffffffffffffffffffffffffffffffffffffffffffffffffffffffffffffffffffffffffffffffffffffffffffffffffffffffffffffffffffffffffffffffffffffffffffffff
@cA01~tA01_GU182340.1_76078_75996_1_0_0_0_1:0:0_0:0:0_180/2
ACTTGAACCCAGGAGGTAGAGGTTGCAGTGAGCCGAGATCGCATCACTGCACTCCAGCCGGGGCAACAGAGTGAGACTCCATCTTAAAAAAAAAAAAAACTACTAAAAGAAATCAAGGGAAAACTCCACTGGCTTGGGCAAAACCATTTT
+
ffffffffffffffffffffffffffffffffffffffffffffffffffffffffffffffffffffffffffffffffffffffffffffffffffffffffffffffffffffffffffffffffffffffffffffffffffffff
@cA01~tA01_GU182340.1_65927_66038_0_1_0_0_0:0:0_1:0:0_181/2
AGGGAGAGTCACGGAAAGAGCCGAAGCATCTGTAGGTCCCTCCGTGGGTGGCAGGGCCCAGAGGAAAGTTGGCCTGGAAGGTTCCATTGACCTTGGGCACTGCAGGGAACCTAAGTTCATGAGCCTCCTCCTCCCTTGATAGATGGTAGA
+
ffffffffffffffffffffffffffffffffffffffffffffffffffffffffffffffffffffffffffffffffffffffffffffffffffffffffffffffffffffffffffffffffffffffffffffffffffffff
@cA01~tA01_GU182340.1_115351_115220_1_0_0_0_0:0:0_0:0:0_182/2
GGAGGAAATAGACATGAAGAGAGATAGGGTGGAGGGTGAGACAGAGAAAGAGAGCATTAGGCCATAGAGCAGGGGAGTGAGTTCTCAGGTCAGGTGTGAGGGGAGCTGTGACAAGGAAGATCCCCCCTGAGGAAACTGCCCCTTCTCCTT
+
ffffffffffffffffffffffffffffffffffffffffffffffffffffffffffffffffffffffffffffffffffffffffffffffffffffffffffffffffffffffffffffffffffffffffffffffffffffff
@cA01~tA01_GU182340.1_109671_109541_1_0_0_0_1:0:0_0:0:0_183/2
AGGGGCCTGGAGGTGGAGATCTGGGCCTGGAGTGGAGATATGGCCCTGGAGTGGAGATATGGGCCTGGAGTGGAGATATGAGCCTGGAGTGGAGATATGGCCCTGGAGTGGAGATATGGGCCTGGAGGTGGAGATATGGGCCTGGAGTGG
+
ffffffffffffffffffffffffffffffffffffffffffffffffffffffffffffffffffffffffffffffffffffffffffffffffffffffffffffffffffffffffffffffffffffffffffffffffffffff
@cA01~tA01_GU182340.1_14314_14463_0_1_0_0_0:0:0_1:0:0_184/2
CTCTAGGCCCATAACTCCACTTCCAGGCCTATATCTCCAACTCTGGGCCCCGATCTCCATCCCCGCACTCCCTCCCTCGATGCCCTTCCAGGACTCACCAACACACACCATGCTGACGTCCATGAGCGACATGGTGCTGTCTGTGCAGAC
+
ffffffffffffffffffffffffffffffffffffffffffffffffffffffffffffffffffffffffffffffffffffffffffffffffffffffffffffffffffffffffffffffffffffffffffffffffffffff
@cA01~tA01_GU182340.1_19182_19081_1_0_0_0_0:0:0_0:0:0_185/2
GATAGATGATAAATAGGTAGATGATAGATAATAGGTTAAAGATACATAGATGATGATTGATTGATTCATTAATAGATAATACATAGAGATGATGATGATGAAGACAGATAATACGTACAGATAGAGAGGCAGACAGAAATCATAGAGAGA
+
ffffffffffffffffffffffffffffffffffffffffffffffffffffffffffffffffffffffffffffffffffffffffffffffffffffffffffffffffffffffffffffffffffffffffffffffffffffff
@cA01~tA01_GU182340.1_75239_75379_0_1_0_0_0:0:0_0:0:0_186/2
GATGCTTCCAACTTTGTTCCTTTCCCTCTAGATGGCTTTGGTTATTTGAGATCTTTTGTGGTTCCACATGAATTTTAGGACTGTTTTTTCTATTTCTGTAAAAAAAAATGTCATTGGATTTTTGATAATGGTTGCATTGAATCACTTTGG
+
ffffffffffffffffffffffffffffffffffffffffffffffffffffffffffffffffffffffffffffffffffffffffffffffffffffffffffffffffffffffffffffffffffffffffffffffffffffff
@cA01~tA01_GU182340.1_10735_10542_1_0_0_0_0:0:0_0:0:0_187/2
CCTGATCTCAGGACGTTGCTGTCTTAGTCCATTTTTGTTGCTCTAAAGGAACACTTGAGCCTGGGTAACTTCTAAAGAAAAGAAATGTGTTTGCCTCACAGTTCTGCAGGCTGTACTGGAAGCATGGCACCAGCATCTATTTCTTGTGAC
+
ffffffffffffffffffffffffffffffffffffffffffffffffffffffffffffffffffffffffffffffffffffffffffffffffffffffffffffffffffffffffffffffffffffffffffffffffffffff
@cA01~tA01_GU182340.1_43709_43911_0_1_0_0_0:0:0_0:0:0_188/2
GTTTCATCTTGGAATGACTCTGCCAGATTTCCAGGTCTGCAGAGAGTAAGAATATCACTTGTTCATGTGATTCACGATCCTTGGAACCTCCTATGTGCTACATCTTTGGATGGAAATAGGAGTCCCAGAGACAAATGAGGCTCCACCCTG
+
ffffffffffffffffffffffffffffffffffffffffffffffffffffffffffffffffffffffffffffffffffffffffffffffffffffffffffffffffffffffffffffffffffffffffffffffffffffff
@cA01~tA01_GU182340.1_85619_85745_0_1_0_0_0:0:0_0:0:0_189/2
CCCACCCCAAAATGTTCCTGTCCTAGTCGCCATATCTTGTGAATATGTTATTTTACATGGAAAAAAGGAATGCAGATTGCAGATGGAATTACGGTTGCTAATCAGCTAACCTTAAAAGGAGGGTATCCTAGATGATTTTAGGGAAATTAT
+
ffffffffffffffffffffffffffffffffffffffffffffffffffffffffffffffffffffffffffffffffffffffffffffffffffffffffffffffffffffffffffffffffffffffffffffffffffffff
@cA01~tA01_GU182340.1_108694_108458_1_0_0_0_0:0:0_0:0:0_18a/2
ATCTAAGACATGTTTTGAGTTGGTCATAGTGAAGGACGCGAGGTGTCAATTCTAGTGAGAGCAATTTCCAGGAAGCCATGTTCTGCTCTTGAGCGAGCACCCACTGGGCCTCATGCAAGGTAGAAAAAGCCTGCGTACGTCACCCTCCCA
+
ffffffffffffffffffffffffffffffffffffffffffffffffffffffffffffffffffffffffffffffffffffffffffffffffffffffffffffffffffffffffffffffffffffffffffffffffffffff
@cA01~tA01_GU182340.1_131026_131133_0_1_0_0_1:0:0_0:0:0_18b/2
AGTCTCTCACTTTCTGTCTTGTTCATAACTTTCTGCATATTTCTATCTATTATCTATCTATCTATTTTGTGTCTATCTACAAATTATCTGTCATCTATATCTATGTATCATTTATCTATCAATTGTCTATCTGTCTATCCATCAATCATC
+
ffffffffffffffffffffffffffffffffffffffffffffffffffffffffffffffffffffffffffffffffffffffffffffffffffffffffffffffffffffffffffffffffffffffffffffffffffffff
@cA01~tA01_GU182340.1_37004_36855_1_0_0_0_0:0:0_1:0:0_18c/2
GCAGATGGAGAAAGCGGTCAGGAGAGACCCAGAGGAGGGAGACTGGGCTCAGTTTGGGAAGATCAGAGGTTCGCTCAGCCCCTCAACATTACCCATTTCCCAGAAGCCCATCCTGGCCTCCCACCCACACAGGGATGTCATCACCTGCAA
+
ffffffffffffffffffffffffffffffffffffffffffffffffffffffffffffffffffffffffffffffffffffffffffffffffffffffffffffffffffffffffffffffffffffffffffffffffffffff
@cA01~tA01_GU182340.1_65926_65858_1_0_0_0_0:0:0_0:0:0_18d/2
GGAGTGAGTTCTCAGCTCAGGTGGGAGGGGAGTTGTGACAAGGAAGAACCTCCCTGAGGAAACTGCCTCTTCTCCTTCCAGGTCTATGTGGGAAACCTTCTCTCTCAGCCCAGCCGCGCCCCATGGTTAAGGCAGGAGAGAGCGTGACCT
+
ffffffffffffffffffffffffffffffffffffffffffffffffffffffffffffffffffffffffffffffffffffffffffffffffffffffffffffffffffffffffffffffffffffffffffffffffffffff
@cA01~tA01_GU182340.1_30475_30623_0_1_0_0_0:0:0_0:0:0_18e/2
AGAGCGGAACACGGCTTCCTGGAAATTGTTCTCACTAGAATTTACACCTAGCGTCCTTCACTATGACCAACTCAAAACACGTCTCAGATCCAACCTCCTGAACACGAGATGCCTAAAATCTGTGCTAACGTGAAAGACTTTTCATGTATT
+
ffffffffffffffffffffffffffffffffffffffffffffffffffffffffffffffffffffffffffffffffffffffffffffffffffffffffffffffffffffffffffffffffffffffffffffffffffffff
@cA01~tA01_GU182340.1_69617_69763_0_1_0_0_0:0:0_0:0:0_18f/2
TAAAAATAAAACCATGTCTTTTGCAGCAACATAGATGGAGCTGGACGCCATTATTTTACATAAAACCACTCAGAAAGACAAATACCACATCTTCTCACTCTACATGGGAGGGGAGTAATGTGTACATATGGACGTAGAGTGTGGAATGAC
+
ffffffffffffffffffffffffffffffffffffffffffffffffffffffffffffffffffffffffffffffffffffffffffffffffffffffffffffffffffffffffffffffffffffffffffffffffffffff
@cA01~tA01_GU182340.1_97517_97579_0_1_0_0_1:0:0_0:0:0_190/2
GTAGGTCCCTCCGTGGGTGGCAGGGCCCAGAGGGAAATCTGCCTGGAATGTTCTGTTGACCTTGCGCACTGCAGGGAGCCTACGTTCATGGGCTCCCCCCTCCCTGGATAGATGGTACATGTCATAGGAGCTCCGGGAGCTACAGGACAA
+
ffffffffffffffffffffffffffffffffffffffffffffffffffffffffffffffffffffffffffffffffffffffffffffffffffffffffffffffffffffffffffffffffffffffffffffffffffffff
@rand_0_0_0_0_1_1_0:0:0_0:0:0_191/2
TATACCAGTGTCTTCTATAGTATACAACGATACGTCCTTAGAGTTGGCCTGCTTATCGCTGCTGAGAAATCGGCCTGCCAATCCATATCTTGCTGGCTACGTCAGGACTATTAACTCGCGATGATTAAAAAAAATAATCTAATACAAACT
+
ffffffffffffffffffffffffffffffffffffffffffffffffffffffffffffffffffffffffffffffffffffffffffffffffffffffffffffffffffffffffffffffffffffffffffffffffffffff
@cA01~tA01_GU182340.1_99008_99230_0_1_0_0_0:0:0_0:0:0_192/2
TAGAGAAAGGAGAACCCTGGTACCCTGTTGGTAGGAATGTAAATTAGTACAACTATTATGGAGAAAAGTATGGAAATTCTTTAAAAAACTAAAAGGAGGCTGGGCATAGTGGCTTATGCCTGTAACTTCAGCACTTTGGGAAACCGAGGC
+
ffffffffffffffffffffffffffffffffffffffffffffffffffffffffffffffffffffffffffffffffffffffffffffffffffffffffffffffffffffffffffffffffffffffffffffffffffffff
@rand_0_0_0_0_1_1_0:0:0_0:0:0_193/2
ACATGAGGGTACCGATGTTTCCCGAGGCATGGACTCTCCGCACATCCATACAGTATAACACCCCGTTATGCTATGACACTCGGCCGCGGCATACTTTCCGTAAGTGGGGTACTGATGCTTGCCCGGCGGCTTGTTCTTCATGGATATACT
+
ffffffffffffffffffffffffffffffffffffffffffffffffffffffffffffffffffffffffffffffffffffffffffffffffffffffffffffffffffffffffffffffffffffffffffffffffffffff
@rand_0_0_0_0_1_1_0:0:0_0:0:0_194/2
GTAAGTTACCAAATACCTCGACAATTTACAGTACGTGCTGCACGGCTTTCCGTACCTGTAACCGCCCGTCGAACCGTTTGTTGTGGGTGAGTTGTATCCCTTGTGGGGCCGTTAGATAAGCGCACCGACTTGGAGGAAGAGGGCTTGGCA
+
ffffffffffffffffffffffffffffffffffffffffffffffffffffffffffffffffffffffffffffffffffffffffffffffffffffffffffffffffffffffffffffffffffffffffffffffffffffff
@cA01~tA01_GU182340.1_78306_78446_0_1_0_0_0:0:0_0:0:0_195/2
ACTAAAGACAGAAAAGAATATTAAACAAAAGAAAACTACATGCCAATATTCCTGATGAGCATAGATGCAAAAATCCACAAAAAATACTAAGAACTGAATCCCGCAGCATATCAAAAAGTGAATCCACCATGATCAAGTCAACTTTATTCT
+
ffffffffffffffffffffffffffffffffffffffffffffffffffffffffffffffffffffffffffffffffffffffffffffffffffffffffffffffffffffffffffffffffffffffffffffffffffffff
@cA01~tA01_GU182340.1_109432_109247_1_0_0_0_0:0:0_0:0:0_196/2
AAGTTCTGGGCCTGGAGGTGGAGATATGGGCCTGGAGTGGAGATATGGGACTAGAGTGGAGATAGGGGCCTGGAGGTGGAGATCTGGGCCTGGAGTGGAGATCTGGGCCTGGAGTGGAGATCTGGGCCTGGAGTGGAGATATGGGCCTGG
+
ffffffffffffffffffffffffffffffffffffffffffffffffffffffffffffffffffffffffffffffffffffffffffffffffffffffffffffffffffffffffffffffffffffffffffffffffffffff
@cA01~tA01_GU182340.1_64804_64970_0_1_0_0_1:0:0_0:0:0_197/2
CTTTTCTCCCTCTTTATGTGTCTGTGAGTCTCTCAATCTCCTTCCTCTGGCTCATTCTCTGTGTGTTTATGTCTTTGCTTTTTGGTGTCCCTGATTTCTCTCTGTGTCTCTCAGTGATCCTCTCATATGTGGGGTTATTTGGAATGTGAG
+
ffffffffffffffffffffffffffffffffffffffffffffffffffffffffffffffffffffffffffffffffffffffffffffffffffffffffffffffffffffffffffffffffffffffffffffffffffffff
@cA01~tA01_GU182340.1_78432_78615_0_1_0_0_1:0:0_0:0:0_198/2
TGTCATTCTTACAAATGTCTCTTATTTACACCTACCTTTCTGGAGTTTGTAAGAACTTTTTCACTATGCATTTTAAATTTGTAAAACTCATAATTTTTAAAAAGGGATGGGTCTCACTGTTTGCCCAGGGTGGCCTTTACTCATTCTATA
+
ffffffffffffffffffffffffffffffffffffffffffffffffffffffffffffffffffffffffffffffffffffffffffffffffffffffffffffffffffffffffffffffffffffffffffffffffffffff
@cA01~tA01_GU182340.1_128975_129137_0_1_0_0_0:0:0_0:0:0_199/2
AGTGTCCACACACCCTGTTCCTGATGGGGATTGGGAGCCTCTCCTGCCATGTCTGTGCCTTCTCCATGGCCCCAGCTTCCATAGGGTGGTCCCTGGTGCTGGTTCCAGGAGCATCAACCCCTTCCTATGTGGATGGAGCCTGGTGGTGGC
+
ffffffffffffffffffffffffffffffffffffffffffffffffffffffffffffffffffffffffffffffffffffffffffffffffffffffffffffffffffffffffffffffffffffffffffffffffffffff
@cA01~tA01_GU182340.1_57434_57239_1_0_0_0_0:0:0_0:0:0_19a/2
CCCTATTTGGCTTTCTGTGAGCATGAGATCATATAGAAAATGTGAAAGCCCGCTGAATCCTCCAGCACAGATCCTGGAATAGAGAAAGTGCTCTGGTCATCACAAAAAAAACTTGCCCACTCACCCAAATCCCCCACCTCACCCCTACTT
+
ffffffffffffffffffffffffffffffffffffffffffffffffffffffffffffffffffffffffffffffffffffffffffffffffffffffffffffffffffffffffffffffffffffffffffffffffffffff
@cA01~tA01_GU182340.1_12504_12343_1_0_0_0_0:0:0_0:0:0_19b/2
CTCCAACCTAACTGGCTTACTTCCTAGTCTACTTGAGGCTGCGATCACACTGAGGAACTCACAATTCCAAACATATAAGAGGCTCCCTCTTAACACGGCACTTAGATACGTGCTATTCCACCTTTCCTCAGAGTATCTTTCAGCCTTCTG
+
ffffffffffffffffffffffffffffffffffffffffffffffffffffffffffffffffffffffffffffffffffffffffffffffffffffffffffffffffffffffffffffffffffffffffffffffffffffff
@cA01~tA01_GU182340.1_72115_72171_0_1_0_0_0:0:0_0:0:0_19c/2
AAAGGAAGCATAGTGAGTCTGATTTGGCAGAGGAAACATATGTGGAAATTATATCATTTACTCTCTTTACAAAATTAAGTACAAAATTGAAAACACTGGTAAGAAAGAATGAGCTATAGAGAAAGAAAACATCTGAGATGCTTGTTTCCA
+
ffffffffffffffffffffffffffffffffffffffffffffffffffffffffffffffffffffffffffffffffffffffffffffffffffffffffffffffffffffffffffffffffffffffffffffffffffffff
@cA01~tA01_GU182340.1_42314_42182_1_0_0_0_0:0:0_0:0:0_19d/2
TCAACTAAAGTAGTTGTGTCCTCAGCACATTCTATGGTTACTTTGAGAGCTATAACTGAGAAAGCAGGAGAAAGCTGGGTCTCCCGCCATCTGGGTGCTTGTCCTAAAGAGGTGTTTTACGTGGTTACCTGTCAATCAAGAAATGCGAGA
+
ffffffffffffffffffffffffffffffffffffffffffffffffffffffffffffffffffffffffffffffffffffffffffffffffffffffffffffffffffffffffffffffffffffffffffffffffffffff
@cA01~tA01_GU182340.1_102437_102351_1_0_0_0_0:0:0_0:0:0_19e/2
CCTGGATCCAAGTGATTCTCCTGCCTCACCCTCTCGAGTAGCTGGGATTACAGGCAACTGCCACCATGCCCGGCTAATTCTTTTTGTATATTTTTTGTAGAGAGGATGTTTCACCATGTTGGCCAAGCTTGTCTGAAACTCCCAACCTCA
+
ffffffffffffffffffffffffffffffffffffffffffffffffffffffffffffffffffffffffffffffffffffffffffffffffffffffffffffffffffffffffffffffffffffffffffffffffffffff
@cA01~tA01_GU182340.1_21875_21643_1_0_0_0_0:0:0_0:0:0_19f/2
ACCAACAGGGTATTAGGGTTCTCCTTTCTCTACCACTTTGGCAGGATTTCCTTTGCCTGTCTTGCAGCTAAAAGCCATTTTATTTTATTTCATTTTATTTTGAGATGGAGTTTCGCTCTTGTCACCCAGGCTGGAGTGCAGTGGTGCGAT
+
ffffffffffffffffffffffffffffffffffffffffffffffffffffffffffffffffffffffffffffffffffffffffffffffffffffffffffffffffffffffffffffffffffffffffffffffffffffff
@cA01~tA01_GU182340.1_112114_111974_1_0_0_0_0:0:0_1:0:0_1a0/2
CGTCACATGCAGGGACCTATAGATGCCGGGGTTCACACACACACTCCCCCAGTGGGTGGTCGGCACCCAGCAACCCGCTGGTGATCATGGTCACAGGTCAGAGGGCTCCTGTCTGGGATTCTCCTTGTCCCACCTCCTGAATCCCAGAGC
+
ffffffffffffffffffffffffffffffffffffffffffffffffffffffffffffffffffffffffffffffffffffffffffffffffffffffffffffffffffffffffffffffffffffffffffffffffffffff
@cA01~tA01_GU182340.1_54371_54584_0_1_0_0_0:0:0_0:0:0_1a1/2
GCCCAGATCCCTTTCGCTGTAGGAGTATCTGGAGTTCGGAGATGGTGGAAGACAAGTGTACAATGTCAGAGCTGTGAGATGCTGAGTCAACGCCTGAATCCAAGGTTCCCACCTCCCCAGGGTTCCAAAAGCGGATATAAGAGGGTTCTG
+
ffffffffffffffffffffffffffffffffffffffffffffffffffffffffffffffffffffffffffffffffffffffffffffffffffffffffffffffffffffffffffffffffffffffffffffffffffffff
@rand_0_0_0_0_1_1_0:0:0_0:0:0_1a2/2
TGTACTTATCCCATTAATAAGACGTGACCCGTTCTCGCGTAGGCTCTAAGCTTCATCGATCTAATTGTGTCTAACCCGTCCCTCTCAGAGGCATCTATGTCCGAGGATAATAATCAAGTTGAGAATGCCTGCCCCTTCTCCTAGAACCAG
+
ffffffffffffffffffffffffffffffffffffffffffffffffffffffffffffffffffffffffffffffffffffffffffffffffffffffffffffffffffffffffffffffffffffffffffffffffffffff
@cA01~tA01_GU182340.1_23248_23203_1_0_0_0_3:0:0_1:0:0_1a3/2
GACAGACACCGTCATTTCCTCACCTCTCTCCTGTCTCGTGTTCTAGGAAACCCTTCAAATAGTTGGCCTTCACCCACTGAACCAAGCTCCGAAACCGGTGAGTACAGAACCCTCTTATATCCGCTTTTGGAAACCTGGGGAGGTAGAAAC
+
ffffffffffffffffffffffffffffffffffffffffffffffffffffffffffffffffffffffffffffffffffffffffffffffffffffffffffffffffffffffffffffffffffffffffffffffffffffff
@cA01~tA01_GU182340.1_116076_115871_1_0_0_0_0:0:0_1:0:0_1a4/2
AAAGCGGTCAGGAGAGACCCAGAGAAGGGGAGACTGGGCTCAGTTTGGGGAGATCAGAGGTTCCCTCAGCCCCTCAACCTTACCCATTTCCCAGAAGCCCTTCCTGGCCTCTTACCCACACAGAGATGTCATCACCAGCAACCCCTACAT
+
ffffffffffffffffffffffffffffffffffffffffffffffffffffffffffffffffffffffffffffffffffffffffffffffffffffffffffffffffffffffffffffffffffffffffffffffffffffff
@cA01~tA01_GU182340.1_3047_2843_1_0_0_0_0:0:0_0:0:0_1a5/2
TGGAAGGGGTCATTGTATTCTCTCCTGCCCCATGTTTGTGACAATTTTCTCCAGCAGCAACAGGAAACCAACACAGGAACCCAGGTGAAGCACAAGTTAAGAAACCAAACAAGGAGAAGGTTGGCTACACTGATTTTAGCATGGGTGGGA
+
ffffffffffffffffffffffffffffffffffffffffffffffffffffffffffffffffffffffffffffffffffffffffffffffffffffffffffffffffffffffffffffffffffffffffffffffffffffff
@cA01~tA01_GU182340.1_69920_69871_1_0_0_0_0:0:0_0:0:0_1a6/2
AGCTCCATCTATGTTGCTGCAAAAGACATGGTTTTATTTTTATGACCAAATAGTATTTCGTTGTGTATACACGCATCCTTTTTTTAATCCAATCATTCATTCACAGACACTTAGATTGATTTCATATCTTTGCTATTGCAAACAGTGCTG
+
ffffffffffffffffffffffffffffffffffffffffffffffffffffffffffffffffffffffffffffffffffffffffffffffffffffffffffffffffffffffffffffffffffffffffffffffffffffff
@cA01~tA01_GU182340.1_55368_55273_1_0_0_0_0:0:0_0:0:0_1a7/2
AATCTGCTTCTCACTTGTCCCAGCTTCTAAAGGCTCCCAGTTCCTTGGCTCCTGGTCCCCTTCCTCCTTCCTCAAAGCCCACAAAGACTGGTCACATCTCACATGGCATCACTCAGTGCCTTCTTCCTTACCACACCTCTTTCTCTGAGT
+
ffffffffffffffffffffffffffffffffffffffffffffffffffffffffffffffffffffffffffffffffffffffffffffffffffffffffffffffffffffffffffffffffffffffffffffffffffffff
@cA01~tA01_GU182340.1_29406_29305_1_0_0_0_0:0:0_0:0:0_1a8/2
CTATAAATATACGGTCACTCCTCCGTATCTGTGGGGTTTACAGGTCTTTATTGAACAAAGTATAAATCAAAAATATTCAGAGAAAATATCCACAGAGTTCCAAAACTCATAACTATGTTGAATGGACACAAATGAAGCTGTGTGTAGGCT
+
ffffffffffffffffffffffffffffffffffffffffffffffffffffffffffffffffffffffffffffffffffffffffffffffffffffffffffffffffffffffffffffffffffffffffffffffffffffff
@cA01~tA01_GU182340.1_17697_17536_1_0_0_0_0:0:0_0:0:0_1a9/2
TCCAAAAGAGATTGAACCAGGCTGATAAGAGCCTGGATGTGCAGCCTATCCTGGTTCCTCTTTCACCCCCACATAAACAGCAGGAAATACATTAGTGTGAAATAGATACAACACCCCAAGAGATGAGGCTCAGCCCAGTGGGAAGGGAAT
+
ffffffffffffffffffffffffffffffffffffffffffffffffffffffffffffffffffffffffffffffffffffffffffffffffffffffffffffffffffffffffffffffffffffffffffffffffffffff
@cA01~tA01_GU182340.1_93201_93019_1_0_0_0_0:0:0_0:0:0_1aa/2
GGGGTGGAGATACGGGCCTGGAGCAGACATACAAGCCTGGAAAGGAGATATGGGCCTGGAGAGGAGATAGAAGCCTGGAGTGGAAATATGGGCCTGGAGTGGAGATATGAGCCTGGAGTGGATATATGAGCCTGGAGTTGAGATAGGAGC
+
ffffffffffffffffffffffffffffffffffffffffffffffffffffffffffffffffffffffffffffffffffffffffffffffffffffffffffffffffffffffffffffffffffffffffffffffffffffff
@cA01~tA01_GU182340.1_127392_127543_0_1_0_0_0:0:0_1:0:0_1ab/2
CAACACAAAGTAGACACGGCATGGAGGGCATGTCCTATGTGAATGGAATATCAGCCCATTCATGAACTGAGCCCCCTCAGAGGATTTGGAATGTCAGGGCCATGGCTGTGGTTTCCCCCCTCTTCTGGTAGAAAGACCGCAGCCACACTG
+
ffffffffffffffffffffffffffffffffffffffffffffffffffffffffffffffffffffffffffffffffffffffffffffffffffffffffffffffffffffffffffffffffffffffffffffffffffffff
@cA01~tA01_GU182340.1_135424_135355_1_0_0_0_0:0:0_0:0:0_1ac/2
TCTGCCTGCATTCCTAACTGGAGGATAAATTCCCGGGGGCTTGAGAGAGGGAAGGGAAGGGAACATCTGATGAGGGTGGGTGTTTTAGAGAAGTTCCACTTGCCAAGGAATGAATTACTGTTGGTCATCAGGCAACCCTGGCTGACTCAG
+
ffffffffffffffffffffffffffffffffffffffffffffffffffffffffffffffffffffffffffffffffffffffffffffffffffffffffffffffffffffffffffffffffffffffffffffffffffffff
@cA01~tA01_GU182340.1_95281_95109_1_0_0_0_0:0:0_1:0:0_1ad/2
GTGGAAGGGGTCAGTGTGTTCTCTCCCGCTGCCATCTTTGTGGTAATTTTCTGCAGCAGCAACAGGAAACCAACACAGGAACCCAGGTCAAGGACAAGTTAGGAAACCAAACAAGGATAGCCAGATGTGGTGGTGGGCGCGAGTAATCCA
+
ffffffffffffffffffffffffffffffffffffffffffffffffffffffffffffffffffffffffffffffffffffffffffffffffffffffffffffffffffffffffffffffffffffffffffffffffffffff
@cA01~tA01_GU182340.1_42922_42661_1_0_0_0_0:0:0_0:0:0_1ae/2
CAGCTCACAGACCGTTGCCTGATTCTGAACTGTATCCTCATGTCCCCTGCAGCCACTCACATCCAGGAGAAGGTTCCATGACAGGCAGAAAGTGGGAGACAGAATCAATGGGATGGGAACTCAGAGCTATTCATGGGATGGGTCCTTGAG
+
ffffffffffffffffffffffffffffffffffffffffffffffffffffffffffffffffffffffffffffffffffffffffffffffffffffffffffffffffffffffffffffffffffffffffffffffffffffff
@cA01~tA01_GU182340.1_134679_134504_1_0_0_0_0:0:0_0:0:0_1af/2
ACCTCGTCTCTACTAAAAATACAAAAATTAGCTGAGCATGGTGATCAGTGCCTGTAATACCACTACTCAGGAGTTTGAAGCAAGAGAATTTCTTGAATCCAGGAAGTGGAGGTTGCATTGAGCTGAGATTGCACCTCTACACTCCAGCCT
+
ffffffffffffffffffffffffffffffffffffffffffffffffffffffffffffffffffffffffffffffffffffffffffffffffffffffffffffffffffffffffffffffffffffffffffffffffffffff
@cA01~tA01_GU182340.1_74877_74662_1_0_0_0_0:0:0_0:0:0_1b0/2
GTCTTAGAAGAAAACACAAAGGAAAACTTCACAACATCGGATTTGGCAGTGATTCTTTAGATGTGACAACAACGGCACAGGCTACTACAGAAAAAATAAACAAGTTAGACTTTATGAAAATTTTGAAATATTGTGACTCAAAAGACAACA
+
ffffffffffffffffffffffffffffffffffffffffffffffffffffffffffffffffffffffffffffffffffffffffffffffffffffffffffffffffffffffffffffffffffffffffffffffffffffff
@cA01~tA01_GU182340.1_137642_137726_0_1_0_0_0:0:0_0:0:0_1b1/2
GGATTTGGGTGAGGGGGAAAGTTTCTTGTGATGAACAGAGCACTTTCCCTATTTCAGGGCCTGTGCTGGTGGGTTCAGGGGGCTTTCATATTTTCCATATGATCTCATGTTCACAGAAAGCCAAATATGGAAGAGGTTTTAGGCTGATTT
+
ffffffffffffffffffffffffffffffffffffffffffffffffffffffffffffffffffffffffffffffffffffffffffffffffffffffffffffffffffffffffffffffffffffffffffffffffffffff
@cA01~tA01_GU182340.1_40413_40567_0_1_0_0_0:0:0_0:0:0_1b2/2
TGATTGGAATTCAGGTGCCTTTGTCATTCGTGTGTGTTTTATTATATTTATGCATTTCTTATTTTTATTTTTTGAGACGGAGTCTCCTTGTGTCACCCAGGCTGGAGTGCAGTGATGCAATCTCCACTCACTGCAACCTCCACCTCCTGG
+
ffffffffffffffffffffffffffffffffffffffffffffffffffffffffffffffffffffffffffffffffffffffffffffffffffffffffffffffffffffffffffffffffffffffffffffffffffffff
@cA01~tA01_GU182340.1_49930_49805_1_0_0_0_0:0:0_0:0:0_1b3/2
ATGTCCCAGAGAGAGGTGTCCCTCCATGCTGACTTTGCTCAGAGACCTGGCACAGGTTAGAAGTTTCATTTCTGTTTTACCTCCACAAAGTGTTCTCTACCAGGAGAACCCAAGGACACCCATATTTCTGACCTGAGTTGGGCCCTGTGG
+
ffffffffffffffffffffffffffffffffffffffffffffffffffffffffffffffffffffffffffffffffffffffffffffffffffffffffffffffffffffffffffffffffffffffffffffffffffffff
@cA01~tA01_GU182340.1_13807_13687_1_0_0_0_0:0:0_0:0:0_1b4/2
TGTGTTATTTGTTGAGAAAATATTCTATTCCACCTTAAACTACATGGCAGCCTTTGTCAACTATAAAGGGACTGTGTATCCACAGATGTATTTTAGACACAGTTTTCTGTCCAGTGGTTCTCTGTATCCCCTCTCATGAGGATGCTGCAT
+
ffffffffffffffffffffffffffffffffffffffffffffffffffffffffffffffffffffffffffffffffffffffffffffffffffffffffffffffffffffffffffffffffffffffffffffffffffffff
@cA01~tA01_GU182340.1_80066_80263_0_1_0_0_0:0:0_0:0:0_1b5/2
GAACCACAATAAACAACTGAGCTCCATCAGAGGATTTGGAATGGCAGGGTCGTGGCTGTGGTTCCCCCACCTCTTCTGGCAGAATGACAGCAGCCACACTGCAGCCCCTACCGTCATGGAAACGCTGGAGGGTGTGAGTTACCCTCTTGT
+
ffffffffffffffffffffffffffffffffffffffffffffffffffffffffffffffffffffffffffffffffffffffffffffffffffffffffffffffffffffffffffffffffffffffffffffffffffffff
@cA01~tA01_GU182340.1_84257_84123_1_0_0_0_0:0:0_0:0:0_1b6/2
AAGCTGCTTGATTTGATATAATCCCAATGGTCTATTTTTTTTGTTGTTGTTGTGATTACTTGTGTTTTTGAGGTTTTAAACAAAATGTCTTCCCTCAGACAAATGTCCTGGAGCATTTCTCCAGTGTTTCCTTTTAGACATTTAATGGAT
+
ffffffffffffffffffffffffffffffffffffffffffffffffffffffffffffffffffffffffffffffffffffffffffffffffffffffffffffffffffffffffffffffffffffffffffffffffffffff
@cA01~tA01_GU182340.1_128008_128176_0_1_0_0_0:0:0_0:0:0_1b7/2
GTTGGGGCCTGGGTGATGGGACCCTGATGGACACCCCCACCAGAAGCTCTGGGATTCAGGAGGTGGGACAGTGAGAAGCCCAGACAGAAAGCCTCTGACCTGTGACCATGATCACCAGGGGGTTGCTGGGTGCCGACCACCCAGTGAGGG
+
ffffffffffffffffffffffffffffffffffffffffffffffffffffffffffffffffffffffffffffffffffffffffffffffffffffffffffffffffffffffffffffffffffffffffffffffffffffff
@cA01~tA01_GU182340.1_42958_43113_0_1_0_0_1:0:0_1:0:0_1b8/2
ATCTGGACTCAGCATTTGGAAGTTCCGTGTACACTCTGGTATCTGTTGGGGGTGTCTTGGGCCTCTGAGAAGGGCGAGTGATTTTTCTCTGTGTGAAAACGCAGTGATCCAACTGTACGTATGTCACCTCCTGATGGTCTTGTTCATCAG
+
ffffffffffffffffffffffffffffffffffffffffffffffffffffffffffffffffffffffffffffffffffffffffffffffffffffffffffffffffffffffffffffffffffffffffffffffffffffff
@cA01~tA01_GU182340.1_133161_133260_0_1_0_0_0:0:0_1:0:0_1b9/2
GGTAGGAATGTAAATTAGTACAACTATTATGGAGAAAAGTATGGAAAATCTTTAAAAAACTAAAAGGAGGCTGGGCATAGTGGCTTATGCCTGTAACTTCAGCACTTTGGGAAACCGAGGCAGGCACCTCACTTGAGGTCAGCAGTTTGA
+
ffffffffffffffffffffffffffffffffffffffffffffffffffffffffffffffffffffffffffffffffffffffffffffffffffffffffffffffffffffffffffffffffffffffffffffffffffffff
@cA01~tA01_GU182340.1_116403_116503_0_1_0_0_0:0:0_0:0:0_1ba/2
TGTAGTACATACGCACAGCGGAGACTACTCATCCATAGAAAGAATAACATCCTGATATTTGCAGCCACATGGATGGAACTGGAAGTCATTACAAATATTCTCATTTCTCACCCATATACAGGAGCTAAAAGGTGGATCTCATGAAGATAG
+
ffffffffffffffffffffffffffffffffffffffffffffffffffffffffffffffffffffffffffffffffffffffffffffffffffffffffffffffffffffffffffffffffffffffffffffffffffffff
@cA01~tA01_GU182340.1_119924_120079_0_1_0_0_0:0:0_0:0:0_1bb/2
CTCGAGAGGGTGAGGCAGGAGAATCACTTGGATCCAGGAGACGCAGGTTGCAGTGAGCCAAGATCGTGACACTGCACTGTAGCCTGGAAGACAGAGGGAGACTCTGTCTCAATAAACAAACGAACAAACAAACAAATAGATTTCATGCAC
+
ffffffffffffffffffffffffffffffffffffffffffffffffffffffffffffffffffffffffffffffffffffffffffffffffffffffffffffffffffffffffffffffffffffffffffffffffffffff
@cA01~tA01_GU182340.1_59961_59786_1_0_0_0_0:0:0_1:0:0_1bc/2
CGGGTTGCCAGCTCCCATGTACCAGCAGCTGGAATCTGAAGGCGTGAGTCTGCATCTTAGGGCATCGATCTTCCTAACACCACAAATCTGAATGTGCCTCTCTCTTGCTTACAAATGTCTAAGGTCCCCACTGCCTGCTGGAGAAAAAAC
+
ffffffffffffffffffffffffffffffffffffffffffffffffffffffffffffffffffffffffffffffffffffffffffffffffffffffffffffffffffffffffffffffffffffffffffffffffffffff
@cA01~tA01_GU182340.1_54518_54719_0_1_0_0_1:0:0_0:0:0_1bd/2
GTTAGGAATGCAGGTAGAACAAACATTGCATTTTTCCTGAGAAGGATGTCAGATTGGCAATCATTCTTCTAGCTTGTAGGAGGTCTCAGCTCCATAAAATGAGAGATGAAGAGATTTCACTGAGCCCTGTGTTGGGCCCAGATCCCTTTC
+
ffffffffffffffffffffffffffffffffffffffffffffffffffffffffffffffffffffffffffffffffffffffffffffffffffffffffffffffffffffffffffffffffffffffffffffffffffffff
@cA01~tA01_GU182340.1_130026_129872_1_0_0_0_0:0:0_0:0:0_1be/2
CTTCTCCATCGGTCCCTTGATGCCTGTCCTTGCAGGAACCTACAGATGTTATGGTTCTGTTCCTCACTCCCCCTATCAGTTGTCAGCTCCCAGTGACCCCCTGGACATCGTGATCACAGGTGAGAGTGTCCAGACATTCTTCTCATTGTC
+
ffffffffffffffffffffffffffffffffffffffffffffffffffffffffffffffffffffffffffffffffffffffffffffffffffffffffffffffffffffffffffffffffffffffffffffffffffffff
@cA01~tA01_GU182340.1_2887_2751_1_0_0_0_0:0:0_0:0:0_1bf/2
ATTCTTCCCTGAGTCTCCAGAGGAAACACAGCCCTGTAGATGCCTTGATTTTAGCCCAGAGAGAACTGGGTCCGATTTCTGTTCTCCAGAAGTGGAAGGGGTCATTGTATTCTCTCCTGCCCCATGTTTGTGACAATTTTCTCCAGCAGC
+
ffffffffffffffffffffffffffffffffffffffffffffffffffffffffffffffffffffffffffffffffffffffffffffffffffffffffffffffffffffffffffffffffffffffffffffffffffffff
@cA01~tA01_GU182340.1_40921_40695_1_0_0_0_0:0:0_0:0:0_1c0/2
AAAGGCACCTGAATTCCAATCATCATTTTTGTATTTCTCTATAATTACTTCTTTGATCCTTTGTCTTATCCATTAGGCAATGAGCCTAAAACCTCTTCCGTATTTGGCTTTCTGTGAGCATGAGACCATATAGAAAATGTGAAAGCCCGC
+
ffffffffffffffffffffffffffffffffffffffffffffffffffffffffffffffffffffffffffffffffffffffffffffffffffffffffffffffffffffffffffffffffffffffffffffffffffffff
@cA01~tA01_GU182340.1_123070_123294_0_1_0_0_0:0:0_0:0:0_1c1/2
GGGGACATGAGGATACAGTTCAGAATCAGGCAATGGTCTGTGAGCTGAAGGCAGGGGAAGGGAATCTGGTGCTCTCTCTAGAAAGTCCTGCCTCTGTGGCTCCTGTCTTGGGCCAGGGACCATCCTGCTGGTGAGGAACACACATCCGCG
+
ffffffffffffffffffffffffffffffffffffffffffffffffffffffffffffffffffffffffffffffffffffffffffffffffffffffffffffffffffffffffffffffffffffffffffffffffffffff
@cA01~tA01_GU182340.1_123706_123540_1_0_0_0_0:0:0_0:0:0_1c2/2
CCTTGAACTCAGAGAGATAGAATGTCTGAGTCTGCTGTTGGCAACTGAGGGACCTCAGGCACCTATGGCCTCCCCCTGTTTGTTGGTATCTGCTTATGAAATGAGGACCCAGAAGTGCCCTCCGAGCTCTTTTGTTGACTTCCGTCTTCT
+
ffffffffffffffffffffffffffffffffffffffffffffffffffffffffffffffffffffffffffffffffffffffffffffffffffffffffffffffffffffffffffffffffffffffffffffffffffffff
@cA01~tA01_GU182340.1_86740_86919_0_1_0_0_0:0:0_0:0:0_1c3/2
CCGTTCAGAACCTTGTGTGTTATATTATAATAGGTCTCTTCCTTTGCACCACCCCTCATGTATCTCTCACTCCTCTGCCAAGTATTGATTTACATGTAGGAAAAATAAATCTCAGAAAGAAATCAATGAAGTGAAGATTAAACAATTAGG
+
ffffffffffffffffffffffffffffffffffffffffffffffffffffffffffffffffffffffffffffffffffffffffffffffffffffffffffffffffffffffffffffffffffffffffffffffffffffff
@cA01~tA01_GU182340.1_46974_47043_0_1_0_0_0:0:0_0:0:0_1c4/2
CTGAGTCCCCATCAGAGGATTGGAATGTCAGGGCCATGGCTGTGGTTTTCCCACCTCTTCTGGTAGAATGACAGCAGCCACACTGCAGCCCCTACCGTCATGGAAACGCTGAAGTGTGTGAGTAACACCTTTGTCCTCAGAGGATCTGCT
+
ffffffffffffffffffffffffffffffffffffffffffffffffffffffffffffffffffffffffffffffffffffffffffffffffffffffffffffffffffffffffffffffffffffffffffffffffffffff
@cA01~tA01_GU182340.1_24511_24657_0_1_0_0_0:0:0_0:0:0_1c5/2
TACTTTGGCATGCTGAGACGGTCGGATCACTTGAGGTTGGGAGTTTCAGACAAGCTTGGCCAACGTGGTGAAACATCCTCTCTACAAAAAATATACAAAAAGAATTAGCCGGGCACGGTGGCAGTTGCCTGTAATCCCAGCTACTCGAGA
+
ffffffffffffffffffffffffffffffffffffffffffffffffffffffffffffffffffffffffffffffffffffffffffffffffffffffffffffffffffffffffffffffffffffffffffffffffffffff
@cA01~tA01_GU182340.1_79877_79752_1_0_0_0_0:0:0_0:0:0_1c6/2
TGCCGAGATGAATAGTTCATCATGATCTTTCTTTGCAGGGTTCTTCTTGGACCAGAGTGTGTGGGCACACGTGGGTGAGTCCTTCCCCAAATGATGGGTTGCCATCTTCACCCCAATACAAGTGAATTTTCCGGAAATGGGAGGGAGGCA
+
ffffffffffffffffffffffffffffffffffffffffffffffffffffffffffffffffffffffffffffffffffffffffffffffffffffffffffffffffffffffffffffffffffffffffffffffffffffff
@cA01~tA01_GU182340.1_40527_40351_1_0_0_0_0:0:0_0:0:0_1c7/2
GCCACGGCCCCATGCTCAGGCCGTGGAAAAGGCAATTCCCAGCACTGCAGGAGGCCAAGGCGGGTGGATCACTTGAAGTCAGGAGTTCCAGACCAGCCTGGCCAAAATGGTGAAACCCTGTCTCTATGAAAAATACAAAAATTAGCCGAG
+
ffffffffffffffffffffffffffffffffffffffffffffffffffffffffffffffffffffffffffffffffffffffffffffffffffffffffffffffffffffffffffffffffffffffffffffffffffffff
@cA01~tA01_GU182340.1_133782_133654_1_0_0_0_1:0:0_0:0:0_1c8/2
CACCACGCCTAGCTAATTTTTGTATGTTTAGTAGAGAGGGAGTTTCTCCATGTTGGTCAGGCTGGTCTCCCGACCTCAGGTGATCCGCCCACCTCCGCCTCCCAAAGTGCTGGAATTACAGGCGTGAGCCACCGGCCTAAAAGGCATTTT
+
ffffffffffffffffffffffffffffffffffffffffffffffffffffffffffffffffffffffffffffffffffffffffffffffffffffffffffffffffffffffffffffffffffffffffffffffffffffff
@cA01~tA01_GU182340.1_141462_141678_0_1_0_0_0:0:0_0:0:0_1c9/2
AAGAAGAGGAGGAGGATGAAGAGGAAGATGACCACTGAGGTCCCAATCAGAACATGCAGGTGTCTGCAGATACCTGGAGGAAGATGGGAATCCAATAAGAAGCTAATCATAGCAGTTCCTCTTTATGGATTGTCTCATTTCTTGATTGAC
+
ffffffffffffffffffffffffffffffffffffffffffffffffffffffffffffffffffffffffffffffffffffffffffffffffffffffffffffffffffffffffffffffffffffffffffffffffffffff
@cA01~tA01_GU182340.1_61494_61387_1_0_0_0_0:0:0_0:0:0_1ca/2
CCAGGCACGGCTAATTTTTGGATTTTTAACAGAGACACGGTTTCACTATATTGGCCAGGCTGCTCTCAAACTCCTTATCTCAGTTGATCCGCCCACCTCGGCTTCCCAACGTGCTGGGGAAAACTTGATTTTCTATAGCATTATGTTACT
+
ffffffffffffffffffffffffffffffffffffffffffffffffffffffffffffffffffffffffffffffffffffffffffffffffffffffffffffffffffffffffffffffffffffffffffffffffffffff
@cA01~tA01_GU182340.1_13537_13456_1_0_0_0_0:0:0_0:0:0_1cb/2
CTATGCCATTTCATGCAAGGGGCTTGAGCATCTGCAGATTTTGGTATCTGAATGGGGATCCTGGAACCAATCACCCAGGTATAGTGAAGGACCATGGTATATAATTTTTATTTGTCAATCTTAAAAATAAAGCATAAAAAATTTACAACA
+
ffffffffffffffffffffffffffffffffffffffffffffffffffffffffffffffffffffffffffffffffffffffffffffffffffffffffffffffffffffffffffffffffffffffffffffffffffffff
@cA01~tA01_GU182340.1_27478_27632_0_1_0_0_0:0:0_0:0:0_1cc/2
GCTGCTGCCTTGGGCCAGGGACCATCCTGTCTGTGAGGAACACACACCTGAGTGCTCCCATCCTGCTTCCCCACATGGCCCTGAGCTCTCTGGCCTCTGCTTCGTGAGACTTACTTTTTTTGTTGCAGCACCAGCGATGAAGGAGAAAGA
+
ffffffffffffffffffffffffffffffffffffffffffffffffffffffffffffffffffffffffffffffffffffffffffffffffffffffffffffffffffffffffffffffffffffffffffffffffffffff
@cA01~tA01_GU182340.1_2350_2201_1_0_0_0_0:0:0_0:0:0_1cd/2
CAGATGTTGCAGTTCACACCCACACTCCCCCACTGGGTGGTCGGCACCCAGCAACCCTGTGGTGATCATGGTCACAGGTCAGAGGCTTTCTGTCTGGGCTTCTCACTGTCCCACCTCCTGAATCCCAGAGCTTCTGGTGGGGGTGTCCAT
+
ffffffffffffffffffffffffffffffffffffffffffffffffffffffffffffffffffffffffffffffffffffffffffffffffffffffffffffffffffffffffffffffffffffffffffffffffffffff
@cA01~tA01_GU182340.1_56652_56839_0_1_0_0_0:0:0_1:0:0_1ce/2
CTCCAGAATAGGAGCCGGGATTACAGGGATGCACCATCGTGCTCGGCTAATTTTTGTATTTTTAGTAGAGATAGGGTTTCACCACGTTGGCCAGGCTGGTCTGGAACTCCTGACTTCATGGAATCCACCCACCTTGGCCTCCTGCAGTGC
+
ffffffffffffffffffffffffffffffffffffffffffffffffffffffffffffffffffffffffffffffffffffffffffffffffffffffffffffffffffffffffffffffffffffffffffffffffffffff
@cA01~tA01_GU182340.1_8405_8508_0_1_0_0_0:0:0_0:0:0_1cf/2
TGTGCCTTCACGGCTGAGAGCTCAGTGTGGAAAATCCTTCCGCCAATCTTCCAAGGGTTGAATCCATTTTTTCCATTAAGGTCACAAATATTATCTGATCAGTGAGACCTTCTCTGTCACCTGAAATTATATACTCAGCATTATCTATTA
+
ffffffffffffffffffffffffffffffffffffffffffffffffffffffffffffffffffffffffffffffffffffffffffffffffffffffffffffffffffffffffffffffffffffffffffffffffffffff
@cA01~tA01_GU182340.1_56584_56796_0_1_0_0_0:0:0_1:0:0_1d0/2
CGGCTAATTTTTGTATTTTAAGTAGAGATAGGGTTTCACCACGTTGGCCAGGCTGGTCTGGAACTCCTGACTTCATGGAATCCACCCACCTTGGCCTCCTGCAGTGCTAGGTTACAGGCGTGAGCCACTGTTCACAGACTTGTATATTAT
+
ffffffffffffffffffffffffffffffffffffffffffffffffffffffffffffffffffffffffffffffffffffffffffffffffffffffffffffffffffffffffffffffffffffffffffffffffffffff
@cA01~tA01_GU182340.1_99694_99610_1_0_0_0_0:0:0_0:0:0_1d1/2
ATTTTTGTATGTTTAGTAGAGAGGGAGTTTCTCCATGATGGTCAGGCTGGTCTCCCGACCTCAGGTGATCCGCCCACCTCCGCCTCCTGAAGTGCCGGAATTACAGGCGTGAGCCACCGGCCTAAAAGGCATTTTAATGGGATGAGATGA
+
ffffffffffffffffffffffffffffffffffffffffffffffffffffffffffffffffffffffffffffffffffffffffffffffffffffffffffffffffffffffffffffffffffffffffffffffffffffff
@cA01~tA01_GU182340.1_21517_21446_1_0_0_0_0:0:0_0:0:0_1d2/2
TTTGTTTTTTTTAGTATAGATGGGGTTTCCCCATGTTGGCTGGGCTGCTCTCAAACTCATGACCTCAACTGAGGTGCCCGCCTCGGTCTCCCAAAGTGCCGGGATTACAGGCATGATCCACCTCACCCAACCTCTTTTTAGTTCTTTAAA
+
ffffffffffffffffffffffffffffffffffffffffffffffffffffffffffffffffffffffffffffffffffffffffffffffffffffffffffffffffffffffffffffffffffffffffffffffffffffff
@cA01~tA01_GU182340.1_16477_16660_0_1_0_0_0:0:0_0:0:0_1d3/2
ACTGCTCTAATCCCCACTCCCCTCTTCCTCCTCCTTTCATGTGCACCCTTGTGATTACACTGAGCCCAGTGGGACAGTCCAGGCTGTCTCCCCATGAGCTCCATCTTCCCCTTCAGTCCCTTCCCCTATAACATAAATAGTCACAGACTC
+
ffffffffffffffffffffffffffffffffffffffffffffffffffffffffffffffffffffffffffffffffffffffffffffffffffffffffffffffffffffffffffffffffffffffffffffffffffffff
@cA01~tA01_GU182340.1_75894_75723_1_0_0_0_0:0:0_0:0:0_1d4/2
GATTGGGAGACATGCAGAAGAATGGAAGTGGACATTTGCCTCACAAAACATACAAAGTCAACTCAAGATAGATTAATGACTTAAATGTAAGATGAAAGACTATCATCCCAGCAATTTGGGAGGCCAAGGCGGGCAGATCACCTAAGGTCA
+
ffffffffffffffffffffffffffffffffffffffffffffffffffffffffffffffffffffffffffffffffffffffffffffffffffffffffffffffffffffffffffffffffffffffffffffffffffffff
@cA01~tA01_GU182340.1_99276_99418_0_1_0_0_0:0:0_0:0:0_1d5/2
GGAGGCTGAGGCAGGAGAATCAGTTGAACGCGGGAGGCGGAGGTTGCAGTGAGCTGAGATCACACCCTTGCACTCCAGCCTGGGAGACTATGAGTGAAACTCCATCTCAACATAAATAAATAAATAAAATAAAGTGAAGTAAAATGGCTT
+
ffffffffffffffffffffffffffffffffffffffffffffffffffffffffffffffffffffffffffffffffffffffffffffffffffffffffffffffffffffffffffffffffffffffffffffffffffffff
@cA01~tA01_GU182340.1_115125_115267_0_1_0_0_1:0:0_0:0:0_1d6/2
GTGGGGCCCGGCTGGGCTGAGAGAGAAGGTTTCTCATATAGACCTGGAAGGAGAAGGGGCAGTTTCCTCAGGGGGGATCTTCCTTGTCACAGCTCCCCTCACACCTGACCTGAGAACTCACTCCCCTGCTCTATGGCCTAATGCTCTCTT
+
ffffffffffffffffffffffffffffffffffffffffffffffffffffffffffffffffffffffffffffffffffffffffffffffffffffffffffffffffffffffffffffffffffffffffffffffffffffff
@cA01~tA01_GU182340.1_143950_143811_1_0_0_0_0:0:0_0:0:0_1d7/2
AGTGAAGGACAACTGTATATAATTTTCATTCATCAATTTTATAAATAAATCATCAAAATGTATGATAATAAGATAAAAAATTAGCAGTGTTTTTATGGTGTGAAAATAAGCTTAGATTTATTTTTTCCTGCTTGTAACCCTCTGGTCCAA
+
ffffffffffffffffffffffffffffffffffffffffffffffffffffffffffffffffffffffffffffffffffffffffffffffffffffffffffffffffffffffffffffffffffffffffffffffffffffff
@cA01~tA01_GU182340.1_36624_36751_0_1_0_0_0:0:0_0:0:0_1d8/2
CCAGTCTCCCTCCTCTGGGTCTCTCCTGACCGCTTTCTCCATCTGCCTGGGTGCCTGGAGTCCTGGCCGCAGGCCTTCATGCAGGCCATGTAGGAGGGTTTGGAGGTGCCCTGTCTGCCATCCTGTGCCCTGATCCCTCCCTCACACCCA
+
ffffffffffffffffffffffffffffffffffffffffffffffffffffffffffffffffffffffffffffffffffffffffffffffffffffffffffffffffffffffffffffffffffffffffffffffffffffff
@cA01~tA01_GU182340.1_25872_26129_0_1_0_0_0:0:0_0:0:0_1d9/2
CTCGGCCATCTATTGCTTCAATACCACCTGTCCTCCTGTGAATTAGTAGGAAAGGGGAGCAGGAGCTAGTGCTGGCACTGATCTCTGATTCCAAGATCTGGACTCACTCCAAGGAGTATCAATGTTTACCTCCCCATAGCCTATCTGAAT
+
ffffffffffffffffffffffffffffffffffffffffffffffffffffffffffffffffffffffffffffffffffffffffffffffffffffffffffffffffffffffffffffffffffffffffffffffffffffff
@cA01~tA01_GU182340.1_75967_76171_0_1_0_0_1:0:0_0:0:0_1da/2
ATATATTTTGGATATTAATTCCTTATTAGATGTATGGGTGCAAATATATTCTCCCATTCCATAGGTTGTCTTTCCACTTGTTGAGTTTTTTTTTTTCTTTGCAGAAACTTTCAATTTGATATAATGTTATTTGTCTACTTTTGCTTTTGT
+
ffffffffffffffffffffffffffffffffffffffffffffffffffffffffffffffffffffffffffffffffffffffffffffffffffffffffffffffffffffffffffffffffffffffffffffffffffffff
@cA01~tA01_GU182340.1_31836_31650_1_0_0_0_0:0:0_0:0:0_1db/2
GATATGGGCTTACAGTGGAGATCTTGGCCTGGATTGGCGATATGGGCCTGGATTGGCGATATGGGCCTATGATGGAAATATCGGCCTGGAGTGGAGATATGGGCCTGGAGTGGAGATACAGGCCTAGGGTGGAAATATTGGCCTGGAGTG
+
ffffffffffffffffffffffffffffffffffffffffffffffffffffffffffffffffffffffffffffffffffffffffffffffffffffffffffffffffffffffffffffffffffffffffffffffffffffff
@cA01~tA01_GU182340.1_107061_107204_0_1_0_0_0:0:0_0:0:0_1dc/2
GGTTTCAGGATCTCCACTCAGGTACCAAAATCTGCAGATGCTCAAGCCTCTTACATAAAATGACACAGCATTTGGATATAACCCATGCACATCCTCCTGTATACATGAAATCATCTCTTGATTACTTATAATTCCTGATACAGCCTACAC
+
ffffffffffffffffffffffffffffffffffffffffffffffffffffffffffffffffffffffffffffffffffffffffffffffffffffffffffffffffffffffffffffffffffffffffffffffffffffff
@cA01~tA01_GU182340.1_26055_25936_1_0_0_0_0:0:0_0:0:0_1dd/2
ATTAGGCAATGAGCTTAAAACCTCTTCCCTATTTGGCTTTCTGTGAGAATGAGATCACATAGAAAATGTGAAAGCCCTCAGAATCCTCCAGCACAGATCGTGGAATAGAGAAAGTGCTCTGTTCATCGCAACAAAAAACTTGCCCACTCA
+
ffffffffffffffffffffffffffffffffffffffffffffffffffffffffffffffffffffffffffffffffffffffffffffffffffffffffffffffffffffffffffffffffffffffffffffffffffffff
@cA01~tA01_GU182340.1_112777_112619_1_0_0_0_0:0:0_0:0:0_1de/2
GGAGGGGGTCAGTGTGCTCTCTCCTGCTGCCATGCTTCTGATAATTTTCTACAGCAGCAACAGGAAACCAACACTGGAACCCAGGTCAAGGACAAGTTAAGAAAAGACACAAGGATAGCCAGGCATGGTGGCAGGTGCATGTAATCCTAG
+
ffffffffffffffffffffffffffffffffffffffffffffffffffffffffffffffffffffffffffffffffffffffffffffffffffffffffffffffffffffffffffffffffffffffffffffffffffffff
@cA01~tA01_GU182340.1_22376_22165_1_0_0_0_0:0:0_0:0:0_1df/2
GTTTTATTGAGTTGTTTGAGCTTCTTATATTTCTAGTTATTAATCCCATCTCAGATGCATAGTTTGCACATATTTGCTCCCAATCTGTGGGTTGTCTCTTCACTTTGTTGGTTTATTTTTAGCGGTGCAGAAGTTGCTTAGTTTGAGGTA
+
ffffffffffffffffffffffffffffffffffffffffffffffffffffffffffffffffffffffffffffffffffffffffffffffffffffffffffffffffffffffffffffffffffffffffffffffffffffff
@cA01~tA01_GU182340.1_77825_77686_1_0_0_0_0:0:0_0:0:0_1e0/2
AGGTGCAATGGCGTGATCTCCGCTCACTGCAACCTCTGCCTCCCAGGTTCAAGCGGTTCTCCTGACTCAGCCTCCCAAGCAGCTGGGACTACAGTTGCGTACCACCCCGTCCGGCTATATTTGTGTTTCTAGTAGAGACAGGGTTTCGCC
+
ffffffffffffffffffffffffffffffffffffffffffffffffffffffffffffffffffffffffffffffffffffffffffffffffffffffffffffffffffffffffffffffffffffffffffffffffffffff
@cA01~tA01_GU182340.1_51192_51298_0_1_0_0_0:0:0_0:0:0_1e1/2
TCCATCCTCAGCAGGAAGCTCCTCAGCTAAGGCTCTAGGATCATAGGACATGGGACAGCCATGGGCTTTCCTCACCTGTGACAGAAACAAGCAGTGGGTCACTTGACTTTGACCACTCGTATGGAGAGTCATGGAAAGAGCCGAAGCATC
+
ffffffffffffffffffffffffffffffffffffffffffffffffffffffffffffffffffffffffffffffffffffffffffffffffffffffffffffffffffffffffffffffffffffffffffffffffffffff
@cA01~tA01_GU182340.1_52396_52283_1_0_0_0_0:0:0_0:0:0_1e2/2
TTTTTAATGACCTCCAGTTCCATCCATGTGGCTGCAAATGACAGGATGTTATTCTTTCTATGGATGAGTAGTCTCCACTGTGCGTATGTACTACATTCTCTCTATCCATTCACCCACTGATGGGCAGGTAGGTTGACTCCTCATCTTGGC
+
ffffffffffffffffffffffffffffffffffffffffffffffffffffffffffffffffffffffffffffffffffffffffffffffffffffffffffffffffffffffffffffffffffffffffffffffffffffff
@cA01~tA01_GU182340.1_84277_84055_1_0_0_0_0:0:0_1:0:0_1e3/2
CAAATATTTGCTCCCATTCTGTGGGTTTTCTCTTCTTCACTTCATTGGTTGCTTCCTTTGCGGTGCAGAATCTGCTTGATTTGATATAATCCCAATGGTCTATTTTTTTTGTTGTTGTTGTGATTACTTGTGTTTTTGAGGTTTTAAACA
+
ffffffffffffffffffffffffffffffffffffffffffffffffffffffffffffffffffffffffffffffffffffffffffffffffffffffffffffffffffffffffffffffffffffffffffffffffffffff
@cA01~tA01_GU182340.1_22660_22557_1_0_0_0_1:0:0_0:0:0_1e4/2
AAAGACTGTCCTTTCCTGATTGTGAGTTCTTGGCACCTTTGTCAAAGTCCATTGGATGGGCTGGGCATGGTGGCTGACACCTGCAATTTCAGCACTTTGGGAGCCCAAGGCGGGTGGATCACCTGAGGCCAGGAGTTCAAGATTAGTCTG
+
ffffffffffffffffffffffffffffffffffffffffffffffffffffffffffffffffffffffffffffffffffffffffffffffffffffffffffffffffffffffffffffffffffffffffffffffffffffff
@cA01~tA01_GU182340.1_82654_82504_1_0_0_0_0:0:0_0:0:0_1e5/2
CTGGCCTCTCACCTACACAGAGATGTCATCACCAGCAACCCCTACACTTTTTCTTTTCCTTTGAAAAAATGCTGATTGAGGTTAAATATACCTATATAATTTATCAACTTTACCATTTTTAAGTGTAAAATCTAGGGATCATAAATACCT
+
ffffffffffffffffffffffffffffffffffffffffffffffffffffffffffffffffffffffffffffffffffffffffffffffffffffffffffffffffffffffffffffffffffffffffffffffffffffff
@cA01~tA01_GU182340.1_18784_18665_1_0_0_0_0:0:0_0:0:0_1e6/2
AGAGTAATCGTCCCAGGATATCATGGCCCCAGAACACCAACCCCTGTATGCTGTGTGAACTTGTGGTCTCCAGACTGGATTCTGTGGCTCACATTCCAAATAACCCCACATATGAAAGGATCACTGAGAGGCACAGAGAAAAATCAGGAA
+
ffffffffffffffffffffffffffffffffffffffffffffffffffffffffffffffffffffffffffffffffffffffffffffffffffffffffffffffffffffffffffffffffffffffffffffffffffffff
@cA01~tA01_GU182340.1_136187_135964_1_0_0_0_0:0:0_1:0:0_1e7/2
GGATTCTATTGGGTTCACCAAGATGAAAATCCATCATAATTTCCCGGAAATCATCCAGGATACCCTCCTTTTAAGTTCAGCTGACTAGCAACCATAATTCCATCTGCAATCTTCATTCCTCCTTTCATGTAAAATAACATATTCACAAGC
+
ffffffffffffffffffffffffffffffffffffffffffffffffffffffffffffffffffffffffffffffffffffffffffffffffffffffffffffffffffffffffffffffffffffffffffffffffffffff
@cA01~tA01_GU182340.1_70137_70015_1_0_0_0_1:0:0_0:0:0_1e8/2
GTGCTGCAATAAACATACAGGTGCAGGTATTTTTTGAGTAGATACCCAGCAGCGGGACCCCTAGATCGAATGGTGCTTCTATTTTTGGTTCTCTGCCAAATTTCCATACTGTCTTCCATAGAGGCTATACTAATTTACATACCGGCCAAC
+
ffffffffffffffffffffffffffffffffffffffffffffffffffffffffffffffffffffffffffffffffffffffffffffffffffffffffffffffffffffffffffffffffffffffffffffffffffffff
@cA01~tA01_GU182340.1_144204_144388_0_1_0_0_0:0:0_0:0:0_1e9/2
TTTTCCAAGATGACACATGATTACATGTTGAAATGATAATATTTTGAGTCTACTTGTATAATAAAATAATATTTTGGATCTATTAGGTTAATATTTTGGGTCTGTTGGGTTAATAATATTTTGGGTCCATTGGGTTAACTTAAATTAATT
+
ffffffffffffffffffffffffffffffffffffffffffffffffffffffffffffffffffffffffffffffffffffffffffffffffffffffffffffffffffffffffffffffffffffffffffffffffffffff
@rand_0_0_0_0_1_1_0:0:0_0:0:0_1ea/2
CGTCATAACTTTTTTAACTTTGCGCTGTGGGTTTCCGTGGTCCCACAGTGTTCATGTCCGGCCCGCCACATAGCTCACCGCGGAGGCGGGTGGGTCTTCGCGGAGTCGGGGACACTCCAAGAATCTGTGAACGCACTACGGAAACAATAT
+
ffffffffffffffffffffffffffffffffffffffffffffffffffffffffffffffffffffffffffffffffffffffffffffffffffffffffffffffffffffffffffffffffffffffffffffffffffffff
@cA01~tA01_GU182340.1_11969_12180_0_1_0_0_0:0:0_0:0:0_1eb/2
TCAAGTGAAATGGAGAATTGTGGGCTAAGCAAGTGTGTTTTCTCTCCAGCAGGCAGTGGGGACCTTAGACATTTGTAAGCAAGAGAGAGGCATGTTCAGATTCGTGGTGTGAGGAAGAGCGATGCCCTAAGATGCAGACTCACGCCTTCA
+
ffffffffffffffffffffffffffffffffffffffffffffffffffffffffffffffffffffffffffffffffffffffffffffffffffffffffffffffffffffffffffffffffffffffffffffffffffffff
@cA01~tA01_GU182340.1_51142_51271_0_1_0_0_0:0:0_0:0:0_1ec/2
TAAGGCTCTAGGATCATAGGACATGGGACAGCCATGGGCTTTCCTCACCTGTGACAGAAACAAGCAGTGGGTCACTTGACTTTGACCACTCGTATGGAGAGTCATGGAAAGAGCCGAAGCATCTGTAGGTCCCTCCGTGGGTGGCAGGGC
+
ffffffffffffffffffffffffffffffffffffffffffffffffffffffffffffffffffffffffffffffffffffffffffffffffffffffffffffffffffffffffffffffffffffffffffffffffffffff
@cA01~tA01_GU182340.1_81741_81558_1_0_0_0_0:0:0_0:0:0_1ed/2
GGTCAGTGTGTTCTCTCCTGTCGCCATGTTTGTGATAATTTTCTCCAGCAACAACAGGAAACCAACACAGGAACCCAGGTGAAGGACAAGTTAAAAAACCAAACAAGAAGGTTGGCTACCCTGAGATCAGCAAGGGTGCACTGCTGATGC
+
ffffffffffffffffffffffffffffffffffffffffffffffffffffffffffffffffffffffffffffffffffffffffffffffffffffffffffffffffffffffffffffffffffffffffffffffffffffff
@cA01~tA01_GU182340.1_77749_77612_1_0_0_0_0:0:0_0:0:0_1ee/2
ACCCTTTTCCTCATTAATTAAATTTGTTTTGGCTTTTTTTTTGAGACGCAGTTTCACTGTTGTTGCCCAAGCTGAGGTGCAATGGCGTGATCTCCGCTCACTGCAACCTCTGCCTCCCAGGTTCAAGCGGTTCTCCTGACTCAGCCTCCC
+
ffffffffffffffffffffffffffffffffffffffffffffffffffffffffffffffffffffffffffffffffffffffffffffffffffffffffffffffffffffffffffffffffffffffffffffffffffffff
@cA01~tA01_GU182340.1_123305_123496_0_1_0_0_0:0:0_0:0:0_1ef/2
CCTCATTTCATAAGCAGATACCAACAAACAGGGGGAGGCCATAGGTGCCTGAGGTCCCTCAGTTGCCAACAGCAGACTCAGACATTCTATCTCTCTGAGTTCAAGGACCCATCCCATGAATAGCTCTGAGGTCCCATCCCATTGATTCTA
+
ffffffffffffffffffffffffffffffffffffffffffffffffffffffffffffffffffffffffffffffffffffffffffffffffffffffffffffffffffffffffffffffffffffffffffffffffffffff
@cA01~tA01_GU182340.1_138398_138521_0_1_0_0_1:0:0_0:0:0_1f0/2
AGAACAGCCTGTGCTGTCTTCCTGTTCTTCCTGGAGGAGGACGTCATGCAGTGCTTTAGCTGAGTGCTTCCTGTGGCTTCAGGGTACAAAACCCAGGCTGGGCTATTTTCTGGCTTCCCCCAGATACACTGCAAATGAGGTGACTCCATA
+
ffffffffffffffffffffffffffffffffffffffffffffffffffffffffffffffffffffffffffffffffffffffffffffffffffffffffffffffffffffffffffffffffffffffffffffffffffffff
@cA01~tA01_GU182340.1_129863_130042_0_1_0_0_0:0:0_0:0:0_1f1/2
TGTGTCTGTCCTCTGTTATGACACCTGGTCTGTACTTATGTCTCCTGTTTCCCTGTCTCTGTTGGTACAGACCTCACCGAGTCAGTCTCTCTCCATAAGAATCCCACGCTTATCTTCCTCATGACCACCTGGGGGTTCCAAGTCCTGGAT
+
ffffffffffffffffffffffffffffffffffffffffffffffffffffffffffffffffffffffffffffffffffffffffffffffffffffffffffffffffffffffffffffffffffffffffffffffffffffff
@cA01~tA01_GU182340.1_101728_101587_1_0_0_0_1:0:0_0:0:0_1f2/2
AAGATTCGTGGGTGAAAACAAAACGGTTTTTTAATTATCTTACAGTGCTGTAGCTCAAAGTAGGAAGTGCATCTTACTGGGCTAAAATCAAGGTGACAGCAAGGCTGCCTTCCCTCTGAGGATTCCAGGCAAGAATCTGCTTCTCACTTG
+
ffffffffffffffffffffffffffffffffffffffffffffffffffffffffffffffffffffffffffffffffffffffffffffffffffffffffffffffffffffffffffffffffffffffffffffffffffffff
@cA01~tA01_GU182340.1_5331_5468_0_1_0_0_0:0:0_0:0:0_1f3/2
GAGGGAAGTTGGCCTGGAATGTTCCATTGACCCTCAGCACCGCAGTGAGCCTAAGTTCACCGGCCTCTGCCTCCCTGGATAGATGGTAAATGTCAAACAAGCTCCGGGAGCTGCAGGACAAGGTCACATTCTCTCCTGCCTGAACCGTGG
+
ffffffffffffffffffffffffffffffffffffffffffffffffffffffffffffffffffffffffffffffffffffffffffffffffffffffffffffffffffffffffffffffffffffffffffffffffffffff
@cA01~tA01_GU182340.1_104283_104154_1_0_0_0_0:0:0_0:0:0_1f4/2
ACTTCGCTTTTTTTATATTGATTTCACTTTTGTTTCCTTTTCTTGGAGAATGCAAGTTGTTTAACTCAAGAATGCCGTGGATGTAGAAATCCTAAAGCACATTCGCTGTGTATCAATCCCAGTCCAGTCTTCCCAGAGAAGACTCTAAAC
+
ffffffffffffffffffffffffffffffffffffffffffffffffffffffffffffffffffffffffffffffffffffffffffffffffffffffffffffffffffffffffffffffffffffffffffffffffffffff
@cA01~tA01_GU182340.1_83724_83863_0_1_0_0_0:0:0_0:0:0_1f5/2
AGAAGCTCAAACACCTCAATAAAACTAATAATTTAATTATAAAATTAGTAAAAGACCTGAACAGACATTTCTCAATGAACAAAACATACAAATGAACATATATACATTGCATATATGAAAAAGTGCTCAGTATCACTAATCATCAGAGAA
+
ffffffffffffffffffffffffffffffffffffffffffffffffffffffffffffffffffffffffffffffffffffffffffffffffffffffffffffffffffffffffffffffffffffffffffffffffffffff
@cA01~tA01_GU182340.1_72563_72434_1_0_0_0_0:0:0_0:0:0_1f6/2
TTTTTGTGGCAAAAGACTTCTGAAGGTGCTCATGATGATATAGGGAGAAGAGGGGTTCTGGACAGGAAGAATTTTATGAAGGTGAGATGGGGAAATAGCTCCATTTCAGAGCTTCTGGGGAGAGAGGGGCCTGGCCCACATGGAAAGGTC
+
ffffffffffffffffffffffffffffffffffffffffffffffffffffffffffffffffffffffffffffffffffffffffffffffffffffffffffffffffffffffffffffffffffffffffffffffffffffff
@cA01~tA01_GU182340.1_130315_130198_1_0_0_0_0:0:0_0:0:0_1f7/2
ATACGGGGAAGTAGAAAAGAGAGAAAGAGGTAAAGGAGACACTCAGACAGACAGACATGTGCCAGAGAGAAGTGTCCTTCCATGCTGACTTTGCTCAGAGACCTGGCACAGGTTAGAAGTTTCATTTCTGTTTTGTCTCCACAAAGTGCT
+
ffffffffffffffffffffffffffffffffffffffffffffffffffffffffffffffffffffffffffffffffffffffffffffffffffffffffffffffffffffffffffffffffffffffffffffffffffffff
@cA01~tA01_GU182340.1_105683_105504_1_0_0_0_0:0:0_0:0:0_1f8/2
GTCCCTGGCCCAAGACAGGAGCCACAGAGGCAGGACTTTCTAGAGAGAGCACCAGACTCCCTGCCCCTGCCTTCAGCTCACAGACCGTTGCCTGATTCTGAACTGTATCCTCATGTCCCCTGCAGCCACTCACATCCAGGAGAAGGTTCC
+
ffffffffffffffffffffffffffffffffffffffffffffffffffffffffffffffffffffffffffffffffffffffffffffffffffffffffffffffffffffffffffffffffffffffffffffffffffffff
@cA01~tA01_GU182340.1_31972_31826_1_0_0_0_0:0:0_0:0:0_1f9/2
GGGCTTGTGGTGGGGATCTGGGCTTGGAGGCTGGGTCTCTGCACAGCCGACAGCCCTGTTCTTGGGTGCAGGTAGGCACTGAGGGTGAGTTTAACTTCAGTCCAGGAAGGGCCTGCCTACCAAGACTCACAGCCCAGTGAGGGCAGCAAG
+
ffffffffffffffffffffffffffffffffffffffffffffffffffffffffffffffffffffffffffffffffffffffffffffffffffffffffffffffffffffffffffffffffffffffffffffffffffffff
@cA01~tA01_GU182340.1_98902_99065_0_1_0_0_0:0:0_0:0:0_1fa/2
GGTCAGGAGTTTGAGAGCAGCCTGCCCAAAATTGGGATATCCCGTCTGTGCTAAAAAAATACAAAAATTAGCCAGGCATGGTGGCGTGCACCTGTAATCACAGCTACTAGGGAGGCTGAGTCAGGACAATCATTTGAACCTAGGAGGCAC
+
ffffffffffffffffffffffffffffffffffffffffffffffffffffffffffffffffffffffffffffffffffffffffffffffffffffffffffffffffffffffffffffffffffffffffffffffffffffff
@cA01~tA01_GU182340.1_24926_24814_1_0_0_0_0:0:0_0:0:0_1fb/2
TACAGGCGTGAGCCACTGTGCCCAGCCAGAATTCAAAATCAATAATAGATAATGCTGAGTGTATGATTTCAGGTGACAAAGAAGGTCTCACTATTCAGATATTTGTGACATTAATGAAAAACACGGATTGAACCCCTGAAAGATTGGCGG
+
ffffffffffffffffffffffffffffffffffffffffffffffffffffffffffffffffffffffffffffffffffffffffffffffffffffffffffffffffffffffffffffffffffffffffffffffffffffff
@cA01~tA01_GU182340.1_83797_83954_0_1_0_0_1:0:0_0:0:0_1fc/2
ACCAATGAAGTGAAGAAGAGAAAACCCACAGAATGGGAGCAAATATTTGCAAACTATGCATCTGAGATGGGATTAATAACTAGAATATAAAAGAAGCTCAAACACCTCAATAAAACTAATAATTTAATTATAAAATTAGTAAAAGACCTG
+
ffffffffffffffffffffffffffffffffffffffffffffffffffffffffffffffffffffffffffffffffffffffffffffffffffffffffffffffffffffffffffffffffffffffffffffffffffffff
@cA01~tA01_GU182340.1_80333_80191_1_0_0_0_0:0:0_0:0:0_1fd/2
GTGTGGGGGGATGTGGTGTCACCGACAGAGGAGGGAAGGGTAGCAGTGTTAGGAACAGCAGGTCCTCTGAGGACAAGAGGGTAACTCACACCCTCCAGCGTTTCCATGACGGTAGGGGCTGCAGTGTGGCTGCTGTCATTCTGCCAGAAG
+
ffffffffffffffffffffffffffffffffffffffffffffffffffffffffffffffffffffffffffffffffffffffffffffffffffffffffffffffffffffffffffffffffffffffffffffffffffffff
@rand_0_0_0_0_1_1_0:0:0_0:0:0_1fe/2
TCGCTACTTCACCCTCCATGACCTCTAACAGCCCATAATTGGGAGACAATATAGCCTTTGTAATACGTAGTCACCGGCATCATGTGAGGCTCTTACGGCTAGTACTGCAGCCCCACGTGACGGTGAGGCTCCTCCTGTGCGTAGCGGCCT
+
ffffffffffffffffffffffffffffffffffffffffffffffffffffffffffffffffffffffffffffffffffffffffffffffffffffffffffffffffffffffffffffffffffffffffffffffffffffff
@cA01~tA01_GU182340.1_51390_51598_0_1_0_0_0:0:0_0:0:0_1ff/2
GGTGTAGGGGTTGCTGGTGATGACATCTCTGTGTGGGTGAGAGGCCAGGATGGGCTTCTGGGAAATGGGTAAGGTTGAGGGGCTGAGGGAACCTCTGATCTCCCCAAACTGAGCCCAGTCTCCCTCCTCTGGGTCTCTCCTGACCGCTTT
+
ffffffffffffffffffffffffffffffffffffffffffffffffffffffffffffffffffffffffffffffffffffffffffffffffffffffffffffffffffffffffffffffffffffffffffffffffffffff
@cA01~tA01_GU182340.1_121275_121344_0_1_0_0_0:0:0_0:0:0_200/2
GATAAAGGATCAAAGAAGTAATTATAGAGAAATAGAAAAATGATGATTGGAATTCAGGTGCCTTTGTCATTCGTGTGTGTTTTATTATATTTATGCATTTCTTATTTTTATTTTTTGAGACGGAGTCTCCTTGTGTCACCCAGGCTGGAG
+
ffffffffffffffffffffffffffffffffffffffffffffffffffffffffffffffffffffffffffffffffffffffffffffffffffffffffffffffffffffffffffffffffffffffffffffffffffffff
@cA01~tA01_GU182340.1_129732_129886_0_1_0_0_0:0:0_0:0:0_201/2
CTCTGTGTCCCAATGACAATGAGAAGAATGTCTGGACACTCTCACCTGTGATCACGATGTCCAGGGGGTCACTGGGAGCTGACAACTGATAGGGGGAGTGAGGAACAGAACCATAACATCTGTAGGTTCCTGCAAGGACAGGCATCAAGG
+
ffffffffffffffffffffffffffffffffffffffffffffffffffffffffffffffffffffffffffffffffffffffffffffffffffffffffffffffffffffffffffffffffffffffffffffffffffffff
@cA01~tA01_GU182340.1_123662_123756_0_1_0_0_0:0:0_0:0:0_202/2
TGAAAGCACAGTGATCCAATTATGCGTATGACACCTCCTGATGGTCTTGTTCATCAGAATCCTGGAGAGAGGGAAATGCTGAGTGAGGGAGGGTGCTCACATTTTTCAGGACTCTTTGGGAATAAGACTAGCCACGAGGCTGGGCCGAGG
+
ffffffffffffffffffffffffffffffffffffffffffffffffffffffffffffffffffffffffffffffffffffffffffffffffffffffffffffffffffffffffffffffffffffffffffffffffffffff
@cA01~tA01_GU182340.1_38660_38554_1_0_0_0_0:0:0_0:0:0_203/2
ATGACAGACGTGAGCCACCACGCCCGGCCTAAAAGCCATTTTAATGGGGTGAGATGAAAACTCACTTTGATTTTAATTTGTGTTTCTCTGATGATGAGTGATACTGAGCACTTTTTCGTATGTGGGGAAATTTCATGTCTTTTGCTCCTG
+
ffffffffffffffffffffffffffffffffffffffffffffffffffffffffffffffffffffffffffffffffffffffffffffffffffffffffffffffffffffffffffffffffffffffffffffffffffffff
@cA01~tA01_GU182340.1_108745_108954_0_1_0_0_0:0:0_0:0:0_204/2
CCCATAACTCCACTCCAGGCCCATATCTCCACTCCAGTCCCATATCTCCACTCCAGTCCCATATCTCCACCCTAGGCTCCTACCTCCCCTCCAGGTTCCTATCTCTCCTCCAGGTTCCTCTCTCCACTCCAGGTTCCTATCCCCACTCCA
+
ffffffffffffffffffffffffffffffffffffffffffffffffffffffffffffffffffffffffffffffffffffffffffffffffffffffffffffffffffffffffffffffffffffffffffffffffffffff
@cA01~tA01_GU182340.1_119065_119228_0_1_0_0_0:0:0_1:0:0_205/2
CTGAGCATGGGGCCGTGGCTGAATAAGTCAGTGAGTCAAAGTGTGCGTGCATGAGCTCTGTTCTCTGTTACGGCAAGGCTCTTGTTCTGCTGAGTCAGCCAGGGTTGTTTCATGACCAACAGGAGCTCATTCCTTGGCAAGTGGAACTTC
+
ffffffffffffffffffffffffffffffffffffffffffffffffffffffffffffffffffffffffffffffffffffffffffffffffffffffffffffffffffffffffffffffffffffffffffffffffffffff
@cA01~tA01_GU182340.1_35148_35336_0_1_0_0_0:0:0_0:0:0_206/2
CTGGCTCATTCTCTGTGTGTTTATGTCTTTGCTTTTTGGTGTCCCTGATTTCTCTCTGTGCCTCTCAGTGATCCTTTCATATGTGGGGTTATTTGGAATGTGAGCCTCAGAATCCAGTCTGGAGACCACAAGTTCACACAGCATACAGGA
+
ffffffffffffffffffffffffffffffffffffffffffffffffffffffffffffffffffffffffffffffffffffffffffffffffffffffffffffffffffffffffffffffffffffffffffffffffffffff
@cA01~tA01_GU182340.1_116494_116388_1_0_0_0_0:0:0_0:0:0_207/2
ACCAATTTTAAGTGTAAGGTCTAGTGGTCATAAATACATACATATAAATTTTTTGTTTGTTTGTTTTATCCTCCACCCTTTTCTTCCTGGCCTCTGGTAGCCACCATTCTACTCTCTATCTTCATGAGATCCACCTTTTAGCTCCTGTAT
+
ffffffffffffffffffffffffffffffffffffffffffffffffffffffffffffffffffffffffffffffffffffffffffffffffffffffffffffffffffffffffffffffffffffffffffffffffffffff
@cA01~tA01_GU182340.1_142632_142721_0_1_0_0_1:0:0_0:0:0_208/2
AAGCAAAGGAGTGTGTTTTCTCTGCAGCAGGCAGTGGCGACCTTAGGCATTTGTAAGCAAGAGAGAGGCATGTTCAGATTCGTGGTGTGAGGAAGAGCGATCCCCTAAGATGCAGACTGATGCCTTCAGATTCCAGCTGCTGGTTCATTG
+
ffffffffffffffffffffffffffffffffffffffffffffffffffffffffffffffffffffffffffffffffffffffffffffffffffffffffffffffffffffffffffffffffffffffffffffffffffffff
@cA01~tA01_GU182340.1_28296_28116_1_0_0_0_0:0:0_0:0:0_209/2
TCCGTCTTCTACAGATGCTGTTGTAATGGACCAAGAGCCTGCAGGGAACAGAACAGTGAACAGGGAGGTAGGTGCTCCTCGGCCCAGCCTCGTGGCTAGTGTTATTCCCAAAGAGTCCTGGAAAATGTGAGCACCCTCCCTCACTCAGCA
+
ffffffffffffffffffffffffffffffffffffffffffffffffffffffffffffffffffffffffffffffffffffffffffffffffffffffffffffffffffffffffffffffffffffffffffffffffffffff
@rand_0_0_0_0_1_1_0:0:0_0:0:0_20a/2
CAGGCCCCCGTCAGATAAGATTAAATGTAGCGTCACCACCATGACCACTTGAACGAGATTATAATCGCGTTCTGTGGAAGTTCATGCCAGAAATGAGGGACGATTAACGGCAGCTGTTCTCGTCGAGTGAGTAGGGGAATTGTGCCGATT
+
ffffffffffffffffffffffffffffffffffffffffffffffffffffffffffffffffffffffffffffffffffffffffffffffffffffffffffffffffffffffffffffffffffffffffffffffffffffff
@cA01~tA01_GU182340.1_35130_34992_1_0_0_0_0:0:0_0:0:0_20b/2
GACCAGGTGTCATAACAGAGGACAGACACAGGGGCCATACCGGGAGTTAGAAAAGACAGAAGGAGTTAAAGGAGACAGACAGACAGACATGTCCCAGAGAGAGGTGTCCCTCCATGCTGACTTTGCTCAGAGACCTGGCACAGGTTAGAA
+
ffffffffffffffffffffffffffffffffffffffffffffffffffffffffffffffffffffffffffffffffffffffffffffffffffffffffffffffffffffffffffffffffffffffffffffffffffffff
@cA01~tA01_GU182340.1_46001_45874_1_0_0_0_0:0:0_1:0:0_20c/2
GAGGTGGAGTTATGGGCCTGGAGTGGCGATCTGGGCCTGGAGTGGATATATGGGCCTAGAGATGGAGTGATGGGCCTAGAAGTGGAGATCTGGGCCCAGAGGTCGAGATATAGGCCTGGAGGTGGAGTGATGGGACTGTAGTGGAGATCT
+
ffffffffffffffffffffffffffffffffffffffffffffffffffffffffffffffffffffffffffffffffffffffffffffffffffffffffffffffffffffffffffffffffffffffffffffffffffffff
@cA01~tA01_GU182340.1_131846_131666_1_0_0_0_0:0:0_0:0:0_20d/2
ACATCTACCATCTGTCCAGGGAAGGGGAGGCCCATGAACGTAGGCTCCGTGCAGTGCCCAAGGTCAACAGAACATTCCAGGCAGACTTTCCTCTGGGCCCTGCCACCCACGGAGGGACCTACAGATGCTTCGGCTCTTTCCATGCCCTGC
+
ffffffffffffffffffffffffffffffffffffffffffffffffffffffffffffffffffffffffffffffffffffffffffffffffffffffffffffffffffffffffffffffffffffffffffffffffffffff
@cA01~tA01_GU182340.1_137816_137922_0_1_0_0_0:0:0_0:0:0_20e/2
AAAGACCACCCCCTCCACCATCTATTGCTTCAAAACCACCTGTCCTCCTGTGAATTAGTAGGAAAGGGGAGCAGGAGCTAGTGCTGGTGCTGATCTCTGATTCCAAGATCTGAACTCACTCCAAGGAGTATTAGCGTTTACCTCCCCATG
+
ffffffffffffffffffffffffffffffffffffffffffffffffffffffffffffffffffffffffffffffffffffffffffffffffffffffffffffffffffffffffffffffffffffffffffffffffffffff
@cA01~tA01_GU182340.1_70022_70192_0_1_0_0_0:0:0_0:0:0_20f/2
CTGAGGCAGGAGAATCATTTGAACCTGGTTGGTGGAGGTTGCAGCGCGTGGAGATGGCGGCACTGCACTCCAGCCTGGGTGACAGTGGAAGACTCCATCTCAAAAAGAAAAAAAGAAAAAGTGAAACATATAACAGGTGTTGGCAAGGAT
+
ffffffffffffffffffffffffffffffffffffffffffffffffffffffffffffffffffffffffffffffffffffffffffffffffffffffffffffffffffffffffffffffffffffffffffffffffffffff
@cA01~tA01_GU182340.1_70310_70518_0_1_0_0_0:0:0_0:0:0_210/2
AAGGGATATACATAGACATTTTTCAAAAGAAGACATACGAATGGCCAAACAGCGTATGAACATCACTAATCATCAGAGAAATGCAAATTGAAACCACAATGAGATATCATCTTACAGTAGTCAGAATGGCTATTACTAAAAATGCTGGTG
+
ffffffffffffffffffffffffffffffffffffffffffffffffffffffffffffffffffffffffffffffffffffffffffffffffffffffffffffffffffffffffffffffffffffffffffffffffffffff
@cA01~tA01_GU182340.1_12539_12420_1_0_0_0_0:0:0_0:0:0_211/2
AGAGGCTCCCTCTTAACACGGCACTTAGATACGTGCTATTCCACCTTTCCTCAGAGTATCTTTCAGCCTTCTGTCAGCAGTAAAACTTATAAATTTTTTTTATAATTTCAATGTAGTTTTCTCTTCTTCAAGTAAACATGTCTGCCCTCA
+
ffffffffffffffffffffffffffffffffffffffffffffffffffffffffffffffffffffffffffffffffffffffffffffffffffffffffffffffffffffffffffffffffffffffffffffffffffffff
@cA01~tA01_GU182340.1_125613_125823_0_1_0_0_0:0:0_0:0:0_212/2
CCTGAGGCACGAGAATTGCTTGAACCTGGGAGGCGGAGGCTGCAGTGAGCTGAGCTCAAGCCACTGAACTCCAGCTTGGGTGACAGAGGAAGAGTCTGTCTCAAGAAAGAAAAAAAAAAGCAAACTAAATAACCTATAATAACAAATCAG
+
ffffffffffffffffffffffffffffffffffffffffffffffffffffffffffffffffffffffffffffffffffffffffffffffffffffffffffffffffffffffffffffffffffffffffffffffffffffff
@cA01~tA01_GU182340.1_16339_16469_0_1_0_0_0:0:0_0:0:0_213/2
CCCACCACAGCACCCATTTCCCTGTATTCAATCCCCCTTTACCACAAATACAGTCAGGGCCTGCGTGATGGGACCCTCAAGGACATGCCCAACAGAAGCTCTGGGATTCAGGAGGTGGGACAAGGAGAATCCAAGACAGGAGCCCTCTGA
+
ffffffffffffffffffffffffffffffffffffffffffffffffffffffffffffffffffffffffffffffffffffffffffffffffffffffffffffffffffffffffffffffffffffffffffffffffffffff
@cA01~tA01_GU182340.1_138725_138490_1_0_0_0_0:0:0_0:0:0_214/2
CCCTCAAGGCTCAGAAAAGCTGCTCGGGACATATGGAGTCACCTCATTTGCAGTGTATCTGGGGGAAGCCAGAAAATAGCCCAGCCTGGGTTTTGTACCCTGAAGCCACAGGAAGCACTCAGCTAAAGCACTGCATGACGTCCTCCTCCA
+
ffffffffffffffffffffffffffffffffffffffffffffffffffffffffffffffffffffffffffffffffffffffffffffffffffffffffffffffffffffffffffffffffffffffffffffffffffffff
@cA01~tA01_GU182340.1_19071_19169_0_1_0_0_0:0:0_0:0:0_215/2
TGTCATCTATATCTATATATCATCTATGTATCTATCACTTGTCTATCTATCCATCAATCATCTGTTATTTATATGTATGTATCATCTCTCTCTCTATGATTTCTGTCTGCCTCTCTATCTGTACGTATTATCTGTCTTCATCATCATCAT
+
ffffffffffffffffffffffffffffffffffffffffffffffffffffffffffffffffffffffffffffffffffffffffffffffffffffffffffffffffffffffffffffffffffffffffffffffffffffff
@cA01~tA01_GU182340.1_90799_90617_1_0_0_0_1:0:0_0:0:0_216/2
CAAAGATGCAGCACATAAGAGGTTCCAAGGATCGTGAATCACATGAACAAGTGATATTCTTACTCTCTGCAGACCTGGAAAGCTGGCAGAGTCATTCCATGATGAAACATTTGTAGAGTCATAGGCCTTGTCAGTCTCATCTCCACGGCG
+
ffffffffffffffffffffffffffffffffffffffffffffffffffffffffffffffffffffffffffffffffffffffffffffffffffffffffffffffffffffffffffffffffffffffffffffffffffffff
@cA01~tA01_GU182340.1_110774_110898_0_1_0_0_0:0:0_0:0:0_217/2
GGCCCCCTGCAGCAAGAAGAACCCTGGAAAGAAAGATCATGATGGAAGATCCATTTGCAGGCAAACAAGGCCTTCCTTGCTGCCCCCACTGGGCTGTGAGTCTTGATAGCCAGCCCCTTCCTGGGCCGAAGGGAAACTCACCATCAGAGC
+
ffffffffffffffffffffffffffffffffffffffffffffffffffffffffffffffffffffffffffffffffffffffffffffffffffffffffffffffffffffffffffffffffffffffffffffffffffffff
@cA01~tA01_GU182340.1_129642_129542_1_0_0_0_0:0:0_1:0:0_218/2
ACCAGGGGATATGGGCACAGAAAAGACACGGAGACACAGAGAGGGAGGAGAGAGACAGACCTCTGGGAGGGGAACCCTCACTCATTCCAGGTGCCATGGATGGGATGATAAAGAGAGATGCCTTCTAAACTCACAACTTGTCTTTCTAGG
+
ffffffffffffffffffffffffffffffffffffffffffffffffffffffffffffffffffffffffffffffffffffffffffffffffffffffffffffffffffffffffffffffffffffffffffffffffffffff
@rand_0_0_0_0_1_1_0:0:0_0:0:0_219/2
AGGAGCTGGGTATGAGTAGGACCGAGCACTCCAAGTCTTATTAGCTCTTAATCTATTGAAGTTACAGTTCGCCGATGGCCACGCGGTACAATTAGCTAAAGAATATACGCCTAGTGTAAGCGGCCTGGTGCCAACACTTCGCAAACCTAA
+
ffffffffffffffffffffffffffffffffffffffffffffffffffffffffffffffffffffffffffffffffffffffffffffffffffffffffffffffffffffffffffffffffffffffffffffffffffffff
@cA01~tA01_GU182340.1_29085_28997_1_0_0_0_0:0:0_0:0:0_21a/2
TAAGGCTTCCGGTGTTATCAGTACCATGTCCATATAATCCCATCTGTTCTCCACCGGGTTCTCACCTCTGGACTCTGAGCTTCTGGAAGCAGTGTGGAGCCTCATTTGTCTCTGGGACTCCAATTTCCATCCAAAGATGCAGCACATAGG
+
ffffffffffffffffffffffffffffffffffffffffffffffffffffffffffffffffffffffffffffffffffffffffffffffffffffffffffffffffffffffffffffffffffffffffffffffffffffff
@cA01~tA01_GU182340.1_28951_28870_1_0_0_0_0:0:0_0:0:0_21b/2
ACTAGCTTTCAGCCTTCTGTCAGCAGTAAAACTTATATATTTTTTAAAATAATTTCAATGTAGTTTTCCCTCCTTCAAATAAACATGTCTGCCCTCATGGTTTAGGTAATGGGACTCTTTTCTTGCCTAAGGCTTCCGGTGTTATCAGTA
+
ffffffffffffffffffffffffffffffffffffffffffffffffffffffffffffffffffffffffffffffffffffffffffffffffffffffffffffffffffffffffffffffffffffffffffffffffffffff
@cA01~tA01_GU182340.1_50211_50314_0_1_0_0_0:0:0_1:0:0_21c/2
TCTATCATCCACCTATTTATCATCTATCTATATCTATCCATCTATCATCTGTCTTGCTCTGCCTCTCGGTCTCTCTAGTTCTCTTTGGAATCTCTGCAATTCATCCCCACATCTCCATCTTTCAATGTCCTTGTGCCTCTCCCTCAGGAG
+
ffffffffffffffffffffffffffffffffffffffffffffffffffffffffffffffffffffffffffffffffffffffffffffffffffffffffffffffffffffffffffffffffffffffffffffffffffffff
@cA01~tA01_GU182340.1_75104_74953_1_0_0_0_0:0:0_0:0:0_21d/2
AAAACTCAATCACAATAAACTCAATTCAAAAATGGGCAAAGTACTGAAACAGACATTTCTCCAAAGAACATACGCATGACAAGATATTCAGCATCACGAATCATTAGGGAAATACTAACTAAAACTACACCAGATGCCATTTCATACCCC
+
ffffffffffffffffffffffffffffffffffffffffffffffffffffffffffffffffffffffffffffffffffffffffffffffffffffffffffffffffffffffffffffffffffffffffffffffffffffff
@cA01~tA01_GU182340.1_105858_105948_0_1_0_0_1:0:0_0:0:0_21e/2
CAGTGATCCAACTGTGCGTATGTCACCTCCTCAGGGTCTTGTTCATCAGAGTCCTGGAGAGAGGGAAATGCTGAGTGAGGGAGGGAAATGCTGAGTGAGGGAGGGTGCTCACGTTTTCCAGGACTGTTTGGGAATAACACTAGCCACGAG
+
ffffffffffffffffffffffffffffffffffffffffffffffffffffffffffffffffffffffffffffffffffffffffffffffffffffffffffffffffffffffffffffffffffffffffffffffffffffff
@cA01~tA01_GU182340.1_57001_57097_0_1_0_0_0:0:0_0:0:0_21f/2
AAATAGGGAAGAGGTTTTAGGCTCATTGCCTAATGGATAAGATAAAGGATCAAAGAAGTAATTATAGAGAAATAGAAAAACGATGATTGGAATTCAGGTGCCTTTGTCATTCGTGTGTGTTTTATTATATTTATGTATTTCTTATTTTTA
+
ffffffffffffffffffffffffffffffffffffffffffffffffffffffffffffffffffffffffffffffffffffffffffffffffffffffffffffffffffffffffffffffffffffffffffffffffffffff
@cA01~tA01_GU182340.1_134525_134362_1_0_0_0_0:0:0_0:0:0_220/2
TAAGTTCTCGGCACCTTTGTCAAAGTCCATTAAATGGGCTGGGTATGGTGGCTCACACCTGCAATTCCAGCACTTTGGGAGGCCGAGGCGGGTGGATCACCTAAAGCCAGGAGTTCAAGACCAGGCTGGCCAACAGAGTGAAACCTCGTC
+
ffffffffffffffffffffffffffffffffffffffffffffffffffffffffffffffffffffffffffffffffffffffffffffffffffffffffffffffffffffffffffffffffffffffffffffffffffffff
@cA01~tA01_GU182340.1_33147_33360_0_1_0_0_0:0:0_0:0:0_221/2
AACCTCTACAGGCCACCTGCATTCATGGCTCCTGGCCTTCCTCCACCTTCAAAGCTGGTGGAGTCTCCCATTGCGCTGCTCTAATCCCCACTCCCCTCTTCCTCCTCCTTTCATGTGGACCCTTGTGATTACACTGAGCCCAGCGGGACA
+
ffffffffffffffffffffffffffffffffffffffffffffffffffffffffffffffffffffffffffffffffffffffffffffffffffffffffffffffffffffffffffffffffffffffffffffffffffffff
@cA01~tA01_GU182340.1_1127_1015_1_0_0_0_0:0:0_1:0:0_222/2
AGATATGGGCCTAGAGTAGAGATATAGGACAGAGGTGGAGATATAGGCCTGGAGTGGAGATATGGGCCTGGAGTAGAGATATAGGACGGAGGTGGAGATATGGGCCTGGAGTGGAGATATGGGCCTGGAGGTGATGTACAGATGGATCAT
+
ffffffffffffffffffffffffffffffffffffffffffffffffffffffffffffffffffffffffffffffffffffffffffffffffffffffffffffffffffffffffffffffffffffffffffffffffffffff
@cA01~tA01_GU182340.1_104354_104226_1_0_0_0_1:0:0_2:0:0_223/2
TGCCGTGGATGTAGAAATCCTAAAGCACATTCGCTGTGTATCAATCCCAGTCCAGTCTTCCCAGAGAAGACTCTGAACACCTCCTGGACGGCACCTGGGCCTATGCCAATTCCTATCACTCACCGTCACTCCAGGGAGACAGAACACACA
+
ffffffffffffffffffffffffffffffffffffffffffffffffffffffffffffffffffffffffffffffffffffffffffffffffffffffffffffffffffffffffffffffffffffffffffffffffffffff
@cA01~tA01_GU182340.1_129706_129848_0_1_0_0_0:0:0_0:0:0_224/2
CTCTCACCTGTGATCACGATGTCCAGGGGGTCACTGGGAGCTGACAACTGATAGGGGGAGTGAGGAACAGAACCATAACATCTGTAGGTTCCTGCAAGGACAGGCATCAAGGGACCGATGGAGAAGTTGGCCTTGGAGACCCCATCATGG
+
ffffffffffffffffffffffffffffffffffffffffffffffffffffffffffffffffffffffffffffffffffffffffffffffffffffffffffffffffffffffffffffffffffffffffffffffffffffff
@cA01~tA01_GU182340.1_125870_126022_0_1_0_0_0:0:0_0:0:0_225/2
TCAGATCCAACCTCTCACACATGAGGTGATTGAATTCTGTGCTTACATTAAAGACTTTTGATGTATTTTTGTTTTTATCTGAGATTCAAACTTTTCTTCATGTGTAATGTGCAAAATATCTAAGAGGTATTATTAACATTATCAGAGTAA
+
ffffffffffffffffffffffffffffffffffffffffffffffffffffffffffffffffffffffffffffffffffffffffffffffffffffffffffffffffffffffffffffffffffffffffffffffffffffff
@cA01~tA01_GU182340.1_76788_76945_0_1_0_0_0:0:0_0:0:0_226/2
GATTCCACATCTTGGCTGTTATGAATAATGCGGCTGTAAACATGGGAATGCAGATATCTCTTCAACATACTGATTCCACTTCCTTTGGATACATGCGCAGTAGTTGGATTGCAGACACATATGGGAATTCTATGTTTAATTTTTTCAGGA
+
ffffffffffffffffffffffffffffffffffffffffffffffffffffffffffffffffffffffffffffffffffffffffffffffffffffffffffffffffffffffffffffffffffffffffffffffffffffff
@cA01~tA01_GU182340.1_107172_106964_1_0_0_0_1:0:0_0:0:0_227/2
AAAGCTGGCAGAGTCATTCCACGATGAAACATTTGTAGAGTCATAAGCCTTGCTAGTCTCATCTCCACGGGGACACATATCAACACATCATATTTCATACTATAAATATACAGTCGCTCCTCCATATCTGTGGGGTTTACAGGTGTTTAT
+
ffffffffffffffffffffffffffffffffffffffffffffffffffffffffffffffffffffffffffffffffffffffffffffffffffffffffffffffffffffffffffffffffffffffffffffffffffffff
@cA01~tA01_GU182340.1_121414_121617_0_1_0_0_0:0:0_0:0:0_228/2
CGCTGATCTCTGATTCCAAGATCTGGACTCACTCCAAGGAGTATTAATGTTTCCTCCCCATGGTCTATCTGAATCTCCACAGGTGATTGGAAGTAGGGGTGAGGTGGGGGATTTGGGTGAGTGGGCAAGTTTTTTTTTGCGATGACCAGA
+
ffffffffffffffffffffffffffffffffffffffffffffffffffffffffffffffffffffffffffffffffffffffffffffffffffffffffffffffffffffffffffffffffffffffffffffffffffffff
@cA01~tA01_GU182340.1_80337_80263_1_0_0_0_2:0:0_0:0:0_229/2
ACAAGAGGGTAACTCACACCCTCCAGCGTTTCCATGACGGTAGGGGCTGCAGTGTGGCTGCTGTCATTCTGCCAGAAGAGGTGGGGGAACCACAGCCACGACCCTGCCATTCCAAATCCTCTGATGGAGCTCAGTTGTTTATTGTGGTTC
+
ffffffffffffffffffffffffffffffffffffffffffffffffffffffffffffffffffffffffffffffffffffffffffffffffffffffffffffffffffffffffffffffffffffffffffffffffffffff
@cA01~tA01_GU182340.1_69769_69590_1_0_0_0_0:0:0_0:0:0_22a/2
GTATAAATTTATGAGGTACACTTGTAATTTTGTGACATGAGTATGTTGCAGAGTAGTGAAGTCAGGACTTTTACTATATCCATCACCCAAATACCGTACATTGTACTCATTAAGCAAATTCTCATCACTCACCCACGTCCCGCCACCCTC
+
ffffffffffffffffffffffffffffffffffffffffffffffffffffffffffffffffffffffffffffffffffffffffffffffffffffffffffffffffffffffffffffffffffffffffffffffffffffff
@cA01~tA01_GU182340.1_140319_140397_0_1_0_0_0:0:0_0:0:0_22b/2
CTAGGAATCCAACTTACAAGGGATATGAAGGACCTCTTCAAGGAGAACTACAAACCACTGCTCAATGAAATAAAAGAGGATACAAACAAATGGAAGAACATTCCATGCTCATGGGTAGGAAGAATCAAGATCGTGAAAATGGCCATACTG
+
ffffffffffffffffffffffffffffffffffffffffffffffffffffffffffffffffffffffffffffffffffffffffffffffffffffffffffffffffffffffffffffffffffffffffffffffffffffff
@cA01~tA01_GU182340.1_91030_90926_1_0_0_0_0:0:0_0:0:0_22c/2
TGAAGCTGTGTGTAGGCTGTATCAGGAATTATAAATAATCAAGGGATGATTTCATGTACACAGGAGGATGTGCATGGGTTATTTGCAAAAGCTGTGCCATTTCATGTAAGAGGCTTGAGCATCTGCAGATTGTGCTATCTGAGTGGAGAT
+
ffffffffffffffffffffffffffffffffffffffffffffffffffffffffffffffffffffffffffffffffffffffffffffffffffffffffffffffffffffffffffffffffffffffffffffffffffffff
@cA01~tA01_GU182340.1_59200_59304_0_1_0_0_0:0:0_0:0:0_22d/2
CCTCGCTATTCGCTGTTCTGTTTCCTGCAGACTCTTGGTCCATTACCGCAGCATCTGTAGAAGATGGAAGTCAACAAAACAGCTCGGAGGGCACTTCTGGGTCCTCATTTCATAAGCAGATACCAACATACAGGGGGAGACCATAGGTGG
+
ffffffffffffffffffffffffffffffffffffffffffffffffffffffffffffffffffffffffffffffffffffffffffffffffffffffffffffffffffffffffffffffffffffffffffffffffffffff
@rand_0_0_0_0_1_1_0:0:0_0:0:0_22e/2
CCGATCGCCCGATACTGAGATTTGACGGCGTGTTAGGGGTACATCATGTCTATCCGGCTTGTGCTTATGGTTTAGACCACTGACAGTCGTACGGCACCATCTGTGCAGCGATTGACACGGCGGTACCCTAACAGAAAGGACTGCCAATAG
+
ffffffffffffffffffffffffffffffffffffffffffffffffffffffffffffffffffffffffffffffffffffffffffffffffffffffffffffffffffffffffffffffffffffffffffffffffffffff
@cA01~tA01_GU182340.1_63452_63569_0_1_0_0_0:0:0_0:0:0_22f/2
ATCAGTAAGGCAGGCACCAGTGTCCACACACCCTGTTCCTGGTGGGGACTGGGAGCCACTCTTGCCATGCCTGTGCCTTCTCCATGGTGCCAGCTTCCATAGGCTGGCTTCTGGTGCTGGTTTGAGGAGTATCAACCCCTCCCTATGTGG
+
ffffffffffffffffffffffffffffffffffffffffffffffffffffffffffffffffffffffffffffffffffffffffffffffffffffffffffffffffffffffffffffffffffffffffffffffffffffff
@cA01~tA01_GU182340.1_4458_4255_1_0_0_0_0:0:0_0:0:0_230/2
GCCGTGTGGCCCCAGGCTGGTGGCACCTACAGATGCTGTGTTTATTCTTAAACCTCTGCCTTCCGTGCAGTGGAGCTGTCGTCGTCGCAGGACACCATGGCCCCAGGTGAGGGAGCAGAACACCAACCCCTGTATGTTGTGAGTTCCTGG
+
ffffffffffffffffffffffffffffffffffffffffffffffffffffffffffffffffffffffffffffffffffffffffffffffffffffffffffffffffffffffffffffffffffffffffffffffffffffff
@cA01~tA01_GU182340.1_59195_59307_0_1_0_0_0:0:0_0:0:0_231/2
CTACCTCGCTATTCGCTGTTCTGTTTCCTGCAGACTCTTGGTCCATTACCGCAGCATCTGTAGAAGATGGAAGTCAACAAAACAGCTCGGAGGGCACTTCTGGGTCCTCATTTCATAAGCAGATACCAACATACAGGGGGAGACCATAGG
+
ffffffffffffffffffffffffffffffffffffffffffffffffffffffffffffffffffffffffffffffffffffffffffffffffffffffffffffffffffffffffffffffffffffffffffffffffffffff
@cA01~tA01_GU182340.1_60083_59951_1_0_0_0_0:0:0_0:0:0_232/2
ACCCACAGTTCTCCATTTCACTTGACCCCTGCCCACCTCTCCAACCTAACTGGCTTACTTCCTAGTCTACTTGAGGCTGCAATCACACTGAGGAACTCACAATTCCAAACATACAAGAGGCTCCCTCTTAACGCAGCACTTAGACACGTG
+
ffffffffffffffffffffffffffffffffffffffffffffffffffffffffffffffffffffffffffffffffffffffffffffffffffffffffffffffffffffffffffffffffffffffffffffffffffffff
@cA01~tA01_GU182340.1_97305_97179_1_0_0_0_1:0:0_0:0:0_233/2
GAAATGTGCAGAAAGTTATGAACAAGACAGAAAGTGAGAGACTCAAAATTAAAGAAAAAGGAAGATCAAGTCAACCAATCCAAGGAGGATCAGAGGGAATAAAACAATCCAAAAAGGGAAAACATACCTCAGGGTGGGGAAGTGAGGTCA
+
ffffffffffffffffffffffffffffffffffffffffffffffffffffffffffffffffffffffffffffffffffffffffffffffffffffffffffffffffffffffffffffffffffffffffffffffffffffff
@cA01~tA01_GU182340.1_126089_126172_0_1_0_0_0:0:0_0:0:0_234/2
CATCATGGGAGGGTGACGTACGCAGGCTCTTTCTACCTTGCATGAGGCCCAGTGGGTGCTCGCTCAAGAGCGGAACATGGCTTCCTGGAAATTGTTGTGACTACAATTGCCACCTTGCATCCTTCACTATGACCAGACTCAAAAGACGTC
+
ffffffffffffffffffffffffffffffffffffffffffffffffffffffffffffffffffffffffffffffffffffffffffffffffffffffffffffffffffffffffffffffffffffffffffffffffffffff
@cA01~tA01_GU182340.1_52935_53087_0_1_0_0_0:0:0_0:0:0_235/2
GGTTGGGAGTTTGAGACCAGTCTGACCCACATAGAGAAACGCTGTCTCTACTAAAAATACAAAAATTAGTAGGGCGTGGTGGCGTGTGCCTGTAATTCCAGCTACTCGGGAGGCTGAGGCAGGAGAATCGCTTGAACCTGGGAGGTGGAG
+
ffffffffffffffffffffffffffffffffffffffffffffffffffffffffffffffffffffffffffffffffffffffffffffffffffffffffffffffffffffffffffffffffffffffffffffffffffffff
@cA01~tA01_GU182340.1_125837_125779_1_0_0_0_0:0:0_0:0:0_236/2
ATATAAACTTATAGAACCCCTTAAAATTTGGTAACCTGAGTTCTCTGATTTGTTATTATAGGTTATTTAGTTTGCTTTTTTTTTTCTTTCTTGAGACAGACTCTTCCTCTGTCACCCAAGCTGGAGTTCAGTGGCTTGAGCTCAGCTCAC
+
ffffffffffffffffffffffffffffffffffffffffffffffffffffffffffffffffffffffffffffffffffffffffffffffffffffffffffffffffffffffffffffffffffffffffffffffffffffff
@cA01~tA01_GU182340.1_12372_12474_0_1_0_0_0:0:0_0:0:0_237/2
GTAATGATAACACCGGAAGCCTTAGGCAAGAAAAGAGTCCCATTGACGAAACCATGAGGGCAGACATGTTTACTTGAAGAAGAGAAAACTACATTGAAATTATAAAAAAAATTTATAAGTTTTACTGCTGACAGAAGGCTGAAAGATACT
+
ffffffffffffffffffffffffffffffffffffffffffffffffffffffffffffffffffffffffffffffffffffffffffffffffffffffffffffffffffffffffffffffffffffffffffffffffffffff
@cA01~tA01_GU182340.1_36569_36441_1_0_0_0_0:0:0_2:0:0_238/2
GACATGTACCATCTATCCAGGGAGGGGGAGGCCCATGAACGTAGGTTCTCTGCAGGGACCAAGGTCATCGGAACATTCCAGGCTGACTTTCCTCTGGGCCCTGCCACCCACGGAGGAACCTACAGATGCTTCGGCTCTTTCCGTGACTCT
+
ffffffffffffffffffffffffffffffffffffffffffffffffffffffffffffffffffffffffffffffffffffffffffffffffffffffffffffffffffffffffffffffffffffffffffffffffffffff
@cA01~tA01_GU182340.1_141342_141525_0_1_0_0_0:0:0_0:0:0_239/2
TAACCACATGGAACATCTCCTTAGGACAAGCAGCCTGATGGCGGGAGACCCAGCTTTCTCCTGCTTTCTCAGTTACAGCTCTCATAGAAACCATAGAACATGCTGAGGATACAGCTGCTTTAGTTTAGATGTTTGACCCTTTGAAACCTC
+
ffffffffffffffffffffffffffffffffffffffffffffffffffffffffffffffffffffffffffffffffffffffffffffffffffffffffffffffffffffffffffffffffffffffffffffffffffffff
@cA01~tA01_GU182340.1_1209_1020_1_0_0_0_0:0:0_1:0:0_23a/2
TGGGCCTGGAGTAGAGATATAGGACAGAGGTGGAGATATAGGCCTGGAGTGGAGATATGGGCCTGGAGTAGAGATATAGGAGGGAGGTGGAGATATGGGCCTGGAGTGGAGATATGGGCCTGGAGGTGATGTACAGATGGATCATCCATC
+
ffffffffffffffffffffffffffffffffffffffffffffffffffffffffffffffffffffffffffffffffffffffffffffffffffffffffffffffffffffffffffffffffffffffffffffffffffffff
@cA01~tA01_GU182340.1_114704_114880_0_1_0_0_1:0:0_0:0:0_23b/2
CAATCCATCTATTTATCTATTCGGTGCCTATCTACAAATTCTCTACCTGTCATCTATATCTATATATCATCTATTTATCTATCAATTGTCTATCCGTCAATCATCTATTATCTATATATATGTATCATCTCTCTCTCTCTATTATTTCTC
+
ffffffffffffffffffffffffffffffffffffffffffffffffffffffffffffffffffffffffffffffffffffffffffffffffffffffffffffffffffffffffffffffffffffffffffffffffffffff
@cA01~tA01_GU182340.1_75862_75734_1_0_0_0_0:0:0_0:0:0_23c/2
ATGCAGAAGAATGGAAGTGGACATTTGCCTCACAAAACATACAAAGTCAACTCAAGATAGATTAATGACTTAAATGTAAGATGAAAGACTATCATCCCAGCAATTTGGGAGGCCAAGGCGGGCAGATCACCTAAGGTCAGGATTCCAAGA
+
ffffffffffffffffffffffffffffffffffffffffffffffffffffffffffffffffffffffffffffffffffffffffffffffffffffffffffffffffffffffffffffffffffffffffffffffffffffff
@cA01~tA01_GU182340.1_49021_48912_1_0_0_0_0:0:0_0:0:0_23d/2
AAGAGCCTGGATGTGCAGCCTATCCTGGTTCCTCTTCCACCCCCACATAGACAGCAGGAAAGACATTAGTTCGAAATAGATACAACAGCCCAAGAGATGAGGCTGAGCCCAGCGGCAAGGGAATCAGAGGCTACTAGAGACAGAGGGACA
+
ffffffffffffffffffffffffffffffffffffffffffffffffffffffffffffffffffffffffffffffffffffffffffffffffffffffffffffffffffffffffffffffffffffffffffffffffffffff
@cA01~tA01_GU182340.1_97913_97757_1_0_0_0_0:0:0_0:0:0_23e/2
CCTACGAGTGGTCAGACCCGAGTGACCCACTGCTTGTTTCTGTCACAGGTGAGAAAAGCCCATATCTCTCTCATGTCCTATGATCCTAAATCCTTAGCTAAGGAGCTTCCTGCTGATGATGGAGAAAAGCATGGACAGATGCAGAGAGAA
+
ffffffffffffffffffffffffffffffffffffffffffffffffffffffffffffffffffffffffffffffffffffffffffffffffffffffffffffffffffffffffffffffffffffffffffffffffffffff
@cA01~tA01_GU182340.1_61292_61419_0_1_0_0_1:0:0_1:0:0_23f/2
CCTCCCTCGTTTTAAATTTTACAGAAATATCCAGTAACATAAAGCTATAGAAAATCAAGTTTTCCCCAGCACGTTGGGAAGCCGAGGTGGGCGGATCAACTGAGATAAGGAGTTTGAGAGCAGCCTGGCCAATATAGTGAAACCGTGTCT
+
ffffffffffffffffffffffffffffffffffffffffffffffffffffffffffffffffffffffffffffffffffffffffffffffffffffffffffffffffffffffffffffffffffffffffffffffffffffff
@cA01~tA01_GU182340.1_56683_56847_0_1_0_0_0:0:0_0:0:0_240/2
GCTTCATCCTCCAGAATAGGAGCTGGGATTACAGGGATGCACCATCGTGCTCGGCTAATTTTTGTATTTTTAGTAGAGATAGGGTTTCACCACGTTGGCCAGGCTGGTCTGGAACTCCTGACTTCATGGAATCCACCCACCTTGGCCTCC
+
ffffffffffffffffffffffffffffffffffffffffffffffffffffffffffffffffffffffffffffffffffffffffffffffffffffffffffffffffffffffffffffffffffffffffffffffffffffff
@cA01~tA01_GU182340.1_126905_127099_0_1_0_0_0:0:0_0:0:0_241/2
ATCCTCTTATGTGGGGAGATGACACCCTAAGGTTTGGGGACGGACTCACCCATGAGTGGCCAGGCCCCCTGCAGCAAGAAGAACCCTGGAAAGAAAGATCATGATAGACGATCCAACTGCAGGCAAACCAGGGCACCCTGCTGCCCCCAC
+
ffffffffffffffffffffffffffffffffffffffffffffffffffffffffffffffffffffffffffffffffffffffffffffffffffffffffffffffffffffffffffffffffffffffffffffffffffffff
@cA01~tA01_GU182340.1_116992_117247_0_1_0_0_0:0:0_0:0:0_242/2
TCGCTTGAACCTGGGAGGTGGAGGTTGCGGTGAGCCGAGATCGCACCACTGCACTCCAGCCTGGGTGACAAGAGCGAAACTCCATCTCAAAATAAAATGAAATAAAATAAAATGGCTTTTAGCTGCAAGACAGGCAAAACAAATGCTGGC
+
ffffffffffffffffffffffffffffffffffffffffffffffffffffffffffffffffffffffffffffffffffffffffffffffffffffffffffffffffffffffffffffffffffffffffffffffffffffff
@cA01~tA01_GU182340.1_136407_136542_0_1_0_0_0:0:0_0:0:0_243/2
TAGTGAGAACTTCTCTGTCACCTGAAATAATACACTCAGCATTATCTATTATTGATTTGAAAATTTGGCTTGGCCCCGTGGCTCATGCCTCTTATCCCAGCGTGTTGGGAGGCAGAGGCTATTGGATCACCTGAGGTTGGGAATTTGAGA
+
ffffffffffffffffffffffffffffffffffffffffffffffffffffffffffffffffffffffffffffffffffffffffffffffffffffffffffffffffffffffffffffffffffffffffffffffffffffff
@cA01~tA01_GU182340.1_73209_73357_0_1_0_0_0:0:0_0:0:0_244/2
AGCTGTGGAGGCATGGCCCCGGGGAGCTTGGTACCCCCCCATATCCAGAGCCTGTCTGGTCCAGGAGAGTTCCCAACCCTGTGAGCACCAACTCCGGATATTCTGGGCAGTGACTCGAGGGACAGCCTCTTATGAATACAGGCTGTTTTC
+
ffffffffffffffffffffffffffffffffffffffffffffffffffffffffffffffffffffffffffffffffffffffffffffffffffffffffffffffffffffffffffffffffffffffffffffffffffffff
@cA01~tA01_GU182340.1_21146_20985_1_0_0_0_0:0:0_0:0:0_245/2
ATGGGAATCTTTGTAATGACTTCCAGTTCCATCCATGTGGCTGCAAATATCAGGATGTTATTCTTTCTATGGATGAGTAGTCTCCACTGTGCGTATGTACTACATTCTCTCTATCCATTCATCCACTGATGGGCAGGTAGGTTGACTCCA
+
ffffffffffffffffffffffffffffffffffffffffffffffffffffffffffffffffffffffffffffffffffffffffffffffffffffffffffffffffffffffffffffffffffffffffffffffffffffff
@cA01~tA01_GU182340.1_11071_11254_0_1_0_0_0:0:0_0:0:0_246/2
TGCCTTGGGCCAGGGACCATCCTGCCTGTGAGGAACACACACCTGAGTGCTCCCATCCTGCTTCCCCACATGGCCCTGAGCTCTCTGGCTTCTGCTTCGTGAGACTTACTCTTTTTGTTGGCACACCAGCGATGAAGGAGAAAGAAGAGG
+
ffffffffffffffffffffffffffffffffffffffffffffffffffffffffffffffffffffffffffffffffffffffffffffffffffffffffffffffffffffffffffffffffffffffffffffffffffffff
@cA01~tA01_GU182340.1_22642_22784_0_1_0_0_0:0:0_0:0:0_247/2
CATGCATTTACCTCCAATGTTTTTTTCTTTTTTCTTTTGAGATGGAGTCTCGCTCTGTCACCCAGGCTGGAGTGCAGAGGTGCAATCTCGGTTCACTGCCACCACAGCCTCCTGGGTTCAATCAATTCTCTGGCCTCAAACTCCTGAGTA
+
ffffffffffffffffffffffffffffffffffffffffffffffffffffffffffffffffffffffffffffffffffffffffffffffffffffffffffffffffffffffffffffffffffffffffffffffffffffff
@cA01~tA01_GU182340.1_94884_94818_1_0_0_0_0:0:0_0:0:0_248/2
GATGGGGAGACAGCCTGGACTGTCCCACTGGGCTCAGTGTAATCACAAGGGTCCACATGAGAGGTGGAGGAAGAGGGGAGTGGGGATTAGAGCAGTGTAGTGGGAGGGAGACGCTATCAGCCACTGCGGGCTTTGAAGGTGGAGGAAGAC
+
ffffffffffffffffffffffffffffffffffffffffffffffffffffffffffffffffffffffffffffffffffffffffffffffffffffffffffffffffffffffffffffffffffffffffffffffffffffff
@cA01~tA01_GU182340.1_13835_13703_1_0_0_0_0:0:0_0:0:0_249/2
AAAATATTCTATTCCACCTTAAACTACATGGCAGCCTTTGTCAACTATAAAGGGACTGTGTATCCACAGATGTATTTTAGACACAGTTTTCTGTCCAGTGGTTCTCTGTATCCCCTCTCATGAGGATGCTGCATTTTATATAAACTTATA
+
ffffffffffffffffffffffffffffffffffffffffffffffffffffffffffffffffffffffffffffffffffffffffffffffffffffffffffffffffffffffffffffffffffffffffffffffffffffff
@cA01~tA01_GU182340.1_81601_81414_1_0_0_0_0:0:0_0:0:0_24a/2
GGAGGAAGACCACGAGCCACGAAGGGGCTGGAGAAATCAATGGAACTGATTCTCCCGAGTCTCCAGAGGGAATGCAGCCCTGCAGATGCCTTGATTGTAGCCCAGGAAGAACAGGGTCTGATTTCTGTCTCCAGAAGTGGAAGGGGTCAG
+
ffffffffffffffffffffffffffffffffffffffffffffffffffffffffffffffffffffffffffffffffffffffffffffffffffffffffffffffffffffffffffffffffffffffffffffffffffffff
@cA01~tA01_GU182340.1_96321_96414_0_1_0_0_0:0:0_0:0:0_24b/2
CTCAGCGATCCTATCATATGTGGGATTATTTGGAATATGAGCCTCAGAATCCAGTCTGGGGACCCCAAGTTCACACAGCATACAGGGGTTGGTGTTCAGGGGCCATGATATCCTGGGATGATTACTCTCCATTGCCTGGAAGGCAGAGGT
+
ffffffffffffffffffffffffffffffffffffffffffffffffffffffffffffffffffffffffffffffffffffffffffffffffffffffffffffffffffffffffffffffffffffffffffffffffffffff
@cA01~tA01_GU182340.1_126347_126211_1_0_0_0_0:0:0_1:0:0_24c/2
GGCAATTGTAGTCACAACAATTTCCAGGAAGCCATGTTCCGCTCTTGAGCGAGCACCCACTGGGCCTCATGCAAGGTAGCAAGAGCCTGCGTACGTCACCCTCCCATGATGTGGTCAACATGTAAACTGCATGGGCAGGGCGCCAAATAA
+
ffffffffffffffffffffffffffffffffffffffffffffffffffffffffffffffffffffffffffffffffffffffffffffffffffffffffffffffffffffffffffffffffffffffffffffffffffffff
@cA01~tA01_GU182340.1_125927_125758_1_0_0_0_0:0:0_0:0:0_24d/2
CTCATGAGGATGCTGCATTTCATATAAACTTATAGAACCCCTTAAAATTTGGTAACCTGAGTTCTCTGATTTGTTATTATAGGTTATTTAGTTTGCTTTTTTTTTTCTTTCTTGAGACAGACTCTTCCTCTGTCACCCAAGCTGGAGTTC
+
ffffffffffffffffffffffffffffffffffffffffffffffffffffffffffffffffffffffffffffffffffffffffffffffffffffffffffffffffffffffffffffffffffffffffffffffffffffff
@cA01~tA01_GU182340.1_125040_125201_0_1_0_0_0:0:0_0:0:0_24e/2
GGAGGCTGAGTTGGGTAGATCACGAGGTCAGGAGTTCAAGACCAGCTGGTCCAACATTCTGAAACCCCGTCTCTACTAAAAATACACACACAAAAAAATTTATCTGTGCATGGTGGCACGTGCCTGTAATCCTAGGGGAGGCTACTGGGG
+
ffffffffffffffffffffffffffffffffffffffffffffffffffffffffffffffffffffffffffffffffffffffffffffffffffffffffffffffffffffffffffffffffffffffffffffffffffffff
@cA01~tA01_GU182340.1_113266_113491_0_1_0_0_1:0:0_0:0:0_24f/2
CTCTCTGTGCAGAAGGAAGTGCTCAAACATGACATCCGACCAACATTGCAGGATGACTGTCTCTTCTGATTTCACCAGGTGACCTGGGAGGGCCAGGAAGGAAGGTTTTCTGTGGACTCCTAGGAAGAGAGGTTGTGAGTTTAGAAGGTG
+
ffffffffffffffffffffffffffffffffffffffffffffffffffffffffffffffffffffffffffffffffffffffffffffffffffffffffffffffffffffffffffffffffffffffffffffffffffffff
@cA01~tA01_GU182340.1_126994_126995_1_0_0_0_0:0:0_0:0:0_250/2
TGGGTCTCTCCACAGCTGAGAGCCCTGTTCTTGGCAGCAGGTAGCAGGGAGGCTAAGTTTACCTTCAGCCCAGCAAGGGCCTGGCTGCCAAGACACACAGTGCAGTGGGGGCAGCAGGGTGCCCTGGTTTGCCTGCAGTTGGATCGTCTA
+
ffffffffffffffffffffffffffffffffffffffffffffffffffffffffffffffffffffffffffffffffffffffffffffffffffffffffffffffffffffffffffffffffffffffffffffffffffffff
@cA01~tA01_GU182340.1_33993_34192_0_1_0_0_2:0:0_0:0:0_251/2
TCTCTGTCCCTCTGTCTCTAGTCGCCTCTGATTCCCTTCCCACTGGGCTTAGCCTCATCTCTTGGGGTGTTGTATCTATTTCACACTAATGTCTTTCCTGCTGTTTATGTGGGGGTGAAAGAGGAACCAGGATAGGCTGCACATCCAGCC
+
ffffffffffffffffffffffffffffffffffffffffffffffffffffffffffffffffffffffffffffffffffffffffffffffffffffffffffffffffffffffffffffffffffffffffffffffffffffff
@rand_0_0_0_0_1_1_0:0:0_0:0:0_252/2
CTCAGACGTGTAACCTGAACGTGGCGCCGACTCTACATTTAAGCCCTACGTATACCTGAGCTACCCGGCGGCAGTGGGCATACAATCGTGCCAATAGTCGTGATCCTGTCGAGGTCCTATATTTTAGTGGCGTCGGTCCGTGTCGAGCGA
+
ffffffffffffffffffffffffffffffffffffffffffffffffffffffffffffffffffffffffffffffffffffffffffffffffffffffffffffffffffffffffffffffffffffffffffffffffffffff
@cA01~tA01_GU182340.1_26061_26151_0_1_0_0_0:0:0_0:0:0_253/2
AGGCTGGGGGAAGGACCACCCCCTCGGCCATCTATTGCTTCAATACCACCTGTCCTCCTGTGAATTAGTAGGAAAGGGGAGCAGGAGCTAGTGCTGGCACTGATCTCTGATTCCAAGATCTGGACTCACTCCAAGGAGTATCAATGTTTA
+
ffffffffffffffffffffffffffffffffffffffffffffffffffffffffffffffffffffffffffffffffffffffffffffffffffffffffffffffffffffffffffffffffffffffffffffffffffffff
@cA01~tA01_GU182340.1_56980_56805_1_0_0_0_1:0:0_0:0:0_254/2
AAGTCTGTGAACAGTGGCTCACGCCTGTAACCTAGCACTGCAGGAGGCCAAGGTGGGTGGATTCCATGAAGTCAGGAGTTCCAGACCAGCCTGGCCAACGTGGTGAAACCCTATCTCTACTAAAAATACAAAAATTAGCCGAGCACGATG
+
ffffffffffffffffffffffffffffffffffffffffffffffffffffffffffffffffffffffffffffffffffffffffffffffffffffffffffffffffffffffffffffffffffffffffffffffffffffff
@cA01~tA01_GU182340.1_128370_128195_1_0_0_0_0:0:0_0:0:0_255/2
ACCCAGCAACCCCCTGGTGATCATGGTCACAGGTCAGAGGCTTTCTGTCTGGGCTTCTCACTGTCCCACCTCCTGAATCCCAGAGCTTCTGGTGGGGGTGTCCATCAGGGTCCCATCACCCAGGCCCCAACTGTATTTGGGGTCAAGGGG
+
ffffffffffffffffffffffffffffffffffffffffffffffffffffffffffffffffffffffffffffffffffffffffffffffffffffffffffffffffffffffffffffffffffffffffffffffffffffff
@cA01~tA01_GU182340.1_991_785_1_0_0_0_0:0:0_0:0:0_256/2
TATGGACCTGGAATTGAGATACGGGCCTGGAGGTGGAGATATGGGCCTAGAGTGGAGATATGGGCCTGGAGGTGGAGATATGGGCCTGGAACTGTAGATATGGGCCTGGAGTAGAGATATGGGCCTGGAGTGGAGATGTTGGCTTGGAGT
+
ffffffffffffffffffffffffffffffffffffffffffffffffffffffffffffffffffffffffffffffffffffffffffffffffffffffffffffffffffffffffffffffffffffffffffffffffffffff
@cA01~tA01_GU182340.1_119882_120069_0_1_0_0_0:0:0_0:0:0_257/2
TGAGGCAGGAGAATCACTTGGATCCAGGAGACGCAGGTTGCAGTGAGCCAAGATCGTGACACTGCACTGTAGCCTGGAAGACAGAGGGAGACTCTGTCTCAATAAACAAACGAACAAACAAACAAATAGATTTCATGCACAGATGCTTCC
+
ffffffffffffffffffffffffffffffffffffffffffffffffffffffffffffffffffffffffffffffffffffffffffffffffffffffffffffffffffffffffffffffffffffffffffffffffffffff
@rand_0_0_0_0_1_1_0:0:0_0:0:0_258/2
AGCCTTAAAGAGCTAAACGTGGGTCAGTCTCTTATCTGGTTGCCGGCCGCAAAGGGGGTCAGCGAGCCCAATAATTACGAACCTCCCTTTCGGAACCCTAGAGCATCTTGGACAGGAGAGGACTGTACGCGGCTAATCGGTTAAGACACA
+
ffffffffffffffffffffffffffffffffffffffffffffffffffffffffffffffffffffffffffffffffffffffffffffffffffffffffffffffffffffffffffffffffffffffffffffffffffffff
@cA01~tA01_GU182340.1_81701_81807_0_1_0_0_0:0:0_0:0:0_259/2
GACAAGGTCACGTTCTCTCCTGTGCGAACCGTGGGGCCCGGCCGGGCTGTAAGCGAAGGTTTCTCATATAGACCTGGAAGGAGAAGAGGCAGTTTCCTCAGGGAGGTTCTTCCTTGTCACAGCTCCCCTCCCACCTGAGCTGAGAACTCA
+
ffffffffffffffffffffffffffffffffffffffffffffffffffffffffffffffffffffffffffffffffffffffffffffffffffffffffffffffffffffffffffffffffffffffffffffffffffffff
@cA01~tA01_GU182340.1_135632_135464_1_0_0_0_0:0:0_0:0:0_25a/2
ATGAATTACTGTTGGTCATCAGGCAACCCTGGCTGACTCAGCAGAGCAAGAGCCTTGCCGTAACAGAGAACAGAGCTCATGCACGCACACTTCGACTCAGTGACTCATTCAGCCACAGCCCCATGCTCAGGCTGTGCAGTGTGGAAGCTT
+
ffffffffffffffffffffffffffffffffffffffffffffffffffffffffffffffffffffffffffffffffffffffffffffffffffffffffffffffffffffffffffffffffffffffffffffffffffffff
@cA01~tA01_GU182340.1_86518_86672_0_1_0_0_0:0:0_0:0:0_25b/2
CATTTCACCAGGGGGGCGGGAATTGCCTTTTCCACAGTCTCCTAGATTCCAGTTATGCACCTGGGCCTCCCTTATTTTCATGTCAGTCACTATTCATCATGTAGGGATTCCCAGTTAGCCCCGAGGTAAGTCCAATGGCTGTGAGTATCA
+
ffffffffffffffffffffffffffffffffffffffffffffffffffffffffffffffffffffffffffffffffffffffffffffffffffffffffffffffffffffffffffffffffffffffffffffffffffffff
@cA01~tA01_GU182340.1_61378_61565_0_1_0_0_0:0:0_0:0:0_25c/2
CAATTATTTACAATCTTAGAATTGTACTTTATCAGCAAAAACCACACCTGTAAATTCTGGAGTTTTGTAGTTTAATCTAAAATTTGTCTCATGACCCAAGATTCCAGAGTCCCAACTCTGGAGTTTGCTCTCTGTCTGTCTCTCTCCCTC
+
ffffffffffffffffffffffffffffffffffffffffffffffffffffffffffffffffffffffffffffffffffffffffffffffffffffffffffffffffffffffffffffffffffffffffffffffffffffff
@cA01~tA01_GU182340.1_64093_63893_1_0_0_0_0:0:0_0:0:0_25d/2
AAGGGAATCAGGAGCTACTAGAGACAGAGGGACAGAGAAGAGGGAGGGAGACAGATGGAAGGACCTGTACCAGGAGTTATGGGCACAGAAAAGAACATGAAGACACAGAGAGGAAGGAGAGAGATAAGACACCAGCGAGGGGAAGCCTCA
+
ffffffffffffffffffffffffffffffffffffffffffffffffffffffffffffffffffffffffffffffffffffffffffffffffffffffffffffffffffffffffffffffffffffffffffffffffffffff
@cA01~tA01_GU182340.1_109222_109350_0_1_0_0_0:0:0_0:0:0_25e/2
TCCACCTCCAGGCCCATAACTTCACTCCAGGCCCATAACTCCACTCCAGGCCCATATCTCCACCTCCAGGCCCATATCTCCACTGCAGACCCATATCTCCACTCCAGGCCCATATCTCCACTCCAGGCCCAGATCTCCACTCCAGGCCCA
+
ffffffffffffffffffffffffffffffffffffffffffffffffffffffffffffffffffffffffffffffffffffffffffffffffffffffffffffffffffffffffffffffffffffffffffffffffffffff
@cA01~tA01_GU182340.1_142618_142813_0_1_0_0_0:0:0_0:0:0_25f/2
CAGTGTGATTGCAGCCTCAAGTAGGACTAGGAAGTAAGCCAGTTAGGTTGGAGAGGTGGGCAGGGGTCAAGTGAAATAGATACTTGTGGGCTAAGCAAAGGAGTGTGTTTTCTCTGCAGCAGGCAGTGGCGACCTTAGGCATTTGTAAGC
+
ffffffffffffffffffffffffffffffffffffffffffffffffffffffffffffffffffffffffffffffffffffffffffffffffffffffffffffffffffffffffffffffffffffffffffffffffffffff
@cA01~tA01_GU182340.1_25548_25722_0_1_0_0_0:0:0_0:0:0_260/2
TGCCTTTGTCATTCGTGTGTGTTTTATTATATTTATGTATTTCTTATTTTTATTTTTTGAGATAGAGTCTCCTTGTGTCCCCCAGGCTGGAGTGCAGTGATGCAATCTCCACTCACTGCAACCTCCACCTACTGGGTTGAAGTCATTCTC
+
ffffffffffffffffffffffffffffffffffffffffffffffffffffffffffffffffffffffffffffffffffffffffffffffffffffffffffffffffffffffffffffffffffffffffffffffffffffff
@cA01~tA01_GU182340.1_31855_32001_0_1_0_0_0:0:0_0:0:0_261/2
GAGGCTCCCTGACAGGACTTCCCTCCTGTTTCAGGAAAATCCTCTTATGTGGGGAGATGACACCCTAAGGTTTGGAGAAGGACTCACCCTCATGTGGCCAGGCCCCCTGCAGCAAGAAGAACCCTGGAAAGAAAGATCATGATGGACGAT
+
ffffffffffffffffffffffffffffffffffffffffffffffffffffffffffffffffffffffffffffffffffffffffffffffffffffffffffffffffffffffffffffffffffffffffffffffffffffff
@cA01~tA01_GU182340.1_57691_57537_1_0_0_0_1:0:0_0:0:0_262/2
AAGCAATAGATGGCCGAGGGGGTGGTCCTTCCCCCAGCCTCTCGGGTAGAACAGCAGCCTAATATGTGTCTCCCGAGATCACAAAGAGCAGCAGGTTTCACACGGGCTTCAACACTATTTCCTGGCCGTTTGACATAAGAGAATTCTATT
+
ffffffffffffffffffffffffffffffffffffffffffffffffffffffffffffffffffffffffffffffffffffffffffffffffffffffffffffffffffffffffffffffffffffffffffffffffffffff
@cA01~tA01_GU182340.1_128327_128457_0_1_0_0_0:0:0_0:0:0_263/2
CCCTCCCACTACACTGCTCTAATCCCCACTCCCCTCTTCCTCCACCTCTCACGCGGACCCTTGTGATTACACTGAGCCCAGCAGGACAGTCCAGGCTGTCTCCCCATCTCAAGGTCAACTCATCAACAACCTGAGCTCCACCTTCCCCTT
+
ffffffffffffffffffffffffffffffffffffffffffffffffffffffffffffffffffffffffffffffffffffffffffffffffffffffffffffffffffffffffffffffffffffffffffffffffffffff
@cA01~tA01_GU182340.1_80133_79985_1_0_0_0_0:0:0_0:0:0_264/2
CTCTCATGAACTAGTAAGAGGAGATCCTGGGAGTCTCTCATGAACTAGTAAGAGGAGATCCTGGGAGTCTCTCATGAACTAGTAAGAGGAGATCCTGGTATGCTCAGCCCTCTGTTTTGTCTTAGCCCTCCCCAGCCTTTCTTCCCCATG
+
ffffffffffffffffffffffffffffffffffffffffffffffffffffffffffffffffffffffffffffffffffffffffffffffffffffffffffffffffffffffffffffffffffffffffffffffffffffff
@cA01~tA01_GU182340.1_6140_6052_1_0_0_0_0:0:0_1:0:0_265/2
CTGGCCTGTCACCCACAGAGAGATGTCATCACCAGCAACGCCTACACCCTTTTCTTTTTGTTTGAAGAAATATTTATTGAGATGAAATATACCTATGTAATTTACCACCTTTACCATTTTTAAGTGTGAAGTCTACTGTTCATAAATACA
+
ffffffffffffffffffffffffffffffffffffffffffffffffffffffffffffffffffffffffffffffffffffffffffffffffffffffffffffffffffffffffffffffffffffffffffffffffffffff
@cA01~tA01_GU182340.1_126148_125973_1_0_0_0_0:0:0_0:0:0_266/2
TTTAGTACTAGAAACTCATCAGGAAAATTAGAATGGCTTTTTGTCACAATTACTCTGATAATGTTAATAATACCTCTTAGATATTTTGCACATTACACATGAAGAAAAGTTTGAATCTCAGATAAAAACAAAAATACATCAAAAGTCTTT
+
ffffffffffffffffffffffffffffffffffffffffffffffffffffffffffffffffffffffffffffffffffffffffffffffffffffffffffffffffffffffffffffffffffffffffffffffffffffff
@cA01~tA01_GU182340.1_116463_116554_0_1_0_0_0:0:0_0:0:0_267/2
AGATGTGGAGTCAACCTACCTGCCCATCAGTGGATGAATGGATAGAGAGAATGTAGTACATACGCACAGCGGAGACTACTCATCCATAGAAAGAATAACATCCTGATATTTGCAGCCACATGGATGGAACTGGAAGTCATTACAAATATT
+
ffffffffffffffffffffffffffffffffffffffffffffffffffffffffffffffffffffffffffffffffffffffffffffffffffffffffffffffffffffffffffffffffffffffffffffffffffffff
@cA01~tA01_GU182340.1_18230_18343_0_1_0_0_0:0:0_0:0:0_268/2
TGAGCAAAGTCAGCATGGAGGGACACCTCTCTCTGGGACATGTCTGTCTGTCTGTCTCTTTTAACTCTTTCTGTCTTTTCTAACTCCCTGTATGGCCCCTGTGTCTGTCCTCTGTTATGACACCTGGTCTGTACTTGTGTCTCCTGTTTC
+
ffffffffffffffffffffffffffffffffffffffffffffffffffffffffffffffffffffffffffffffffffffffffffffffffffffffffffffffffffffffffffffffffffffffffffffffffffffff
@cA01~tA01_GU182340.1_63784_63901_0_1_0_0_1:0:0_0:0:0_269/2
AGAATGAGTGAGGCTTCCCCTCGCTGGTGTCTTATCTCTCTCCTTCCTCTCTGTGTCTTCATGTTCTTTTCTGTGCCCATAACTCCTGGTACAGGTCCTTCCATCTGTCTCCCTCCCTCTTCTCTGTCCCTCTGTCTCTAGTAGCTCCTG
+
ffffffffffffffffffffffffffffffffffffffffffffffffffffffffffffffffffffffffffffffffffffffffffffffffffffffffffffffffffffffffffffffffffffffffffffffffffffff
@cA01~tA01_GU182340.1_38209_38389_0_1_0_0_0:0:0_0:0:0_26a/2
GCCTGAGGTGGGTGAATCTCATAAGGTCGGGAGTTTGAGACCAGTCTGACCCACATGGAGAAACACTGTCTCTACTAAAAATACAAAAATTAGTCGGGCGTGGTGGCGTGTGCCTGTAATTCCAGCTACTCGGGAGGCTGAGGCAGGAGA
+
ffffffffffffffffffffffffffffffffffffffffffffffffffffffffffffffffffffffffffffffffffffffffffffffffffffffffffffffffffffffffffffffffffffffffffffffffffffff
@rand_0_0_0_0_1_1_0:0:0_0:0:0_26b/2
CAATCCTACGAAGGTATCAGTCACCCGGACCACAGCTAACAGAGCTACAACAGGAATTGCAACGCCAGGAGGCGGTAGTGGGTCAGTCCCCTCGTACCGCTTATATAATTGCCCTGAGTAAACACAACTGCATAAATGGATTATGGGAAG
+
ffffffffffffffffffffffffffffffffffffffffffffffffffffffffffffffffffffffffffffffffffffffffffffffffffffffffffffffffffffffffffffffffffffffffffffffffffffff
@cA01~tA01_GU182340.1_83162_83068_1_0_0_0_0:0:0_0:0:0_26c/2
TGCATGTGAGTAAGAAATGGCAATCCTTGTAATGACCTCTAGTCCATCCATGTGGCTGCAAATGACAGGACGTTACTCTTTCTATGGATGAGTTGTCTCCATTGTGTGTATGTACTACATTCTCTCTATCCATTCATCCACTGATGGGCA
+
ffffffffffffffffffffffffffffffffffffffffffffffffffffffffffffffffffffffffffffffffffffffffffffffffffffffffffffffffffffffffffffffffffffffffffffffffffffff
@cA01~tA01_GU182340.1_138718_138543_1_0_0_0_0:0:0_0:0:0_26d/2
TGTATCTGGGGGAAGCCAGAAAATAGCCCAGCCTGGGTTTTGTACCCTGAAGCCACAGGAAGCACTCAGCTAAAGCACTGCATGACGTCCTCCTCCAGGAAGAACAGGAAGACAGCACAGGCTGTTCTGAGACGTTCCTCCTGATCTCAG
+
ffffffffffffffffffffffffffffffffffffffffffffffffffffffffffffffffffffffffffffffffffffffffffffffffffffffffffffffffffffffffffffffffffffffffffffffffffffff
@cA01~tA01_GU182340.1_65359_65286_1_0_0_0_1:0:0_0:0:0_26e/2
ATGGATAGATATAGATAGATGATAAATAGGTAGATGATAGATAATAGGTTATAGATACATAGATGATGATTGATTCATTCATTGATTAATCGATGATACATAGAGATGATGAAGATGAAGATAGATAGATAATACATAGAGATAGAGAGG
+
ffffffffffffffffffffffffffffffffffffffffffffffffffffffffffffffffffffffffffffffffffffffffffffffffffffffffffffffffffffffffffffffffffffffffffffffffffffff
@cA01~tA01_GU182340.1_1846_1710_1_0_0_0_1:0:0_0:0:0_26f/2
TCATGCCCTCCATCCTGTGTCTACCTTGTGTTCTTTTATGTAAGTAATTTTGCAGTGTTAAAATCTAGTAAGAGTCGCTTCTTCAGCACCTGCTCAAAGTTCTCAGCTGACACTTGCTGTAGGGAGACGCCATGTCTATGCGGGATGGGT
+
ffffffffffffffffffffffffffffffffffffffffffffffffffffffffffffffffffffffffffffffffffffffffffffffffffffffffffffffffffffffffffffffffffffffffffffffffffffff
@cA01~tA01_GU182340.1_125471_125331_1_0_0_0_0:0:0_0:0:0_270/2
ATCTACCCAACTCAGCCTCCCAAAGTGCTGGGATTACAGGCGTGAGCCACGGTGCCCAGCTTCGCTATGCCATTTCATGCAAGGGGCTTGAGCATCTGCAGATTTTGGTATCTGAATGGGGATCCTGGAACCAATCACCCAGGAATAGTG
+
ffffffffffffffffffffffffffffffffffffffffffffffffffffffffffffffffffffffffffffffffffffffffffffffffffffffffffffffffffffffffffffffffffffffffffffffffffffff
@cA01~tA01_GU182340.1_48104_47895_1_0_0_0_1:0:0_1:0:0_271/2
GCAAGTCCTGACTGTATTTGGGGTAAAGGGGGATTGAATACAGGGAAATGGGTGCTGTGATGGGAAGAATAATTGTCCCCAGTGATGACTACATTCTAATCCCTGGAGTCTGTGACTATTTATGATATAGGGGAAGGGACTGAAGGAGAA
+
ffffffffffffffffffffffffffffffffffffffffffffffffffffffffffffffffffffffffffffffffffffffffffffffffffffffffffffffffffffffffffffffffffffffffffffffffffffff
@cA01~tA01_GU182340.1_67883_67764_1_0_0_0_0:0:0_0:0:0_272/2
CCCTGGGGAGTGTGTTGAAAGGAACTTTCATGGACTTAGGACATTGGGGATGACCCTAATGTGAGAATGAGCTTGGTGTGTTCCAAGAAGTCCATGGACCTGCCATATGGTGAGGGCTGGTCAGAATCCAGAGAGATTTCTAAATGCCCT
+
ffffffffffffffffffffffffffffffffffffffffffffffffffffffffffffffffffffffffffffffffffffffffffffffffffffffffffffffffffffffffffffffffffffffffffffffffffffff
@cA01~tA01_GU182340.1_105391_105593_0_1_0_0_0:0:0_0:0:0_273/2
ATTCTATCTCTCTGAGCTCAAGGACCCATCCCATGAATAGCTCTGAGTTCCCATCCCATTGATTCTGTCTCCCACTTTCTGCCTGTCATGGAACCTTCTCCTGGATGTGAGTGGCTGCAGGGGACATGAGGATACAGTTCAGAATCAGGC
+
ffffffffffffffffffffffffffffffffffffffffffffffffffffffffffffffffffffffffffffffffffffffffffffffffffffffffffffffffffffffffffffffffffffffffffffffffffffff
@cA01~tA01_GU182340.1_142609_142499_1_0_0_0_0:0:0_0:0:0_274/2
GTGACGTACGCACAGTTGGATCACTGCGTTTTCATACAGAGAAAAATCAGTCGCCCTTCTCAGAGGCCCAAGACACCCCTAACAGATACCAGCGTGTACACGGAACTTCCAAATGCTGAGCCCAGATCCAAAGTTGTCTCCTGCCCACGA
+
ffffffffffffffffffffffffffffffffffffffffffffffffffffffffffffffffffffffffffffffffffffffffffffffffffffffffffffffffffffffffffffffffffffffffffffffffffffff
@cA01~tA01_GU182340.1_2965_3145_0_1_0_0_0:0:0_0:0:0_275/2
TTCCCACTAATCTCTTTCCTGGTGTTTATGTGGGGGTGGAAGAGGAACCACGACAGGCTGCATGTCCAGGCTCTTAGCAGCCTGAATCAATCTCTTTTGGACAGATTGGAAAGGCTGGCAGGAGGTACGAACTCATCAGTAAGGCAGGCA
+
ffffffffffffffffffffffffffffffffffffffffffffffffffffffffffffffffffffffffffffffffffffffffffffffffffffffffffffffffffffffffffffffffffffffffffffffffffffff
@cA01~tA01_GU182340.1_41054_40873_1_0_0_0_0:0:0_0:0:0_276/2
GAGAAAGTGCTCTGTTCATCACAAAAAAAACTTGCCCTCTCACTCAAATCCCCCACTTCACCCCTACTTCCAATCACCTGTGGAGATTCAGATAGACCATGGGGAGGTAAACATTAATACTCCTTGGAGTGAGTCCAGATCTTGGAATGA
+
ffffffffffffffffffffffffffffffffffffffffffffffffffffffffffffffffffffffffffffffffffffffffffffffffffffffffffffffffffffffffffffffffffffffffffffffffffffff
@cA01~tA01_GU182340.1_87253_87428_0_1_0_0_0:0:0_0:0:0_277/2
CCATGAACAGATCACGTTCTCTATTCCAGGACCTGTGCTGGTGGGTTTCACATTTTCCATATGATCTCATGCTCACAGAAAGCCAAATAAGGAAGATGTTTTCGCCTGATTTTCTTATGGATAGGATAAAGGATCAAAGAAGTCATTATA
+
ffffffffffffffffffffffffffffffffffffffffffffffffffffffffffffffffffffffffffffffffffffffffffffffffffffffffffffffffffffffffffffffffffffffffffffffffffffff
@cA01~tA01_GU182340.1_36866_37029_0_1_0_0_0:0:0_0:0:0_278/2
ATCGCTTGAACCCAGGAGGCGGAAGTTGCAGTGAGCTGAGATTGTGCCAATGCACTCCAGCATAGGGGACAGAGCTAGACTCCGCCTCAAAAAAAAAATGTTAAAGGTGGTAAGCTATATAGGTATATTTATCCTCAATAAATATTTCTC
+
ffffffffffffffffffffffffffffffffffffffffffffffffffffffffffffffffffffffffffffffffffffffffffffffffffffffffffffffffffffffffffffffffffffffffffffffffffffff
@cA01~tA01_GU182340.1_130627_130450_1_0_0_0_0:0:0_0:0:0_279/2
CTGCCTTCCATGCAGTGGAGCCATAATTATCCCAGGATATCATGGCCCCAGAACACCAACCCCTAAATACTGTGTGTACTTGGTGTCCCCAGACTAGATTCTGAGGCTCATATTCCAAATAATCCTACATATAATAGGATCACTGAGAGA
+
ffffffffffffffffffffffffffffffffffffffffffffffffffffffffffffffffffffffffffffffffffffffffffffffffffffffffffffffffffffffffffffffffffffffffffffffffffffff
@cA01~tA01_GU182340.1_4661_4889_0_1_0_0_0:0:0_0:0:0_27a/2
ATCATCTGTGTATCTATGACCTATCTCTCTGTTATCTATCATCTATCAATCAATGTATGTATGTATGCATCTATCCATCTATCATCATGTGTTTATCTTTCTATCTCTCTATATCTATTTATATATCATCTGTCTGTCTTTCTACTTGTC
+
ffffffffffffffffffffffffffffffffffffffffffffffffffffffffffffffffffffffffffffffffffffffffffffffffffffffffffffffffffffffffffffffffffffffffffffffffffffff
@cA01~tA01_GU182340.1_88564_88652_0_1_0_0_0:0:0_0:0:0_27b/2
GTGCCTATTGGGAGGGGTGTTTTGGTCATGGGGGTGGATCCATCATGAATAGATTAATGCTGTCCCCAGAGGACGGGTTTAGCAAGTTCTCCCTCTATTAGTACCCTGGAGAGTTGATTCTTAAAAAGAGCTTGGAAGCTCCATCACACC
+
ffffffffffffffffffffffffffffffffffffffffffffffffffffffffffffffffffffffffffffffffffffffffffffffffffffffffffffffffffffffffffffffffffffffffffffffffffffff
@cA01~tA01_GU182340.1_114626_114751_0_1_0_0_0:0:0_0:0:0_27c/2
TCTCTCTCTCTATTATTTCTCTCTTTGTCTTCCTCTCTATCTCTATGTATTATCTATCCATCTATCTTCATCATCATCATCTCTATGTATCATCTATTAATGAATCAATCAATCATCATCTATGTATCTATAACCTATTATCTATCATCT
+
ffffffffffffffffffffffffffffffffffffffffffffffffffffffffffffffffffffffffffffffffffffffffffffffffffffffffffffffffffffffffffffffffffffffffffffffffffffff
@cA01~tA01_GU182340.1_73885_73959_0_1_0_0_0:0:0_0:0:0_27d/2
ACATTTTACCTGCAATAACAGCAATTGCAGGTCACTGGAGTCCATCACAATTGGCTGGAGACAAATGTAAGACAAGAATATTTGCAGTTTCCCCAGACTGACACAGTTGCAGGTTCCCCGAAGTAATGAGTCCTGAGACACCTCCAACAA
+
ffffffffffffffffffffffffffffffffffffffffffffffffffffffffffffffffffffffffffffffffffffffffffffffffffffffffffffffffffffffffffffffffffffffffffffffffffffff
@cA01~tA01_GU182340.1_18270_18375_0_1_0_0_0:0:0_0:0:0_27e/2
AGAAATGAAACTTCTAACCTGTGCCAGGTCTGTGAGCAAAGTCAGCATGGAGGGACACCTCTCTCTGGGACATGTCTGTCTGTCTGTCTCTTTTAACTCTTTCTGTCTTTTCTAACTCCCTGTATGGCCCCTGTGTCTGTCCTCTGTTAT
+
ffffffffffffffffffffffffffffffffffffffffffffffffffffffffffffffffffffffffffffffffffffffffffffffffffffffffffffffffffffffffffffffffffffffffffffffffffffff
@cA01~tA01_GU182340.1_72008_72153_0_1_0_0_0:0:0_1:0:0_27f/2
CTGATTTGGCAGAGGAAACATATGTGGAAATTATATCATTTACTCTCTTTACAAAATTAAGTACAAAATTGAAAACACTGGTAAGAAAGAATGAGCTATAGAGAAAGAAAACATCTGAGATGCTTGTTTCCAAGATGGCTGACTAAATAC
+
ffffffffffffffffffffffffffffffffffffffffffffffffffffffffffffffffffffffffffffffffffffffffffffffffffffffffffffffffffffffffffffffffffffffffffffffffffffff
@cA01~tA01_GU182340.1_10892_11005_0_1_0_0_0:0:0_1:0:0_280/2
ATAGCAGTTCCTCTATATGAATTGTCTCACATTTCTTGATTGACAGGTAACCACATACAACGTCTCTTTAGGACAAGCACCCAGATGGCGGGAGACCTAGCTCCCTCCTGCTTTCTCAGTTGTAGTAACCATAGAACGTGCTGAGGATAC
+
ffffffffffffffffffffffffffffffffffffffffffffffffffffffffffffffffffffffffffffffffffffffffffffffffffffffffffffffffffffffffffffffffffffffffffffffffffffff
@cA01~tA01_GU182340.1_74167_74067_1_0_0_0_1:0:0_0:0:0_281/2
GACTCCAGTGACCTGCAATTGCTGTTATTGCAGGTAAAATGTACCTGAGTCAGGCCACAGTTCTCCTGGACTATGAGCCCCTGGCCATGTTCCTGAGGCAATTCTGTTCATCTAAATATAATAATAATAACACACTAAAAATGGCAAGCC
+
ffffffffffffffffffffffffffffffffffffffffffffffffffffffffffffffffffffffffffffffffffffffffffffffffffffffffffffffffffffffffffffffffffffffffffffffffffffff
@cA01~tA01_GU182340.1_133578_133651_0_1_0_0_1:0:0_0:0:0_282/2
ATGCCTTTTAGGCCGGTGGCTCACGCCTGTAATTCCAGCACTTTGGGAGGCGGAGGTGGGCGGATCACCTGAGGTCGGGAGACCAGCCTGACCAACATGGAGAAACTCCCTCTCTACTAAACATACAAAAATTAGCTAGGCGTGGTGGCA
+
ffffffffffffffffffffffffffffffffffffffffffffffffffffffffffffffffffffffffffffffffffffffffffffffffffffffffffffffffffffffffffffffffffffffffffffffffffffff
@cA01~tA01_GU182340.1_7118_7245_0_1_0_0_0:0:0_0:0:0_283/2
GTGTGCATAAATAAGCTAAATTCTCTCTTACTGCACGTCTCTTGCTCTGCTGAGTCAACCAGGGTTGCATCTGGTACACTGCTGATACGAATGCAAATTAGTACAGCCATTACAGAGGAGAAGAGTATGGAAGTTCCTCAAAAAATAAAA
+
ffffffffffffffffffffffffffffffffffffffffffffffffffffffffffffffffffffffffffffffffffffffffffffffffffffffffffffffffffffffffffffffffffffffffffffffffffffff
@cA01~tA01_GU182340.1_61396_61235_1_0_0_0_0:0:0_0:0:0_284/2
TTTGCTTTTTTTTTCTTGAGGCGGAGTCTTGCTCTGTCGCCCAGGCTGGACTGCAGTGGCACAATCTCAGCTCACTGCAACCTCCGCCTCCCAGGTTCAAGCGATTCTCCTGCCTCAGCCTCTTGAGTAGCTGGCGTTACAGGTGCCTGC
+
ffffffffffffffffffffffffffffffffffffffffffffffffffffffffffffffffffffffffffffffffffffffffffffffffffffffffffffffffffffffffffffffffffffffffffffffffffffff
@cA01~tA01_GU182340.1_33766_33664_1_0_0_0_0:0:0_0:0:0_285/2
TTCTACAGCAGCAACAGGAAACCAACACTGGAACCCAGGTCAAGGACAAGGTAAGAAACAACACAAGGATAGCCGGGTGTGGTGGCAGGCGCATGTAATCCTAGCGACTTGGGAGGCTGAGGGCAGGAGAATCACTTGAACCCAGGAGAC
+
ffffffffffffffffffffffffffffffffffffffffffffffffffffffffffffffffffffffffffffffffffffffffffffffffffffffffffffffffffffffffffffffffffffffffffffffffffffff
@cA01~tA01_GU182340.1_143892_143613_1_0_0_0_0:0:0_0:0:0_286/2
ATATTGTGTGGACACAAGTGAGGTGGTGTGTAGGCTGTATCAGGAATTATAAGTAATCTAGAGATGATTTCATGTATACAGGAGGATGTGCATGGGTTATATGCAAACGCTGTGCCATTTCATGCAACAGGCTTGAGCATCTGCAGATTT
+
ffffffffffffffffffffffffffffffffffffffffffffffffffffffffffffffffffffffffffffffffffffffffffffffffffffffffffffffffffffffffffffffffffffffffffffffffffffff
@cA01~tA01_GU182340.1_9152_9022_1_0_0_0_0:0:0_0:0:0_287/2
GGAGGGCTTGCTGGGTTTGATTTTTCCTAGTAGTTTAATCCTTGTTTCATTAATTTCTTTCTGAGATGTGTTTTTTTTCTACATCTAAATCAATACCTGGCAGAGGAGCGATAGACACATGAGGGGTGGTGCAAATGAAGGGACCTAGTA
+
ffffffffffffffffffffffffffffffffffffffffffffffffffffffffffffffffffffffffffffffffffffffffffffffffffffffffffffffffffffffffffffffffffffffffffffffffffffff
@cA01~tA01_GU182340.1_63589_63323_1_0_0_0_0:0:0_0:0:0_288/2
TAGCCGGGCGTGGTGGCAGGTGCATGTAATCCTAGCAACTCAGGAGGCTGAGGGCAGGAGAATCACTTGAACCCAGGAGACAGAGGTTGCAGTGAGCCTAGACCACACCACTTCACTCCAGCCTGGGTGAAGGAGTGAGACTCTGACTCC
+
ffffffffffffffffffffffffffffffffffffffffffffffffffffffffffffffffffffffffffffffffffffffffffffffffffffffffffffffffffffffffffffffffffffffffffffffffffffff
@cA01~tA01_GU182340.1_20193_20389_0_1_0_0_0:0:0_0:0:0_289/2
CCCAGGAGGCGGAAGTTGCAGTGAGCTGAGATTGTGCCACTGCACTCCAGCATAGGGGACAGAGCTAGACTCTGCCTCAAAAAAAAAAAAAATGTTAAAGGTGGTAAGCTATATAGGTATATTTATCCTCAATAAATATTTCTTCAAACA
+
ffffffffffffffffffffffffffffffffffffffffffffffffffffffffffffffffffffffffffffffffffffffffffffffffffffffffffffffffffffffffffffffffffffffffffffffffffffff
@cA01~tA01_GU182340.1_89732_89536_1_0_0_0_0:0:0_0:0:0_28a/2
GCACCTATGGCCTCCCCCTGTGTGTTGGTATCTGTTCATGAAATGAGGACCCAGAAGTGCCCTCCCAGCTGTTTTGATTGCTTCCGTCTCCTACAGATGCTGCTGTAATGAACCAAGAGCCTGCGGGACACAGAACAGTGAACAGGGAGG
+
ffffffffffffffffffffffffffffffffffffffffffffffffffffffffffffffffffffffffffffffffffffffffffffffffffffffffffffffffffffffffffffffffffffffffffffffffffffff
@cA01~tA01_GU182340.1_25255_25370_0_1_0_0_0:0:0_0:0:0_28b/2
TGCTATAATAAGTCTCTTCATTTCCACCACCACTCATATATCTGTCACTCCTTTGCCAGGTATTGATTTATGTGTAGGATGAATAAATCTCAGAAAGAAATTAATTAAGCGAGGATTAAACAAGTAGGAAAATCAAACCCAGTAAGCGTT
+
ffffffffffffffffffffffffffffffffffffffffffffffffffffffffffffffffffffffffffffffffffffffffffffffffffffffffffffffffffffffffffffffffffffffffffffffffffffff
@cA01~tA01_GU182340.1_32089_32221_0_1_0_0_0:0:0_0:0:0_28c/2
CAGCCCCTACCGTCATGGAAACGCTGAAGTGTGAGTAACACCTTTGTCCTCAGAGGATCTGCTGTTCCTACCACTTCCCCACCACGCACCCCAGCTTTGAGCACCCCAGTCTAACCCTGGTCCCCACAGAACTTGACTCTGCCAAGGGAA
+
ffffffffffffffffffffffffffffffffffffffffffffffffffffffffffffffffffffffffffffffffffffffffffffffffffffffffffffffffffffffffffffffffffffffffffffffffffffff
@cA01~tA01_GU182340.1_67084_67301_0_1_0_0_0:0:0_0:0:0_28d/2
TGGCCGTGAAACAGAGAGAACTGATGGTAGGTGTGAAATAAATATTAGATGAATGAGTTAGTGAAGGGGTCATTTACTGGGTGAGCTCAGTTCTCTCTACTCTAATGCCCTCCCTCGGCTGACTTCCCTGAGTTGCCCCCTCGGCTGAGT
+
ffffffffffffffffffffffffffffffffffffffffffffffffffffffffffffffffffffffffffffffffffffffffffffffffffffffffffffffffffffffffffffffffffffffffffffffffffffff
@cA01~tA01_GU182340.1_37391_37172_1_0_0_0_0:0:0_0:0:0_28e/2
AAGCGATTCTCTTGCCTCAGCCACCTGAGTAGCTGGTGCTACAGGCGCGCACCACCATGCCAGGCTACTTTTTGTATTTTTAGTAGAGAGGGGGTTTCACCATGTTGGTCAAGCTGGTCTCGAACTCCTGACCACGTGATCCACCCGCAT
+
ffffffffffffffffffffffffffffffffffffffffffffffffffffffffffffffffffffffffffffffffffffffffffffffffffffffffffffffffffffffffffffffffffffffffffffffffffffff
@cA01~tA01_GU182340.1_109722_109623_1_0_0_0_0:0:0_0:0:0_28f/2
CCTGGAGTGGAGATATGGCCCTGGAGTGGAGATATGGGCCTGGAGGTGGAGATATGGGCCTGGAGTGGAGTTATGGGCCTGGAGTGAAGTTATGGGCCTGGAGGTGGAGATATGGGCCTGGAGTGGAGATATGGGACTAGAGTGGAGATA
+
ffffffffffffffffffffffffffffffffffffffffffffffffffffffffffffffffffffffffffffffffffffffffffffffffffffffffffffffffffffffffffffffffffffffffffffffffffffff
@cA01~tA01_GU182340.1_20415_20233_1_0_0_0_0:0:0_0:0:0_290/2
ACGGTCAGGAGAGACCCAGAGGAGAGAGACTGGGCTCAGTTTGGGAAGATCAGAGGTTCCCTCAGCCCCTCAACATTACCCATTTCCCAGAAGCCCATCCTGGCCTCTCACCCACACAGGGATGTCATCACCAGCAACCCCTACACCCTT
+
ffffffffffffffffffffffffffffffffffffffffffffffffffffffffffffffffffffffffffffffffffffffffffffffffffffffffffffffffffffffffffffffffffffffffffffffffffffff
@cA01~tA01_GU182340.1_139650_139534_1_0_0_0_0:0:0_1:0:0_291/2
ATTTGCATTTCTCTGATGGCCAGTCATGGTGAGCATTTTTTCATGTGTTTTTTGGCTGCATAAATGTCTTCTTTTGAGAAGTGTCTGTTCATGTCCTTTGCCCACTGTTTGATAGGATTGTTTGTTTTTTTCTTGTAAATTTGTTTGAGT
+
ffffffffffffffffffffffffffffffffffffffffffffffffffffffffffffffffffffffffffffffffffffffffffffffffffffffffffffffffffffffffffffffffffffffffffffffffffffff
@rand_0_0_0_0_1_1_0:0:0_0:0:0_292/2
TGATCATATTAAAGGGCGCGTAAGTGGAGTCCCGAATGGGAAACGAAACCACAGTTGATTTCCGCTCACTCACTCTCAAGCACGGGACACACTGCCTCCTGCGGTGAAATTTTTGTGCCGCGCAGGAGCGTGAATGCCAGAATTAGACAC
+
ffffffffffffffffffffffffffffffffffffffffffffffffffffffffffffffffffffffffffffffffffffffffffffffffffffffffffffffffffffffffffffffffffffffffffffffffffffff
@cA01~tA01_GU182340.1_24296_24126_1_0_0_0_0:0:0_0:0:0_293/2
CCACACCTCTTTCTCTGAATGCTGCTCTCCCTTCTTCCTTATCTTTTGAAAACTTGGGGATTCTATTGGGTTCACCAAGATGAAAATCCCTCATAATCTCCTGGAAATCATCCAGGATACCCTTGTTTTAAGTTCAGCTGATTAGCAACC
+
ffffffffffffffffffffffffffffffffffffffffffffffffffffffffffffffffffffffffffffffffffffffffffffffffffffffffffffffffffffffffffffffffffffffffffffffffffffff
@cA01~tA01_GU182340.1_14575_14433_1_0_0_0_0:0:0_0:0:0_294/2
CTGCTGAGCTGAGCTGGGGCGCGGCCGCCTGTCTGCACAGACAGCACCATGTCGCTCATGGTCGTCAGCATGGTGTGTGTTGGTGAGTCCTGGAAGGGCATCGAGGGAGGGAGTGCGGGGATGGAGATCGGGGCCCAGAGTTGGAGATAT
+
ffffffffffffffffffffffffffffffffffffffffffffffffffffffffffffffffffffffffffffffffffffffffffffffffffffffffffffffffffffffffffffffffffffffffffffffffffffff
@cA01~tA01_GU182340.1_96778_96688_1_0_0_0_0:0:0_0:0:0_295/2
GAATGATGGAAAGGAGGAGAGAAAAGCCCCAAAATCAGAACCCTGAGGGAGGGACACAAAGACAGAGAAAGATAAATATGTGGGGATGGATTGCAGAGATTCCAAATAGAACTAGAGAGACTGAGAGGCAGAGAAAGACAAGGAGACGGA
+
ffffffffffffffffffffffffffffffffffffffffffffffffffffffffffffffffffffffffffffffffffffffffffffffffffffffffffffffffffffffffffffffffffffffffffffffffffffff
@cA01~tA01_GU182340.1_6469_6567_0_1_0_0_0:0:0_0:0:0_296/2
ATCCATAGAAAGAGTAACATCCTGTCATTTACAGCCACATGAATGGAACTGGAGGTCATTACAAGTATTTCCATTTCTCACTCATATGCAGGAGCTAAAAGGTGGATCTCACAAAGGTAGAGAGTAGAATGGTGGCTACCAGAGGCCAGG
+
ffffffffffffffffffffffffffffffffffffffffffffffffffffffffffffffffffffffffffffffffffffffffffffffffffffffffffffffffffffffffffffffffffffffffffffffffffffff
@cA01~tA01_GU182340.1_4146_4333_0_1_0_0_0:0:0_0:0:0_297/2
CTGTGGGCTTTTGTTCTCAGTAATCCTATAACATGTGGTGCTATTTGAATATGAGCCTCAGAATCCAGTATGGGGACTCCAGGAACTCACAACATACAGGGGTTGGTGTTCTGCTCCCTCACCTGGGGCCATGGTGTCCTGCGACGACGA
+
ffffffffffffffffffffffffffffffffffffffffffffffffffffffffffffffffffffffffffffffffffffffffffffffffffffffffffffffffffffffffffffffffffffffffffffffffffffff
@cA01~tA01_GU182340.1_24670_24473_1_0_0_0_0:0:0_1:0:0_298/2
CACAAGTGGATCTATAAATGAATGATCCATTGGGAAGCATCTGTGCATGAAATCTATTTTTTGTTTGTTCTTTTGTTTATTGAGACAGAGTCGCCCTCTGTCTTCCAGGCTACAGTGCAGTGTCACGATCTTGGCTGACTGCAACCTGCG
+
ffffffffffffffffffffffffffffffffffffffffffffffffffffffffffffffffffffffffffffffffffffffffffffffffffffffffffffffffffffffffffffffffffffffffffffffffffffff
@cA01~tA01_GU182340.1_39649_39496_1_0_0_0_0:0:0_0:0:0_299/2
ATCTGTGTTATTCATTCTGCTCCGTTGTTCTATGTGCCTTTCTTCATGCCAACGTCATGCTGTCTTGCTTACTACAGCTCTGTAACATATTTTGAGATCAGGTAGTGTGATGCTCCTGTTTTCTCTTTATACCTTGAAGTCTCAAGACAG
+
ffffffffffffffffffffffffffffffffffffffffffffffffffffffffffffffffffffffffffffffffffffffffffffffffffffffffffffffffffffffffffffffffffffffffffffffffffffff
@cA01~tA01_GU182340.1_119085_118945_1_0_0_0_1:0:0_0:0:0_29a/2
CACAGCTCTGACATTGTACGCCTGTCTTCTACCATCTCCGAACTCCAGATACTCCAACAGCGAAAGGGATCTGGGCCCAACACAGGGCTCAGTGAAATCTCTTCATCTCTCATTTTATGGAGCTGAGACCTCCTACAAGCTAGAAGAATG
+
ffffffffffffffffffffffffffffffffffffffffffffffffffffffffffffffffffffffffffffffffffffffffffffffffffffffffffffffffffffffffffffffffffffffffffffffffffffff
@cA01~tA01_GU182340.1_79970_80206_0_1_0_0_0:0:0_0:0:0_29b/2
GTGGTTCCCCCACCTCTTCTGGCAGAATGACAGCAGCCACACTGCAGCCCCTACCGTCATGGAAACGCTGGAGGGTGTGAGTTACCCTCTTGTCCTCAGAGGACCTGCTGTTCCTAACACTGCTACCCTTCCCTCCTCTGTCGGTGACAC
+
ffffffffffffffffffffffffffffffffffffffffffffffffffffffffffffffffffffffffffffffffffffffffffffffffffffffffffffffffffffffffffffffffffffffffffffffffffffff
@cA01~tA01_GU182340.1_102032_101873_1_0_0_0_0:0:0_0:0:0_29c/2
GCTCTCCCTTCTTCCTTATCTTTTGAAAACTTGGGGATTCTATTGGGTTCACCAAGATGAAAATCCATCATAATCTCCCGGAAATCATTCAGGATACCCTTGTTTTAAGTTCAGCTGACTAGCAACCGTAATTCCATCTGCAATCTTCAT
+
ffffffffffffffffffffffffffffffffffffffffffffffffffffffffffffffffffffffffffffffffffffffffffffffffffffffffffffffffffffffffffffffffffffffffffffffffffffff
@cA01~tA01_GU182340.1_5046_4995_1_0_0_0_0:0:0_0:0:0_29d/2
AGATGATAGATAACAGAGAGATAGGTCATAGATACACAGATGATGATAGATGATAGATACATACATAGATAAATGATAGATCGATCAATAGATAGTAGATAGAAATATGCAGAAAGTTATGAGCAAGACAGAAAGTGAGAGACTCAGAAT
+
ffffffffffffffffffffffffffffffffffffffffffffffffffffffffffffffffffffffffffffffffffffffffffffffffffffffffffffffffffffffffffffffffffffffffffffffffffffff
@cA01~tA01_GU182340.1_110873_111071_0_1_0_0_1:0:0_0:0:0_29e/2
GGTTGAGAGGCCAGGGAGGCAAGGTCGGAACTGTGGGCCGAGCACCCCAGGGTCCCCTCTTCCTAGTTTATGAGAGACTCCCTGACAGGACTTCCCTCCCGTTTCAGGAAAATCCTCTTATGTGGGGAGATGACACCCTAAGGTTTGGAG
+
ffffffffffffffffffffffffffffffffffffffffffffffffffffffffffffffffffffffffffffffffffffffffffffffffffffffffffffffffffffffffffffffffffffffffffffffffffffff
@cA01~tA01_GU182340.1_135578_135707_0_1_0_0_0:0:0_0:0:0_29f/2
GGGCTTTGAGGAAGGAGGAAGGGTACCAGGAGCCAAGGAACATGGGAGCCTCTAGAAGCTGAGAAAAGTGAGAAGCAGATTCTTGCCTGGAACCCTCAGAGGGAAGGCAGCCTTGCTGTCACCTTGATTTTAGCCCAGTGACATGCACGT
+
ffffffffffffffffffffffffffffffffffffffffffffffffffffffffffffffffffffffffffffffffffffffffffffffffffffffffffffffffffffffffffffffffffffffffffffffffffffff
@cA01~tA01_GU182340.1_45646_45466_1_0_0_0_0:0:0_0:0:0_2a0/2
TTCATGTTAGCACAGATTTTAGGCATCTCGTGTTCGGGAGGTTGGATCTCAGACGTGTTTTGAGTTGGTCATAGTGAAGGACACTAGGTGTCAAATTCTAGCGAGAACAATTTCCAGGAAGCCGTGTTCCGCTCTTGAGCGAGCACCCAC
+
ffffffffffffffffffffffffffffffffffffffffffffffffffffffffffffffffffffffffffffffffffffffffffffffffffffffffffffffffffffffffffffffffffffffffffffffffffffff
@cA01~tA01_GU182340.1_95807_95923_0_1_0_0_1:0:0_0:0:0_2a1/2
TCTTTCCATAAGAATCCCACACTTATCTTCCTCATGACCACCTGGGGGTTCCAAGTCCTGGATCATTCACTCTGTGTCCCAGTGACAATGAGAACAATGTCTAGACACTCTCACCTGTGACCACGATGTCCAGGGGATCACTGGGAGCTG
+
ffffffffffffffffffffffffffffffffffffffffffffffffffffffffffffffffffffffffffffffffffffffffffffffffffffffffffffffffffffffffffffffffffffffffffffffffffffff
@cA01~tA01_GU182340.1_39491_39652_0_1_0_0_1:0:0_0:0:0_2a2/2
GAACATGAGACAGGAGAGAGGTGAGGAAATGAGGGTGTCTGTCCTCTACTCAGTGGAAATCTTTGAGGTTGGTTCATGGCCAACACTCTGTTATCTAATATTGGGCCCTGGGAGTCCTGGGATCCTTTTTTCCGTAATTTTTGTATGTGA
+
ffffffffffffffffffffffffffffffffffffffffffffffffffffffffffffffffffffffffffffffffffffffffffffffffffffffffffffffffffffffffffffffffffffffffffffffffffffff
@cA01~tA01_GU182340.1_120223_120069_1_0_0_0_0:0:0_0:0:0_2a3/2
GGAAGCATCTGTGCATGAAATCTATTTGTTTGTTTGTTCGTTTGTTTATTGAGACAGAGTCTCCCTCTGTCTTCCAGGCTACAGTGCAGTGTCACGATCTTGGCTCACTGCAACCTGCGTCTCCTGGATCCAAGTGATTCTCCTGCCTCA
+
ffffffffffffffffffffffffffffffffffffffffffffffffffffffffffffffffffffffffffffffffffffffffffffffffffffffffffffffffffffffffffffffffffffffffffffffffffffff
@cA01~tA01_GU182340.1_125957_125858_1_0_0_0_0:0:0_0:0:0_2a4/2
TTTTTTCTTTCTTGAGACAGACTCTTCCTCTGTCACCCAAGCTGGAGTTCAGTGGCTTGAGCTCAGCTCACTGCAGCCTCCGCCTCCCAGGTTCAAGCAATTCTCGTGCCTCAGGTTTAGTACTAGAAACTCATCAGGAAAATTAGAATG
+
ffffffffffffffffffffffffffffffffffffffffffffffffffffffffffffffffffffffffffffffffffffffffffffffffffffffffffffffffffffffffffffffffffffffffffffffffffffff
@rand_0_0_0_0_1_1_0:0:0_0:0:0_2a5/2
CGTCTACTCCTGTTAGTAAGGCCTTCATTACCACGGGCGATATTAGAGAAGTGATAGCCATCCGTATTACCCTCCACTCCGTTCCCTCAGTGTCTATGTTGAGCCAAGGATACCGGCGCGTTCAGTTTAACCTCTTGATTCATAAACATT
+
ffffffffffffffffffffffffffffffffffffffffffffffffffffffffffffffffffffffffffffffffffffffffffffffffffffffffffffffffffffffffffffffffffffffffffffffffffffff
@rand_0_0_0_0_1_1_0:0:0_0:0:0_2a6/2
GCCTGTCGGGTGAAAGGCCGCGTTCACACCTCGCATGGTTCTTAGCACGGAAGAGTCAAAATACCATACCTCGTATTGAAATCTAACGGTGGACCTGCGTCACGCCCGGGACGAGGGTTGGTCAACGCTTAGCTCCTTCGAATATTGTAA
+
ffffffffffffffffffffffffffffffffffffffffffffffffffffffffffffffffffffffffffffffffffffffffffffffffffffffffffffffffffffffffffffffffffffffffffffffffffffff
@cA01~tA01_GU182340.1_84291_84217_1_0_0_0_0:0:0_0:0:0_2a7/2
TCAGACAAATGTCCTGGAGCATTTCTCCAGTGTTTCCTTTTAGACATTTAATGGATTCAGGTCTTAAGTCATTAATCCATTTTCATCTGATTTTTGTGTATGGTGAGAGGTAGAGGTGCAGTTTCATCCCTCTGCATGTAGATATCCAGT
+
ffffffffffffffffffffffffffffffffffffffffffffffffffffffffffffffffffffffffffffffffffffffffffffffffffffffffffffffffffffffffffffffffffffffffffffffffffffff
@cA01~tA01_GU182340.1_66879_66810_1_0_0_0_0:0:0_0:0:0_2a8/2
GCAGGATTTCCAAGCTAGATGACAACATGACAGGTGGAAACAGGCCCATTCCTTCGCCAGGGGCCCCAAGCTCCATCCCAGGAGATGAGAAGAGGCTCTTCTCATTGGTCAGTGGATCCCTGAGGGGACAGAGGCTCAGCACTGAAGGCT
+
ffffffffffffffffffffffffffffffffffffffffffffffffffffffffffffffffffffffffffffffffffffffffffffffffffffffffffffffffffffffffffffffffffffffffffffffffffffff
@rand_0_0_0_0_1_1_0:0:0_0:0:0_2a9/2
AGCACAGACACACATGCGGGAATACTGATGGGGGGGGAAAGTGAAGATGCGACGCCCAGTCTTTTAGGGGAAGGACTTCCACAACAATTGTACAAAGTTTGTACAATGCAAATTTCGGCACTAGTTGGATACCTCCCGATATTCTATGCG
+
ffffffffffffffffffffffffffffffffffffffffffffffffffffffffffffffffffffffffffffffffffffffffffffffffffffffffffffffffffffffffffffffffffffffffffffffffffffff
@cA01~tA01_GU182340.1_74720_74854_0_1_0_0_0:0:0_0:0:0_2aa/2
TGTTTCAGTACTTTGCCCATTTTTGAATTGAGTTTATTGTGATTGAGTTTTAGGAGTTGTCTGTATATTCTGGATGTTAATCCCTTACAGGTGGTGTGGTTTGAAAACATTTTCTCCCATTCTGTGGGTTGTCTTTTTACTTTGATAATA
+
ffffffffffffffffffffffffffffffffffffffffffffffffffffffffffffffffffffffffffffffffffffffffffffffffffffffffffffffffffffffffffffffffffffffffffffffffffffff
@cA01~tA01_GU182340.1_48616_48786_0_1_0_0_0:0:0_1:0:0_2ab/2
GATAGGCTGCACATCCAGGCCCTTAGCAGCCTGGTTCAATCTCTTTTGGACGAATTGGAATCCTTGGCAGGAGGTATGAACTGATCAGTAAGGCAGGCACCAGTGGCCACACACCCTGTTCCTGGTAGGGACTGGGAGCCACTCTTGCCA
+
ffffffffffffffffffffffffffffffffffffffffffffffffffffffffffffffffffffffffffffffffffffffffffffffffffffffffffffffffffffffffffffffffffffffffffffffffffffff
@cA01~tA01_GU182340.1_55717_55579_1_0_0_0_0:0:0_0:0:0_2ac/2
TCCTTTCCATGTAAAATAACATATTCACAAGCTATGGAGGCTAGGACAGGGACATTTTGGGGTGGGACAGCATTCTCCTGCCTTCCACAAACAGTGAACAAGATGCATTTGGCCTCTGCCCTTGGGACACTGATATTGCAGATGGTTAAA
+
ffffffffffffffffffffffffffffffffffffffffffffffffffffffffffffffffffffffffffffffffffffffffffffffffffffffffffffffffffffffffffffffffffffffffffffffffffffff
@cA01~tA01_GU182340.1_72939_72770_1_0_0_0_0:0:0_0:0:0_2ad/2
GCGCGACATTCTGTCTGTGGGAGATCGGCCAGATGGGTTTCAAGTGTGTTGTATCAGCTGTGACTTTTAGTAATGTTCTTGCTACCACAATATCCACTCGTCCATCCCGAATAATTGTGATGAAATATTGTCCTTGGGATAATATTCATT
+
ffffffffffffffffffffffffffffffffffffffffffffffffffffffffffffffffffffffffffffffffffffffffffffffffffffffffffffffffffffffffffffffffffffffffffffffffffffff
@cA01~tA01_GU182340.1_120745_120903_0_1_0_0_0:0:0_0:0:0_2ae/2
CCTCATATATCTGTCACTCCTTTGCCAGGTATTGATTTATGTGTAGGATGAATAAATCTCAGAAAGAAATTAATTAAGCGAGGATTAAACAAGTAGGAAAATCAAACCCAGCAAGCCTTTCCAGCCAATGATTCTACCTCACAAGCATAT
+
ffffffffffffffffffffffffffffffffffffffffffffffffffffffffffffffffffffffffffffffffffffffffffffffffffffffffffffffffffffffffffffffffffffffffffffffffffffff
@cA01~tA01_GU182340.1_91226_91119_1_0_0_0_0:0:0_0:0:0_2af/2
AATTTTTATTTCTCAATTTTAAATATAAAACATAAAAAAATTACAATAACAAGATAAAATAAACAAGTGTTTTATAGTGTGAGAATACGTTTAGATATATTTTTCTCTATGTGTAACCCTTGGGCCCATGTTATTTATTGAGAAGACATT
+
ffffffffffffffffffffffffffffffffffffffffffffffffffffffffffffffffffffffffffffffffffffffffffffffffffffffffffffffffffffffffffffffffffffffffffffffffffffff
@cA01~tA01_GU182340.1_62700_62832_0_1_0_0_0:0:0_0:0:0_2b0/2
ACCCTTGTGATTACACTGAGCCCAGCAGGACAGTCCAGGCTGTCTCCCCATCTCAAGGTCAACTCAACAACCTGAGCTCCATCTTCCCCTTCAGTGCCTTCCCCTATAACATAAATAGTCACAGACTGCAGGGATTAGAATGCAGTCATC
+
ffffffffffffffffffffffffffffffffffffffffffffffffffffffffffffffffffffffffffffffffffffffffffffffffffffffffffffffffffffffffffffffffffffffffffffffffffffff
@rand_0_0_0_0_1_1_0:0:0_0:0:0_2b1/2
GAAGCGTCGATCACCGTTTCTGCTTTAGGCCGCAGTCTGAACTTAATGTCACCGTGCTAATGAGTAGGCTTCCCTGCATACAGACGCGTGGTGCTTTACCACATACACTCTTGTTCGCTGCTTCTAGCGATGTGCGGGTAACTATTGGAA
+
ffffffffffffffffffffffffffffffffffffffffffffffffffffffffffffffffffffffffffffffffffffffffffffffffffffffffffffffffffffffffffffffffffffffffffffffffffffff
@cA01~tA01_GU182340.1_72648_72857_0_1_0_0_0:0:0_0:0:0_2b2/2
ATGCCAACTACATTTTACTGAATGGACTTTTGTGGATCCCCTCGATGTATATAGTGGCACCTTGAGGTATCATCCCTGTCTTTAGCAAATGAATATTATCCCAAGGACAATATTTCATCACAATTATTCGGGATGGACGAGTGGATATTG
+
ffffffffffffffffffffffffffffffffffffffffffffffffffffffffffffffffffffffffffffffffffffffffffffffffffffffffffffffffffffffffffffffffffffffffffffffffffffff
@cA01~tA01_GU182340.1_96748_96517_1_0_0_0_0:0:0_0:0:0_2b3/2
CTGAGGCTCATATTCCAAATAATCCCACATATGATAGGATCGCTGAGAGACACAGAGAAAAATCAGGGACACCAAAAAGCAAAGACATAAACACACACAAAATGAGCCAGAAGAAGGAGATTAAGAGATTCACAGACACATAAAAAGAAA
+
ffffffffffffffffffffffffffffffffffffffffffffffffffffffffffffffffffffffffffffffffffffffffffffffffffffffffffffffffffffffffffffffffffffffffffffffffffffff
@cA01~tA01_GU182340.1_47011_46863_1_0_0_0_0:0:0_0:0:0_2b4/2
GGGAAGTCCTGTCAGGGAGTCTCTCATAAACTAGGAAGAAGGGACCCTGGGGTGCTGGGCCCACATTTCTGACCTTGCCTCCCTGGCCTTTCATTCCCTTGGCAGAGTCAAGTTCTGTGGGGACCAGGGTTAGACTACGGTGCTCAAAGC
+
ffffffffffffffffffffffffffffffffffffffffffffffffffffffffffffffffffffffffffffffffffffffffffffffffffffffffffffffffffffffffffffffffffffffffffffffffffffff
@cA01~tA01_GU182340.1_16898_16615_1_0_0_0_0:0:0_0:0:0_2b5/2
TGGGAAGAATAATTGTCCCCAGTGATGACTACATTCTAATCCCTGGAGTCTGTGACTATTTATGTTATAGGGGAAGGGACTGAAGGGGAAGATGGAGCTCATGGGGAGACAGCCTGGACTGTCCCACTGGGCTCAGTGTAATCACAAGGG
+
ffffffffffffffffffffffffffffffffffffffffffffffffffffffffffffffffffffffffffffffffffffffffffffffffffffffffffffffffffffffffffffffffffffffffffffffffffffff
@cA01~tA01_GU182340.1_98780_98952_0_1_0_0_0:0:0_0:0:0_2b6/2
GGCTGAGTCAGGACAATCATTTGAACCTAGGAGGCACAGGTTGCAATGAGCCAAGATCTCACCACTTAGACTCCAGCTTGGACTAAGGAGGGAAACTCTTTCTCAAAAAAGAAAAAAAAAAAAAGAGAACTTTCATAGTGTCCAGCAATT
+
ffffffffffffffffffffffffffffffffffffffffffffffffffffffffffffffffffffffffffffffffffffffffffffffffffffffffffffffffffffffffffffffffffffffffffffffffffffff
@cA01~tA01_GU182340.1_5218_5369_0_1_0_0_1:0:0_0:0:0_2b7/2
AGCTCCGGGAGCTGCAGGACAAGGTCACATTCTCTCCTGCCTGAACCGTGGGGCCCGGCTGGGCTGAGAGAGAAGGTTTCCCATATAGACCTGGAAGGAGAAGAGGTGGTTTCCTCAGGGAGGTTCTTCGTTGTCACAGCTCTCCTCACA
+
ffffffffffffffffffffffffffffffffffffffffffffffffffffffffffffffffffffffffffffffffffffffffffffffffffffffffffffffffffffffffffffffffffffffffffffffffffffff
@cA01~tA01_GU182340.1_89176_89340_0_1_0_0_0:0:0_0:0:0_2b8/2
TCTGAGTGCAAGACCCCATTCCATGAATAGCTGTCAGTTCCCATCCCATTGATTCTATCTCCCACTTTCTGCCTGTCATGGAATCTTCTCCTGGATGTGAGTGGCTGCAGGGGACGTGAGGATACAGTTCACAATCAGGCAATGGTCTGT
+
ffffffffffffffffffffffffffffffffffffffffffffffffffffffffffffffffffffffffffffffffffffffffffffffffffffffffffffffffffffffffffffffffffffffffffffffffffffff
@cA01~tA01_GU182340.1_50953_51164_0_1_0_0_1:0:0_0:0:0_2b9/2
AAAGAGCCGAAGCATCTGTAGGTCCCTCCGTGGGTGGCAGGGCCCAGAGGAAAGTCAGCCTGGAATGTTCCGTTGACCTTGGGCCCTGCAGGGAGCCTACGTTCATGGGCCTCCCCTTCCCTGGATAGATGGTACATGTCATAGGAGCTC
+
ffffffffffffffffffffffffffffffffffffffffffffffffffffffffffffffffffffffffffffffffffffffffffffffffffffffffffffffffffffffffffffffffffffffffffffffffffffff
@cA01~tA01_GU182340.1_50857_51034_0_1_0_0_1:0:0_0:0:0_2ba/2
GGTACATGTCATAGGAGCTCCGGGAGCTGCAGGACAAGGTCACATTCTCTCCTGCCAGAACCGTGGGGCCCAGCTGGGCTGAGAGAGAAGGTTTCTCATATAGACCTGGAAGGAGAAGAGGCAGTTTCCTCAGGGAGGATCTTCTTTGTC
+
ffffffffffffffffffffffffffffffffffffffffffffffffffffffffffffffffffffffffffffffffffffffffffffffffffffffffffffffffffffffffffffffffffffffffffffffffffffff
@cA01~tA01_GU182340.1_80065_79892_1_0_0_0_0:0:0_0:0:0_2bb/2
GAGGGAGGCAGCACAGAGGGTGGGCTGATGGGCTGACCATGGGAAGGCCTGGGGGGAGTCTCTCATGAACTAGTAAGAGGAGATCCTGGGAGTCTCTCATGAACTAGTAAGAGGAGATCCTGGGAGTCTCTCATGAACTAGTAAGAGGAG
+
ffffffffffffffffffffffffffffffffffffffffffffffffffffffffffffffffffffffffffffffffffffffffffffffffffffffffffffffffffffffffffffffffffffffffffffffffffffff
@cA01~tA01_GU182340.1_1525_1706_0_1_0_0_0:0:0_0:0:0_2bc/2
ATCCCGCATAGACATGGCGTCTCCCTACAGCAAGTGTCAGCTGAGAACTTTGAGCAGGTGCTGAAGAAGCGACTCTTACTAGATTTTAACACTGCAAAATTACTTACATAAAAGAACACAAGGTAGACACAGGATGGAGGGCATGATCAG
+
ffffffffffffffffffffffffffffffffffffffffffffffffffffffffffffffffffffffffffffffffffffffffffffffffffffffffffffffffffffffffffffffffffffffffffffffffffffff
@cA01~tA01_GU182340.1_124355_124228_1_0_0_0_0:0:0_1:0:0_2bd/2
ACACACTCCTTTGCTTAGCCCACAATTCTCCATTTCACTTGACCCCTGCCCACCTCTCCAACCTAACTGGCTTACTTCCTAGTCTACCTGAGGCTGCAATCACACCGAGGAACTCACAATTCCAAACATACAAGAGGCTGCCTCTTAACA
+
ffffffffffffffffffffffffffffffffffffffffffffffffffffffffffffffffffffffffffffffffffffffffffffffffffffffffffffffffffffffffffffffffffffffffffffffffffffff
@cA01~tA01_GU182340.1_25343_25286_1_0_0_0_0:0:0_0:0:0_2be/2
GTGAAATGTGGTGCTGATTTAGACACTAAATGAATGAAGTAGATGGATATAAGATATGTTTGTGAGGTAGAATCATTGACTGGAAACGCTTACTGGGTTTGATTTTCCTACTTGTTTAATCCTCGCTTAATTAATTTCTTTCTGAGATTT
+
ffffffffffffffffffffffffffffffffffffffffffffffffffffffffffffffffffffffffffffffffffffffffffffffffffffffffffffffffffffffffffffffffffffffffffffffffffffff
@cA01~tA01_GU182340.1_103104_103309_0_1_0_0_0:0:0_0:0:0_2bf/2
CTCCAGAGCAGGAGCTGGGATTACAGGGATGCACCACCATGCTCGGCTAATTTTTGTATTTTTAGGAGAGATAGGGTTTCACCATGTAGAGATAGGGTTTCTCCATGTTGGCCAGGCTGGTCTCGAACTCCTGACTTCTTGGAATCCACT
+
ffffffffffffffffffffffffffffffffffffffffffffffffffffffffffffffffffffffffffffffffffffffffffffffffffffffffffffffffffffffffffffffffffffffffffffffffffffff
@cA01~tA01_GU182340.1_121613_121403_1_0_0_0_0:0:0_0:0:0_2c0/2
AATATAATAAAACACACACGAATGACAAAGGCACCTGAATTCCAATCATCATTTTTCTATTTCTCTATAATTACTTCTTTGATCCTTTATCTTATCCATTAGGCAATGAGCCTAAAACCTCTTCCCTATTTGGCTTTCTGTGAGCATGAG
+
ffffffffffffffffffffffffffffffffffffffffffffffffffffffffffffffffffffffffffffffffffffffffffffffffffffffffffffffffffffffffffffffffffffffffffffffffffffff
@cA01~tA01_GU182340.1_4723_4895_0_1_0_0_0:0:0_0:0:0_2c1/2
TCTATCATCATCTGTGTATCTATGACCTATCTCTCTGTTATCTATCATCTATCAATCAATGTATGTATGTATGCATCTATCCATCTATCATCATGTGTTTATCTTTCTATCTCTCTATATCTATTTATATATCATCTGTCTGTCTTTCTA
+
ffffffffffffffffffffffffffffffffffffffffffffffffffffffffffffffffffffffffffffffffffffffffffffffffffffffffffffffffffffffffffffffffffffffffffffffffffffff
@cA01~tA01_GU182340.1_68364_68180_1_0_0_0_1:0:0_0:0:0_2c2/2
ATGCTATAAATTTACCTGCTTTTTTCCTACATTTTATGCTTAATGTTTTCCGCTGATTTTTCCCAAAGACTAATTTTGTCTAATTTTAATATAGTTATACCACATTTCTAACAGTGATTGCTTGGTATATTTCTACATTGTTTAATTTCA
+
ffffffffffffffffffffffffffffffffffffffffffffffffffffffffffffffffffffffffffffffffffffffffffffffffffffffffffffffffffffffffffffffffffffffffffffffffffffff
@cA01~tA01_GU182340.1_12521_12693_0_1_0_0_0:0:0_0:0:0_2c3/2
AAATGTTTCATCGTGGAATGACTCTGCCAGCTTTCCAGATCTGCAGAGAGTAAGAATATCACTTGTTCATCTGATTCACCATCCTTGGAACCTCCTATGTGCTGCATCTTTGGATGGAAATTGGAGTCTCAGAGACAATTCAGGCTCCAC
+
ffffffffffffffffffffffffffffffffffffffffffffffffffffffffffffffffffffffffffffffffffffffffffffffffffffffffffffffffffffffffffffffffffffffffffffffffffffff
@cA01~tA01_GU182340.1_95573_95725_0_1_0_0_0:0:0_0:0:0_2c4/2
CTGCAAGGGCAAGCATCATGGGACCGATGGAGAAATTGGCCTTGGAGACCCCATCATGGATCTGTCCAACGAGGCGTGAGGGGTCCTTAGAGATCCCCTCTTTGTGCAGAAAGAAGTGCTCAAACATGATATCTGACCAACATTGCAGGA
+
ffffffffffffffffffffffffffffffffffffffffffffffffffffffffffffffffffffffffffffffffffffffffffffffffffffffffffffffffffffffffffffffffffffffffffffffffffffff
@cA01~tA01_GU182340.1_92889_92803_1_0_0_0_1:0:0_0:0:0_2c5/2
CCTAGAAGTGGAGCGATGGGCCTGGAGTGGAGATATGGGCCTGGAGGTGGAGTTATGGGCCTGCAGTAGAGATATGGGCCTGAAGTGGAGATATGGGCCTGGAGTGGAGATATGGGCCTAGAGGTGGAGTTATGGGCCCGGAGGTGGAGT
+
ffffffffffffffffffffffffffffffffffffffffffffffffffffffffffffffffffffffffffffffffffffffffffffffffffffffffffffffffffffffffffffffffffffffffffffffffffffff
@cA01~tA01_GU182340.1_107742_107606_1_0_0_0_0:0:0_0:0:0_2c6/2
ATTTTAGACACTGTTTCTGCTAAGGGGCTCTCTGTGTCCACACTCTTGAGGATGCTGCACTTCATGTAGCCTTATAAAACCCTTTAAATTTAGTAGCCAGAGCCCTCTAATTTGTTATTATAGGCTACTTGCTATTTTTTTTTCTTGAGG
+
ffffffffffffffffffffffffffffffffffffffffffffffffffffffffffffffffffffffffffffffffffffffffffffffffffffffffffffffffffffffffffffffffffffffffffffffffffffff
@cA01~tA01_GU182340.1_9193_9072_1_0_0_0_0:0:0_0:0:0_2c7/2
TAATTTCTTTCTGAGATGTGTTTTTTTTCTACATCTAAATCAATACCTGGCAGAGGAGCGATAGACACATGAGGGGTGGTGCAAATGAAGGGACCTAGTATAATATAATATACAAGACTGTGGATGGGGGCTCACACCTGTAACCCAACA
+
ffffffffffffffffffffffffffffffffffffffffffffffffffffffffffffffffffffffffffffffffffffffffffffffffffffffffffffffffffffffffffffffffffffffffffffffffffffff
@cA01~tA01_GU182340.1_134467_134264_1_0_0_0_0:0:0_0:0:0_2c8/2
TTGTGTAAGGTGACAGGTATAGATGCAGTTTTATTCCTCTGCATGTAGATATCCAGTTTTCCCCACACCATTTATTGAAGACTGTCCTTTCCTGATTGTAAGTTCTCGGCACCTTTGTCAAAGTCCATTAAATGGGCTGGGTATGGTGGC
+
ffffffffffffffffffffffffffffffffffffffffffffffffffffffffffffffffffffffffffffffffffffffffffffffffffffffffffffffffffffffffffffffffffffffffffffffffffffff
@cA01~tA01_GU182340.1_142271_142046_1_0_0_0_0:0:0_0:0:0_2c9/2
GTTCTGAACTGTATCCTCACATCCCCTGCAGCCACTGACATCCAGAAGCTTCCATGACAGGCAGAAAGTGGGAGACAGAATCAATGGGATGCCAATTGAGAGCACTTCATGGGATGGGGTCTTGAACTCAGAGAGATAGAATGTCTGAGT
+
ffffffffffffffffffffffffffffffffffffffffffffffffffffffffffffffffffffffffffffffffffffffffffffffffffffffffffffffffffffffffffffffffffffffffffffffffffffff
@cA01~tA01_GU182340.1_94839_95036_0_1_0_0_0:0:0_0:0:0_2ca/2
TGTGTTGGTTTCCTGTTGCTGCTGCAGAAAATTACCACAAACATGGCAGCGGGAGAGAACACACTGACCCCTTCCACTTCTGGAGACAGAAATTGGATCCAGTTCTCCCTGTGCTGAAATCAAGGTGTCTACAGGGCTGCGTTCCCTCTG
+
ffffffffffffffffffffffffffffffffffffffffffffffffffffffffffffffffffffffffffffffffffffffffffffffffffffffffffffffffffffffffffffffffffffffffffffffffffffff
@cA01~tA01_GU182340.1_125705_125940_0_1_0_0_0:0:0_1:0:0_2cb/2
GATTCAAACTTTTCTTCATGTGTAATGTGCAAAATATCTAAGAGGTATTATTAACATTATCAGAGTAATTGTGACAAAAAGCCATTCTAATTTTCCTGATGAGTTTCTAGTACTAAACCTGAGGCACGAGAATTGCTTTAACCTGGGAGG
+
ffffffffffffffffffffffffffffffffffffffffffffffffffffffffffffffffffffffffffffffffffffffffffffffffffffffffffffffffffffffffffffffffffffffffffffffffffffff
@cA01~tA01_GU182340.1_43696_43608_1_0_0_0_0:0:0_0:0:0_2cc/2
CAGTTCCAAACATACAAGAGGCTCCCTCTTAACACGGCACTTAGACACGTCCTGTTCCACCTTCCCTCATGCTGTTCCACCTCCCCTCAGAGTATCTTTCAGCCTTCTGTCAGCAGTAAAACTTATATATTTTTTAAAATAATTTCAATG
+
ffffffffffffffffffffffffffffffffffffffffffffffffffffffffffffffffffffffffffffffffffffffffffffffffffffffffffffffffffffffffffffffffffffffffffffffffffffff
@cA01~tA01_GU182340.1_3297_3548_0_1_0_0_0:0:0_0:0:0_2cd/2
TGAGGCGCAAGGGGTCCTCAGTGATCCCCTCTCTGTGCAGAAGGAAGCGCTCAAACCTGACATCTGACCAACATTGCAGGATGACCGTCTCTCCCGATTTCACCAGGGGACCTGGGTGGGCCAGGAGGGAAGGTTTTCTGTGGACTCCTA
+
ffffffffffffffffffffffffffffffffffffffffffffffffffffffffffffffffffffffffffffffffffffffffffffffffffffffffffffffffffffffffffffffffffffffffffffffffffffff
@cA01~tA01_GU182340.1_105159_105315_0_1_0_0_0:0:0_0:0:0_2ce/2
CCTGCTTCCCCACATGGCCCTGAGCTCTCTGGCCTGTGCCCCGTGAGACTTACTTTTTTTGTTGGAGCACCAGAGATGAAGGAGAAAGAAGAGGAGGAGGATGAAGAGGATGATGACCACTGAGGTCCCAATCAGAATGTGCAGGTGTCT
+
ffffffffffffffffffffffffffffffffffffffffffffffffffffffffffffffffffffffffffffffffffffffffffffffffffffffffffffffffffffffffffffffffffffffffffffffffffffff
@cA01~tA01_GU182340.1_30933_30862_1_0_0_0_0:0:0_0:0:0_2cf/2
GCAGGGCGCCAAATAACATCCTGTGCGCTGCTGAGCTGAGCTGGGGCACGGCCGCCTGTCTGCACCGGCAGCACCATGTCGCTCACGGTCGTCAGCATGGCGTGTGTTGGTGAGTCCTGGAAGGGAATAGAGGAAGGGAGTGTGGGGTTG
+
ffffffffffffffffffffffffffffffffffffffffffffffffffffffffffffffffffffffffffffffffffffffffffffffffffffffffffffffffffffffffffffffffffffffffffffffffffffff
@cA01~tA01_GU182340.1_113092_112941_1_0_0_0_0:0:0_1:0:0_2d0/2
CAGCAAGGGTGGGATGATGATGCCACCACCAGGCTCCATCCACATAGGGAGGGGTTGATACTCCTCAAATCAGCACGAGGAGCCAGCCTATGGAAACTGGCCCCATGGAGAAGGCACAGACATGGCAAGAGTGGCTCCCAGTCCCCACCA
+
ffffffffffffffffffffffffffffffffffffffffffffffffffffffffffffffffffffffffffffffffffffffffffffffffffffffffffffffffffffffffffffffffffffffffffffffffffffff
@cA01~tA01_GU182340.1_4228_4442_0_1_0_0_0:0:0_0:0:0_2d1/2
TCTATCTCTTTATGTGTCTGTGAGTCTCTCAATTCCCTTCTTCTGGCTCATTCTGTGTGTGTGTTCATGTCTTTGCTTTTTGATTTCCCTGATTTCACTCCGTGTCTCTCTGTGGGCTTTTGTTCTCAGTAATCCTATAACATGTGGTGC
+
ffffffffffffffffffffffffffffffffffffffffffffffffffffffffffffffffffffffffffffffffffffffffffffffffffffffffffffffffffffffffffffffffffffffffffffffffffffff
@cA01~tA01_GU182340.1_7044_6946_1_0_0_0_0:0:0_0:0:0_2d2/2
TTGTTTTTGTTTTTTTTAGACAGTTTCACTCTTGTTGCCCAGGCTGGAGTGCAGTGGTGCCATCTGGGCTCACTGCAACCTCCACCTCCAGGATTCAAGAGATTCCCCAGCCTCAGCCTCCCAAGTAGCTGGGTTACTGGCTCCCACCAC
+
ffffffffffffffffffffffffffffffffffffffffffffffffffffffffffffffffffffffffffffffffffffffffffffffffffffffffffffffffffffffffffffffffffffffffffffffffffffff
@cA01~tA01_GU182340.1_4217_4165_1_0_0_0_0:0:0_0:0:0_2d3/2
ACAGGTTAGAAGGTTCCATTCTGTTTTACCTCTACAAAGTGTTCTCTCCCAGGAGAACCCAAAGAGACACATCTATCTGGCCTGAGTTGGGCCGTGTGGCCCCAGGCTGGTGGCACCTACAGATGCTGTGTTTATTCTTAAACCTCTGCC
+
ffffffffffffffffffffffffffffffffffffffffffffffffffffffffffffffffffffffffffffffffffffffffffffffffffffffffffffffffffffffffffffffffffffffffffffffffffffff
@cA01~tA01_GU182340.1_84821_84978_0_1_0_0_0:0:0_0:0:0_2d4/2
GCATTTGTCCTCCCAGTTAGGAATGCAGGCAGAACAAACACAGCATTTTTCCTGAGAAGAATGTCTGATTTGCACTCATCCTTCTACCCTGAGGTCTCAGCAGCAGAAAATTAGAGATTAAGAGATTTCACTGAGCCCTGTGCTGGGCCC
+
ffffffffffffffffffffffffffffffffffffffffffffffffffffffffffffffffffffffffffffffffffffffffffffffffffffffffffffffffffffffffffffffffffffffffffffffffffffff
@cA01~tA01_GU182340.1_571_390_1_0_0_0_0:0:0_1:0:0_2d5/2
CATGTAAACTGCATGAGCCCCTCACAACATCCTGTGTGCTGCTGAACTGAGCTGGGGCGCAGCCGCCTGTCTGCACCGGCAGCACCATGTCGCTCATGGTCGTCAGCATGGCGTGTGTTGGTGAGTCCTGGAAGGGAATCGAGGGAGGGT
+
ffffffffffffffffffffffffffffffffffffffffffffffffffffffffffffffffffffffffffffffffffffffffffffffffffffffffffffffffffffffffffffffffffffffffffffffffffffff
@cA01~tA01_GU182340.1_80357_80598_0_1_0_0_1:0:0_0:0:0_2d6/2
CAGAAGGGCTTGTCCTGACCACCTTGGGGAGAAGGAGATGCCGCCTCAGAGAGGAGTATGTTGAGCTGCCCCTCCCTCCCTGTGCTCAGAAGATTCTCCCCATTTCTTCTTTCTAAGGCTCCTACCACACCTGGGTGCCTGGGGCTACAG
+
ffffffffffffffffffffffffffffffffffffffffffffffffffffffffffffffffffffffffffffffffffffffffffffffffffffffffffffffffffffffffffffffffffffffffffffffffffffff
@cA01~tA01_GU182340.1_126065_126290_0_1_0_0_0:0:0_0:0:0_2d7/2
CTGACGACCGTGAGCGACATGGTGCTGCCGGTGCAGACAGGAGGCCGCGCCCCAGCTCAGCTCAGCAGCGCACAGGATGTTATTTGGCGCCCTGCCCATGCAGTTTACATGTTGACCACATCATGGGAGGGTGACGTACGCAGGCTCTTT
+
ffffffffffffffffffffffffffffffffffffffffffffffffffffffffffffffffffffffffffffffffffffffffffffffffffffffffffffffffffffffffffffffffffffffffffffffffffffff
@cA01~tA01_GU182340.1_32304_32547_0_1_0_0_0:0:0_0:0:0_2d8/2
TCTATGGCTGCTATCACACCTTGGTGCCCAGGGCTAAAGGAAGGACCCATCCCGCAAACACAAGGTGTCTCCCTACAACAAAAGTGTCAGCTGAGAACTTTGAGCAAGTGCTGAGTAAGAGACTCCTACTAGATTTTAATACTGTAAGAT
+
ffffffffffffffffffffffffffffffffffffffffffffffffffffffffffffffffffffffffffffffffffffffffffffffffffffffffffffffffffffffffffffffffffffffffffffffffffffff
@cA01~tA01_GU182340.1_52734_52901_0_1_0_0_0:0:0_0:0:0_2d9/2
CCTGGGTGAGAAGAGCAAAACTCCATCTCAAAATAAAATGAAATAAAATAAAATGGCTTTTAGCTGCAAGACAGGCAAAAGAAATGCTGGCAAGGTGGTAGAGAAAGGAGAACCCTGGTACCCTGTTGGGAGGAGTGTAAATTAGTACAG
+
ffffffffffffffffffffffffffffffffffffffffffffffffffffffffffffffffffffffffffffffffffffffffffffffffffffffffffffffffffffffffffffffffffffffffffffffffffffff
@cA01~tA01_GU182340.1_46457_46631_0_1_0_0_0:0:0_0:0:0_2da/2
CCTGCAGCAAGAAGAACCCTGGAAAGAAAGATCATGATGGATGACCCATCTGCAGGCAAACCAGGGCACCCTTGCTGCCCCCACTGGGCTGTGAGTCTTGGTAGCCAGGCCCTTCCTGGGCTGAAGGTAAACTCACCCTCAGTGCCTACC
+
ffffffffffffffffffffffffffffffffffffffffffffffffffffffffffffffffffffffffffffffffffffffffffffffffffffffffffffffffffffffffffffffffffffffffffffffffffffff
@cA01~tA01_GU182340.1_59946_59763_1_0_0_0_0:0:0_0:0:0_2db/2
AGACAACAGCCCTGTCTCAAAACCGGGTTGCCAGCTCCCATGTACCAGCAGCTGGAATCTGAAGGCGTGAGTCTGCATCTTAGGGCATCGATCTTCCTCACACCACAAATCTGAATGTGCCTCTCTCTTGCTTACAAATGTCTAAGGTCC
+
ffffffffffffffffffffffffffffffffffffffffffffffffffffffffffffffffffffffffffffffffffffffffffffffffffffffffffffffffffffffffffffffffffffffffffffffffffffff
@rand_0_0_0_0_1_1_0:0:0_0:0:0_2dc/2
ACACGGTAAAAGCGGAGTGTTTTGCGAAAATCGAGAAGAGTCCAAAATGTATCCAGTTCGCTTAAAACCCTCTGAGCGAGGCGTTAGCTCGGAGAAAGGAAGATAACGCCATATACCACCTTGAGTCGGCCAGAGACACAACTTTACTCG
+
ffffffffffffffffffffffffffffffffffffffffffffffffffffffffffffffffffffffffffffffffffffffffffffffffffffffffffffffffffffffffffffffffffffffffffffffffffffff
@cA01~tA01_GU182340.1_30555_30585_0_1_0_0_0:0:0_0:0:0_2dd/2
AATTTACACCTAGCGTCCTTCACTATGACCAACTCAAAACACGTCTCAGATCCAACCTCCTGAACACGAGATGCCTAAAATCTGTGCTAACGTGAAAGACTTTTCATGTATTTTTATTGTTTTTATCTGAGATTCAAACTCTTCTTCATG
+
ffffffffffffffffffffffffffffffffffffffffffffffffffffffffffffffffffffffffffffffffffffffffffffffffffffffffffffffffffffffffffffffffffffffffffffffffffffff
@cA01~tA01_GU182340.1_109465_109318_1_0_0_0_0:0:0_1:0:0_2de/2
GGAGGTGGAGATCTGGGCCTGGAGTGGAGATCTGGGCCTGGAGTGGAGATCTGGGCCTGGAGTGGAGATATGGGCCTGGAGTGGAGATATGGGTCTGCAGTGGAGATATGGGCCTGGAGGTGGAGATATGGGTCTGGAGTGGAGTTATGG
+
ffffffffffffffffffffffffffffffffffffffffffffffffffffffffffffffffffffffffffffffffffffffffffffffffffffffffffffffffffffffffffffffffffffffffffffffffffffff
@cA01~tA01_GU182340.1_14143_14081_1_0_0_0_1:0:0_0:0:0_2df/2
AATTACTCTGATAATGTTAATAATACCTGTTAGACATTTTGCACATTACATATGAAGAAGAGTTTGAATCTCAGATAAAAACAAAAATACATCAAAAATCTTTAATGTAAGCACAGAATTCAATCATCTCGTGTATGAGAGGTTGGATCT
+
ffffffffffffffffffffffffffffffffffffffffffffffffffffffffffffffffffffffffffffffffffffffffffffffffffffffffffffffffffffffffffffffffffffffffffffffffffffff
@cA01~tA01_GU182340.1_51830_51690_1_0_0_0_0:0:0_0:0:0_2e0/2
GAAGCCCATCCTGGCCTCTCACCCACACAGAGATGTCATCACCAGCAACCCCTACACCCTTTACTTTTCTTTGAAGAAATATTTATTGAGGATAAATATACCTATATAGCTTACCACTTTTAACATTTTTTTTTGAGGTGGAGTCTAGCT
+
ffffffffffffffffffffffffffffffffffffffffffffffffffffffffffffffffffffffffffffffffffffffffffffffffffffffffffffffffffffffffffffffffffffffffffffffffffffff
@cA01~tA01_GU182340.1_133228_133406_0_1_0_0_0:0:0_0:0:0_2e1/2
ACTCCAGCCTGGGCGACTATGAGTGAAACTCCATCTCAACATAAATAAATAAATAAATAAAGTAAAGTAAAATGGCTTTTATCTGCAAGACAGGCAAAACAAATGCTGGCAAGATGGTAGAGAAAGGAGAACCCTGGTACCCTGTTGGTA
+
ffffffffffffffffffffffffffffffffffffffffffffffffffffffffffffffffffffffffffffffffffffffffffffffffffffffffffffffffffffffffffffffffffffffffffffffffffffff
@cA01~tA01_GU182340.1_76352_76188_1_0_0_0_0:0:0_0:0:0_2e2/2
CAAATAACATTATATCAAATTGAAAGTTTCTGCAAAGAAAAAAAAAAACTCAACAAGTGGAAAGACAACCTATGGAATGGGAGAATATATTTGCACCCATACATCTAATAAGGAATTAATATCCAAAATATATAAGAAACTCAAACAACT
+
ffffffffffffffffffffffffffffffffffffffffffffffffffffffffffffffffffffffffffffffffffffffffffffffffffffffffffffffffffffffffffffffffffffffffffffffffffffff
@cA01~tA01_GU182340.1_118752_118816_0_1_0_0_2:0:0_0:0:0_2e3/2
GCGTACAATGTCAGAGCTGTGAGATGCTGAGTCAACGCCTGAATCCAAGGTTTCCACCTCCCCAGGGTTCCAAAAGCGGATATAAGAGGGTCCTGTACTCACCGGTTTTGGAGCTTGGTTCAGTGGGTGAAGGCCAACTATTTGAAGGGT
+
ffffffffffffffffffffffffffffffffffffffffffffffffffffffffffffffffffffffffffffffffffffffffffffffffffffffffffffffffffffffffffffffffffffffffffffffffffffff
@cA01~tA01_GU182340.1_127579_127408_1_0_0_0_0:0:0_1:0:0_2e4/2
TCCAAGCTGGGGTGTGCAGGGAGGAAGTGGTGTCAGCAGCAGAGAAAGAGAGGGAAGCAGTGCTAGGAACAGCAGGTCCTCTGAGGTCAAAGGTATAACTGACACCCTCCAGCGTTTCCGTGACGGTAGGGGCTGCAGTGTGGCTGCGGT
+
ffffffffffffffffffffffffffffffffffffffffffffffffffffffffffffffffffffffffffffffffffffffffffffffffffffffffffffffffffffffffffffffffffffffffffffffffffffff
@cA01~tA01_GU182340.1_24393_24546_0_1_0_0_1:0:0_0:0:0_2e5/2
GGCACGGTGGCAGTTGCCTGTAATCCCAGCTACTCGAGAGGCGGAGGCAGGAGAATCACTTGAATCCAGGAGACGCAGGTTGCAGTGAGCCAAGATCGTGACACTGCACTGTAGCCTGGAAGACAGAGGGCGACTCTGTCTCAATAAACA
+
ffffffffffffffffffffffffffffffffffffffffffffffffffffffffffffffffffffffffffffffffffffffffffffffffffffffffffffffffffffffffffffffffffffffffffffffffffffff
@cA01~tA01_GU182340.1_125020_124889_1_0_0_0_0:0:0_0:0:0_2e6/2
AGGTGTTTATTGAACCAACAATAAATCAAAAATATTTTCAGAAAAAAATCCCCGAAGTTTCAAGAAGCAAAAAACTATGTTGAATCGACACAAATTGAGTGGCGTGTAGGCTGTGTCAGGAATTATAAGTAATCAAGGGATGATTTCATG
+
ffffffffffffffffffffffffffffffffffffffffffffffffffffffffffffffffffffffffffffffffffffffffffffffffffffffffffffffffffffffffffffffffffffffffffffffffffffff
@cA01~tA01_GU182340.1_98596_98350_1_0_0_0_0:0:0_0:0:0_2e7/2
CATTTAAGATCAGGAACTCGAGATCACCCTGGCCAACATGTGGGAAATTCATCTTTACTAAACAGACAAGAAAAATTAGCCGAGCATGCTGGCATGCACCTGTAGTCCTAGCTACTTGGGAGGCTGAGGCAGGAGAAGCACTTAAACCCA
+
ffffffffffffffffffffffffffffffffffffffffffffffffffffffffffffffffffffffffffffffffffffffffffffffffffffffffffffffffffffffffffffffffffffffffffffffffffffff
@cA01~tA01_GU182340.1_79912_80063_0_1_0_0_0:0:0_0:0:0_2e8/2
GTGACACCACATCCCCCCACACACCCCAGCTTTGAGCACCTCAGTATCCCGCCTGGGCCACACAGAGCTCAACTCAGCCATGGGGAAGAAAGGCTGGGGAGGGCTAAGACAAAACAGAGGGCTGAGCATACCAGGATCTCCTCTTACTAG
+
ffffffffffffffffffffffffffffffffffffffffffffffffffffffffffffffffffffffffffffffffffffffffffffffffffffffffffffffffffffffffffffffffffffffffffffffffffffff
@cA01~tA01_GU182340.1_6388_6247_1_0_0_0_0:0:0_0:0:0_2e9/2
TGAGAGGCCAAGGCAGGTGGATCATTTGAGATCAGGGGCTCAAGACCACCCTGGCCAACATGGGGAAAATCCATCTGTACTAAAAATACAAAATAATAATAATAATGATAATAATTAGCCGAGCATGGTGGCACATGCCTGTAGTCCCAG
+
ffffffffffffffffffffffffffffffffffffffffffffffffffffffffffffffffffffffffffffffffffffffffffffffffffffffffffffffffffffffffffffffffffffffffffffffffffffff
@cA01~tA01_GU182340.1_131019_131084_0_1_0_0_0:0:0_0:0:0_2ea/2
TTATCTATCTATCTATTTTGTGTCTATCTACAAATTATCTGTCATCTATATCTATGTATCATTTATCTATCAATTGTCTATCTGTCTATCCATCAATCATCTATGTATTATCTGTATCTATGTATCATCTCTCTCTCTCTCTATTACCTC
+
ffffffffffffffffffffffffffffffffffffffffffffffffffffffffffffffffffffffffffffffffffffffffffffffffffffffffffffffffffffffffffffffffffffffffffffffffffffff
@cA01~tA01_GU182340.1_14919_14681_1_0_0_0_0:0:0_0:0:0_2eb/2
GGGCCTGGAGGTTGAGATATGGGCCTGCAGTAGAGATATGGGCTTGTAGTGGAGACATGGGCCTGGAGATGGAGATATGGGCCTGGAGATGGAGATATGGGCCTGCAGTAGAGATAGGGGCCTGGAGTGGAGATATGGGCCTGGAGTGGA
+
ffffffffffffffffffffffffffffffffffffffffffffffffffffffffffffffffffffffffffffffffffffffffffffffffffffffffffffffffffffffffffffffffffffffffffffffffffffff
@cA01~tA01_GU182340.1_363_250_1_0_0_0_1:0:0_0:0:0_2ec/2
GTTATAGTGAAGGATGCAAGGTGTCAATTCTAGTTGGAACAATTTCCAGGAAGCCATGTTCTGCTCTTGACCAAACAGCCACTGGGCCTCATGCAAGGTAGAAATAGCCTGCATACGTCATCCTCCCATGATGTGGTCAGCATGTAAACT
+
ffffffffffffffffffffffffffffffffffffffffffffffffffffffffffffffffffffffffffffffffffffffffffffffffffffffffffffffffffffffffffffffffffffffffffffffffffffff
@cA01~tA01_GU182340.1_308_148_1_0_0_0_0:0:0_0:0:0_2ed/2
CTCAGATAAAAACAACAAAAATACATCAAAAGTCTTTAATGTAAGCCAAGCATTCAGTCATCTCCTGTATGAGAGATTGGATCTGAGACGTGTTTTGAGTTGGTTATAGTGAAGGATGCAAGGTGTCAATTCTAGTTGGAACAATTTCCA
+
ffffffffffffffffffffffffffffffffffffffffffffffffffffffffffffffffffffffffffffffffffffffffffffffffffffffffffffffffffffffffffffffffffffffffffffffffffffff
@rand_0_0_0_0_1_1_0:0:0_0:0:0_2ee/2
TGGCTTAACACCCACCTAACGTCTTCCGAGGAGATCTAGGCCGGGCATTCTAGCCGGGTAACAGGCTCAAATCGAGGGAATATACAACTCAAAAAGTCATAGACGTCAGAATCCCCATGCACGTTAGACCGGAAAACCGCAGTAACTAGT
+
ffffffffffffffffffffffffffffffffffffffffffffffffffffffffffffffffffffffffffffffffffffffffffffffffffffffffffffffffffffffffffffffffffffffffffffffffffffff
@cA01~tA01_GU182340.1_135274_135461_0_1_0_0_0:0:0_0:0:0_2ef/2
CTTCCACACTGCACAGCCTGAGCATGGGGCTGTGGCTGAATGAGTCACTGAGTCGAAGTGTGCGTGCATGAGCTCTGTTCTCTGTTACGGCAAGGCTCTTGCTCTGCTGAGTCAGCCAGGGTTGCCTGATGACCAACAGTAATTCATTCC
+
ffffffffffffffffffffffffffffffffffffffffffffffffffffffffffffffffffffffffffffffffffffffffffffffffffffffffffffffffffffffffffffffffffffffffffffffffffffff
@cA01~tA01_GU182340.1_122847_123022_0_1_0_0_0:0:0_0:0:0_2f0/2
TGACCACTGAGGTCCCAATCAGAACATGTAGGTGTCTGGGGTTACCTGGAAGAAGAGGAGACACCAATAAGAAGCTAATCATAGCAGTTCCTCTTTATGAATTGTCTCGCATTTCTTGATTGGCAGGTAACCACATACAACGTCTCTTTA
+
ffffffffffffffffffffffffffffffffffffffffffffffffffffffffffffffffffffffffffffffffffffffffffffffffffffffffffffffffffffffffffffffffffffffffffffffffffffff
@cA01~tA01_GU182340.1_93814_94018_0_1_0_0_0:0:0_0:0:0_2f1/2
AGGCTCCTACCACACCTGGGTGCCCAGGGCTACAGGAAGGACCCATCCTGCATAGACATGGCGTCTCCCTACAACAAGTGTCAGCTGAGAACTTTGAGCAAGTGCTGGAGAAGCAACTCTTACTAGATTTTAATACTGCAAAATTACTCA
+
ffffffffffffffffffffffffffffffffffffffffffffffffffffffffffffffffffffffffffffffffffffffffffffffffffffffffffffffffffffffffffffffffffffffffffffffffffffff
@cA01~tA01_GU182340.1_13161_13364_0_1_0_0_0:0:0_0:0:0_2f2/2
TCCCCATTCAGATACCAAAATCTGCAGATGCTCAAGCCCCTTGCATGAAATGGCATAGTGAAGCTGGGCACCGTGGCTCACGCCTGTAATCCCAGCACTTTGGGAGGCTGAGCTGGGTAGATCACAAGGTCAGGAGTTCAAGACCAGCTG
+
ffffffffffffffffffffffffffffffffffffffffffffffffffffffffffffffffffffffffffffffffffffffffffffffffffffffffffffffffffffffffffffffffffffffffffffffffffffff
@cA01~tA01_GU182340.1_73724_73562_1_0_0_0_0:0:0_0:0:0_2f3/2
TCCATGGTGAACATGCTAAAGCTGGCCTTCAAAGCTTGAGACAGAGGAAAATTGGGCTTCATCTCTGGGAACTAAATTGGGGAGTGGAGACTCAGTTCTGGCCTGACAGGAGGGAGAAGACCCTGGATCCCAGTGTGGATGGGAAGAAGT
+
ffffffffffffffffffffffffffffffffffffffffffffffffffffffffffffffffffffffffffffffffffffffffffffffffffffffffffffffffffffffffffffffffffffffffffffffffffffff
@cA01~tA01_GU182340.1_92970_93176_0_1_0_0_1:0:0_0:0:0_2f4/2
CTGTGCAGAGACTCAGCCTCCAGGCCCAGATCTCTACCTCCAGGCCTAGATCTACACAACAGGCCCAGATCTCCACTCCAGGTCCGTATCTCCACTCCAGACCCATATCTCCTCTCCAGGCTGATAAGTCCACTCCAGGCCCATATCTCC
+
ffffffffffffffffffffffffffffffffffffffffffffffffffffffffffffffffffffffffffffffffffffffffffffffffffffffffffffffffffffffffffffffffffffffffffffffffffffff
@cA01~tA01_GU182340.1_86037_86216_0_1_0_0_1:0:0_2:0:0_2f5/2
GCTCGGCGCCTTTGCTCACGCCTCTAATCTCAGCACTTTGGGAGGCTGAGACGGGCGGATCCCCTAAGGTTGGGAGTTTGAGATAGCCTGGGCAACATGGTAAAACCTTGTCTGTACTAAAAAAAAATACCAAAAAAAAATTAGCCAGGC
+
ffffffffffffffffffffffffffffffffffffffffffffffffffffffffffffffffffffffffffffffffffffffffffffffffffffffffffffffffffffffffffffffffffffffffffffffffffffff
@cA01~tA01_GU182340.1_89440_89252_1_0_0_0_0:0:0_0:0:0_2f6/2
CTGGCAGGAAAGTCTCTGGCCCAAGGCAGGAGCCAGAGGCAGAGCTTTCTAGAGAGAGCACCAGACACCCTGCCCCTGCCTTCAGCTCACAGACCATTGCCTGATTGTGAACTGTATCCTCACGTCCCCTGCAGCCACTCACATCCAGGA
+
ffffffffffffffffffffffffffffffffffffffffffffffffffffffffffffffffffffffffffffffffffffffffffffffffffffffffffffffffffffffffffffffffffffffffffffffffffffff
@cA01~tA01_GU182340.1_58078_57972_1_0_0_0_0:0:0_0:0:0_2f7/2
TTTCAATGTGACCCAGTCCCTCAAGGCTCAGAAAAGCTCCTCGGGACATATGGAGTCACCCCATTTGCAGTGTAGCTGCGGGAAGCCAGAAAGCAGCCCAGCCTGGGTTTTGTACCCTGGAGCCACAGGAAGCACTCAGCTAAAGCACTG
+
ffffffffffffffffffffffffffffffffffffffffffffffffffffffffffffffffffffffffffffffffffffffffffffffffffffffffffffffffffffffffffffffffffffffffffffffffffffff
@cA01~tA01_GU182340.1_81254_81415_0_1_0_0_0:0:0_0:0:0_2f8/2
ACTGACCCCTTCCACTTCTGGAGACAGAAATCAGACCCTGTTCTTCCTGGGCTACAATCAAGGCATCTGCAGGGCTGCATTCCCTCTGGAGACTCGGGAGAATCAGTTCCATTGATTTCTCCAGCCCCTTCGTGGCTCGTGGTCTTCCTC
+
ffffffffffffffffffffffffffffffffffffffffffffffffffffffffffffffffffffffffffffffffffffffffffffffffffffffffffffffffffffffffffffffffffffffffffffffffffffff
@cA01~tA01_GU182340.1_134687_134612_1_0_0_0_0:0:0_0:0:0_2f9/2
GAGGTTGCATTGAGCTGAGATTGCACCTCTACACTCCAGCCTGCATGACAGAGCAAGATTCTATCACACACACACAAAAGAAAGCCATTGGATGTAAATGCATGGATTATATCTGTGTTCTCCATTCCGTTCCATTTTTTATGTGCCTTT
+
ffffffffffffffffffffffffffffffffffffffffffffffffffffffffffffffffffffffffffffffffffffffffffffffffffffffffffffffffffffffffffffffffffffffffffffffffffffff
@cA01~tA01_GU182340.1_13175_13345_0_1_0_0_0:0:0_0:0:0_2fa/2
ATCTGCAGATGCTCAAGCCCCTTGCATGAAATGGCATAGTGAAGCTGGGCACCGTGGCTCACGCCTGTAATCCCAGCACTTTGGGAGGCTGAGCTGGGTAGATCACAAGGTCAGGAGTTCAAGACCAGCTGGTCCAACATTCTGAAACCC
+
ffffffffffffffffffffffffffffffffffffffffffffffffffffffffffffffffffffffffffffffffffffffffffffffffffffffffffffffffffffffffffffffffffffffffffffffffffffff
@cA01~tA01_GU182340.1_122745_122918_0_1_0_0_0:0:0_0:0:0_2fb/2
TCTCGCATTTCTTGATTGGCAGGTAACCACATACAACGTCTCTTTAGGACAAGCACCCAAATGGCGGGAGACCTAGCTTTCCCCTGCTTTCTCAATTATAGCTCTCATAGTAACCATAGAACGTGCTGAGGATACAACTACTTTAGTTGA
+
ffffffffffffffffffffffffffffffffffffffffffffffffffffffffffffffffffffffffffffffffffffffffffffffffffffffffffffffffffffffffffffffffffffffffffffffffffffff
@cA01~tA01_GU182340.1_46792_46997_0_1_0_0_0:0:0_0:0:0_2fc/2
TTTCCCACCTCTTCTGGTAGAATGACAGCAGCCACACTGCAGCCCCTACCGTCATGGAAACGCTGAAGTGTGTGAGTAACACCTTTGTCCTCAGAGGATCTGCTGTTCCTACCACTTCCCCACCACACACCCCAGCTTTGAGCACCGTAG
+
ffffffffffffffffffffffffffffffffffffffffffffffffffffffffffffffffffffffffffffffffffffffffffffffffffffffffffffffffffffffffffffffffffffffffffffffffffffff
@cA01~tA01_GU182340.1_36665_36439_1_0_0_0_0:0:0_0:0:0_2fd/2
ATGACATGTACCATCTATCCAGGGAGGGGGAGGCCCATGAACGTAGGTTCTCTGCAGGGCCCAAGGTCAACGGAACATTCCAGGCTGACTTTCCTCTGGGCCCTGCCACCCACGGAGGAACCTACAGATGCTTCGGCTCTTTCCGTGACT
+
ffffffffffffffffffffffffffffffffffffffffffffffffffffffffffffffffffffffffffffffffffffffffffffffffffffffffffffffffffffffffffffffffffffffffffffffffffffff
@cA01~tA01_GU182340.1_86704_86871_0_1_0_0_1:0:0_0:0:0_2fe/2
CCACCCCTCATGTATCTCTCACTCCTCTGCCAAGTATTGATTTACATGTAGGAAAAATAAATCTCAGAAAGAAATCAATGAAGTGAAGATTAAACAATTAGGAAAAATCAAACCAGGCAAGCCCTCCCTGCAAATTACTCTACCTCACAA
+
ffffffffffffffffffffffffffffffffffffffffffffffffffffffffffffffffffffffffffffffffffffffffffffffffffffffffffffffffffffffffffffffffffffffffffffffffffffff
@cA01~tA01_GU182340.1_137397_137263_1_0_0_0_0:0:0_0:0:0_2ff/2
AGCTAGATGAGGGGTGGTGCAAATGAAGGGACCTAGTATAGCATAATATACAAGGCTGTGAACGGTGGCTCACGCCTGTAACCCAGCACTTCAGGAGGCCAACGCGGGTGGATCACATGAAGTCAGGAGTTCGAGACCAGCCTGGCCAAC
+
ffffffffffffffffffffffffffffffffffffffffffffffffffffffffffffffffffffffffffffffffffffffffffffffffffffffffffffffffffffffffffffffffffffffffffffffffffffff
@cA01~tA01_GU182340.1_59624_59419_1_0_0_0_0:0:0_0:0:0_300/2
AGAGTCTGCAGGAAACAGAACAGCGAATAGCGAGGTAGGTACTCCTCGGCCCGGGCTCGTGGCTACTGTTATTCCCAAAGAGTCCTGGAAAATGTGAGCACCCTCCCTCACTCAGCATTTCCCTCTCTCCAGGACTCTGATGAACAAGAC
+
ffffffffffffffffffffffffffffffffffffffffffffffffffffffffffffffffffffffffffffffffffffffffffffffffffffffffffffffffffffffffffffffffffffffffffffffffffffff
@cA01~tA01_GU182340.1_107920_107770_1_0_0_0_0:0:0_1:0:0_301/2
GTCGCTCAGGCGGGACTGTAGTGGAGCAATCTCAGCTCACTGCAACTTCCGCCTCCCAGGTTCAGGCGATTCTCGTGCCTCAGTCTCTTGAGTAGCTGGCGTTTCAGGTGCCTGCCACCAGGCATGGCTAATTTTTGAATTTTTAGCAGA
+
ffffffffffffffffffffffffffffffffffffffffffffffffffffffffffffffffffffffffffffffffffffffffffffffffffffffffffffffffffffffffffffffffffffffffffffffffffffff
@rand_0_0_0_0_1_1_0:0:0_0:0:0_302/2
TAGGTAACTTGTCTGCTTGATTGAATATGAATATCGCCCACCGGTTGGCCGATAATTTTAAGTCGCTTTTAAGCCGAGCTACAGTAGCGATATCCCAAACCATTCTCAGGAAGAGAGCCGATAAGCAAAGCAGTCGACCCATTTTAAGCG
+
ffffffffffffffffffffffffffffffffffffffffffffffffffffffffffffffffffffffffffffffffffffffffffffffffffffffffffffffffffffffffffffffffffffffffffffffffffffff
@cA01~tA01_GU182340.1_8809_8933_0_1_0_0_0:0:0_0:0:0_303/2
GAAAGAAATTAATGAAACAAGGATTAAACTACTAGGAAAAATCAAACCCAGCAAGCCCTCCCTGCAAATGATTCTACCTCACAAGCATAGCTTATATCCATCTTTCATTCATTTAGTGTGTAAATCAACCCTACGTTTCACCAGTGGGGC
+
ffffffffffffffffffffffffffffffffffffffffffffffffffffffffffffffffffffffffffffffffffffffffffffffffffffffffffffffffffffffffffffffffffffffffffffffffffffff
@cA01~tA01_GU182340.1_85361_85180_1_0_0_0_0:0:0_0:0:0_304/2
TGTAGAGAAGTTCTACTTGCCAAGGAATGAGCTCCTGTCTGTCATGATCCAACCCTGGTTGACTTAGTGGAACAAGAGCTTTGCGGTAAGAGAGAACGTAGTTCATCCGTGCACATGACACTTCCACTTACTCGTTCAGCCACTGCCCCA
+
ffffffffffffffffffffffffffffffffffffffffffffffffffffffffffffffffffffffffffffffffffffffffffffffffffffffffffffffffffffffffffffffffffffffffffffffffffffff
@cA01~tA01_GU182340.1_8805_8923_0_1_0_0_2:0:0_0:0:0_305/2
AATGAAACAAGGATTAAACTACTAGGAAAAATCAAACCCAGCAAGCCCTCCCTGCAAATGATTCTACCTCACAAGCATAGCTTATATCCATCTTTCATTCATTTAGTGTGTAAATCAACCCTACGTTTCACCAGTGGGGCGGGAATTGCC
+
ffffffffffffffffffffffffffffffffffffffffffffffffffffffffffffffffffffffffffffffffffffffffffffffffffffffffffffffffffffffffffffffffffffffffffffffffffffff
@cA01~tA01_GU182340.1_27642_27726_0_1_0_0_0:0:0_0:0:0_306/2
ACATGAGGATACAGTTCAGAATCAGGCAATGGTCTGTGAGCTGAAGGCAGGGACAGGGAGTCTGGTGCTCTCTCTAGAAAGTCCTCCCTCTGTGGCTGCTGCCTTGGGCCAGGGACCATCCTGTCTGTGAGGAACACACACCTGAGTGCT
+
ffffffffffffffffffffffffffffffffffffffffffffffffffffffffffffffffffffffffffffffffffffffffffffffffffffffffffffffffffffffffffffffffffffffffffffffffffffff
@cA01~tA01_GU182340.1_1980_2225_0_1_0_0_0:0:0_0:0:0_307/2
CTGGGCCTGGATGATTGGACCCTGATGGACACCCCCACCAGAAGCTCTGGGATTCAGGAGGTGGGACAGTGAGAAGCCCAGACAGAAAGCCTCTGACCTGTGACCATGATCACCACAGGGTTGCTGGGTGCCGACCACCCAGTGGGGGAG
+
ffffffffffffffffffffffffffffffffffffffffffffffffffffffffffffffffffffffffffffffffffffffffffffffffffffffffffffffffffffffffffffffffffffffffffffffffffffff
@cA01~tA01_GU182340.1_50841_50950_0_1_0_0_0:0:0_0:0:0_308/2
GAGAAGGTTTCTCATATAGACCTGGAAGGAGAAGAGGCAGTTTCCTCAGGGAGGATCTTCTTTGTCACAGCTCCCTTCACCTGAGCTGAGAACTCACTCCCCTGTTCTATGACCTAATGCTCTCTCTCTCTCTCTCTCACCCTCTACCCC
+
ffffffffffffffffffffffffffffffffffffffffffffffffffffffffffffffffffffffffffffffffffffffffffffffffffffffffffffffffffffffffffffffffffffffffffffffffffffff
@cA01~tA01_GU182340.1_50856_51012_0_1_0_0_0:0:0_0:0:0_309/2
GGAGCTGCAGGACAAGGTCACATTCTCTCCTGCCAGAACCGTGGGGCCCAGCTGGGCTGAGAGAGAAGGTTTCTCATATAGACCTGGAAGGAGAAGAGGCAGTTTCCTCAGGGAGGATCTTCTTTGTCACAGCTCCCTTCACCTGAGCTG
+
ffffffffffffffffffffffffffffffffffffffffffffffffffffffffffffffffffffffffffffffffffffffffffffffffffffffffffffffffffffffffffffffffffffffffffffffffffffff
@cA01~tA01_GU182340.1_37883_37827_1_0_0_0_0:0:0_0:0:0_30a/2
TTCGTTTGTTGTTTTGTTTTTGTTTTTGAGACAGTTTCCCTCTGTGCCCAGGCTGGAGTACAAGTGATGTCATCTTGGCTCATTGCAACCTCTGCCTCCTGGGTTCAAATGATTTTCCTGCCTCAGCCTCCCTAGTATCAGGGATTATAG
+
ffffffffffffffffffffffffffffffffffffffffffffffffffffffffffffffffffffffffffffffffffffffffffffffffffffffffffffffffffffffffffffffffffffffffffffffffffffff
@cA01~tA01_GU182340.1_140262_140427_0_1_0_0_0:0:0_0:0:0_30b/2
TTCACAATTGCTTCAAAGAGAATAAAATACCTAGGAATCCAACTTACAAGGGATATGAAGGACCTCTTCAAGGAGAACTACAAACCACTGCTCAATGAAATAAAAGAGGATACAAACAAATGGAAGAACATTCCATGCTCATGGGTAGGA
+
ffffffffffffffffffffffffffffffffffffffffffffffffffffffffffffffffffffffffffffffffffffffffffffffffffffffffffffffffffffffffffffffffffffffffffffffffffffff
@cA01~tA01_GU182340.1_116154_116323_0_1_0_0_0:0:0_0:0:0_30c/2
AAGAAAAGGGTGGAGGATAAAACAAACAAACAAAAAATTTATATGTATGTATTTATGACCACTAGACCTTACACTTAAAATTGGTAAACGTGGCCGGGCGCGGTGGCTCATGCCTGTAATCCCAGCACTTTGGGAGCCTGAGGCGGGTGG
+
ffffffffffffffffffffffffffffffffffffffffffffffffffffffffffffffffffffffffffffffffffffffffffffffffffffffffffffffffffffffffffffffffffffffffffffffffffffff
@cA01~tA01_GU182340.1_19716_19584_1_0_0_0_0:0:0_2:0:0_30d/2
GTGGAGGGTGAGAGACAGAGAGAGAGAGAGCATTAGGTCATAGAGCAGGGAAGTGAGTTCTCAGCTCAGGTGAAGGGAGCTGTGACAAGGAAGATCCTCCGTAAGGAAAATGCCTCTTCTCCTCCAGGTCTATATGAGAAACCTTCTCTC
+
ffffffffffffffffffffffffffffffffffffffffffffffffffffffffffffffffffffffffffffffffffffffffffffffffffffffffffffffffffffffffffffffffffffffffffffffffffffff
@cA01~tA01_GU182340.1_7880_7815_1_0_0_0_0:0:0_1:0:0_30e/2
TTGGGATTCTATTGGGGTCACCAAGATAATCCATCTCAATCTCCCTAAAATCATCCAGCGTACCCTCTTTTTAAGTTCAGCTGATTAGCAACCGTAATGCCCTCTGCAATCTTCATTCCTCCTTTCCTGTAAAATAACATATTCACAAGC
+
ffffffffffffffffffffffffffffffffffffffffffffffffffffffffffffffffffffffffffffffffffffffffffffffffffffffffffffffffffffffffffffffffffffffffffffffffffffff
@cA01~tA01_GU182340.1_20862_21032_0_1_0_0_1:0:0_0:0:0_30f/2
TCTGCACTCGTATGATTGGTGCAGCACTGTTCACAGTAGCCAAGATGTGGAGTCAACCTACCTGCCCATCAGTGGATGAATGGATAGAGAGAATGTAGTACATACGCACAGTGGAGACTACTCATCCATAGAAAGAATAACATCCTGATA
+
ffffffffffffffffffffffffffffffffffffffffffffffffffffffffffffffffffffffffffffffffffffffffffffffffffffffffffffffffffffffffffffffffffffffffffffffffffffff
@cA01~tA01_GU182340.1_35429_35198_1_0_0_0_1:0:0_0:0:0_310/2
CCCATATTTCTGACCTGAGTTGGGCCCTGTGGCCTCAGGCCTTGTGGCACCTACAGATGCCGTGTTTATTCTGACACCTCTGCCTTCCATGTAATGGAGAGTAACCGTCCCAGGATATCATGGCCCCAGAACACCAACTCCTGTATGCTG
+
ffffffffffffffffffffffffffffffffffffffffffffffffffffffffffffffffffffffffffffffffffffffffffffffffffffffffffffffffffffffffffffffffffffffffffffffffffffff
@cA01~tA01_GU182340.1_64165_64036_1_0_0_0_1:0:0_0:0:0_311/2
AGCCTCACTCATTCTAGGTGCCATGGATGGGATGATAAAGAGAGATGCCTTCTAAAGTCACAACCTCTCTTCCTAGGAGTCCACAGAAAACCTTCCCTCCTGGCCCACCCAGGTCCCCTGGTGAAATCAGAAGAGACAGTCATCCTGCAA
+
ffffffffffffffffffffffffffffffffffffffffffffffffffffffffffffffffffffffffffffffffffffffffffffffffffffffffffffffffffffffffffffffffffffffffffffffffffffff
@cA01~tA01_GU182340.1_128634_128727_0_1_0_0_0:0:0_0:0:0_312/2
CCTGGGTTCCTGTGTCGGTTTCCTGTTGCTGCTGCAGAAAATTATCACAAACATGGCAGCAGGAGAGAACACACTGACCCCTTCCACTTCTGGGGACAGAAATTGGATCCAGTTCTCCCTGTGCTGAAATCAAGGCATCTGCAGGGCTGC
+
ffffffffffffffffffffffffffffffffffffffffffffffffffffffffffffffffffffffffffffffffffffffffffffffffffffffffffffffffffffffffffffffffffffffffffffffffffffff
@cA01~tA01_GU182340.1_83921_84017_0_1_0_0_0:0:0_0:0:0_313/2
ACAAAAAAAATAGACCATTGGGATTATATCAAATCAAGCAGCTTCTGCACCGCAAAGGAAGCAACCAATGAAGTGAAGAAGAGAAAACCCACAGAATGGGAGCAAATATTTGCAAACTATGCATCTGAGATGGGATTAATAACTAGAATA
+
ffffffffffffffffffffffffffffffffffffffffffffffffffffffffffffffffffffffffffffffffffffffffffffffffffffffffffffffffffffffffffffffffffffffffffffffffffffff
@cA01~tA01_GU182340.1_43272_43511_0_1_0_0_0:0:0_0:0:0_314/2
AGGACGTGTCTAAGTGCCGTGTTAAGAGGGAGCCTCTTGTATGTTTGGAACTGTGAGTTCCTCAGTGTGATTGCAGCCTCAAGTAGACTAGGAAGTAAGCCAGTAAGGTTGGAGAGGTGGGCAGGGGTCAAGTGAAATGGAGAATTGTGG
+
ffffffffffffffffffffffffffffffffffffffffffffffffffffffffffffffffffffffffffffffffffffffffffffffffffffffffffffffffffffffffffffffffffffffffffffffffffffff
@cA01~tA01_GU182340.1_7640_7489_1_0_0_0_0:0:0_0:0:0_315/2
AAGCTTCGTGGATGAAAACATGTTTTTCTTAATTATCTCACAGTGCTGTAACTCAGAAGTATGAACTGCATTTCACTGGGCTGATATCAAAGGGACAGTAAGGCTGGATTTCTTTTTAAGGTTCCAAGCAAGAATCTGCTCCTTAACGTT
+
ffffffffffffffffffffffffffffffffffffffffffffffffffffffffffffffffffffffffffffffffffffffffffffffffffffffffffffffffffffffffffffffffffffffffffffffffffffff
@cA01~tA01_GU182340.1_133425_133236_1_0_0_0_0:0:0_0:0:0_316/2
ATCCCAATTTTGGGCAGGCTGCTCTCAAACTCCTGACCTCAAGTGAGGTGCCTGCCTCGGTTTCCCAAAGTGCTGAAGTTACAGGCATAAGCCACTATGCCCAGCCTCCTTTTAGTTTTTTAAAGATTTTCCATACTTTTCTCCATAATA
+
ffffffffffffffffffffffffffffffffffffffffffffffffffffffffffffffffffffffffffffffffffffffffffffffffffffffffffffffffffffffffffffffffffffffffffffffffffffff
@cA01~tA01_GU182340.1_19343_19121_1_0_0_0_0:0:0_0:0:0_317/2
GATACATAGATGATGATTGATTGATTCATTAATAGATAATACATAGAGATGATGATGATGAAGACAGATAATACGTACAGATAGAGAGGCAGACAGAAATCATAGAGAGAGAGATGATACATACATATAAATAACAGATGATTGATGGAT
+
ffffffffffffffffffffffffffffffffffffffffffffffffffffffffffffffffffffffffffffffffffffffffffffffffffffffffffffffffffffffffffffffffffffffffffffffffffffff
@cA01~tA01_GU182340.1_94361_94506_0_1_0_0_1:0:0_0:0:0_318/2
CCCCAAATACAGTCAGGGCCTGGGTGATGGGACCCTGACGGACACCCCCACCAGAAGCTCTGGGATTCAGGAGGTGGGACAGTGAGAAGCCCAGACGGAAAGCCTCTGACCTGTGACCATGATCACCACGGGGTTGCTGGGTGCCGACCA
+
ffffffffffffffffffffffffffffffffffffffffffffffffffffffffffffffffffffffffffffffffffffffffffffffffffffffffffffffffffffffffffffffffffffffffffffffffffffff
@cA01~tA01_GU182340.1_58688_58858_0_1_0_0_0:0:0_0:0:0_319/2
CACCTGAGTGCTCCCATCCTGCTTCCCCACATGGCCCTGAGCTCTCTGGCCTCTGCTTCGTGAGACTTACTTTTTTTGTTGGAGCACCAGCGATGAAGGAGAAAGAAGAGGAGGATGAAGAGGATGATGACCACTGAGGTCCCAATCAGA
+
ffffffffffffffffffffffffffffffffffffffffffffffffffffffffffffffffffffffffffffffffffffffffffffffffffffffffffffffffffffffffffffffffffffffffffffffffffffff
@rand_0_0_0_0_1_1_0:0:0_0:0:0_31a/2
GTTCTGGTACTGTGTTTCGTCGTTGAATCGGCTACTATATCCCAGTGCTGACTTTCACTATCTCCGTCTATGATCTCACGCCCAAACATTTTTTCTTCGGTTTCAGCGACTCAGTAGCGCCTTGATCGGCACTCAGGAACAGAGCATTCA
+
ffffffffffffffffffffffffffffffffffffffffffffffffffffffffffffffffffffffffffffffffffffffffffffffffffffffffffffffffffffffffffffffffffffffffffffffffffffff
@rand_0_0_0_0_1_1_0:0:0_0:0:0_31b/2
GTACACATCGTTCGGCGCAGTTAGCGAATCATGATCCTCGCACCCCGCAGGCTTTACACGTGTGCCATAGGTAGGTTATACAGAGTCCTACGAAGAGAAGGAACGAACAGAGAGGGGGGTCTGAGTGGTTAACCGAAAAACCACATGACA
+
ffffffffffffffffffffffffffffffffffffffffffffffffffffffffffffffffffffffffffffffffffffffffffffffffffffffffffffffffffffffffffffffffffffffffffffffffffffff
@cA01~tA01_GU182340.1_58951_58701_1_0_0_0_0:0:0_0:0:0_31c/2
CTGGGTCTCCTGCCATCTGGGTGCTTGTCCTAAAGAGGTGTTTTATGTGGTTACCTGTCAATCAAGAAATGCGAGACAATTCATAAAGAGGAACTGCTAAGATTAGCTTCTTATTGGTGTCTCATCTTCTTCCAGGTAACCCCCGACACC
+
ffffffffffffffffffffffffffffffffffffffffffffffffffffffffffffffffffffffffffffffffffffffffffffffffffffffffffffffffffffffffffffffffffffffffffffffffffffff
@cA01~tA01_GU182340.1_26411_26159_1_0_0_0_0:0:0_0:0:0_31d/2
GATACTCCTTGGAGTGAGTCCAGATCTTGGAATCAGAGATCAGTGCCAGCACTAGCTCCTGCTCCCCTTTCCTACTAATTCACAGGAGGACAGGTGGTATTGAAGCAATAGATGGCCGAGGGGGTGGTCCTTCCCCCAGCCTCTCGGGTA
+
ffffffffffffffffffffffffffffffffffffffffffffffffffffffffffffffffffffffffffffffffffffffffffffffffffffffffffffffffffffffffffffffffffffffffffffffffffffff
@rand_0_0_0_0_1_1_0:0:0_0:0:0_31e/2
CAGGTCCTGCCGAAGGATGGGGGGTCCACGCCTATTGAGTCACCAACTTAATTACATGGGTCTGTCGCGACTGGGAAGCTCGCGACACTACTCTTCTCTTTCGGGTCGTCCCTACTTCTCTAACACCTTAGGAGATCTACCTTGACGGTA
+
ffffffffffffffffffffffffffffffffffffffffffffffffffffffffffffffffffffffffffffffffffffffffffffffffffffffffffffffffffffffffffffffffffffffffffffffffffffff
@cA01~tA01_GU182340.1_99402_99551_0_1_0_0_0:0:0_1:0:0_31f/2
TTCAGGAGGCGGAGGTGGGCGGATCACCTGAGGTCGGGAGACCAGCCTGACCATCATGGAGAAACTCCCTCTCTACTAAACATACATAAATTAGCTAGGCGTGGTGGCACATGCCTGTAATCCCAGCTACTTTGGAGGCTGAGGCAGGAG
+
ffffffffffffffffffffffffffffffffffffffffffffffffffffffffffffffffffffffffffffffffffffffffffffffffffffffffffffffffffffffffffffffffffffffffffffffffffffff
@cA01~tA01_GU182340.1_136414_136559_0_1_0_0_1:0:0_0:0:0_320/2
TGTCACAAATATCTGATTAGTGAGAACTTCTCTGTCACCTGAAATAATACACTCAGCATTATCTATTATTGATTTGAAAATTTGGCTTGGCCCCGTGGCTCATGCCTCTTATCCCAGCGTGTTGGGAGGCAGAGGCTATTGGATCACCTG
+
ffffffffffffffffffffffffffffffffffffffffffffffffffffffffffffffffffffffffffffffffffffffffffffffffffffffffffffffffffffffffffffffffffffffffffffffffffffff
@cA01~tA01_GU182340.1_24436_24606_0_1_0_0_0:0:0_0:0:0_321/2
AAGCTTGGCCAACGTGGTGAAACATCCTCTCTACAAAAAATATACAAAAAGAATTAGCCGGGCACGGTGGCAGTTGCCTGTAATCCCAGCTACTCGAGAGGCGGAGGCAGGAGAATCACTTGAATCCAGGAGACGCAGGTTGCAGTGAGC
+
ffffffffffffffffffffffffffffffffffffffffffffffffffffffffffffffffffffffffffffffffffffffffffffffffffffffffffffffffffffffffffffffffffffffffffffffffffffff
@cA01~tA01_GU182340.1_8796_8888_0_1_0_0_0:0:0_0:0:0_322/2
ACCCAGCAAGCCCTCCCTGCAAATGATTCTACCTCACAAGCATAGCTTATATCCATCTTTCATTCATTTAGTGTGTAAATCAACCCTACGTTTCACCAGTGGGGCGGGAATTGCCTTTTCCACGGTCTCCTAGATTCCAGTTACGCACCT
+
ffffffffffffffffffffffffffffffffffffffffffffffffffffffffffffffffffffffffffffffffffffffffffffffffffffffffffffffffffffffffffffffffffffffffffffffffffffff
@cA01~tA01_GU182340.1_24707_24488_1_0_0_0_0:0:0_0:0:0_323/2
AAATGAATGATCCATTGGGAAGCATCTGTGCATGAAATCTATTTTTTGTTTGTTCTTTTGTTTATTGAGACAGAGTCGCCCTCTGTCTTCCAGGCTACAGTGCAGTGTCACGATCTTGGCTCACTGCAACCTGCGTCTCCTGGATTCAAG
+
ffffffffffffffffffffffffffffffffffffffffffffffffffffffffffffffffffffffffffffffffffffffffffffffffffffffffffffffffffffffffffffffffffffffffffffffffffffff
@cA01~tA01_GU182340.1_138160_138318_0_1_0_0_0:0:0_0:0:0_324/2
GCTTCTGTTGTCACTCGCTGCTTATCTGTTAGTAATGAACCTGCCTATGTAACGTATTCTCTGTGTGTTCTGTCTCCCTGGAGTGACGGTGAGTGATAGAAATTGGCATAGGCCCAGGTGCAGTACAGCAGGTGTTTAGAGTCTTCTCTG
+
ffffffffffffffffffffffffffffffffffffffffffffffffffffffffffffffffffffffffffffffffffffffffffffffffffffffffffffffffffffffffffffffffffffffffffffffffffffff
@cA01~tA01_GU182340.1_38968_39140_0_1_0_0_1:0:0_0:0:0_325/2
GTGGAGACGATGTTTCATCACGTTGGCCAGACTAATCTTGAACTCTTGGCCTCAGGTGATCCACCCACCTCGGGCTCCCAAAGTGCTGAAATTGCAGGTGTCAGCCACCATGCCCAGCCCATCCAATGGACTTTGACAAAGGTGCCAAGA
+
ffffffffffffffffffffffffffffffffffffffffffffffffffffffffffffffffffffffffffffffffffffffffffffffffffffffffffffffffffffffffffffffffffffffffffffffffffffff
@cA01~tA01_GU182340.1_126049_125851_1_0_0_0_0:0:0_1:0:0_326/2
TGCTTTTTTTTTTCTTTCTTGAGACAGACTCTTCCACTGTCACCCAAGCTGGAGTTCAGTGGCTTGAGCTCAGCTCACTGCAGCCTCCGCCTCCCAGGTTCAAGCAATTCTCGTGCCTCAGGTTTAGTACTAGAAACTCATCAGGAAAAT
+
ffffffffffffffffffffffffffffffffffffffffffffffffffffffffffffffffffffffffffffffffffffffffffffffffffffffffffffffffffffffffffffffffffffffffffffffffffffff
@cA01~tA01_GU182340.1_83182_83287_0_1_0_0_0:0:0_0:0:0_327/2
TGCCATTGCACTCCAGCTTGGGCAACAAGAGTGAAACGCTATGTCAAAAAAACAAAAAGCATAAAACAAAACCTAAAAAGAGAACATCCAGAGGATCTAGCAATTCCACTAGTGGGTGTAAATGCAAAGAAAAGGACTTCAGTGTATTGA
+
ffffffffffffffffffffffffffffffffffffffffffffffffffffffffffffffffffffffffffffffffffffffffffffffffffffffffffffffffffffffffffffffffffffffffffffffffffffff
@cA01~tA01_GU182340.1_138358_138216_1_0_0_0_0:0:0_0:0:0_328/2
TTTTGTGTCCTTTTCTTGGAGAATGTAATTTGAGTCAAGAGGGTTGTGGATGTAGAAACTGTAAAGCACATTCACTGTGTATCAATCCCAGTCCAGTCTTTCCAGAGAAGACTCTAAACACCTGCTGTACTGCACCTGGGCCTATGCCAA
+
ffffffffffffffffffffffffffffffffffffffffffffffffffffffffffffffffffffffffffffffffffffffffffffffffffffffffffffffffffffffffffffffffffffffffffffffffffffff
@cA01~tA01_GU182340.1_97227_96977_1_0_0_0_0:0:0_0:0:0_329/2
GATATATACATAGATGATACATAAATAGAGACAGAGAGGCAGACAGAGAGGTAATAGAGAGAGAGATAGATGATACATATATAGATAATAGATGATTGATGGATAGATAGACAGACAGACAATTGATAGAGAGATAGATAAGTGATACAT
+
ffffffffffffffffffffffffffffffffffffffffffffffffffffffffffffffffffffffffffffffffffffffffffffffffffffffffffffffffffffffffffffffffffffffffffffffffffffff
@cA01~tA01_GU182340.1_16682_16443_1_0_0_0_0:0:0_0:0:0_32a/2
AACCCCCTGGTGATCGTGGTCATAGGTCAGAGGGCTCCTGTCTTGGATTCTCCTTGTCCCACCTCCTGAATCCCAGAGCTTCTGTTGGGCATGTCCTTGAGGGTCCCATCACGCAGGCCCTGACTGTATTTGTGGTAAAGGGGGATTGAA
+
ffffffffffffffffffffffffffffffffffffffffffffffffffffffffffffffffffffffffffffffffffffffffffffffffffffffffffffffffffffffffffffffffffffffffffffffffffffff
@cA01~tA01_GU182340.1_100056_99932_1_0_0_0_0:0:0_1:0:0_32b/2
CAGTTATTAATCCCGTCTCAGATGAATAGTTGGCAAATATTTGCTCCTATTTTGTCGGTTGTCTCTTCACTTTCTTGGTTTATCTTTTGTGGTGCAGAAGTTGCTTGGTTTGATGTAATCCTAATGGTCTATTTTTTGCTTTGATTACTT
+
ffffffffffffffffffffffffffffffffffffffffffffffffffffffffffffffffffffffffffffffffffffffffffffffffffffffffffffffffffffffffffffffffffffffffffffffffffffff
@cA01~tA01_GU182340.1_52046_51867_1_0_0_0_0:0:0_0:0:0_32c/2
ACAATCTCAGCTCACTGCAACCTCCGCCTCCTGGGTTCAAGCGATTCTCCTGCCTCAGCCACCTGAGTAGCTAGTGCTACAGGCACGCACCACCACGCCAGGCTACTTTTTGTATTTTTAGTAGAGAGGTGGTTTCACCATGTTGGTCGA
+
ffffffffffffffffffffffffffffffffffffffffffffffffffffffffffffffffffffffffffffffffffffffffffffffffffffffffffffffffffffffffffffffffffffffffffffffffffffff
@cA01~tA01_GU182340.1_103935_104173_0_1_0_0_0:0:0_0:0:0_32d/2
CAGGTGCAGTCCAGGAGGTGTTTAGAGTCTTCTCTGGGAAGACTGGACTGGGATTGATACACAGCGAATGTGCTTTAGGATTTCTACATCCACGGCATTCTTGAGTTAAACAACTTGCATTCTCCAAGAAAAGGAAACAAAAGTGAAATC
+
ffffffffffffffffffffffffffffffffffffffffffffffffffffffffffffffffffffffffffffffffffffffffffffffffffffffffffffffffffffffffffffffffffffffffffffffffffffff
@rand_0_0_0_0_1_1_0:0:0_0:0:0_32e/2
AATCACTTCCATCGATTGACGAACGTTTAACAAGTTACATATATCATGCAAGCATATTTGGAAATCCCGGGAGGTCTATAAGGAAGGGGTGATGCTTCGACGGACTCATTTGCGAATCTAACGAAACTCTCATGACATAGTGAGTAAAGT
+
ffffffffffffffffffffffffffffffffffffffffffffffffffffffffffffffffffffffffffffffffffffffffffffffffffffffffffffffffffffffffffffffffffffffffffffffffffffff
@cA01~tA01_GU182340.1_45445_45587_0_1_0_0_0:0:0_0:0:0_32f/2
GACCGAGCTCAGCTCAGCAGCGCACAGGATGTTATTTGGCGCCCTGCCCATGCAGTTTACATGTTGACCACATCATGGGAGGGTGACGTACGCAGGCTCTTTCTACCTTGCATGAGGCCCAGTGGGTGCTCGCTCAAGAGCGGAACACGG
+
ffffffffffffffffffffffffffffffffffffffffffffffffffffffffffffffffffffffffffffffffffffffffffffffffffffffffffffffffffffffffffffffffffffffffffffffffffffff
@cA01~tA01_GU182340.1_129151_129002_1_0_0_0_0:0:0_0:0:0_330/2
CAAGACAACACCACTGCACTCCAGCCTGGGTGAAAAAGTGACTGTCTCAAAAATAAATTAATTAATCAATTAATTAAAGAAACCAAACAAGGAGAAGGTTGGCTACCGTGGGATCAGCAAGGGTGGGATGCTGATGCCACCACCAGGCTC
+
ffffffffffffffffffffffffffffffffffffffffffffffffffffffffffffffffffffffffffffffffffffffffffffffffffffffffffffffffffffffffffffffffffffffffffffffffffffff
@cA01~tA01_GU182340.1_128873_129003_0_1_0_0_0:0:0_0:0:0_331/2
GGAGCCTGGTGGTGGCATCAGCATCCCACCCTTGCTGATCCCACGGTAGCCAACCTTCTCCTTGTTTGGTTTCTTTAATTAATTGATTAATTAATTTATTTTTGAGACAGTCACTTTTTCACCCAGGCTGGAGTGCAGTGGTGTTGTCTT
+
ffffffffffffffffffffffffffffffffffffffffffffffffffffffffffffffffffffffffffffffffffffffffffffffffffffffffffffffffffffffffffffffffffffffffffffffffffffff
@cA01~tA01_GU182340.1_37526_37649_0_1_0_0_0:0:0_0:0:0_332/2
CAGCAATTTCACTACTGGGTTTATATCCAAAGGAAAGTAAATCAATATATCGAAGTGATATCTGCACTCGTATGATTGGTGCAGCACTCTTCACAGTAGCCAAGATGAGGAGTCAACCTACCTGCCCATCAGTGGGTGAATGGATAGAGA
+
ffffffffffffffffffffffffffffffffffffffffffffffffffffffffffffffffffffffffffffffffffffffffffffffffffffffffffffffffffffffffffffffffffffffffffffffffffffff
@cA01~tA01_GU182340.1_23645_23836_0_1_0_0_0:0:0_1:0:0_333/2
ATCCTCAGAGGGAAGGCAGCCTTGCTGTCACCTTGATTTTAGCCCAGTAAGATGCACTTCCTACTTTGAGCTACAGCACTGTAAGATAATTAAAAAACCGTTTTGTTTTCACCCACAAATCTTGTGGAAATTTGTTATGGCAACAATAGG
+
ffffffffffffffffffffffffffffffffffffffffffffffffffffffffffffffffffffffffffffffffffffffffffffffffffffffffffffffffffffffffffffffffffffffffffffffffffffff
@cA01~tA01_GU182340.1_28015_27800_1_0_0_0_0:0:0_0:0:0_334/2
TAGAGAGAGCACCAGACTCCCTGTCCCTGCCTTCAGCTCACAGACCATTGCCTGATTCTGAACTGTATCCTCATGTCCCCTGCAGCCACTCACATCCAGGAGAAGGTTCCATGACAGGCAGAAAGTGGGAGACAGAATCAATGGGATGGG
+
ffffffffffffffffffffffffffffffffffffffffffffffffffffffffffffffffffffffffffffffffffffffffffffffffffffffffffffffffffffffffffffffffffffffffffffffffffffff
@cA01~tA01_GU182340.1_48392_48586_0_1_0_0_1:0:0_0:0:0_335/2
TCAACCCCTCCCTATGTGGATGGAGCCTGGTGGTGGCATCATCATCTGAGCCTTGCTGATCTCAGTGTAGCCAACCTTCTCCTTGTTTGGTTTCTTTAATTAATTAATTAATTTTGGCGACAGAGTCTCACTCCTTTGCCCAGGCTGGAG
+
ffffffffffffffffffffffffffffffffffffffffffffffffffffffffffffffffffffffffffffffffffffffffffffffffffffffffffffffffffffffffffffffffffffffffffffffffffffff
@cA01~tA01_GU182340.1_20382_20526_0_1_0_0_0:0:0_0:0:0_336/2
TGGTCAGGAGTTGGAGACCAGCTCGACCAACATGGTGAAACCCCCTCTCTACTAAAAATACAAAAAGTAGCCTGGCGTGGTGGTGCGCGCCTGTAGCACCAGCTACTCAGGTGGCTGAAGCAGGAGAATCACTTGAACCCAGGAGGCGGA
+
ffffffffffffffffffffffffffffffffffffffffffffffffffffffffffffffffffffffffffffffffffffffffffffffffffffffffffffffffffffffffffffffffffffffffffffffffffffff
@rand_0_0_0_0_1_1_0:0:0_0:0:0_337/2
AATTCCCGCGATCCGATGTATAGCGGGCGGAGAGTAATCAGATCAGAAGTCTGTTGCCGCGTTCTTCGGTATAACTGTCACTAATATCCACGCGCCCTTACACTCCGCCTGGTCACTCTGTCCAAGTTAGATATCGGTTGGAAACTAACA
+
ffffffffffffffffffffffffffffffffffffffffffffffffffffffffffffffffffffffffffffffffffffffffffffffffffffffffffffffffffffffffffffffffffffffffffffffffffffff
@cA01~tA01_GU182340.1_15327_15541_0_1_0_0_0:0:0_0:0:0_338/2
TCCCAACCACACACCCCAGCTTTGAGCACCCCAGTCTAACCCTGGTCCCCACAGAACTTGACTCTGCCAAGGGGTTGAGAGGCCAGGGAGGCGAGGTCAGAAATGTGGGCTGAGCACCCCAGGGTCCTCTCTTCCTAGTTTATGAGAGAC
+
ffffffffffffffffffffffffffffffffffffffffffffffffffffffffffffffffffffffffffffffffffffffffffffffffffffffffffffffffffffffffffffffffffffffffffffffffffffff
@cA01~tA01_GU182340.1_35988_35784_1_0_0_0_0:0:0_0:0:0_339/2
AGATGAGACATAGAGATGATGATGATGAAGACAGATAGATAATACATAGAGATAGAGAGGCAGACAGAAGTCATAGAGAGAGAGATGATACATAGATATAGATAACAGATGATTGATGGATAGATAGACAAGTGATAGATACATAGATGA
+
ffffffffffffffffffffffffffffffffffffffffffffffffffffffffffffffffffffffffffffffffffffffffffffffffffffffffffffffffffffffffffffffffffffffffffffffffffffff
@cA01~tA01_GU182340.1_72259_72133_1_0_0_0_0:0:0_0:0:0_33a/2
GGATGAGACATGCCAGAAAAGCATTTAGTCAGCCATCTTGGAAACAAGCATCTCAGATGTTTTCTTTCTCTATAGCTCATTCTTTCTTACCAGTGTTTTCAATTTTGTACTTAATTTTGTAAAGAGAGTAAATGATATAATTTCCACATA
+
ffffffffffffffffffffffffffffffffffffffffffffffffffffffffffffffffffffffffffffffffffffffffffffffffffffffffffffffffffffffffffffffffffffffffffffffffffffff
@cA01~tA01_GU182340.1_68231_68036_1_0_0_0_1:0:0_0:0:0_33b/2
AGAGGAGTGTTAAACACCCCACTGTGGCCGTGGATTTGCCTACCTGTCCATTTATTTCCGCGACTCTTCCTCCATGTATATTTGCAGGAATATTACTGGGAGTGGTTAAGTGTAAACTGATTATATATTCCTGGTAAATTTAAAATGCTA
+
ffffffffffffffffffffffffffffffffffffffffffffffffffffffffffffffffffffffffffffffffffffffffffffffffffffffffffffffffffffffffffffffffffffffffffffffffffffff
@cA01~tA01_GU182340.1_46696_46609_1_0_0_0_0:0:0_0:0:0_33c/2
GACAGCCCTGTTCTTGGGTGCAGGTAGGCACTGAGGGTGAGTTTACCTTCAGCCCAGGAAGGGCCTGGCTACCAAGACTCACAGCCCAGTGGGGGCAGCAAGGGTGCCCTGGTTTGCCTGCAGATGGGTCATCCATCATGATCTTTCTTT
+
ffffffffffffffffffffffffffffffffffffffffffffffffffffffffffffffffffffffffffffffffffffffffffffffffffffffffffffffffffffffffffffffffffffffffffffffffffffff
@cA01~tA01_GU182340.1_3511_3788_0_1_0_0_1:0:0_0:0:0_33d/2
CTTCCTCATGACCACCTGGGGCTTCCAGTCCTAGATCATTCACTCCATCTCCCAGCAAGGGTGAGAGGCAGGTCTGTATTCTCTCACCTACGACCACGATGTCCAGAGGGTCACTGGGAGCCGACAACTCATAGGGTAAGTGAGTGACAG
+
ffffffffffffffffffffffffffffffffffffffffffffffffffffffffffffffffffffffffffffffffffffffffffffffffffffffffffffffffffffffffffffffffffffffffffffffffffffff
@cA01~tA01_GU182340.1_100115_100014_1_0_0_0_0:0:0_0:0:0_33e/2
TCTTTTGTGGTGCAGAAGTTGCTTGGTTTGATGTAATCCTAATGGTCTATTTTTTGCTTTGATTACTTGTGTTTTGAAGGTTTTAAACAAAATGTCTTTCGTCAGACAAATGTCTTCCCCATTATTTTCTTCTACATGTTTCATAGGTTC
+
ffffffffffffffffffffffffffffffffffffffffffffffffffffffffffffffffffffffffffffffffffffffffffffffffffffffffffffffffffffffffffffffffffffffffffffffffffffff
@cA01~tA01_GU182340.1_49864_49596_1_0_0_0_0:0:0_0:0:0_33f/2
TGATCCAGGAATTGGAGACCCAGGTGGCTGTAAGGAAGATGAGCTTGGTATTCTTATGGAGAGAGACTGACTTGGTGAGGTCTGTGCCAACAGAGACAGAGAAACAGGAGACACAAGTAGAGACCAGGTGTCATAACAGAGAACAGACAC
+
ffffffffffffffffffffffffffffffffffffffffffffffffffffffffffffffffffffffffffffffffffffffffffffffffffffffffffffffffffffffffffffffffffffffffffffffffffffff
@cA01~tA01_GU182340.1_103884_103714_1_0_0_0_0:0:0_0:0:0_340/2
TTTGGCTTTCTGTGAGCATGAGATCATATAGAAAATGTGAAAGCCCGCTGAATCCTCCAGCACAAATCCTGGAATAGAGAAAGTGCTCTGGTCATCACAAAAAAAACTTGCCCCCTCACCCAAATCCCCCATCTCACCCCTACTTCCAAT
+
ffffffffffffffffffffffffffffffffffffffffffffffffffffffffffffffffffffffffffffffffffffffffffffffffffffffffffffffffffffffffffffffffffffffffffffffffffffff
@cA01~tA01_GU182340.1_3100_3330_0_1_0_0_1:0:0_0:0:0_341/2
AGGCTTCCCCTCCATGGTGTCTATCTCTCTCCTTCCTCTCTGTGTCTCCGTGTTCTTTTGTGCCCATAACCCCTGTTGCAGGTCCCTCCATCTGTCTCCCTCCCTCTTCCCTGTCTCTCTGTCTCTAGTAGCCCTGATTCCCTTCCCACT
+
ffffffffffffffffffffffffffffffffffffffffffffffffffffffffffffffffffffffffffffffffffffffffffffffffffffffffffffffffffffffffffffffffffffffffffffffffffffff
@cA01~tA01_GU182340.1_119185_119069_1_0_0_0_1:0:0_0:0:0_342/2
GAGACCTCCTACAAGCTAGAAGAATGATTGCCAATCTGACATCCTTCTCAGGAAAAACGCAATGTTTGTTCTGCTTGCATTCCTAACTGGAGGATAAATTCCTGGGGGCTTGAGAGAGGGAAGGGAAGCGAACATCTGATGAGGGCGAGG
+
ffffffffffffffffffffffffffffffffffffffffffffffffffffffffffffffffffffffffffffffffffffffffffffffffffffffffffffffffffffffffffffffffffffffffffffffffffffff
@rand_0_0_0_0_1_1_0:0:0_0:0:0_343/2
TGTGAGTATATATCTATCGTCGTTACAACGGTTAATCTGGGTTCCCTGGCCGTAGAAAGGGCATTCCGAGAGCACCTAATCCAGCGCTCTGACTCGCATTTCCACAGAAGCACACGGCTCTTTTCGGTTACCGACCACATCTACAGTAAT
+
ffffffffffffffffffffffffffffffffffffffffffffffffffffffffffffffffffffffffffffffffffffffffffffffffffffffffffffffffffffffffffffffffffffffffffffffffffffff
@cA01~tA01_GU182340.1_66819_66726_1_0_0_0_0:0:0_0:0:0_344/2
TAGATGTTTTTTGCTCTCTCCACACCTTGGAGACTCAGTGGGGGAGTCTTCTCTGGGGACTCGGGGAGGGCCTCCCTGGGACTCGCAGGATTTCCAAGCTAGATGACAACATGACAGGTGGAAACAGGCCCATTCCTTCGCCAGGGGCCC
+
ffffffffffffffffffffffffffffffffffffffffffffffffffffffffffffffffffffffffffffffffffffffffffffffffffffffffffffffffffffffffffffffffffffffffffffffffffffff
@cA01~tA01_GU182340.1_131777_131674_1_0_0_0_1:0:0_0:0:0_345/2
CATCTGTCCAGGGAAGGGGAGGCCCATGAACGTAGGCTCCGTGCAGTGCCCAAGGTCAACAGAACATTCCAGGCAGACTTTCCTCTGGGCCCTGCCACCCACGGAGGGACCTACAGATGCTTCGGCTCTTTCCATGCCCTGCCCTGCGTG
+
ffffffffffffffffffffffffffffffffffffffffffffffffffffffffffffffffffffffffffffffffffffffffffffffffffffffffffffffffffffffffffffffffffffffffffffffffffffff
@cA01~tA01_GU182340.1_90477_90294_1_0_0_0_0:0:0_0:0:0_346/2
AGGCTCTCTCTTAACACGGCACTTAGACACGTGCTGTTCCACCTTCCCTCGTGCTGTTCCACCTTTCCTCAGACTATTTTTCAGCCTTCTGGCATCAGCAAACCTTATAAAATTTTTTTGATTTCAGTGTAGTTCTCTCCTCTTCAAATA
+
ffffffffffffffffffffffffffffffffffffffffffffffffffffffffffffffffffffffffffffffffffffffffffffffffffffffffffffffffffffffffffffffffffffffffffffffffffffff
@cA01~tA01_GU182340.1_132340_132172_1_0_0_0_0:0:0_0:0:0_347/2
CCATTTCCCAGAAGCCCATCCTGGCCTCTCACCCACACAGAGAGATGTCATCACCAGCAACCCCTACACTCTTTTCTTTTCATTTTCAAAAATATTTATTGAGGTTAAATGTAACTATATAATTTACCAACTTTACCATTTTTAAAAGTA
+
ffffffffffffffffffffffffffffffffffffffffffffffffffffffffffffffffffffffffffffffffffffffffffffffffffffffffffffffffffffffffffffffffffffffffffffffffffffff
@cA01~tA01_GU182340.1_57456_57271_1_0_0_0_0:0:0_0:0:0_348/2
ATAGAAAATGTGAAAGCCCGCTGAATCCTCCAGCACAGATCCTGGAATAGAGAAAGTGCTCTGGTCATCACAAAAAAAACTTGCCCACTCACCCAAATCCCCCACCTCACCCCTACTTCCAATCACCTGTGGAGATTCAGATAGACCATG
+
ffffffffffffffffffffffffffffffffffffffffffffffffffffffffffffffffffffffffffffffffffffffffffffffffffffffffffffffffffffffffffffffffffffffffffffffffffffff
@cA01~tA01_GU182340.1_9820_9677_1_0_0_0_0:0:0_0:0:0_349/2
GAATAGAGAACGTGCTCTGTTCATGGCATAAAACTTGCCCCTTCACCCAAATCCCCCAATTCATCTCTACTTCCAATCACCTATGGAGATACAGATAGATCATGGGGAGGTAAACACTAATACTCTTTGGAGTGAGCTCAGATCTTGGAC
+
ffffffffffffffffffffffffffffffffffffffffffffffffffffffffffffffffffffffffffffffffffffffffffffffffffffffffffffffffffffffffffffffffffffffffffffffffffffff
@cA01~tA01_GU182340.1_12542_12611_0_1_0_0_0:0:0_0:0:0_34a/2
CCTTGGAACCTCCTATGTGCTGCATCTTTGGATGGAAATTGGAGTCTCAGAGACAATTCAGGCTCCACCCTGCTTCCAGAAGCTCAGAGTCCAGGGGTGAGAACCCAGCGGAGAACAGATGGGGTTATGTGGACGTGGTAATGATAACAC
+
ffffffffffffffffffffffffffffffffffffffffffffffffffffffffffffffffffffffffffffffffffffffffffffffffffffffffffffffffffffffffffffffffffffffffffffffffffffff
@cA01~tA01_GU182340.1_54588_54532_1_0_0_0_0:0:0_0:0:0_34b/2
CTTCAAATAGTTGGCCTTCACCCACTGAACCAAGCTCCAAAACCGGTGAGTACAGAACCCTCTTATATCCGCTTTTGGAACCCTGGGGAGGTGGGAACCTTGGATTCAGGCGTTGACTCAGCATCTCACAGCTCTGACATTGTACACTTG
+
ffffffffffffffffffffffffffffffffffffffffffffffffffffffffffffffffffffffffffffffffffffffffffffffffffffffffffffffffffffffffffffffffffffffffffffffffffffff
@cA01~tA01_GU182340.1_86466_86668_0_1_0_0_0:0:0_0:0:0_34c/2
TCACCAGGGGGGCGGGAATTGCCTTTTCCACAGTCTCCTAGATTCCAGTTATGCACCTGGGCCTCCCTTATTTTCATGTCAGTCACTATTCATCATGTAGGGATTCCCAGTTAGCCCCGAGGTAAGTCCAATGGCTGTGAGTATCAAACA
+
ffffffffffffffffffffffffffffffffffffffffffffffffffffffffffffffffffffffffffffffffffffffffffffffffffffffffffffffffffffffffffffffffffffffffffffffffffffff
@cA01~tA01_GU182340.1_74937_75059_0_1_0_0_0:0:0_0:0:0_34d/2
ATTGCAAATGGGCTTATTTTCTTGTAAACTTTTTTGGATAGTTTGTTGTTAATGTATAGAAACTTTGTTGTTGTTGTTGTTGTTGTTTTGATGATACCCATCCTAAGGGGTATGAAATGGCATCTGGTGTAGTTTTAGTTAGTATTTCCC
+
ffffffffffffffffffffffffffffffffffffffffffffffffffffffffffffffffffffffffffffffffffffffffffffffffffffffffffffffffffffffffffffffffffffffffffffffffffffff
@cA01~tA01_GU182340.1_139623_139461_1_0_0_0_0:0:0_0:0:0_34e/2
GCACCTGTTGTTTCCCGACTTTTTAATGATCGCCATTCTAACTGGTGTGAGATGGTATCTCATTGTGGTTTTGATTTGCATTTCTCTGATGGCCAGTCATGGTGAGCATTTTTTCATGTGTTTTTTGGCTGCATAAATGTCTTCTTTTGA
+
ffffffffffffffffffffffffffffffffffffffffffffffffffffffffffffffffffffffffffffffffffffffffffffffffffffffffffffffffffffffffffffffffffffffffffffffffffffff
@cA01~tA01_GU182340.1_140549_140395_1_0_0_0_0:0:0_0:0:0_34f/2
GGCAGTATGGCCATTTTCACGATCTTGATTCTTCCTACCCATGAGCATGGAATGTTCTTCCATTTGTTTGTATCCTCTTTTATTTCATTGAGCAGTGGTTTGTAGTTCTCCTTGAAGAGGTCCTTCATATCCCTTGTAAGTTGGATTCCT
+
ffffffffffffffffffffffffffffffffffffffffffffffffffffffffffffffffffffffffffffffffffffffffffffffffffffffffffffffffffffffffffffffffffffffffffffffffffffff
@cA01~tA01_GU182340.1_106641_106500_1_0_0_0_0:0:0_0:0:0_350/2
TCCTAGTCTACTTGAGGCTGCAATCACACTGAGGAACTCACAATTCCAAACATACAAGAGGCTCCCTCTTGACGTGGCACTTACCCACGTGCTGTTCCACCTTCCCTCATGCTGTTTCACCTTTCTTCGGACTATTTTCCAGCCTTCTGT
+
ffffffffffffffffffffffffffffffffffffffffffffffffffffffffffffffffffffffffffffffffffffffffffffffffffffffffffffffffffffffffffffffffffffffffffffffffffffff
@cA01~tA01_GU182340.1_5237_5492_0_1_0_0_0:0:0_0:0:0_351/2
TCCCTCCGTGGGTCACAGGGCCCAGAGGGAAGTTGGCCTGGAATGTTCCATTGACCCTCAGCACCGCAGTGAGCCTAAGTTCACCGGCCTCTGCCTCCCTGGATAGATGGTAAATGTCAAACAAGCTCCGGGAGCTGCAGGACAAGGTCA
+
ffffffffffffffffffffffffffffffffffffffffffffffffffffffffffffffffffffffffffffffffffffffffffffffffffffffffffffffffffffffffffffffffffffffffffffffffffffff
@cA01~tA01_GU182340.1_50394_50194_1_0_0_0_0:0:0_0:0:0_352/2
CACAGAGAATGAGCCAGAGGAAGGAGATTGAGAGACTCACAGACACATAAAGAGAGAGAAAAGAGGGCAGAGGAGTGGTGAGAATGATGGAAGGGAGCAGAGAAAAGCACTAAAATTAGACTCCTGAGGGAGAGGCACAAGGACATTGAA
+
ffffffffffffffffffffffffffffffffffffffffffffffffffffffffffffffffffffffffffffffffffffffffffffffffffffffffffffffffffffffffffffffffffffffffffffffffffffff
@cA01~tA01_GU182340.1_64011_63824_1_0_0_0_0:0:0_0:0:0_353/2
ATAGAAGCAGGAAAGACATTAGTTCGAAATAGATACAACAGCCCAAGAGATGAGGCTGAGCCCAGCGGCAAGGGAATCAGGAGCTACTAGAGACAGAGGGACAGAGAAGAGGGAGGGAGACAGATGGAAGGACCTGTACCAGGAGTTATG
+
ffffffffffffffffffffffffffffffffffffffffffffffffffffffffffffffffffffffffffffffffffffffffffffffffffffffffffffffffffffffffffffffffffffffffffffffffffffff
@cA01~tA01_GU182340.1_134156_134036_1_0_0_0_0:0:0_0:0:0_354/2
CCTATTTTGTGGGTTGTCTCTTCACTTTGTTGGTTTATCTTTGGTGGTGCAGAAGTTGCTTGGTTTGATGTAATCCTAATGGTCTATTTTTTGCTTTGATTACTTGTGTTTTGAAGGTTTTAAACAAAATGTCTTTCGTCAGACAAATGT
+
ffffffffffffffffffffffffffffffffffffffffffffffffffffffffffffffffffffffffffffffffffffffffffffffffffffffffffffffffffffffffffffffffffffffffffffffffffffff
@cA01~tA01_GU182340.1_113166_113263_0_1_0_0_0:0:0_0:0:0_355/2
TCTGTGTCTTCATGTTCTTTTCTGTGCCCATAACTCCTGGTGCAGGTCCTTCCATCTGTCTCCCTCCCTCTTCTCTGTCCCTCTGTCTCTAGTAGCTGTGATTCCCTTCCCACTGGGCTCAGCCTCATCTCTTGGGCTGTTGTATCTATT
+
ffffffffffffffffffffffffffffffffffffffffffffffffffffffffffffffffffffffffffffffffffffffffffffffffffffffffffffffffffffffffffffffffffffffffffffffffffffff
@cA01~tA01_GU182340.1_31293_31435_0_1_0_0_2:0:0_0:0:0_356/2
AGGCCCATATCTCCACACCAGGCCCATATCTCTACTGAAGGCCAGTAACTCCACCTCCAGGCCCATATCTCCACTCCAGGCCCAGATCTCCACCCCAAGCCCATATCTCCACCCCAGGCCCATATCTCTACTGAAGGCCCGTAACTCCAC
+
ffffffffffffffffffffffffffffffffffffffffffffffffffffffffffffffffffffffffffffffffffffffffffffffffffffffffffffffffffffffffffffffffffffffffffffffffffffff
@cA01~tA01_GU182340.1_79168_79065_1_0_0_0_0:0:0_0:0:0_357/2
CTACTGGGATTTAAATCATTTTATCTGTTTCTGGCTTAACAGGAAAAATACAACCATGGAAAATTATGATGATTTATTTAATACGATTGCTCTATAGTGTTAATAAAACCTATTAGGTATTTTGCATATTACATATCAAGGAGAGTTTGA
+
ffffffffffffffffffffffffffffffffffffffffffffffffffffffffffffffffffffffffffffffffffffffffffffffffffffffffffffffffffffffffffffffffffffffffffffffffffffff
@cA01~tA01_GU182340.1_92001_92190_0_1_0_0_0:0:0_0:0:0_358/2
GGGAGGGTGACGTACGCAGGCTCTTTCTACCTTGCATGAGGCCCAGTGGGTGCTCGCTCAAGAGCGGAACATGGCTTCCTGGAAATTGCTCTCACTAGAATTGACACCTCGCGTCCTTCACTATGACCAACTCAAAACACGTCTTAGATC
+
ffffffffffffffffffffffffffffffffffffffffffffffffffffffffffffffffffffffffffffffffffffffffffffffffffffffffffffffffffffffffffffffffffffffffffffffffffffff
@cA01~tA01_GU182340.1_144229_144255_0_1_0_0_0:0:0_0:0:0_359/2
GTTAACTTAAATTAATTTTATCTGTTTCTTGTTAGCTTTTTAATTTGGATACTAGCAAGTTTGAAAGAATGCATGTGGTTTGCATTATGTTTCTATAGGACAGAACTTACCTGTAGATGTAAGGGAGTCACAACAAAATTACAAGCATTG
+
ffffffffffffffffffffffffffffffffffffffffffffffffffffffffffffffffffffffffffffffffffffffffffffffffffffffffffffffffffffffffffffffffffffffffffffffffffffff
@cA01~tA01_GU182340.1_111161_111312_0_1_0_0_0:0:0_0:0:0_35a/2
TAAAAAACTTAGCCCCCATCAGAGGATTTGGAATGTCAGGGCCATGGCTGTGGTTTCCCACCTCTTCTGGTAGAATGACAGCAGCCACACTGCAGCCCCTACCGTCATGGAAACGCTGAAGTGTGTGAGTAACACCTTTGTCCTCAGAGG
+
ffffffffffffffffffffffffffffffffffffffffffffffffffffffffffffffffffffffffffffffffffffffffffffffffffffffffffffffffffffffffffffffffffffffffffffffffffffff
@cA01~tA01_GU182340.1_17869_17700_1_0_0_0_0:0:0_1:0:0_35b/2
GACAGAGGGACAGAGAAGAGGGAGGGAGACAGATGGAAGGACCTGCACCAGGAGTTAAGGGCACAGAAAAGAACATGAAGACACAGAGAGGAAGGAGAGAGACAGACACCAGCAAGGGGAAGCCACACTCATTCTAGGTGCCATGGATGG
+
ffffffffffffffffffffffffffffffffffffffffffffffffffffffffffffffffffffffffffffffffffffffffffffffffffffffffffffffffffffffffffffffffffffffffffffffffffffff
@cA01~tA01_GU182340.1_53724_53551_1_0_0_0_0:0:0_0:0:0_35c/2
TGGTTTATTTTTAGCAGTGCTGAAGTTGCTTAGTTTGAGGTAATCCCAATGGTCTATTTTTGCTTCGATTACTTGTGTTTTGAAGGTTTAAAACAAAATGTCTTCCTTCAGACAAACGTCCTGGAGCATTTCCCCAATATTTTGTTCTAC
+
ffffffffffffffffffffffffffffffffffffffffffffffffffffffffffffffffffffffffffffffffffffffffffffffffffffffffffffffffffffffffffffffffffffffffffffffffffffff
@cA01~tA01_GU182340.1_120725_120892_0_1_0_0_0:0:0_0:0:0_35d/2
TGTCACTCCTTTGCCAGGTATTGATTTATGTGTAGGATGAATAAATCTCAGAAAGAAATTAATTAAGCGAGGATTAAACAAGTAGGAAAATCAAACCCAGCAAGCCTTTCCAGCCAATGATTCTACCTCACAAGCATATCTTATATCCAT
+
ffffffffffffffffffffffffffffffffffffffffffffffffffffffffffffffffffffffffffffffffffffffffffffffffffffffffffffffffffffffffffffffffffffffffffffffffffffff
@cA01~tA01_GU182340.1_123706_123896_0_1_0_0_0:0:0_0:0:0_35e/2
CCCCTCAAGGCCTGACTGTGGTGCTCGTGGACAGAAGACAACTTTGGATCTGGGCTCAGCATTTGGAAGTTCTATGTACATGCTGGTATCTGTTGGGGGTGTCTTGGGCCTCTCAGAAGGGCGAGTGATTTTTCTCTGTGTGAAAGCACA
+
ffffffffffffffffffffffffffffffffffffffffffffffffffffffffffffffffffffffffffffffffffffffffffffffffffffffffffffffffffffffffffffffffffffffffffffffffffffff
@cA01~tA01_GU182340.1_105495_105395_1_0_0_0_0:0:0_1:0:0_35f/2
GTGCTCAAACAAAAAAAGTAAGTCTCACGGGGCACAGGCCAGAGAGCTCAGGGCCATGTGGGGAAGCAGGATGGGAGCACACAGCTGTGTGTTCCTCACTGGCAGGATGGTCCCTGGCCCAAGACAGGAGCCACAGAGGCAGGACTTTCT
+
ffffffffffffffffffffffffffffffffffffffffffffffffffffffffffffffffffffffffffffffffffffffffffffffffffffffffffffffffffffffffffffffffffffffffffffffffffffff
@cA01~tA01_GU182340.1_107886_108056_0_1_0_0_0:0:0_0:0:0_360/2
ACAATCTTAGAATTGTACTTTATCAGCAAAAACCACACATGTAAATTCTGGATTTTTGTAGTTTTATCTATAATTTGTCTCATGACTCAAGATTCCAGAGTCCCAACTTTGGAGTTTGCTCTCTCTCTGTCTCTCTGCCTCCCTCATTTT
+
ffffffffffffffffffffffffffffffffffffffffffffffffffffffffffffffffffffffffffffffffffffffffffffffffffffffffffffffffffffffffffffffffffffffffffffffffffffff
@cA01~tA01_GU182340.1_138123_138249_0_1_0_0_0:0:0_0:0:0_361/2
CTGTCTCCCTGGAGTGACGGTGAGTGATAGAAATTGGCATAGGCCCAGGTGCAGTACAGCAGGTGTTTAGAGTCTTCTCTGGAAAGACTGGACTGGGATTGATACACAGTGAATGTGCTTTACAGTTTCTACATCCACAACCCTCTTGAC
+
ffffffffffffffffffffffffffffffffffffffffffffffffffffffffffffffffffffffffffffffffffffffffffffffffffffffffffffffffffffffffffffffffffffffffffffffffffffff
@cA01~tA01_GU182340.1_89953_90079_0_1_0_0_0:0:0_0:0:0_362/2
CAGTTAGGTTGGAGAGGTGGGCAGGGGTCAAGTGAAATAGAGAATTGTGGGCTAAGCAAAGGAGTGTGTTTTCTCTGCAGCAGGCAGTGGGGACCTTAGACATTGGTAAGCAAGAGAGAGGCACCAGATTTGTGGTGTGAGGAAGAGTGA
+
ffffffffffffffffffffffffffffffffffffffffffffffffffffffffffffffffffffffffffffffffffffffffffffffffffffffffffffffffffffffffffffffffffffffffffffffffffffff
@cA01~tA01_GU182340.1_142885_142738_1_0_0_0_0:0:0_0:0:0_363/2
GAATCTGAAGGCATCAGTCTGCATCTTAGGGGATCGCTCTTCCTCACACCACGAATCTGAACATGCCTCTCTCTTGCTTACAAATGCCTAAGGTCGCCACTGCCTGCTGCAGAGAAAACACACTCCTTTGCTTAGCCCACAAGTATCTAT
+
ffffffffffffffffffffffffffffffffffffffffffffffffffffffffffffffffffffffffffffffffffffffffffffffffffffffffffffffffffffffffffffffffffffffffffffffffffffff
@cA01~tA01_GU182340.1_24406_24233_1_0_0_0_0:0:0_0:0:0_364/2
TCATCCAGGATACCCTTGTTTTAAGTTCAGCTGATTAGCAACCGCAATTCCATCTACAATCTTCATTCCTCCTTTCCATGTAAAATAACATATTCACAAGCTATGGAGGCTAGGACAGGGACATTTTGGGGTGGGACAGCATTCTCCTGC
+
ffffffffffffffffffffffffffffffffffffffffffffffffffffffffffffffffffffffffffffffffffffffffffffffffffffffffffffffffffffffffffffffffffffffffffffffffffffff
@cA01~tA01_GU182340.1_73569_73746_0_1_0_0_1:0:0_0:0:0_365/2
AATTACAGTATCACATCTTTTCCTTTCTCCTTCATAGAATCTGGATGAACAGAACAGAAAGAGTTAATGGAATATAAGATTCCAATTCTCTGGCATGAGAAAATAGACAAGGAAAGGAAGATTCATCTTCATCACATCTCAGACATGCTT
+
ffffffffffffffffffffffffffffffffffffffffffffffffffffffffffffffffffffffffffffffffffffffffffffffffffffffffffffffffffffffffffffffffffffffffffffffffffffff
@cA01~tA01_GU182340.1_100813_101026_0_1_0_0_0:0:0_0:0:0_366/2
ATCCCTTTCACTGTTGGAGTGTCTGGAGTTCAGAGATGGTGGAAGACAGGCCCTCATTCACAGAGCTGGGAGGTTTGAGCCAACACTTGCATCCAAGGCTTCCACCTCCCCAGGTTTCCAAAAGCAGAGATAAGAGGGGTCCTTTACTCA
+
ffffffffffffffffffffffffffffffffffffffffffffffffffffffffffffffffffffffffffffffffffffffffffffffffffffffffffffffffffffffffffffffffffffffffffffffffffffff
@cA01~tA01_GU182340.1_66298_66494_0_1_0_0_0:0:0_0:0:0_367/2
TTTGGTGAGAGGTGGGGGCTTCTGGAAATGGGCAATGGCGGGCGGCCAATGCTACCTCTAGTCTTTCCAATCTGAGCCCGGCCTTTCATGCTCCTGAGTCAGCATTGATGCTGTTTACATGTGTCCCAGGTGGGCTTCTGTACAAAGACT
+
ffffffffffffffffffffffffffffffffffffffffffffffffffffffffffffffffffffffffffffffffffffffffffffffffffffffffffffffffffffffffffffffffffffffffffffffffffffff
@cA01~tA01_GU182340.1_45664_45501_1_0_0_0_0:0:0_1:0:0_368/2
GGGAGGTTGGATCTCAGACGTGTTTTGAGTTGGTCATAGTGAAGGACACTAGGTGTCAAATTCTAGCGAGAACAATTTCCAGGAAGCCGTGTTCCTCTCTTGAGCGAGCACCCACTGGGCCTCATGCAAGGTAGAAAGAGCCTGCGTACG
+
ffffffffffffffffffffffffffffffffffffffffffffffffffffffffffffffffffffffffffffffffffffffffffffffffffffffffffffffffffffffffffffffffffffffffffffffffffffff
@cA01~tA01_GU182340.1_122348_122483_0_1_0_0_0:0:0_0:0:0_369/2
AGCAGCCTGAGGCCGTCACGAGAAATAGATTCTGGTGCCATGCTTCCAGTACAGCCTGCAGAACTGTGAGGCAAACCAATCTCTTTTCTTTAGAAGTTACCCAGGCTCAAGTGTTCCTTTAGAGCAACAAAAATGGACTAAGATAGCAAC
+
ffffffffffffffffffffffffffffffffffffffffffffffffffffffffffffffffffffffffffffffffffffffffffffffffffffffffffffffffffffffffffffffffffffffffffffffffffffff
@cA01~tA01_GU182340.1_52672_52513_1_0_0_0_0:0:0_1:0:0_36a/2
CCAGTAGTGAAATTGCTGGATACTCTGAAAGTTCTCTTTTTTTTTTTTTTTTCTTTTTTGAGAAAGAGTTTCCCTCCTTAGCCCAAGCTGGAGTCAAAGTGGTGCAACCTTGGCTCATTGCAACCTCCGCCTCCTGGGTTCAAATGATTT
+
ffffffffffffffffffffffffffffffffffffffffffffffffffffffffffffffffffffffffffffffffffffffffffffffffffffffffffffffffffffffffffffffffffffffffffffffffffffff
@cA01~tA01_GU182340.1_67697_67585_1_0_0_0_0:0:0_2:0:0_36b/2
ATGAATGAATGTATGAATTAGTGAGTGAATTCTTAGCACTTGGTGAAAGTGCCATGCACAGAATGAAATGAATGAACGTGGAACGTTGTCATTTGGAGTGTACAGGAGGGAACGTCTCACTGAGACCTCATCAGAGAGCTCACATTTAAA
+
ffffffffffffffffffffffffffffffffffffffffffffffffffffffffffffffffffffffffffffffffffffffffffffffffffffffffffffffffffffffffffffffffffffffffffffffffffffff
@cA01~tA01_GU182340.1_133584_133738_0_1_0_0_0:0:0_0:0:0_36c/2
CACGTATATGAAAAAGTGCTCAGCATCACTCATCATCACAGAAATGTAAATTACAATCGCGATGAGTTTTCATCTCATCCCATTAAAATGCCTTTTAGGCCGGTGGCTCACGCCTGTAATTCCAGCACTTTGGGAGGCGGAGGTGGGCGG
+
ffffffffffffffffffffffffffffffffffffffffffffffffffffffffffffffffffffffffffffffffffffffffffffffffffffffffffffffffffffffffffffffffffffffffffffffffffffff
@cA01~tA01_GU182340.1_98131_98019_1_0_0_0_0:0:0_0:0:0_36d/2
CAGATGGAGAAAGCGGTCAGGACAGACCCAGAGAAGGGGAGACTGGGCTTAGTTTGGGGAGATCAGAGGTTCCCTCAGCCCCTCAATCTTATCCATTTCCCAGAAGCCCATCATGGCCTCTCACCCACACAGAGAGATATCATCACCAGC
+
ffffffffffffffffffffffffffffffffffffffffffffffffffffffffffffffffffffffffffffffffffffffffffffffffffffffffffffffffffffffffffffffffffffffffffffffffffffff
@cA01~tA01_GU182340.1_42936_43083_0_1_0_0_1:0:0_0:0:0_36e/2
ACACTCTGGTATCTGTTGGGGGTGTCTTGGGCCTCTGAGAAGGGCGAGTGATTTTTCTCTGTGTGAAAACGCAGTGATCCAACTGTACGTATGTCACCTCCTGAGGGTCTTGTTCATCAGAGTCCTGGAGAGAGGGAAATCCTGAGTGAG
+
ffffffffffffffffffffffffffffffffffffffffffffffffffffffffffffffffffffffffffffffffffffffffffffffffffffffffffffffffffffffffffffffffffffffffffffffffffffff
@rand_0_0_0_0_1_1_0:0:0_0:0:0_36f/2
GATAGGATCTTGGGTAAGCCGATTACAGCCATAAGCGTCGTTACGCGATACTTTTCAGCCATAGTTTATCCCGATCAATGCATCTCCGGACTGGCAAGATCATATCCGGCACTAGCACGACTACTTTCCCGTCAGTCATTGTGTAGCACC
+
ffffffffffffffffffffffffffffffffffffffffffffffffffffffffffffffffffffffffffffffffffffffffffffffffffffffffffffffffffffffffffffffffffffffffffffffffffffff
@cA01~tA01_GU182340.1_36564_36728_0_1_0_0_0:0:0_0:0:0_370/2
TCCTGACCGCTTTCTCCATCTGCCTGGGTGCCTGGAGTCCTGGCCGCAGGCCTTCATGCAGGCCATGTAGGAGGGTTTGGAGGTGCCCTGTCTGCCATCCTGTGCCCTGATCCCTCCCTCACACCCAAGCTTCGTCTTCTCTCTGCATCT
+
ffffffffffffffffffffffffffffffffffffffffffffffffffffffffffffffffffffffffffffffffffffffffffffffffffffffffffffffffffffffffffffffffffffffffffffffffffffff
@cA01~tA01_GU182340.1_104752_104688_1_0_0_0_0:0:0_0:0:0_371/2
TTGCTCTAAAGGAACACTTGAGCCTGGGTAACTTCTAAAGAAGAGATTGGTTTGCCTCACCGTTCTGCAGGCTGTACTGGAAGCATGGCACCAGCATCTATTTCTTATGATGGCCTCAGGCCGCTCCCACTCTGGCAGAAGGGAAGGAGG
+
ffffffffffffffffffffffffffffffffffffffffffffffffffffffffffffffffffffffffffffffffffffffffffffffffffffffffffffffffffffffffffffffffffffffffffffffffffffff
@cA01~tA01_GU182340.1_75976_76099_0_1_0_0_0:0:0_0:0:0_372/2
TCCACTTGTTGAGTTTTTTTTTTTCTTTGCAGAAACTTTCAATTTGATATAATGTTATTTGTCTACTTTTGCTTTTGTTGCCTGGGCCTTTGGGTTAATATCCAAAATGGTTTTGCCCAAGCCAGTGGAGTTTTCCCTTGATTTCTTTTA
+
ffffffffffffffffffffffffffffffffffffffffffffffffffffffffffffffffffffffffffffffffffffffffffffffffffffffffffffffffffffffffffffffffffffffffffffffffffffff
@cA01~tA01_GU182340.1_21196_21399_0_1_0_0_0:0:0_0:0:0_373/2
CCCGGCACTTTGGGAGACCGAGGCGGGCACCTCAGTTGAGGTCATGAGTTTGAGAGCAGCCCAGCCAACATGGGGAAACCCCATCTATACTAAAAAAAACAAAAAGTAGCCAGGCATGGTGGCGTGCACCTGTAATCCCAGCTACTAGGG
+
ffffffffffffffffffffffffffffffffffffffffffffffffffffffffffffffffffffffffffffffffffffffffffffffffffffffffffffffffffffffffffffffffffffffffffffffffffffff
@cA01~tA01_GU182340.1_10100_9951_1_0_0_0_0:0:0_0:0:0_374/2
CAGCCTAATATATGTCTCAGCAGATCACAAAAAGTAGCATGTTGTTCCTGGGCTACATCATTATTTCATGGCTGTTTGATTTAAGTCAGTTCTACTTCACTTTTTTTATCTTGATTTCATTTTTTCTTTCTTTTCTTGGAGAATGTAATT
+
ffffffffffffffffffffffffffffffffffffffffffffffffffffffffffffffffffffffffffffffffffffffffffffffffffffffffffffffffffffffffffffffffffffffffffffffffffffff
@cA01~tA01_GU182340.1_33697_33515_1_0_0_0_0:0:0_0:0:0_375/2
AGTCAAGGAAATGATTCTCCAGAGTCTCCAGAGGGAACGAAGCCCTGCAGATGCCTTGATTTTAGCCCAGGAAAAACAGGGTCCTATTTCTGTCTCCAGTAGTGAAATGGGTCAGTGTGCTCTCTCCTGCTGCCATGCTTCTGATAATTT
+
ffffffffffffffffffffffffffffffffffffffffffffffffffffffffffffffffffffffffffffffffffffffffffffffffffffffffffffffffffffffffffffffffffffffffffffffffffffff
@cA01~tA01_GU182340.1_29316_29242_1_0_0_0_0:0:0_0:0:0_376/2
AGAGTCATAGGCCTTGTTAGTCTCATCTCCATGGGGACACATATCAACACATCATCTTTCATACTATAAATATACGGTCACTCCTCCGTATCTGTGGGGTTTACAGGTCTTTATTGAACAAAGTATAAATCAAAAATATTCAGAGAAAAT
+
ffffffffffffffffffffffffffffffffffffffffffffffffffffffffffffffffffffffffffffffffffffffffffffffffffffffffffffffffffffffffffffffffffffffffffffffffffffff
@cA01~tA01_GU182340.1_77486_77281_1_0_0_0_1:0:0_0:0:0_377/2
CTCATGTGTGGAGTGTAAGAAGTGGAACCTAGAGGAACAGTAAAATGGTCGTCGAAAGAACCTGGGAAGGAGAGAGATTGAAGAGATGTTGGTCAAAGGATGCAAAATTTCAGTTAGAAGAAATCGGTTCAAGAGATCTATTGTATGTCT
+
ffffffffffffffffffffffffffffffffffffffffffffffffffffffffffffffffffffffffffffffffffffffffffffffffffffffffffffffffffffffffffffffffffffffffffffffffffffff
@cA01~tA01_GU182340.1_73934_73781_1_0_0_0_0:0:0_0:0:0_378/2
TTTCCTTGTCTATTTTCTCATGCCAGAGAATTGGAATCTTATATTCCATTAACTCTTTCTGTTCTGTTCATCCAGATTCTATGAAGGAGAAAGGAAAAGATGTGATACTGTAATTTTGCTCCATTTGTCTAAAATGAGTAGGCTGCAACT
+
ffffffffffffffffffffffffffffffffffffffffffffffffffffffffffffffffffffffffffffffffffffffffffffffffffffffffffffffffffffffffffffffffffffffffffffffffffffff
@cA01~tA01_GU182340.1_59112_58995_1_0_0_0_0:0:0_0:0:0_379/2
GAGCACTCAGGTGTGTGTTCCTCACAAACAGGATGGTCCCTGGCCCAAGGCAGCAGCCACAGAGGCAGGACTTTCTAGAGAGGGCACCAGACTCCCTGTCCCTGCCTTCAACTCACAGACCGTTGCCTGATTCTGAACTGTATCCCCATG
+
ffffffffffffffffffffffffffffffffffffffffffffffffffffffffffffffffffffffffffffffffffffffffffffffffffffffffffffffffffffffffffffffffffffffffffffffffffffff
@cA01~tA01_GU182340.1_77140_76963_1_0_0_0_0:0:0_0:0:0_37a/2
TAGAATTCCCATATGTGTCTGCAATCCAACTACTGCGCATGTATCCAAAGGAAGTGGAATCAGTATGTTGAAGAGATATCTGCATTCCCATGTTTACAGCCGCATTATTCATAACAGCCAAGATGTGGAATCACCCTTACTGCCCATCTA
+
ffffffffffffffffffffffffffffffffffffffffffffffffffffffffffffffffffffffffffffffffffffffffffffffffffffffffffffffffffffffffffffffffffffffffffffffffffffff
@cA01~tA01_GU182340.1_16199_16052_1_0_0_0_0:0:0_0:0:0_37b/2
CTTCCTTCAGCCCTGGGCACCAAGGTGTGATAGTAGCCATAGAAACGTGGAAAGCGAGGAGAATCTTCTGAGCACAGGGAGGGAAGGGCAGTTCCACATCCTCCTCTCTAAGGCGGCGCCTCCTTCTCCCCAAGGTGGTCAGGACAAGCC
+
ffffffffffffffffffffffffffffffffffffffffffffffffffffffffffffffffffffffffffffffffffffffffffffffffffffffffffffffffffffffffffffffffffffffffffffffffffffff
@cA01~tA01_GU182340.1_130853_131000_0_1_0_0_0:0:0_0:0:0_37c/2
TCTATCCATCAATCATCTATGTATTATCTGTATCTATGTATCATCTCTCTCTCTCTCTATTACCTCTCTGTCTGCCTGTCAGTCTCTATGTATCATCTATGTATCTATATATTTATATATGTGTCTTCTATCTATCTATCTTCATCATCA
+
ffffffffffffffffffffffffffffffffffffffffffffffffffffffffffffffffffffffffffffffffffffffffffffffffffffffffffffffffffffffffffffffffffffffffffffffffffffff
@cA01~tA01_GU182340.1_13202_13328_0_1_0_0_0:0:0_0:0:0_37d/2
CCCCTTGCATGAAATGGCATAGTGAAGCTGGGCACCGTGGCTCACGCCTGTAATCCCAGCACTTTGGGAGGCTGAGCTGGGTAGATCACAAGGTCAGGAGTTCAAGACCAGCTGGTCCAACATTCTGAAACCCCATCTCTACTAAAAATA
+
ffffffffffffffffffffffffffffffffffffffffffffffffffffffffffffffffffffffffffffffffffffffffffffffffffffffffffffffffffffffffffffffffffffffffffffffffffffff
@cA01~tA01_GU182340.1_123562_123345_1_0_0_0_0:0:0_0:0:0_37e/2
CCACAGAGGCAGGACTTTCTAGAGAGAGCACCAGATTCCCTTCCCCTGCCTTCAGCTCACAGACCATTGCCTGATTCTGAACTGTATCCTCATGTCCCCTGCAGCCACTCACATCCAGGAGAAGGTTCCATGACAGGCAGAAAGTGGGAG
+
ffffffffffffffffffffffffffffffffffffffffffffffffffffffffffffffffffffffffffffffffffffffffffffffffffffffffffffffffffffffffffffffffffffffffffffffffffffff
@cA01~tA01_GU182340.1_80714_80468_1_0_0_0_0:0:0_0:0:0_37f/2
TTGTGTTGTTTGGTGTAACTAATCTTGCAGTATTAAAATCTAGTAAGAGTCCCTTACTCAGCACCTGCTCAGTTCTCAACTGACACTTTTGTTGTAGGGAGATGCCACGTCTATGCGGGATGGGTCCTTCCTGTAGCCCCAGGCACCCAG
+
ffffffffffffffffffffffffffffffffffffffffffffffffffffffffffffffffffffffffffffffffffffffffffffffffffffffffffffffffffffffffffffffffffffffffffffffffffffff
@cA01~tA01_GU182340.1_126151_126000_1_0_0_0_1:0:0_0:0:0_380/2
TTAGAATGGCTTTTTGTCACAATTACTCTGATAATGTTAATAATACCTCTTAGATATTTTGCACATTACACATGAAGAAAAGTTTGAATCTCAGATAAAAACAAAAATACATCAAAAGTCTTTAATGTAAGCACAGAATTCAATCACCTC
+
ffffffffffffffffffffffffffffffffffffffffffffffffffffffffffffffffffffffffffffffffffffffffffffffffffffffffffffffffffffffffffffffffffffffffffffffffffffff
@cA01~tA01_GU182340.1_19967_19812_1_0_0_0_0:0:0_0:0:0_381/2
TACCATCTATCCAGGGAGGGGGAGGCCCATGAACGTAGGTTCTCTGCAGGGCCCAAGGTCAACGGAACATTCCAGGCCGACTTTCCTCTGGGCCCTGCCACCCACGGAGGAACCTACAGATGCTTCGGCTCTTTCCGTGACTCTCCATAC
+
ffffffffffffffffffffffffffffffffffffffffffffffffffffffffffffffffffffffffffffffffffffffffffffffffffffffffffffffffffffffffffffffffffffffffffffffffffffff
@cA01~tA01_GU182340.1_99999_99878_1_0_0_0_0:0:0_0:0:0_382/2
TGCTCGTTTTTTAATTAAATTGTTTTATTGAGTTGTTTGAGCTTCTTATATTTCCAGTTATTAATCCCGTCTCAGATGAATAGTTTGCAAATATTTGCTCCTATTTTGTCGGTTGTCTCTTCACTTTCTTGGTTTATCTTTTGTGGTGCA
+
ffffffffffffffffffffffffffffffffffffffffffffffffffffffffffffffffffffffffffffffffffffffffffffffffffffffffffffffffffffffffffffffffffffffffffffffffffffff
@cA01~tA01_GU182340.1_44983_44879_1_0_0_0_0:0:0_0:0:0_383/2
CCAGGTTCAAGCGATTCTCATGCCTCAGCCTCTTGAGTAGCTGGCGTTACAGGTGCCTGCCACCAGGCACGGCTAATTTTTGGATTTTTAGCAGAGACACGGTTTCACTATATTGGCCAGGCTGCTCTCAAACTCCTTATCTCAGTTGAT
+
ffffffffffffffffffffffffffffffffffffffffffffffffffffffffffffffffffffffffffffffffffffffffffffffffffffffffffffffffffffffffffffffffffffffffffffffffffffff
@cA01~tA01_GU182340.1_103128_103360_0_1_0_0_0:0:0_0:0:0_384/2
CACTCACTGCAACCTCCACCTCCTGGGTTGAAGTCATTCTCCTGCTTCATCCTCCAGAGCAGGAGCTGGGATTACAGGGATGCACCACCATGCTCGGCTAATTTTTGTATTTTTAGGAGAGATAGGGTTTCACCATGTAGAGATAGGGTT
+
ffffffffffffffffffffffffffffffffffffffffffffffffffffffffffffffffffffffffffffffffffffffffffffffffffffffffffffffffffffffffffffffffffffffffffffffffffffff
@cA01~tA01_GU182340.1_879_986_0_1_0_0_0:0:0_1:0:0_385/2
CATATCTCCACTCCAGGCCCATATCTCCACCTCCGTCCTATATCTCTACTCCAGGCCCATATCTCCACTCCAGGCCTATATCTCCACCTCTGTCCTACATCTCTACTCCAGGCCCATATCTACACTCCAGGCCCATATCTCCACCTCCAG
+
ffffffffffffffffffffffffffffffffffffffffffffffffffffffffffffffffffffffffffffffffffffffffffffffffffffffffffffffffffffffffffffffffffffffffffffffffffffff
@cA01~tA01_GU182340.1_27823_28026_0_1_0_0_0:0:0_3:0:0_386/2
TTCGCTGTTCTGTTCCCTGCAGGCTCTTGGTCCATTACAACAGCATCTGTAGAAGACGGAAGTCAACAAAACAGCTCAGAGGGCACTTCTGGGCCCTCATTTCATAAGCAGATACCAACATACAGAGGGAGACCGTAGGAGCCTGAGGTC
+
ffffffffffffffffffffffffffffffffffffffffffffffffffffffffffffffffffffffffffffffffffffffffffffffffffffffffffffffffffffffffffffffffffffffffffffffffffffff
@cA01~tA01_GU182340.1_88806_88976_0_1_0_0_1:0:0_0:0:0_387/2
TGGTGAAGAGGATGATGGCCACTGAGTACCTAATCACAGCATGCAGGTGTCTGGCGATACCTGGAGGAAGATGAGAATCCAATAAGAAGCTAACCATAGCAGTTCCTCTTTGTGGATTGTCTCTCATTTCTTGGTTGCCAGGCAACCACA
+
ffffffffffffffffffffffffffffffffffffffffffffffffffffffffffffffffffffffffffffffffffffffffffffffffffffffffffffffffffffffffffffffffffffffffffffffffffffff
@cA01~tA01_GU182340.1_23357_23457_0_1_0_0_1:0:0_0:0:0_388/2
GGAATTTATCCTCCAGTTAGGAATGCAGGCAGAACAAACATTGCATTTTTCCTGAGAAGGATGTCAGATTGGCAATCATTCTTCTAGCTTGTAGGAGGTCTCAGCTCCATAAAATGAGAGATTAAGAGATTTCACTGAGCCCTAGGTTGG
+
ffffffffffffffffffffffffffffffffffffffffffffffffffffffffffffffffffffffffffffffffffffffffffffffffffffffffffffffffffffffffffffffffffffffffffffffffffffff
@cA01~tA01_GU182340.1_62025_61837_1_0_0_0_0:0:0_0:0:0_389/2
ATTAGATACTTTGCATATTACACAGGAAGAAGAGTTTGAATCTCAGATAAAAACAAAAAAAATACATGAAAAGTCTTTCATGTTAGCACAGATTTTAGGCATCTCGTGTTCGGATAAAAATACATGAAAAGTCTTTCACGTTAGCACAGA
+
ffffffffffffffffffffffffffffffffffffffffffffffffffffffffffffffffffffffffffffffffffffffffffffffffffffffffffffffffffffffffffffffffffffffffffffffffffffff
@cA01~tA01_GU182340.1_110316_110229_1_0_0_0_0:0:0_0:0:0_38a/2
ATGTGCCTGGAGGTGGAGATATGGGCGTGGGTTGGAGATATGGGCCTGGAGTGGAGATATGGGCGTGGGGTGGAGATATGGGTCTGGAGTGGAGACATGGGCATGGGGTGGAGATATGGGCCTGGTGTGTAGATATGGGCCTGGAGTGGA
+
ffffffffffffffffffffffffffffffffffffffffffffffffffffffffffffffffffffffffffffffffffffffffffffffffffffffffffffffffffffffffffffffffffffffffffffffffffffff
@cA01~tA01_GU182340.1_63646_63765_0_1_0_0_1:0:0_0:0:0_38b/2
TCTAGTAGCTCCTGATTCCCTTGCCGCTGGGCTCAGCCTCATCTCTTGGGCTGTTGTATCTATTTCGAACTAATGTCTTTCCTGCTTCTATGTGGGGGTGGAAGAGGAACCAGGATAGGCTGCACGTCCAGGCTCTTAGCAGACTGGTTC
+
ffffffffffffffffffffffffffffffffffffffffffffffffffffffffffffffffffffffffffffffffffffffffffffffffffffffffffffffffffffffffffffffffffffffffffffffffffffff
@cA01~tA01_GU182340.1_104184_104138_1_0_0_0_0:0:0_0:0:0_38c/2
GACATAAGAGAATTCTACTTCGCTTTTTTTATATTGATTTCACTTTTGTTTCCTTTTCTTGGAGAATGCAAGTTGTTTAACTCAAGAATGCCGTGGATGTAGAAATCCTAAAGCACATTCGCTGTGTATCAATCCCAGTCCAGTCTTCCC
+
ffffffffffffffffffffffffffffffffffffffffffffffffffffffffffffffffffffffffffffffffffffffffffffffffffffffffffffffffffffffffffffffffffffffffffffffffffffff
@cA01~tA01_GU182340.1_108556_108320_1_0_0_0_0:0:0_0:0:0_38d/2
AAACACTAATAATACCTATTAGATATTTTGCATATTACACAGGAAGAAGAGTTCGAATCTCAGATAAAAACAATAAAAATTCATGAAAAGTCTTTCATGTTAGCACAGATTTTAGGCATCTCATGTTTGGGAGGTTGGATCTAAGACATG
+
ffffffffffffffffffffffffffffffffffffffffffffffffffffffffffffffffffffffffffffffffffffffffffffffffffffffffffffffffffffffffffffffffffffffffffffffffffffff
@cA01~tA01_GU182340.1_63072_62879_1_0_0_0_0:0:0_0:0:0_38e/2
GGGAAGGCACTGAAGGGGAAGATGGAGCTCAGGTTGTTGAGTTGACCTTGAGATGGGGAGACAGCCTGGACTGTCCTGCTGGGCTCAGTGTAATCACAAGGGTGCACATGAGAGGAGAAGGAAGAGGGGAGTGGCGATTAGAGCAGTGCA
+
ffffffffffffffffffffffffffffffffffffffffffffffffffffffffffffffffffffffffffffffffffffffffffffffffffffffffffffffffffffffffffffffffffffffffffffffffffffff
@cA01~tA01_GU182340.1_136474_136607_0_1_0_0_0:0:0_0:0:0_38f/2
AAATCCTTCCGCCAATCTTTCAGGGGTTCAATCCGTGTTTTTCATTAATGTCACAAATATCTGATTAGTGAGAACTTCTCTGTCACCTGAAATAATACACTCAGCATTATCTATTATTGATTTGAAAATTTGGCTTGGCCCCGTGGCTCA
+
ffffffffffffffffffffffffffffffffffffffffffffffffffffffffffffffffffffffffffffffffffffffffffffffffffffffffffffffffffffffffffffffffffffffffffffffffffffff
@cA01~tA01_GU182340.1_121981_122220_0_1_0_0_0:0:0_1:0:0_390/2
AAACCCAGGCTGGGCTGCTTTCTGGCTTCCCCCAGCTACACTGCAAATGGGGTGACTCCATATGTCCCGAGCAGCTTTTCTGACCCTTGAGGGACTGGCTCACATTGAAATGCAGGCTTCTGTTGTCACTCGCTGCTTATCTGTTAGTAA
+
ffffffffffffffffffffffffffffffffffffffffffffffffffffffffffffffffffffffffffffffffffffffffffffffffffffffffffffffffffffffffffffffffffffffffffffffffffffff
@cA01~tA01_GU182340.1_4557_4645_0_1_0_0_0:0:0_0:0:0_391/2
TCTATCTATCCATCTATCATCTGTCTCTCTCCATCTCCTTGTCTTTCTCTGCCTCTCAGTCTCTCTAGTTCCCTTTTGGAGTCTCTGCAATCCATCCCCACATCTTTATCTTTCCCTGTCTTTGTGCCCCTCCCTCAGGGCTCTGATTTT
+
ffffffffffffffffffffffffffffffffffffffffffffffffffffffffffffffffffffffffffffffffffffffffffffffffffffffffffffffffffffffffffffffffffffffffffffffffffffff
@cA01~tA01_GU182340.1_84169_84301_0_1_0_0_0:0:0_0:0:0_392/2
ATTTACATCCAATGGACTTTGACAAAGGTTCGAAGAATCTACAATCTGGAAAGGACAGTCATTTCAATAAATGGTGCAGGGAAAACTGGATATCTACATGCAGAGGGATGAAACTGCACCTCTACCTCTCACCATACACAAAAATCAGAT
+
ffffffffffffffffffffffffffffffffffffffffffffffffffffffffffffffffffffffffffffffffffffffffffffffffffffffffffffffffffffffffffffffffffffffffffffffffffffff
@cA01~tA01_GU182340.1_123717_123482_1_0_0_0_0:0:0_1:0:0_393/2
CAGAAAGTGGGAGATAGAATCAATGGGATGGGACCTCAGAGCTATTCATGGGATGGGTCCTTGAACTCAGAGAGCTAGAATGTCTGAGTCTGCTGTTGGCAACTGAGGGACCTCAGGCACCTATGGCCTCCCCCTGTTTGTTGGTATCTG
+
ffffffffffffffffffffffffffffffffffffffffffffffffffffffffffffffffffffffffffffffffffffffffffffffffffffffffffffffffffffffffffffffffffffffffffffffffffffff
@cA01~tA01_GU182340.1_61246_61091_1_0_0_0_0:0:0_0:0:0_394/2
TGTGTGTACATGGATGTATTTTAGACACTGTTTCTGCTAAGGGGCTCTCTGTGTCCACACTCTTGATGATGCTGCACTTTATGTAGCCTTATAGAACCCTTTAAATTTAGTAGCCAGAGCCCTCTAATTTGTTATTATAGGCTGTTTGCT
+
ffffffffffffffffffffffffffffffffffffffffffffffffffffffffffffffffffffffffffffffffffffffffffffffffffffffffffffffffffffffffffffffffffffffffffffffffffffff
@cA01~tA01_GU182340.1_107660_107499_1_0_0_0_1:0:0_0:0:0_395/2
CGTGTAACCCTTTGGTTTAATATTATTTATTAAGAAGACATTCTATGCCACCTTAAACCACACGGCAGCCTTTGTCAACTCTAAAGGGACTGTGTGTACACGGATGTATTTTAGACACTGTTTCTGCTAAGGGGCTCTCTGTGTCCACAC
+
ffffffffffffffffffffffffffffffffffffffffffffffffffffffffffffffffffffffffffffffffffffffffffffffffffffffffffffffffffffffffffffffffffffffffffffffffffffff
@cA01~tA01_GU182340.1_80596_80833_0_1_0_0_0:0:0_2:0:0_396/2
GGGTGCCGACCACTCAGTGGGGGAGTGCGGGTGAAAACCTCGACATCTGTAGGTCCCTGCGTGTGCTGGGGTCACACGGCTAATGAGGAAACTGTTCCAGAATATTCTGTTGTAGAGCTCAGGGACAGGGACCCAATCTTTCTTGTACAG
+
ffffffffffffffffffffffffffffffffffffffffffffffffffffffffffffffffffffffffffffffffffffffffffffffffffffffffffffffffffffffffffffffffffffffffffffffffffffff
@cA01~tA01_GU182340.1_24052_24246_0_1_0_0_0:0:0_0:0:0_397/2
CCGTTTGTGGAAGGCAGGAGAATGCTGTCCCACCCCAAAATGTCCCTGTCCTAGCCTCCATAGCTTGTGAATATGTTATTTTACATGGAAAGGAGGAATGAAGATTGTAGATGGAATTGCGGTTGCTAATCAGCTGAACTTAAAACAAGG
+
ffffffffffffffffffffffffffffffffffffffffffffffffffffffffffffffffffffffffffffffffffffffffffffffffffffffffffffffffffffffffffffffffffffffffffffffffffffff
@cA01~tA01_GU182340.1_107433_107603_0_1_0_0_0:0:0_0:0:0_398/2
CAAGAAAAAAAAATAGCAAGTAGCCTATAATAACAAATTAGAGGGCTCTGGCTACTAAATTTAAAGGGTTTTATAAGGCTACATGAAGTGCAGCATCCTCAAGAGTGTGGACACAGAGAGCCCCTTAGCAGAAACAGTGTCTAAAATACA
+
ffffffffffffffffffffffffffffffffffffffffffffffffffffffffffffffffffffffffffffffffffffffffffffffffffffffffffffffffffffffffffffffffffffffffffffffffffffff
@rand_0_0_0_0_1_1_0:0:0_0:0:0_399/2
AAGAAAGTTTACTTCACTATCTGAATGAGAATTTGTGGATAAATGGTCACAGCCCATCAAAGAGGTGAAACAGTTATGACTTGTGACATGCGAGGTTACGAGATACCCCCCCGTCTAAGGCTCACTTATTCCGCCACGCGAATAATGGTT
+
ffffffffffffffffffffffffffffffffffffffffffffffffffffffffffffffffffffffffffffffffffffffffffffffffffffffffffffffffffffffffffffffffffffffffffffffffffffff
@cA01~tA01_GU182340.1_136559_136419_1_0_0_0_0:0:0_0:0:0_39a/2
TGAACTGATCTCCTCCCTCAGCCTCTCCAGTAGCTGGGATTACAGACCACAACCACCACGCCCGGCTAACTCTTTTTGCATATTTTCTGTAGAGAGGATGTTTCACCATGTTGGCCAGGCTGGTCTCAAATTCCCAACCTCAGGTGATCC
+
ffffffffffffffffffffffffffffffffffffffffffffffffffffffffffffffffffffffffffffffffffffffffffffffffffffffffffffffffffffffffffffffffffffffffffffffffffffff
@rand_0_0_0_0_1_1_0:0:0_0:0:0_39b/2
ACCCCCTTGGGGCCTCATTGGGGTCCAGGAAGACTATCTGATTGCCGTTGGACCGGCCGATTCTTGGTGAGATAGTAGGGACACGGACTCTGGTCGATCCGAATTCAGGACTCGAAGTCGCTCTGAAGAAAGCCTCAACTTCGGGCGTCT
+
ffffffffffffffffffffffffffffffffffffffffffffffffffffffffffffffffffffffffffffffffffffffffffffffffffffffffffffffffffffffffffffffffffffffffffffffffffffff
@cA01~tA01_GU182340.1_139593_139447_1_0_0_0_0:0:0_0:0:0_39c/2
CCACATCCTCTCCAGCACCTGTTGTTTCCCGACTTTTTAATGATCGCCATTCTAACTGGTGTGAGATGGTATCTCATTGTGGTTTTGATTTGCATTTCTCTGATGGCCAGTCATGGTGAGCATTTTTTCATGTGTTTTTTGGCTGCATAA
+
ffffffffffffffffffffffffffffffffffffffffffffffffffffffffffffffffffffffffffffffffffffffffffffffffffffffffffffffffffffffffffffffffffffffffffffffffffffff
@cA01~tA01_GU182340.1_122814_122976_0_1_0_0_0:0:0_1:0:0_39d/2
TGGAAGAAGAGGAGACACCAATCAGAAGCTAATCATAGCAGTTCCTCTTTATGAATTGTCTCGCATTTCTTGATTGGCAGGTAACCACATACAACGTCTCTTTAGGACAAGCACCCAAATGGCGGGAGACCTAGCTTTCCCCTGCTTTCT
+
ffffffffffffffffffffffffffffffffffffffffffffffffffffffffffffffffffffffffffffffffffffffffffffffffffffffffffffffffffffffffffffffffffffffffffffffffffffff
@cA01~tA01_GU182340.1_101825_101609_1_0_0_0_1:0:0_0:0:0_39e/2
ACGGTTTTTTAATTATCTTACAGTGCTGTAGCTCAAAGTAGGAAGTGCATCTTACTGGGCTAAAATCAAGGTGACAGCAAGGCTGCCTTCCCTCTGAGGATTCCAGGCAAGAATCTGCTTCTCACTTGTCCCAGCTTCTAAAGGCTCCCA
+
ffffffffffffffffffffffffffffffffffffffffffffffffffffffffffffffffffffffffffffffffffffffffffffffffffffffffffffffffffffffffffffffffffffffffffffffffffffff
@cA01~tA01_GU182340.1_143451_143585_0_1_0_0_1:0:0_0:0:0_39f/2
TGAAATGGCACAGCGTTTGCATATAACCCATGCACATCCTCCTGTATACATGAAATCATCTCTAGATTACTTATAATTCCTGATACAGCCTACACACCACCTCACTTGTGTCCACACAATATAGTATTTTTGCTTTTTGGAACTTTGTGG
+
ffffffffffffffffffffffffffffffffffffffffffffffffffffffffffffffffffffffffffffffffffffffffffffffffffffffffffffffffffffffffffffffffffffffffffffffffffffff
@cA01~tA01_GU182340.1_142817_143040_0_1_0_0_0:0:0_0:0:0_3a0/2
TTGGCGAATAAAGAGTCACATTATCGAAACCATGAGGGCAGACATGTTTATTTGAAGAGGAGAGAGCTACACTGAAGTTATAAAAAAAATTTATAAATTTTACTGATGACAGAAGGCTGAAAGATAGTCTGAGGGGAGGTGGAACAGCAT
+
ffffffffffffffffffffffffffffffffffffffffffffffffffffffffffffffffffffffffffffffffffffffffffffffffffffffffffffffffffffffffffffffffffffffffffffffffffffff
@cA01~tA01_GU182340.1_60100_60214_0_1_0_0_0:0:0_0:0:0_3a1/2
CCACCCTGCTTCCAGAAACTCAGAGTCCGGGGATGAGAACTCAGTGGGGAACAGATGGGATTATATGGACATGGTACTGATAACACCGGAAGCCTTAGGCAAGAAAAGAGTCCCATTACCGAAACCATGGGGGCAGACATGTTTATTTGA
+
ffffffffffffffffffffffffffffffffffffffffffffffffffffffffffffffffffffffffffffffffffffffffffffffffffffffffffffffffffffffffffffffffffffffffffffffffffffff
@cA01~tA01_GU182340.1_28211_28036_1_0_0_0_0:0:0_0:0:0_3a2/2
TCCTATGGTCTCCCCCTGTATGTTGGTATCTGCTTATGAAATGAGGGCCCAGAAGTGCCCTCTGAGCTGTTTTGTTGACTTCCGTCTTCTACAGATGCTGTTGTAATGGACCAAGAGCCTGCAGGGAACAGAACAGTGAACAGGGAGGTA
+
ffffffffffffffffffffffffffffffffffffffffffffffffffffffffffffffffffffffffffffffffffffffffffffffffffffffffffffffffffffffffffffffffffffffffffffffffffffff
@cA01~tA01_GU182340.1_44288_44352_0_1_0_0_0:0:0_0:0:0_3a3/2
GTTGTACATTTTTTATGATTTATATTTAAATTTGAGAAATAAAAGTCATATACGGTCATCCTTCACTATTCGTGGGTGATTGGTTTCGAGATCTCCACTCAGATACCAAAATCTGTAGATGCTCAAGCCTCTTATATGAAATGGCACAGA
+
ffffffffffffffffffffffffffffffffffffffffffffffffffffffffffffffffffffffffffffffffffffffffffffffffffffffffffffffffffffffffffffffffffffffffffffffffffffff
@cA01~tA01_GU182340.1_38791_38593_1_0_0_0_0:0:0_0:0:0_3a4/2
TTTAATGGGGTGAGATGAAAACTCACTTTGATTTTAATTTGTGTTTCTCTGATGATGAGTGATACTGAGCACTTTTTCGTATGTGGGGAAATTTCATGTCTTTTGCTCCTGTTTCAATTAAATCATTTGTTTTATTGAGTTGTTTGAGCT
+
ffffffffffffffffffffffffffffffffffffffffffffffffffffffffffffffffffffffffffffffffffffffffffffffffffffffffffffffffffffffffffffffffffffffffffffffffffffff
@cA01~tA01_GU182340.1_83699_83845_0_1_0_0_0:0:0_1:0:0_3a5/2
ATAACACTAATAATTTAATTATAAAATTAGTAAAAGACCTGAACAGACATTTCTCAATGAACAAAACATACAAATGAACATATATACATTGCATATATGAAAAAGTGCTCAGTATCACTAATCATCAGAGAAATGCAAATGAAGTCACAA
+
ffffffffffffffffffffffffffffffffffffffffffffffffffffffffffffffffffffffffffffffffffffffffffffffffffffffffffffffffffffffffffffffffffffffffffffffffffffff
@cA01~tA01_GU182340.1_74959_75068_0_1_0_0_0:0:0_0:0:0_3a6/2
TCTGTAGTTATTGCAAATGGGCTTATTTTCTTGTAAACTTTTTTGGATAGTTTGTTGTTAATGTATAGAAACTTTGTTGTTGTTGTTGTTGTTGTTTTGATGATACCCATCCTAAGGGGTATGAAATGGCATCTGGTGTAGTTTTAGTTA
+
ffffffffffffffffffffffffffffffffffffffffffffffffffffffffffffffffffffffffffffffffffffffffffffffffffffffffffffffffffffffffffffffffffffffffffffffffffffff
@cA01~tA01_GU182340.1_111042_111225_0_1_0_0_0:0:0_0:0:0_3a7/2
CACTGCAGCCCCTACCGTCATGGAAACGCTGAAGTGTGTGAGTAACACCTTTGTCCTCAGAGGATCTGCTGTTCCTACCACTTCCCCACCACACAACCCAGCTTTGAACACCCTAGTCCAACCCTGGTCCCCACACAACTTGACTCTGCC
+
ffffffffffffffffffffffffffffffffffffffffffffffffffffffffffffffffffffffffffffffffffffffffffffffffffffffffffffffffffffffffffffffffffffffffffffffffffffff
@cA01~tA01_GU182340.1_136240_136397_0_1_0_0_1:0:0_0:0:0_3a8/2
TGAGACCAGCCTGGCCAACATGGTGAAACATCCTCTCTACAGAAAATATGCAAAAAGAGTTAGCCGGGCGTGGTGGTTGTGGTCTGTAATCCCAGCTACTGGAGAGGCTGAGGGAGGAGATCAGTTCAGCCCAGGAGGTGGAGGTTGCAG
+
ffffffffffffffffffffffffffffffffffffffffffffffffffffffffffffffffffffffffffffffffffffffffffffffffffffffffffffffffffffffffffffffffffffffffffffffffffffff
@cA01~tA01_GU182340.1_100675_100507_1_0_0_0_0:0:0_0:0:0_3a9/2
CACTACTCGGGTGTTTGAGGCAAGAGAATTGCTTGAATCCAGGAAGTGGAGGTTGCATTGAGCTGAGATTGCACCTCTGCACTCCAGCCTGCATGACAGAGCAAGATTCTATCACACACACACACAAAAAAAGCCATTGGATGTAAATGC
+
ffffffffffffffffffffffffffffffffffffffffffffffffffffffffffffffffffffffffffffffffffffffffffffffffffffffffffffffffffffffffffffffffffffffffffffffffffffff
@rand_0_0_0_0_1_1_0:0:0_0:0:0_3aa/2
TTACTATCACTACTTGAAGATCCACACTGGGGTGGGGCACTGATGCTGTATGCCCTTACCGAACAGTCGTGTATCGCATTCCGTTGTACTACCTGCACAGATGCATAGTTACCATTATCGTCCCTTTTATTGGGGCCCTCTTCGCAGATC
+
ffffffffffffffffffffffffffffffffffffffffffffffffffffffffffffffffffffffffffffffffffffffffffffffffffffffffffffffffffffffffffffffffffffffffffffffffffffff
@cA01~tA01_GU182340.1_35431_35212_1_0_0_0_0:0:0_0:0:0_3ab/2
CTGAGTTGGGCCCTGTGGCCTCAGGCCTTGTGGCACCTACAGATGCCGTGTTTATTCTGACACCTCTGCCTTCCATGTAATGGAGAGTAACCGTCCCAGGATATCATGGCCCCAGAACACCAACTCCTGTATGCTGTGTGAACTTGTGGT
+
ffffffffffffffffffffffffffffffffffffffffffffffffffffffffffffffffffffffffffffffffffffffffffffffffffffffffffffffffffffffffffffffffffffffffffffffffffffff
@cA01~tA01_GU182340.1_5940_5804_1_0_0_0_0:0:0_0:0:0_3ac/2
CATGGACAGATGCCGAGACAGAACACACAGCATGGGTGTAAGGGCGGGGTCAGGGGGCAGGATGGCAGACAGGGCACCTCCAAACCCTCCTGTATGGCCTGCAAGGAGGCCCTTGATCAGGGTTCCAGGCACCCAGGCAGATGGAGAAAG
+
ffffffffffffffffffffffffffffffffffffffffffffffffffffffffffffffffffffffffffffffffffffffffffffffffffffffffffffffffffffffffffffffffffffffffffffffffffffff
@cA01~tA01_GU182340.1_28077_27877_1_0_0_0_0:0:0_0:0:0_3ad/2
CCCTGCAGCCACTCACATCCAGGAGAAGGTTCCATGACAGGCAGAAAGTGGGAGACAGAATCAATGGGATGGGAACTCAGAGCTATTCATGGGATGGGTCCTTGAGCTCAGAGAGATAGAATGTCTGAGTCTGCTGTTGGCAACTGAGGG
+
ffffffffffffffffffffffffffffffffffffffffffffffffffffffffffffffffffffffffffffffffffffffffffffffffffffffffffffffffffffffffffffffffffffffffffffffffffffff
@cA01~tA01_GU182340.1_136939_137050_0_1_0_0_0:0:0_1:0:0_3ae/2
AAGCGAGGATTAAACTAACAGGAAAAATTAAACCCAGCAAGCCTTTCCAGCCAATGATTCTACCTCACAAACATATCTTATATCCATCTACTTCATTCATTTAGTGTCTAAATCAGCACCACATTTCACCAGTGGGGCGGCAATTGCCTT
+
ffffffffffffffffffffffffffffffffffffffffffffffffffffffffffffffffffffffffffffffffffffffffffffffffffffffffffffffffffffffffffffffffffffffffffffffffffffff
@cA01~tA01_GU182340.1_24364_24548_0_1_0_0_0:0:0_0:0:0_3af/2
CGGGCACGGTGGCAGTTGCCTGTAATCCCAGCTACTCGAGAGGCGGAGGCAGGAGAATCACTTGAATCCAGGAGACGCAGGTTGCAGTGAGCCAAGATCGTGACACTGCACTGTAGCCTGGAAGACAGAGGGCGACTCTGTCTCAATAAA
+
ffffffffffffffffffffffffffffffffffffffffffffffffffffffffffffffffffffffffffffffffffffffffffffffffffffffffffffffffffffffffffffffffffffffffffffffffffffff
@cA01~tA01_GU182340.1_10024_10209_0_1_0_0_1:0:0_0:0:0_3b0/2
CCTTGAGGGACTGGCTCACATTGAAATGTAGGTTTCTGTTGTCACTCGCTGCTTATCTGTTAGTAATGAACCTGCCTGTGTAATGTGTTCTCTGTGTGTTCTGTCTCCCTGGAGTGACGGTGAGTGATAGGAATTGGTATAGGCCCAGGT
+
ffffffffffffffffffffffffffffffffffffffffffffffffffffffffffffffffffffffffffffffffffffffffffffffffffffffffffffffffffffffffffffffffffffffffffffffffffffff
@cA01~tA01_GU182340.1_129719_129614_1_0_0_0_0:0:0_0:0:0_3b1/2
AACCCTCACTCATTCCAGGTGCCATGGATGGGATGATAAAGAGAGATGCCTTCTAAACTCACAACTTCTCTTTCTAGGAAACCACAGAAAACCTTCCCTCCTGGCCCACCCAGGGCCCCTGCTGAAATCAGGAGAGACAGTCATCCTGCA
+
ffffffffffffffffffffffffffffffffffffffffffffffffffffffffffffffffffffffffffffffffffffffffffffffffffffffffffffffffffffffffffffffffffffffffffffffffffffff
@cA01~tA01_GU182340.1_50815_50966_0_1_0_0_0:0:0_0:0:0_3b2/2
CCCAGCTGGGCTGAGAGAGAAGGTTTCTCATATAGACCTGGAAGGAGAAGAGGCAGTTTCCTCAGGGAGGATCTTCTTTGTCACAGCTCCCTTCACCTGAGCTGAGAACTCACTCCCCTGTTCTATGACCTAATGCTCTCTCTCTCTCTC
+
ffffffffffffffffffffffffffffffffffffffffffffffffffffffffffffffffffffffffffffffffffffffffffffffffffffffffffffffffffffffffffffffffffffffffffffffffffffff
@rand_0_0_0_0_1_1_0:0:0_0:0:0_3b3/2
CGAATCCCCACGATAAGGGAGCTCCGGTCGGTCCTCGTTATCCGAGGCGTCCTGCGACATAGGATCGTCTACAGGGACGGTGACGTTTGTACTCGGACGCAAACCTTCTACACAGCAAGGTTAGGAGAGTTTGACTCTACCGAGGCAGGA
+
ffffffffffffffffffffffffffffffffffffffffffffffffffffffffffffffffffffffffffffffffffffffffffffffffffffffffffffffffffffffffffffffffffffffffffffffffffffff
@cA01~tA01_GU182340.1_35639_35576_1_0_0_0_0:0:0_0:0:0_3b4/2
CACTAAAATTAGACTCCTGAGGGAGAGGCACAAGGACATAGAAAGATGGAGATGTGGGGATGAATTGCAGAGATTCCAAAGAGAACTAGAGAGACCGAGAGGCAGAGCAAGACAGATGATAGATGGATAGATATAGATAGATGATAAATA
+
ffffffffffffffffffffffffffffffffffffffffffffffffffffffffffffffffffffffffffffffffffffffffffffffffffffffffffffffffffffffffffffffffffffffffffffffffffffff
@cA01~tA01_GU182340.1_5419_5615_0_1_0_0_0:0:0_0:0:0_3b5/2
TCTAGGATCACAAGACATGGGACAGGCATGGTGTTTTCTCACCTGTGACAGAAACGGGCAGTGGGTCACTCGGGTCTGACCACGCGTGGGGCAGGGCACGGAAAGAGCCGAAGCATCTGTAGTTCCCTCCGTGGGTCACAGGGCCCAGAG
+
ffffffffffffffffffffffffffffffffffffffffffffffffffffffffffffffffffffffffffffffffffffffffffffffffffffffffffffffffffffffffffffffffffffffffffffffffffffff
@cA01~tA01_GU182340.1_88378_88211_1_0_0_0_0:0:0_0:0:0_3b6/2
GAGCCAGTCCCTCAAGGCTCAGAAAAACTGCTCAGGACACATGGAGTCACTTCATGTGCACTGTAGCTGGGGGAAGCCAGAAAGCAGCCCAGCCTGGGTTTTGTACCCTGGAGCCACAGGGAACACTCAGCTAAAGCACTGCATGATGTT
+
ffffffffffffffffffffffffffffffffffffffffffffffffffffffffffffffffffffffffffffffffffffffffffffffffffffffffffffffffffffffffffffffffffffffffffffffffffffff
@cA01~tA01_GU182340.1_88656_88523_1_0_0_0_0:0:0_0:0:0_3b7/2
GTACTAGAAGCAGGACACTACCATCTATTTCTGGCTGCGGCCTCAGGCTGCTCCCACACTGACAGAAGAGAAGGGGGTCCTGCGTGTGCAGAGACCACAGAGATCACATGGCAAGAGAGGGAGAAAGGGGGTGTGATGGAGCTTCCAAGC
+
ffffffffffffffffffffffffffffffffffffffffffffffffffffffffffffffffffffffffffffffffffffffffffffffffffffffffffffffffffffffffffffffffffffffffffffffffffffff
@cA01~tA01_GU182340.1_67937_67716_1_0_0_0_0:0:0_0:0:0_3b8/2
CAGAGAGATCACATTTAAACTCCGATCTTAGAGACAAGAGGGAGTGAGCCCTGGGGAGTGTGTTGAAAGGAACTTTCATGGACTTAGGACATTGGGGATGACCCTAATGTGAGAATGAGCTTGGTGTGTTCCAAGAAGTCCATGGACCTG
+
ffffffffffffffffffffffffffffffffffffffffffffffffffffffffffffffffffffffffffffffffffffffffffffffffffffffffffffffffffffffffffffffffffffffffffffffffffffff
@cA01~tA01_GU182340.1_30144_30257_0_1_0_0_0:0:0_0:0:0_3b9/2
GCAAAAACCACACCTGTAAATTCTGGAGTTTTGTAGTTTAATCTAAAATTTGTCTCATGACCCAAGATTCCAGAGTCCCAACTCTGGAGTTTGATCTCTCTCTGTCTCTCTGCCTCCCTCATTTTAAATTTTACAGAAATATCCAGTAAC
+
ffffffffffffffffffffffffffffffffffffffffffffffffffffffffffffffffffffffffffffffffffffffffffffffffffffffffffffffffffffffffffffffffffffffffffffffffffffff
@cA01~tA01_GU182340.1_12135_12291_0_1_0_0_0:0:0_0:0:0_3ba/2
CCGTGTTAAGAGGGAGCCTCTTATATGTTTGGAATTGTGAGTTCCTCAGTGTGATCGCAGCCTCAAGTAGACTAGGAAGTAAGCCAGTTAGGTTGGAGAGGTGGGCAGGGGTCAAGTGAAATGGAGAATTGTGGGCTAAGCAAGTGTGTT
+
ffffffffffffffffffffffffffffffffffffffffffffffffffffffffffffffffffffffffffffffffffffffffffffffffffffffffffffffffffffffffffffffffffffffffffffffffffffff
@cA01~tA01_GU182340.1_72372_72243_1_0_0_0_0:0:0_1:0:0_3bb/2
TTCATTTTGTAAAGAGAGTAAATGATATAATTTCCACATATGTTTCCTCTGCCAAATCAGACTCACTATGCTTCCTTTCCTTGTATGCATAACCTACCCAGCAATACACACAAACATTTATTGCTTTGGAGAATTAGTTTGGGAACATTT
+
ffffffffffffffffffffffffffffffffffffffffffffffffffffffffffffffffffffffffffffffffffffffffffffffffffffffffffffffffffffffffffffffffffffffffffffffffffffff
@cA01~tA01_GU182340.1_69504_69644_0_1_0_0_0:0:0_1:0:0_3bc/2
GTGTACATATGGACGTAGAGGGTGGAATGACGGACAGCGGAGGCTAGAAGGCTGGAGGGTGGCGGGACGTGGGTGAGTGATGAGAATTTGCTTAATGAGTACAATGTACGGTATTTGGGTGATGGATATAGTAAAAGTCCTGACTTCACT
+
ffffffffffffffffffffffffffffffffffffffffffffffffffffffffffffffffffffffffffffffffffffffffffffffffffffffffffffffffffffffffffffffffffffffffffffffffffffff
@cA01~tA01_GU182340.1_97051_96896_1_0_0_0_0:0:0_0:0:0_3bd/2
AGATAATGGATTGGTTATAGATACATAGATGATGACTGATAGATGATACATAGAGATGACGATGATGATGATAGACACATAGATATATACATAGATGATACATAAATAGAGACAGAGAGGCAGACAGAGAGGTAATAGAGAGAGAGATAG
+
ffffffffffffffffffffffffffffffffffffffffffffffffffffffffffffffffffffffffffffffffffffffffffffffffffffffffffffffffffffffffffffffffffffffffffffffffffffff
@cA01~tA01_GU182340.1_85017_85235_0_1_0_0_0:0:0_0:0:0_3be/2
GTGGAAATTTGTTATGGCAACATAGGAAAAAGTTCCACACTGCACAGTCTGAGCATGGGGCAGTGGCTGAACGAGTAAGTGGAAGTGTCATGTGCACGGATGAACTACGTTCTCTCTTACCGCAAAGCTCTTGTTCCACTAAGTCAACCA
+
ffffffffffffffffffffffffffffffffffffffffffffffffffffffffffffffffffffffffffffffffffffffffffffffffffffffffffffffffffffffffffffffffffffffffffffffffffffff
@cA01~tA01_GU182340.1_68545_68380_1_0_0_0_0:0:0_0:0:0_3bf/2
ATTCGCCTTAGAAAGTAAGACTTTCTGACAATCTTTTGTTCATGTTTGAGCAGTTCTTCCAATCATATTTTTGTTATTATTACGTTGTGTTTTCCTGATTCCCTTTTTTTCCCACTGACTTCTGTGGTTTTCTATTTCAAACATTCTATT
+
ffffffffffffffffffffffffffffffffffffffffffffffffffffffffffffffffffffffffffffffffffffffffffffffffffffffffffffffffffffffffffffffffffffffffffffffffffffff
@cA01~tA01_GU182340.1_41581_41817_0_1_0_0_0:0:0_0:0:0_3c0/2
TCCCTCTCTTGCCGTGTGATCTCTGTGGTCTCTGCACAGACAGACCCTCCTTCCCTTCTGCCAGAGTGGGAGCAGCCTGAGGCCATCACGAGAAATAGATGCTGGTGCCATGCTTCCAGTACAGCCTGCAGAACGGTGAGGCAAACCAAT
+
ffffffffffffffffffffffffffffffffffffffffffffffffffffffffffffffffffffffffffffffffffffffffffffffffffffffffffffffffffffffffffffffffffffffffffffffffffffff
@cA01~tA01_GU182340.1_135990_135857_1_0_0_0_0:0:0_0:0:0_3c1/2
ACAAAGACTGGTCACATCTCACATGGCATCACTCAGACCCTTCTTCCTTACCACACCTCTTTCTCTGAATGCTGCTCTCCCTTCTTGCCCTTCTTTTGAAAACTTGGGGATTCTATTGGGTTCACCAAGATGAAAATCCATCATAATCTC
+
ffffffffffffffffffffffffffffffffffffffffffffffffffffffffffffffffffffffffffffffffffffffffffffffffffffffffffffffffffffffffffffffffffffffffffffffffffffff
@rand_0_0_0_0_1_1_0:0:0_0:0:0_3c2/2
GTTGAGCGTAATGGAAAAGGAAAGACGGAGGCTTCACAAGCAATCCTGTTGCGACTTTTATTGCCAACCGAAGAGCAGGGTTCATAAACCCAGAGGCGTTTGAGTTCTCAGTTACATATTATATCGGTTAGCAGCATATACCTGTCGCTT
+
ffffffffffffffffffffffffffffffffffffffffffffffffffffffffffffffffffffffffffffffffffffffffffffffffffffffffffffffffffffffffffffffffffffffffffffffffffffff
@cA01~tA01_GU182340.1_13847_14008_0_1_0_0_0:0:0_0:0:0_3c3/2
TATCTGAGATTCAAACTCTTCTTCATATGTAATGTGCAAAATGTCTAACAGGTATTATTAACATTATCAGAGTAATTGTGACAAGAAGCCATTCTAATTTTCCTGCTTGAGTTTCTACTACTAAACCAGAGGCATCAGAATAGCTTGAAC
+
ffffffffffffffffffffffffffffffffffffffffffffffffffffffffffffffffffffffffffffffffffffffffffffffffffffffffffffffffffffffffffffffffffffffffffffffffffffff
@cA01~tA01_GU182340.1_112850_113008_0_1_0_0_0:0:0_0:0:0_3c4/2
TGGAATCCTTGGCAGGAGGTATGAACTGATCAGTAAGGCAGGCACCAGTGTCCACACACCCTGTTCCTGGTGGGGACTGGGAGCCACTCTTGCCATGTCTGTGCCTTCTCCATGGTGCCAGTTTCCATAGGCTGGCTCCTCGTGCTGATT
+
ffffffffffffffffffffffffffffffffffffffffffffffffffffffffffffffffffffffffffffffffffffffffffffffffffffffffffffffffffffffffffffffffffffffffffffffffffffff
@cA01~tA01_GU182340.1_95065_95191_0_1_0_0_0:0:0_0:0:0_3c5/2
CAGGCTCTTAGCAGCCTGAATCAATCTCTTTTGAACAAATCCCCAGTTCAAGTGATTCTCTTGCCTCAGCCTCCCCAGTCGTTGGATTACTCGCGCCCACCACCACATCTGGCTATCCTTGTTTGGTTTCCTAACTTGTCCTTGACCTGG
+
ffffffffffffffffffffffffffffffffffffffffffffffffffffffffffffffffffffffffffffffffffffffffffffffffffffffffffffffffffffffffffffffffffffffffffffffffffffff
@cA01~tA01_GU182340.1_13961_14055_0_1_0_0_0:0:0_0:0:0_3c6/2
ATTGAATTCTGTGCTTACATTAAAGATTTTTGATGTATTTTTGTTTTTATCTGAGATTCAAACTCTTCTTCATATGTAATGTGCAAAATGTCTAACAGGTATTATTAACATTATCAGAGTAATTGTGACAAGAAGCCATTCTAATTTTCC
+
ffffffffffffffffffffffffffffffffffffffffffffffffffffffffffffffffffffffffffffffffffffffffffffffffffffffffffffffffffffffffffffffffffffffffffffffffffffff
@cA01~tA01_GU182340.1_23181_23256_0_1_0_0_1:0:0_0:0:0_3c7/2
ACAGGCGTACAATGTCAGAGCTGCGAGATGCTGAGTCAATGCCTGCATCGAAGGTTTCTACCTCCCCAGGTTTCCAAAAGCGGATATAAGAGGGTTCTGTACTCACCGGTTTCGGAGCTTGGTTCAGTGGGTGAAGGCCAACTATTTGAA
+
ffffffffffffffffffffffffffffffffffffffffffffffffffffffffffffffffffffffffffffffffffffffffffffffffffffffffffffffffffffffffffffffffffffffffffffffffffffff
@cA01~tA01_GU182340.1_42199_41985_1_0_0_0_0:0:0_0:0:0_3c8/2
GATGGAGCTTCCAAGTTCTTTTGAACAACCAGCTCTCCAGGAACTAATAGAGGGGGAACTAGCTAACCCCGTCTCCTTGGGACAGCATTGATCTGTTCATGATGGATCCACCTCCATGACCCAAACACCTCTCAAGAGGCCCAACCTCCC
+
ffffffffffffffffffffffffffffffffffffffffffffffffffffffffffffffffffffffffffffffffffffffffffffffffffffffffffffffffffffffffffffffffffffffffffffffffffffff
@cA01~tA01_GU182340.1_109369_109459_0_1_0_0_0:0:0_0:0:0_3c9/2
CCAGGCCCATATCTCCACTCCAGGGCCATATCTCCACTCCAGGCCCAGATCTCCACCTCCAGGCCCCTATCTCCACTCTAGTCCCATATCTCCACTCCAGGCCCATATCTCCACCTCCAGGCCCATAACTTCACTCCAGGCCCATAACTC
+
ffffffffffffffffffffffffffffffffffffffffffffffffffffffffffffffffffffffffffffffffffffffffffffffffffffffffffffffffffffffffffffffffffffffffffffffffffffff
@cA01~tA01_GU182340.1_18593_18389_1_0_0_0_0:0:0_1:0:0_3ca/2
ACACAGGGGCCATACAGGGAGTTAGAAAAGACAGAAAGAGTTAAAAGCGACAGACAGACAGACATGTCCCAGAGAGAGGTGTCCCTCCATGCTGACTTTGCTCACAGACCTGGCACAGGTTAGAAGTTTCATTTCTGTTTTACCTCCACA
+
ffffffffffffffffffffffffffffffffffffffffffffffffffffffffffffffffffffffffffffffffffffffffffffffffffffffffffffffffffffffffffffffffffffffffffffffffffffff
@cA01~tA01_GU182340.1_135484_135739_0_1_0_0_0:0:0_0:0:0_3cb/2
GTGATGCCATGTGAGATGTGACCAGTCTTTGTGGGCTTTGAGGAAGGAGGAAGGGTACCAGGAGCCAAGGAACATGGGAGCCTCTAGAAGCTGAGAAAAGTGAGAAGCAGATTCTTGCCTGGAACCCTCAGAGGGAAGGCAGCCTTGCTG
+
ffffffffffffffffffffffffffffffffffffffffffffffffffffffffffffffffffffffffffffffffffffffffffffffffffffffffffffffffffffffffffffffffffffffffffffffffffffff
@rand_0_0_0_0_1_1_0:0:0_0:0:0_3cc/2
TGTAAGTCCAGATGATATAGCTCAGACTCTAAGGATTCTCCATAAAGCTCACGAAAGTAGGGCGCTTTACACCTTGCAACTACGCCACTGCACCGATATCTAAATAGGAAGATGAAGAGGAACATGTGGCGCCGTTTATAAATACGCCGA
+
ffffffffffffffffffffffffffffffffffffffffffffffffffffffffffffffffffffffffffffffffffffffffffffffffffffffffffffffffffffffffffffffffffffffffffffffffffffff
@cA01~tA01_GU182340.1_80022_80095_0_1_0_0_0:0:0_0:0:0_3cd/2
TCCTAACACTGCTACCCTTCCCTCCTCTGTCGGTGACACCACATCCCCCCACACACCCCAGCTTTGAGCACCTCAGTATCCCGCCTGGGCCACACAGAGCTCAACTCAGCCATGGGGAAGAAAGGCTGGGGAGGGCTAAGACAAAACAGA
+
ffffffffffffffffffffffffffffffffffffffffffffffffffffffffffffffffffffffffffffffffffffffffffffffffffffffffffffffffffffffffffffffffffffffffffffffffffffff
@cA01~tA01_GU182340.1_130859_131019_0_1_0_0_0:0:0_0:0:0_3ce/2
TCTATCAATTGTCTATCTGTCTATCCATCAATCATCTATGTATTATCTGTATCTATGTATCATCTCTCTCTCTCTCTATTACCTCTCTGTCTGCCTGTCAGTCTCTATGTATCATCTATGTATCTATATATTTATATATGTGTCTTCTAT
+
ffffffffffffffffffffffffffffffffffffffffffffffffffffffffffffffffffffffffffffffffffffffffffffffffffffffffffffffffffffffffffffffffffffffffffffffffffffff
@cA01~tA01_GU182340.1_78707_78783_0_1_0_0_0:0:0_0:0:0_3cf/2
TCTCCCTTTTTGTCTCTCTGTAACGTGTGCTTTTTTTCTCCCTGTGTTGTTTGTGTGTCTTTCTTTCTCTCTCTCATTTGAGGAAAAAATATCAGACTGATAACATCCTCCAACTTGATACTGGAATATTGCAATAACTGAAGGTTGAAA
+
ffffffffffffffffffffffffffffffffffffffffffffffffffffffffffffffffffffffffffffffffffffffffffffffffffffffffffffffffffffffffffffffffffffffffffffffffffffff
@cA01~tA01_GU182340.1_10962_11100_0_1_0_0_1:0:0_0:0:0_3d0/2
TAGCAAAGGGGATGATGACCACTGAGGTCCCAATCAGAACGTGCAGGTGTCTGGAGTTACCTGGAGGAAGACAAGACACCAATAAGAAGCTAATCATAGCAGTTCCTCTATATGAATTGTCTCACATTTCTTGATTGACAGGTAACCACA
+
ffffffffffffffffffffffffffffffffffffffffffffffffffffffffffffffffffffffffffffffffffffffffffffffffffffffffffffffffffffffffffffffffffffffffffffffffffffff
@cA01~tA01_GU182340.1_111582_111451_1_0_0_0_0:0:0_0:0:0_3d1/2
TAAGTTTTTTATTTTCATTCAGGCAACTGCTGATATTCCATTCTCAAAGGACATGCCCTCCACTTCATGTCTACCCTGTGTTGTTTTATGTCAGTAATCTTACAGTATTAAAATCTAGTAGGAGTCTCTTACTCAGCACTTGCTCAAAGT
+
ffffffffffffffffffffffffffffffffffffffffffffffffffffffffffffffffffffffffffffffffffffffffffffffffffffffffffffffffffffffffffffffffffffffffffffffffffffff
@cA01~tA01_GU182340.1_76193_75998_1_0_0_0_0:0:0_0:0:0_3d2/2
TTGAACCCAGGAGGTAGAGGTTGCAGTGAGCCGAGATCGCATCACTGCACTCCAGCCGGGGCAACAGAGTGAGACTCCATCTTAAAAAAAAAAAAAACTACTAAAAGAAATCAAGGGAAAACTCCACTGGCTTGGGCAAAACCATTTTGG
+
ffffffffffffffffffffffffffffffffffffffffffffffffffffffffffffffffffffffffffffffffffffffffffffffffffffffffffffffffffffffffffffffffffffffffffffffffffffff
@rand_0_0_0_0_1_1_0:0:0_0:0:0_3d3/2
AGTATAGGTTTAATTGGGGTCGCACCGTGCTAAAGGGTCAATGATTCGGTCTTCACACCACACAACTCAAGTTGGCTACTTTAAGTATCATACGAGCGTTGTTCGATGCAAATTGTTCCATCGAATGGGGGACGTGGCTACTTAGATAAT
+
ffffffffffffffffffffffffffffffffffffffffffffffffffffffffffffffffffffffffffffffffffffffffffffffffffffffffffffffffffffffffffffffffffffffffffffffffffffff
@cA01~tA01_GU182340.1_73076_73286_0_1_0_0_0:0:0_0:0:0_3d4/2
CCCAACCCTGTGAGCACCAACTCCGGATATTCTGGGCAGTGACTCGAGGGACAGCCTCTTATGAATACAGGCTGTTTTCCTCCAGTGTCTGCTGTGAAACCAGGATGTACAACATGGCCGTGTTCAACCCAACAATGGACTTAGGATTTT
+
ffffffffffffffffffffffffffffffffffffffffffffffffffffffffffffffffffffffffffffffffffffffffffffffffffffffffffffffffffffffffffffffffffffffffffffffffffffff
@cA01~tA01_GU182340.1_122928_122838_1_0_0_0_1:0:0_0:0:0_3d5/2
GACCCAAACACCTCTGAAGAGGCCCAACCTCCCACAATGGGGGTGAAATTTCAATGTGAGGTTTGAAAGGGTCAAACATCTCAACTAAAGTAGTTGTATCCTCAGCACGTTCTATGGTTACTATGAGAGCTATAATTGAGAAAGCAGGGG
+
ffffffffffffffffffffffffffffffffffffffffffffffffffffffffffffffffffffffffffffffffffffffffffffffffffffffffffffffffffffffffffffffffffffffffffffffffffffff
@cA01~tA01_GU182340.1_96001_96127_0_1_0_0_0:0:0_1:0:0_3d6/2
CTGTGCCAGGTCTCTGAGCAAAGCCAGCATGGAAGGACACCTCTCTCTGGGACATGTCTGTCTGTCTGAGTGTCTCCTTTACCTCTTTCTCTCTTTTCTACCTCCCTGTATGGCCCCTGTGTCTGTCCTCTGTTATGACACCTGTTCTGT
+
ffffffffffffffffffffffffffffffffffffffffffffffffffffffffffffffffffffffffffffffffffffffffffffffffffffffffffffffffffffffffffffffffffffffffffffffffffffff
@cA01~tA01_GU182340.1_42424_42527_0_1_0_0_0:0:0_0:0:0_3d7/2
AACGGTCTGTGAGCTGAAAGCAGGGACAGGGAGTCTGGTGCCCTCTCTAGAAAGTCCTGCCTCTGTGGCTGCTGCCTTGGGCCAGGGACCATCCTACCTGTGAGGAACACACACCTGAGTGCTCCCATCCTGCTTCCCCACATGGCCCTG
+
ffffffffffffffffffffffffffffffffffffffffffffffffffffffffffffffffffffffffffffffffffffffffffffffffffffffffffffffffffffffffffffffffffffffffffffffffffffff
@cA01~tA01_GU182340.1_84794_84998_0_1_0_0_0:0:0_0:0:0_3d8/2
TCCCCTTCTCAAGCCCCCAGGCATTTGTCCTCCCAGTTAGGAATGCAGGCAGAACAAACACAGCATTTTTCCTGAGAAGAATGTCTGATTTGCACTCATCCTTCTACCCTGAGGTCTCAGCAGCAGAAAATTAGAGATTAAGAGATTTCA
+
ffffffffffffffffffffffffffffffffffffffffffffffffffffffffffffffffffffffffffffffffffffffffffffffffffffffffffffffffffffffffffffffffffffffffffffffffffffff
@cA01~tA01_GU182340.1_4207_4342_0_1_0_0_0:0:0_0:0:0_3d9/2
CGTGTCTCTCTGTGGGCTTTTGTTCTCAGTAATCCTATAACATGTGGTGCTATTTGAATATGAGCCTCAGAATCCAGTATGGGGACTCCAGGAACTCACAACATACAGGGGTTGGTGTTCTGCTCCCTCACCTGGGGCCATGGTGTCCTG
+
ffffffffffffffffffffffffffffffffffffffffffffffffffffffffffffffffffffffffffffffffffffffffffffffffffffffffffffffffffffffffffffffffffffffffffffffffffffff
@cA01~tA01_GU182340.1_90357_90534_0_1_0_0_0:0:0_0:0:0_3da/2
GAGAGTAAGAATATCACTTGTTCATGTGATTCACGATCCTTGGAACCTCTTATGTGCTGCATCTTTGGATGGAAATTGGAGTCTCAGAGACAAATCAGGCTCCACCCTGCTTCCAGAAGCTCAGAGTCCAGGGGTGAGAACCCAGTGGAG
+
ffffffffffffffffffffffffffffffffffffffffffffffffffffffffffffffffffffffffffffffffffffffffffffffffffffffffffffffffffffffffffffffffffffffffffffffffffffff
@cA01~tA01_GU182340.1_4552_4324_1_0_0_0_0:0:0_0:0:0_3db/2
GTGGAGCTGTCGTCGTCGCAGGACACCATGGCCCCAGGTGAGGGAGCAGAACACCAACCCCTGTATGTTGTGAGTTCCTGGAGTCCCCATACTGGATTCTGAGGCTCATATTCAAATAGCACCACATGTTATAGGATTACTGAGAACAAA
+
ffffffffffffffffffffffffffffffffffffffffffffffffffffffffffffffffffffffffffffffffffffffffffffffffffffffffffffffffffffffffffffffffffffffffffffffffffffff
@cA01~tA01_GU182340.1_39980_40143_0_1_0_0_0:0:0_0:0:0_3dc/2
GCTCTTGCTCTGCTGAGTCAGCCAGGGTTGCTTCATGACCAACAGTAATTCATTCCTGGGCAAGTGGAACTTCTCTAAAACACCTCGCCCTCATCAAATGTTCCCTACCCTTCCCTCTCTCAAGCCCCCAGGAATTTATCCTCCAGTTAG
+
ffffffffffffffffffffffffffffffffffffffffffffffffffffffffffffffffffffffffffffffffffffffffffffffffffffffffffffffffffffffffffffffffffffffffffffffffffffff
@cA01~tA01_GU182340.1_42626_42713_0_1_0_0_0:0:0_0:0:0_3dd/2
CCTGAGGTCCCTCAGTTGCCAACAGCAGACTCAGACATTCTATCTCTCTGAGCTCAAGGACCCATCCCATGAATAGCTCTGAGTTCCCATCCCATTGATTCTGTCTCCCACTTTCTGCCTGTCATGGAACCTTCTCCTGGATGTGAGTGG
+
ffffffffffffffffffffffffffffffffffffffffffffffffffffffffffffffffffffffffffffffffffffffffffffffffffffffffffffffffffffffffffffffffffffffffffffffffffffff
@cA01~tA01_GU182340.1_102543_102430_1_0_0_0_0:0:0_0:0:0_3de/2
CTTTTTGTATATTTTTTGTAGAGAGGATGTTTCACCATGTTGGCCAAGCTTGTCTGAAACTCCCAACCTCAAGTGATCCGACCATCTCAGCAACCCAAAGTACTGGGATTACAGGCGTGAGCCACTTTGCCCAGCCAGAATTCAAAATAA
+
ffffffffffffffffffffffffffffffffffffffffffffffffffffffffffffffffffffffffffffffffffffffffffffffffffffffffffffffffffffffffffffffffffffffffffffffffffffff
@cA01~tA01_GU182340.1_131333_131453_0_1_0_0_0:0:0_0:0:0_3df/2
GCTGGGCTGAGAGAGAAGGTTTCTCATATAGACCTGGAAGGAGAAGAGGCAGTTTCCTCAGGGAGGTTCTTCCTTGTCACAGCTCCCCTCATACCTGAGCTGAGAACTCACTCCCCTGCTCTATGACCTAATGCTCTCTCTCTCTCTCAC
+
ffffffffffffffffffffffffffffffffffffffffffffffffffffffffffffffffffffffffffffffffffffffffffffffffffffffffffffffffffffffffffffffffffffffffffffffffffffff
@cA01~tA01_GU182340.1_133745_133552_1_0_0_0_0:0:0_1:0:0_3e0/2
TAGTGCAAGGGTGTGATCTCGGCTCACTGCAACCTCTGCCTCCCGCGTTCAACTGATTCTCCTGCCTCAGCCTCCAAAGTAGCTGGGATTACAGGCATGTGCCACCACGCCTAGCTAATTTTTGTATGTTTAGTAGAGAGGGAGTTTCTC
+
ffffffffffffffffffffffffffffffffffffffffffffffffffffffffffffffffffffffffffffffffffffffffffffffffffffffffffffffffffffffffffffffffffffffffffffffffffffff
@cA01~tA01_GU182340.1_86854_86926_0_1_0_0_0:0:0_1:0:0_3e1/2
TGAGCCACCGTTCAGAACCTTGTGAGTTATATTATAATAGGTCTCTTCCTTTGCACCACCCCTCATGTATCTCTCACTCCTCTGCCAAGTATTGATTTACATGTAGGAAAAATAAATCTCAGAAAGAAATCAATGAAGTGAAGATTAAAC
+
ffffffffffffffffffffffffffffffffffffffffffffffffffffffffffffffffffffffffffffffffffffffffffffffffffffffffffffffffffffffffffffffffffffffffffffffffffffff
@cA01~tA01_GU182340.1_16475_16301_1_0_0_0_0:0:0_1:0:0_3e2/2
AGGTGGGGTGCCTGTCCCTTAGCTCTACAACAGAATATTCTGGAACAGCCTTTTCATGGGCCCTGTGACCCCCGCACACACAGGGACATACAGATGTCGGGGTTCACACACACACTCCCCCAGTGGGTGGTCAGCACCCAGCAACCCCCT
+
ffffffffffffffffffffffffffffffffffffffffffffffffffffffffffffffffffffffffffffffffffffffffffffffffffffffffffffffffffffffffffffffffffffffffffffffffffffff
@cA01~tA01_GU182340.1_44040_43872_1_0_0_0_0:0:0_0:0:0_3e3/2
CCACTGGGTTCTCACCCCCGGACTCTGAGTTTCTGGAAGCAGGGTGGAGCCTCATTTGTCTCTGGGACTCCTATTTCCATCCAAAGATGTAGCACATAGGAGGTTCCAAGGATCGTGAATCACATGAACAAGTGATATTCTTACTCTCTG
+
ffffffffffffffffffffffffffffffffffffffffffffffffffffffffffffffffffffffffffffffffffffffffffffffffffffffffffffffffffffffffffffffffffffffffffffffffffffff
@cA01~tA01_GU182340.1_73989_73829_1_0_0_0_0:0:0_0:0:0_3e4/2
TTAACTCTTTCTGTTCTGTTCATCCAGATTCTATGAAGGAGAAAGGAAAAGATGTGATACTGTAATTTTGCTCCATTTGTCTAAAATGAGTAGGCTGCAACTCCTCTTGAAGTGATACCTTTTCTAGCTCTTGTTGGAGGTGTCTCAGGA
+
ffffffffffffffffffffffffffffffffffffffffffffffffffffffffffffffffffffffffffffffffffffffffffffffffffffffffffffffffffffffffffffffffffffffffffffffffffffff
@cA01~tA01_GU182340.1_35445_35562_0_1_0_0_0:0:0_0:0:0_3e5/2
CTATATCTATCCATCTATCATCTGTCTTGCTCTGCCTCTCGGTCTCTCTAGTTCTCTTTGGAATCTCTGCAATTCATCCCCACATCTCCATCTTTCTATGTCCTTGTGCCTCTCCCTCAGGAGTCTAATTTTAGTGCTTTTCTCTGCTCC
+
ffffffffffffffffffffffffffffffffffffffffffffffffffffffffffffffffffffffffffffffffffffffffffffffffffffffffffffffffffffffffffffffffffffffffffffffffffffff
@rand_0_0_0_0_1_1_0:0:0_0:0:0_3e6/2
AGAGTCCACCTTTCGGTACGAATTGGTGTCAACGACAGCTCAAGCACCCTAGTTCTATGCAAAACGACCCGTGGTCACGTGCTCATAATAGTCGTAGTATTTACAACTTTCGAGCACTATTGGGTAGCTTAAATTCATCTTTTTCAAGGA
+
ffffffffffffffffffffffffffffffffffffffffffffffffffffffffffffffffffffffffffffffffffffffffffffffffffffffffffffffffffffffffffffffffffffffffffffffffffffff
@cA01~tA01_GU182340.1_47817_47962_0_1_0_0_0:0:0_0:0:0_3e7/2
GCCCATCAGGACAGTCCAGGCTGTCTCCCCATCTCAAGGTCAACTCATCAACAACCTGAGCTCCATCTTCTCCTTCAGTCCCTTCCCCTATATCATAAATAGTCACAGACTCCAGGGATTAGAATGTAGTCATCACTGGGGACAATTATT
+
ffffffffffffffffffffffffffffffffffffffffffffffffffffffffffffffffffffffffffffffffffffffffffffffffffffffffffffffffffffffffffffffffffffffffffffffffffffff
@cA01~tA01_GU182340.1_142435_142625_0_1_0_0_0:0:0_0:0:0_3e8/2
GCGATCCCCTAAGATGCAGACTGATGCCTTCAGATTCCAGCTGCTGGTTCATTGGATCTGGCAACCTGGTTTTGAGACAGGGCTGTTGTCTCCCTAGAAAACCCCCTCAAGACCTGACTGTGGTGCTCGTGGGCAGGAGACAACTTTGGA
+
ffffffffffffffffffffffffffffffffffffffffffffffffffffffffffffffffffffffffffffffffffffffffffffffffffffffffffffffffffffffffffffffffffffffffffffffffffffff
@cA01~tA01_GU182340.1_135415_135616_0_1_0_0_0:0:0_0:0:0_3e9/2
ACCCTCAGAGGGAAGGCAGCCTTGCTGTCACCTTGATTTTAGCCCAGTGACATGCACGTCATGCTTTGAGCTACAGCACTGTAAGATAATTAAATAACCGTTTTGTTTTCACACACGAATCTTGTGGAAATTTGTTATGGCAACAATAGG
+
ffffffffffffffffffffffffffffffffffffffffffffffffffffffffffffffffffffffffffffffffffffffffffffffffffffffffffffffffffffffffffffffffffffffffffffffffffffff
@cA01~tA01_GU182340.1_9573_9397_1_0_0_0_0:0:0_0:0:0_3ea/2
GGCAGAGGTTGAACTGAGATCGCATCACTGCACTCCAGCCTGACACAGGGGGACTCTGTCTCAAAAAATAAAAATAAAACATACATAATTATGACACACAGAAATTACAAAGGCAACTGGATACCAACCATCATTTTTCTATTTCTCTGT
+
ffffffffffffffffffffffffffffffffffffffffffffffffffffffffffffffffffffffffffffffffffffffffffffffffffffffffffffffffffffffffffffffffffffffffffffffffffffff
@cA01~tA01_GU182340.1_94703_94575_1_0_0_0_0:0:0_0:0:0_3eb/2
TGTCCCACCTCCTGAATCCCAGAGCTTCTGGTGGGGGTGTCCGTCAGGGTCCCATCACCCAGGCCCTGACTGTATTTGGGGTCAAGGGAGATTGAATACAGGGGAAATGGGTGCTGTGGTGGGAAGAATCACTGTCCCCAATGATGGCTA
+
ffffffffffffffffffffffffffffffffffffffffffffffffffffffffffffffffffffffffffffffffffffffffffffffffffffffffffffffffffffffffffffffffffffffffffffffffffffff
@cA01~tA01_GU182340.1_60982_61092_0_1_0_0_0:0:0_0:0:0_3ec/2
AAGCAAACAGCCTATAATAACAAATTAGAGGGCTCTGGCTACTAAATTTAAAGGGTTCTATAAGGCTACATAAAGTGCAGCATCATCAAGAGTGTGGACACAGAGAGCCCCTTAGCAGAAACAGTGTCTAAAATACATCCATGTACACAC
+
ffffffffffffffffffffffffffffffffffffffffffffffffffffffffffffffffffffffffffffffffffffffffffffffffffffffffffffffffffffffffffffffffffffffffffffffffffffff
@cA01~tA01_GU182340.1_131416_131587_0_1_0_0_0:0:0_0:0:0_3ed/2
TCTGTTGACCTTGGGCACTGCACGGAGCCTACGTTCATGGGCCTCCCCTTCCCTGGACAGATGGTAGATGTCATAGGAGCTCCAGGAGCTACAGGACAAGGTCACGTTCTCTCCTGCCTGAACCGTGGGGCCCGGCTGGGCTGAGAGAGA
+
ffffffffffffffffffffffffffffffffffffffffffffffffffffffffffffffffffffffffffffffffffffffffffffffffffffffffffffffffffffffffffffffffffffffffffffffffffffff
@cA01~tA01_GU182340.1_45252_45055_1_0_0_0_0:0:0_0:0:0_3ee/2
TGGGGAAACTTGATTTTCTATAGCATTATGTTACTGGATATTTCTGTAAAATTTAAAATGAGGGAGGGAGAGAGACAGACGGAAAACAAACTCCAGAGTTGGGACTCTGGAATCTTGGGTCATGAGACAAATTTTAGATTAAACTACAAA
+
ffffffffffffffffffffffffffffffffffffffffffffffffffffffffffffffffffffffffffffffffffffffffffffffffffffffffffffffffffffffffffffffffffffffffffffffffffffff
@cA01~tA01_GU182340.1_22084_21978_1_0_0_0_0:0:0_0:0:0_3ef/2
CAGGCTCTCAAAGGTCTAGGATGACAGACGTGAGCCACCACGCCCGGCCTAAAATCCATTTTAATGGGGTGAGATGAAAACTCACTTTGATTTTAATTTGTGTTTCTCTGATGATGAGTGAAACTGAGCACTTTTTAGTATGTGGGGAAA
+
ffffffffffffffffffffffffffffffffffffffffffffffffffffffffffffffffffffffffffffffffffffffffffffffffffffffffffffffffffffffffffffffffffffffffffffffffffffff
@cA01~tA01_GU182340.1_68558_68711_0_1_0_0_0:0:0_0:0:0_3f0/2
AGATTCTGACAATAACTAAGAGCAGAGGAAGAACTAAAAATATGGCTATGCCAAAAATGAATATGGACCATACGATAGTGTATGAAAACACGCCCCTGTGTAATTTCTGAAAAAGATAGAATTATGTATACCACAAAACAAAACATCATA
+
ffffffffffffffffffffffffffffffffffffffffffffffffffffffffffffffffffffffffffffffffffffffffffffffffffffffffffffffffffffffffffffffffffffffffffffffffffffff
@cA01~tA01_GU182340.1_97571_97453_1_0_0_0_0:0:0_0:0:0_3f1/2
TGAGGGGAGCTATGACAAGGAAGAACCTCCCTGAGGAAACTGCCTCTTCTCCTTCCAGGTCCATATGAGAAACCTTCTCTCTCAGCCCAGCCGGGCCCCAAGGTTCAGGCAGGAGAGAGCGTGACCTTGTCCTGTAGCTCCCGGAGCTCC
+
ffffffffffffffffffffffffffffffffffffffffffffffffffffffffffffffffffffffffffffffffffffffffffffffffffffffffffffffffffffffffffffffffffffffffffffffffffffff
@cA01~tA01_GU182340.1_60750_60649_1_0_0_0_0:0:0_0:0:0_3f2/2
ATTGAGAGAAAGTATCCACAGAGTTTCAAAAAGCATAACTATGTTGAATGGACACAAATGAAGCTGTGTGTAGGCTGTATCAGGAATTATAAGTAATCTAGAGATGATTTCATGTATACAGGAGGATGTGCATAGGTTATTTGCAAACGC
+
ffffffffffffffffffffffffffffffffffffffffffffffffffffffffffffffffffffffffffffffffffffffffffffffffffffffffffffffffffffffffffffffffffffffffffffffffffffff
@cA01~tA01_GU182340.1_28498_28596_0_1_0_0_0:0:0_0:0:0_3f3/2
CTAGGAAGTAAGCCAGTTAGGTTGGAGAGGTGGGCAGGGGTCAAGTGAAATGGAGAATTGTGGGCTAAGCAAAGGAGTGTGTTTTCTCTCCAGCAGGCAGTGGGGACCTTAGACATTTGTAAGCAAGGGAGAGGCACGTTCAGATTTGTG
+
ffffffffffffffffffffffffffffffffffffffffffffffffffffffffffffffffffffffffffffffffffffffffffffffffffffffffffffffffffffffffffffffffffffffffffffffffffffff
@cA01~tA01_GU182340.1_112499_112655_0_1_0_0_0:0:0_0:0:0_3f4/2
TTCAAGCGATTCTCCTGCTCTCAGCCTCCCGAGTCGCTAGGATTACATGCACCTGCCACCATGCCTGGCTATCCTTGTGTCTTTTCTTAACTTGTCCTTGACCTGGGTTCCAGTGTTGGTTTCCTGTTGCTGCTGTAGAAAATTATCAGA
+
ffffffffffffffffffffffffffffffffffffffffffffffffffffffffffffffffffffffffffffffffffffffffffffffffffffffffffffffffffffffffffffffffffffffffffffffffffffff
@cA01~tA01_GU182340.1_120136_120373_0_1_0_0_0:0:0_0:0:0_3f5/2
ATCTTTCAGGGGTTCAATCCGTGTTTTTCATTAATGTCACAAATATCTGATTAGTGAGACCTTCTCTGTCACCCAAAATTATACACTCAGCATTATCTATTATTTATTTTGAATTCTGGCTGGGCAAAGTGGCTCACGCCTGTAATCCCA
+
ffffffffffffffffffffffffffffffffffffffffffffffffffffffffffffffffffffffffffffffffffffffffffffffffffffffffffffffffffffffffffffffffffffffffffffffffffffff
@cA01~tA01_GU182340.1_99732_99571_1_0_0_0_0:0:0_0:0:0_3f6/2
GTAGCTGGGATTACAGGCATGTGCCACCACGCCTAGCTAATTTTTGTATGTTTAGTAGAGAGGGAGTTTCTCCATGATGGTCAGGCTGGTCTCCCGACCTCAGGTGATCCGCCCACCTCCGCCTCCTGAAGTGCCGGAATTACAGGCGTG
+
ffffffffffffffffffffffffffffffffffffffffffffffffffffffffffffffffffffffffffffffffffffffffffffffffffffffffffffffffffffffffffffffffffffffffffffffffffffff
@cA01~tA01_GU182340.1_80323_80509_0_1_0_0_0:0:0_0:0:0_3f7/2
AAGATTCTCCCCATTTCTTCTTTCTAAGGCTCCTACCACACCTGGGTGCCTGGGGCTACAGGAAGGACCCATCCCGCATAGACGTGGCATCTCCCTACAACAAAAGTGTCAGTTGAGAACTGAGCAGGTGCTGAGTAAGGGACTCTTACT
+
ffffffffffffffffffffffffffffffffffffffffffffffffffffffffffffffffffffffffffffffffffffffffffffffffffffffffffffffffffffffffffffffffffffffffffffffffffffff
@cA01~tA01_GU182340.1_25267_25390_0_1_0_0_0:0:0_0:0:0_3f8/2
GTTCACAGACTTGTATATTATGCTATAATAAGTCTCTTCATTTCCACCACCACTCATATATCTGTCACTCCTTTGCCAGGTATTGATTTATGTGTAGGATGAATAAATCTCAGAAAGAAATTAATTAAGCGAGGATTAAACAAGTAGGAA
+
ffffffffffffffffffffffffffffffffffffffffffffffffffffffffffffffffffffffffffffffffffffffffffffffffffffffffffffffffffffffffffffffffffffffffffffffffffffff
@cA01~tA01_GU182340.1_139863_139705_1_0_0_0_0:0:0_0:0:0_3f9/2
AGCCCTTTGTCAGATGAGTAGGTTGCGAAAATTTTCTCCCATTTTGTAGGTTGTCTGTTCACTCTGATGGTAGTTTCTTTTGCTGTGCAGAAGCTCTTTAGTTTAATTAGATCCCGTTTGTCAATTTTGGCTTTTGTTGCCGTTGCTTTT
+
ffffffffffffffffffffffffffffffffffffffffffffffffffffffffffffffffffffffffffffffffffffffffffffffffffffffffffffffffffffffffffffffffffffffffffffffffffffff
@cA01~tA01_GU182340.1_127930_128094_0_1_0_0_0:0:0_1:0:0_3fa/2
GACAGAAAGCCTCTGACCTGTGACCATGATGACCAGGGGGTTGCTGGGTGCCGACCACCCAGTGAGGGAGTGTGGGCGTGAACCCCGACATCTGTAGGTCCCTGCATGTGCTGGGGTCACAGGGCCCATGATGAAGCTCTCCTGGAATAT
+
ffffffffffffffffffffffffffffffffffffffffffffffffffffffffffffffffffffffffffffffffffffffffffffffffffffffffffffffffffffffffffffffffffffffffffffffffffffff
@cA01~tA01_GU182340.1_51139_51299_0_1_0_0_0:0:0_1:0:0_3fb/2
CACCATCCTCAGCAGGAAGCTCCTCAGCTAAGGCTCTAGGATCATAGGACATGGGACAGCCATGGGCTTTCCTCACCTGTGACAGAAACAAGCAGTGGGTCACTTGACTTTGACCACTCGTATGGAGAGTCATGGAAAGAGCCGAAGCAT
+
ffffffffffffffffffffffffffffffffffffffffffffffffffffffffffffffffffffffffffffffffffffffffffffffffffffffffffffffffffffffffffffffffffffffffffffffffffffff
@cA01~tA01_GU182340.1_22861_22728_1_0_0_0_0:0:0_0:0:0_3fc/2
CTCCACTAAAAATATAAAAATTAGCTGAGCATGGTGGTCAGCACCTGTAATACCACTACTCAGGAGTTTGAGGCCAGAGAATTGATTGAACCCAGGAGGCTGTGGTGGCAGTGAACCGAGATTGCACCTCTGCACTCCAGCCTGGGTGAC
+
ffffffffffffffffffffffffffffffffffffffffffffffffffffffffffffffffffffffffffffffffffffffffffffffffffffffffffffffffffffffffffffffffffffffffffffffffffffff
@cA01~tA01_GU182340.1_66892_67021_0_1_0_0_0:0:0_0:0:0_3fd/2
ACACATTCTTTCTGGGGAGAGAGTAACATGGAGTACAAGGCATTCCACATTTAGGAAGAGAACTCAGTTATGGAAGGTCAGAAATGAAAAGTTCCTACAGACCAACACCCAGGTTGGTGGCCACAGCCCTAAATGCTGATGGAGAATCAC
+
ffffffffffffffffffffffffffffffffffffffffffffffffffffffffffffffffffffffffffffffffffffffffffffffffffffffffffffffffffffffffffffffffffffffffffffffffffffff
@cA01~tA01_GU182340.1_5698_5997_0_1_0_0_0:0:0_2:0:0_3fe/2
TAGGTATATTTCACCTCAATAAATATTTCTTCAAACAAAAAGAAAAGGGTGTAGGCGTTGCTGGTGATGACATCTCTCTGTCGGTGACAGGCCAGGATGGGGTTCTGGGAAGTGGGTAAGGTTGAGGGGCTGAGAGAACCTCTGATCTCC
+
ffffffffffffffffffffffffffffffffffffffffffffffffffffffffffffffffffffffffffffffffffffffffffffffffffffffffffffffffffffffffffffffffffffffffffffffffffffff
@cA01~tA01_GU182340.1_114444_114551_0_1_0_0_0:0:0_0:0:0_3ff/2
ATCTATCATCTGTCTTGCTCTGCCTCTCGGTCTCTCTAGTTCTCTTTGGAATCTCTGCAATTCATCCCCACATCTCCATCTTTCTATGCCCTTGTGCCTCGCCCTCAGGACTCTAATTTTAGTGGTTTTCTCTGCTCTCTTCCATCATTC
+
ffffffffffffffffffffffffffffffffffffffffffffffffffffffffffffffffffffffffffffffffffffffffffffffffffffffffffffffffffffffffffffffffffffffffffffffffffffff
@cA01~tA01_GU182340.1_18194_17965_1_0_0_0_2:0:0_0:0:0_400/2
TGCAATGTTGGTCAGATGTCAGGTTTCAGCACTTCCTTCTGCACAGAGAAGGGAAGTTTAAGGACACTTTGCACCTCATTGGAGAGCACCATGATGGGGTCTCCAAGGCCAACTTCTCCATCGGTCCCATGATGCAAGACCTTGCAGGGA
+
ffffffffffffffffffffffffffffffffffffffffffffffffffffffffffffffffffffffffffffffffffffffffffffffffffffffffffffffffffffffffffffffffffffffffffffffffffffff
@cA01~tA01_GU182340.1_52842_52991_0_1_0_0_2:0:0_0:0:0_401/2
TCCAGCTACTCGGGAGGCTGAGGCAGGAGAATCGCTTGAACCTGGGAGGTGGAGGTTGTGGTGAGCCGAGATAGCGCCACTGCACTCCAGCCTGGGTGAGAAGAGCAAAACTCCATCTCAAAATAAAATGAAATAAAATAAAATGGCTTT
+
ffffffffffffffffffffffffffffffffffffffffffffffffffffffffffffffffffffffffffffffffffffffffffffffffffffffffffffffffffffffffffffffffffffffffffffffffffffff
@cA01~tA01_GU182340.1_17553_17338_1_0_0_0_0:0:0_0:0:0_402/2
ACCACCAGGCTCCATCCACATAGGGAGGGGTTGATACTCCTCCAACCAGCACCAGGAGCCAGCCTATGGAAGCTGGCACCATGGAGAAGGCACAGGCATGGCAAGAGTGGCTCCCAGTCCCCACCAGGAACAGGGTGTGTGGACACTGGT
+
ffffffffffffffffffffffffffffffffffffffffffffffffffffffffffffffffffffffffffffffffffffffffffffffffffffffffffffffffffffffffffffffffffffffffffffffffffffff
@cA01~tA01_GU182340.1_10267_10077_1_0_0_0_0:0:0_0:0:0_403/2
TTTCTTTTCTTGGAGAATGTAATTTTTTTTGAGTCAAGAGGGTTGTGGTGGTAGAAACTGTAAAGCACATTCGCTGTGTATCAATCCCAATCCAGTCTTCCCAGAGAAGATTCTAAACACCTCCTGGAATGCACCTGGGCCTATACCAAT
+
ffffffffffffffffffffffffffffffffffffffffffffffffffffffffffffffffffffffffffffffffffffffffffffffffffffffffffffffffffffffffffffffffffffffffffffffffffffff
@cA01~tA01_GU182340.1_110002_110183_0_1_0_0_0:0:0_0:0:0_404/2
ATGCCCATGTCTCCACTCCAGACCCATATCTCCACCCCACGCCCATATCTCCACTCCAGGCCCATATCTCCAACCCACGCCCATATCTCCACCTCCAGGCACATATCTCCACCCCACGCCCGTATCTCCACTCCAGTCCCATATCTCCAC
+
ffffffffffffffffffffffffffffffffffffffffffffffffffffffffffffffffffffffffffffffffffffffffffffffffffffffffffffffffffffffffffffffffffffffffffffffffffffff
@cA01~tA01_GU182340.1_37896_37683_1_0_0_0_1:0:0_0:0:0_405/2
TTGACTCCTCATCTTGGCTACTGTGAAGAGTGCTGCACCAATCATACGAGTGCAGATATCACTTCGATATATTGATTTACTTTCCTTTGGATATAAACCCAGTAGTGAAATTGCTGGATACTATGAAAGTTCTCTTTTTAGTTTTTCGTT
+
ffffffffffffffffffffffffffffffffffffffffffffffffffffffffffffffffffffffffffffffffffffffffffffffffffffffffffffffffffffffffffffffffffffffffffffffffffffff
@cA01~tA01_GU182340.1_67605_67404_1_0_0_0_0:0:0_0:0:0_406/2
TAATATTTATTTCACACCTACCATCAGTTCTCTCTGTTTCACGGCCAGGAGTAGACAGCACGGCCAAGCTCCTGGGTTCATGATGCTCACATTGCTGTGGGGTGGGAGAGAGAGGCAGAACATGAATGAATGAATGAGAGAATGAATGAA
+
ffffffffffffffffffffffffffffffffffffffffffffffffffffffffffffffffffffffffffffffffffffffffffffffffffffffffffffffffffffffffffffffffffffffffffffffffffffff
@cA01~tA01_GU182340.1_89894_89862_1_0_0_0_0:0:0_1:0:0_407/2
GGCCCTTCTCAGAGGAGCAAGAGACCCTCAACAGATACCAGCGTGTGTATAGAACTTCCAAATGCTGAGCCCAGAGCGTTGTCTCCTGCCCATGAGCACCACAGTCAGGCCTTGCTGGGATCTTCTAGGGAGACAACAGCCCTGTCTCAA
+
ffffffffffffffffffffffffffffffffffffffffffffffffffffffffffffffffffffffffffffffffffffffffffffffffffffffffffffffffffffffffffffffffffffffffffffffffffffff
@cA01~tA01_GU182340.1_11273_11325_0_1_0_0_0:0:0_0:0:0_408/2
ATGGTCTGTGAGCTGAAGGCAGAGGCAGGGAGTCTGGTGCTCTCTCTAGAAAGTCCTGCCTCTGTGGCTCCTGCCTTGGGCCAGGGACCATCCTGCCTGTGAGGAACACACACCTGAGTGCTCCCATCCTGCTTCCCCACATGGCCCTGA
+
ffffffffffffffffffffffffffffffffffffffffffffffffffffffffffffffffffffffffffffffffffffffffffffffffffffffffffffffffffffffffffffffffffffffffffffffffffffff
@cA01~tA01_GU182340.1_33896_33663_1_0_0_0_0:0:0_0:0:0_409/2
TTTCTACAGCAGCAACAGGAAACCAACACTGGAACCCAGGTCAAGGACAAGGTAAGAAACAACACAAGGATAGCCGGGTGTGGTGGCAGGCGCATGTAATCCTAGCGACTTGGGAGGCTGAGGGCAGGAGAATCACTTGAACCCAGGAGA
+
ffffffffffffffffffffffffffffffffffffffffffffffffffffffffffffffffffffffffffffffffffffffffffffffffffffffffffffffffffffffffffffffffffffffffffffffffffffff
@cA01~tA01_GU182340.1_35638_35775_0_1_0_0_0:0:0_0:0:0_40a/2
TATCTATCACTTGTCTATCTATCCATCAATCATCTGTTATCTATATCTATGTATCATCTCTCTCTCTATGACTTCTGTCTGCCTCTCTATCTCTATGTATTATCTATCTGTCTTCATCATCATCATCTCTATGTCTCATCTATTAATGAA
+
ffffffffffffffffffffffffffffffffffffffffffffffffffffffffffffffffffffffffffffffffffffffffffffffffffffffffffffffffffffffffffffffffffffffffffffffffffffff
@cA01~tA01_GU182340.1_90905_91041_0_1_0_0_0:0:0_1:0:0_40b/2
AAACACTTGTTTATTTTATCTTGTTATTGTAATTTTTTTATGTTTTATATTTAAAATTGAGAAATAAAAATCATATACAGTCATCCCTCACTATTCGTGGGTGATTGGTTTCAGGATCTCCACTCAGATAGCACAATCTGCAGATGCTCA
+
ffffffffffffffffffffffffffffffffffffffffffffffffffffffffffffffffffffffffffffffffffffffffffffffffffffffffffffffffffffffffffffffffffffffffffffffffffffff
@cA01~tA01_GU182340.1_122431_122180_1_0_0_0_0:0:0_0:0:0_40c/2
AGACAGAACACACAGAGAATACGTTACATAGGCAGGTTCATTACTAACAGATAAGCAGCGAGTGACAACAGAAGCCTGCATTTCAATGTGAGCCAGTCCCTCAAGGCTCAGAAAAGCTGCTCGGGACATATGGAGTCACCCCATTTGCAG
+
ffffffffffffffffffffffffffffffffffffffffffffffffffffffffffffffffffffffffffffffffffffffffffffffffffffffffffffffffffffffffffffffffffffffffffffffffffffff
@cA01~tA01_GU182340.1_83928_83790_1_0_0_0_0:0:0_0:0:0_40d/2
TGTTTTGTCTGTCTCTGAGATAAAACCCATTGTAATGGGGTGAGATGATAGCTCATTGTGACTTCATTTGCATTTCTCTGATGATTAGTGATACTGAGCACTTTTTCATATATGCAATGTATATATGTTCATTTGTATGTTTTGTTCATT
+
ffffffffffffffffffffffffffffffffffffffffffffffffffffffffffffffffffffffffffffffffffffffffffffffffffffffffffffffffffffffffffffffffffffffffffffffffffffff
@cA01~tA01_GU182340.1_59254_59093_1_0_0_0_0:0:0_0:0:0_40e/2
TCCCTGCCTTCAACTCACAGACCGTTGCCTGATTCTGAACTGTATCCCCATGTCCCCTGCAGCCACTCACATCCAGGAGAAGGTTCCATGACAGGCAGAAAGTGGGAGACAGAATCAATGGGATGGGAACTCAGAGCTATTCATGGGATG
+
ffffffffffffffffffffffffffffffffffffffffffffffffffffffffffffffffffffffffffffffffffffffffffffffffffffffffffffffffffffffffffffffffffffffffffffffffffffff
@cA01~tA01_GU182340.1_54186_54375_0_1_0_0_0:0:0_0:0:0_40f/2
TAGAACATGAGACAGGAGAGAGGTGAGGAAATGAGGGTGTCTGTCCTCCACTCAGTGGAAATCTTTGAGGATGGTTCATGGCCAACACTCTCTTATCTAATATTGAGCCCTGGGAGTCCTGGGATCCTTTTTTCCATAATTTTTTTATAT
+
ffffffffffffffffffffffffffffffffffffffffffffffffffffffffffffffffffffffffffffffffffffffffffffffffffffffffffffffffffffffffffffffffffffffffffffffffffffff
@cA01~tA01_GU182340.1_50060_49877_1_0_0_0_0:0:0_0:0:0_410/2
TGTTTTACCTCCACAAAGTGTTCTCTACCAGGAGAACCCAAGGACACCCATATTTCTGACCTGAGTTGGGCCCTGTGGCCTCAGGCCTTGTGGCACCTACAGATGCCATGTTTATTCTGACACCTCTGCCTTCCATGTAATGGAGAGTAA
+
ffffffffffffffffffffffffffffffffffffffffffffffffffffffffffffffffffffffffffffffffffffffffffffffffffffffffffffffffffffffffffffffffffffffffffffffffffffff
@cA01~tA01_GU182340.1_71962_72051_0_1_0_0_1:0:0_0:0:0_411/2
GAAAGAAAACATCTGAGATGCTTGTTTCCAAGATGGCTGACTAAATGCTTTTCTGGCATGTCTCATCCACTTAGAAGAACGAGCAGAATCCAGAACAAAAACCATATGATCATCTCAATAGACATAAAGAAAAGCATCTGAAAAGAAATT
+
ffffffffffffffffffffffffffffffffffffffffffffffffffffffffffffffffffffffffffffffffffffffffffffffffffffffffffffffffffffffffffffffffffffffffffffffffffffff
@cA01~tA01_GU182340.1_105093_105207_0_1_0_0_0:0:0_0:0:0_412/2
GATGATGACCACTGAGGTCCCAATCAGAATGTGCAGGTGTCTGGGGTTACCTGGAAGAAGAGGAGACACCAGTAAGAAGCTAATCATAGCAGTTTCTCTATATGAATTGTCTTGCATTTCTTGATTGACAGGTAACCACTTACAGCATCT
+
ffffffffffffffffffffffffffffffffffffffffffffffffffffffffffffffffffffffffffffffffffffffffffffffffffffffffffffffffffffffffffffffffffffffffffffffffffffff
@cA01~tA01_GU182340.1_14185_14036_1_0_0_0_0:0:0_0:0:0_413/2
AGTAGTAGAAACTCAAGCAGGAAAATTAGAATGGCTTCTTGTCACAATTACTCTGATAATGTTAATAATACCTGTTAGACATTTTGCACATTACATATGAAGAAGAGTTTGAATCTCAGATAAAAACAAAAATACATCAAAAATCTTTAA
+
ffffffffffffffffffffffffffffffffffffffffffffffffffffffffffffffffffffffffffffffffffffffffffffffffffffffffffffffffffffffffffffffffffffffffffffffffffffff
@cA01~tA01_GU182340.1_144233_144075_1_0_0_0_0:0:0_1:0:0_414/2
GCTCTCTGTGTCCACTCTCATGAGGATGCTGCACTTTATGTGGCCTTATAGAACCCCTTAAAATTTGGCAGCCTGAATCCTCTAATTTCTCCTTCCTCTTTAGGATTGCCATTATTATTATTATTGGCTATTTGCTTTTCCATGTAAATT
+
ffffffffffffffffffffffffffffffffffffffffffffffffffffffffffffffffffffffffffffffffffffffffffffffffffffffffffffffffffffffffffffffffffffffffffffffffffffff
@rand_0_0_0_0_1_1_0:0:0_0:0:0_415/2
GTCGGATCCACCTGGCAACAACACGTCAGGATTGATTGAGCAATATCGGGATAAGTTAGCATCCACTTTGCAGAGCATCTTGTCTAGAGATTAATTTAATGTTACGGCACCCCTGTCTCCGAGGGGGTGTTCATTCCCCTCTAGACGAGT
+
ffffffffffffffffffffffffffffffffffffffffffffffffffffffffffffffffffffffffffffffffffffffffffffffffffffffffffffffffffffffffffffffffffffffffffffffffffffff
@cA01~tA01_GU182340.1_50076_50331_0_1_0_0_0:0:0_0:0:0_416/2
GTATCTATAACCTATTATCTATCATCTACCTATTTATCATCTATCTATATCTATCCATCTATCATCTGTCTTGCTCTGCCTCTCGGTCTCTCTAGTTCTCTTTGGAATCTCTGCAATTCATCCCCACATCTCCATCTTTCAATGTCCTTG
+
ffffffffffffffffffffffffffffffffffffffffffffffffffffffffffffffffffffffffffffffffffffffffffffffffffffffffffffffffffffffffffffffffffffffffffffffffffffff
@cA01~tA01_GU182340.1_42413_42249_1_0_0_0_0:0:0_0:0:0_417/2
GAGAAAGCTGGGTCTCCCGCCATCTGGGTGCTTGTCCTAAAGAGGTGTTTTACGTGGTTACCTGTCAATCAAGAAATGCGAGACAATTCATAAAGAGGAACTGCTATGATTAGCTTCTTATTGGTGTCTCATCTTCTTCCAGGTAACCCA
+
ffffffffffffffffffffffffffffffffffffffffffffffffffffffffffffffffffffffffffffffffffffffffffffffffffffffffffffffffffffffffffffffffffffffffffffffffffffff
@cA01~tA01_GU182340.1_144121_144079_1_0_0_0_0:0:0_0:0:0_418/2
TCTGTGTCCACTCTCATGAGGATGCTGCACTTTATGTGGCCTTATAGAACCCCTTAAAATTTGGCAGCCTGAATCCTCTAATTTCTCCTTCCTCTTTAAGATTGCCATTATTATTATTATTGGCTATTTGCTTTTCCATGTAAATTTGTA
+
ffffffffffffffffffffffffffffffffffffffffffffffffffffffffffffffffffffffffffffffffffffffffffffffffffffffffffffffffffffffffffffffffffffffffffffffffffffff
@cA01~tA01_GU182340.1_13245_13356_0_1_0_0_0:0:0_0:0:0_419/2
CAGATACCAAAATCTGCAGATGCTCAAGCCCCTTGCATGAAATGGCATAGTGAAGCTGGGCACCGTGGCTCACGCCTGTAATCCCAGCACTTTGGGAGGCTGAGCTGGGTAGATCACAAGGTCAGGAGTTCAAGACCAGCTGGTCCAACA
+
ffffffffffffffffffffffffffffffffffffffffffffffffffffffffffffffffffffffffffffffffffffffffffffffffffffffffffffffffffffffffffffffffffffffffffffffffffffff
@cA01~tA01_GU182340.1_137735_137923_0_1_0_0_0:0:0_0:0:0_41a/2
GAAAGACCACCCCCTCCACCATCTATTGCTTCAAAACCACCTGTCCTCCTGTGAATTAGTAGGAAAGGGGAGCAGGAGCTAGTGCTGGTGCTGATCTCTGATTCCAAGATCTGAACTCACTCCAAGGAGTATTAGCGTTTACCTCCCCAT
+
ffffffffffffffffffffffffffffffffffffffffffffffffffffffffffffffffffffffffffffffffffffffffffffffffffffffffffffffffffffffffffffffffffffffffffffffffffffff
@cA01~tA01_GU182340.1_68104_67932_1_0_0_0_0:0:0_1:0:0_41b/2
GAGTCCTGTGGTTGGGAGTGGACTTATACCTTGGGTCAGGTCCAGCAATTATCTTTCTAAATCCTCTCTAATTGCCTGAACCACTTCTATCAACAACTGAGAAAAGAGGAGTGTTAAACACCCCACTGTGGCCGTGGATGTGCCTACCTG
+
ffffffffffffffffffffffffffffffffffffffffffffffffffffffffffffffffffffffffffffffffffffffffffffffffffffffffffffffffffffffffffffffffffffffffffffffffffffff
@cA01~tA01_GU182340.1_103088_103247_0_1_0_0_0:0:0_0:0:0_41c/2
TAGGAGAGATAGGGTTTCACCATGTAGAGATAGGGTTTCTCCATGTTGGCCAGGCTGGTCTCGAACTCCTGACTTCTTGGAATCCACTGGCCTTAGCCTCCTGCAGTGCTGGGTTACAGGAGTGAGCCACCGTTCACAGACTTGTATACT
+
ffffffffffffffffffffffffffffffffffffffffffffffffffffffffffffffffffffffffffffffffffffffffffffffffffffffffffffffffffffffffffffffffffffffffffffffffffffff
@cA01~tA01_GU182340.1_140950_140807_1_0_0_0_0:0:0_0:0:0_41d/2
CCTGCCTAATTGCCCTGGCCAGAACTTCCAACACTATGTTGAATAGGAGTGGTGAAAGAGGGCATCCCTGTCTTGTGCCAGTTTTCAAAGGGAATGCTTCCAGTTTTTGCCCATTCAGTATGATACTGGCTGTGGGTTTGTTATAGATGG
+
ffffffffffffffffffffffffffffffffffffffffffffffffffffffffffffffffffffffffffffffffffffffffffffffffffffffffffffffffffffffffffffffffffffffffffffffffffffff
@cA01~tA01_GU182340.1_114078_114252_0_1_0_0_0:0:0_0:0:0_41e/2
ATGTGGGGTTATTTGGAATGTGAGCCTCAGAATCCAGTCTGGAGACCACAAGTTCACACAGCATACAGGGGTTGGTGTTCTGGGGCCATGATATTTTGGGACGATTATTCTCCATTGCATGGAAGTCAGAGGTGTCAGAATAAGCATGGC
+
ffffffffffffffffffffffffffffffffffffffffffffffffffffffffffffffffffffffffffffffffffffffffffffffffffffffffffffffffffffffffffffffffffffffffffffffffffffff
@cA01~tA01_GU182340.1_33463_33682_0_1_0_0_1:0:0_1:0:0_41f/2
AGGGTCACTGCAACCTCTGTCTCCTGGGTTCAAGTGATTCTCCTGCCCTCAGCCTCCCAAGTCGCTAGGATTACATGCGCCTGCCACCACACCCGGCTATCCTTGTGTTGTTTCTTGCCTTGTCCTTGACCTGGGTTCCAGTGTTGGTTT
+
ffffffffffffffffffffffffffffffffffffffffffffffffffffffffffffffffffffffffffffffffffffffffffffffffffffffffffffffffffffffffffffffffffffffffffffffffffffff
@cA01~tA01_GU182340.1_124269_124483_0_1_0_0_0:0:0_0:0:0_420/2
TCTGCTTCCAGAAGCTCAGAGTCCAGGGCTGAGAACCCAATGGAGAACAGATGGGGTTATGTGGACATGGTAATGATAACACCGGAAGCCTTAGGCAAGAAAAGAGTCTCGTTACCGAAACCATGAGGGCAGACATGTTTATTTGAAGGC
+
ffffffffffffffffffffffffffffffffffffffffffffffffffffffffffffffffffffffffffffffffffffffffffffffffffffffffffffffffffffffffffffffffffffffffffffffffffffff
@cA01~tA01_GU182340.1_63652_63518_1_0_0_0_0:0:0_0:0:0_421/2
CTACACCGAGATCAGCAAGGGTGGGATGATGATGCCACCACCAGGCTCCATCCACATAGGGAGGGGTTGATACTCCTCAAACCAGCACCAGAAGCCAGCCTATGGAAGCTGGCACCATGGAGAAGGCACAGGCATGGCAAGAGTGGCTCC
+
ffffffffffffffffffffffffffffffffffffffffffffffffffffffffffffffffffffffffffffffffffffffffffffffffffffffffffffffffffffffffffffffffffffffffffffffffffffff
@cA01~tA01_GU182340.1_2424_2573_0_1_0_0_0:0:0_0:0:0_422/2
AGGCCAACTGCCTTTGTGGCTCATGGCCTTCCCCCATCTTCAAAGCCCGCTGTGGCTGATGGAGTCTCCCTCCCACGACGTTGCTCTAACCCCACTTTCCTCTTCCTCCTCCTCTCATGAGGACCCTTGTGATTACTCTGAGCACAGCAG
+
ffffffffffffffffffffffffffffffffffffffffffffffffffffffffffffffffffffffffffffffffffffffffffffffffffffffffffffffffffffffffffffffffffffffffffffffffffffff
@cA01~tA01_GU182340.1_131736_131556_1_0_0_0_1:0:0_0:0:0_423/2
TCTTCTCCTTCCAGGTCTATATGAGAAACCTTCTCTCTCAGCCCAGCCGGGCCCCACGGTTCAGGCAGGAGAGAACGTGACCTTGTCCTGTAGCTCCTGGAGCTCCTATGACATCTACCATCTGTCCAGGGAAGGGGAGGCCCATGAACG
+
ffffffffffffffffffffffffffffffffffffffffffffffffffffffffffffffffffffffffffffffffffffffffffffffffffffffffffffffffffffffffffffffffffffffffffffffffffffff
@cA01~tA01_GU182340.1_114054_113920_1_0_0_0_0:0:0_0:0:0_424/2
ATTCTTATGGAGAGAGACTGACTTGGTGAGGTCTGTGCCAACAGAGACAGAGAAACAAGAGACACAAGTACAGACCAGGTGTCATAACAGAGGACAAACACAGGGGCCATACAGGGAGTTAGAAAAGACAGAAAGAGTTAAAGGAGACAG
+
ffffffffffffffffffffffffffffffffffffffffffffffffffffffffffffffffffffffffffffffffffffffffffffffffffffffffffffffffffffffffffffffffffffffffffffffffffffff
@cA01~tA01_GU182340.1_23100_23003_1_0_0_0_0:0:0_0:0:0_425/2
TTTGCTTACTACAGCTCTGTAACATATTTTGAGATCAGGTAGTGTGATGCTCCTGTTTTCTCTTTATACCTTGAAGTCTCAAGACAGTGGGCGTCACATACAAAAATTACGGAAAAAAGGATCCCAGGACTCCCAGGGCCCAATATTAGA
+
ffffffffffffffffffffffffffffffffffffffffffffffffffffffffffffffffffffffffffffffffffffffffffffffffffffffffffffffffffffffffffffffffffffffffffffffffffffff
@cA01~tA01_GU182340.1_67580_67765_0_1_0_0_0:0:0_0:0:0_426/2
AAGGGCATTTAGAAATCTCTCTGGATTCTGACCAGCCCTCACCATATGGCAGGTCCATGGACTTCTTGGAACACACCAAGCTCATTCTCACATTAGGGTCATCCCCAATGTCCTAAGTCCATGAAAGTTCCTTTCAACACACTCCCCAGG
+
ffffffffffffffffffffffffffffffffffffffffffffffffffffffffffffffffffffffffffffffffffffffffffffffffffffffffffffffffffffffffffffffffffffffffffffffffffffff
@cA01~tA01_GU182340.1_50408_50545_0_1_0_0_0:0:0_0:0:0_427/2
CTCTACCTGTCATCTATATCTATATATCATCTATTTATCCATCAATTGTCTATCTATCCATCAATCATCTATTATCTATATCTATGTATCATCTCTCTCTCTCTATGATTTCTCTATGTCTGCCTCTGTATCTCTATGTATTATCTATCT
+
ffffffffffffffffffffffffffffffffffffffffffffffffffffffffffffffffffffffffffffffffffffffffffffffffffffffffffffffffffffffffffffffffffffffffffffffffffffff
@cA01~tA01_GU182340.1_51484_51632_0_1_0_0_0:0:0_0:0:0_428/2
TCCTCAATAAATATTTCTTCAAAGAAAAGTAAAGGGTGTAGGGGTTGCTGGTGATGACATCTCTGTGTGGGTGAGAGGCCAGGATGGGCTTCTGGGAAATGGGTAAGGTTGAGGGGCTGAGGGAACCTCTGATCTCCCCAAACTGAGCCC
+
ffffffffffffffffffffffffffffffffffffffffffffffffffffffffffffffffffffffffffffffffffffffffffffffffffffffffffffffffffffffffffffffffffffffffffffffffffffff
@cA01~tA01_GU182340.1_42252_42429_0_1_0_0_0:0:0_0:0:0_429/2
TGTGAGGAACACACACCTGAGTGCTCCCATCCTGCTTCCCCACATGGCCCTGAGCTCTCTGGCCTCTCCTTCGTGAGACTTACTTTTCTTGTTGGAGCACCAGCGATGAAGGAGAAAGAAGAGGAGGAGGATGAAGAGGATGATGACCAC
+
ffffffffffffffffffffffffffffffffffffffffffffffffffffffffffffffffffffffffffffffffffffffffffffffffffffffffffffffffffffffffffffffffffffffffffffffffffffff
@cA01~tA01_GU182340.1_62942_63073_0_1_0_0_0:0:0_0:0:0_42a/2
ACACTGACCCCTTCCGTTTCTGGAGACAGAAATCGGACCCTGTTTTTTGAGGGCTAAAATCAAGGCATCTGCAGGGCTGCGTTCCCTCTGGAGACCCAGGAGAATCAGTTCCTTGACTTTTCCAGCCTCTATAGGCCACCTGCATTCATG
+
ffffffffffffffffffffffffffffffffffffffffffffffffffffffffffffffffffffffffffffffffffffffffffffffffffffffffffffffffffffffffffffffffffffffffffffffffffffff
@cA01~tA01_GU182340.1_66081_66225_0_1_0_0_0:0:0_0:0:0_42b/2
TGTATGTTTGCTTTGTGTCTCTTCTGTCCAGCATCTCTGGCTGACACCCCCATGGCCACCCCCTCCATCTGAGGCTCCCCTGAATGTGGCCATTGTAGTCCATCTGAGTCCCACTATTTGGGGAACAGACTGGTTTCCTCACCTGTGACA
+
ffffffffffffffffffffffffffffffffffffffffffffffffffffffffffffffffffffffffffffffffffffffffffffffffffffffffffffffffffffffffffffffffffffffffffffffffffffff
@cA01~tA01_GU182340.1_15876_15738_1_0_0_0_1:0:0_0:0:0_42c/2
ACTTCAGCGTTTCCATGATGGTAGGGGCTGCAGTGTGGCTGCTGTCATTCTACCAGAAGAGGTGGGAAACCACAGCCATGGCCCTGACATTCCAAATCCTCTGATGGGGGCTCAGTTGTTTATTTTCGTTCAGGCATCCGCTGATATCCA
+
ffffffffffffffffffffffffffffffffffffffffffffffffffffffffffffffffffffffffffffffffffffffffffffffffffffffffffffffffffffffffffffffffffffffffffffffffffffff
@cA01~tA01_GU182340.1_101800_101940_0_1_0_0_0:0:0_0:0:0_42d/2
CACCCCAAAATGTCCCTGTCCTGGCCTCCATAGCTTGTGAATATCTTATTTTACATGGAAAGAAGGAATGAAGATTGCAGATGGAATTACGGTTGCTAGTCAGCTGAACTTAAAACAAGGGTATCCTGAATGATTTCCGGGAGATTATGA
+
ffffffffffffffffffffffffffffffffffffffffffffffffffffffffffffffffffffffffffffffffffffffffffffffffffffffffffffffffffffffffffffffffffffffffffffffffffffff
@cA01~tA01_GU182340.1_6244_6431_0_1_0_0_0:0:0_0:0:0_42e/2
TACCAGAGGCCAGGAAGGGAAGGGTGGAGGGTAAAAAAAAAAGAATACTAATTAATTAATTAATTAATTTTGAGAGAGTGTCTCTCTCTGTTGCCCAGGCTGCAGTGCAGTGGCATGATCTCAGCTCACTGCAACCTCCGCCTCCTGCAA
+
ffffffffffffffffffffffffffffffffffffffffffffffffffffffffffffffffffffffffffffffffffffffffffffffffffffffffffffffffffffffffffffffffffffffffffffffffffffff
@cA01~tA01_GU182340.1_139118_138918_1_0_0_0_0:0:0_0:0:0_42f/2
TAGCATTAGGTATATCTCCTAATGCTATCCCTCCCCCCTCCCCCCACCCCACAACAGTCCCCAGAGTGTGATGTTCCCCTTCCTGTGTCCATGTGTTCTCATTGTTCAATTCCCACCTATAAGTGAGAACATGCGGTGTTTGGATTTTTG
+
ffffffffffffffffffffffffffffffffffffffffffffffffffffffffffffffffffffffffffffffffffffffffffffffffffffffffffffffffffffffffffffffffffffffffffffffffffffff
@cA01~tA01_GU182340.1_10026_10067_0_1_0_0_0:0:0_0:0:0_430/2
GCCCAGGTGCATTCCAGGAGGTGTTTAGAATCTTCTCTGGGAAGACTGGATTGGGATTGATACACAGCGAATGTGCTTTACAGTTTCTACCACCACAACCCTCTTGACTCAAAAAAAATTACATTCTCCAAGAAAAGAAAGAAAAAATGA
+
ffffffffffffffffffffffffffffffffffffffffffffffffffffffffffffffffffffffffffffffffffffffffffffffffffffffffffffffffffffffffffffffffffffffffffffffffffffff
@cA01~tA01_GU182340.1_18836_18983_0_1_0_0_0:0:0_1:0:0_431/2
CATCTATGTATCTTTAACCTATTATCTATCATCTACCTATTTATCATCTATCTATATCTATCCATCTATCATCTGTCTTGCTCTGCCTCTCGGTCTCTCTAGTTCTCATTGGAATCTCTGCAATTCATCCCCACATCTCCATCTTTCTAT
+
ffffffffffffffffffffffffffffffffffffffffffffffffffffffffffffffffffffffffffffffffffffffffffffffffffffffffffffffffffffffffffffffffffffffffffffffffffffff
@cA01~tA01_GU182340.1_27595_27813_0_1_0_0_0:0:0_0:0:0_432/2
ATAGCTCTGAGTTCCCATCCCATTGATTCTGTCTCCCACTTTCTGCCTGTCATGGAACCTTCTCCTGGATGTGAGTGGCTGCAGGGGACATGAGGATACAGTTCAGAATCAGGCAATGGTCTGTGAGCTGAAGGCAGGGACAGGGAGTCT
+
ffffffffffffffffffffffffffffffffffffffffffffffffffffffffffffffffffffffffffffffffffffffffffffffffffffffffffffffffffffffffffffffffffffffffffffffffffffff
@cA01~tA01_GU182340.1_91958_91763_1_0_0_0_0:0:0_0:0:0_433/2
TGTTACTGGATATTTCTGTAAAATTTAAAATGAGGGAGGCAGAGAGACAGAGAGAGAGCAAACCATGAGTTGGAACTCTGGAATCTTGGGACATGAGACAAATTCTAGATAAATCTACAAAAATCCAGAATTTACATGTTGTGATTTTTG
+
ffffffffffffffffffffffffffffffffffffffffffffffffffffffffffffffffffffffffffffffffffffffffffffffffffffffffffffffffffffffffffffffffffffffffffffffffffffff
@cA01~tA01_GU182340.1_77446_77228_1_0_0_0_1:0:0_0:0:0_434/2
GACATTATGTTAAGGGAAACAATCCAGGCACAGAAAGACAAATGCCACATGATCTCATGTGTGGAGTGTAAGAAGTGGAACCTAGAGGAACAGTAAAATGGTCGTCGAAAGAACCTGGGAAGGAGAGAGATTGAAGAGATGTTGGTCAAA
+
ffffffffffffffffffffffffffffffffffffffffffffffffffffffffffffffffffffffffffffffffffffffffffffffffffffffffffffffffffffffffffffffffffffffffffffffffffffff
@cA01~tA01_GU182340.1_60209_60083_1_0_0_0_1:0:0_0:0:0_435/2
GCAGCACTTAGACACGTGTTGTTCCACCTTCCCTCATGCTGTTCCACCTCCCCTCAGACTAGCTTTCAGTCTTCTGTCAGCAGTAAAACTTATATATTTTTTAAAATAACTTCAATGTAGTTTTCCATCCTTCAAATAAACATGTCTGCC
+
ffffffffffffffffffffffffffffffffffffffffffffffffffffffffffffffffffffffffffffffffffffffffffffffffffffffffffffffffffffffffffffffffffffffffffffffffffffff
@cA01~tA01_GU182340.1_51241_51437_0_1_0_0_0:0:0_0:0:0_436/2
TGGGTGCCTGGAGCCCTGGCCGTGGGCCTCCATGCAGGCCATGTAGGAGGGTTTGGAGGTGCCCTGTCGGCCATCCTGTGCCCTGATCCCTCCCTCACACCGAGGCTGCGTCTTCTCTCTGCATCTGTCCATGCTTCTCTCCATCCTCAG
+
ffffffffffffffffffffffffffffffffffffffffffffffffffffffffffffffffffffffffffffffffffffffffffffffffffffffffffffffffffffffffffffffffffffffffffffffffffffff
@cA01~tA01_GU182340.1_19783_19669_1_0_0_0_0:0:0_1:0:0_437/2
CAAGGAAGATCCTCCGTAAGGAAAATGCCTCTTCTCCTCCAGGTCTATATGTGAAACCTTCTCTCTCAGCCCAGCCGGGCCCCACGGTTCTGGCAGGAGAGAGCGTGACCTTGTCCTGCAGCTCCCGGAGCTCCTATGACATGTACCATC
+
ffffffffffffffffffffffffffffffffffffffffffffffffffffffffffffffffffffffffffffffffffffffffffffffffffffffffffffffffffffffffffffffffffffffffffffffffffffff
@cA01~tA01_GU182340.1_135653_135860_0_1_0_0_0:0:0_0:0:0_438/2
CGGGAGATTATGATGGATTTTCATCTTGGTGAACCCAATAGAATCCCCAAGTTTTCAAAAGAAGGGCAAGAAGGGAGAGCAGCATTCAGAGAAAGAGGTGTGGTAAGGAAGAAGGGTCTGAGTGATGCCATGTGAGATGTGACCAGTCTT
+
ffffffffffffffffffffffffffffffffffffffffffffffffffffffffffffffffffffffffffffffffffffffffffffffffffffffffffffffffffffffffffffffffffffffffffffffffffffff
@cA01~tA01_GU182340.1_28656_28526_1_0_0_0_0:0:0_1:0:0_439/2
GCTCCAATGTACCAGCAGCTGGAATCTGAAGGCGTGAGTCTGCATCTTAGGGCATCGCTCTTCCTCACACCACAAATCTGAACGTGCCTCTCCCTTGCTTACAAATGTCTAAGGTCCCCACTGCCTGCTGGACAGAAAACACACTCCTTT
+
ffffffffffffffffffffffffffffffffffffffffffffffffffffffffffffffffffffffffffffffffffffffffffffffffffffffffffffffffffffffffffffffffffffffffffffffffffffff
@cA01~tA01_GU182340.1_142327_142223_1_0_0_0_0:0:0_0:0:0_43a/2
GGCACCTACAGCCTCCCCCTGTGGGTTGGTGTCTGCCCATGAAATGAGGACCCAGAAGGGCCCTCCAAGCGGTTTTGATGACTTCCGTCTCCTACAGATGCTGCTGTAATGGACCAAGAGCCTGCGGGGGACAGAACAGTGAATAGGCAG
+
ffffffffffffffffffffffffffffffffffffffffffffffffffffffffffffffffffffffffffffffffffffffffffffffffffffffffffffffffffffffffffffffffffffffffffffffffffffff
@cA01~tA01_GU182340.1_115447_115659_0_1_0_0_0:0:0_0:0:0_43b/2
TTTGGAGGTGCTGTGTGTGCCATCCTGCGCCCTGATCCCTCCCTCACAGGCATGCTGCGTCTTCTCTCTGCATCTGTCCATGCTTCTCTCCATCATCAGCAGGAAGCTCCTCAGCTAAGGCTCTAGGATCATAGGACATGGGACAGATAT
+
ffffffffffffffffffffffffffffffffffffffffffffffffffffffffffffffffffffffffffffffffffffffffffffffffffffffffffffffffffffffffffffffffffffffffffffffffffffff
@cA01~tA01_GU182340.1_118569_118426_1_0_0_0_0:0:0_0:0:0_43c/2
ACTCCAGCCTGGGTGACAGAGCGAGACTCCATCTCAAAAGAAAAAATAAAAAAAATTGGATGTAAATGCATGGATTATATCTGTGTTCTTCATTCTGCTCCGTTGTTCTATGTGCCTTTCTTCATGCCAACATCATGCTGTTTTGCTTAC
+
ffffffffffffffffffffffffffffffffffffffffffffffffffffffffffffffffffffffffffffffffffffffffffffffffffffffffffffffffffffffffffffffffffffffffffffffffffffff
@cA01~tA01_GU182340.1_43548_43670_0_1_0_0_0:0:0_0:0:0_43d/2
GAAAAGAGTCCCATTACCGAAACCATGAGGGCAGACATGTTTATTTGAAGGAGGGAAAACTACATTGAAATTATTTTAAAAAATATATAAGTTTTACTGCTGACAGAAGGCTGAAAGATACTCTGAGGGGAGGTGGAACAGCATGAGGGA
+
ffffffffffffffffffffffffffffffffffffffffffffffffffffffffffffffffffffffffffffffffffffffffffffffffffffffffffffffffffffffffffffffffffffffffffffffffffffff
@cA01~tA01_GU182340.1_15252_15445_0_1_0_0_0:0:0_0:0:0_43e/2
TCAGAAATGTGGGCTGAGCACCCCAGGGTCCTCTCTTCCTAGTTTATGAGAGACTCCCCGACAGGACTTCCCTCCTGTTTCAGGAAAATCCTCTTATGTGGGGAGATGACACCCGAAGGTTTGGAGAAGGACTCACCCTCATGTGGCCAG
+
ffffffffffffffffffffffffffffffffffffffffffffffffffffffffffffffffffffffffffffffffffffffffffffffffffffffffffffffffffffffffffffffffffffffffffffffffffffff
@cA01~tA01_GU182340.1_132789_132909_0_1_0_0_0:0:0_0:0:0_43f/2
CAAAAAAGAAAAAAAAAAAAAGAGAACTTTCATAGTGTCCAGCAATTTCACTACTGGGTTTATATCCAAAGGAAAGGACATCAGTGTATCGAAGTGATATCTGCACTCATATGACTGTTCCAGCACTGTTCACAGTAGCCAAGATGTGGA
+
ffffffffffffffffffffffffffffffffffffffffffffffffffffffffffffffffffffffffffffffffffffffffffffffffffffffffffffffffffffffffffffffffffffffffffffffffffffff
@cA01~tA01_GU182340.1_117414_117595_0_1_0_0_0:0:0_1:0:0_440/2
ACAACTCAATAAAACAAATGATTTAATTGAAAAAGGAGCAAAAGACATGAAATTTCCCCACATACGAAAAAGTGCTCAGTATCACTCATCATCAGAGAAACGCGAATTAAAATCAAAGTGAGTTTTCATCTCACCCCATTAAAACGGCTT
+
ffffffffffffffffffffffffffffffffffffffffffffffffffffffffffffffffffffffffffffffffffffffffffffffffffffffffffffffffffffffffffffffffffffffffffffffffffffff
@cA01~tA01_GU182340.1_122872_122759_1_0_0_0_0:0:0_1:0:0_441/2
AGGAACTAACAGAGGGGGAACTTGCTAACCCCGTCTCCTTGGGACAACATTGATCTGTTCATGATGGATCCACCTCCATGACCCAAACACCTCTGAAGAGGCCCAACCTCCCACAATGGGGGTGAAATTTCAATGTGAGGTTTGAAAGGG
+
ffffffffffffffffffffffffffffffffffffffffffffffffffffffffffffffffffffffffffffffffffffffffffffffffffffffffffffffffffffffffffffffffffffffffffffffffffffff
@cA01~tA01_GU182340.1_37208_37284_0_1_0_0_0:0:0_0:0:0_442/2
GTATATATATATATATTAATGTATTTATGACCACTAGACTTTACACTTAAAAATGGTAAATGTGGCTGGGCGTGGTGGCTCATGCCTGTAATCCCAGCACTTTGGGAGGCTGATGCGGGTGGATCACGTGGTCAGGAGTTCGAGACCAGC
+
ffffffffffffffffffffffffffffffffffffffffffffffffffffffffffffffffffffffffffffffffffffffffffffffffffffffffffffffffffffffffffffffffffffffffffffffffffffff
@cA01~tA01_GU182340.1_58181_58197_0_1_0_0_0:0:0_0:0:0_443/2
GTGGGAGCAGCCTGAGGCCGTCACGAGAAATAGATGCTGGTGCCATGCTTCCAGTACAGCCTGCAGAACGGTGAGGCAAACCAATCTCTTTTCTTTAGAAGTTACCGAGGCTCAAGTGTTCCTTTAGAGCAACAAAAATGGCCTAAGACA
+
ffffffffffffffffffffffffffffffffffffffffffffffffffffffffffffffffffffffffffffffffffffffffffffffffffffffffffffffffffffffffffffffffffffffffffffffffffffff
@cA01~tA01_GU182340.1_101716_101498_1_0_0_0_0:0:0_0:0:0_444/2
CTTCGACTCACTGACTCATTCAGCCACGGCCCCATGCTCAGGCTGTGCAGTTGGAATCCTTTCCTATTGTTGCCATAACAAATTTCCACAAGATTCGTGGGTGAAAACAAAACGGTTTTTTAATTATCTTACAGTGCTGTAGCTCAAAGT
+
ffffffffffffffffffffffffffffffffffffffffffffffffffffffffffffffffffffffffffffffffffffffffffffffffffffffffffffffffffffffffffffffffffffffffffffffffffffff
@cA01~tA01_GU182340.1_5192_5006_1_0_0_0_0:0:0_1:0:0_445/2
AACAGAGAGATAGGTCATAGATACACAGATGATGATAGATGATAGATACATACATAGATAAATGATAGATCAATCAATAGATAGTAGATAGAAATATGCAGAAAGTTATGAGCAAGACAGAAAGTGAGAGACTCAGAATTAAAGAAAGAG
+
ffffffffffffffffffffffffffffffffffffffffffffffffffffffffffffffffffffffffffffffffffffffffffffffffffffffffffffffffffffffffffffffffffffffffffffffffffffff
@cA01~tA01_GU182340.1_73662_73723_0_1_0_0_0:0:0_0:0:0_446/2
TTTCTCCTTCATAGAATCTGGATGAACAGAACAGAAAGAGTTAATGGAATATAAGATTCCAATTCTCTGGCATGAGAAAATAGACAAGGAAAGGAAGATTCATCTTCATCACATCTCAGACATGCTTGGACACAGGGTCCAAGCACAAAA
+
ffffffffffffffffffffffffffffffffffffffffffffffffffffffffffffffffffffffffffffffffffffffffffffffffffffffffffffffffffffffffffffffffffffffffffffffffffffff
@cA01~tA01_GU182340.1_6380_6571_0_1_0_0_0:0:0_0:0:0_447/2
ACTCATCCATAGAAAGAGTAACATCCTGTCATTTACAGCCACATGAATGGAACTGGAGGTCATTACAAGTATTTCCATTTCTCACTCATATGCAGGAGCTAAAAGGTGGATCTCACAAAGGTAGAGAGTAGAATGGTGGCTACCAGAGGC
+
ffffffffffffffffffffffffffffffffffffffffffffffffffffffffffffffffffffffffffffffffffffffffffffffffffffffffffffffffffffffffffffffffffffffffffffffffffffff
@cA01~tA01_GU182340.1_91866_91744_1_0_0_0_0:0:0_0:0:0_448/2
TTGATTTTCTATAGCATTATGTTACTGGATATTTCTGTAAAATTTAAAATGAGGGAGGCAGAGAGACAGAGAGAGAGCAAACCATGAGTTGGAACTCTGGAATCTTGGGACATGAGACAAATTCTAGATAAATCTACAAAAATCCAGAAT
+
ffffffffffffffffffffffffffffffffffffffffffffffffffffffffffffffffffffffffffffffffffffffffffffffffffffffffffffffffffffffffffffffffffffffffffffffffffffff
@cA01~tA01_GU182340.1_74258_74323_0_1_0_0_0:0:0_0:0:0_449/2
GTGTTCAAATGTCAACAAATAAAACATAAAAAGAAATCAATCTTTTCATAGACCCTTTATCTAAAATAGAATAGTAGGTGCCATGACATTTCATCCTTTCATCTTGAATTATTTACTTTTCTACATGAACCAATCCATTCTTCTGTGTGC
+
ffffffffffffffffffffffffffffffffffffffffffffffffffffffffffffffffffffffffffffffffffffffffffffffffffffffffffffffffffffffffffffffffffffffffffffffffffffff
@cA01~tA01_GU182340.1_141597_141662_0_1_0_0_0:0:0_0:0:0_44a/2
TGAAGAGGAAGATGACCACTGAGGTCCCAATCAGAACATGCAGGTGTCTGCAGATACCTGGAGGAAGATGGGAATCCAATAAGAAGCTAATCATAGCAGTTCCTCTTTATGGATTGTCTCATTTCTTGATTGACAGGTAACCACATGGAA
+
ffffffffffffffffffffffffffffffffffffffffffffffffffffffffffffffffffffffffffffffffffffffffffffffffffffffffffffffffffffffffffffffffffffffffffffffffffffff
@cA01~tA01_GU182340.1_5819_5612_1_0_0_0_0:0:0_0:0:0_44b/2
TCCCTCTGGGCCCTGTGACCCACGGAGGGAACTACAGATGCTTCGGCTCTTTCCGTGCCCTGCCCCACGCGTGGTCAGACCCGAGTGACCCACTGCCCGTTTCTGTCACAGGTGAGAAAACACCATGCCTGTCCCATGTCTTGTGATCCT
+
ffffffffffffffffffffffffffffffffffffffffffffffffffffffffffffffffffffffffffffffffffffffffffffffffffffffffffffffffffffffffffffffffffffffffffffffffffffff
@cA01~tA01_GU182340.1_66872_66763_1_0_0_0_0:0:0_1:0:0_44c/2
GTGGGGGAGTCTTCTCTGGGGACTCGGGGAGGGCCTCCCTGGGACTCGCAGGATTTCCAAGCTAGATGACAACATGACAGGTGGAAACAGGCCCATTCCTTCGCCAGGGGCCCCAAGCTCCATCCCAGGAGATGAGAAGAGGCGCTTCTC
+
ffffffffffffffffffffffffffffffffffffffffffffffffffffffffffffffffffffffffffffffffffffffffffffffffffffffffffffffffffffffffffffffffffffffffffffffffffffff
@cA01~tA01_GU182340.1_8505_8336_1_0_0_0_0:0:0_0:0:0_44d/2
CGCCACCACACTCGGCTAATTTTTTTGGTATATTTTTTAGTAGAAATGAGGTTTCACCATGTTGTGCAGGCTGTCTCAAACTCCCAATCTCAAGTGATCCCACCGCCTTAGCGTCCCTAAGTGCAAAGATTACAGGCGAGAGCTACTGCG
+
[truncated: 3,238,391 more chars]
