# Supplementary material for: Accurate and Efficient KIR Gene and Haplotype Inference From Genome Sequencing Reads With Novel K-mer Signatures
Source: Front Immunol. 2020 Nov 26;11:583013. doi: 10.3389/fimmu.2020.583013 (PMC7727328; doi:10.3389/fimmu.2020.583013)
Supplement: Supplemental Data Sheet 2 — Raw reads from synthetic evaluation, whose results are in Table 2 . Each of the six simulated individuals have a pair of fastq files for each parental haplotype. [file DataSheet_2.zip › 2/KU645197_paired.bwa.read2.fastq]

@cA01~tB01_KU645197.1_5243_5392_0_1_0_0_0:0:0_0:0:0_0/2
CATGCCCAACAGAAGCTCTGGGATTCAGGAGGTGGGACAAGGAGAATCCAAGACAGGAGCCCTCTGACCTATGACCACGATCACCAGGGGGTTGCTGGGTGCTGACCACCCACTGGGGGAGTGTGTGTGTGAACCCCGACATCTGTATGT
+
ffffffffffffffffffffffffffffffffffffffffffffffffffffffffffffffffffffffffffffffffffffffffffffffffffffffffffffffffffffffffffffffffffffffffffffffffffffff
@cA01~tB01_KU645197.1_30484_30299_1_0_0_0_0:0:0_0:0:0_1/2
GAACGCAAGTTGTTTGACTCAAGAATGCTGTGGATGTAGAAATCCTAAAGCACATTCGCTGTGTGTCAATCCCAGTGCAGTCTTCCCAGAAAAGACCCTAAACACCTCCTAGACTGCACCTGGGCCTACGCCAATTCCTATCACTCACCG
+
ffffffffffffffffffffffffffffffffffffffffffffffffffffffffffffffffffffffffffffffffffffffffffffffffffffffffffffffffffffffffffffffffffffffffffffffffffffff
@cA01~tB01_KU645197.1_51820_51758_1_0_0_0_0:0:0_0:0:0_2/2
CCATCATCCAGACCCTAACTGTATTTGGGGTAAAAGGGGATTGAATACAGGGAAATGGGTGCTGTGGTGGAAAGAATAATTGTCCCCAATGATGACTGCATTCTAATCCCTGCAGTCTGTGACTATTTATGTTATAGGGGAAGGCACTGA
+
ffffffffffffffffffffffffffffffffffffffffffffffffffffffffffffffffffffffffffffffffffffffffffffffffffffffffffffffffffffffffffffffffffffffffffffffffffffff
@cA01~tB01_KU645197.1_105081_104984_1_0_0_0_0:0:0_1:0:0_3/2
TAAAAAAAAAAGTAGATTCAACCCCTGGAAGATTGGCGGAAGGATTTTCCACACACAGCTGTCAGCCGTGAAGGCACAAATGTGAAAACAATCTGATGTGGAAGGAAGAGGCTCTGCATTCAAATGCTGGGAATGAAGTGGGGAGAATGA
+
ffffffffffffffffffffffffffffffffffffffffffffffffffffffffffffffffffffffffffffffffffffffffffffffffffffffffffffffffffffffffffffffffffffffffffffffffffffff
@cA01~tB01_KU645197.1_20543_20477_1_0_0_0_0:0:0_0:0:0_4/2
TGGGCCTGGGGTGGAGATATGGGCTTGGGGTGGAGATCTGGGCCTGGAGTGGAGATATGGGCCTGGAGGTGGAGTTACTGGCCTTCAGTAGAGATATGGGCCTGGTGTGGAGATATGGGCCTGGATTGGAGATATGGGCCTAGGGTTGGA
+
ffffffffffffffffffffffffffffffffffffffffffffffffffffffffffffffffffffffffffffffffffffffffffffffffffffffffffffffffffffffffffffffffffffffffffffffffffffff
@cA01~tB01_KU645197.1_96507_96674_0_1_0_0_0:0:0_0:0:0_5/2
TAGTTGTACATTTTTTATGATTTATATTTAAATTTGAGAAATAAAAGTCATATACGGTCATCCTTCACTATTCGTGGGTGATTGGTTTTGAGATCTCCACTCAGATACCAAAATCTGTAGATGCTCAAGCCTCTTATATGAAATGGCACA
+
ffffffffffffffffffffffffffffffffffffffffffffffffffffffffffffffffffffffffffffffffffffffffffffffffffffffffffffffffffffffffffffffffffffffffffffffffffffff
@cA01~tB01_KU645197.1_118724_118925_0_1_0_0_0:0:0_0:0:0_6/2
GCAGAACAAACATTGCATTTTTCCTGAGAAGGATGTCAGATTGGCAATCATTCTTCTAGCTTGTAGGAGGTCTCAGCTCCATAAAATGAGGGATGAAGAGATTTCACTGAGCCCTGTGTTGGGCCCAGATCCCTTTCGCTGTTGGAGTAT
+
ffffffffffffffffffffffffffffffffffffffffffffffffffffffffffffffffffffffffffffffffffffffffffffffffffffffffffffffffffffffffffffffffffffffffffffffffffffff
@cA01~tB01_KU645197.1_14409_14535_0_1_0_0_0:0:0_0:0:0_7/2
CTCGGCTAATTTTTGTATTTTTAGTAGAGATAGGGTTTCACCACGTTGGCCAGGCTGGTCTGGAACTCCTGACTTCATGGAATCCACCCACCTTGGCCTCCTGCAGTGCTAGGTTACAGGCGTGAGCCACTGTTCACAGACTTGTATATT
+
ffffffffffffffffffffffffffffffffffffffffffffffffffffffffffffffffffffffffffffffffffffffffffffffffffffffffffffffffffffffffffffffffffffffffffffffffffffff
@cA01~tB01_KU645197.1_45027_44889_1_0_0_0_1:0:0_0:0:0_8/2
CACGATCTTGGCTCACTGCAACCTGCGTCTCCTGGATTCAAGTGATTCTCCTGCCTCCGCCTCTCGAGTAGCTGGGATTACAGGCAACTGCCACCGTGCCCGGCTAATTCTTTTTGTATATTTTTTGTAGAGAGGATGTTTCACCACGTT
+
ffffffffffffffffffffffffffffffffffffffffffffffffffffffffffffffffffffffffffffffffffffffffffffffffffffffffffffffffffffffffffffffffffffffffffffffffffffff
@cA01~tB01_KU645197.1_78114_78313_0_1_0_0_0:0:0_0:0:0_9/2
TGTCAGTTCCCATCCCATTGATTCTATCTCCCACTTTCTGCCTGTCATGGAATCTTCTCCTGGATGTGAGTGGCTGCAGGGGACGTGAGGATACAGTTCACAATCAGGCAATGGTCTGTGAGCTGAAGGCAGGGGCAGGTTGTCTGGTGC
+
ffffffffffffffffffffffffffffffffffffffffffffffffffffffffffffffffffffffffffffffffffffffffffffffffffffffffffffffffffffffffffffffffffffffffffffffffffffff
@rand_0_0_0_0_1_1_0:0:0_0:0:0_a/2
CCAGCCTCCTCGACCCCTTGAGTATTGTAAGCCTACGAAAGCCCATGTGTGTACCAGACTCAACCGTCCGACTAGCAGGTTCACTTCTCGCCCACATCAGTTACCCGAAATCCTGCCAATCTGGGCTAACATAGGTCAGACCCTGGCATT
+
ffffffffffffffffffffffffffffffffffffffffffffffffffffffffffffffffffffffffffffffffffffffffffffffffffffffffffffffffffffffffffffffffffffffffffffffffffffff
@cA01~tB01_KU645197.1_72592_72530_1_0_0_0_0:0:0_0:0:0_b/2
GCCACCACGCCTGGCTGATTTTTGTATTTTTAGTAGAGACGGGGTTTCACCATGTTAGCCAGGCTGGTCTCGAACTCTTGACCTCCAGTGATCTGCCCACTTCAGCCTCCCAAGGTGCTGGGATTACAAGCGTGAGCCACAGTGCCTAAT
+
ffffffffffffffffffffffffffffffffffffffffffffffffffffffffffffffffffffffffffffffffffffffffffffffffffffffffffffffffffffffffffffffffffffffffffffffffffffff
@cA01~tB01_KU645197.1_39488_39628_0_1_0_0_0:0:0_0:0:0_c/2
TTCTGCATATTTCTATCTATTATCTATCGATCTATCTATTTATCTATTTGGTGCCTATCTACAAATTCTCTACCTGTCATCTATATCTATATATCATCTATTTATCCATCAATTGTCTATCTATCCATCAATCATCTATTATCTATATCT
+
ffffffffffffffffffffffffffffffffffffffffffffffffffffffffffffffffffffffffffffffffffffffffffffffffffffffffffffffffffffffffffffffffffffffffffffffffffffff
@cA01~tB01_KU645197.1_72595_72428_1_0_0_0_0:0:0_2:0:0_d/2
TGGAGTGCAATGGCACCACATGGGCTCACTGCAACCTCTACCTCCAGGATTCAAGTGATTCTCCAGCCTCAGCCTCCCGAGTAGTTGGGATGACTGGTGCCCGCCACCACGCCTGGCTGATTTTTGTATTTTTAGTAGAGACGGGGTTTC
+
ffffffffffffffffffffffffffffffffffffffffffffffffffffffffffffffffffffffffffffffffffffffffffffffffffffffffffffffffffffffffffffffffffffffffffffffffffffff
@cA01~tB01_KU645197.1_80513_80638_0_1_0_0_1:0:0_0:0:0_e/2
TTACAGAAATATCCAGTAACATAATGCTATAGAAAATCAATTTCCCCAGCACTTTGGAAGCCGAGGTGAGTGATCAACCGAGGTCAGGAGTTTGAGACCAGCCTGGCCAATATAGTGAAACCATGTCTCTGCTAAAAATACAAAAATTAG
+
ffffffffffffffffffffffffffffffffffffffffffffffffffffffffffffffffffffffffffffffffffffffffffffffffffffffffffffffffffffffffffffffffffffffffffffffffffffff
@cA01~tB01_KU645197.1_57093_57226_0_1_0_0_0:0:0_0:0:0_f/2
CACATCTCAATGTTAACAATTCATGGAGTTTGAAATTAAACAATGTAGAAATATACCAAGCAATCACTGTTAGAAATGTGGTATAACTATATTAAAATTAGACAAAATTAGTCTTTGGGAAAAATCAGCGGAAAACATTAAGCATAAAAT
+
ffffffffffffffffffffffffffffffffffffffffffffffffffffffffffffffffffffffffffffffffffffffffffffffffffffffffffffffffffffffffffffffffffffffffffffffffffffff
@cA01~tB01_KU645197.1_127270_127080_1_0_0_0_0:0:0_0:0:0_10/2
GGGACTGGAGAGGATATATGGGCCTGGAGTGGAGATATGGGACTGGAGAGGAGATATGGACCTGGAGTGGAGATAAGGGCCTGGATTGGAGATATGGGCCCAGGGTGGAGATCTGAGCCTGGATTGGAGATATGGGCCTGGATTGGCGAT
+
ffffffffffffffffffffffffffffffffffffffffffffffffffffffffffffffffffffffffffffffffffffffffffffffffffffffffffffffffffffffffffffffffffffffffffffffffffffff
@cA01~tB01_KU645197.1_108183_108319_0_1_0_0_0:0:0_1:0:0_11/2
AATTTAAAGGGTTTTATAAGGCTACATGAAGTGCAGCATCCTCAAGAGTGTGGACACAGAGAGCCCCTTAGCAGAAAGAGTGTCTAAAATACATCCGTGTACACACAGTCCCTTTAGAGTTGACAAAGGCTGCCCTGTGGTTTAAGGTGG
+
ffffffffffffffffffffffffffffffffffffffffffffffffffffffffffffffffffffffffffffffffffffffffffffffffffffffffffffffffffffffffffffffffffffffffffffffffffffff
@cA01~tB01_KU645197.1_21901_21727_1_0_0_0_0:0:0_0:0:0_12/2
GGAGAATCTTCAGAGCACAGGGAGGGAGGGGTGGCTCCACATCCTCCTCTCTAAGGCGGTGCCTCCTTCTCCCCAAGGTGGTCAGGACAAGCCCTTGCTGTCTGCCTGGCCCAGCTCTGTGGTGCCTCCAGGACATGTGATTCTTCGGTG
+
ffffffffffffffffffffffffffffffffffffffffffffffffffffffffffffffffffffffffffffffffffffffffffffffffffffffffffffffffffffffffffffffffffffffffffffffffffffff
@cA01~tB01_KU645197.1_34434_34350_1_0_0_0_0:0:0_1:0:0_13/2
TGAAAAATTCTAATGGTTTATTAGTGACAATGACTCTGAAAACATTAATAATACCTATTAGATATTTTGCATAGTACACAGGAAGAAGAGTTTGAATCTCAGATAAAAACAATAGAAATACATGAAAAGTCTTTCATGTTAGCACAGATT
+
ffffffffffffffffffffffffffffffffffffffffffffffffffffffffffffffffffffffffffffffffffffffffffffffffffffffffffffffffffffffffffffffffffffffffffffffffffffff
@cA01~tB01_KU645197.1_9164_9002_1_0_0_0_0:0:0_0:0:0_14/2
CTGTCACAGGTGAGGAAACCCCATATCTGTCTCATGTCCTATGATCCTAGAGCCTTAGCTGAGGAGCTTCCTGCTGATGATGGAGAGAAGCATGGACAGATGCAGAGAGAAGACGAAGCTTGGGTGTGAGGGAGGGATCAGGGCACAGGA
+
ffffffffffffffffffffffffffffffffffffffffffffffffffffffffffffffffffffffffffffffffffffffffffffffffffffffffffffffffffffffffffffffffffffffffffffffffffffff
@cA01~tB01_KU645197.1_7454_7744_0_1_0_0_0:0:0_0:0:0_15/2
TATGTGTCTGTGAGTCTCTCAATCTCCTTCCTCTGGCTCATTCTCTGTGTGTTTATGTCTTTGCTTTTTGGTGTTCCTGATTTTTCTCTGTGCCTCTCAGTGATCCTTTCATATGTGGGGTTATTTGGAATGTGAGCCACAGAATCCAGT
+
ffffffffffffffffffffffffffffffffffffffffffffffffffffffffffffffffffffffffffffffffffffffffffffffffffffffffffffffffffffffffffffffffffffffffffffffffffffff
@cA01~tB01_KU645197.1_6703_6798_0_1_0_0_0:0:0_0:0:0_16/2
ACCAGGGGACCTGGGTGGGCCAGGAGGGAAGGTTTTCTGTGGACTCCTAGGAAGAGAGGTTGTGAGTTTAGAAGGTGTCTCTCTTTATCATCCCATCCATGGCACCTAGAATGAGTGAGGCTTCCCCTTGCTGGTGTCTGTCTCTCTCCT
+
ffffffffffffffffffffffffffffffffffffffffffffffffffffffffffffffffffffffffffffffffffffffffffffffffffffffffffffffffffffffffffffffffffffffffffffffffffffff
@cA01~tB01_KU645197.1_152492_152653_0_1_0_0_0:0:0_0:0:0_17/2
AGCAAGGCTCCGTCTCAATAAACAAGTAGGTAAATACATAAATAAATAGATTTCATGCACAGATGCTTCTCAATAGATCATTCATTTATTGGTCCCCTTGTGCCTACATTTTCTGCCCTCCCATTTAACCATCTGCAAGATCAGTGTCCC
+
ffffffffffffffffffffffffffffffffffffffffffffffffffffffffffffffffffffffffffffffffffffffffffffffffffffffffffffffffffffffffffffffffffffffffffffffffffffff
@cA01~tB01_KU645197.1_9857_9996_0_1_0_0_0:0:0_0:0:0_18/2
AGTCAACCTACCTGCCCATCAGTGGATGAATGGATAGAGAGAATGTAGTACATACGCACAGTGGAGACTACTCATCCATAGAAAGAATAACATCCTGATATTTGCAGCCACATGGATGGAACTGGAAGTCATTACAAAGATTCCCATTTC
+
ffffffffffffffffffffffffffffffffffffffffffffffffffffffffffffffffffffffffffffffffffffffffffffffffffffffffffffffffffffffffffffffffffffffffffffffffffffff
@cA01~tB01_KU645197.1_24153_24303_0_1_0_0_0:0:0_0:0:0_19/2
TTCTCTCTGTGCCTCTCAGTGATCCTTTCATATGTGGGGTTATTTGGAATGTGAGCCTCAGAATCCAGTCTGGAGACCACAAGTTCACACAGCATACAGGAGTTGGTGTTCTGGGGCCATGATATCCTGGGACGGTTACTCTCCATTACA
+
ffffffffffffffffffffffffffffffffffffffffffffffffffffffffffffffffffffffffffffffffffffffffffffffffffffffffffffffffffffffffffffffffffffffffffffffffffffff
@rand_0_0_0_0_1_1_0:0:0_0:0:0_1a/2
GTTAAGTAAAAAGGCTGCATGGCGGGGCCTAGGTAAGAACATGGATTGATATCAAAACTGTCCTCTGGGGCGGCACCCTCCAACGGCGGTCAGAAATTCCTAAATTATCTAACCTTATGGATGGTAAGACGTACCTATGCTGATGGGGTT
+
ffffffffffffffffffffffffffffffffffffffffffffffffffffffffffffffffffffffffffffffffffffffffffffffffffffffffffffffffffffffffffffffffffffffffffffffffffffff
@cA01~tB01_KU645197.1_160499_160652_0_1_0_0_0:0:0_0:0:0_1b/2
TACTAGCAAGTTTGAAAGAATGCATGTGGTTTGCATTATGTTTCTATAGGACAGAACTTACCTGTAGATGTAAGGGAGTCACAACAAAATTACAAGCATTGTTTTTGGTGGAAATGAGAAAAATGATTACAAATTTACATGGAAAAGCAA
+
ffffffffffffffffffffffffffffffffffffffffffffffffffffffffffffffffffffffffffffffffffffffffffffffffffffffffffffffffffffffffffffffffffffffffffffffffffffff
@cA01~tB01_KU645197.1_19318_19462_0_1_0_0_0:0:0_1:0:0_1c/2
ACACTTCTTCATGTGTAATATGCAAAATATTTAATAGGTATTATTAAGGTTTTCAGAGTCATTGTGACTAATAAACCATTAGAATTTTTCATGCTTGTATTTCTAGTATTACAGCAGAACCAGTTAAAATGATTTAAATTCCCAGGGAAG
+
ffffffffffffffffffffffffffffffffffffffffffffffffffffffffffffffffffffffffffffffffffffffffffffffffffffffffffffffffffffffffffffffffffffffffffffffffffffff
@cA01~tB01_KU645197.1_141596_141444_1_0_0_0_0:0:0_0:0:0_1d/2
AATTATAAGTAATCAAGAGATGATTTCATGTATACAGGAGGATGTGCATGGGTTCTATGCAATTACTATGCTATTTTTTTTTTTTGAGACAGTCTCACTCTCTCACCCAGGCTGGAGTGCAGTGGCATGATCTCAGCTCACTGCAACCTC
+
ffffffffffffffffffffffffffffffffffffffffffffffffffffffffffffffffffffffffffffffffffffffffffffffffffffffffffffffffffffffffffffffffffffffffffffffffffffff
@cA01~tB01_KU645197.1_72725_72631_1_0_0_0_0:0:0_0:0:0_1e/2
TCAGCCTCCCAAGGTGCTGGGATTACAAGCGTGAGCCACAGTGCCTAATCTCTTTTTAGTTTTTAAGGAACTTCCATATTCTTCTCCTCTGTAATGGCTGTATTAATTTACATTCCTATCAACAGTGTATCAGGGTTCTCCTTTCTCCAC
+
ffffffffffffffffffffffffffffffffffffffffffffffffffffffffffffffffffffffffffffffffffffffffffffffffffffffffffffffffffffffffffffffffffffffffffffffffffffff
@cA01~tB01_KU645197.1_6644_6511_1_0_0_0_0:0:0_0:0:0_1f/2
GTTCATACCTTCTGCCAAGGATTGCAATTCATCCAAAAGAGATTGAACCAGGCTGATAAGAGCCTGGATGTGCAGCCTATCCTGGTTCCTCTTTCACCCCCACATAAACAGCAGGAAATACATTAGTGTGAAATAGATACAACACCCCAA
+
ffffffffffffffffffffffffffffffffffffffffffffffffffffffffffffffffffffffffffffffffffffffffffffffffffffffffffffffffffffffffffffffffffffffffffffffffffffff
@cA01~tB01_KU645197.1_125582_125315_1_0_0_0_0:0:0_0:0:0_20/2
CTTAAACCACACGGCAGCCTTTGTCAACTCTAAAAGGGACTGTGTGTACACGGATGTGTATTTTAGACACTGTCTCTGCTAAACGGCTCTCTGTGTCCACATTCTTGAGGATGCTGCCACTTTCATGTAGCCCTTATAGAACCCTTTAAA
+
ffffffffffffffffffffffffffffffffffffffffffffffffffffffffffffffffffffffffffffffffffffffffffffffffffffffffffffffffffffffffffffffffffffffffffffffffffffff
@cA01~tB01_KU645197.1_8402_8557_0_1_0_0_0:0:0_0:0:0_21/2
AGAGGCATTTTCCTTACGGAGGATCTTCCTTGTCACAGCTCCCTTCACCTGAGCTGAGAACTCACTCCCCTGCTCTATGACCTAATGCTCTCTCTCTCTCTCTCTCTCACCCTCCACCCCATCTCTCTTCATGTCTATTTCCTTCTTCCA
+
ffffffffffffffffffffffffffffffffffffffffffffffffffffffffffffffffffffffffffffffffffffffffffffffffffffffffffffffffffffffffffffffffffffffffffffffffffffff
@cA01~tB01_KU645197.1_3971_3834_1_0_0_0_0:0:0_0:0:0_22/2
GGAGATATGGGCCTGGAGGTGGAGATATGGGCCTGGAGGTGGAGATATGGGCCTGGAGTGGAGATATGGGTCTGGAGGTGGAGATACGGGCCTGCAGTAGAGATATGGGCCTGGAGTGGAGATATGGGCCAGGAGTGGAGTTATGGGCCT
+
ffffffffffffffffffffffffffffffffffffffffffffffffffffffffffffffffffffffffffffffffffffffffffffffffffffffffffffffffffffffffffffffffffffffffffffffffffffff
@cA01~tB01_KU645197.1_32274_32177_1_0_0_0_0:0:0_0:0:0_23/2
GCGTTTTCACACAGAGAAAAATCACTCGCCCTTCTCAGAGGCCCAAGACACCCCCAACAGATACCAGAGTGTACACGGAACTTCCAAATGCTGAGTCCAGATCCAAAGTTGTCTCCTGCCCATGAGCACCACAGTCAGGCCTTGAGGGGA
+
ffffffffffffffffffffffffffffffffffffffffffffffffffffffffffffffffffffffffffffffffffffffffffffffffffffffffffffffffffffffffffffffffffffffffffffffffffffff
@cA01~tB01_KU645197.1_1881_2106_0_1_0_0_0:0:0_1:0:0_24/2
GAGAATCGCTTGAACCTGGAAGGCGGAGGTTGCAGTGAGTTGAGATCACGCCACTGCACTCCAGCCTGGGTGAGAGAGTGAGACTGTCTCAAAAAAAAAAAAAATAGCATAGCAATTACATAGAACCCATGCACATCCTCCTGTATACAT
+
ffffffffffffffffffffffffffffffffffffffffffffffffffffffffffffffffffffffffffffffffffffffffffffffffffffffffffffffffffffffffffffffffffffffffffffffffffffff
@cA01~tB01_KU645197.1_132717_132619_1_0_0_0_0:0:0_0:0:0_25/2
TGGGTTCAAGCGATTCTCCTGCCTCAGCCACCTGAGTAGCTGGTGCTACAGGCACGCACCACCACGCCAGGCTACTTTTTGTATTTTTAGTAGGGAGGTGGTTTCACCATGTTGGTCGAGCTGGTCTCGAACTCCTGACCAAGTGATCCA
+
ffffffffffffffffffffffffffffffffffffffffffffffffffffffffffffffffffffffffffffffffffffffffffffffffffffffffffffffffffffffffffffffffffffffffffffffffffffff
@cA01~tB01_KU645197.1_44177_43963_1_0_0_0_0:0:0_0:0:0_26/2
CCACTTGCCAAGGAATGAGCTCCTGTAGGTCATGAAGCAACCCTGGCTGACTCCGCAGAGAAAGAGCCTTGCCGTAACAGAGAACAGAGCTCATGCACGCACACTTCGACTCACTGACTCATTCAGCCACGGCCCCATGCTCAGGCTGTG
+
ffffffffffffffffffffffffffffffffffffffffffffffffffffffffffffffffffffffffffffffffffffffffffffffffffffffffffffffffffffffffffffffffffffffffffffffffffffff
@cA01~tB01_KU645197.1_55887_56050_0_1_0_0_0:0:0_0:0:0_27/2
GAGCAGACAAGCCACACATTCTTTCTGGGGAGAGAGTAACATGGAGTACAAGGCATTCCACATTTAGGAAGAGAACTCAGTTATGGAAGGTCAGAAATGAAAAGTTCCTACAGACCAACACCCAGGTTGGTGGCCACAGCCCTAAATGCT
+
ffffffffffffffffffffffffffffffffffffffffffffffffffffffffffffffffffffffffffffffffffffffffffffffffffffffffffffffffffffffffffffffffffffffffffffffffffffff
@cA01~tB01_KU645197.1_29311_29527_0_1_0_0_0:0:0_0:0:0_28/2
TCTTATTTTTATTTTTTGAGACGGAGTCTCCTTGTGTCACCCAGGCTGGAGTGCAGTGATGCAATCTCCACTCACTGCAACCTCCACCTCCTGGGTTGAAGTCGTTCTCCTGCTTCATCCTCAAGAGTAGGAGCTGGGATTACAGGGATG
+
ffffffffffffffffffffffffffffffffffffffffffffffffffffffffffffffffffffffffffffffffffffffffffffffffffffffffffffffffffffffffffffffffffffffffffffffffffffff
@cA01~tB01_KU645197.1_47230_47438_0_1_0_0_0:0:0_0:0:0_29/2
GGGCCTCTTGAGAGGTGTTTGGGTCATGGAGGTGGATCCATCATGAACACATCAATGCTGTCCCAAGGAGACGGGGTTAGCAAGTTCCCCCTCTATTAGTTCCCGGAGAGCTGGTTGTTAAAAAGAGCTTGGAAGCTCCATCACTCCCCC
+
ffffffffffffffffffffffffffffffffffffffffffffffffffffffffffffffffffffffffffffffffffffffffffffffffffffffffffffffffffffffffffffffffffffffffffffffffffffff
@cA01~tB01_KU645197.1_151460_151619_0_1_0_0_0:0:0_0:0:0_2a/2
GATTGGCAATTATTCTTCTAGCTTGTAGGAGGTCTCACCTGCAGGAAATTAAAGGTAAAGAGACTTCGCTGAGCCCTTTGGTGGCCCTAGATCCCTTTCACTGTTGGAGTGTCTGGAGTTCAGAGATGGTGGAAGACAGGCCCTCATTCA
+
ffffffffffffffffffffffffffffffffffffffffffffffffffffffffffffffffffffffffffffffffffffffffffffffffffffffffffffffffffffffffffffffffffffffffffffffffffffff
@cA01~tB01_KU645197.1_129663_129804_0_1_0_0_0:0:0_0:0:0_2b/2
TTAGAAGGTGTCTCTCTTTATCATCCCATCCATGGCACCTGGATTGAGTCAGGCTTCCCCTTCCTGGTGTCTTATCTCTCTCCTTCCTCTCTGTGTCTTCATGTTCTTTTCTGTGCCCATAACTCCTGGTGCAGGTCCTTCCATCTGTCT
+
ffffffffffffffffffffffffffffffffffffffffffffffffffffffffffffffffffffffffffffffffffffffffffffffffffffffffffffffffffffffffffffffffffffffffffffffffffffff
@cA01~tB01_KU645197.1_102108_102304_0_1_0_0_0:0:0_0:0:0_2c/2
AACAAACAAAACGTACAAATGGCGAACATGTACATGAAAAAGTGCTCAGTATCACTAATCATGCCAATTGAAATCACAGTGAGCTATCATCTCATCCCATTAAAGTGGCTTTTATCTGAAACACAGACAAAATAAATGCTGGCAAGGTGG
+
ffffffffffffffffffffffffffffffffffffffffffffffffffffffffffffffffffffffffffffffffffffffffffffffffffffffffffffffffffffffffffffffffffffffffffffffffffffff
@cA01~tB01_KU645197.1_106209_106308_0_1_0_0_0:0:0_0:0:0_2d/2
CCCCTTTCTGCCTGTCATGGAACCTTCTCCTGGATGTCAGTGGCTGCAGGGGACGTGAGGATACAGTTCAGAATCAGGCAATGGTCTGTGAGCTGAAGGCAGGGGCAGGGTGTCTGGTGCTCTCTCTAGAAAGCCCTGCCTCTGTGGCTC
+
ffffffffffffffffffffffffffffffffffffffffffffffffffffffffffffffffffffffffffffffffffffffffffffffffffffffffffffffffffffffffffffffffffffffffffffffffffffff
@cA01~tB01_KU645197.1_121112_120897_1_0_0_0_0:0:0_0:0:0_2e/2
TCTAATCCTCGCTTAATTTCTTTCTGAGCTTTATTCCTACTACACATAAATCAATACCTGGCAAAGGAGTGACAGATATATGAGGGGTGGTGGAAATGAAGGGACCTATTACAGCATAATATACAAGTCTGTGAACGGTGGCTCACGCCT
+
ffffffffffffffffffffffffffffffffffffffffffffffffffffffffffffffffffffffffffffffffffffffffffffffffffffffffffffffffffffffffffffffffffffffffffffffffffffff
@cA01~tB01_KU645197.1_150840_151003_0_1_0_0_0:0:0_0:0:0_2f/2
CATCCAATGGCTTTCTTTTGTGTGTGTGTGATGGAATCTTGCTCTGTCATGCAGGCTGGAGTGTAGAGGTGCAATCTCAGCTCAATGCAACCTCCACTTCCTGGATTCAAGAAATTCTCTTGCTTCAAACTCCTGAGTAGTGGTATTACA
+
ffffffffffffffffffffffffffffffffffffffffffffffffffffffffffffffffffffffffffffffffffffffffffffffffffffffffffffffffffffffffffffffffffffffffffffffffffffff
@cA01~tB01_KU645197.1_47754_47920_0_1_0_0_0:0:0_0:0:0_30/2
TGGCTGCTGCCTTGGGCCAGGGACCATCCTGTTTGTGAGGAACACACACCTGAGTGCTCCCATCCTGCTTCCCCACATGGCCCTGAGCTCTCTGGCCTCTGCTTCGTGAGACTTACTTTTTTTGTTGGAGCACCAGCGATGAAGGAGAAA
+
ffffffffffffffffffffffffffffffffffffffffffffffffffffffffffffffffffffffffffffffffffffffffffffffffffffffffffffffffffffffffffffffffffffffffffffffffffffff
@cA01~tB01_KU645197.1_20393_20554_0_1_0_0_0:0:0_0:0:0_31/2
CGCCAATCCAGGCCAAGATCTCCACTGTAAGCCCATATCTCCAATCCAGGCCCATATCTCCACTCCAGGCTCAGATCTCCAACCCTAGGCCCATATCTCCAATCCAGGCCCATATCTCCACACCAGGCCCATATCTCTACTGAAGGCCAG
+
ffffffffffffffffffffffffffffffffffffffffffffffffffffffffffffffffffffffffffffffffffffffffffffffffffffffffffffffffffffffffffffffffffffffffffffffffffffff
@cA01~tB01_KU645197.1_129186_129028_1_0_0_0_0:0:0_0:0:0_32/2
GCAGGTACCTTGATTTTACCCACGACAAACAGGGTCCGATTTCTGTCTCCAGAATTGGAAGGGGTTAGTGTGCTCTCTCCTGCTGCCATGCTTCTGATAATTTTCTACAGCAGCAACAGGAAACCAACACTGGAACCCAGGTCAAGGACA
+
ffffffffffffffffffffffffffffffffffffffffffffffffffffffffffffffffffffffffffffffffffffffffffffffffffffffffffffffffffffffffffffffffffffffffffffffffffffff
@cA01~tB01_KU645197.1_58590_58813_0_1_0_0_1:0:0_0:0:0_33/2
ATGCGTGTATACACAACGAAATACTATTTGGTCATAAAAATAAAACCATGTCTTTTGCAGCAACATAGATGGAGCTGGACGCCATTATTTTACATAAAACCACTCAGAAAGACAAATACCACATCTTCTCACTCTACATGGGAGGGGAGT
+
ffffffffffffffffffffffffffffffffffffffffffffffffffffffffffffffffffffffffffffffffffffffffffffffffffffffffffffffffffffffffffffffffffffffffffffffffffffff
@cA01~tB01_KU645197.1_32294_32090_1_0_0_0_0:0:0_0:0:0_34/2
GCACCCTCCCTCACTCAGGATTTCCCTCTCTCCAGGACTCTGATGAACAAGACCCTCAGGAGGTGACATACGTACAGTTGGATCACTGCGTTTTCACACAGAGAAAAATCACTCGCCCTTCTCAGAGGCCCAAGACACCCCCAACAGATA
+
ffffffffffffffffffffffffffffffffffffffffffffffffffffffffffffffffffffffffffffffffffffffffffffffffffffffffffffffffffffffffffffffffffffffffffffffffffffff
@cA01~tB01_KU645197.1_73742_73952_0_1_0_0_0:0:0_0:0:0_35/2
CAGAACAAACACAGCATTTTTCCTGAGAAGAATGTCTGATTTGCACTCATCCTTCTACCCTGAGGTCTCAGCAGCAGAAAATTAGAGATTAAGAGATTTCACTGAGCCCTGTGCTGGGCCCAGATCCCTTTCGCTGTTGGAGTGTCTGGG
+
ffffffffffffffffffffffffffffffffffffffffffffffffffffffffffffffffffffffffffffffffffffffffffffffffffffffffffffffffffffffffffffffffffffffffffffffffffffff
@cA01~tB01_KU645197.1_68016_67788_1_0_0_0_0:0:0_0:0:0_36/2
TTTGTAAGAATGACAGCACATTAAATGTGTAGATTTCAACCTTCAGTTATTGCAATATTCCAGTATCAAGTTGGAGGATGTTATCAGTCTGATATTTTTTCCTCAAATGAGAGAGAGAAAGAAAGACACACAAACAACACAGGGAGAAAA
+
ffffffffffffffffffffffffffffffffffffffffffffffffffffffffffffffffffffffffffffffffffffffffffffffffffffffffffffffffffffffffffffffffffffffffffffffffffffff
@cA01~tB01_KU645197.1_9048_8953_1_0_0_0_0:0:0_0:0:0_37/2
CGTGACTCTCCATACGAGTGGTCAAACTCGAGTGACCCACTGCTTGTTTCTGTCACAGGTGAGGAAACCCCATATCTGTCTCATGTCCTATGATCCTAGAGCCTTAGCTGAGGAGCTTCCTGCTGATGATGGAGAGAAGCATGGACAGAT
+
ffffffffffffffffffffffffffffffffffffffffffffffffffffffffffffffffffffffffffffffffffffffffffffffffffffffffffffffffffffffffffffffffffffffffffffffffffffff
@cA01~tB01_KU645197.1_108456_108561_0_1_0_0_0:0:0_0:0:0_38/2
CATAGTGAAACCGTGTCTCTGCTAAACATTCAAAAATTAGCCGTGCCTGGTGGCAGACACCTGTAATGCCATCTACTCAAGAGGCTGAGGCACGAGAATCGCTTGAACCTGGGAGGCGGAGTTTGCAGTGAGCTGAGATTGCACTACTAC
+
ffffffffffffffffffffffffffffffffffffffffffffffffffffffffffffffffffffffffffffffffffffffffffffffffffffffffffffffffffffffffffffffffffffffffffffffffffffff
@cA01~tB01_KU645197.1_44683_44898_0_1_0_0_1:0:0_2:0:0_39/2
AGCTTGGCCAACGTGGTGAAACATCCTCTCTCCAAATAATATACAAAAAGAATTAGCCGGGCACGGTGGCAGTTGCCTGTAATCCCAGCTACTCGAGAGGCGGAGGCAGGAGAATCACTTGAATCCAGGAGACGCAGGTTGCAGTGAGCC
+
ffffffffffffffffffffffffffffffffffffffffffffffffffffffffffffffffffffffffffffffffffffffffffffffffffffffffffffffffffffffffffffffffffffffffffffffffffffff
@cA01~tB01_KU645197.1_112186_112357_0_1_0_0_0:0:0_1:0:0_3a/2
GGAGAATCAGTTCCTTGACTTTTCCAGGCTCTATAGGCCACCTGCATTCATGGCTCCTGGCCTTCCTCCACCTTCAAAGCTGATGGAGACTCCCATTACGCTGCTCTAATCCCCACTCCCCTCTTCCTCCTCCTTTCCTGTGGACACTTG
+
ffffffffffffffffffffffffffffffffffffffffffffffffffffffffffffffffffffffffffffffffffffffffffffffffffffffffffffffffffffffffffffffffffffffffffffffffffffff
@cA01~tB01_KU645197.1_22828_22994_0_1_0_0_0:0:0_1:0:0_3b/2
TGAATAAGGCAGGCACCAGTGTCCACACACCCTGTTCCTGGTCGGGACTGGGAGCCACTCTTGCCATGCCTGTGCCTTCTCCATGGTGCCAGCTTCCATAGGCTGGCTCCTGGTGCTGGTTTGAGGAGTATCAACCTCTCCCTATGTGGA
+
ffffffffffffffffffffffffffffffffffffffffffffffffffffffffffffffffffffffffffffffffffffffffffffffffffffffffffffffffffffffffffffffffffffffffffffffffffffff
@cA01~tB01_KU645197.1_115502_115406_1_0_0_0_0:0:0_0:0:0_3c/2
ACCATCTATCCAGGGAAGGGGAGGCCCATGAACGTAGGCTCCCTGCAGGGCCCAAGGTCAACAGAACATTCCAGGCCGACTTTCCTCTGGACCCTGCCACCCACGGAGGGACCTACAGATGCTTCGGCTCTTTCCGTGACTCTCCATACG
+
ffffffffffffffffffffffffffffffffffffffffffffffffffffffffffffffffffffffffffffffffffffffffffffffffffffffffffffffffffffffffffffffffffffffffffffffffffffff
@cA01~tB01_KU645197.1_157355_157404_0_1_0_0_0:0:0_0:0:0_3d/2
GTAATCCATCATATAAACAGAACCAAAGACAAAAACCGGACGATTATCTCAATAGATGCAGAAAAGGCCTTTGACAAAATTCAACAACACTTCATGCTAAAAACTCTCAATAAATTAGGCATTGATGGGACGTATCTCAAAATAATAAGA
+
ffffffffffffffffffffffffffffffffffffffffffffffffffffffffffffffffffffffffffffffffffffffffffffffffffffffffffffffffffffffffffffffffffffffffffffffffffffff
@cA01~tB01_KU645197.1_132556_132729_0_1_0_0_0:0:0_0:0:0_3e/2
TGTATATAAATGTATTTATGACCACTAGACTTTACACTTAAAAATGGTAAATGTGGCTGGGCGCGGTGGCCCATGCCTGTAATCCCAGCACTTTGGGAGGCAGATGCGGGTGGATCACTTGGTCAGGAGTTCGAGACCAGCTCGACCAAC
+
ffffffffffffffffffffffffffffffffffffffffffffffffffffffffffffffffffffffffffffffffffffffffffffffffffffffffffffffffffffffffffffffffffffffffffffffffffffff
@cA01~tB01_KU645197.1_93220_93037_1_0_0_0_0:0:0_0:0:0_3f/2
TTTTTCTATTTCTCTATAATTACTTCTTTGATTCTTTATCTTATCCATTAGACAATCAGCCTAAAACCTCTTCCGTATTTGGCTTTCTGTGAGCATGAGATCATATAGAAAATGTGAAAGCCCGCTGAATCCTCCAGCACAAATCCTGGA
+
ffffffffffffffffffffffffffffffffffffffffffffffffffffffffffffffffffffffffffffffffffffffffffffffffffffffffffffffffffffffffffffffffffffffffffffffffffffff
@cA01~tB01_KU645197.1_5468_5660_0_1_0_0_1:0:0_0:0:0_40/2
CTAATCCCCACTCCCCTCTTCCTCCTCCTTTCATGTGCACCCTTGTGATTACACTGAGCCCAGTGGGACAGTCCAGGCTGTCTCCCCATGAGCTCCATCTTCCCCTTCAGTCCCTTCCCCTATAACATAAATAGTCACAGACTCCAGGGA
+
ffffffffffffffffffffffffffffffffffffffffffffffffffffffffffffffffffffffffffffffffffffffffffffffffffffffffffffffffffffffffffffffffffffffffffffffffffffff
@cA01~tB01_KU645197.1_131162_131007_1_0_0_0_0:0:0_0:0:0_41/2
GGGAGCAGAGAAAAGCACTAAAATTAGACTCCTGAGGGAGAGGCACAAGGACATTGAAAGATGGAGATGTGGGGATGAATTGCAGAGATTCCAAAGAGAACTAGAGAGACCGAGAGGCAGAGCAAGACAGATGATAGATGGATAGATATA
+
ffffffffffffffffffffffffffffffffffffffffffffffffffffffffffffffffffffffffffffffffffffffffffffffffffffffffffffffffffffffffffffffffffffffffffffffffffffff
@cA01~tB01_KU645197.1_2407_2288_1_0_0_0_0:0:0_0:0:0_42/2
ATTACAGGCACGTGCCACCCTGCACAGATAAATTTTTTTGTGTGTATATTTTTAGTAGAGATGGGGTTTCAGAATGTTGGACCAGCTGGTCTTGAACTCCTGACCTTGTGATCTACCCAGCTCAGCCTCCCAAAGTGCTGGGATTACAGG
+
ffffffffffffffffffffffffffffffffffffffffffffffffffffffffffffffffffffffffffffffffffffffffffffffffffffffffffffffffffffffffffffffffffffffffffffffffffffff
@cA01~tB01_KU645197.1_92426_92647_0_1_0_0_0:0:0_0:0:0_43/2
TAGGAGAGATAGGGTTTCACCATGTAGAGATAGGGTTTCACCATGTTGGCCAGGCTGGTCTCGAACTCCTGATTTCTTGGAATCCACTGGCCTTAGCCTCCTGCAGTGCTGGGTTACAGGAGTGAGCCACCGTTCACAGACTTGTATACT
+
ffffffffffffffffffffffffffffffffffffffffffffffffffffffffffffffffffffffffffffffffffffffffffffffffffffffffffffffffffffffffffffffffffffffffffffffffffffff
@cA01~tB01_KU645197.1_135961_135804_1_0_0_0_0:0:0_0:0:0_44/2
CATGCTCAGGCTGTGCAGTGCGGAACCTTTTCCTATTGTTGCCATAACAAATTTCCACAAGATTCGTGGGTGAAAACAAAACGGTTTTTTAATTATCTTACAGTGCTGTAGCTCAAAGTAGGAAGTGCATCTTACTGGGCTAAAATCAAG
+
ffffffffffffffffffffffffffffffffffffffffffffffffffffffffffffffffffffffffffffffffffffffffffffffffffffffffffffffffffffffffffffffffffffffffffffffffffffff
@cA01~tB01_KU645197.1_86049_85848_1_0_0_0_0:0:0_0:0:0_45/2
CAACCCCTGTATGCTGTGTGAACTTGGGGTCCCCAGACTGGATTCTGAGGCTCATATTCCAAATAATCCCACATATGATAGGATCGCTGAGAGACACAGAGAAAAATCAGGGACACCAAAAAGCAAAGACATAAACACACACAAAATGAG
+
ffffffffffffffffffffffffffffffffffffffffffffffffffffffffffffffffffffffffffffffffffffffffffffffffffffffffffffffffffffffffffffffffffffffffffffffffffffff
@cA01~tB01_KU645197.1_81142_81311_0_1_0_0_0:0:0_0:0:0_46/2
CCATGAGCAACATGGTGCTGCCGGTGCAGACAGGCGGCTGCGCCCCAGCTCAGCTCAGCAGCGCACAGGATGTTATTTGGCGCCCTGCCCATGCAGTTTACATGTTGACCACATCATGGGAGGGTGACGTACGCAGGCTCTTTCTACCTT
+
ffffffffffffffffffffffffffffffffffffffffffffffffffffffffffffffffffffffffffffffffffffffffffffffffffffffffffffffffffffffffffffffffffffffffffffffffffffff
@rand_0_0_0_0_1_1_0:0:0_0:0:0_47/2
TGTATACATGACCTGACTGAGACTTGTGCAAGTGTCTGCCTTCATCGATATCTCAGCCCTACGTTGCTGACGCATGTAGCCGTTCTGCAGAATATGAACAACTCCATGCTGCTAACCCAAACGGAACAACACGGAGCAACGCACTACTCG
+
ffffffffffffffffffffffffffffffffffffffffffffffffffffffffffffffffffffffffffffffffffffffffffffffffffffffffffffffffffffffffffffffffffffffffffffffffffffff
@cA01~tB01_KU645197.1_118352_118497_0_1_0_0_0:0:0_0:0:0_48/2
TAATATTGGGCCCTGGGAGTCCTGGGATCCTTTTTTCCATAATTTTTTTATGTGACACCCACTGTCTTGAGACTTCAAGGTATAAAGAGAAAACAGGAGCATCACACTACCTGATCTCAAAATATGTTACAGAGCTGTAGTAAGCAAAAC
+
ffffffffffffffffffffffffffffffffffffffffffffffffffffffffffffffffffffffffffffffffffffffffffffffffffffffffffffffffffffffffffffffffffffffffffffffffffffff
@cA01~tB01_KU645197.1_46595_46467_1_0_0_0_0:0:0_1:0:0_49/2
AGTCCAGATCTAGGAATCAGAGATCAGCGACAGCACTAGCTCCTGCTCCCCTTTCCTACTAATTCACAGGAGGACAGGTGGTTTTGAAGCAATAGATGGCCGAGGGGGTGGTCCTTCCCCCAGCCTCTCGGGTAGAACAGCAGCCTAATA
+
ffffffffffffffffffffffffffffffffffffffffffffffffffffffffffffffffffffffffffffffffffffffffffffffffffffffffffffffffffffffffffffffffffffffffffffffffffffff
@cA01~tB01_KU645197.1_97710_97540_1_0_0_0_0:0:0_0:0:0_4a/2
CAGGTGTGGTTTTTGCTGATAAAGTACAATTCTAAGATTGTAAATAATTGCATAATCCTTCCCTGGGAATTTAAATCATTTTAGCTGGTTCTGCTGTAATACTAGAAATACAAGCATGAAAAATTCTAATGGTTTATTAGTCACAATGAC
+
ffffffffffffffffffffffffffffffffffffffffffffffffffffffffffffffffffffffffffffffffffffffffffffffffffffffffffffffffffffffffffffffffffffffffffffffffffffff
@cA01~tB01_KU645197.1_1491_1555_0_1_0_0_0:0:0_0:0:0_4b/2
CTCCACCCTGCTTCCAGAAGCTCAGAGTCCAGGGGTGAGAACCCAGCGGAGAACAGATGGGGTTATGTGGACGTGGTAATGATAACACCGGAAGCCTTAGGCAAGAAAAGAGTCCCATTGACGAAACCATGAGGGCAGACATGTTTACTT
+
ffffffffffffffffffffffffffffffffffffffffffffffffffffffffffffffffffffffffffffffffffffffffffffffffffffffffffffffffffffffffffffffffffffffffffffffffffffff
@cA01~tB01_KU645197.1_129873_129757_1_0_0_0_1:0:0_0:0:0_4c/2
AGGGAATCAGAGGCTACTAGAGACAGAGGGACAGAGAAGAGTGAGGGAGACAGATGGAAGGACCTGCACCAGGAGTTATGGGCACAGAAAAGAACATGAAGACACAGAGAGGAAGGAGAGAGATAAGACACCAGGAAGGGGAAGCCTGAC
+
ffffffffffffffffffffffffffffffffffffffffffffffffffffffffffffffffffffffffffffffffffffffffffffffffffffffffffffffffffffffffffffffffffffffffffffffffffffff
@cA01~tB01_KU645197.1_79116_78977_1_0_0_0_0:0:0_0:0:0_4d/2
TTGATGGGATCTTCTAGGGAGACAACAGCCCTGTCTCAAACCCAGCTTGCCAGCTCTAATGTACCAGCAGCTGGAATCTGAAGGCGTGAGTCTCCATCTTAGAGCATCACTCTTCCTCACACCACAAATCTGGTGCCTGTCTCTTGCTTA
+
ffffffffffffffffffffffffffffffffffffffffffffffffffffffffffffffffffffffffffffffffffffffffffffffffffffffffffffffffffffffffffffffffffffffffffffffffffffff
@cA01~tB01_KU645197.1_45943_46139_0_1_0_0_0:0:0_0:0:0_4e/2
ATATGATCTCATGCTCACAGAAAGCCAAATAGGGAAGAGGTTTTAGGCTCATTGCCTAATGGATAAGATAAAGGATCAAAGAAGTAATTATAGAGAAATAGAAAAACGATGATTGGAATTCAGGTGCCTTTGTCATTCGTGTGTGTTTTA
+
ffffffffffffffffffffffffffffffffffffffffffffffffffffffffffffffffffffffffffffffffffffffffffffffffffffffffffffffffffffffffffffffffffffffffffffffffffffff
@cA01~tB01_KU645197.1_49960_49821_1_0_0_0_0:0:0_0:0:0_4f/2
ATTTCATATAAGAGGCTTGAGCATCTACAGATTTTGGTATCTGAGTGGAGATCTCAAAACCAATCACCCACGAATAGTGAAGGATGACCGTATATGACTTTTATTTCTCAAATTTAAATATAAATCATAAAAAATGTACAACTAGATAAA
+
ffffffffffffffffffffffffffffffffffffffffffffffffffffffffffffffffffffffffffffffffffffffffffffffffffffffffffffffffffffffffffffffffffffffffffffffffffffff
@cA01~tB01_KU645197.1_37230_37105_1_0_0_0_0:0:0_0:0:0_50/2
CAGCCTGGACTGTCCTGATGGGCTCAGTGTAGTCACAGGGGTCCACATGAAAGGAGGAGGAAGAGGGGAGTGGGGATTACAGCAGCATAATGGGAGTCTCCATCAGCTTTGAAGGTGGAGGAAGTCCAGGAGCCATGAATGCAGGTGGCC
+
ffffffffffffffffffffffffffffffffffffffffffffffffffffffffffffffffffffffffffffffffffffffffffffffffffffffffffffffffffffffffffffffffffffffffffffffffffffff
@cA01~tB01_KU645197.1_148540_148457_1_0_0_0_0:0:0_0:0:0_51/2
CAGACAGGGCACCTCCAAACCCTCTTGCATGGCCTGCATGGAGGCCCATGGTCAGGGCTCCAGGCACCCAGGCAGATGGAGAAAGCGGTCAGGACAGACCCAGAGAAGGGGAGACTGGGCTCAGTTTGGGGAGATCAGAGGTTCCCTCAG
+
ffffffffffffffffffffffffffffffffffffffffffffffffffffffffffffffffffffffffffffffffffffffffffffffffffffffffffffffffffffffffffffffffffffffffffffffffffffff
@cA01~tB01_KU645197.1_74538_74648_0_1_0_0_0:0:0_0:0:0_52/2
ATCAGCTAACCTTAAAAGGAGGGTATCCTAGATGATTTTAGGGAAATTATGATGGATTATCTTGGTGTTTCCAATAGAATGCCAAAGTCCTTAAAAGATGAGGAAGAAGGCAGAGCAGCATTCAGAGAAAGAGGTGTGGACAAGGAAGAA
+
ffffffffffffffffffffffffffffffffffffffffffffffffffffffffffffffffffffffffffffffffffffffffffffffffffffffffffffffffffffffffffffffffffffffffffffffffffffff
@cA01~tB01_KU645197.1_28255_28388_0_1_0_0_0:0:0_0:0:0_53/2
AACGGAGCAGAATGAATAACACAGATATAATCCATGCATTTACCTCCAATGTATTTTTTGTTTTTCTTTTGAGATGGAGTCTTGCTCTGTCACCCAGGCTGGAGTGCAGAGGTGCAATCTCGGTTCACTGCCACCACAGCCTCCTGGGTT
+
ffffffffffffffffffffffffffffffffffffffffffffffffffffffffffffffffffffffffffffffffffffffffffffffffffffffffffffffffffffffffffffffffffffffffffffffffffffff
@cA01~tB01_KU645197.1_43646_43797_0_1_0_0_1:0:0_0:0:0_54/2
CTTGCCCTCATCAGATGTTCCCTTCCCTTCCCTCTCTCAAGTCTCCAGGAATTTATCCTCCAGTTAGGAATGCAGGTAGAACAAACATTGCATTTTTCCTGAGAAGGATGTCAGATTGGCAATCATTCTTCTAGCTTGTAGGAGGTCTCA
+
ffffffffffffffffffffffffffffffffffffffffffffffffffffffffffffffffffffffffffffffffffffffffffffffffffffffffffffffffffffffffffffffffffffffffffffffffffffff
@cA01~tB01_KU645197.1_56254_56461_0_1_0_0_0:0:0_0:0:0_55/2
ATTCATTCATTCATTCATTCACTCATTCCATCATTCACTCATTCATTCATTCTCTCATTCATTCATTCATGTTCTGCCTCTCTCTCCCACCCCACAGCAATGTGAGCATCATGAACCCAGGAGCTTGGCCGTGCTGTCTACTCCTGGCCA
+
ffffffffffffffffffffffffffffffffffffffffffffffffffffffffffffffffffffffffffffffffffffffffffffffffffffffffffffffffffffffffffffffffffffffffffffffffffffff
@rand_0_0_0_0_1_1_0:0:0_0:0:0_56/2
AGTTGCGAGTAAGTTGACGATATTAATTCACCCGAGCAAGTCCTATCAGCGAGAGCCAGTGAAGGGGGTGTATTGTCTCAACAGATTTCGTGCCGTACCTACTTAACAGAAGAAGATTTTTCACAGAACCTCTGTGCACGTGCCTAGTAG
+
ffffffffffffffffffffffffffffffffffffffffffffffffffffffffffffffffffffffffffffffffffffffffffffffffffffffffffffffffffffffffffffffffffffffffffffffffffffff
@cA01~tB01_KU645197.1_63681_63840_0_1_0_0_0:0:0_0:0:0_57/2
TTATTGTGATTGAGTTTTAGGAGTTGTCTGTATATTCTGGATGTTAATCCCTTACAGGTGGTGTGGTTTGAAAACATTTTCTCCCATTCTGTGGGTTGTCTTTTTACTTTGATAATATCGTCTTAAAAGTTCTTTTTCCTTGCCATGTGA
+
ffffffffffffffffffffffffffffffffffffffffffffffffffffffffffffffffffffffffffffffffffffffffffffffffffffffffffffffffffffffffffffffffffffffffffffffffffffff
@cA01~tB01_KU645197.1_27963_28103_0_1_0_0_0:0:0_1:0:0_58/2
AGGTGATCCACCCACGTCGGGCTCCCAAAGTGCTGAAATTGCAGGTGTCAGCCACCATGCCCAGCCCATCCAATGGACTTTGACAAAGGTGCCAAGAACTCACAATCAGGAAAGGACAGTCTTTTCAATAAACAGTGCAGGGAAACCTGG
+
ffffffffffffffffffffffffffffffffffffffffffffffffffffffffffffffffffffffffffffffffffffffffffffffffffffffffffffffffffffffffffffffffffffffffffffffffffffff
@cA01~tB01_KU645197.1_142721_142522_1_0_0_0_0:0:0_0:0:0_59/2
AGATAAAAACAAAAATACATCAAAAGTCTTTAATGTAAGCACAGAATTCAATCACCTCATGTGTGAGAGGTTGGATCTGAGACGTCTTTTGAGTCTGGTCATAGTGAAGGATGCAAGGTGGCAATTGTAGTCACAACAATTTCCAGGAAG
+
ffffffffffffffffffffffffffffffffffffffffffffffffffffffffffffffffffffffffffffffffffffffffffffffffffffffffffffffffffffffffffffffffffffffffffffffffffffff
@cA01~tB01_KU645197.1_72554_72417_1_0_0_0_0:0:0_0:0:0_5a/2
GTTGCCCAAGCTGGAGTGCAATGGCACCACCTGGGCTCACTGCAACCTCTACCTCCAGGATTCAAGTGATTCTCCAGCCTCAGCCTCCCGAGTAGTTGGGATTACTGGTGCCCGCCACCACGCCTGGCTGATTTTTGTATTTTTAGTAGA
+
ffffffffffffffffffffffffffffffffffffffffffffffffffffffffffffffffffffffffffffffffffffffffffffffffffffffffffffffffffffffffffffffffffffffffffffffffffffff
@cA01~tB01_KU645197.1_123423_123545_0_1_0_0_0:0:0_1:0:0_5b/2
CGAGGAGCACGTACCTCCCTGTTCACTGTTCTGTTCCCCGCAGGCCCTTGGTCCATTACAGATGCATCTGTAGAAGATGGAAGTCAACAAAACAGCTCGGAGGGCACTTCTGGGTCCTCATTTCATAAGCAGATACCAACAAACAGGGGG
+
ffffffffffffffffffffffffffffffffffffffffffffffffffffffffffffffffffffffffffffffffffffffffffffffffffffffffffffffffffffffffffffffffffffffffffffffffffffff
@cA01~tB01_KU645197.1_120175_120246_0_1_0_0_0:0:0_0:0:0_5c/2
ATCTTCTCTGTCACCCAAAATCATACACTCAGCATTATGTATTATTTATTTTAAATTCTGGCTGGGCACAGTGGCTCACGCCAGTTATCCCAGTACTTTAGGATGCTGAGACGGTCGGATCACTTGAGGTTGGGAGTTTCAGAGAAGCTT
+
ffffffffffffffffffffffffffffffffffffffffffffffffffffffffffffffffffffffffffffffffffffffffffffffffffffffffffffffffffffffffffffffffffffffffffffffffffffff
@cA01~tB01_KU645197.1_123668_123552_1_0_0_0_0:0:0_0:0:0_5d/2
TTTGTTGGTATCTGCTTATGAAATGAGGACCCAGAAGTGCCCTCCGAGCTGTTTTGTTGACTTCCATCTTCTACAGATGCATCTGTAATGGACCAAGGGCCTGCGGGGAACAGAACAGTGAACAGGGAGGTAGGTGCTCCTCGGCCCAGC
+
ffffffffffffffffffffffffffffffffffffffffffffffffffffffffffffffffffffffffffffffffffffffffffffffffffffffffffffffffffffffffffffffffffffffffffffffffffffff
@cA01~tB01_KU645197.1_24805_24627_1_0_0_0_0:0:0_0:0:0_5e/2
ACATAGAAAGATGGAGATGTGGGGATGAATTGCAGAGATTCCAAAGAGAACTAGAGAGACCGAGAGGCAGAGCAAGACAGATGATAGATGGATAGATATAGATAGATGATAAATAGGTAGATGATAGATAATAGGTTAAAGATACATAGA
+
ffffffffffffffffffffffffffffffffffffffffffffffffffffffffffffffffffffffffffffffffffffffffffffffffffffffffffffffffffffffffffffffffffffffffffffffffffffff
@cA01~tB01_KU645197.1_82548_82684_0_1_0_0_0:0:0_1:0:0_5f/2
GGATGGTGTGAGTTACACCTTTGTCCTCAGAGGACCTGCTGTTCCTAGCACTGCTTCCCTCTCTTTCTCTGCTGCTGACACCACTTCCTCCCTGCACACCCATCTTGGAGCACCCTAGTCTCACCCCAGTCTTCACAGAGCTTGACTCAG
+
ffffffffffffffffffffffffffffffffffffffffffffffffffffffffffffffffffffffffffffffffffffffffffffffffffffffffffffffffffffffffffffffffffffffffffffffffffffff
@cA01~tB01_KU645197.1_146508_146381_1_0_0_0_0:0:0_0:0:0_60/2
TCCTCACTCCCCCTATCAGTTGTCAGCTCCCAGTGACCCCCTGGACATCGTGATCACAGGTGAGAGTGTCCAGACATTCTTCTCATTGTCATTGGGACACAGAGTGAATGATCCAGGACTTGGAACCCCCAGGTGGTCATGAGGAAGATA
+
ffffffffffffffffffffffffffffffffffffffffffffffffffffffffffffffffffffffffffffffffffffffffffffffffffffffffffffffffffffffffffffffffffffffffffffffffffffff
@cA01~tB01_KU645197.1_90669_90470_1_0_0_0_0:0:0_0:0:0_61/2
GGGAGGTGGAAGCCTTGGATGCAAGCGTTGGCTCAAACCTCCCAGCTCTGTGAATGAGGGCCTGTCTTCCACCATCTCTGAACTCCAGACACTCCAACAGTGAAAGGGATCTAGGGCCACCAAAGGGCTCAGCGAAGTCTCTTAACCTTT
+
ffffffffffffffffffffffffffffffffffffffffffffffffffffffffffffffffffffffffffffffffffffffffffffffffffffffffffffffffffffffffffffffffffffffffffffffffffffff
@cA01~tB01_KU645197.1_176_405_0_1_0_0_0:0:0_0:0:0_62/2
TCTGCCTGTCATGGAACCTTCTCCTGGATGTGAGTGGCTGCAGGGGATGTGAGGATACGGTTCAGAATCAGGCAATGGTCTGTGAGCTGAAGGCAGAGGCAGGGAGTCTGGTGCTCTCTCTAGAAAGTCCTGCCTCTGTGGCTCCTGCCT
+
ffffffffffffffffffffffffffffffffffffffffffffffffffffffffffffffffffffffffffffffffffffffffffffffffffffffffffffffffffffffffffffffffffffffffffffffffffffff
@cA01~tB01_KU645197.1_88585_88403_1_0_0_0_0:0:0_0:0:0_63/2
AGAAAGAGTTTCCCTCCTTAGTCCAAGCTGGAGTCTAAGTGGTGAGATCTTGGCTCATTGCAACCTGTGCCTCCTAGGTTCAAATGATTGTCCTGACTCAGCCTCCCTAGTAGCTGTGATTACAGGTGCATGCCACCATGCCTGGCTAAT
+
ffffffffffffffffffffffffffffffffffffffffffffffffffffffffffffffffffffffffffffffffffffffffffffffffffffffffffffffffffffffffffffffffffffffffffffffffffffff
@rand_0_0_0_0_1_1_0:0:0_0:0:0_64/2
ACGCTCTGTGACGGGGGGGGAAGTGGTGTTAGCGTTGCCATGGAGTCAGGGAAGCGGTGAAGAGCACGATCAGAACAATAAATTCGGGAAGCCTACTCCACGTGCAGTCGGGCAAACCTTTAAGTAATGCCACTTCTTACCGAATTCGCC
+
ffffffffffffffffffffffffffffffffffffffffffffffffffffffffffffffffffffffffffffffffffffffffffffffffffffffffffffffffffffffffffffffffffffffffffffffffffffff
@cA01~tB01_KU645197.1_66083_66168_0_1_0_0_0:0:0_0:0:0_65/2
ATCATGTGGCATTTGTCTTTCTGTGCCTGGATTGTTTCCCTTAACATAATGTCCTCTAAGTTTTTTCACATTGTCACAAATGAGAGGACTTCCTTCTTTGTTGTAAAGGTTGTATAGTACTTCATTACGTTCCTATCGTATACCACGTTT
+
ffffffffffffffffffffffffffffffffffffffffffffffffffffffffffffffffffffffffffffffffffffffffffffffffffffffffffffffffffffffffffffffffffffffffffffffffffffff
@cA01~tB01_KU645197.1_147855_147757_1_0_0_0_0:0:0_0:0:0_66/2
AGTCAACCAATCCAAGGAGAGTCAGAGAGAATAAAACAATCCAAAAAGGGAAAGCATACCCAGGGGTGGGGAAGTGAGGTCAGAGACCTAGAGAGACAGAGAAGGCGGAAGGAGGAAATAGACATGAAGAGAGTTGGGGTGGAGGGTGAG
+
ffffffffffffffffffffffffffffffffffffffffffffffffffffffffffffffffffffffffffffffffffffffffffffffffffffffffffffffffffffffffffffffffffffffffffffffffffffff
@cA01~tB01_KU645197.1_3301_3469_0_1_0_0_0:0:0_0:0:0_67/2
CTCTAGGCCCATAACTCCACTTCCAGGCCTATATCTCCAACTCTGGGCCCCGATCTCCATCCCCGCACTCCCTCCCTCGATGCCCTTCCAGGACTCACCAACACACACCATGCTGACGACCATGAGCGACATGGTGCTGTCTGTGCAGAC
+
ffffffffffffffffffffffffffffffffffffffffffffffffffffffffffffffffffffffffffffffffffffffffffffffffffffffffffffffffffffffffffffffffffffffffffffffffffffff
@cA01~tB01_KU645197.1_43936_43759_1_0_0_0_0:0:0_0:0:0_68/2
GGCTCAGTGAAATCTCTTCATCTCTCATTTTATGGAGCTGAGACCTCCTACAAGCTAGAAGAATGATTGCCAATCTGACATCCTTCTCAGGAAAAATGCAATGTTTGTTCTACCTGCATTCCTAACTGGAGGATAAATTCCTGGAGACTT
+
ffffffffffffffffffffffffffffffffffffffffffffffffffffffffffffffffffffffffffffffffffffffffffffffffffffffffffffffffffffffffffffffffffffffffffffffffffffff
@cA01~tB01_KU645197.1_152917_153068_0_1_0_0_0:0:0_0:0:0_69/2
CAGCTGTGTGTGCAAAATCCTTCCGCCCATCTTTCAGGGGTTCAATCCGTGTTTTTCATTAATGTCACAAATATCTGATTAGTGAGAACTTCTCTGTCACCTGAAATCATACACTCAGCATTATCTATTATTGATTTGAAAATTTGGCTT
+
ffffffffffffffffffffffffffffffffffffffffffffffffffffffffffffffffffffffffffffffffffffffffffffffffffffffffffffffffffffffffffffffffffffffffffffffffffffff
@cA01~tB01_KU645197.1_159376_159547_0_1_0_0_0:0:0_0:0:0_6a/2
GAGAACCCAGTAGAGAACATATCAGGTTATATGGACATAGTAATGATAACACTGGAAACTTTTGGCGAATAAAGAGTCACATTATCGAAACCATGAGGGCAGACATGTTTATTTGAAGAGGAGAGAGCTACACTGAAGTTATAAAAAAAA
+
ffffffffffffffffffffffffffffffffffffffffffffffffffffffffffffffffffffffffffffffffffffffffffffffffffffffffffffffffffffffffffffffffffffffffffffffffffffff
@cA01~tB01_KU645197.1_104177_104365_0_1_0_0_2:0:0_1:0:0_6b/2
CACTTGTGCATTCATATTCTGCCCTCCCATTTGCCCATCTGCAATGTCAGTGTCCTAAGAGCAGAGGCCAAATGCATCGTGTTTACCATTTGTGGAAGTCAGGAGAATGCTGGCCCACCCCCAAAATGTCCCTGTCCTAGCCTCCATAGC
+
ffffffffffffffffffffffffffffffffffffffffffffffffffffffffffffffffffffffffffffffffffffffffffffffffffffffffffffffffffffffffffffffffffffffffffffffffffffff
@cA01~tB01_KU645197.1_113249_113386_0_1_0_0_0:0:0_1:0:0_6c/2
TCTCTTCTGATTTCACCAGGGGACTTGGGTGGGCCAGGAGGGAAGGTTTTCTGCGGAATCCTAGGAAGAGAGTTTGTGAATTTAGAAGGTGTCTCTCTTTATCATCCCATCCATGGCACCTGGATTGAGTGAGGCTTCCCCTCCCTGGTG
+
ffffffffffffffffffffffffffffffffffffffffffffffffffffffffffffffffffffffffffffffffffffffffffffffffffffffffffffffffffffffffffffffffffffffffffffffffffffff
@cA01~tB01_KU645197.1_91780_91670_1_0_0_0_0:0:0_0:0:0_6d/2
CATTTATTTATTGAGACAGAGTCTCCCTCTGTCTTCCAGGCTACAGTGCAGTGTCACGATCTTGGCTCACTGCAACCTGCGTCTCCTGGATCCAAGTGATTCTCCTGCCTCACCCTCTCGAGTAGCTGGGATTACAGGCAACTGCCACCA
+
ffffffffffffffffffffffffffffffffffffffffffffffffffffffffffffffffffffffffffffffffffffffffffffffffffffffffffffffffffffffffffffffffffffffffffffffffffffff
@cA01~tB01_KU645197.1_88545_88723_0_1_0_0_0:0:0_0:0:0_6e/2
TCCATCTCAACATAAATAAATAAATAAAATAAAGTAAAGTAAAATGGCTTTTATCTGCAAGACAGGCAAAACAAATGCTGGCAAGATGGTAGAGAAAGGAGAACCCTGGTACCCTGTTGGTAGGAATGTAAATTAGTACAACTATTATGG
+
ffffffffffffffffffffffffffffffffffffffffffffffffffffffffffffffffffffffffffffffffffffffffffffffffffffffffffffffffffffffffffffffffffffffffffffffffffffff
@cA01~tB01_KU645197.1_158642_158832_0_1_0_0_0:0:0_0:0:0_6f/2
GTATGAAAACGCAGTGATCCAACTGTGCGTACATCACCTCCTGAGGGTCTTGTTCATCAGAGTCCTGGAGAGAGGGAAATGCTGAGTGAGGGAGGGTGCTCACATTTTTCAGGACTATTAGGGATAAGACTGTATCCGTGAGGCTGGGCC
+
ffffffffffffffffffffffffffffffffffffffffffffffffffffffffffffffffffffffffffffffffffffffffffffffffffffffffffffffffffffffffffffffffffffffffffffffffffffff
@cA01~tB01_KU645197.1_31462_31281_1_0_0_0_0:0:0_0:0:0_70/2
CCGCCATCTGGGTGCTTGTCCTAAAGAGGTGTTTTACGTGGTTACCTGTCAATCAAGAAATGCGAGACAATTCATAAAGAGGAACTGCTATGATTAGCTTCTTATTGGTGTCTCATCTTCTTCCAGGTAACCCAAGACACCTGCACGTTC
+
ffffffffffffffffffffffffffffffffffffffffffffffffffffffffffffffffffffffffffffffffffffffffffffffffffffffffffffffffffffffffffffffffffffffffffffffffffffff
@cA01~tB01_KU645197.1_48280_48126_1_0_0_0_0:0:0_0:0:0_71/2
CAGACCGTTGCCTGATTCTGAACTGTATCCCCATGTCCCCTGCAGCCACTCACATCCAGGAGAAGGTTCCATGACAGGCAGAAAGTGGGAGACAGAATCAATGGGATGGGAACTCAGAGCTATTCATGGGATGGGTCCTTGAGCTCAGAG
+
ffffffffffffffffffffffffffffffffffffffffffffffffffffffffffffffffffffffffffffffffffffffffffffffffffffffffffffffffffffffffffffffffffffffffffffffffffffff
@cA01~tB01_KU645197.1_23800_24000_0_1_0_0_0:0:0_0:0:0_72/2
TGTGCCAGGTCTCTGAGCAAAGTCAGCATGGAGGGACACCTCTCTCTGGGACATGTCTGTCTGTCTGTCTCCTTTAACTCCTTCTGTCTTTTCTAACTCCCGGTATGGCCCCTGTGTCTGTCCTCTGTTATGACACCTGGTCTGTACTTG
+
ffffffffffffffffffffffffffffffffffffffffffffffffffffffffffffffffffffffffffffffffffffffffffffffffffffffffffffffffffffffffffffffffffffffffffffffffffffff
@cA01~tB01_KU645197.1_146448_146246_1_0_0_0_0:0:0_0:0:0_73/2
TCTGCACAGAGAGGGGATCTCTGAGGACCCCTCACGCCTCGTTGGACAGATCCATGATGGGGTCTCCAAGGCCAACTTCTCCATCGGTCCCTTGATGCCTGTCCTTGCAGGAACCTACAGATGTTATGGTTCTGTTCCTCACTCCCCCTA
+
ffffffffffffffffffffffffffffffffffffffffffffffffffffffffffffffffffffffffffffffffffffffffffffffffffffffffffffffffffffffffffffffffffffffffffffffffffffff
@cA01~tB01_KU645197.1_56184_56111_1_0_0_0_0:0:0_0:0:0_74/2
CTTCCATAACTGAGTTCTCTTCCTAAATGTGGAATGCCTTGTACTCCATGTTACTCTCTCCCCAGAAAGAATGTGTGGCTTGTCTGCTCTCCAGCCCTGTCATGGAGATTGATAATCCTTAGGGAGCAAGAGGAGAGGGAAAGAACAAAG
+
ffffffffffffffffffffffffffffffffffffffffffffffffffffffffffffffffffffffffffffffffffffffffffffffffffffffffffffffffffffffffffffffffffffffffffffffffffffff
@cA01~tB01_KU645197.1_6725_6629_1_0_0_0_1:0:0_1:0:0_75/2
TACATTAGTGTGAAATAGATACAACACCCCAAGAGATGAGGCTCAGCCCAGTGGGAAGGGAATCAGAGGCTGCTAGAGACAGAGGGACAGAGAAGAGGGAGGGAGACAGATGGAAGGACCTGCACCAGGAGTTAAGGGCACAGAAAAGAA
+
ffffffffffffffffffffffffffffffffffffffffffffffffffffffffffffffffffffffffffffffffffffffffffffffffffffffffffffffffffffffffffffffffffffffffffffffffffffff
@cA01~tB01_KU645197.1_92503_92385_1_0_0_0_0:0:0_0:0:0_76/2
GTGGAAAAGGCAATTGCCACCCCACTGGTGAAATGTGGTGCTGATTTAGACCCTAAGTGGATGAAGCAGATGGATATAAGCTATGCTTGGGAGGTAGAATCATTTGCAGGGAGGGCTTGCTGGGTTTGAGTTTCCTAGTTGTTTAATCCT
+
ffffffffffffffffffffffffffffffffffffffffffffffffffffffffffffffffffffffffffffffffffffffffffffffffffffffffffffffffffffffffffffffffffffffffffffffffffffff
@cA01~tB01_KU645197.1_84868_84727_1_0_0_0_0:0:0_1:0:0_77/2
TGTCCTCTTCCACCCCCATATAAACAGCAGGAAAGAGATTAGTGGGAAACAGATACAACAGCCCAAGAGATGAGGCTGTCTTCACAGTGGCAAGGGAGTCAGGGGCTACTGGAGACAGAGGGACAGAGAAGAGGGACGAAGACAGATGGA
+
ffffffffffffffffffffffffffffffffffffffffffffffffffffffffffffffffffffffffffffffffffffffffffffffffffffffffffffffffffffffffffffffffffffffffffffffffffffff
@cA01~tB01_KU645197.1_157042_156957_1_0_0_0_0:0:0_0:0:0_78/2
GAGGTCCTTCATATCCCTTGTAAGTTGGATTCCTAGGTATTTTATTCTCTTTGAAGCAATTGTGAATGGGAGTTCACTCATGATTTGGCTCTCTGTTTGTCTGTTATTGGTGTATAAGAATGCTTGTGATTTTTGTACATTGATTCTGTA
+
ffffffffffffffffffffffffffffffffffffffffffffffffffffffffffffffffffffffffffffffffffffffffffffffffffffffffffffffffffffffffffffffffffffffffffffffffffffff
@cA01~tB01_KU645197.1_161648_161452_1_0_0_0_1:0:0_0:0:0_79/2
ATTTTTTTTTTTTTTTTTTTTTTTTGAGCTGGAGTCTTGCTCTGTCACCCAGGCTGGAGTGCAGTGGCGCGATCTCGGCTCACCGCAAGCTCCGCCTCCTGGGTTCACGCCATTCTCCTGCCTCAGCCTCCCGAGTAGCTGGGACTACAG
+
ffffffffffffffffffffffffffffffffffffffffffffffffffffffffffffffffffffffffffffffffffffffffffffffffffffffffffffffffffffffffffffffffffffffffffffffffffffff
@rand_0_0_0_0_1_1_0:0:0_0:0:0_7a/2
GGTGTCCTCCTGGGCCTCGGGGCCTTCTTCGCTAGCCTGCAGGCTGTGTTGGTGATTCCGAGCGGGAGCCCACGAGGGGCTTCGAGCCCGATGCATCGTCATAGTTCCCCTATCAACGGGCAAGAACCGCGCCCTCATTGATGCGTCGTG
+
ffffffffffffffffffffffffffffffffffffffffffffffffffffffffffffffffffffffffffffffffffffffffffffffffffffffffffffffffffffffffffffffffffffffffffffffffffffff
@cA01~tB01_KU645197.1_60622_60733_0_1_0_0_1:0:0_0:0:0_7b/2
AGTACTGGAAGCCTTGTCAGAGCTATTGGGCAACAGGAAGAAGTAAAAATCCAAATTAGAAAAGAGGAAGTAAAATTATTTTTATTTCTGATGCTATGATCTTAAATCTAGAAAATCCTAAAGACCCTGCCAAAAATTCTTATGATTGAT
+
ffffffffffffffffffffffffffffffffffffffffffffffffffffffffffffffffffffffffffffffffffffffffffffffffffffffffffffffffffffffffffffffffffffffffffffffffffffff
@cA01~tB01_KU645197.1_8765_8573_1_0_0_0_0:0:0_0:0:0_7c/2
ACATGAAGAGAGATGGGGTGGAGGGTGAGAGAGAGAGAGAGAGAGAGCATTAGGTCATAGAGCAGGGGAGTGAGTTCTCAGCTCAGGTGAAGGGAGCTGTGACAAGGAAGATCCTCCGTAAGGAAAATGCCTCTTCTCCTCCAGGTCTAT
+
ffffffffffffffffffffffffffffffffffffffffffffffffffffffffffffffffffffffffffffffffffffffffffffffffffffffffffffffffffffffffffffffffffffffffffffffffffffff
@cA01~tB01_KU645197.1_72584_72741_0_1_0_0_1:0:0_0:0:0_7d/2
AGTATCACTAATCATCAGAGAAATGCAAATGAAGTCACAATGAGCTATCATCTCACCCCATTACAATGGGTTTTATCTCAGAGACAGACAAAACAAATGTTGGCAAGGTGGTGGAGAAAGGAGAACCCTGATACACTGTTGATAGGAATG
+
ffffffffffffffffffffffffffffffffffffffffffffffffffffffffffffffffffffffffffffffffffffffffffffffffffffffffffffffffffffffffffffffffffffffffffffffffffffff
@cA01~tB01_KU645197.1_85478_85647_0_1_0_0_0:0:0_0:0:0_7e/2
GCAGAGGTGTCAGAATAAACACGGCATCTGTAGGTGGCACAAGGCCTGAGGCCACAGGGCCCAACTCAGGTCAGAAATATGGGTGTCCTTGGGTTCTTCTGGTAGAAACACTTTGTGGAGGTAAAACAGAAATGAAACTTCTAACCTGTG
+
ffffffffffffffffffffffffffffffffffffffffffffffffffffffffffffffffffffffffffffffffffffffffffffffffffffffffffffffffffffffffffffffffffffffffffffffffffffff
@cA01~tB01_KU645197.1_154548_154454_1_0_0_0_0:0:0_0:0:0_7f/2
CTTTCCTACTAATTCACAGGAGGACAGGTGGTTTTGAAGCAATAGATGGTGGAGGGGGTGGTCTTTCCCCCAGCCTCTCAGGTGGAACAGCAGCCTAACATGTGTCTCGCGAGATCACAAAGAGTAGCACGTTTCACATGGGCTTCATCA
+
ffffffffffffffffffffffffffffffffffffffffffffffffffffffffffffffffffffffffffffffffffffffffffffffffffffffffffffffffffffffffffffffffffffffffffffffffffffff
@cA01~tB01_KU645197.1_137297_137501_0_1_0_0_0:0:0_0:0:0_80/2
TTTAGTACAGATAGGGTTTCACCATGTTGGCCAGGCTGGTCTGGAACTCCTGACTTCATGGAATCCACCCGCCTTGGCCTCCTGCAGTGCTGGGTTACAAGCGTGAGCCACCGTTCACAGACTTGTATATTACGCTATAATAGGTCTCTT
+
ffffffffffffffffffffffffffffffffffffffffffffffffffffffffffffffffffffffffffffffffffffffffffffffffffffffffffffffffffffffffffffffffffffffffffffffffffffff
@cA01~tB01_KU645197.1_55406_55300_1_0_0_0_0:0:0_1:0:0_81/2
GGCCACATTCAGGGGAGCCTTAGATGGAGGGGGTGGCCATGGGGGTGTCAGCCAGAGATGCTGGACAGAAGAGACACAAAGCAAACATACAGAAAGAGGCATAGACAGACAGACAGAGCGAGGCAGACAGATCACATTAGGGTTTGGGGT
+
ffffffffffffffffffffffffffffffffffffffffffffffffffffffffffffffffffffffffffffffffffffffffffffffffffffffffffffffffffffffffffffffffffffffffffffffffffffff
@cA01~tB01_KU645197.1_44614_44418_1_0_0_0_0:0:0_0:0:0_82/2
ACCACACCTCTTTCTCTGAGTGCTGCTCTCCCTTCTTCCTCATCTTTTGAAAACTTGGGGATTCTATTGGGTTCACCAAGATGAAAATCCCTCATAATCTCCTGGAAATCATCCAGGATACCCTTGTTTTAAGTTCAGCTGATTAGCAAC
+
ffffffffffffffffffffffffffffffffffffffffffffffffffffffffffffffffffffffffffffffffffffffffffffffffffffffffffffffffffffffffffffffffffffffffffffffffffffff
@cA01~tB01_KU645197.1_24032_24194_0_1_0_0_1:0:0_0:0:0_83/2
TCTGGGGCCATGATATCCTGGGACGGTTACTCTCCATTACATGGAAGGCAGAGGTGTCAGAATAAACACGGCATCTGTAGGTGCCACAAGGCCTGAGGCCACAGGGCCCAACTCAGGTCATAAATATGGGTGTCCTTGGGTTCTCCTGGT
+
ffffffffffffffffffffffffffffffffffffffffffffffffffffffffffffffffffffffffffffffffffffffffffffffffffffffffffffffffffffffffffffffffffffffffffffffffffffff
@cA01~tB01_KU645197.1_137063_136875_1_0_0_0_1:0:0_0:0:0_84/2
ATGATTTCAGGTGACAAAGAAGGTCTCACTATTCAGATATTTGTGACATTAATGAAAAACACGGATTGAACCCCTGAAAGATTGGCGGAAGGATTTTGCACACACAGCTGTCAGCCGTGAAGGCACAAAGGTGAAAACAATCTGATGTGG
+
ffffffffffffffffffffffffffffffffffffffffffffffffffffffffffffffffffffffffffffffffffffffffffffffffffffffffffffffffffffffffffffffffffffffffffffffffffffff
@cA01~tB01_KU645197.1_53532_53777_0_1_0_0_0:0:0_0:0:0_85/2
GGCCATGATATCCTGGGACGATTACTCTCCATTGCATGGAAGGCAGAGGTGTCAGAATAAACACGGCATCTGTAGGTGCCAGAAGGCCTGAGGCCACAGGGCCCAACTCAGGCCAGAAATATGGGTGTCCTTGGGTTCTTCTGGTAGAGA
+
ffffffffffffffffffffffffffffffffffffffffffffffffffffffffffffffffffffffffffffffffffffffffffffffffffffffffffffffffffffffffffffffffffffffffffffffffffffff
@cA01~tB01_KU645197.1_162389_162226_1_0_0_0_0:0:0_0:0:0_86/2
ATATACAATTTCCATTTGTCAATCATATCTCAATAAAGCTAAAAGAAACCTCTAAGTTTCAACTTTATTTTCAGAAAGCTGTGCCATGCTTACCTCAGTGCCTAAGTATACTCTAATTCATGGAAATGGCCTTTAAAACTGCAGAGAGTG
+
ffffffffffffffffffffffffffffffffffffffffffffffffffffffffffffffffffffffffffffffffffffffffffffffffffffffffffffffffffffffffffffffffffffffffffffffffffffff
@cA01~tB01_KU645197.1_134716_134947_0_1_0_0_0:0:0_0:0:0_87/2
GACACCCACTGTCTTGAGACTTCAAGGTATAAAGAGAAAACAGGAGCATCACACTACCTGATCTCAAAATATGTTACAGAGCTGTAGTAAGCAAAATAGCATGACACTGGCATAAAGAAAGGCACATAGAACAACGGAGCAGAATGAATA
+
ffffffffffffffffffffffffffffffffffffffffffffffffffffffffffffffffffffffffffffffffffffffffffffffffffffffffffffffffffffffffffffffffffffffffffffffffffffff
@cA01~tB01_KU645197.1_2569_2391_1_0_0_0_2:0:0_0:0:0_88/2
CCTTGTGATCTACCCAGCTCAGCCTCCCAAAGTGCTGGGATTACAGGCGTGAGCCACGGTGCCCAGCTTCACTATGCCATTTCATGCAAGGGGCTTGAGCATCTGCAGATTTTGGTATCTGAATGGGGATCCTGGAACCAATCACCCAGG
+
ffffffffffffffffffffffffffffffffffffffffffffffffffffffffffffffffffffffffffffffffffffffffffffffffffffffffffffffffffffffffffffffffffffffffffffffffffffff
@cA01~tB01_KU645197.1_68950_68742_1_0_0_0_0:0:0_0:0:0_89/2
TTCAGTCCAGCGTGGCGCCCAGTGGCTCAGGAGGAAAGGGTAGGTTGCTGCCGAGATGAATAGTTCCTCATGATCTTTCTTTGCAGGGTTCTTCTTGGACCAGAGTGTGTGGGCACACGTGGGTGAGTCCTTCCCCAAATGATGGGTTGC
+
ffffffffffffffffffffffffffffffffffffffffffffffffffffffffffffffffffffffffffffffffffffffffffffffffffffffffffffffffffffffffffffffffffffffffffffffffffffff
@cA01~tB01_KU645197.1_61758_61595_1_0_0_0_0:0:0_1:0:0_8a/2
GGTCTCTGATCTTACCCCCACCCTCCAGCCCCTGTTCTCCAGAACTATGCTGTGGAGAGTTCCATCAGGATTGTTGTGGCTGGTCTGGTCTTCCTGGCTCTTTTGGCAATGCTGGCTAAGACCTGGTGGAGACATGAGGGGCCACAGGTG
+
ffffffffffffffffffffffffffffffffffffffffffffffffffffffffffffffffffffffffffffffffffffffffffffffffffffffffffffffffffffffffffffffffffffffffffffffffffffff
@cA01~tB01_KU645197.1_58707_58604_1_0_0_0_0:0:0_2:0:0_8b/2
TAGTATAAATTTATGAGGTACACTTGTAATTTTGTGACATGAGTATGTTGCAGAGTAGTGAAGTCAGGACTTTTACTATATCCATCACCCAAATACCGTACATTGTACTCATAAAGCAGATTCTCATCACTCACCCACGTCCCGCCACCC
+
ffffffffffffffffffffffffffffffffffffffffffffffffffffffffffffffffffffffffffffffffffffffffffffffffffffffffffffffffffffffffffffffffffffffffffffffffffffff
@cA01~tB01_KU645197.1_137083_136891_1_0_0_0_0:0:0_0:0:0_8c/2
AAGAAGGTCTCACTATTCAGATATTTGTGACATTAATGAAAAACACGGATTGAACCCCTGAAAGATTGGCGGAAGGATTTTGCACACACAGCTGTCAGCCGTGAAGGCACAAAGGTGAAAACAATCTGATGTGGAAGGAAGAGGCTCTTC
+
ffffffffffffffffffffffffffffffffffffffffffffffffffffffffffffffffffffffffffffffffffffffffffffffffffffffffffffffffffffffffffffffffffffffffffffffffffffff
@cA01~tB01_KU645197.1_5449_5501_0_1_0_0_0:0:0_0:0:0_8d/2
AGTCATCACTGGGGACAATTATTCTTCCCACCACAGCACCCATTTCCCTGTATTCAATCCCCCTTTACCACAAATACAGTCAGGGCCTGCGTGATGGGACCCTCAAGGACATGCCCAACAGAAGCTCTGGGATTCAGGAGGTGGGACAAG
+
ffffffffffffffffffffffffffffffffffffffffffffffffffffffffffffffffffffffffffffffffffffffffffffffffffffffffffffffffffffffffffffffffffffffffffffffffffffff
@cA01~tB01_KU645197.1_101418_101292_1_0_0_0_0:0:0_0:0:0_8e/2
CCCGCGGCCAGGGCTCCAGGCACCCAGGCAGATGGAGAAAGTGGTCAGGACAGACCCAGAGGAGGGAGACTCGGCTCAGTTTGGGGAGATCAGAGGCTCCCTCAGACCCTAAACCTTACCCATTTCCCAGAAGCCCATACTGGCCTCTCA
+
ffffffffffffffffffffffffffffffffffffffffffffffffffffffffffffffffffffffffffffffffffffffffffffffffffffffffffffffffffffffffffffffffffffffffffffffffffffff
@cA01~tB01_KU645197.1_33537_33756_0_1_0_0_0:0:0_0:0:0_8f/2
CTTGAACCTGGGAGGCAGAAGTTGCAGTGAGCTGAGATTGTGTCACTGCAGTCCAGCCTGGGCGACAGAGCAAGACTCCGCCTCAAGAAAAAAAAGCAAATAGCCTATAATAACAAATTAGAGAGCTCTGGCTACTAAATTTAAAGGGTT
+
ffffffffffffffffffffffffffffffffffffffffffffffffffffffffffffffffffffffffffffffffffffffffffffffffffffffffffffffffffffffffffffffffffffffffffffffffffffff
@cA01~tB01_KU645197.1_84786_84997_0_1_0_0_1:0:0_0:0:0_90/2
GTGCAGAAAGAAGTGCTCAAACATGATATCTGACCAACATTGCAGGATGACTCTCTCTCCTGATTTCACCAGGGGACCTGGGTGGGCCAGGAGGGAAGGTTTTCTGTGGTTTCCTAGAAAGAGAAGTTGTGAGTTTAGAAGGCATCTCTC
+
ffffffffffffffffffffffffffffffffffffffffffffffffffffffffffffffffffffffffffffffffffffffffffffffffffffffffffffffffffffffffffffffffffffffffffffffffffffff
@cA01~tB01_KU645197.1_100309_100182_1_0_0_0_1:0:0_0:0:0_91/2
AGGTTGTTGATGAGTTGACCTTGAGATGGGGAGACGACCTGGACTCTCCCACTGGGCTCAGTGTAATCACAAGGGTCCACATGAGAGGAGGAGGAAGAGGAGAGTGGGGATTAGAGCAGCGTAGTGGGAGGGAGAGTCCACCAGCCACTG
+
ffffffffffffffffffffffffffffffffffffffffffffffffffffffffffffffffffffffffffffffffffffffffffffffffffffffffffffffffffffffffffffffffffffffffffffffffffffff
@cA01~tB01_KU645197.1_68531_68744_0_1_0_0_0:0:0_0:0:0_92/2
TGGCAACCCATCATTTGGGGAAGGACTCACCCACGTGTGCCCACACACTCTGGTCCAAGAAGAACCCTGCAAAGAAAGATCATGAGGAACTATTCATCTCGGCAGCAACCTACCCTTTCCTCCTGAGCCACTGGGCGCCACGCTGGACTG
+
ffffffffffffffffffffffffffffffffffffffffffffffffffffffffffffffffffffffffffffffffffffffffffffffffffffffffffffffffffffffffffffffffffffffffffffffffffffff
@cA01~tB01_KU645197.1_103244_103193_1_0_0_0_0:0:0_0:0:0_93/2
GGCCATGAACCAACCTCAAAGATTTCCTTTGAGTAGAAGACAGGCATCCTCATTTCCTCACCTCTCTCCTGTCCTGTGTTCTAGGAAACTCTTCAAGTAGTTCATCTTCACCCACTGAACCAAGCTCCAAAACTGGTGAGTAAAGATCCC
+
ffffffffffffffffffffffffffffffffffffffffffffffffffffffffffffffffffffffffffffffffffffffffffffffffffffffffffffffffffffffffffffffffffffffffffffffffffffff
@cA01~tB01_KU645197.1_134560_134643_0_1_0_0_1:0:0_0:0:0_94/2
TCCTGAGTAGTGGTATTACAGGTGCTGACCACCATGCTCAGCTAATTTTTATATTTTTAGTGGAGATGATGTTTCATCACGTCGGCCAGACTAATCTTGAACTCCTGGCCTCAGGTGATCCACCCACCTCGGGCTCCCAAAGTGCTGAAA
+
ffffffffffffffffffffffffffffffffffffffffffffffffffffffffffffffffffffffffffffffffffffffffffffffffffffffffffffffffffffffffffffffffffffffffffffffffffffff
@cA01~tB01_KU645197.1_95119_95263_0_1_0_0_0:0:0_0:0:0_95/2
AATGCTGAGTGAGGGAGGGTGCTCACATTTTTCAGGACTCTTTGGGAATAACACTAGCCACGAGGCTGGGCCGAGGAGCACCTACCTCGCTGTTCACTTCTGTTCCCTGCAGGCTCTTGGTCCATTACAGCAGCATCTGTAGAAGACGGA
+
ffffffffffffffffffffffffffffffffffffffffffffffffffffffffffffffffffffffffffffffffffffffffffffffffffffffffffffffffffffffffffffffffffffffffffffffffffffff
@cA01~tB01_KU645197.1_157631_157747_0_1_0_0_0:0:0_0:0:0_96/2
GATCCATCATGAATAGATTAATGCTGCCCCACATGATGGGGTTAGCAAGTTCCCCCTCTATTAGTTCCCGGAGGGCTGGTTGTTAAAAAGAGCTTGGAAGCTCCATCGCTCGCCCTCCCCCTTGCTCCCTCTCTTGCCATGTGATCTCTG
+
ffffffffffffffffffffffffffffffffffffffffffffffffffffffffffffffffffffffffffffffffffffffffffffffffffffffffffffffffffffffffffffffffffffffffffffffffffffff
@cA01~tB01_KU645197.1_92543_92414_1_0_0_0_0:0:0_0:0:0_97/2
GAAATGTGGTGCTGATTTAGACCCTAAGTGGATGAAGCAGATGGATATAAGCTATGCTTGGGAGGTAGAATCATTTGCAGGGAGGGCTTGCTGGGTTTGAGTTTCCTAGTTGTTTAATCCTTGCTAAATTAATTTCTTTCTGAGATTTAT
+
ffffffffffffffffffffffffffffffffffffffffffffffffffffffffffffffffffffffffffffffffffffffffffffffffffffffffffffffffffffffffffffffffffffffffffffffffffffff
@cA01~tB01_KU645197.1_119600_119751_0_1_0_0_0:0:0_0:0:0_98/2
CTTGTTCACTGTTTGTGGAAGGTAGGAGAATGCTGTCCCACCCCAAAATGTCCCTGTCCTAGCCTCCATAGCTTGTGAATATCTTATTTTACATGGAAAGGAGGAATGAAGATTGCAGATGGAATTATGGTTGCTAATCAGCTGAACTTA
+
ffffffffffffffffffffffffffffffffffffffffffffffffffffffffffffffffffffffffffffffffffffffffffffffffffffffffffffffffffffffffffffffffffffffffffffffffffffff
@cA01~tB01_KU645197.1_121141_121005_1_0_0_0_1:0:0_0:0:0_99/2
TTACAGCATAATATACAAGTCTGTGAACGGTGGCTCACGCCTGTAACCCAGCACTGCAGGAGGCCAAGGCGGGTGGATCACACGAAGTCAGCAGTTCGAGACCAGCCTGGCCAACATGGTGAAACCCTGTCTCTAGGAAAAACACAAAAA
+
ffffffffffffffffffffffffffffffffffffffffffffffffffffffffffffffffffffffffffffffffffffffffffffffffffffffffffffffffffffffffffffffffffffffffffffffffffffff
@cA01~tB01_KU645197.1_4665_4534_1_0_0_0_0:0:0_1:0:0_9a/2
GTCCTGTCGGCGAGTCTCTCATAAACTAGGAAGAGAGGACCCTGGGGTGCTCAGCCCACATTTCTGACCTCGCCTCCCTGGCCTCTCAACCCCTTGGCAGAGTCAAGTTCTGTGGGGACCAGGGTTAGACTGGGGTGCTCAAAGCTGGGG
+
ffffffffffffffffffffffffffffffffffffffffffffffffffffffffffffffffffffffffffffffffffffffffffffffffffffffffffffffffffffffffffffffffffffffffffffffffffffff
@cA01~tB01_KU645197.1_138831_138669_1_0_0_0_0:0:0_0:0:0_9b/2
GCAGTGAGTGACAACAGAAGCCTGCATTTCAATGTGAGCCAGTCCCTCAAGGCTCAGAAAAGCTGCTCGGGACATATGGAGTCACCCCATTTGCAGTGTAACTGGGGGAAGCCAGAAAGCAGCCCAGCCTGGGTTTTGTACCCTGGAGCC
+
ffffffffffffffffffffffffffffffffffffffffffffffffffffffffffffffffffffffffffffffffffffffffffffffffffffffffffffffffffffffffffffffffffffffffffffffffffffff
@cA01~tB01_KU645197.1_58701_58928_0_1_0_0_0:0:0_0:0:0_9c/2
GGGTATCTACTCAAAAAATATCTGCACCTGTATGTTTATTGCAGCACTGTTTGCAATAGCAAAGATATGAAATCAATCTAAGTGTCTGTGAATGAATGATTGGATTAAAAAAAGGATGCGTGTATACACAACGAAATACTATTTGGTCAT
+
ffffffffffffffffffffffffffffffffffffffffffffffffffffffffffffffffffffffffffffffffffffffffffffffffffffffffffffffffffffffffffffffffffffffffffffffffffffff
@cA01~tB01_KU645197.1_144532_144362_1_0_0_0_0:0:0_0:0:0_9d/2
CTCTAAGGCAGTGCCTCCTTCTCCCCCAGGTGGTCAGGACAAACCCTTCCTGTCTGCCCGGCCCAGCACTGTGGTGCCTCGAGGAGGACACGTGGCTCTTCAGTGTCACTATCGTCGTGGGTTTAACAATTTCATGCTGTACAAAGAAGA
+
ffffffffffffffffffffffffffffffffffffffffffffffffffffffffffffffffffffffffffffffffffffffffffffffffffffffffffffffffffffffffffffffffffffffffffffffffffffff
@cA01~tB01_KU645197.1_70727_70884_0_1_0_0_1:0:0_0:0:0_9e/2
CCTAAGTTCATGGGCTTCCCCCTCCCTGGATAGATGGTAGATGTCAAAGGAGCTCTGGGAGCTGCAGGACAAGGTCACGTTCTCTCCTGCGCGAACCGTGGGGCCCGGCCGGGCTGTAAGCGAAGGTTTCTCATATAGACCTGGAAGGAG
+
ffffffffffffffffffffffffffffffffffffffffffffffffffffffffffffffffffffffffffffffffffffffffffffffffffffffffffffffffffffffffffffffffffffffffffffffffffffff
@cA01~tB01_KU645197.1_98502_98617_0_1_0_0_0:0:0_0:0:0_9f/2
CCAGGCCCTTGCTGGGCTGAAGGGAAACTCACCCTCAGTGCCTGCTTGCACCCAAGAACAGGGCTGTCGGCTGTGTAGAGACCCAGCCTCCAGGCCCATATCCGCACCCCAGGCCCCTATCCCCACCCCAAGCCCATATCTCCACTCCAG
+
ffffffffffffffffffffffffffffffffffffffffffffffffffffffffffffffffffffffffffffffffffffffffffffffffffffffffffffffffffffffffffffffffffffffffffffffffffffff
@cA01~tB01_KU645197.1_16019_16293_0_1_0_0_0:0:0_3:0:0_a0/2
GCTTTCTCCTGCTTTCTCAGTTATAGCTCTCATAGTAACCATAGAACGTGTCGAGGATACAACTACTTTAGTTGAGATGTTTGCCCCCTTCAAACCTCACATTGAAATTTCACCCCCACTGTGAGAGGTTGGGCCTCTTGAGAGGTGTAT
+
ffffffffffffffffffffffffffffffffffffffffffffffffffffffffffffffffffffffffffffffffffffffffffffffffffffffffffffffffffffffffffffffffffffffffffffffffffffff
@cA01~tB01_KU645197.1_138744_138627_1_0_0_0_0:0:0_0:0:0_a1/2
CAGAGAATACGTTACATAGGCAGGTTCATTACTAACAGATAAGCAGTGAGTGACAACAGAAGCCTGCATTTCAATGTGAGCCAGTCCCTCAAGGCTCAGAAAAGCTGCTCGGGACATATGGAGTCACCCCATTTGCAGTGTAACTGGGGG
+
ffffffffffffffffffffffffffffffffffffffffffffffffffffffffffffffffffffffffffffffffffffffffffffffffffffffffffffffffffffffffffffffffffffffffffffffffffffff
@cA01~tB01_KU645197.1_47704_47825_0_1_0_0_0:0:0_0:0:0_a2/2
CCTCTGCTTCGTGAGACTTACTTTTTTTGTTGGAGCACCAGCGATGAAGGAGAAAGAAGAGGAGGATGAAGAGGATGATGACCACTGAGGTCCCAATCAGAATGTGCAGGTGTCGGGGGTTACCTGGAAGAAGATGAGACACCAATAAGA
+
ffffffffffffffffffffffffffffffffffffffffffffffffffffffffffffffffffffffffffffffffffffffffffffffffffffffffffffffffffffffffffffffffffffffffffffffffffffff
@cA01~tB01_KU645197.1_77887_77826_1_0_0_0_0:0:0_0:0:0_a3/2
AAATTTCAAAGTGGGGTTTGGAGGGGTCAAACATTGAAACAATAGCAGTTGTATCATCAGCACATTCTATTGTTATTATGAAAACTATAACGGAGAAAGCAGGAGAAAGCTGGGTCTCCCGCCTCGTGGGTGCTTGTCCTAAAGAGGTGT
+
ffffffffffffffffffffffffffffffffffffffffffffffffffffffffffffffffffffffffffffffffffffffffffffffffffffffffffffffffffffffffffffffffffffffffffffffffffffff
@cA01~tB01_KU645197.1_100604_100708_0_1_0_0_1:0:0_1:0:0_a4/2
AACCGTGGGGCCCGGCTGGGCTGAGAGTGAAGGTTTCCCAAATAGACCTGGAAGAAGAGGCAGTTTCCTCAGGGAGGTTCTTCCTTGTCACAGCTCCCCTCACACCTGAGCTGAGAACTCACTCCCCTGATCTATGACCTAATGCTCTCT
+
ffffffffffffffffffffffffffffffffffffffffffffffffffffffffffffffffffffffffffffffffffffffffffffffffffffffffffffffffffffffffffffffffffffffffffffffffffffff
@cA01~tB01_KU645197.1_9527_9411_1_0_0_0_0:0:0_0:0:0_a5/2
TATTGAGGATAAATATACCTATATAGCTTACCACCTTTAACATTTTTTTTTTTTTTGAGGCAGAGTCTAGCTCTGTCCCCTATGCTGGAGTGCAGTGGCACAATCTCAGCTCACTGCAACTTCCGCCTCCTGGGTTCAAGTGATTCTCCT
+
ffffffffffffffffffffffffffffffffffffffffffffffffffffffffffffffffffffffffffffffffffffffffffffffffffffffffffffffffffffffffffffffffffffffffffffffffffffff
@cA01~tB01_KU645197.1_5176_5385_0_1_0_0_0:0:0_0:0:0_a6/2
AACAGAAGCTCTGGGATTCAGGAGGTGGGACAAGGAGAATCCAAGACAGGAGCCCTCTGACCTATGACCACGATCACCAGGGGGTTGCTGGGTGCTGACCACCCACTGGGGGAGTGTGTGTGTGAACCCCGACATCTGTATGTCCCTGTG
+
ffffffffffffffffffffffffffffffffffffffffffffffffffffffffffffffffffffffffffffffffffffffffffffffffffffffffffffffffffffffffffffffffffffffffffffffffffffff
@cA01~tB01_KU645197.1_127492_127369_1_0_0_0_0:0:0_0:0:0_a7/2
GAGGGTGAGTTTACCTTCAGCCCAGGAAGGGCCTGGCTACCAAGACTCACAGCCCAGTGGGGGCAGCAAGGGTGCCCTGGTTTGCCTGCAGATGGGTCATCCATCATGATCTTTCTTTCCAGGGTTCTTCTTGCTGCAGGGGGCCTGGCC
+
ffffffffffffffffffffffffffffffffffffffffffffffffffffffffffffffffffffffffffffffffffffffffffffffffffffffffffffffffffffffffffffffffffffffffffffffffffffff
@cA01~tB01_KU645197.1_20125_19972_1_0_0_0_0:0:0_0:0:0_a8/2
ATGGCGTGTGTTGGTGAGTCCTGGAAGGGAATAGAGGAAGGGAGTGTGGGGTTGGAGATCTGGGCCCAGAGGTGGAGATATAGGCCTGGAGGTGGAGTTGTGGGCCTGGAGTGGAGATCTGGGCCTGGAGTGGATATATGGGCCTAGAGA
+
ffffffffffffffffffffffffffffffffffffffffffffffffffffffffffffffffffffffffffffffffffffffffffffffffffffffffffffffffffffffffffffffffffffffffffffffffffffff
@cA01~tB01_KU645197.1_49617_49669_0_1_0_0_0:0:0_0:0:0_a9/2
CACAGCGTTTGCAAATAACCTATGCACATCCTCCTGTATACATGAAATCATCTCTAGATTACTTATAATTCCTGATACAGCCTACACACAGCTTCATTTGTGTCCATTCAACATAGTTATGCTTTTTGAAACTCTGTGGATACTTTCTCT
+
ffffffffffffffffffffffffffffffffffffffffffffffffffffffffffffffffffffffffffffffffffffffffffffffffffffffffffffffffffffffffffffffffffffffffffffffffffffff
@cA01~tB01_KU645197.1_83832_84020_0_1_0_0_0:0:0_0:0:0_aa/2
TGCTGCTGCAGAAAATTACCACAAACATGGCAGCAGGAGAGAACACACTGACCCCTTCCACTTCTGGAGACAGAAATTGGATCCAGTTCTCCCTGTGCTGAAATCAAGGCGTCTACAGGGCTGCGTTCCCTCTGGAGAATCAGCGAATCA
+
ffffffffffffffffffffffffffffffffffffffffffffffffffffffffffffffffffffffffffffffffffffffffffffffffffffffffffffffffffffffffffffffffffffffffffffffffffffff
@cA01~tB01_KU645197.1_141294_141416_0_1_0_0_0:0:0_0:0:0_ab/2
CTGCACTCCAGCCTGGGTGAGAGAGTGAGACTGTCTCAAAAAAAAAAAATAGCATAGTAATTGCATAGAACCCATGCACATCCTCCTGTATACATGAAATCATCTCTTGATTACTTATAATTCCTGACACAGCCTACACGCCACTCAATT
+
ffffffffffffffffffffffffffffffffffffffffffffffffffffffffffffffffffffffffffffffffffffffffffffffffffffffffffffffffffffffffffffffffffffffffffffffffffffff
@cA01~tB01_KU645197.1_34755_34889_0_1_0_0_0:0:0_1:0:0_ac/2
GATCTCCACTACAGTCCCATCACTCCACCTCCAGGCCTATATCTCGACCTCTGGGCCCAGATCTCCACTTCTAGGCCCATCACTCCATCTCTAGGCCCATATATCCACTCCAGGCCCAGATCTCCACTCCAGGCCCATAACTCCACTTCC
+
ffffffffffffffffffffffffffffffffffffffffffffffffffffffffffffffffffffffffffffffffffffffffffffffffffffffffffffffffffffffffffffffffffffffffffffffffffffff
@cA01~tB01_KU645197.1_38552_38697_0_1_0_0_0:0:0_0:0:0_ad/2
TGGAGGGACACCTCTCTCTGGGACATGTCTGTCTGTGTGTCTCCTTTAACTCTTTCTGTCTTTTCTAACTCCCGGTATGGCCCCTGTGTCTGTTCTCTGTTATGACACCTGGTCTCTACTTGTGTCTCCTGTTTCTCTGTCTCTGTTGGC
+
ffffffffffffffffffffffffffffffffffffffffffffffffffffffffffffffffffffffffffffffffffffffffffffffffffffffffffffffffffffffffffffffffffffffffffffffffffffff
@cA01~tB01_KU645197.1_122578_122438_1_0_0_0_0:0:0_0:0:0_ae/2
TGTTGCTCTAAAGGAAAACTTGAGCCTCGGTAACTTCTAAAGAAAAGAGATCGGTTTGCCTCACCGTTCTGCAGGCTGTACTGGAAGCATGGCACCAGAATCTATTTCTTGTGACGGCCTCAGGCTGCTCCCACTCTGGCAGAAGGGAAG
+
ffffffffffffffffffffffffffffffffffffffffffffffffffffffffffffffffffffffffffffffffffffffffffffffffffffffffffffffffffffffffffffffffffffffffffffffffffffff
@cA01~tB01_KU645197.1_155754_155897_0_1_0_0_0:0:0_0:0:0_af/2
ACATTTATGCAGCCAAAAAACACATGAAAAAATGCTCACCATGACTGGCCATCAGAGAAATGCAAATCAAAACCACAATGAGATACCATCTCACACCAGTTAGAATGGCGATCATTAAAAAGTCGGGAAACAACAGGTGCTGGAGAGGAT
+
ffffffffffffffffffffffffffffffffffffffffffffffffffffffffffffffffffffffffffffffffffffffffffffffffffffffffffffffffffffffffffffffffffffffffffffffffffffff
@cA01~tB01_KU645197.1_1509_1692_0_1_0_0_0:0:0_0:0:0_b0/2
TCATCGTGGAATGACTCTGCCAGCTTTCCAGATCTGCAGAGAGTAAGAATATCACTTGTTCATCTGATTCACCATCCTTGGAACCTCCTATGTGCTGCATCTTTGGATGGAAATTGGAGTCTCAGAGACAATTCAGGCTCCACCCTGCTT
+
ffffffffffffffffffffffffffffffffffffffffffffffffffffffffffffffffffffffffffffffffffffffffffffffffffffffffffffffffffffffffffffffffffffffffffffffffffffff
@cA01~tB01_KU645197.1_120958_120846_1_0_0_0_0:0:0_0:0:0_b1/2
GAGGTGGAATCATTGGCTGGAAAGGCTTGCTGGGTATGATTTTCCTAGTTGTCTAATCCTCGCTTAATTTCTTTCTGAGCTTTATTCCTACTACACATAAATCAATACCTGGCAAAGGAGTGACAGATATATGAGGGGTGGTGGAAATGA
+
ffffffffffffffffffffffffffffffffffffffffffffffffffffffffffffffffffffffffffffffffffffffffffffffffffffffffffffffffffffffffffffffffffffffffffffffffffffff
@cA01~tB01_KU645197.1_35248_35463_0_1_0_0_0:0:0_0:0:0_b2/2
ACCCAGCCTCCAGGTCCATATCCCCACCTCAAGCCCATATCTCCACTCCAGGCCCATATCTCCACTCCAGGCCGATATTTCCACCCTAAGCCCATATCGCCAATCCAGGCCCATATCTCCAATCCAGGCTCAGATCTCCACCCTGGGCCC
+
ffffffffffffffffffffffffffffffffffffffffffffffffffffffffffffffffffffffffffffffffffffffffffffffffffffffffffffffffffffffffffffffffffffffffffffffffffffff
@cA01~tB01_KU645197.1_27744_27967_0_1_0_0_0:0:0_0:0:0_b3/2
GCAGGGAAACCTGGACATCGACATGCAGAGGAATGAAACTGCACCTCTGCCTGTCACTATACACAAAAATCAAATGAAAATGGATTAAAGATGTGAGTCTAAGGCCTGAACCTATGAAACACGTAGAAGAAAATATTGGGGAAATGCTCC
+
ffffffffffffffffffffffffffffffffffffffffffffffffffffffffffffffffffffffffffffffffffffffffffffffffffffffffffffffffffffffffffffffffffffffffffffffffffffff
@cA01~tB01_KU645197.1_37852_38069_0_1_0_0_0:0:0_0:0:0_b4/2
TCCCATCCATGGCACCTGGATTGAGTCAGGCTTCCCCTTCCTGGTGTCTTATCTCTCTCCTTCCTCTCTGTGTCTTCATGTTCTTTTCTGTGCCCATAACTCCTGGTGCAGGTCCTTCCATCTGTCTCCCTCACTCTTCTCTGTCCCTCT
+
ffffffffffffffffffffffffffffffffffffffffffffffffffffffffffffffffffffffffffffffffffffffffffffffffffffffffffffffffffffffffffffffffffffffffffffffffffffff
@cA01~tB01_KU645197.1_133367_133478_0_1_0_0_0:0:0_0:0:0_b5/2
TACAGCCATTACGGAGAAAAGTATGGAAGTCCTTTAAAGAACTAAAAAGAGGTTGGGTGCGGTGGATCATGCCTGTAATCCCGGCACTTTGGGAGACTGAGGCGGGCACCTCAGTTGAGGTCATGAGTTTGAGAGCAGCCCAGCCAACAT
+
ffffffffffffffffffffffffffffffffffffffffffffffffffffffffffffffffffffffffffffffffffffffffffffffffffffffffffffffffffffffffffffffffffffffffffffffffffffff
@cA01~tB01_KU645197.1_163273_163138_1_0_0_0_1:0:0_0:0:0_b6/2
ATTCTTCCGTGTCTCCGTCTAAATCCTTGGGTCACTGTGACTCCTGTAGTTATGTGGCTTGTAATTCCTTGGGCCGTAGAATGGCTATGATAGGCCCTGTGCTAAGGGGACTGGTGACAGTTGAGACAGGAACATGGAAGCTATAGTAGT
+
ffffffffffffffffffffffffffffffffffffffffffffffffffffffffffffffffffffffffffffffffffffffffffffffffffffffffffffffffffffffffffffffffffffffffffffffffffffff
@cA01~tB01_KU645197.1_123322_123204_1_0_0_0_0:0:0_0:0:0_b7/2
ATGTGGGGAAGCAGGATGGTAGCACGCGGGTGTGTGTTCCTCACAGGCAGGATGGTCCCTGGCCCAAGGCAGGAGCCACAGAGGCAGGACTTTCTAGAGAGAGCACCAGATTCCCTTCCCCTGCCTTCAGCTCACAGACCATTGCCTGAT
+
ffffffffffffffffffffffffffffffffffffffffffffffffffffffffffffffffffffffffffffffffffffffffffffffffffffffffffffffffffffffffffffffffffffffffffffffffffffff
@cA01~tB01_KU645197.1_128563_128721_0_1_0_0_0:0:0_1:0:0_b8/2
CCTTTCCTGTGGACCCCTGTGACTACACTGAGCCCATCAGGACAGTCCAGGTTGTCTCCCCATCTCAAGGTCAACTCATCAACAACCTGAGCTCCATCTTCTCCTTCAGTCCCTTCCCCTATATCATAAATAGTCACAGACTCGAGGGAT
+
ffffffffffffffffffffffffffffffffffffffffffffffffffffffffffffffffffffffffffffffffffffffffffffffffffffffffffffffffffffffffffffffffffffffffffffffffffffff
@cA01~tB01_KU645197.1_80709_80547_1_0_0_0_0:0:0_0:0:0_b9/2
CTCACTGCAACTTCTGCCTCCCAGGTTCAAGGGATTCCGTGCCTCAGCCTCTTGAATAGCTGGCATTACAAGTGCCTGCTACCAGGCATGGCTAATTTTTGTATTTTTAGCAGAGACATGGTTTCACTATATTGGCCAGGCTGGTCTCAA
+
ffffffffffffffffffffffffffffffffffffffffffffffffffffffffffffffffffffffffffffffffffffffffffffffffffffffffffffffffffffffffffffffffffffffffffffffffffffff
@cA01~tB01_KU645197.1_502_626_0_1_0_0_0:0:0_1:0:0_ba/2
ATTACAACAGCATCTGTAGAAGACGGAAGTCGTCAAAACAGCTCGGAGGGCACTTCTGGGTCCTCATTTCATAAGCAGATACCAACATACAGGGGGAGGCCATAGGTGCCTGAGGTCCCTCAGTTGCCAACAGCAGTCTCAGACATTCTA
+
ffffffffffffffffffffffffffffffffffffffffffffffffffffffffffffffffffffffffffffffffffffffffffffffffffffffffffffffffffffffffffffffffffffffffffffffffffffff
@cA01~tB01_KU645197.1_27816_27710_1_0_0_0_0:0:0_1:0:0_bb/2
TTTGCTCCTGTTTCAATTAAATCATTTGTTTTATTGAGTTGTTTGAGCTTCTTATATTTCTAGTTATTAATCCCCTCTCAGATGCATAGTTTGCACATATTTGCTCCCAATCTGTGGGTTGTCTCTTCACTTTGTTGGTTTATTTTTAGC
+
ffffffffffffffffffffffffffffffffffffffffffffffffffffffffffffffffffffffffffffffffffffffffffffffffffffffffffffffffffffffffffffffffffffffffffffffffffffff
@cA01~tB01_KU645197.1_29285_29200_1_0_0_0_1:0:0_0:0:0_bc/2
GGTAGGGAACATTTGATGAGGGCGAGGTGTTTTAGAGAAGTTCCACTTGCCCAGGAATGAATTACTGTTGGTCATGAAGCAACCCTGGCTGACTCAGCAGAGCAAGAGCTTTGCCTTAACAGAGAACGGAGCTCATGCACGCACACTTCG
+
ffffffffffffffffffffffffffffffffffffffffffffffffffffffffffffffffffffffffffffffffffffffffffffffffffffffffffffffffffffffffffffffffffffffffffffffffffffff
@cA01~tB01_KU645197.1_135552_135796_0_1_0_0_0:0:0_0:0:0_bd/2
TAGCCCAGTAAGATGCACTTCCTACTTTGAGCTACAGCACTGTAAGATAATTAAAAAACCGTTTTGTTTTCACCCACGAATCTTGTGGAAATTTGTTATGGCAACAATAGGAAAAGGTTCCGCACTGCACAGCCTGAGCATGGGGCCGTG
+
ffffffffffffffffffffffffffffffffffffffffffffffffffffffffffffffffffffffffffffffffffffffffffffffffffffffffffffffffffffffffffffffffffffffffffffffffffffff
@cA01~tB01_KU645197.1_143829_143923_0_1_0_0_0:0:0_0:0:0_be/2
AGCCCCCTCAGAGGATTTGGAATGTCAGGGCCATGGCTGTGGTTTCCCCCCTCTTCTGGTAGAAAGACCGCAGCCACACTGCAGTCCCTACCGTCACGGAAACGCTGGAGGGTGTCAGTTATACCTTTGTCCTCAGAGGACCTGCTGTTC
+
ffffffffffffffffffffffffffffffffffffffffffffffffffffffffffffffffffffffffffffffffffffffffffffffffffffffffffffffffffffffffffffffffffffffffffffffffffffff
@cA01~tB01_KU645197.1_51592_51791_0_1_0_0_0:0:0_0:0:0_bf/2
GTCAACTCAACAACCTGAGCTCCATCTTCCCCTTCAGTGCCTTCCCCTATAACATAAATAGTCACAGACTGCAGGGATTAGAATGCAGTCATCATTGGGGACAATTATTCTTTCCACCACAGCACCCATTTCCCTGTATTCAATCCCCTT
+
ffffffffffffffffffffffffffffffffffffffffffffffffffffffffffffffffffffffffffffffffffffffffffffffffffffffffffffffffffffffffffffffffffffffffffffffffffffff
@cA01~tB01_KU645197.1_6548_6700_0_1_0_0_0:0:0_0:0:0_c0/2
ATGGCACCTAGAATGAGTGAGGCTTCCCCTTGCTGGTGTCTGTCTCTCTCCTTCCTCTCTGTGTCTTCATGTTCTTTTCTGTGCCCTTAACTCCTGGTGCAGGTCCTTCCATCTGTCTCCCTCCCTCTTCTCTGTCCCTCTGTCTCTAGT
+
ffffffffffffffffffffffffffffffffffffffffffffffffffffffffffffffffffffffffffffffffffffffffffffffffffffffffffffffffffffffffffffffffffffffffffffffffffffff
@cA01~tB01_KU645197.1_132967_133123_0_1_0_0_0:0:0_0:0:0_c1/2
AGAGAACTTTCATAGTATCCAGCAATTTCACTACTGGGTTTATATCCAAAGGAAAGTAAATCAATATATCGAAGTGATATCTGCACTCGTATGATTGGTGCAGCACTGTTCACAGTAGCCAAGATGAGGAGTCAACCTACCTGCCCATCA
+
ffffffffffffffffffffffffffffffffffffffffffffffffffffffffffffffffffffffffffffffffffffffffffffffffffffffffffffffffffffffffffffffffffffffffffffffffffffff
@cA01~tB01_KU645197.1_101011_101145_0_1_0_0_0:0:0_0:0:0_c2/2
GGGCCTCCATGCAGGCCGTGCAGGAGGGTTTGGAGGTGCCCTGTCTGCCATCCTGTGCCCTGATCCCTCCCTCACACCATGCTGCGTGTTCTCTCTGCATCTGTCCATGCTTCTCTCCATCATCAGCAGGAAGCTCCTCAGCTAAGGCTC
+
ffffffffffffffffffffffffffffffffffffffffffffffffffffffffffffffffffffffffffffffffffffffffffffffffffffffffffffffffffffffffffffffffffffffffffffffffffffff
@cA01~tB01_KU645197.1_158348_158492_0_1_0_0_0:0:0_0:0:0_c3/2
ACTCAGACATTCTATCTCTCTGAGTTCAAGACCCCATCCCATGAAGTGCTCTCAATTGGCATCCCATTGATTCTGTCTCCCACTTTCTGCCTGTCATGGAAGCTTCTGGATGTCAGTGGCTGCAGGGGATGTGAGGATACAGTTCAGAAC
+
ffffffffffffffffffffffffffffffffffffffffffffffffffffffffffffffffffffffffffffffffffffffffffffffffffffffffffffffffffffffffffffffffffffffffffffffffffffff
@cA01~tB01_KU645197.1_15065_15232_0_1_0_0_0:0:0_0:0:0_c4/2
GCCCGTGTGAAACGTGCTACTCTTTGTGATCTCGGGAGACACATGTTAGGCTGCTGTTCTACCCGAGAGGCTGGGGGAAGGACCACCCCCTCGGCCATCTATTGCTTCAATACCACCTGTCCTCCTGTGAATTAGTAGGAAAGGGGAGCA
+
ffffffffffffffffffffffffffffffffffffffffffffffffffffffffffffffffffffffffffffffffffffffffffffffffffffffffffffffffffffffffffffffffffffffffffffffffffffff
@cA01~tB01_KU645197.1_159977_159872_1_0_0_0_0:0:0_1:0:0_c5/2
CATTTGTAGAGTCATAGGCCTTGTTAGTCTCATCTCCACAGGGACACATGTCAACACATCATCTTTCATACTATAAATATACAGTCGCTCCTCCATATCTGTGGGGTTTACAGGTGTTTATTGAATCAAATATAAATCAAAAATATTCAG
+
ffffffffffffffffffffffffffffffffffffffffffffffffffffffffffffffffffffffffffffffffffffffffffffffffffffffffffffffffffffffffffffffffffffffffffffffffffffff
@cA01~tB01_KU645197.1_71033_71212_0_1_0_0_1:0:0_0:0:0_c6/2
CATGCAGGAGGGTTTGGAGGTGCCCTGTCTGCCATCCTGTGCCCTGATCCCACCCTCACACCATGCTGCATCTTCTCTCCACATCTGTCCATGCTTCTCTCCATCATCAGCAGGAAGCTCCTCAGCTAAGGCTCTAGGACCATAGGACAT
+
ffffffffffffffffffffffffffffffffffffffffffffffffffffffffffffffffffffffffffffffffffffffffffffffffffffffffffffffffffffffffffffffffffffffffffffffffffffff
@cA01~tB01_KU645197.1_128202_128388_0_1_0_0_0:0:0_1:0:0_c7/2
ACCTGTGACCGTGATCTCCAGGGGGTTGCTGGGTGCCGACCACCCACTGGGGTAGTGTGGTTGTGAACCCCGACATGTATAGGCCCCTGCGTGTGCTGGGGTCACAGGGCCCATGAAAAGGCTGTTCCAGAATATTATGTTGTAGAGCTC
+
ffffffffffffffffffffffffffffffffffffffffffffffffffffffffffffffffffffffffffffffffffffffffffffffffffffffffffffffffffffffffffffffffffffffffffffffffffffff
@cA01~tB01_KU645197.1_158036_158072_0_1_0_0_0:0:0_0:0:0_c8/2
CATGCAGGTGTCTGCAGATACCTGGAGGAAGATGGGAATCCAATAAGAAGCTAATCATAGCAGTTCCTCTTTATGGATTGTCTCATTTCTTGATTGACAGGTAACCACATGGAACATCTCCTTAGGACAAGCAGCCTGATGGCGGGAGAC
+
ffffffffffffffffffffffffffffffffffffffffffffffffffffffffffffffffffffffffffffffffffffffffffffffffffffffffffffffffffffffffffffffffffffffffffffffffffffff
@cA01~tB01_KU645197.1_67679_67854_0_1_0_0_1:0:0_0:0:0_c9/2
TATGACACAAGAGTCCAAATTCACAGTTCCCTGTCTCCCTTTTTGTCTCTCTGTAACGTGTGCTTTTTTTCTCCCTGTGTTGTTTGTGTGTCTTTCTTTCTCTCTCTCATTTGAGGAAAAAATATCAGACTGATAACATCCTCCAACTTG
+
ffffffffffffffffffffffffffffffffffffffffffffffffffffffffffffffffffffffffffffffffffffffffffffffffffffffffffffffffffffffffffffffffffffffffffffffffffffff
@cA01~tB01_KU645197.1_133223_133074_1_0_0_0_0:0:0_0:0:0_ca/2
TAGTCTCCACTATGCGTATGTACTACATTCTCTCTATCCATTTACCCACTGATGGGCAGGTAGGTTGACTCCTCATCTTGGCTACTGTGAACAGTGCTGCACCAATCATACGAGTGCAGATATCACTTCGATATATTGATTTACTTTCCT
+
ffffffffffffffffffffffffffffffffffffffffffffffffffffffffffffffffffffffffffffffffffffffffffffffffffffffffffffffffffffffffffffffffffffffffffffffffffffff
@cA01~tB01_KU645197.1_89442_89339_1_0_0_0_0:0:0_0:0:0_cb/2
GTTATTAATCCCGTCTCAGATGAATAGTTTGCAAATATTTGCTCCTATTTTGTGGGTTGTCTCTTCACTTTCTTGGTTTATCTTTTGTGGTGCAGAAGTTGCTTGGTTTGATGTAATCCTAATGGTCTATTTTTTGCTTTGATTACTTGT
+
ffffffffffffffffffffffffffffffffffffffffffffffffffffffffffffffffffffffffffffffffffffffffffffffffffffffffffffffffffffffffffffffffffffffffffffffffffffff
@cA01~tB01_KU645197.1_98872_98971_0_1_0_0_0:0:0_0:0:0_cc/2
AGCCGCACAGCCCAGCTTGGAGGACCCCAGTCTACCCTCCCGGGTTCCCACAGAACCTGACTCAGCCAAGGGAAAGGAAGGCTGGGGAGGGCAAGGTCGGAACTGTGGGCTGAGCACCCCAGGGTCTCCTCATCCTTGTTTATAAGAAAA
+
ffffffffffffffffffffffffffffffffffffffffffffffffffffffffffffffffffffffffffffffffffffffffffffffffffffffffffffffffffffffffffffffffffffffffffffffffffffff
@cA01~tB01_KU645197.1_103895_103713_1_0_0_0_0:0:0_0:0:0_cd/2
GAGCCCCTGTTGGTCATGATGCGACCTTGGCTGAGTCAGCAGAGCAAGAGCCTTGCAGTAAGAAGGAACGTAGTTCATCCACAAATATGACACTTCCACTTACTCACTTATTCAGCCACTGCCCTGTGCTCTGACTGTACAGTGTGGAAC
+
ffffffffffffffffffffffffffffffffffffffffffffffffffffffffffffffffffffffffffffffffffffffffffffffffffffffffffffffffffffffffffffffffffffffffffffffffffffff
@cA01~tB01_KU645197.1_85387_85194_1_0_0_0_0:0:0_0:0:0_ce/2
TGATGGGGTCTCCAAGGCCAATTTCTCCATCGGTTCCATGATGCGTGCCCTTGCAGGGACCTACAGATGCTACGGTTCTGTTACTCACACCCCCTATCAGTTGTCAGCTCCCAGTGATCCCCTGGACATCGTGGTCACAGGTGAGAGTGT
+
ffffffffffffffffffffffffffffffffffffffffffffffffffffffffffffffffffffffffffffffffffffffffffffffffffffffffffffffffffffffffffffffffffffffffffffffffffffff
@cA01~tB01_KU645197.1_141457_141281_1_0_0_0_0:0:0_0:0:0_cf/2
TAATATAAATATACAGTCGGTCCTCCATATCTGTGGGGTTTACAGGTGTTTATTGAACCAACAATAAATCAAAAATGTTTTCAGAAAAAAATCCCCGAAGTTTCAAGAAGCAAAAAACTATGTTGAATCGACACAAATTGAGTGGCGTGT
+
ffffffffffffffffffffffffffffffffffffffffffffffffffffffffffffffffffffffffffffffffffffffffffffffffffffffffffffffffffffffffffffffffffffffffffffffffffffff
@cA01~tB01_KU645197.1_66305_66444_0_1_0_0_0:0:0_0:0:0_d0/2
ACAACCTCTTTATCATATTTATTTTTTCACATACTTGTATGTTTTGTGTGTGTGGTGAGAACATGTAAAATCTAATCTCTTAGTAATGTTCAATACACCATATGTTGCTATTAACTGGAGTCACCAAGACATACAATAGATCTCTTGAAC
+
ffffffffffffffffffffffffffffffffffffffffffffffffffffffffffffffffffffffffffffffffffffffffffffffffffffffffffffffffffffffffffffffffffffffffffffffffffffff
@cA01~tB01_KU645197.1_29569_29437_1_0_0_0_1:0:0_0:0:0_d1/2
ACTTGAAGTCAGGAGTTCCAGACCAGCCTGGCCAAAATGGTGAAACCCTGTCTCTATGAAAAATACAAAAATTAGCCGAGCATGGTGGTGCATCCCTGTAATCCCAGCTCCTACTCTTGAGGATGAAGCAGGAGAACGACTTCAACCCAG
+
ffffffffffffffffffffffffffffffffffffffffffffffffffffffffffffffffffffffffffffffffffffffffffffffffffffffffffffffffffffffffffffffffffffffffffffffffffffff
@cA01~tB01_KU645197.1_42858_42752_1_0_0_0_0:0:0_0:0:0_d2/2
TAATCCATTTTCATTTGATTTTTGTGTATGGTGACAGGTAGAGTTGCAGTTTCATTCCTCTGCATGTAGATGTCCAGGTTTCCCTGCACTGTTTATTGAAAAGACTGTCCTTTCCTGATTGTGAGTTCTTGGCATCTTTGTCAAAGTCCA
+
ffffffffffffffffffffffffffffffffffffffffffffffffffffffffffffffffffffffffffffffffffffffffffffffffffffffffffffffffffffffffffffffffffffffffffffffffffffff
@cA01~tB01_KU645197.1_137464_137345_1_0_0_0_0:0:0_0:0:0_d3/2
TGTGAGGTAGAATCATTGGCTGGAAAGGCTTGCTGGGTTTGATTTTCCTACTTGTTTAATCCTCGCTTAATTAATTTCTTTCTGAGATTTATTCATCCTACACATAAATCAATACCTGGCAAAGGAGTGACAGATATATGAGGGGTGGTG
+
ffffffffffffffffffffffffffffffffffffffffffffffffffffffffffffffffffffffffffffffffffffffffffffffffffffffffffffffffffffffffffffffffffffffffffffffffffffff
@cA01~tB01_KU645197.1_1857_2042_0_1_0_0_0:0:0_0:0:0_d4/2
CCTGGGTGAGAGAGTGAGACTGTCTCAAAAAAAAAAAAAATAGCATAGCAATTGCATAGAACCCATGCACATCCTCCTGTATACATGAAATCATCTCTTGATTACTTATAATTCCTGACACAGCCTACACGCCACTCAATTTGTGTCGAT
+
ffffffffffffffffffffffffffffffffffffffffffffffffffffffffffffffffffffffffffffffffffffffffffffffffffffffffffffffffffffffffffffffffffffffffffffffffffffff
@cA01~tB01_KU645197.1_47604_47487_1_0_0_0_0:0:0_0:0:0_d5/2
AACTAATAGAGGGGGAACTTGCTAACCCCGTCTCCTTGGGACAGCATTGATGTGTTCATGATGGATCCACCTCCATGACCCAAACACCTCTCAAGAGGCCCAACCTCCCACAGTGGGGGTGAAATTTCAATGTGAGGTTTGAAGGGGTCA
+
ffffffffffffffffffffffffffffffffffffffffffffffffffffffffffffffffffffffffffffffffffffffffffffffffffffffffffffffffffffffffffffffffffffffffffffffffffffff
@cA01~tB01_KU645197.1_106009_106193_0_1_0_0_1:0:0_0:0:0_d6/2
GGTGCTCTCTCTAGAAAGCCCTGCCTCTGTGGCTCCTGCCTTGGTCCAGGGACCATCCTGCCAGTCAGGAACACACACCAGTGTGCTCCCATCCTGCTTCCCCACATGGTCCTGAGCTCTCTGACCTCTGCTTCGTGAGACTTACTCTTT
+
ffffffffffffffffffffffffffffffffffffffffffffffffffffffffffffffffffffffffffffffffffffffffffffffffffffffffffffffffffffffffffffffffffffffffffffffffffffff
@cA01~tB01_KU645197.1_102574_102396_1_0_0_0_0:0:0_0:0:0_d7/2
TTAGTGATACTGAGCACTTTTTCATGTACATGTTCGCCATTTGTACGTTTTGTTTGTTGAGAAATGTCTGTTCAGGTCTTTTACTAATTGTTAAATTAAATTCATTGTTTTATACCGTTGCTTGAGTTTTATGTATATTCTAGTTATTAA
+
ffffffffffffffffffffffffffffffffffffffffffffffffffffffffffffffffffffffffffffffffffffffffffffffffffffffffffffffffffffffffffffffffffffffffffffffffffffff
@cA01~tB01_KU645197.1_159126_159261_0_1_0_0_0:0:0_0:0:0_d8/2
CTCAGTGTGATTGCAGCCTCAAGTAGGACTAGGAAGTAAGCCAGTTAGGTTGGAGAGGTGGGCAGGGGTCAAGTGAAATAGATACTTGTGGGCTAAGCAAAGGAGTGTGTTTTCTCTGCAGCAGGCAGTGGCGACCTTAGGCATTTGTAA
+
ffffffffffffffffffffffffffffffffffffffffffffffffffffffffffffffffffffffffffffffffffffffffffffffffffffffffffffffffffffffffffffffffffffffffffffffffffffff
@cA01~tB01_KU645197.1_65168_65344_0_1_0_0_1:0:0_0:0:0_d9/2
ATGTTTAGTAATGCTAATCATTTTTTCATATACCTTTTGGTGATTTGTCTTATTCTTAGAAATGTTTATTCAGATACTTTGCCCATTTTTTTAAGTTGGGTTATTTGATTTCTTACCATTGAGTTGTTTGAGTTTCTTATATATTTTGGA
+
ffffffffffffffffffffffffffffffffffffffffffffffffffffffffffffffffffffffffffffffffffffffffffffffffffffffffffffffffffffffffffffffffffffffffffffffffffffff
@cA01~tB01_KU645197.1_26643_26456_1_0_0_0_0:0:0_0:0:0_da/2
TTTTTTTTACCCTCCACCCTTTTCTTCCTGGCCTCTGGTAGCCACCATTCTACTCTCTACCTTCATGAGATCCACCTTTTAGCTCCTGTATATGGGTAAGAAATGGGAATCTTTGTAATGACCTCCAGTTCCATCCATGTGGCTGCAAAT
+
ffffffffffffffffffffffffffffffffffffffffffffffffffffffffffffffffffffffffffffffffffffffffffffffffffffffffffffffffffffffffffffffffffffffffffffffffffffff
@cA01~tB01_KU645197.1_33230_33067_1_0_0_0_0:0:0_0:0:0_db/2
AAGATGAAACATTTGTAGAATCATAGGCCTTGTTAGTCTCATCTACACAGGGACACATATCAACACATCATCTTTCACACTATAAATATACAGTCACTCCTCCATATCTGTGGGGTTTACAGTTCTTTATTGAACCGAGTATAAATCAAA
+
ffffffffffffffffffffffffffffffffffffffffffffffffffffffffffffffffffffffffffffffffffffffffffffffffffffffffffffffffffffffffffffffffffffffffffffffffffffff
@cA01~tB01_KU645197.1_7139_7038_1_0_0_0_0:0:0_0:0:0_dc/2
TTTGCACCTCATTGGAGAGCACCATGATGGGGTCTCCAAGGCCAACTTCTCCATCGGTCCCATGATGCAAGACCTTGCAGGGACCTACAGATGCTACGGTTCTGTTACTCACTCCCCCTATCAGTTGTCAGCTCCCAGTGACCCTCTGGA
+
ffffffffffffffffffffffffffffffffffffffffffffffffffffffffffffffffffffffffffffffffffffffffffffffffffffffffffffffffffffffffffffffffffffffffffffffffffffff
@cA01~tB01_KU645197.1_155209_155077_1_0_0_0_0:0:0_0:0:0_dd/2
GTCCTCCTCCAGGAAGAACAGGAAGACAGCACAGGCTGTTCTGAGACGTTCCTCCTGATCTCAGGACGTTGCTGTCTTAGTCCATTTTTGTTGCTATAAAAGAACACTTGAGCCTGGGTTACTTCTTTTTTTTTTTTTTTTTTTGTATAG
+
ffffffffffffffffffffffffffffffffffffffffffffffffffffffffffffffffffffffffffffffffffffffffffffffffffffffffffffffffffffffffffffffffffffffffffffffffffffff
@cA01~tB01_KU645197.1_74023_74174_0_1_0_0_0:0:0_0:0:0_de/2
GGCTGAACGAGTAAGTGGAAGTGTCATGTGCACGGATGAACTACGTTCTCTCTTACCGCAAAGCTCTTGTTCCACTAAGTCAACCAGGGTTGGATCATGACAGACAGGAGCTCATTCCTTGGCAAGTAGAACTTCTCTACAAATACACCA
+
ffffffffffffffffffffffffffffffffffffffffffffffffffffffffffffffffffffffffffffffffffffffffffffffffffffffffffffffffffffffffffffffffffffffffffffffffffffff
@cA01~tB01_KU645197.1_155566_155379_1_0_0_0_0:0:0_0:0:0_df/2
CTCCTAATGCTATCCCTCCCCCCTCCCCCCACCCAACAACAGTCCCCAGAGTGTGATGTTCCCCTTCCTGTGTCCATGTGTTCTCATTGTTCAATTCCCACCTATAAGTGAGAACATGCAGTGTTTGGATTTTTGTCCTTGTGATAGTCT
+
ffffffffffffffffffffffffffffffffffffffffffffffffffffffffffffffffffffffffffffffffffffffffffffffffffffffffffffffffffffffffffffffffffffffffffffffffffffff
@cA01~tB01_KU645197.1_130003_129802_1_0_0_0_0:0:0_0:0:0_e0/2
GGAGACAGATGGAAGGACCTGCACCAGGAGTTATGGGCACAGAAAAGAACATGAAGACACAGAGAGGAAGGAGAGAGATAAGACACCAGGAAGGGGAAGCCTGACTCAATCCAGGTGCCATGGATGGGATGATAAAGAGAGACACCTTCT
+
ffffffffffffffffffffffffffffffffffffffffffffffffffffffffffffffffffffffffffffffffffffffffffffffffffffffffffffffffffffffffffffffffffffffffffffffffffffff
@cA01~tB01_KU645197.1_133726_133922_0_1_0_0_0:0:0_0:0:0_e1/2
AAATTCAAAGTGAGTTTTCATCTCACCCCATTAAAATGGCTTTTAGGCCGGGTGAGGTGGCTCACGTTTGTCATCCTAGAACTTTGAGAGCCTGAGGTGGGTGAATCTCATAAGGTCGGGAGTTTGAGACCAGTATGACCCACATAGAGA
+
ffffffffffffffffffffffffffffffffffffffffffffffffffffffffffffffffffffffffffffffffffffffffffffffffffffffffffffffffffffffffffffffffffffffffffffffffffffff
@cA01~tB01_KU645197.1_79209_78967_1_0_0_0_0:0:0_0:0:0_e2/2
CAGTCAGGCCTTGATGGGATCTTCTAGGGAGACAACAGCCCTGTCTCAAACCCAGCTTGCCAGCTCTAATGTACCAGCAGCTGGAATCTGAAGGCGTGAGTCTCCATCTTAGAGCATCACTCTTCCTCACACCACAAATCTGGTGCCTGT
+
ffffffffffffffffffffffffffffffffffffffffffffffffffffffffffffffffffffffffffffffffffffffffffffffffffffffffffffffffffffffffffffffffffffffffffffffffffffff
@cA01~tB01_KU645197.1_138547_138345_1_0_0_0_0:0:0_1:0:0_e3/2
AGCAGCACATTTCACACGGGCTTCAACACTATTTTCTGGCTGTTTGACATAAGAGAATCTTGCTTCGCTATTTTTAATCGTGATTTCACCTTTGTTACCTTTCCTTGGTGAATGCAATTTGTTTGACTCAAGAATGCTGTGGATGTAGAA
+
ffffffffffffffffffffffffffffffffffffffffffffffffffffffffffffffffffffffffffffffffffffffffffffffffffffffffffffffffffffffffffffffffffffffffffffffffffffff
@cA01~tB01_KU645197.1_134106_133933_1_0_0_0_0:0:0_0:0:0_e4/2
GTCATACTGGTCTCAAACTCCCGACCTTATGAGATTCACCCACCTCAGGCTCTCAAAGTTCTAGGATGACAAACGTGAGCCACCTCACCCGGCCTAAAAGCCATTTTAATGGGGTGAGATGAAAACTCACTTTGAATTTAATTTGCGTTT
+
ffffffffffffffffffffffffffffffffffffffffffffffffffffffffffffffffffffffffffffffffffffffffffffffffffffffffffffffffffffffffffffffffffffffffffffffffffffff
@cA01~tB01_KU645197.1_9841_9996_0_1_0_0_0:0:0_0:0:0_e5/2
AGTCAACCTACCTGCCCATCAGTGGATGAATGGATAGAGAGAATGTAGTACATACGCACAGTGGAGACTACTCATCCATAGAAAGAATAACATCCTGATATTTGCAGCCACATGGATGGAACTGGAAGTCATTACAAAGATTCCCATTTC
+
ffffffffffffffffffffffffffffffffffffffffffffffffffffffffffffffffffffffffffffffffffffffffffffffffffffffffffffffffffffffffffffffffffffffffffffffffffffff
@cA01~tB01_KU645197.1_151426_151230_1_0_0_0_0:0:0_0:0:0_e6/2
TTTTGCTTACTACAGCTCTGTAACATATTTCTAAGTCAGGTAGTGTGATGCTCCTGTTTTCTCTTTATACCTTCAAGTCTCAAGACAGTGGGCATCGCACACAAAAATTATGGAGAAAAGGATCCCAAGACTCCCAGGGTCCAACATTAG
+
ffffffffffffffffffffffffffffffffffffffffffffffffffffffffffffffffffffffffffffffffffffffffffffffffffffffffffffffffffffffffffffffffffffffffffffffffffffff
@rand_0_0_0_0_1_1_0:0:0_0:0:0_e7/2
ACGTGCTGTGGGCGCCATAACCAGGGCTTAGTTGATGACATGTAATCGCAGCATCCTGACAATCCAGACGCCGGGCGGCCCCGATACGCAAGCTCGACGCAACTCCAGCCTAAGTGTCGTCACGACTAGGTTATCTCACGACCGATCGCT
+
ffffffffffffffffffffffffffffffffffffffffffffffffffffffffffffffffffffffffffffffffffffffffffffffffffffffffffffffffffffffffffffffffffffffffffffffffffffff
@cA01~tB01_KU645197.1_109285_109110_1_0_0_0_1:0:0_0:0:0_e8/2
TATTAGATACTTTGCATATTACACAGGAAGAAGAGTTTGAATCTCAGATAAAAACAATAAAAATACATGAAAAGTCTTTCACGTTAGCACAGATTTTAGGCATCTTGTGTTCGGGAGGTTGGATCTGAGACGTGTTGTGAGTTGGTCATA
+
ffffffffffffffffffffffffffffffffffffffffffffffffffffffffffffffffffffffffffffffffffffffffffffffffffffffffffffffffffffffffffffffffffffffffffffffffffffff
@cA01~tB01_KU645197.1_86208_86325_0_1_0_0_0:0:0_0:0:0_e9/2
CTGTCTATCTATCCATCAATCATCTATTATCTATATATGTATCATCTATCTCTCTCTCTATTACCTCTCTGTCTGCCTCTCTGTCTCTATTTATGTATCATCTATGTATATATCTATGTGTCTATCATCATCATCGTCATCATCATCATC
+
ffffffffffffffffffffffffffffffffffffffffffffffffffffffffffffffffffffffffffffffffffffffffffffffffffffffffffffffffffffffffffffffffffffffffffffffffffffff
@cA01~tB01_KU645197.1_107942_108016_0_1_0_0_0:0:0_0:0:0_ea/2
TTTTATACGGTCATCCTTCACTATTCCTGGGTGATTGGTTTCAGGATCTCCACTCAGATACCAAAATCTGCAGATGCTGAAGCCTCTTACATGAAATGGCACAGCGCTTGCATATAACCCATGCACATCCTCCTGTATACATGAAATCAT
+
ffffffffffffffffffffffffffffffffffffffffffffffffffffffffffffffffffffffffffffffffffffffffffffffffffffffffffffffffffffffffffffffffffffffffffffffffffffff
@cA01~tB01_KU645197.1_72053_71837_1_0_0_0_1:0:0_0:0:0_eb/2
AATCCCAGCAACTTGGGAGGCTGAGGCGGGAGAGTGGCTTAAACCCAGGAGGAGGAGGTTGCAGTGAGCTGAGATCATGCCACTGCACTGCAGCCTGGTGACACAGAGAGACTCTGTCTCTAAATAAATAAATAAATACTTTTATATTCT
+
ffffffffffffffffffffffffffffffffffffffffffffffffffffffffffffffffffffffffffffffffffffffffffffffffffffffffffffffffffffffffffffffffffffffffffffffffffffff
@cA01~tB01_KU645197.1_130611_130408_1_0_0_0_0:0:0_0:0:0_ec/2
TGCCAACAGAGACAGAGAAACAGGAGACACAAGTAGAGACCAGGTGTCATAACAGAGAACAGACACAGGGGCCATACCGGGAGTTTGAAAAGACAGAAAGAGTTAAAGGAAACACACAGACAGACATGTCCCAGAGAGAGGTGTCCCTCC
+
ffffffffffffffffffffffffffffffffffffffffffffffffffffffffffffffffffffffffffffffffffffffffffffffffffffffffffffffffffffffffffffffffffffffffffffffffffffff
@rand_0_0_0_0_1_1_0:0:0_0:0:0_ed/2
TATGTACTAGCTGCAACACCGCCTCAGGGGATTTACGAGTGCGCCACAAAAGCAATGAAGCAGAGCTTGAGCGCGCTTTTTGGTTGAAGTCACAACGGTAGAGTTAAGTGGGGTATGTGCCTAGGCTCGCCTTATAGGGACTTGTTGACA
+
ffffffffffffffffffffffffffffffffffffffffffffffffffffffffffffffffffffffffffffffffffffffffffffffffffffffffffffffffffffffffffffffffffffffffffffffffffffff
@cA01~tB01_KU645197.1_59335_59200_1_0_0_0_0:0:0_0:0:0_ee/2
TTCTCTGCATCCTTGCCAACACCTGTTATATGTTTCACTTTTTCTTTTTTTCTTTTTGAGATGGAGTCTTCCACTGTCACCCAGGCTGGAGTGCAGTGCCGCCATCTCCACGCGCTGCAACCTCCACCAACCAGGTTCAAATGATTCTCC
+
ffffffffffffffffffffffffffffffffffffffffffffffffffffffffffffffffffffffffffffffffffffffffffffffffffffffffffffffffffffffffffffffffffffffffffffffffffffff
@cA01~tB01_KU645197.1_6852_6695_1_0_0_0_1:0:0_1:0:0_ef/2
AGGCTACTAGAGACAGAGGGACAGAGAAGAGGGAGGGAGACAGATGGAAGGACCTGCACCAGGAGTTAAGGGCACAGAAAAGAACATGAAGCCACAGAGAGGAAGGAGAGAGACAGACACCAGCAAGGGGAAGCCTCACTCATTCTAGGT
+
ffffffffffffffffffffffffffffffffffffffffffffffffffffffffffffffffffffffffffffffffffffffffffffffffffffffffffffffffffffffffffffffffffffffffffffffffffffff
@cA01~tB01_KU645197.1_159069_158954_1_0_0_0_0:0:0_0:0:0_f0/2
GCACAGTTGGATCACTGCGTTTTCATACAGAGAAAAATCAGTCGCCCTTCTCAGAGGCCCAAGACACCCCTAACAGATACCAGCGTGTACACGGAACTTCCAAATGCTGAGCCCAGATCCAAAGTTGTCTCCTGCCCACGAGCACCACAG
+
ffffffffffffffffffffffffffffffffffffffffffffffffffffffffffffffffffffffffffffffffffffffffffffffffffffffffffffffffffffffffffffffffffffffffffffffffffffff
@cA01~tB01_KU645197.1_112393_112261_1_0_0_0_0:0:0_0:0:0_f1/2
AAGGGACTGAAGGGGAAGATGGAGCTCAGGTTGTTGATGAGTTGACCTTGAGATGGGGAGAAGGCCTGGACTGTCCCCCTGGGCTCAGTGTAATGACAAGTGTCCACAGGAAAGGAGGAGGAAGAGGGGAGTGGGGATTAGAGCAGCGTA
+
ffffffffffffffffffffffffffffffffffffffffffffffffffffffffffffffffffffffffffffffffffffffffffffffffffffffffffffffffffffffffffffffffffffffffffffffffffffff
@cA01~tB01_KU645197.1_22659_22803_0_1_0_0_0:0:0_0:0:0_f2/2
TCGGTGTAGCCAACCTTCCCCTTGTTTGGTTCCTTTAATTAATTAATTAATTATGGAGACAGAGTCTCACTCCTTCACCCCAGCTGGAGTGAAGTGGTGTGGTCTAGGGTCACTGCAACCTCTGTCTCCTGGGTTCAAGTGATTCTCCTG
+
ffffffffffffffffffffffffffffffffffffffffffffffffffffffffffffffffffffffffffffffffffffffffffffffffffffffffffffffffffffffffffffffffffffffffffffffffffffff
@cA01~tB01_KU645197.1_116787_116584_1_0_0_0_0:0:0_0:0:0_f3/2
TGTGCGTATGTACTACATTCTCTCTATCCATTCACCCACTGATGGGCAGGTAGGTTGACTCCTCATCTTGGCTACTGTGAACAGTGCTGCACCAATCATACGAGTGCAGATATCACTTCGATATATTGATTTACTTTCCTTTGGATATAA
+
ffffffffffffffffffffffffffffffffffffffffffffffffffffffffffffffffffffffffffffffffffffffffffffffffffffffffffffffffffffffffffffffffffffffffffffffffffffff
@cA01~tB01_KU645197.1_95358_95520_0_1_0_0_1:0:0_0:0:0_f4/2
GGCAACCCAGTTTTGAGACAGGGCTGTTGTCTCCCTAGAAGATCCCCTCAAGGCCTGACTGTGGTGCTCGTGGACAGAAGACAACTTTGGATCTGGGCTCAGCATTTGGAAGTTCTATGTACATGCTGGTATCTGTTGGGGGTGTCTTGG
+
ffffffffffffffffffffffffffffffffffffffffffffffffffffffffffffffffffffffffffffffffffffffffffffffffffffffffffffffffffffffffffffffffffffffffffffffffffffff
@cA01~tB01_KU645197.1_156039_155819_1_0_0_0_0:0:0_1:0:0_f5/2
ATCGCCACACTGACTTCCACAATGGTTGAACTAGTTTACAGTCCCACCAACAGTGTAAAAGTGTTCCTATTACTCCACATCCTCTCCAGCACCTGTTGTTTCCCGACTTTTTAATGATCGCCATTCTAACTGGTGTGAGATGGTATCTCA
+
ffffffffffffffffffffffffffffffffffffffffffffffffffffffffffffffffffffffffffffffffffffffffffffffffffffffffffffffffffffffffffffffffffffffffffffffffffffff
@cA01~tB01_KU645197.1_75692_75892_0_1_0_0_1:0:0_1:0:0_f6/2
AGGTCTCTTCCTTTGCACCAACCCTCATGTATCTCTCACTCCTCTGCCAAGTATTGATTTACATGTAGGAAAAATAAATCTCAGAAAGAAATCAATGAAGTGAAGATTAAACAATTAGGAAAAATCAAAGCAGGCAAGCCCTCCCTGCAA
+
ffffffffffffffffffffffffffffffffffffffffffffffffffffffffffffffffffffffffffffffffffffffffffffffffffffffffffffffffffffffffffffffffffffffffffffffffffffff
@cA01~tB01_KU645197.1_43891_44065_0_1_0_0_0:0:0_0:0:0_f7/2
TTTGAGCTACAGCACTGTAAGATAATTAAAAAACCGTTTTGTTTTCACCCACGAATCTTGTGGAAATTTGTTATGGCAACAATAGGAAAAGGTTCCACACTGCACAGCCTGAGCATGGGGCCGTGGCTGAATGAGTCAGTGAGTCGAAGT
+
ffffffffffffffffffffffffffffffffffffffffffffffffffffffffffffffffffffffffffffffffffffffffffffffffffffffffffffffffffffffffffffffffffffffffffffffffffffff
@cA01~tB01_KU645197.1_123750_123845_0_1_0_0_0:0:0_0:0:0_f8/2
GTCTCCCTAGAAGATCCCCTCAAGGCCTGACTGTGGTGCTCGTGGACAGAAGACAGCTTTGGATCTGGACTCAGCATTTGGAAGTTCTATGTACATGCTGGTATCTGTTGGAGGTGTCTTGGGCCTCTGAGAAGGGGAAGTGATTTTTCT
+
ffffffffffffffffffffffffffffffffffffffffffffffffffffffffffffffffffffffffffffffffffffffffffffffffffffffffffffffffffffffffffffffffffffffffffffffffffffff
@cA01~tB01_KU645197.1_18336_18513_0_1_0_0_0:0:0_0:0:0_f9/2
AATTTGAGAAATAAAAGTCATATACGGTCATCCTTCACTATTCGTGGGTGATTGGTTTCGAGATCTCCACTCAGATACCAAAATCTGTAGATGCTCAAGCCTCTTATATGAAATGGCACAGCGCTTGCAAATAACATATGCACATCCTCC
+
ffffffffffffffffffffffffffffffffffffffffffffffffffffffffffffffffffffffffffffffffffffffffffffffffffffffffffffffffffffffffffffffffffffffffffffffffffffff
@cA01~tB01_KU645197.1_130497_130623_0_1_0_0_0:0:0_0:0:0_fa/2
CATGATATCCTGGGACGATTACTCTCCATTACATGGAAGGCAGAGGTGTCAGAATAAACATGGCATCTGTAGGTGCCACAAGGCCTGAGGCCACAGGGCCCAACTCAGGTCAGAAATATGGGTGTCCTTGGGTTCTCCTGGTAGAGAACA
+
ffffffffffffffffffffffffffffffffffffffffffffffffffffffffffffffffffffffffffffffffffffffffffffffffffffffffffffffffffffffffffffffffffffffffffffffffffffff
@cA01~tB01_KU645197.1_18560_18680_0_1_0_0_0:0:0_0:0:0_fb/2
CCTTTAGAGTTGACAAAGGCTGCCGTGTGGTTTAAGGTGGCATAGAATGTCTTCTCAATAAATAATATTAAACCAATGGGTTACACCTAGTAAAAAATAAATCTAACTCACACTATAAAAACACTTCTTAGTTTTTATCTAGTTGTACAT
+
ffffffffffffffffffffffffffffffffffffffffffffffffffffffffffffffffffffffffffffffffffffffffffffffffffffffffffffffffffffffffffffffffffffffffffffffffffffff
@cA01~tB01_KU645197.1_48094_48219_0_1_0_0_0:0:0_2:0:0_fc/2
TCCTCATTTCATAAGCAGATACCAACATACAGGGGGAGACCATAGGTGGCTGAGGTCCCTCAGTTGCCAACAGCAGACTCAGACATTCTATCTCTCTGAGCTCAAGGAACCATCCCATGAATAGCTCTGAGTTACCATCCCATTGATTCT
+
ffffffffffffffffffffffffffffffffffffffffffffffffffffffffffffffffffffffffffffffffffffffffffffffffffffffffffffffffffffffffffffffffffffffffffffffffffffff
@rand_0_0_0_0_1_1_0:0:0_0:0:0_fd/2
TAACGAAAATCTCTCGCAGATGGACTCCGGCGTCATATAGCTGGCCAGATGCCGTCGAAGGCGCTCAAACTAGCAAGGAATTCTTGGCTGCACTCGGTCAACCATTAGCTACAGACGTGTCATGGGCCTGGCGCGGTATCCTATCCCAGA
+
ffffffffffffffffffffffffffffffffffffffffffffffffffffffffffffffffffffffffffffffffffffffffffffffffffffffffffffffffffffffffffffffffffffffffffffffffffffff
@cA01~tB01_KU645197.1_48159_48443_0_1_0_0_0:0:0_0:0:0_fe/2
TCCTGAGGGTCTTGTTCATCAGAGTCCTGGAGAGAGGGAAATGCTGAGTGAGGGAGGGTGCTCACATTTTCCAGGACTCTTTGGGAATAACAGTAGCCACGAGCCCGGGCCGAGGAGTACCTACCTCGCTATTCGCTGTTCTGTTTCCTG
+
ffffffffffffffffffffffffffffffffffffffffffffffffffffffffffffffffffffffffffffffffffffffffffffffffffffffffffffffffffffffffffffffffffffffffffffffffffffff
@cA01~tB01_KU645197.1_139472_139674_0_1_0_0_0:0:0_0:0:0_ff/2
GGAAGGGAATCTGGTGCTCTCTCTAGAAAGTCCTGCCTCTGTGGCTCCTGTCTTGGGCCAGGGACCATCCTGCTGGTGAGGAACACACATCCGCGTGCTCCCATCCTGCTTCCCCACATGGCCCTGAGCTCTCTGGCCTCTGCTTCGTGA
+
ffffffffffffffffffffffffffffffffffffffffffffffffffffffffffffffffffffffffffffffffffffffffffffffffffffffffffffffffffffffffffffffffffffffffffffffffffffff
@cA01~tB01_KU645197.1_146908_146686_1_0_0_0_0:0:0_0:0:0_100/2
CACTCAGACAGACAGACATGTGCCAGAGAGAAGTGTCCTTCCATGCTGACTTTGCTCAGAGACCTGGCACAGGTTAGAAGTTTCATTTCTGTTTTGTCTCCACAAAGTGCTTCTACGAGGAGAACCCAAGGACACCCATATTTCTGACCT
+
ffffffffffffffffffffffffffffffffffffffffffffffffffffffffffffffffffffffffffffffffffffffffffffffffffffffffffffffffffffffffffffffffffffffffffffffffffffff
@cA01~tB01_KU645197.1_138530_138381_1_0_0_0_0:0:0_0:0:0_101/2
TGGCTGTTTGACATAAGAGAATCTTGCTTCGCTATTTTTAATCGTGATTTCACCTTTGTTTCCTTTCCTTGGTGAATGCAATTTGTTTGACTCAAGAATGCTGTGGATGTAGAAATCCTAAAGCACATTCGCTGTGTATCAATCCCAGTG
+
ffffffffffffffffffffffffffffffffffffffffffffffffffffffffffffffffffffffffffffffffffffffffffffffffffffffffffffffffffffffffffffffffffffffffffffffffffffff
@rand_0_0_0_0_1_1_0:0:0_0:0:0_102/2
TAGAAATACGGGCGGTGCCAAGCATCTCTCAGACTCTGTTTTAATTAACGTTGTTATGCAAATGCTCTACGAAGTGGAGAATAATCGTTAATCCAGTTCCAGGATGTAGCCAACCGATTGAAGATTACGTGCAACAACAACTAGAGTAAT
+
ffffffffffffffffffffffffffffffffffffffffffffffffffffffffffffffffffffffffffffffffffffffffffffffffffffffffffffffffffffffffffffffffffffffffffffffffffffff
@cA01~tB01_KU645197.1_6220_6468_0_1_0_0_0:0:0_0:0:0_103/2
TTATGTGGGGGTGAAAGAGGAACCAGGATAGGCTGCACATCCAGGCTCTTATCAGCCTGGTTCAATCTCTTTTGGATGAATTGCAATCCTTGGCAGAAGGTATGAACTGATGAATAAGGCAGGCACCAGTGTCCACACACCCTGTTCCTG
+
ffffffffffffffffffffffffffffffffffffffffffffffffffffffffffffffffffffffffffffffffffffffffffffffffffffffffffffffffffffffffffffffffffffffffffffffffffffff
@rand_0_0_0_0_1_1_0:0:0_0:0:0_104/2
ACCCCAGGCGATCCAACCATGGCTGGTTTGACCATCGCGTGGGTTGGACTCTAGATGGGCCGATTTTCCAGGCGGTCTCTACTGTTATACGGTGTATGGAGAATGTACGCTCAGGTCCATACGTTTTCGTGGCGCAGGCCTTTGCAACTT
+
ffffffffffffffffffffffffffffffffffffffffffffffffffffffffffffffffffffffffffffffffffffffffffffffffffffffffffffffffffffffffffffffffffffffffffffffffffffff
@cA01~tB01_KU645197.1_161510_161662_0_1_0_0_0:0:0_0:0:0_105/2
TCTTTCTTTCTTTTTTTTTTTTTTGTGGTGAGGACCCTTAAGATCTACTCTCCCAGCCGGGCGTGGTGGCTCATGCCTGTAATCCCAGTACTTTGGGAGGCCGAGGCAGGCGGATCACGAGGTCAGGAGATCGAGACCATCCTGGCTAAC
+
ffffffffffffffffffffffffffffffffffffffffffffffffffffffffffffffffffffffffffffffffffffffffffffffffffffffffffffffffffffffffffffffffffffffffffffffffffffff
@rand_0_0_0_0_1_1_0:0:0_0:0:0_106/2
TGCGTTATTAACTCAGATTCAAACTGGCGGAGGATTTTTGGCACTTCTCTTTGTTGTTCGGACTTTTCTGTGGATCAAGAGATCAAAGTTTAACACGAGATCGGCAAGTGATAAAAATATCACTGTAATGGGTCACTGCAGAGGAAGTGG
+
ffffffffffffffffffffffffffffffffffffffffffffffffffffffffffffffffffffffffffffffffffffffffffffffffffffffffffffffffffffffffffffffffffffffffffffffffffffff
@cA01~tB01_KU645197.1_17882_18072_0_1_0_0_0:0:0_2:0:0_107/2
TTCCAGGTCTGCAGAGAGTAACAATGTCACTTGTTCATGTGATTCCCGATCCTTGGAACCTCCTATGTGCTGCATCTTTGGATGGAAATTGGAGTCCCAGAGACAAATGAGGCTCCACACTGCTTCCAGAATCTCAGAGTCCAGAGGTGC
+
ffffffffffffffffffffffffffffffffffffffffffffffffffffffffffffffffffffffffffffffffffffffffffffffffffffffffffffffffffffffffffffffffffffffffffffffffffffff
@cA01~tB01_KU645197.1_163031_163202_0_1_0_0_0:0:0_0:0:0_108/2
ATCAATCATTATCTATATATCTATCATTATTAGTGTTGATTATTTTTTTTTCTGGAGAACCCTGACTACTATAGCTTCCATGTTCCTGTCTCAACTGTCACCAGTCCCCTTAGCACAGGGCCTATCATAGCCATTCTACGGCCCAAGGAA
+
ffffffffffffffffffffffffffffffffffffffffffffffffffffffffffffffffffffffffffffffffffffffffffffffffffffffffffffffffffffffffffffffffffffffffffffffffffffff
@cA01~tB01_KU645197.1_36380_36241_1_0_0_0_0:0:0_1:0:0_109/2
TCCATTCTCAAAGGAAATGCCCTCCACCCCATGTCTACCCTGTGTTGTTTTATGTGAGTAATCTTACAGTATTAAAATCTAGTAGGAGTCTCTTACTCAGCACTTGCTCAAAGTTCTCAGCTGACACTTTTGTTGTAGGGAGACACCTTG
+
ffffffffffffffffffffffffffffffffffffffffffffffffffffffffffffffffffffffffffffffffffffffffffffffffffffffffffffffffffffffffffffffffffffffffffffffffffffff
@cA01~tB01_KU645197.1_15201_15026_1_0_0_0_0:0:0_0:0:0_10a/2
CTCAGAATCCTCCAGCACAGATCGTGGAATAGAGAAAGTGCTCTGTTCATCGCAACAAAAAACTTGCCCACTCACCCAAATCCCCCACCTCACCCCTACTTCCAATCACCTGTGGAGATTCAGATAGGCTATGGGGAGGTAAACATTGAT
+
ffffffffffffffffffffffffffffffffffffffffffffffffffffffffffffffffffffffffffffffffffffffffffffffffffffffffffffffffffffffffffffffffffffffffffffffffffffff
@cA01~tB01_KU645197.1_117308_117239_1_0_0_0_0:0:0_0:0:0_10b/2
TTTTGAGGTGGAGTTTCGCTCTTGTCACCCAGGCTGAGTGCAGTGGTGCGATCTCGGCTCACCGCAACCTCCACCTCCCAGGTTCAAGCGATTCTCCTGCCTCAGCCTCCCGAGTAGCTGGAATTACAGGCACACGCCACCACGCCCTAC
+
ffffffffffffffffffffffffffffffffffffffffffffffffffffffffffffffffffffffffffffffffffffffffffffffffffffffffffffffffffffffffffffffffffffffffffffffffffffff
@cA01~tB01_KU645197.1_159512_159414_1_0_0_0_0:0:0_0:0:0_10c/2
CTCACAATTCCAAACATGCAAGAGGCTCCCTCTTAACACGGCACTTACACACTTGCTGTTCCACCTTCCCTCATGCTGTTCCACCTCCCCTCAGACTATCTTTCAGCCTTCTGTCATCAGTAAAATTTATAAATTTTTTTTATAACTTCA
+
ffffffffffffffffffffffffffffffffffffffffffffffffffffffffffffffffffffffffffffffffffffffffffffffffffffffffffffffffffffffffffffffffffffffffffffffffffffff
@cA01~tB01_KU645197.1_154768_154626_1_0_0_0_0:0:0_0:0:0_10d/2
AAGAGAATTCTACTTTGCTTTTTTGATCTTGATTTCACTTTTGTGTCCTTTTCTTGGAGAATGTAATTTGAGTCAAGAGGGTTGTGGATGTAGAAACTGTAAAGCACATTCACTGTGTATCAATCCCAGTTCAGTCTTTCCAGAGAAGAC
+
ffffffffffffffffffffffffffffffffffffffffffffffffffffffffffffffffffffffffffffffffffffffffffffffffffffffffffffffffffffffffffffffffffffffffffffffffffffff
@cA01~tB01_KU645197.1_85747_85904_0_1_0_0_0:0:0_1:0:0_10e/2
TGCCCTCTTTTCTTTCTTTTTATGTGTCTGTGAATCTCTTAATCTCCTTCTTCTGGCTCATTTTGTGTGTGTTTATGTCTTTGCTTTTTGGTGTCCCTGATTTTTCTCGGTGTCTCTCAGCGATCCTATCATATGTGGGATTATTTGGAA
+
ffffffffffffffffffffffffffffffffffffffffffffffffffffffffffffffffffffffffffffffffffffffffffffffffffffffffffffffffffffffffffffffffffffffffffffffffffffff
@cA01~tB01_KU645197.1_131486_131608_0_1_0_0_0:0:0_0:0:0_10f/2
GTCACAGCTCCCTTCACCTGAGCTGAGAACTCACTCCCCTGCTCTATGACCTAATGCTCTCTCTCTCTCTCTCTCACCCTCTACCCCATCGCTCTTCATGTCTATTTCCTCCTTCCACCTTCTCTGTCTCTTTAGGTCTCTGACCTCACT
+
ffffffffffffffffffffffffffffffffffffffffffffffffffffffffffffffffffffffffffffffffffffffffffffffffffffffffffffffffffffffffffffffffffffffffffffffffffffff
@rand_0_0_0_0_1_1_0:0:0_0:0:0_110/2
TAGGGATTGAACCCCAAGATTAGTAGGATTATGCCGAGCCAACGTGAAAAGATATGGTACGTCAATAAGCCCGCCCATGAGCCCGTCCGACGCCGCGATTCCTACGACCGCCGGTAGTTAGCGGCGATCTAGAGCTTAAAACATGGCCGA
+
ffffffffffffffffffffffffffffffffffffffffffffffffffffffffffffffffffffffffffffffffffffffffffffffffffffffffffffffffffffffffffffffffffffffffffffffffffffff
@cA01~tB01_KU645197.1_35203_35360_0_1_0_0_0:0:0_0:0:0_111/2
TCCAGGCCCATATCTCCAATCCAGGCTCAGATCTCCACCCTGGGCCCATATCTCCAATCCAGGCCCTTATCTCCACTCCAGGTCCATATCTCCTCTCCAGTCCCATATCTCCACTCCAGGCCCATATATCCTCTCCAGTCCCATATCTCC
+
ffffffffffffffffffffffffffffffffffffffffffffffffffffffffffffffffffffffffffffffffffffffffffffffffffffffffffffffffffffffffffffffffffffffffffffffffffffff
@cA01~tB01_KU645197.1_104113_103980_1_0_0_0_0:0:0_0:0:0_112/2
AAAATCAAGGTGACTGCGAGGCTGCCTTTTCTCTGAAGGTTCCAGGCGAGAATCGGCTTTTCACATTTCCCAGCTCCCAGAGGTTCCCACGCTCCTTGGCATCTGGTCCCCATCCTCCTTCCTCGAAGCCCACAAAAGCTCATCACATCT
+
ffffffffffffffffffffffffffffffffffffffffffffffffffffffffffffffffffffffffffffffffffffffffffffffffffffffffffffffffffffffffffffffffffffffffffffffffffffff
@cA01~tB01_KU645197.1_84419_84219_1_0_0_0_0:0:0_1:0:0_113/2
GTCAAGGACAAGTTAGGAAACCAAACAAGGACAGCCAGGTGTGGTGGTGGGCGCGAGTAATCCAACGACTGGGGAGGCTGAGGCAAGAGAATCACTTGAACTGGGGAGGCAGAGGTTTCAGTGAGCCAAGACTACACCACTACACTCCAG
+
ffffffffffffffffffffffffffffffffffffffffffffffffffffffffffffffffffffffffffffffffffffffffffffffffffffffffffffffffffffffffffffffffffffffffffffffffffffff
@cA01~tB01_KU645197.1_42452_42265_1_0_0_0_1:0:0_0:0:0_114/2
CCCACCTCAGGTTCTCAAAGTTCTAGGATGACACAAGTGAGCCACCTCACCCGGCCTAAAAGCCATTTTAATGGGGTGAGATGAAAACTCACTTTGATTTTAATTTGCGTTTCTCTGATGATGAGTGATACTGAGCACTTTTTCGTATGT
+
ffffffffffffffffffffffffffffffffffffffffffffffffffffffffffffffffffffffffffffffffffffffffffffffffffffffffffffffffffffffffffffffffffffffffffffffffffffff
@cA01~tB01_KU645197.1_143343_143205_1_0_0_0_0:0:0_0:0:0_115/2
GTCTGATGTGGAGATATGGGCCTGGAGTGGAGATATGGGCCTGGAGTGGAGATATGGGCCTAGAGGGGAGATCTGGGCCTGGAGTGGAGATATGGGTCTGATGTGGAGATATGGGCCTGGAGTGGAGATATGGGTCTGATGTGGAGATAT
+
ffffffffffffffffffffffffffffffffffffffffffffffffffffffffffffffffffffffffffffffffffffffffffffffffffffffffffffffffffffffffffffffffffffffffffffffffffffff
@cA01~tB01_KU645197.1_122915_123105_0_1_0_0_1:0:0_0:0:0_116/2
CCTGCCTGTGAGGAACACACACCCGCGTGCTACCATCCTGCTTCCCCACATGGCCCTGAGCTCTCTGGCCTCTGCTTCGTGAGACTTACTTTTTTTGTTGGAGCACCAGCGATGAAGGAGAAAGAAGAGGAGGATGGTGAAAGGGAGTTT
+
ffffffffffffffffffffffffffffffffffffffffffffffffffffffffffffffffffffffffffffffffffffffffffffffffffffffffffffffffffffffffffffffffffffffffffffffffffffff
@cA01~tB01_KU645197.1_23031_23101_0_1_0_0_0:0:0_1:0:0_117/2
TGTGGGGGTGAAAGAGGAACCAGGATAGGCTGCACATCCAGCCTCTTATCAGCCTGGTTCAATCTCTTTTGGATGAATTGGAATCCTTGGCAGTAGGTATGAACTGATGAATAAGGCAGGCACCAGTGTCCACACACCATGTTCCTGGTC
+
ffffffffffffffffffffffffffffffffffffffffffffffffffffffffffffffffffffffffffffffffffffffffffffffffffffffffffffffffffffffffffffffffffffffffffffffffffffff
@cA01~tB01_KU645197.1_82390_82544_0_1_0_0_0:0:0_0:0:0_118/2
CTTGACTCAGGAAAGGGAAAGAAAGGCCGGGGAGGGCAAGGTCAGAAATGTGGGCCGAGCATCCGAGGGTCCCCTCTTCCTAGTGTATGAGAGACTCCCCGACAGGACTTCCCTCCCATTTCAGGAAAATCCTCTTATGTGGGGAGATGA
+
ffffffffffffffffffffffffffffffffffffffffffffffffffffffffffffffffffffffffffffffffffffffffffffffffffffffffffffffffffffffffffffffffffffffffffffffffffffff
@cA01~tB01_KU645197.1_12406_12510_0_1_0_0_0:0:0_0:0:0_119/2
CATCAGATGTTCCCTTCCCTTCCCTCTCTCAAGCCCCCAGGAATTTATCCTCCAGTTAGGAATGCAGGCAGAACAAACATTGCATTTTTCCTGAGAAGGATGTCAGATTGGCAATCATTCTTCTAGCTTGTAGGAGGTCTCAGCTCCATA
+
ffffffffffffffffffffffffffffffffffffffffffffffffffffffffffffffffffffffffffffffffffffffffffffffffffffffffffffffffffffffffffffffffffffffffffffffffffffff
@cA01~tB01_KU645197.1_149339_149522_0_1_0_0_1:0:0_0:0:0_11a/2
CTAAAAAATACAAGAATTAGTCAGGCATGGTGGCGTGCACCTGTAATCACAGCTATTAGGGAGGCTGAGTCAGGAGAATCGTTTGAACCTAGGAAGCAGAGGTTGCAATGAGCCAAGATCGCACCACTTTGACTCCAGCTTGGACTAAGG
+
ffffffffffffffffffffffffffffffffffffffffffffffffffffffffffffffffffffffffffffffffffffffffffffffffffffffffffffffffffffffffffffffffffffffffffffffffffffff
@cA01~tB01_KU645197.1_152955_152876_1_0_0_0_0:0:0_0:0:0_11b/2
TCCTCCCTCAGCCTCTCCAGTAGCTGGGATTACAGACCACAACCACCACGCCCGGCTAACTCTTTTTGCATATTTTCTGTAGAGAGGATGTTTCACCATGTTGGCCAGGCTGGTCTCAAATTCCCAACCTCAGGTGATCCAATAGCCTCT
+
ffffffffffffffffffffffffffffffffffffffffffffffffffffffffffffffffffffffffffffffffffffffffffffffffffffffffffffffffffffffffffffffffffffffffffffffffffffff
@cA01~tB01_KU645197.1_154164_154308_0_1_0_0_0:0:0_0:0:0_11c/2
AAAGGGGAGCAGGAGCTAGTGCTGGTGCTGATCTCTGATTCCAAGATCTGAACTCACTCCAAGGAGTATTAGCGTTTACCTCCCCATGATCTATCTGTATCTCCACAGGTGATTGGAAGTAGGGGTGAGGTGGGGGATTTGGGTGAGGGG
+
ffffffffffffffffffffffffffffffffffffffffffffffffffffffffffffffffffffffffffffffffffffffffffffffffffffffffffffffffffffffffffffffffffffffffffffffffffffff
@cA01~tB01_KU645197.1_92337_92562_0_1_0_0_0:0:0_0:0:0_11d/2
ACTGGCCTTAGCCTCCTGCAGTGCTGGGTTACAGGAGTGAGCCACCGTTCACAGACTTGTATACTATGCTATAATAGGTCCCTTCATTTCCACCACCCCTCATATATCTGTCACTCCTTTGCCAGGTATTGATTTATGTGTAGGAGGAAT
+
ffffffffffffffffffffffffffffffffffffffffffffffffffffffffffffffffffffffffffffffffffffffffffffffffffffffffffffffffffffffffffffffffffffffffffffffffffffff
@cA01~tB01_KU645197.1_149622_149519_1_0_0_0_0:0:0_0:0:0_11e/2
CCTCCTTAGTCCAAGCTGGAGTCAAAGTGGTGCGATCTTGGCTCATTGCAACCTCTGCTTCCTAGGTTCAAACGATTCTCCTGACTCAGCCTCCCTAATAGCTGTGATTACAGGTGCACGCCACCATGCCTGACTAATTCTTGTATTTTT
+
ffffffffffffffffffffffffffffffffffffffffffffffffffffffffffffffffffffffffffffffffffffffffffffffffffffffffffffffffffffffffffffffffffffffffffffffffffffff
@cA01~tB01_KU645197.1_70428_70532_0_1_0_0_0:0:0_0:0:0_11f/2
GGTAGCCAACCTTCTTGTTTGGTTTTTTAACTTGTCCTTCACCTGGGTTCCTGTGTTGGTTTCCTGATGTTGCTGGAGAAAATTATCACAAACATGGCGGCAGGAGAGAACACACTGACCCCTTCCACTTCTGGAGACAGAAATCAGACC
+
ffffffffffffffffffffffffffffffffffffffffffffffffffffffffffffffffffffffffffffffffffffffffffffffffffffffffffffffffffffffffffffffffffffffffffffffffffffff
@cA01~tB01_KU645197.1_106635_106787_0_1_0_0_0:0:0_0:0:0_120/2
ACATGGTGGTATCTGTTGGAGGTGTCTTGGGCCTCTGAGAAGGGGAAGTGATTTTTGTCTGTGTGAAAACGCAGTGATCCAACTGTGCATATGTCACCTCCTGAGGGTCTTGATCATCAGAGTCCTGGAGAGAGGGAAATGCTGAGTGAG
+
ffffffffffffffffffffffffffffffffffffffffffffffffffffffffffffffffffffffffffffffffffffffffffffffffffffffffffffffffffffffffffffffffffffffffffffffffffffff
@cA01~tB01_KU645197.1_96224_96511_0_1_0_0_0:0:0_0:0:0_121/2
ACCTATGCACATCCTCCTGTATACATGAAATCATCTCTAGATTACCTATAATTCCTGATACAGCCTACACACAGCTTCATTTGTGTCCATTTAACATAGTTATGCTTTTTGAAACTCTGTGGATACTTTCTCTCAATATTTTTGATTTAT
+
ffffffffffffffffffffffffffffffffffffffffffffffffffffffffffffffffffffffffffffffffffffffffffffffffffffffffffffffffffffffffffffffffffffffffffffffffffffff
@cA01~tB01_KU645197.1_2212_2028_1_0_0_0_1:0:0_0:0:0_122/2
AAAAACTATGTTGAATCGACACAAATTGAGTGGCGTGTAGGCTGTGTCAGGAATTATAAGTAATCAAGAGATGATTTCATGTATACAGGAGGATGTGCATGGGTTCTATGCAATTGCTATGCTATTTTTTTTTTTTTTGAGACAGTCTCA
+
ffffffffffffffffffffffffffffffffffffffffffffffffffffffffffffffffffffffffffffffffffffffffffffffffffffffffffffffffffffffffffffffffffffffffffffffffffffff
@cA01~tB01_KU645197.1_26242_26079_1_0_0_0_0:0:0_0:0:0_123/2
AGCTTACCACCTTTAACATTTTTTTTTTGAGGCGGAGTCTAGCTCTGTCCCCTATGCTGGAGTGCATTGGCACAATCTCAGCTCACTGCAACTTCCGCCTCCTGGGTTCAAGCGATTCTCTTGCCTCAGCCACCTGAGTAGCTGGTGCTA
+
ffffffffffffffffffffffffffffffffffffffffffffffffffffffffffffffffffffffffffffffffffffffffffffffffffffffffffffffffffffffffffffffffffffffffffffffffffffff
@cA01~tB01_KU645197.1_2199_1929_1_0_0_0_0:0:0_0:0:0_124/2
AGTCACTCCTCCATATCTCTGGGGTTTACACATGTTTATTGAATCAGCAATAAATCAAAAATATTTTGAGAAAAAAAATCCCCGAAGTTTCAAAAAGCAAAAAACTATGTTGAATCGACACAAATTGAGTGGCGTGTAGGCTGTGTCAGG
+
ffffffffffffffffffffffffffffffffffffffffffffffffffffffffffffffffffffffffffffffffffffffffffffffffffffffffffffffffffffffffffffffffffffffffffffffffffffff
@cA01~tB01_KU645197.1_132328_132200_1_0_0_0_0:0:0_0:0:0_125/2
CAGCCTCGGTGTGAGGGAGGGATCAGGGCACAGGATGGCCGACAGGGCACCTCCAAACCCTCCTACATGGCCTGCATGGAGGCCCACGGCCAGGGCTCCAGGCACCCAGGCAGATGGAGAAAGCGGTCAGGAGAGACCCAGAGGAGGGAG
+
ffffffffffffffffffffffffffffffffffffffffffffffffffffffffffffffffffffffffffffffffffffffffffffffffffffffffffffffffffffffffffffffffffffffffffffffffffffff
@cA01~tB01_KU645197.1_58273_58359_0_1_0_0_0:0:0_0:0:0_126/2
CACAACAGTGAAGAGAGTATTTATCCTCTATGACAGAGGAAACCATCAATATTAATGCACAGAAAAAGCAAATAACTGAAACAAGAAAGAGCAGTTTTGTGACAGGGTAAAAATTGACAACAGTTTTAGAATGCTCCTAACTTGAGTTCC
+
ffffffffffffffffffffffffffffffffffffffffffffffffffffffffffffffffffffffffffffffffffffffffffffffffffffffffffffffffffffffffffffffffffffffffffffffffffffff
@cA01~tB01_KU645197.1_51897_51831_1_0_0_0_0:0:0_0:0:0_127/2
GAATAATTGTCCCCAATGATGACTGCATTCTAATCCCTGCAGTCTGTGACTATTTATGTTATAGGGGAAGGCACTGAAGGGGAAGATGGAGCTCAGGTTGTTGAGTTGACCTTGAGATGGGGAGACAGCCTGGACTGTCCTGCTGGGCTC
+
ffffffffffffffffffffffffffffffffffffffffffffffffffffffffffffffffffffffffffffffffffffffffffffffffffffffffffffffffffffffffffffffffffffffffffffffffffffff
@cA01~tB01_KU645197.1_79936_79810_1_0_0_0_0:0:0_0:0:0_128/2
AGTCGGTCCTCTGTATCTGTGGGATTTACAGGTGTTTATTGAACCAAATATAAATCAAAAATATTCAGAGAAAAAATCCACAAAGTTTCAAAAAGCAAAACTATGTTGAATGGACACAAATGAAGCTGTGTGTAGGCTGTATCAGGAATT
+
ffffffffffffffffffffffffffffffffffffffffffffffffffffffffffffffffffffffffffffffffffffffffffffffffffffffffffffffffffffffffffffffffffffffffffffffffffffff
@cA01~tB01_KU645197.1_91858_91918_0_1_0_0_0:0:0_0:0:0_129/2
CCGTGTTTTTCATTAATGTCACAAATATCTGATTAGTGAGACCTTCTCTGTCACCCAAAATTATACACTCAGCATTATCTATTATTGATTTTGAATTCTGGCTGGGCAAAGTGGCTCACGCCTGTAATCCCAGTACTTTGGGTTGCTGAG
+
ffffffffffffffffffffffffffffffffffffffffffffffffffffffffffffffffffffffffffffffffffffffffffffffffffffffffffffffffffffffffffffffffffffffffffffffffffffff
@cA01~tB01_KU645197.1_82084_82196_0_1_0_0_1:0:0_0:0:0_12a/2
CCCAGGAACAAGGATCTCGGCTGTGCAGAGACTCAGCCTCCAGGCCCAGATCTCTACCTCCAGGCCTAGATCTACACAACAGGCCCAGATCTCCACTCCAGGTCCGTATCTCCACTCCAGACCCATATCTCCTCTCCAGGCTGATAAGTC
+
ffffffffffffffffffffffffffffffffffffffffffffffffffffffffffffffffffffffffffffffffffffffffffffffffffffffffffffffffffffffffffffffffffffffffffffffffffffff
@cA01~tB01_KU645197.1_44514_44373_1_0_0_0_0:0:0_0:0:0_12b/2
AGACTGGTCACATCTCACATGGCATCACTCAGTGCCTTCTTCCTTACCACACCTCTTTCTCTGAGTGCTGCTCTCCCTTCTTCCTCATCTTTTGAAAACTTGGGGATTCTATTGGGTTCACCAAGATGAAAATCCCTCATAATCTCCTGG
+
ffffffffffffffffffffffffffffffffffffffffffffffffffffffffffffffffffffffffffffffffffffffffffffffffffffffffffffffffffffffffffffffffffffffffffffffffffffff
@cA01~tB01_KU645197.1_16888_17106_0_1_0_0_0:0:0_0:0:0_12c/2
ATTTTCCAGGACTCTTTGGGAATAACACTAGCCACGAGGCTGGGCCGAGGAGCACCTACCTCCCTGTTCACTGTTCTGTTCCCTGCAGGCTCTTGGTCCATTACAACAGCATCTGTAGAAGACGGAAGTCAACAAAACAGCTCAGAGGGC
+
ffffffffffffffffffffffffffffffffffffffffffffffffffffffffffffffffffffffffffffffffffffffffffffffffffffffffffffffffffffffffffffffffffffffffffffffffffffff
@cA01~tB01_KU645197.1_94149_93937_1_0_0_0_0:0:0_1:0:0_12d/2
GCCCAACCTGGGTTTTGTACCCTGGAGCCACAGGAAGCACTCAGCTAAAGCACTGCATCACGTCCTCCTCCAGGAAGAACAGGAAGACAGCCCAGGCTGTTCTGGGACTTTCCTCCTGATCTCAGGACGTTGCTGTCTTAGTCCATTGTT
+
ffffffffffffffffffffffffffffffffffffffffffffffffffffffffffffffffffffffffffffffffffffffffffffffffffffffffffffffffffffffffffffffffffffffffffffffffffffff
@cA01~tB01_KU645197.1_18092_18236_0_1_0_0_0:0:0_0:0:0_12e/2
ATTTATACTTTGTTCAATAAAGACCTGTAAACCCCACAGATACGGAGGAGTGACCGTATATTTATAGTATGAAAGATGATGTGTTGATATGTGTCCCCATGGAGATGAGACTAACAAGGCCTATGACTCTACAAATGTTTCATCGTGGAA
+
ffffffffffffffffffffffffffffffffffffffffffffffffffffffffffffffffffffffffffffffffffffffffffffffffffffffffffffffffffffffffffffffffffffffffffffffffffffff
@cA01~tB01_KU645197.1_113440_113253_1_0_0_0_1:0:0_0:0:0_12f/2
GCGGCAAGGGAATCAGAGGTTACTAGAGACAGAGGGACAGAGAAGAGGGAGGGAGACAGATGGAAGGACCTGCACCAGGAGTTATGGGCACAGAAAAGAACATGAAGACACAGAGAGGAAGGAGAGAGACAGACACCAGGGAGGGGAAGC
+
ffffffffffffffffffffffffffffffffffffffffffffffffffffffffffffffffffffffffffffffffffffffffffffffffffffffffffffffffffffffffffffffffffffffffffffffffffffff
@cA01~tB01_KU645197.1_160499_160634_0_1_0_0_0:0:0_0:0:0_130/2
AATGCATGTGGTTTGCATTATGTTTCTATAGGACAGAACTTACCTGTAGATGTAAGGGAGTCACAACAAAATTACAAGCATTGTTTTTGGTGGAAATGAGAAAAATGATTACAAATTTACATGGAAAAGCAAATAGCCAATAATAATAAT
+
ffffffffffffffffffffffffffffffffffffffffffffffffffffffffffffffffffffffffffffffffffffffffffffffffffffffffffffffffffffffffffffffffffffffffffffffffffffff
@cA01~tB01_KU645197.1_60867_60996_0_1_0_0_2:0:0_0:0:0_131/2
TTAGAAGAACGAGCAGAATCCAGAACAAAAACCATATGATCATCTCAATAGACATAAAGAAAAGCATCTGAAAAGAAATTCAACATCCTTACCTGATGAAAACCCTCAAAAACTTAGGCATAGAAAGAACATACCTCAAAATAATAAAAG
+
ffffffffffffffffffffffffffffffffffffffffffffffffffffffffffffffffffffffffffffffffffffffffffffffffffffffffffffffffffffffffffffffffffffffffffffffffffffff
@cA01~tB01_KU645197.1_101462_101283_1_0_0_0_1:0:0_0:0:0_132/2
GCATGGAGGCCCGCGGCCAGGGCTCCAGGCACCCAGGCAGATGGAGAAAGTGGTCAGGACAGACCCAGAGGAGGGAGACTCGGCTCAGTTTGGGGAGATCAGAGGCTCCCTCAGACCCTAAACCTTACCCATTTCCCAGAAGCCCATACT
+
ffffffffffffffffffffffffffffffffffffffffffffffffffffffffffffffffffffffffffffffffffffffffffffffffffffffffffffffffffffffffffffffffffffffffffffffffffffff
@cA01~tB01_KU645197.1_100519_100337_1_0_0_0_0:0:0_0:0:0_133/2
TTTGAAAGTGGAGGAAGGCCAGAAGCCACGGAATGCAGGTGGCCTTTAGGGGCTGGAGAAGTCAATGGAACTGATTCTCCCGAGTCTCCAGAGGGAATGCAGCCCTGCAGATGCCTTGATTGTAGCCCAGGAAGAACAGGGTCTGATTTC
+
ffffffffffffffffffffffffffffffffffffffffffffffffffffffffffffffffffffffffffffffffffffffffffffffffffffffffffffffffffffffffffffffffffffffffffffffffffffff
@cA01~tB01_KU645197.1_144390_144538_0_1_0_0_0:0:0_0:0:0_134/2
AAAGCCTCTGACCTGTGACCATGATCACCAGGGGGTTGCTGGGTGTCGACCACCCAGTGAGGGAGTGTGGGCGTGAACCCCGACATCTGTAGGTCCCTGCATGTGCTGGGGTCACAGGGCCCATGATGAAGCTCTCCTGGAATATTCTGC
+
ffffffffffffffffffffffffffffffffffffffffffffffffffffffffffffffffffffffffffffffffffffffffffffffffffffffffffffffffffffffffffffffffffffffffffffffffffffff
@cA01~tB01_KU645197.1_7465_7646_0_1_0_0_0:0:0_0:0:0_135/2
AGTGATCCTTTCATATGTGGGGTTATTTGGAATGTGAGCCACAGAATCCAGTCTGGAGACCACAAGTTCACACAGCATACAGGGGTTGGTGTTCTGGGGCCATGATATCCTGGGACGATTACTCTCCATTACATGGAAGGCAGAGGTGTC
+
ffffffffffffffffffffffffffffffffffffffffffffffffffffffffffffffffffffffffffffffffffffffffffffffffffffffffffffffffffffffffffffffffffffffffffffffffffffff
@cA01~tB01_KU645197.1_150014_149907_1_0_0_0_0:0:0_0:0:0_136/2
TTGCCTGTCTTGCAGATAAAAGCCATTTTACTTTATTTATTTATTTATTTATTTATGTTGAGATGGAGTTTCACTCATAGTCGCCCAGGCTGGAGTGCAAGGGTGTGATCTCGGCTCACTGCAACCTCTGCCTCCCGCGTTCAACTGATT
+
ffffffffffffffffffffffffffffffffffffffffffffffffffffffffffffffffffffffffffffffffffffffffffffffffffffffffffffffffffffffffffffffffffffffffffffffffffffff
@cA01~tB01_KU645197.1_51791_51614_1_0_0_0_0:0:0_0:0:0_137/2
TCACACCCACACTTCCTCACTGGGTGGTCAGCACCCAGCAACCCCCTGGTGATCATGGTCACAGGTCAGAGGGCTCCTGTCTGGGATTCTCCTTGTCCCACCTCCTGAGTCCCAGAGCTTCTGGTGGGAGTGTCCACCAGCGTCCCATCA
+
ffffffffffffffffffffffffffffffffffffffffffffffffffffffffffffffffffffffffffffffffffffffffffffffffffffffffffffffffffffffffffffffffffffffffffffffffffffff
@cA01~tB01_KU645197.1_134463_134291_1_0_0_0_0:0:0_1:0:0_138/2
GCAGAAGTTGCTTAGTATGAGGTAATCCCAATGGTCTATTTTTGCTTCGATTACTTGTGTTTTCAAGGTTTAAAACAAAATGTCTTTCTTCAGACAAATGTCGTGGAGCATTTCCCCAATATTTTGTTCTACGTGTTTCATAGGTTCAGG
+
ffffffffffffffffffffffffffffffffffffffffffffffffffffffffffffffffffffffffffffffffffffffffffffffffffffffffffffffffffffffffffffffffffffffffffffffffffffff
@cA01~tB01_KU645197.1_20962_20845_1_0_0_0_1:0:0_0:0:0_139/2
TTGTGGTGGGGATCTGGGCTTGGAGGCTGGGTCTCTGCACAGCCGACAGCCCTGTTCTTGGGTGCAGGTAGGCACTGAGGGTGAGTTTAACTTCAGTCCAGGAAGGGCCTGCCTACCAAGACTCACAGCCCAGTGAGGGCAGCAAGGGAG
+
ffffffffffffffffffffffffffffffffffffffffffffffffffffffffffffffffffffffffffffffffffffffffffffffffffffffffffffffffffffffffffffffffffffffffffffffffffffff
@cA01~tB01_KU645197.1_141399_141589_0_1_0_0_1:0:0_0:0:0_13a/2
CAGCTGGTCCAACATTCTGAAACCCCATCTCTACTAAAAATACACACACAAAAAAATTTATCTGTGCATGGTGGCACGTGCCTGTAATCCTAGGGGAGGCTACTGGGGAGGCTGAGGGAAGACAATCGCTTGAACCTGGGAGGCGGAGGT
+
ffffffffffffffffffffffffffffffffffffffffffffffffffffffffffffffffffffffffffffffffffffffffffffffffffffffffffffffffffffffffffffffffffffffffffffffffffffff
@cA01~tB01_KU645197.1_37822_37943_0_1_0_0_0:0:0_2:0:0_13b/2
TCCCTCATTCTTCTCTGTCCCTCTGTCTCTAGTAGCCTCTGATTCCCTTGCCGCTGGGCTCAGCCTCATCTTTTGGGCTGTTGTATCTATTTCGAACTAATGTCTTTCCTGCTGTCTATGTGGGGGTGGAAGAGGAACCAGGATAGGCTG
+
ffffffffffffffffffffffffffffffffffffffffffffffffffffffffffffffffffffffffffffffffffffffffffffffffffffffffffffffffffffffffffffffffffffffffffffffffffffff
@cA01~tB01_KU645197.1_84713_84532_1_0_0_0_0:0:0_0:0:0_13c/2
CACCAGGGGCCACCCTATGGAAGCTGGGGCCATGGAGAAGGCACAGACATGGCAGGAGAGGCTCCCAATCCCCATCAGGAACAGGGTGTGTGGTCACTGATGTCTGTCTTACTGATGAGTTGATACCACCTGCCAGAGACTCCAATTTGT
+
ffffffffffffffffffffffffffffffffffffffffffffffffffffffffffffffffffffffffffffffffffffffffffffffffffffffffffffffffffffffffffffffffffffffffffffffffffffff
@cA01~tB01_KU645197.1_51464_51608_0_1_0_0_0:0:0_1:0:0_13d/2
GACGCTGGTGGACACTCCCACCAGAAGCTCTGGGACTCAGGAGGTGGGACAAGGAGAATCCCAGAGAGGAGCCCTCTGACCTGTGACCATGATCACCAGGGGGTTGCTGGGTGCTGACCACCCAGTGAGGAAGTGTGGGTGTGAACCCCG
+
ffffffffffffffffffffffffffffffffffffffffffffffffffffffffffffffffffffffffffffffffffffffffffffffffffffffffffffffffffffffffffffffffffffffffffffffffffffff
@cA01~tB01_KU645197.1_118310_118382_0_1_0_0_0:0:0_0:0:0_13e/2
CTCAAAATATGTTACAGAGCTGTAGTAAGCAAAACAGCATGACATTGGCATAAAGAAAGGCACATAGAACAATGGAGCAGAATGAATAACACAGATATATTCCATGCATTTACATCCAATGGTTTTTATTTTTTCTTTTGAGATGGAGTC
+
ffffffffffffffffffffffffffffffffffffffffffffffffffffffffffffffffffffffffffffffffffffffffffffffffffffffffffffffffffffffffffffffffffffffffffffffffffffff
@cA01~tB01_KU645197.1_45726_45616_1_0_0_0_1:0:0_0:0:0_13f/2
AGTAGATGGATATAAGATATGTTTGTGAGGTAGAATCATTGACTGGAAAGGCTTACTGGGTTTGATTTTCCTACTTGTTTAATCCTCGCTTAATTAATTTCTTTCTGAGATTTATTCATCCTACACATAAATCAATACCTGGCAAAGGAG
+
ffffffffffffffffffffffffffffffffffffffffffffffffffffffffffffffffffffffffffffffffffffffffffffffffffffffffffffffffffffffffffffffffffffffffffffffffffffff
@cA01~tB01_KU645197.1_110903_110721_1_0_0_0_0:0:0_0:0:0_140/2
CCCAGATTGGCTATATGGGCCTAGGGTGGGAATATCAGCCTGGAGTGGAGATATGTGCCTGGAGTGGAGATATGGGCTTGGGGTAGGGATATGGGAATGGAGGCTGGGTCTCTGCACAGCCGAGAGCCCTGTTCTTGGGTGCAGGTAGGC
+
ffffffffffffffffffffffffffffffffffffffffffffffffffffffffffffffffffffffffffffffffffffffffffffffffffffffffffffffffffffffffffffffffffffffffffffffffffffff
@cA01~tB01_KU645197.1_91164_91287_0_1_0_0_0:0:0_0:0:0_141/2
GGAAAGGAGGAATGAAGATTGCAGATGGAATTACGGTTGCTAGTCAGCTGAACTTAAAACAAGGGTATCCTGAATGATTTCCGGGAGATTATGATGGATTTTCATCTTGGTGAACCCAATAGAATCCCCAAGTTTTCAAAAGATAAGGAA
+
ffffffffffffffffffffffffffffffffffffffffffffffffffffffffffffffffffffffffffffffffffffffffffffffffffffffffffffffffffffffffffffffffffffffffffffffffffffff
@cA01~tB01_KU645197.1_93152_93377_0_1_0_0_0:0:0_0:0:0_142/2
AAATAGTGTTGAAGCCCGTGTGAAATGTGCTATTCTTTGTGATCTCGGGAGACACATGTTAGGCTGCTGTTCTACCTGACAGGCTGGGGGAAGGACCACCCCCTCGACTATCTATTGCTTCAATACCACCTGTCCTCCTGTGAATTAGTA
+
ffffffffffffffffffffffffffffffffffffffffffffffffffffffffffffffffffffffffffffffffffffffffffffffffffffffffffffffffffffffffffffffffffffffffffffffffffffff
@cA01~tB01_KU645197.1_116594_116723_0_1_0_0_1:0:0_0:0:0_143/2
ACCCAGGAGGCGGAGGTTGCAATGAGCCAAGGTCGCACCACTTTGACTCCAGCTTGGGCTAAGGAGGGAAACTCTTTCTCAAAAAAGAAAAAAAAAAAAAAGAGAACTTTCATAGTATCCAGCAATTTCACTACTGGGTTTATATCCAAA
+
ffffffffffffffffffffffffffffffffffffffffffffffffffffffffffffffffffffffffffffffffffffffffffffffffffffffffffffffffffffffffffffffffffffffffffffffffffffff
@cA01~tB01_KU645197.1_151667_151381_1_0_0_0_0:0:0_1:0:0_144/2
TAACAGAGTGTTGGCCATGAACCAACCTCAAAGATTTCCGTTGAGTAGAGGACAAGCACCCTCATTTCCTCACATCTCTCCTGTCCCGTGTTCTAGGAAACCCTTCAAGTAGTTGGCCTTCACCCACAGAACCAAGCTCCAAATCTGGTG
+
ffffffffffffffffffffffffffffffffffffffffffffffffffffffffffffffffffffffffffffffffffffffffffffffffffffffffffffffffffffffffffffffffffffffffffffffffffffff
@cA01~tB01_KU645197.1_41206_41045_1_0_0_0_0:0:0_0:0:0_145/2
CTCCTGACCACGTGATCCACCCGCATCAGCCTCCCAAAGTGCTGGGATTACAGGCATGGGCCACCAGGCCCAGCCACATTTACCATTTTTAAGTGTAAAGTCTAGTGGTCATAAATACATTTTTATATATATATATATATACATTTTTTT
+
ffffffffffffffffffffffffffffffffffffffffffffffffffffffffffffffffffffffffffffffffffffffffffffffffffffffffffffffffffffffffffffffffffffffffffffffffffffff
@cA01~tB01_KU645197.1_146005_145835_1_0_0_0_1:0:0_0:0:0_146/2
CCTCTTCCACCCCCACATAGACAGCAGGAAAGAGACTAGTGGGAAAGAGATACAACAGCCCAAGAGATGAGGCTCTCTTCACAGTGGGAAGGGAGTCAGGGGCTACTGGAGACAGAGGGACAGAGAAGAGGGAGGAAGACAAATGGAGGG
+
ffffffffffffffffffffffffffffffffffffffffffffffffffffffffffffffffffffffffffffffffffffffffffffffffffffffffffffffffffffffffffffffffffffffffffffffffffffff
@cA01~tB01_KU645197.1_134837_134798_1_0_0_0_0:0:0_1:0:0_147/2
AGGCAAGAGAATGATTGAACCCAGGAGGCTGAGGTTGCAGTGAACAGAGATTGCACCTTTGCACTCCAGCCTGAGTGACAGAGCAAGACTCCATCTCAAAAGAAAAAATAAAAAACCATTGGATGTAAATGCATGGAATATATCTGTGTT
+
ffffffffffffffffffffffffffffffffffffffffffffffffffffffffffffffffffffffffffffffffffffffffffffffffffffffffffffffffffffffffffffffffffffffffffffffffffffff
@cA01~tB01_KU645197.1_146672_146827_0_1_0_0_0:0:0_0:0:0_148/2
TACACACAGTATTTAGGGGTTGGTGTTCTGGGGCCATGATATCCTGGGATAATTATGGCTCCACTGCATGGAAGGCAGAGGTGTCAGAATAAACATGGCATCTGTAGATGCCACAAGGCCTGAGGCCACAGGGCCCAACTCAGGTCAGAA
+
ffffffffffffffffffffffffffffffffffffffffffffffffffffffffffffffffffffffffffffffffffffffffffffffffffffffffffffffffffffffffffffffffffffffffffffffffffffff
@cA01~tB01_KU645197.1_134186_134355_0_1_0_0_0:0:0_0:0:0_149/2
GCACCTCTACCTGTCACCATACACAAAAATCAAATGAAAATGGATTAAAGATGTGAGTCTAAGGCCTGAACCTATGAAACACGTAGAACAAAATATTGGGGAAATGCTCCAGGACATTTGTCTGAAGAAAGACATTTTGTTTTAAACCTT
+
ffffffffffffffffffffffffffffffffffffffffffffffffffffffffffffffffffffffffffffffffffffffffffffffffffffffffffffffffffffffffffffffffffffffffffffffffffffff
@cA01~tB01_KU645197.1_84337_84437_0_1_0_0_0:0:0_0:0:0_14a/2
CTGCCATGTCTGTGCCTTCTCCATGGCCCCAGCTTCCATAGGGTGGCCCCTGGTGCTGGTTCCAGGAGCATCAACCCCTTCCTATGTGGATGGAGCCTGGTGGTAACATCAGCATCCTGCCCTTGCTGATCTCAGGGTAGCCAACCTTCT
+
ffffffffffffffffffffffffffffffffffffffffffffffffffffffffffffffffffffffffffffffffffffffffffffffffffffffffffffffffffffffffffffffffffffffffffffffffffffff
@cA01~tB01_KU645197.1_13190_13299_0_1_0_0_0:0:0_0:0:0_14b/2
TCAGTGTCCCAAGGGCAGAAGCCAAATGCATCTTGTTCACCGTTTGTGGAAGGCAGGAGAATGCTGTCCCACCCCAAAATGTCCCTGTCCTAGCCTCCATAGCTTGTGAATATGTTATTTTACATGGAAAGGAGGAATGAAGATTGTAGA
+
ffffffffffffffffffffffffffffffffffffffffffffffffffffffffffffffffffffffffffffffffffffffffffffffffffffffffffffffffffffffffffffffffffffffffffffffffffffff
@cA01~tB01_KU645197.1_5489_5654_0_1_0_0_0:0:0_0:0:0_14c/2
CCCACTCCCCTCTTCCTCCTCCTTTCATGTGCACCCTTGTGATTACACTGAGCCCAGTGGGACAGTCCAGGCTGTCTCCCCATGAGCTCCATCTTCCCCTTCAGTCCCTTCCCCTATAACATAAATAGTCACAGACTCCAGGGATTAGAA
+
ffffffffffffffffffffffffffffffffffffffffffffffffffffffffffffffffffffffffffffffffffffffffffffffffffffffffffffffffffffffffffffffffffffffffffffffffffffff
@cA01~tB01_KU645197.1_130471_130279_1_0_0_0_0:0:0_0:0:0_14d/2
GAGTGTCCAGACTTTCTTCTCATTGTCATTGGGATGCAGAGTGAATGATCCAGGACTTGGAGGCCCAGGTGGCTGTAAGGAAGATGAGCTTGGTATTCTTATGGAGAGAGACTGACTTGGTGAGGTCTGTGCCAACAGAGACAGAGAAAC
+
ffffffffffffffffffffffffffffffffffffffffffffffffffffffffffffffffffffffffffffffffffffffffffffffffffffffffffffffffffffffffffffffffffffffffffffffffffffff
@cA01~tB01_KU645197.1_125367_125179_1_0_0_0_1:0:0_0:0:0_14e/2
AAATCATAAAAAATGTACAATAACTAGATAAAAACTAAGAAGTGTTTTTATAGTGTGAGAATAAGTTTAGATTTATTATTTCCTATGTGTAACCCTTTGGTTTAATATTATTTATTGAGAAGACATTCTATGCCACCTTAAACCACACGG
+
ffffffffffffffffffffffffffffffffffffffffffffffffffffffffffffffffffffffffffffffffffffffffffffffffffffffffffffffffffffffffffffffffffffffffffffffffffffff
@cA01~tB01_KU645197.1_19345_19535_0_1_0_0_0:0:0_1:0:0_14f/2
CACGAGATGCCTAAAATCTGTGCTAACGTGAAAGACTTTTCATGTATTTTTATTGTTTTAATCTGAGATTCAAACTCTTCTTCATGTGTAATATGCAAAATATTTAATAGGTATTATTAAGGTTTTCAGAGTCATTGTGACTAATAAACC
+
ffffffffffffffffffffffffffffffffffffffffffffffffffffffffffffffffffffffffffffffffffffffffffffffffffffffffffffffffffffffffffffffffffffffffffffffffffffff
@cA01~tB01_KU645197.1_21246_21407_0_1_0_0_0:0:0_0:0:0_150/2
CATAAAACAACACAGGGTAGACATGGGGTGGAGGGCATGTCTTTGAGAATGGAATATCAGCAGATGCCTGAATGAAAATAAGCAACTGAGCCCCCATCAGAGGATTTGGAATGTCAGGGCCATGGCTGTGGTTTCCCACCTCTTCTGGTG
+
ffffffffffffffffffffffffffffffffffffffffffffffffffffffffffffffffffffffffffffffffffffffffffffffffffffffffffffffffffffffffffffffffffffffffffffffffffffff
@cA01~tB01_KU645197.1_121596_121824_0_1_0_0_0:0:0_0:0:0_151/2
TGAGTCAAACAACTTGCATTCTCCAAGAAAAGGAAACAAAAGTGAAATCAAGATAAAAAAAGCGAAGTAGAATTCTCTTATGTCAAATGGCCAGGAAATAGTGTTGAAGCCCATGTGAAACGTGCTACTCTTTGTGATCTCAGGAGACAC
+
ffffffffffffffffffffffffffffffffffffffffffffffffffffffffffffffffffffffffffffffffffffffffffffffffffffffffffffffffffffffffffffffffffffffffffffffffffffff
@cA01~tB01_KU645197.1_90913_90750_1_0_0_0_0:0:0_0:0:0_152/2
AGGGAAGGGAAGGGAACATCTCATGAGGGTGGGTGTTTTAGAGAAGTTCCACTTGCCAAGGAATGAATTACTGTTGGTCATGAAGCAACCCTGGCTGACTCAGCAGAGCAAGAGCCTTGCCGTAACAGAGAACAGAGCTCATGCACGCAC
+
ffffffffffffffffffffffffffffffffffffffffffffffffffffffffffffffffffffffffffffffffffffffffffffffffffffffffffffffffffffffffffffffffffffffffffffffffffffff
@cA01~tB01_KU645197.1_146702_146918_0_1_0_0_1:0:0_0:0:0_153/2
TCCCTGATTTATCTCTGTGTCTCTCAGTGATCCTATTATATGTAGGATTATTTGGAATATGAGCCTCAGAATCTAGTCTGGGGACACCAAGTACACACAGTATTTAGGGGTTGGTGTTCTGGGGCCATGATATCCTGGGATAATTATGGC
+
ffffffffffffffffffffffffffffffffffffffffffffffffffffffffffffffffffffffffffffffffffffffffffffffffffffffffffffffffffffffffffffffffffffffffffffffffffffff
@rand_0_0_0_0_1_1_0:0:0_0:0:0_154/2
CGGAGAAATTGGGACGTTTATACCAGTGTCTTCTATAGTATACAACGATACGTCCTTAGAGTTGGCCTGCTTATCGCTGCTGAGAAATCGGCCTGCCAATCCATATCTTGCTGGCTACGTCAGGACTATTAACTCGCGATGATTAAAAAA
+
ffffffffffffffffffffffffffffffffffffffffffffffffffffffffffffffffffffffffffffffffffffffffffffffffffffffffffffffffffffffffffffffffffffffffffffffffffffff
@cA01~tB01_KU645197.1_18277_18091_1_0_0_0_0:0:0_0:0:0_155/2
TTCTGGAAGCAGTGTGGAGCCTCATTTGTCTCTGGGACTCCAATTTCCATCCAAAGATGCAGCACATAGGAGGTTCCAAGGATCGGGAATCACATGAACAAGTGACATTGTTACTCTCTGCAGACCTGGAAAGCTGGCAGAGTCATTCCA
+
ffffffffffffffffffffffffffffffffffffffffffffffffffffffffffffffffffffffffffffffffffffffffffffffffffffffffffffffffffffffffffffffffffffffffffffffffffffff
@cA01~tB01_KU645197.1_124614_124458_1_0_0_0_1:0:0_0:0:0_156/2
CATGTCTGCCCTCATGGTTTCGGTAATGGGACTCTATTCTTGCCTGAAAGGCTTCTGGTGTTATCATTACCATGTCCACATAACCCCATCTGTTCTCCACTGGGTTCTCACCCCTGGACTCTGAGCTTCTGGAAGCAGGGTGGACCCTGA
+
ffffffffffffffffffffffffffffffffffffffffffffffffffffffffffffffffffffffffffffffffffffffffffffffffffffffffffffffffffffffffffffffffffffffffffffffffffffff
@cA01~tB01_KU645197.1_59032_59077_0_1_0_0_0:0:0_1:0:0_157/2
AACAGGTGTTGGCAAGGATGCAGAGAAAAGGAAACTCTTATACACTGTTGGCCGGTATGTAAATTAGTATAGCCTCTATGGAAGACAGTATGGAAATTTGGCAGAGAACCAAAAATAGAAGCACCCTTCGATCTAGGGGTCCCGCTGCTG
+
ffffffffffffffffffffffffffffffffffffffffffffffffffffffffffffffffffffffffffffffffffffffffffffffffffffffffffffffffffffffffffffffffffffffffffffffffffffff
@cA01~tB01_KU645197.1_118877_118717_1_0_0_0_0:0:0_0:0:0_158/2
CTCACCTCTCTCCTGTCTCGTGTTCTAGGAAACTCTTCAAATAGTTGGCCTTCACCCACTGAACCAAGCTCCGAAACCGGTGAGTACAGAACCCTCTTATATCCGCTTTTGGAAACCTGGGGAGGTGGAAACCTTGGATTCAGGCGTTGA
+
ffffffffffffffffffffffffffffffffffffffffffffffffffffffffffffffffffffffffffffffffffffffffffffffffffffffffffffffffffffffffffffffffffffffffffffffffffffff
@cA01~tB01_KU645197.1_36849_36739_1_0_0_0_0:0:0_0:0:0_159/2
GGGACCTATACATGTCGGGGTTCACAACCACACTACCCCAGTGGGTGGTCGGCACCCAGCAACCCCCTGGAGATCACGGTCACAGGTCAGAGGGCTCCTGTCTGGGATTCTCCTTGTCCCACCTCCTGAATCCCAGAGCTCCTGGTGGGC
+
ffffffffffffffffffffffffffffffffffffffffffffffffffffffffffffffffffffffffffffffffffffffffffffffffffffffffffffffffffffffffffffffffffffffffffffffffffffff
@cA01~tB01_KU645197.1_71784_71962_0_1_0_0_1:0:0_0:0:0_15a/2
AGGTCATTACAAGGATTGCCATTTCTTACTCACATGCAGGATGTAAAAGGTGGACCTCATGAAGGTAGAGAGTAGAATGGTGGATACCAGAGGTTAGGAAGGAAGGGGTGGAGGGTAACAAAAGAAGAATATAAAAGTATTTATTTATTT
+
ffffffffffffffffffffffffffffffffffffffffffffffffffffffffffffffffffffffffffffffffffffffffffffffffffffffffffffffffffffffffffffffffffffffffffffffffffffff
@cA01~tB01_KU645197.1_143460_143348_1_0_0_0_1:0:0_0:0:0_15b/2
GAGATATGGGCCTGGAGTGGAGATAGGGGCCTGGAGTGGAGATATGGGCCTGGAGTGGAGATCTGGGCCAGGAAGTGTTGATCTGGGCCTGGAGCCTGGGTCTCTCCACAGCTGAGAGCCCTGTTCTTGGCAGCAGGTAGCAGGGAGGCT
+
ffffffffffffffffffffffffffffffffffffffffffffffffffffffffffffffffffffffffffffffffffffffffffffffffffffffffffffffffffffffffffffffffffffffffffffffffffffff
@cA01~tB01_KU645197.1_58252_58177_1_0_0_0_0:0:0_0:0:0_15c/2
TTGGTTGTGCTTTTATGCTGCTTTTCTGTAATGTTGAACGTGAGGTGTGTTTACTTCATTCTGCCTGGCATTCACTGGATTTCTTGAACCTGTGGATTGATGGATGTGTCTACTTCCTCCAAATAATCAACAATTGCCTCTTTAAAGATT
+
ffffffffffffffffffffffffffffffffffffffffffffffffffffffffffffffffffffffffffffffffffffffffffffffffffffffffffffffffffffffffffffffffffffffffffffffffffffff
@cA01~tB01_KU645197.1_115308_115154_1_0_0_0_0:0:0_0:0:0_15d/2
GAAATAGACGTGAAGAGAGATGGGGTGGAGGGTGAGAGAGAGAGAGAGAGAGCATTAGGTCACAGAGCAGGGGAGTGAGTTCTCAGCTCAGGTGAAGGGAGCTGTGACAAGGAAGATCCTCCCTGAGGAAAATGCCTCTTCTCCTTCCAG
+
ffffffffffffffffffffffffffffffffffffffffffffffffffffffffffffffffffffffffffffffffffffffffffffffffffffffffffffffffffffffffffffffffffffffffffffffffffffff
@cA01~tB01_KU645197.1_38922_38734_1_0_0_0_0:0:0_0:0:0_15e/2
ACCAGGTGTCATAACAGAGAACAGACACAGGGGCCATACCGGGAGTTAGAAAAGACAGAAAGAGTTAAAGGAGACACACAGACAGACATGTCCCAGAGAGAGGTGTCCCTCCATGCTGACTTTGCTCAGAGACCTGGCACAGGTTAGAAG
+
ffffffffffffffffffffffffffffffffffffffffffffffffffffffffffffffffffffffffffffffffffffffffffffffffffffffffffffffffffffffffffffffffffffffffffffffffffffff
@rand_0_0_0_0_1_1_0:0:0_0:0:0_15f/2
TTCAGCTGTCACTTCTGAAACCACAGAGTCGAATGGAAAGAGATTTTTTGCCAAAGGTCCTTCATGCGTTCTAAGGTCTTAATTAGAAGGCTGAACACCTACCGTATCCAAGTATGTCGGGGAACGACATACAATTTTGTGAAGGCACCG
+
ffffffffffffffffffffffffffffffffffffffffffffffffffffffffffffffffffffffffffffffffffffffffffffffffffffffffffffffffffffffffffffffffffffffffffffffffffffff
@cA01~tB01_KU645197.1_43803_43580_1_0_0_0_0:0:0_0:0:0_160/2
AGCTCCAAAACCGGTGAGTACAGAACCCTCTTATATCCGCTTTTGGAACCCTGGGGAGGTGGGAACCTTGGATTCAGGCGTTGACTCAGCATCTCACAGCTCTGACATTGTACACTTGTCTTCCACCATCTCCGAACTCCAGATACTCCT
+
ffffffffffffffffffffffffffffffffffffffffffffffffffffffffffffffffffffffffffffffffffffffffffffffffffffffffffffffffffffffffffffffffffffffffffffffffffffff
@cA01~tB01_KU645197.1_126105_125902_1_0_0_0_0:0:0_0:0:0_161/2
ATGAGACAAATTTTAGATAAATCTACAAAAATCCAGAGTTTAAATGTGTGGTTTTTGCTGATAAACGTACAATTCGAAAGATTGTAAATAATTGCATAATCCTTTCCTGGGAATTTAAATCATTTTAACTGGTTCTGCTGTAATACTAGA
+
ffffffffffffffffffffffffffffffffffffffffffffffffffffffffffffffffffffffffffffffffffffffffffffffffffffffffffffffffffffffffffffffffffffffffffffffffffffff
@cA01~tB01_KU645197.1_142078_141874_1_0_0_0_0:0:0_0:0:0_162/2
GAATGGGGATCCTGGAACCAATCACCCAGGAATAGTGAAGGACCACAGTATATAATTTTTATTTGTCAATCTTAAAAATAAAGCATAAAAAGTTTACAACAACAAGATAAAAAATAAGAAGTGTTTTTATAGTGTGAGGATAAGTTTAGA
+
ffffffffffffffffffffffffffffffffffffffffffffffffffffffffffffffffffffffffffffffffffffffffffffffffffffffffffffffffffffffffffffffffffffffffffffffffffffff
@cA01~tB01_KU645197.1_115265_115389_0_1_0_0_0:0:0_1:0:0_163/2
AAAGAGCCGAAGCATCTGTAGGTCCCTCCGTGGGTGGCAGGGTCCAGAGGAAAGTCGGCCTGTAATGTTCTGTTGACCTTGGGCCCTGCAGGGAGCCTACGTTCATGGGCCTCCCCTTCCCTGGATAGATGGTACATGTCATAGGAGCTC
+
ffffffffffffffffffffffffffffffffffffffffffffffffffffffffffffffffffffffffffffffffffffffffffffffffffffffffffffffffffffffffffffffffffffffffffffffffffffff
@cA01~tB01_KU645197.1_89798_89935_0_1_0_0_0:0:0_0:0:0_164/2
ATGGAGAACACGGATATGATCCATGCATTTACACCCAATGGCTTTTTTTTGTGTGTGTGTGATGGAATCTTGCTCTGTCATGCAGGCTGGAGTGCAGAGGTGCAATCTCAGCTCAATGCAACCTCCACTTCCTGGATTCAAGCAATTCTC
+
ffffffffffffffffffffffffffffffffffffffffffffffffffffffffffffffffffffffffffffffffffffffffffffffffffffffffffffffffffffffffffffffffffffffffffffffffffffff
@cA01~tB01_KU645197.1_146895_147065_0_1_0_0_0:0:0_0:0:0_165/2
GGTTCTGATTTTGGGGCTTTTCTCTCCTCCCTTCCAGCATTCTCTCCACTCCTCTGCCCTCTTTTCTTTCTTTTTGTGTGTCTGTGAGTCTCTCAATCCCCTTCCTCTGGCTCATTCTCTGTGTGTTTATGCCTTTGCTTTTTGAAGTCC
+
ffffffffffffffffffffffffffffffffffffffffffffffffffffffffffffffffffffffffffffffffffffffffffffffffffffffffffffffffffffffffffffffffffffffffffffffffffffff
@cA01~tB01_KU645197.1_24137_24021_1_0_0_0_3:0:0_1:0:0_166/2
AACAGAGGACAGACACAGGGTCCATACCGGGAGTTAGAAAAGACAGAAGGAGTTAAAGGAGACAGACAGACAGACATGTCCCAGAGAGAGGTGTCCCTCCATGCTGACTTTGCTCAGAGACCTGGCACAGGTTAGAAGTTTCATTTCTGT
+
ffffffffffffffffffffffffffffffffffffffffffffffffffffffffffffffffffffffffffffffffffffffffffffffffffffffffffffffffffffffffffffffffffffffffffffffffffffff
@cA01~tB01_KU645197.1_148751_148550_1_0_0_0_0:0:0_1:0:0_167/2
ACAGACCCAGAGAAGGGGAGACTGGGCTCAGTTTGGGGAGATCAGAGGTTCCCTCAGCCCCTCAACCTTACCCATTTCCCAGAAGCCCATCCTGGCCTCTCACCCACACAGAGAGATGTCGTCACCAGCAACCCCTACACTCTTTTCTTT
+
ffffffffffffffffffffffffffffffffffffffffffffffffffffffffffffffffffffffffffffffffffffffffffffffffffffffffffffffffffffffffffffffffffffffffffffffffffffff
@cA01~tB01_KU645197.1_10848_10656_1_0_0_0_0:0:0_0:0:0_168/2
TACCAACAGGGTATTAGGGTTCTCCTTTCTCTACCACTTTGGCAGGATTTCCTTTGCCTGTCTTGCAGCTAAAAGCCATTTTATTTTATTTCATTTTATTTTGAGATGGAGTTTCGCTCTTGTCACCCAGGCTGGAGTGCAGTGGTGCGA
+
ffffffffffffffffffffffffffffffffffffffffffffffffffffffffffffffffffffffffffffffffffffffffffffffffffffffffffffffffffffffffffffffffffffffffffffffffffffff
@cA01~tB01_KU645197.1_14928_15123_0_1_0_0_0:0:0_0:0:0_169/2
ATACCACCTGTCCTCCTGTGAATTAGTAGGAAAGGGGAGCAGGAGCTAGTGCTGGCACTGATCTCTGATTCCAAGATCTGGACTCACTCCAAGGAGTATCAATGTTTACCTCCCCATAGCCTATCTGAATCTCCACAGGTGATTGGAAGT
+
ffffffffffffffffffffffffffffffffffffffffffffffffffffffffffffffffffffffffffffffffffffffffffffffffffffffffffffffffffffffffffffffffffffffffffffffffffffff
@cA01~tB01_KU645197.1_100239_100015_1_0_0_0_0:0:0_0:0:0_16a/2
CCAATCATCCAGGCCCTGACTGTATTTGGTGTCAATGGGGATTGAATACAGGGGAATGGGTGCTGTGGTGGAAAGAGTAACTGTCGGCAGCATGGCTATATTGTAATCCTTGGAGCCTGTGACTATTTATGTTATAGGACATGGGACTGA
+
ffffffffffffffffffffffffffffffffffffffffffffffffffffffffffffffffffffffffffffffffffffffffffffffffffffffffffffffffffffffffffffffffffffffffffffffffffffff
@cA01~tB01_KU645197.1_111552_111353_1_0_0_0_0:0:0_0:0:0_16b/2
TGTCATTCTACCAGAAGAGGTGGGAAACCACAGCCATGGCCCTGACATTCCAAATCCTCTGATGGGGGCTCAGTTGGTTATTTTCATTCAGGCATCTGCTGATATTCCATTCTCAAAGGACATGCCCTCCACCCCATGTCTACCCTGTGT
+
ffffffffffffffffffffffffffffffffffffffffffffffffffffffffffffffffffffffffffffffffffffffffffffffffffffffffffffffffffffffffffffffffffffffffffffffffffffff
@cA01~tB01_KU645197.1_64843_64871_0_1_0_0_0:0:0_0:0:0_16c/2
GTCTCAACCTCCCGAGTAGCTGAGATTACAGGCACCCACAACCACACCCAGCTGTTTTTGTATTTTTAGTAGAGGCGGGATTTCACCATGTTGGCCATGCTGGTCTTGGAATCCTGACCTTAGGTGATCTGCCCACCTTGGCCTCCCAAA
+
ffffffffffffffffffffffffffffffffffffffffffffffffffffffffffffffffffffffffffffffffffffffffffffffffffffffffffffffffffffffffffffffffffffffffffffffffffffff
@cA01~tB01_KU645197.1_135939_135832_1_0_0_0_0:0:0_0:0:0_16d/2
TTTCCTATTGTTGCCATAACAAATTTCCACAAGATTCGTGGGTGAAAACAAAACGGTTTTTTAATTATCTTACAGTGCTGTAGCTCAAAGTAGGAAGTGCATCTTACTGGGCTAAAATCAAGGTGACAGCAAGGCTGCCTTCCCTCTGAG
+
ffffffffffffffffffffffffffffffffffffffffffffffffffffffffffffffffffffffffffffffffffffffffffffffffffffffffffffffffffffffffffffffffffffffffffffffffffffff
@cA01~tB01_KU645197.1_137094_136891_1_0_0_0_0:0:0_1:0:0_16e/2
AAGAAGGTCTCACTATTCAGATATTTGTGACATTAATGAAAAACACGGATTGAACCCCTGAAAGATTGGCGGAAGGATTTTGCACACACAGCTGTCAGCCGTGAATGCACAAAGGTGAAAACAATCTGATGTGGAAGGAAGAGGCTCTTC
+
ffffffffffffffffffffffffffffffffffffffffffffffffffffffffffffffffffffffffffffffffffffffffffffffffffffffffffffffffffffffffffffffffffffffffffffffffffffff
@cA01~tB01_KU645197.1_95232_95386_0_1_0_0_0:0:0_0:0:0_16f/2
GTTGGGGGTGTCTTGGGCCTCTGAGAAGGGCGAGTGATTTTTCTCTGTGTGAAAACACAGTGTTCCAATTATGCGTATGACACCTCCTGATGGTCTTGTTCATCAGAATCCTGGAGAGAGGGAAATGCTGAGTGAGGGAGGGTGCTCACA
+
ffffffffffffffffffffffffffffffffffffffffffffffffffffffffffffffffffffffffffffffffffffffffffffffffffffffffffffffffffffffffffffffffffffffffffffffffffffff
@cA01~tB01_KU645197.1_65362_65156_1_0_0_0_0:0:0_1:0:0_170/2
TCCACTGGCTTGGGCAAAACCATTTTGGATATTAACCCAAAGGCCCACGCAACAAAAGCAAAAGTAGACAAATAACATTATATCAAATTGAAAGTTTCTGCAAAGAAAAAAAAAACTCAACAAGTGGAAAGACAACCTATGGAATGGGAG
+
ffffffffffffffffffffffffffffffffffffffffffffffffffffffffffffffffffffffffffffffffffffffffffffffffffffffffffffffffffffffffffffffffffffffffffffffffffffff
@cA01~tB01_KU645197.1_91605_91453_1_0_0_0_0:0:0_0:0:0_171/2
TCACAAGCTATGGAGGCCAGGACAGGGACATTTTGGGGTGGGACAGCATTCTCCTGCCTTCCACGAACGGTGAACAAGATGCATTTGGCCTCTGCTCTTGGGACACTGATATTGCAGATGGTTAAATGGGAGGGCAGAAAATGAATGCAC
+
ffffffffffffffffffffffffffffffffffffffffffffffffffffffffffffffffffffffffffffffffffffffffffffffffffffffffffffffffffffffffffffffffffffffffffffffffffffff
@cA01~tB01_KU645197.1_54619_54779_0_1_0_0_0:0:0_0:0:0_172/2
AGGGAGGTTCTTCCTTGTCACAACTCCCCTCCCACCTGAGCTGAGAACTCACTCCCCTGCTCTATGGCCTAATGCTCTCTCTCTCTGTCTCACCCTCCACACCATCTCTCTTTATGTCTATTTCCTCTTTCCACCTTCTCTGTCTCTCTA
+
ffffffffffffffffffffffffffffffffffffffffffffffffffffffffffffffffffffffffffffffffffffffffffffffffffffffffffffffffffffffffffffffffffffffffffffffffffffff
@cA01~tB01_KU645197.1_23349_23125_1_0_0_0_0:0:0_0:0:0_173/2
CTGGTGCCTGCCTTATTCATCAGTTCATACCTACTGCCAAGGATTCCAATTCATCCAAAAGAGATTGAACCAGGCTGATAAGAGGCTGGATGTGCAGCCTATCCTGGTTCCTCTTTCACCCCCACATAAACAGCAGGAAAGACATTAGTG
+
ffffffffffffffffffffffffffffffffffffffffffffffffffffffffffffffffffffffffffffffffffffffffffffffffffffffffffffffffffffffffffffffffffffffffffffffffffffff
@cA01~tB01_KU645197.1_142075_141966_1_0_0_0_0:0:0_0:0:0_174/2
TTTACAACAACAAGATAAAAAATAAGAAGTGTTTTTATAGTGTGAGGATAAGTTTAGATTTATTTTTTCCTACGTGTAACCCTATGGTCCTGTGTTATTTATTGAGAAAATATTCTATTCCACCTTAAACTACATGGCAGCCTTTGTCAA
+
ffffffffffffffffffffffffffffffffffffffffffffffffffffffffffffffffffffffffffffffffffffffffffffffffffffffffffffffffffffffffffffffffffffffffffffffffffffff
@rand_0_0_0_0_1_1_0:0:0_0:0:0_175/2
TAGTGATATCAAGGTCGCTAGTCGTGTGTCTTCGGGCGACTCTTCATTACGATGAGTGCGTGCCTCACGCTTGAGTTGTAAAGCGGGTACCCTGCCCCCATCAAAAAATCAGGGGAAACCCGGGCTCCCCCTTCGAAAGTTTCAAGTTAA
+
ffffffffffffffffffffffffffffffffffffffffffffffffffffffffffffffffffffffffffffffffffffffffffffffffffffffffffffffffffffffffffffffffffffffffffffffffffffff
@cA01~tB01_KU645197.1_128031_127803_1_0_0_0_0:0:0_0:0:0_176/2
CACACTTCAGCGTTTCCATGACGGTAGGGGCTGCAGTGTGGCTGCTGTCATTCTACCAGAAGAGGTGGGAAAACCACAGCCATGGCCCTGACATTCCAATCCTCTGATGGGGACTCAGTTGTTTATTTTCGTTCAGGCATCGGCTGATAT
+
ffffffffffffffffffffffffffffffffffffffffffffffffffffffffffffffffffffffffffffffffffffffffffffffffffffffffffffffffffffffffffffffffffffffffffffffffffffff
@cA01~tB01_KU645197.1_158535_158432_1_0_0_0_0:0:0_0:0:0_177/2
GCTTTCTAGAGAGAGCACCAGACAACCTGCCCCTGCCTTCAGCTCACAGACCATTGCCTGGTTCTGAACTGTATCCTCACATCCCCTGCAGCCACTGACATCCAGAAGCTTCCATGACAGGCAGAAAGTGGGAGACAGAATCAATGGGAT
+
ffffffffffffffffffffffffffffffffffffffffffffffffffffffffffffffffffffffffffffffffffffffffffffffffffffffffffffffffffffffffffffffffffffffffffffffffffffff
@cA01~tB01_KU645197.1_117290_117345_0_1_0_0_0:0:0_0:0:0_178/2
CTAGAATTTTGAGAGCCTGAGGTGGGTGAATCTCATAAGGTCGGGAGTTTGAGACCAGTATGACCCACATAGAGAAACGCTGTCTCTACTAAAAATACAAAAATTAGTAGGGCGTGGTGGCGTGTGCCTGTAATTCCAGCTACTCGGGAG
+
ffffffffffffffffffffffffffffffffffffffffffffffffffffffffffffffffffffffffffffffffffffffffffffffffffffffffffffffffffffffffffffffffffffffffffffffffffffff
@cA01~tB01_KU645197.1_69250_69005_1_0_0_0_0:0:0_0:0:0_179/2
AGAGGAGATCCTGGGAGTCTCTCATGAACTAGTAAGAGGAGATCCTGGGAGTCTCTCATGAACTAGTAAGAGGAGATCCTGGTATGCTCAGCCTTCTGTTTTGTCTTAGCCCTCCCCAGCCTTTCTTCCCCATGGCTGAGTTGAGCTCTG
+
ffffffffffffffffffffffffffffffffffffffffffffffffffffffffffffffffffffffffffffffffffffffffffffffffffffffffffffffffffffffffffffffffffffffffffffffffffffff
@cA01~tB01_KU645197.1_136794_136938_0_1_0_0_0:0:0_0:0:0_17a/2
TCCACAGTCGTCTTGTCATTCTCCCCACCTCATTCCCAGCATTTGAGGAAGAGCCTCTTCCTTCCACATCAGATTGTTTTCACCTTTGTGCCTTCACGGCTGACAGCTGTGTGTGCAAAATCCTTCCGCCAATCTTTCAGGGGTTCAATC
+
ffffffffffffffffffffffffffffffffffffffffffffffffffffffffffffffffffffffffffffffffffffffffffffffffffffffffffffffffffffffffffffffffffffffffffffffffffffff
@cA01~tB01_KU645197.1_60070_59903_1_0_0_0_1:0:0_1:0:0_17b/2
TGAGGTCTTAGTGATGAATTCTTTGCCCCGACCAATGCCCAGAAGAGTTTCTCTTTGGGTTTCCACCGGTGATTTTATAGTTCTGGATTTACATTTAAGCTGCTAATTACCTTAAGTTAATTTATGTGTATGATTACAGATACAGGTCCA
+
ffffffffffffffffffffffffffffffffffffffffffffffffffffffffffffffffffffffffffffffffffffffffffffffffffffffffffffffffffffffffffffffffffffffffffffffffffffff
@cA01~tB01_KU645197.1_37107_37062_1_0_0_0_0:0:0_1:0:0_17c/2
ATGGAGCTCAGGTTGTTGTTGAGTTGACCTTGAGATGGGGAGACAGCCTGGACTGTCCTGATGGGCTCAGTGTAGTCACAGGGGTCCACATGAAAGGAGGAGGAAGAGGGGAGTGGGGATTACAGCAGCATAATGGGAGTCTCCATCAGC
+
ffffffffffffffffffffffffffffffffffffffffffffffffffffffffffffffffffffffffffffffffffffffffffffffffffffffffffffffffffffffffffffffffffffffffffffffffffffff
@cA01~tB01_KU645197.1_106345_106170_1_0_0_0_0:0:0_0:0:0_17d/2
CTTCATTGCTGCTGCTCCAACAAAAAGAGTAAGTCTCACGAAGCAGAGGTCAGAGAGCTCAGGACCATGTGGGGAAGCAGGATGGGAGCACACTGGTGTGTGTTCCTGACTGGCAGGATGGTCCCTGGACCAAGGCAGGAGCCACAGAGG
+
ffffffffffffffffffffffffffffffffffffffffffffffffffffffffffffffffffffffffffffffffffffffffffffffffffffffffffffffffffffffffffffffffffffffffffffffffffffff
@cA01~tB01_KU645197.1_36646_36568_1_0_0_0_0:0:0_0:0:0_17e/2
GCCTGGCCAAGCCCTGTGGTGCCTCCAGGACATGTGATTCTTCAGTGTCATTCTTATCTTGGGTTTAACAACTTCAGTCTGTAAAAGGAAGATGGGGTGCCTGTCCCTGAGCTCTACAACATAATATTCTGGAACAGCCTTTTCATGGGC
+
ffffffffffffffffffffffffffffffffffffffffffffffffffffffffffffffffffffffffffffffffffffffffffffffffffffffffffffffffffffffffffffffffffffffffffffffffffffff
@cA01~tB01_KU645197.1_102950_103089_0_1_0_0_0:0:0_1:0:0_17f/2
TGCCTGTCTTCTACTCAAAGGAAATCTTTGAGGTTGGTTCATGGCCAACACTCTGTTATCTAAGGTTGGGCCCTAGGAGTCCTGGCGTCCCCTTCTCCATCATCATTGTTAAATGATGCCCAGTGTCCTGAGATTTCGAGGTATAAAGAC
+
ffffffffffffffffffffffffffffffffffffffffffffffffffffffffffffffffffffffffffffffffffffffffffffffffffffffffffffffffffffffffffffffffffffffffffffffffffffff
@cA01~tB01_KU645197.1_26279_26413_0_1_0_0_1:0:0_0:0:0_180/2
CCCATTTCTTACCCATATACAGGAGCTAAAAGGTGGATCTCATGAAGGTAGAGAGTAGAATGGTGGCTACCAGAGGCCAGGAAGAAAAGGGTGGAGGGTAAAAAAAAATATGTGTATATATATATATATTAATGTATTTATGACCACTAG
+
ffffffffffffffffffffffffffffffffffffffffffffffffffffffffffffffffffffffffffffffffffffffffffffffffffffffffffffffffffffffffffffffffffffffffffffffffffffff
@cA01~tB01_KU645197.1_140952_140768_1_0_0_0_0:0:0_0:0:0_181/2
TGAGGAACTCACAATTCCAAACATACAAGAGGCTGCCTCTTAACACAGCACTTAGACACGTGCTGTTCCACCTCCCTTCAGACTATCTTTCAGCCTTCTGCCAGCAGTAAAACTTATAAATTTTTTAAATAATTTCAATGTAGTTTTCCC
+
ffffffffffffffffffffffffffffffffffffffffffffffffffffffffffffffffffffffffffffffffffffffffffffffffffffffffffffffffffffffffffffffffffffffffffffffffffffff
@cA01~tB01_KU645197.1_32295_32362_0_1_0_0_0:0:0_0:0:0_182/2
GTGTTTTCTCTCCAGCAGGCAGTGGGGACCTTAGACATTTGTAAGCAAGAGAGAGGCACATTCAGATTTGTGGTGTGAGGAAGAGCGATGCCCTAAGATGCAGACTCACGCCTTCAGATTCCAGCTGCTGGTACATGGGAGCTGGCAACC
+
ffffffffffffffffffffffffffffffffffffffffffffffffffffffffffffffffffffffffffffffffffffffffffffffffffffffffffffffffffffffffffffffffffffffffffffffffffffff
@cA01~tB01_KU645197.1_79221_79404_0_1_0_0_0:0:0_0:0:0_183/2
TGAGAACCCAGTGGAGAACAGTTGGAGTTATTTGGACATGGTAATGATAACACTGGAAACTTTCAGCCAAAAAAAGAGTCACCTAAAGAATGAAGGCAGACATGTTTATTTGAAGAGGAGAGAACTACACTGAAATCAAAAAAATTTTAT
+
ffffffffffffffffffffffffffffffffffffffffffffffffffffffffffffffffffffffffffffffffffffffffffffffffffffffffffffffffffffffffffffffffffffffffffffffffffffff
@cA01~tB01_KU645197.1_42144_42281_0_1_0_0_0:0:0_0:0:0_184/2
GACATGAAATTTCCCCACATACGAAAAAGTGCTCAGTATCACTCATCATCAGAGAAACGCAAATTAAAATCAAAGTGAGTTTTCATCTCACCCCATTAAAATGGCTTTTAGGCCGGGTGAGGTGGCTCACTTGTGTCATCCTAGAACTTT
+
ffffffffffffffffffffffffffffffffffffffffffffffffffffffffffffffffffffffffffffffffffffffffffffffffffffffffffffffffffffffffffffffffffffffffffffffffffffff
@cA01~tB01_KU645197.1_154449_154237_1_0_0_0_0:0:0_0:0:0_185/2
GAAAGCCCCCTGAACCCACCAGCACAGGCCCTGAAATAGGGAAAGTGCTCTGTTCATCACAAGAAACTTGCCCCCTCACCCAAATCCCCCACCTCACCCCTACTTCCAATCACCTGTGGAGATACAGATAGATCATGGGGAGGTAAACGC
+
ffffffffffffffffffffffffffffffffffffffffffffffffffffffffffffffffffffffffffffffffffffffffffffffffffffffffffffffffffffffffffffffffffffffffffffffffffffff
@cA01~tB01_KU645197.1_8151_7947_1_0_0_0_0:0:0_0:0:0_186/2
AAAAGCACTAAAATTAGAGTCCTGAGAGAGAGGCACAAGGACATAGAAACATGGAGATGTGGGGATGAATTGCAGAGATTCCAAAGAGAACTAGAGAGACCGAGAGGCAGAGCAAGACAGATGATAGATGGATAGATATAGATAGATGAT
+
ffffffffffffffffffffffffffffffffffffffffffffffffffffffffffffffffffffffffffffffffffffffffffffffffffffffffffffffffffffffffffffffffffffffffffffffffffffff
@cA01~tB01_KU645197.1_111537_111707_0_1_0_0_0:0:0_0:0:0_187/2
GTTGTTAAACCCAAGATTAGAGTGACACCGAAGAGTCACATGTTCTGGAGGCACCACAAGGCTGGGCCAGGTAGAAAGCAAGGGCTTGTCCTGACCACCTTGGGGAGAAGGAGGCGCCGCCTTAGAGAGGAGGATGTGGAGCCGCCCCTC
+
ffffffffffffffffffffffffffffffffffffffffffffffffffffffffffffffffffffffffffffffffffffffffffffffffffffffffffffffffffffffffffffffffffffffffffffffffffffff
@cA01~tB01_KU645197.1_159798_159614_1_0_0_0_0:0:0_0:0:0_188/2
AATGTGACTCTTTATTCGCCAAAAGTTTCCAGTGTTATCATTACTATGTCCATATAACCTGATATGTTCTCTACTGGGTTCTCAGCCCTGGACTCTGAGCTTCTGGAAGCAGGGTGGAGCCTCATTTGTCTCTGGGACTCCAATTTCCAT
+
ffffffffffffffffffffffffffffffffffffffffffffffffffffffffffffffffffffffffffffffffffffffffffffffffffffffffffffffffffffffffffffffffffffffffffffffffffffff
@cA01~tB01_KU645197.1_89881_89743_1_0_0_0_0:0:0_0:0:0_189/2
ATGGGCTGGGTATGGTGGCTCACACCTGCAATTCCAGCACTTTGGGAGGCCGAGGCGGGTGGATCACCTGAAGCCAGGAGTTCAAGACCAGGCTGGCCAACAGAGTGAAACCTCGTCTCTACTAAAAATACAAAAATTAGCTGAGCATGG
+
ffffffffffffffffffffffffffffffffffffffffffffffffffffffffffffffffffffffffffffffffffffffffffffffffffffffffffffffffffffffffffffffffffffffffffffffffffffff
@cA01~tB01_KU645197.1_52936_52759_1_0_0_0_0:0:0_0:0:0_18a/2
TCCAATTCGTCCAAAAGAGATTGAACCAGGCTGCTAAGAGCCTGGACGTGCAGCCTATCCTGGTTCCTCTTCCACCCCCACATAGAAGCAGGAAAGACATTAGTTCGAAATAGATACAACAGCCCAAGAGATGAGGCTGAGCCCAGCGGC
+
ffffffffffffffffffffffffffffffffffffffffffffffffffffffffffffffffffffffffffffffffffffffffffffffffffffffffffffffffffffffffffffffffffffffffffffffffffffff
@cA01~tB01_KU645197.1_35658_35817_0_1_0_0_1:0:0_0:0:0_18b/2
GGCCAGGGAGGCAAGGTCAGAAATGTGGGCCCAGCACCCCAGGGTCCCTTCTTCCTAGTTTATGAGAGACTCCCTGACAGGACTTCCCTCCCATTTCAGGAAAATCCTCTTATGTGGGGAGATGACACCCGAAGGTTGGGAGAAGGACTC
+
ffffffffffffffffffffffffffffffffffffffffffffffffffffffffffffffffffffffffffffffffffffffffffffffffffffffffffffffffffffffffffffffffffffffffffffffffffffff
@cA01~tB01_KU645197.1_44975_45108_0_1_0_0_0:0:0_0:0:0_18c/2
TCCGCCAATCTTTCAGGGGTTCATTCCGTGTTTTTCATTAATGTCACAAATATCTGAATAGTGAGACCTTCTTTGTCACCTGAAATCATACACTCAGCATTATCTATTATTGATTTTGAATTCTGGCTGGGCACAGTGGCTCACGCCTGT
+
ffffffffffffffffffffffffffffffffffffffffffffffffffffffffffffffffffffffffffffffffffffffffffffffffffffffffffffffffffffffffffffffffffffffffffffffffffffff
@cA01~tB01_KU645197.1_58810_58590_1_0_0_0_0:0:0_0:0:0_18d/2
ACTTTCTTTTCTATTAGTATAAATTTATGAGGTACACTTGTAATTTTGTGACATGAGTATGTTGCAGAGTAGTGAAGTCAGGACTTTTACTATATCCATCACCCAAATACCGTACATTGTACTCATTAAGCAAATTCTCATCACTCACCC
+
ffffffffffffffffffffffffffffffffffffffffffffffffffffffffffffffffffffffffffffffffffffffffffffffffffffffffffffffffffffffffffffffffffffffffffffffffffffff
@cA01~tB01_KU645197.1_82484_82662_0_1_0_0_0:0:0_0:0:0_18e/2
GTCCTCAGAGGACCTGCTGTTCCTAGCACTGCTTCCCTCTCTTTCTCTGCTGCTGACACCACTTCCTCCCTGCACACCCATCTTGGAGCACCCTAGTCTCACCCCAGTCTTCACAGAGCTTGACTCAGGAAAGGGAAAGAAAGGCCGGGG
+
ffffffffffffffffffffffffffffffffffffffffffffffffffffffffffffffffffffffffffffffffffffffffffffffffffffffffffffffffffffffffffffffffffffffffffffffffffffff
@cA01~tB01_KU645197.1_144564_144397_1_0_0_0_0:0:0_0:0:0_18f/2
AGGACAAACCCTTCCTGTCTGCCCGGCCCAGCACTGTGGTGCCTCGAGGAGGACACGTGGCTCTTCAGTGTCACTATCGTCGTGGGTTTAACAATTTCATGCTGTACAAAGAAGACAGAAGCCACGTTCCCATCTTCCACGGCAGAATAT
+
ffffffffffffffffffffffffffffffffffffffffffffffffffffffffffffffffffffffffffffffffffffffffffffffffffffffffffffffffffffffffffffffffffffffffffffffffffffff
@cA01~tB01_KU645197.1_66127_66203_0_1_0_0_0:0:0_0:0:0_190/2
CCTCTAGGTTCCACTTCTTACACTCCACACATGAGATCATGTGGCATTTGTCTTTCTGTGCCTGGATTGTTTCCCTTAACATAATGTCCTCTAAGTTTTTTCACATTGTCACAAATGAGAGGACTTCCTTCTTTGTTGTAAAGGTTGTAT
+
ffffffffffffffffffffffffffffffffffffffffffffffffffffffffffffffffffffffffffffffffffffffffffffffffffffffffffffffffffffffffffffffffffffffffffffffffffffff
@cA01~tB01_KU645197.1_28140_28353_0_1_0_0_0:0:0_1:0:0_191/2
GCATTTACTTCCAATGTATTTTTTGTTTTTCTTTTGAGATGGAGTCTTGCTCTGTCACCCAGGCTGGAGTGCAGAGGTGCAATCTCGGTTCACTGCCACCACAGCCTCCTGGGTTCAATCACTTCTCTTGCCTCAAACTCCTGAGTAGTG
+
ffffffffffffffffffffffffffffffffffffffffffffffffffffffffffffffffffffffffffffffffffffffffffffffffffffffffffffffffffffffffffffffffffffffffffffffffffffff
@cA01~tB01_KU645197.1_43257_43516_0_1_0_0_0:0:0_0:0:0_192/2
AGTCAACGCCTGAATCCAAGGTTCCCACCTCCCCAGGGTTCCAAAAGCGGATATAAGAGGGTTCTGTACTCACCGGTTTTGGAGCTTGGTTCAGTGGGTGAAGGCCAACTATTTGAAGGGTTTCCTAGAACATGAGACAGGAGAGAGGTG
+
ffffffffffffffffffffffffffffffffffffffffffffffffffffffffffffffffffffffffffffffffffffffffffffffffffffffffffffffffffffffffffffffffffffffffffffffffffffff
@cA01~tB01_KU645197.1_8785_8987_0_1_0_0_0:0:0_1:0:0_193/2
CCTCCCTCACACGCAAGCTTCGTCTTCTCTCTGCATCTGTCCATGCTTCTCTCCATCATCAGCAGGAAGCTCCTCAGCTAAGGCTCTAGGATCATAGGACATGAGACAGATATGGGGTTTCCTCACCTGTGACAGAAACAAGCAGTGGGT
+
ffffffffffffffffffffffffffffffffffffffffffffffffffffffffffffffffffffffffffffffffffffffffffffffffffffffffffffffffffffffffffffffffffffffffffffffffffffff
@cA01~tB01_KU645197.1_90205_90009_1_0_0_0_0:0:0_0:0:0_194/2
AGAGCAAGATTCCATCACACACACACAAAAAAAAGCCATTGGGTGTAAATGCATGGATCATATCCGTGTTCTCCATTCTGTTCCATTTTTTATGTGCCTTTCTTTATGCCAATGTCATGCTGTTTTGCTTACTACAGCTCTGTAACATAT
+
ffffffffffffffffffffffffffffffffffffffffffffffffffffffffffffffffffffffffffffffffffffffffffffffffffffffffffffffffffffffffffffffffffffffffffffffffffffff
@cA01~tB01_KU645197.1_48396_48258_1_0_0_0_0:0:0_0:0:0_195/2
GGGTCCTTGAGCTCAGAGAGATAGAATGTCTGAGTCTGCTGTTGGCAACTGAGGGACCTCAGCCACCTATGGTCTCCCCCTGTATGTTGGTATCTGCTTATGAAATGAGGACCCAGAAGTGCCCTCCGAGCTGTTTTGTTGACTTCCATC
+
ffffffffffffffffffffffffffffffffffffffffffffffffffffffffffffffffffffffffffffffffffffffffffffffffffffffffffffffffffffffffffffffffffffffffffffffffffffff
@cA01~tB01_KU645197.1_26873_26791_1_0_0_0_0:0:0_0:0:0_196/2
ATAAACCCAGTAGTGAAATTGCTGGATACTATGAAAGTTCTCTTTTTAGTTTTTCGTTTGTTGTTTTGTTTTTGTTTTTGAGACAGTTTCCCTCTGTGCCCAGGCTGGAGTACAAGTGATGTCATCTTGGCTCATTGCAACCTCTGCCTC
+
ffffffffffffffffffffffffffffffffffffffffffffffffffffffffffffffffffffffffffffffffffffffffffffffffffffffffffffffffffffffffffffffffffffffffffffffffffffff
@cA01~tB01_KU645197.1_18795_18906_0_1_0_0_0:0:0_0:0:0_197/2
TTGCAGTGAGCTGAGATTGTGTCACTGCAGTCCAGCCTGGGCGACAGAGCAAGACTCCGCCTCAAGAAAAAAAAAAGCAAATAGCCTATAATAACAAATTAGAGGGCTCTGGCTACTAAATTTAAAGGGTTCTATAAGGCTACATAAAGT
+
ffffffffffffffffffffffffffffffffffffffffffffffffffffffffffffffffffffffffffffffffffffffffffffffffffffffffffffffffffffffffffffffffffffffffffffffffffffff
@cA01~tB01_KU645197.1_119582_119431_1_0_0_0_0:0:0_0:0:0_198/2
CTCACTGGGCTAAAATCAAGGCGACAGCAAGGCTGCCTTCCCTCTGAGGGTTCCAGGCAAGAATCTGCTTCTCACTTGTCCCAGCTTCTAGAGGCTCCCACATTCCTTCGCTCCTGGTCCCCTTCCTCCTTCCTCAAAGCCCACAAAGGC
+
ffffffffffffffffffffffffffffffffffffffffffffffffffffffffffffffffffffffffffffffffffffffffffffffffffffffffffffffffffffffffffffffffffffffffffffffffffffff
@cA01~tB01_KU645197.1_45415_45351_1_0_0_0_1:0:0_0:0:0_199/2
GAGGTGGGGAGAATGACAAGACGACTGTAGAGAGACGGAGAGCACACTGGGTACACAGGAAACTAAGGAGCAACAAGGAGTGTGTGTTTGACACTCACAGCCATTGGATTCACCTCGGGGTAACCAGGAATCCCTACATGATTAATATGA
+
ffffffffffffffffffffffffffffffffffffffffffffffffffffffffffffffffffffffffffffffffffffffffffffffffffffffffffffffffffffffffffffffffffffffffffffffffffffff
@cA01~tB01_KU645197.1_23134_22960_1_0_0_0_0:0:0_0:0:0_19a/2
AAGTGTGGGATGATGATGCCACCACCAGGCTCCATCCACATAGGGAGGGGTTGATACTCCTCAAACCAGCACCAGGAGCCAGCCTATGGAAGCTGGCACCATGGAGAAGGCACAGGCATGGCAAGAGTGGCTCCCAGTCCCGACCAGGAA
+
ffffffffffffffffffffffffffffffffffffffffffffffffffffffffffffffffffffffffffffffffffffffffffffffffffffffffffffffffffffffffffffffffffffffffffffffffffffff
@cA01~tB01_KU645197.1_39033_38882_1_0_0_0_0:0:0_0:0:0_19b/2
AGTTTCATTTCTGTTTTACCTCCACAAAGTGTTCTCTACCAGGAGAACCCAAGGACACCCATATTTCTGACCTGAGTTGGGCCCTGTGGCCTCAGGCCTTGTGGCACCTACAGATGCCATGTTTATTCTGACACCTCTGCCTTCCATGTA
+
ffffffffffffffffffffffffffffffffffffffffffffffffffffffffffffffffffffffffffffffffffffffffffffffffffffffffffffffffffffffffffffffffffffffffffffffffffffff
@cA01~tB01_KU645197.1_117888_117722_1_0_0_0_0:0:0_0:0:0_19c/2
TAGTTTGCACATATTTGCTCCCAATCTGTGGGTTGTCTCTTCACTTTGTTGGTTTATTTTTAGCAGTGCAGAAGTTGCTTAGTTTGAGGTAATCCCAATGGTCTATTTTTGCTTCGATTACTTGTGTTTTCAAGGTTTAAAACAAAATGT
+
ffffffffffffffffffffffffffffffffffffffffffffffffffffffffffffffffffffffffffffffffffffffffffffffffffffffffffffffffffffffffffffffffffffffffffffffffffffff
@rand_0_0_0_0_1_1_0:0:0_0:0:0_19d/2
CCACTCGTTGAGAACTGTGCTAATCAGATTAGGCGGCACAAAGGGAGGTTGAAGACTTCCGGACCCATCACCTCCAAGCGCTGGTTCACTGAGGCGGCGCAGCCATTATCGGGGGATAGCGACCGTCATGCTGTATTCATGTCGGTCGCT
+
ffffffffffffffffffffffffffffffffffffffffffffffffffffffffffffffffffffffffffffffffffffffffffffffffffffffffffffffffffffffffffffffffffffffffffffffffffffff
@cA01~tB01_KU645197.1_154395_154167_1_0_0_0_0:0:0_0:0:0_19e/2
CATTAGAAAATCAGCCTAAAACCTCTTCCATATTTGGCTTTCTGTGAACATGAGATCATATGGAAAATATGAAAGCCCCCTGAACCCACCAGCACAGGCCCTGAAATAGGGAAAGTGCTCTGTTCATCACAAGAAACTTGCCCCCTCACC
+
ffffffffffffffffffffffffffffffffffffffffffffffffffffffffffffffffffffffffffffffffffffffffffffffffffffffffffffffffffffffffffffffffffffffffffffffffffffff
@rand_0_0_0_0_1_1_0:0:0_0:0:0_19f/2
GGTGATGGTCATGGATCCGCATTGTAGGATCGTGAGCCTGCTACTCGAGCAGGGCTCTATCTTGCAACTAACCGCAATCACCGGACTCGAAAGCATATCGCGACTTCTTTTTATTTAAAGTCGATAGGAGTAGCAGGATCCATTCACGTT
+
ffffffffffffffffffffffffffffffffffffffffffffffffffffffffffffffffffffffffffffffffffffffffffffffffffffffffffffffffffffffffffffffffffffffffffffffffffffff
@cA01~tB01_KU645197.1_71323_71110_1_0_0_0_0:0:0_0:0:0_1a0/2
ACAGATGCTTCGGCTCTTTCCATGGATCTCCCTACGAGTGGTCAGACCCGAGTGACCCACTGCCTGTTTCTGTCACAGGTGAGGAAAGCCAATGTCTGTCCCATGTCCTATGGTCCTAGAGCCTTAGCTGAGGAGCTTCCTGCTGATGAT
+
ffffffffffffffffffffffffffffffffffffffffffffffffffffffffffffffffffffffffffffffffffffffffffffffffffffffffffffffffffffffffffffffffffffffffffffffffffffff
@cA01~tB01_KU645197.1_84497_84397_1_0_0_0_0:0:0_0:0:0_1a1/2
ATAAATTAATTAATCAATTAATTAAAGAAACCAAACAAGGAGAAGGTTGGCTACCCTGAGATCAGCAAGGGCAGGATGCTGATGTTACCACCAGGCTCCATCCACATAGGAAGGGGTTGATGCTCCTGGAACCAGCACCAGGGGCCACCC
+
ffffffffffffffffffffffffffffffffffffffffffffffffffffffffffffffffffffffffffffffffffffffffffffffffffffffffffffffffffffffffffffffffffffffffffffffffffffff
@cA01~tB01_KU645197.1_97391_97144_1_0_0_0_0:0:0_0:0:0_1a2/2
TGTCGCCCAGGCTGGACTGCAGTGACACAATCTCAGCTCACTGCAACCTCCACCTCCCAGGTTCAAGCGATTCTCGTGCCTCAGCCTCTTGAGCAGCTGGCGTTACAGGTGCCTGCCACCAGGCACGGCTAATTTTTGGATTTTTAGCAG
+
ffffffffffffffffffffffffffffffffffffffffffffffffffffffffffffffffffffffffffffffffffffffffffffffffffffffffffffffffffffffffffffffffffffffffffffffffffffff
@cA01~tB01_KU645197.1_2686_2921_0_1_0_0_0:0:0_0:0:0_1a3/2
CTAATTTTCCTGCTTGAGTTTCTACTACTAAACCAGAGGCATCAGAATAGCTTGAACCTGGGAGACGGAGGTTGCAGTGAGCTGAGCTCAAGCCACTGAACTCCAGCTTGGGTGACAGAGGAAGAGTCTGTCTCAAGAAAAAAAAAAAAA
+
ffffffffffffffffffffffffffffffffffffffffffffffffffffffffffffffffffffffffffffffffffffffffffffffffffffffffffffffffffffffffffffffffffffffffffffffffffffff
@cA01~tB01_KU645197.1_96859_96684_1_0_0_0_0:0:0_0:0:0_1a4/2
CATATAAGAGGCTTGAGCATCTACAGATTTTGGTATCTGAGTGGAGATCTCAAAACCAATCACCCACGAATAGTGAAGGATGACCGTATATGACTTTTATTTCTCAAATTTAAATATAAATCATAAAAAATGTACAACTAGATAAAAACT
+
ffffffffffffffffffffffffffffffffffffffffffffffffffffffffffffffffffffffffffffffffffffffffffffffffffffffffffffffffffffffffffffffffffffffffffffffffffffff
@cA01~tB01_KU645197.1_137464_137613_0_1_0_0_0:0:0_0:0:0_1a5/2
CCACTCACTGCAACCTCCACCTCCTGGGTTGAAGTCATTCTCCTGCTTCATCCTCCAGAGTAGGAGCTGGGATTACAGGGATGCACCACCATGCTCGGCTAATTTTTGTATTTTTAGTACAGATAGGGTTTCACCATGTTGGCCAGGCTG
+
ffffffffffffffffffffffffffffffffffffffffffffffffffffffffffffffffffffffffffffffffffffffffffffffffffffffffffffffffffffffffffffffffffffffffffffffffffffff
@cA01~tB01_KU645197.1_70145_70300_0_1_0_0_0:0:0_1:0:0_1a6/2
TCCAGCCCCTTCGTGGCTCGTGGTCTTCCTCCACCTTCAAAGCCCACAGTGGCTGGTGGCGTATCCCACGATGCTGCTCTAATCCCCATTCTCCTCTTCCTTCTCCACTCATATGGACCCTTGTGATTACACTGAGCCCAGTGGGAGGGT
+
ffffffffffffffffffffffffffffffffffffffffffffffffffffffffffffffffffffffffffffffffffffffffffffffffffffffffffffffffffffffffffffffffffffffffffffffffffffff
@cA01~tB01_KU645197.1_32713_32891_0_1_0_0_1:0:0_0:0:0_1a7/2
CTGCAGAGAGTAAGAATATCACTTGTTCATGTGATTCACGATCCTTGGAACCTCCTATGTGCTACATCTTTGGATGGAAATAGGAGTCCCAGAGACAAATGAGGCTCCACCCTGCTTCCAGAAACTCAGAGTCCGGGGGTGAGAACCCAG
+
ffffffffffffffffffffffffffffffffffffffffffffffffffffffffffffffffffffffffffffffffffffffffffffffffffffffffffffffffffffffffffffffffffffffffffffffffffffff
@cA01~tB01_KU645197.1_86936_86743_1_0_0_0_0:0:0_0:0:0_1a8/2
AGACAGAAAAGGTAGAAGGAGGAAACAGATATGAAGAGAGATGGGGTGGAGAGTGAGAGAGAGAGAGAGAGCATTAGGTCATAGAGCAGGGGAGTGAGTTCTCAGCTCAGGTGTGAGGGGAGCTGTGACAAGGAAGAACCTCCCTGAGGA
+
ffffffffffffffffffffffffffffffffffffffffffffffffffffffffffffffffffffffffffffffffffffffffffffffffffffffffffffffffffffffffffffffffffffffffffffffffffffff
@cA01~tB01_KU645197.1_92232_92380_0_1_0_0_0:0:0_0:0:0_1a9/2
TAAACAACTAGGAAACTCAAACCCAGCAAGCCCTCCCTGCAAATGATTCTACCTCCCAAGCATAGCTTATATCCATCTGCTTCATCCACTTAGGGTCTAAATCAGCACCACATTTCACCAGTGGGGTGGCAATTGCCTTTTCCACAGTCT
+
ffffffffffffffffffffffffffffffffffffffffffffffffffffffffffffffffffffffffffffffffffffffffffffffffffffffffffffffffffffffffffffffffffffffffffffffffffffff
@cA01~tB01_KU645197.1_42935_42834_1_0_0_0_0:0:0_1:0:0_1aa/2
CCTGCACTGTTTATTGAAAAGACTGTCCTTTCCTGATTGTGAGTTCTTGGCATCTTTGTCGAAGTCCATTGGATGGGCTGGGCTTGGTGGCTAACACCTGCAATTTCAGCACTTTGGGAGCCCGAGGTGGGTGGATCACCTGAGGCCAGG
+
ffffffffffffffffffffffffffffffffffffffffffffffffffffffffffffffffffffffffffffffffffffffffffffffffffffffffffffffffffffffffffffffffffffffffffffffffffffff
@cA01~tB01_KU645197.1_68759_68971_0_1_0_0_0:0:0_1:0:0_1ab/2
GGGAGGGCTAAGACAAAACAGAAGGCTGAGCATACCAGGATCTCCTCTTACTAGTTCATGAGAGACTCCCAGGATCTCCTCTTACTAGTTCATGAGAGACTCCCAGGATCTCCTCTTACTAGTTCATGAGAGACTCCCCCCAGCCCTTCC
+
ffffffffffffffffffffffffffffffffffffffffffffffffffffffffffffffffffffffffffffffffffffffffffffffffffffffffffffffffffffffffffffffffffffffffffffffffffffff
@cA01~tB01_KU645197.1_95842_95615_1_0_0_0_0:0:0_0:0:0_1ac/2
GGCCTTGAGGGGATCTTCTAGGGAGACAACAGCCCTGTCTCAAAACTGGGTTGCCAGCTCCCATGTACCAGCAGCTGGAATCTGAAGGCATCAGTCTTCATCTTAGGGCATCGCTCTTCCTCACACCACAAATCTGAATGTGCCTCTCAC
+
ffffffffffffffffffffffffffffffffffffffffffffffffffffffffffffffffffffffffffffffffffffffffffffffffffffffffffffffffffffffffffffffffffffffffffffffffffffff
@cA01~tB01_KU645197.1_1453_1278_1_0_0_0_0:0:0_0:0:0_1ad/2
CACTGCCTGCTGGAGAGAAAACACACTTGCTTAGCCCACAATTCTCCATTTCACTTGACCCCTGCCCACCTCTCCAACCTAACTGGCTTACTTCCTAGTCTACTTGAGGCTGCGATCACACTGAGGAACTCACAATTCCAAACATATAAG
+
ffffffffffffffffffffffffffffffffffffffffffffffffffffffffffffffffffffffffffffffffffffffffffffffffffffffffffffffffffffffffffffffffffffffffffffffffffffff
@cA01~tB01_KU645197.1_120007_119781_1_0_0_0_0:0:0_0:0:0_1ae/2
ATCTGCAATCTTCATTCCTCCTTTCCATGTAAAATAAGATATTCACAAGCTATGGAGGCTAGGACAGGGACATTTTGGGGTGGGACAGCATTCTCCTACCTTCCACAAACAGTGAACAAGATGCATTTGGCCTCTGCCCTTGGGACACTG
+
ffffffffffffffffffffffffffffffffffffffffffffffffffffffffffffffffffffffffffffffffffffffffffffffffffffffffffffffffffffffffffffffffffffffffffffffffffffff
@cA01~tB01_KU645197.1_121054_120942_1_0_0_0_0:0:0_0:0:0_1af/2
ATAAATCAATACCTGGCAAAGGAGTGACAGATATATGAGGGGTGGTGGAAATGAAGGGACCTATTACAGCATAATATACAAGTCTGTGAACGGTGGCTCACGCCTGTAACCCAGCACTGCAGGAGGCCAAGGCGGGTGGATCACACGAAG
+
ffffffffffffffffffffffffffffffffffffffffffffffffffffffffffffffffffffffffffffffffffffffffffffffffffffffffffffffffffffffffffffffffffffffffffffffffffffff
@cA01~tB01_KU645197.1_46397_46507_0_1_0_0_0:0:0_0:0:0_1b0/2
CGTGTGAAACCTGCTGCTCTTTGTGATCTCGGGAGACACATATTAGGCTGCTGTTCTACCCGAGAGGCTGGGGGAAGGACCACCCCCTCGGCCATCTATTGCTTCAAAACCACCTGTCCTCCTGTGAATTAGTAGGAAAGGGGAGCAGGA
+
ffffffffffffffffffffffffffffffffffffffffffffffffffffffffffffffffffffffffffffffffffffffffffffffffffffffffffffffffffffffffffffffffffffffffffffffffffffff
@cA01~tB01_KU645197.1_118149_117922_1_0_0_0_0:0:0_0:0:0_1b1/2
TGTTTCATAGGTTCAGGCCTTAGACTCACATCTTTAATCCATTTTCATTTGATTTTTGTGTATGGTGACAGGTAGAGGTGCAGTTTCATTCCTCTGCATGTCGATGTCCAGGTTTCCCTGCACTGTTTATTGAAAAGACTGTCCTTTCCT
+
ffffffffffffffffffffffffffffffffffffffffffffffffffffffffffffffffffffffffffffffffffffffffffffffffffffffffffffffffffffffffffffffffffffffffffffffffffffff
@cA01~tB01_KU645197.1_66485_66306_1_0_0_0_0:0:0_0:0:0_1b2/2
ATGCCACATGATCTCATGTGTGGAGTGTAAGAAGTGGAACCTAGAGGAACAGTAAAATGGTCGTCGAAAGAACCTGGGATGGAGAGAGATTGAAGAGATGTTGGTCAAAGGATGCAAAATTTCAGTTAGAAGAAATCGGTTCAAGAGATC
+
ffffffffffffffffffffffffffffffffffffffffffffffffffffffffffffffffffffffffffffffffffffffffffffffffffffffffffffffffffffffffffffffffffffffffffffffffffffff
@cA01~tB01_KU645197.1_55586_55638_0_1_0_0_1:0:0_0:0:0_1b3/2
CTCCCCCACTGAGTCTCCAAGGTGTGGAGAGAGCAAAAAACATCTAGGGTGGAAAATGCCTCCCATCAAGAGACATTGGGGCTCCCCCAACGATGGTTGCATCTGTGCCCCCCATGTGGAAATCACTCTTTGGTGAGAGGTGGGGGCTTC
+
ffffffffffffffffffffffffffffffffffffffffffffffffffffffffffffffffffffffffffffffffffffffffffffffffffffffffffffffffffffffffffffffffffffffffffffffffffffff
@cA01~tB01_KU645197.1_57391_57232_1_0_0_0_0:0:0_0:0:0_1b4/2
TGCTTAATGTTTTCCGCTGATTTTTCCCAAAGACTAATTTTGTCTAATTTTAATATAGTTATACCACATTTCTAACAGTGATTGCTTGGTATATTTCTACATTGTTTAATTTCAAACTCCATGAATTGTTAACATTGAGATGTGTCCTTT
+
ffffffffffffffffffffffffffffffffffffffffffffffffffffffffffffffffffffffffffffffffffffffffffffffffffffffffffffffffffffffffffffffffffffffffffffffffffffff
@cA01~tB01_KU645197.1_32557_32718_0_1_0_0_1:0:0_0:0:0_1b5/2
GACATGGTAATGATAATGGAAGTCTTAGGCAAGAAAAGAGTCCCATTACCGAAACCATGAGGGCAGACATGTTTATTTGAAGGAGGGAAAACTACATTGAAATTATTTTAAAAAATATATAAGTTTTACTGCTGACAGAAGGCTGAAAGA
+
ffffffffffffffffffffffffffffffffffffffffffffffffffffffffffffffffffffffffffffffffffffffffffffffffffffffffffffffffffffffffffffffffffffffffffffffffffffff
@cA01~tB01_KU645197.1_29641_29440_1_0_0_0_0:0:0_0:0:0_1b6/2
TGAAGTCAGGAGTTCCAGACCAGCCTGGCCAAAATGGTGAAACCCTGTCTCTATGAAAAATACAAAAATTAGCCGAGCATGGTGGTGCATCCCTGTAATCCCAGCTCCTACTCTTGAGGATGAAGCAGGAGAACGACTTCAACCCAGGAG
+
ffffffffffffffffffffffffffffffffffffffffffffffffffffffffffffffffffffffffffffffffffffffffffffffffffffffffffffffffffffffffffffffffffffffffffffffffffffff
@cA01~tB01_KU645197.1_33799_33770_1_0_0_0_0:0:0_0:0:0_1b7/2
AGTAGCCAGAGCTCTCTAATTTGTTATTATAGGCTATTTGCTTTTTTTTCTTGAGGCGGAGTCTTGCTCTGTCGCCCAGGCTGGACTGCAGTGACACAATCTCAGCTCACTGCAACTTCTGCCTCCCAGGTTCAAGCGATTCTCATGCCT
+
ffffffffffffffffffffffffffffffffffffffffffffffffffffffffffffffffffffffffffffffffffffffffffffffffffffffffffffffffffffffffffffffffffffffffffffffffffffff
@cA01~tB01_KU645197.1_34454_34578_0_1_0_0_0:0:0_0:0:0_1b8/2
AGGATGTTATTTGGCGCCCTGCCCATGCAGTTTACATGTTGACCACATCATGGGAGGGTGACGTACGCAGGCTCTTTCTACCTTGCATGAGGCCCAGTGGGTGCTCGCTCAAGAGCGGAACACGGCTTCCTGGAAATTGTTCTCGCTAGA
+
ffffffffffffffffffffffffffffffffffffffffffffffffffffffffffffffffffffffffffffffffffffffffffffffffffffffffffffffffffffffffffffffffffffffffffffffffffffff
@cA01~tB01_KU645197.1_34410_34563_0_1_0_0_0:0:0_0:0:0_1b9/2
GCCCTGCCCATGCAGTTTACATGTTGACCACATCATGGGAGGGTGACGTACGCAGGCTCTTTCTACCTTGCATGAGGCCCAGTGGGTGCTCGCTCAAGAGCGGAACACGGCTTCCTGGAAATTGTTCTCGCTAGAATTTGACACCTAGTG
+
ffffffffffffffffffffffffffffffffffffffffffffffffffffffffffffffffffffffffffffffffffffffffffffffffffffffffffffffffffffffffffffffffffffffffffffffffffffff
@cA01~tB01_KU645197.1_127985_128259_0_1_0_0_0:0:0_0:0:0_1ba/2
GAATATTATGTTGTAGAGCTCAGGGACAGGCACCCCATCTTCCTTTTACAGACTGAAGTTGTTAAACCCAAGATAAGAATGACACTGAAGAATCACATATCCTGGAGGCACCACAGGGCTTGGCCAGGCAGACAGCAAGGGCTTGTCCTG
+
ffffffffffffffffffffffffffffffffffffffffffffffffffffffffffffffffffffffffffffffffffffffffffffffffffffffffffffffffffffffffffffffffffffffffffffffffffffff
@cA01~tB01_KU645197.1_78626_78441_1_0_0_0_0:0:0_0:0:0_1bb/2
ATCAATGGGATGGGAACTGACAGCTATTCATGGAATGGGGTCTTGCACTCAGAGAGATGGAATGTCTGAGTCTGGCTGTTGGCAGCTGAGGGACCTCAGGCACCTATGGCCTCCCCCTGTGTGTTGGTATCTGTTCATGAAATGAGGACC
+
ffffffffffffffffffffffffffffffffffffffffffffffffffffffffffffffffffffffffffffffffffffffffffffffffffffffffffffffffffffffffffffffffffffffffffffffffffffff
@cA01~tB01_KU645197.1_114555_114560_0_1_0_0_0:0:0_0:0:0_1bc/2
GTATCTATAACCTATTATCTATCATCTACCTATTTATCATCTATCTATATCTATCCATCTATCATCTGTCTTGCTCTGCCTCTCGGTCTCTCTAGTTCTCTTTGGAATCTCTGCAATTCATCCCCACATCTCCATCTTTCTATGTCCTTG
+
ffffffffffffffffffffffffffffffffffffffffffffffffffffffffffffffffffffffffffffffffffffffffffffffffffffffffffffffffffffffffffffffffffffffffffffffffffffff
@cA01~tB01_KU645197.1_139541_139339_1_0_0_0_0:0:0_0:0:0_1bd/2
AAGGGTCAAACATCTCAACTAAAGTAGTTGTATCCTCAGCACGTTCTATGGTTACTATGAGAGCTATAATTGAGAAAGCAGGGGAAAGCTAGGTCTCCCGCCATTTGGGTGCTTGTCCTAAAGAGACGTTGTATGTGGTTACCTGCCAAT
+
ffffffffffffffffffffffffffffffffffffffffffffffffffffffffffffffffffffffffffffffffffffffffffffffffffffffffffffffffffffffffffffffffffffffffffffffffffffff
@cA01~tB01_KU645197.1_87154_86897_1_0_0_0_0:0:0_0:0:0_1be/2
GCCTCTTCTCCTTCCAGGTCTATATGAGAAACCTTCTCTCTCAGCCCAGCCGGGCCCCAAGGTTCAGGCAGGAGAGAGCGTGACCTTGTCCTGTAGCTCCCGGAGCTCCTATGACATGTACCATCTATCCAGGGAGGGGGGAGCCCATGA
+
ffffffffffffffffffffffffffffffffffffffffffffffffffffffffffffffffffffffffffffffffffffffffffffffffffffffffffffffffffffffffffffffffffffffffffffffffffffff
@cA01~tB01_KU645197.1_80970_80815_1_0_0_0_1:0:0_0:0:0_1bf/2
AGAGAGAGAGCAAACCATGAGTTGGAACTCTGGAATCTTGGGACATGAGACAAATTCTAGATAAATCTACAAAAATCCAGAATTTACATGTTGTGATTTTTGCTGATAAAGTACAATTCTAAGATTGTAAATAATTGCATAATCCTTCCC
+
ffffffffffffffffffffffffffffffffffffffffffffffffffffffffffffffffffffffffffffffffffffffffffffffffffffffffffffffffffffffffffffffffffffffffffffffffffffff
@cA01~tB01_KU645197.1_145856_146087_0_1_0_0_0:0:0_0:0:0_1c0/2
TCAAACATGACATCTGACCAACATTGCAGGATGACTGTCTCTCCTGATTTCAGCAGGGGCCCTGGGTGGGCCAGGAGGGAAGGTTTTCTGTGGTTTCCTAGAAAGAGAAGTTGTGAGTTTAGAAGGCATCTCTCTTTATCATCCCATCCA
+
ffffffffffffffffffffffffffffffffffffffffffffffffffffffffffffffffffffffffffffffffffffffffffffffffffffffffffffffffffffffffffffffffffffffffffffffffffffff
@cA01~tB01_KU645197.1_48464_48332_1_0_0_0_0:0:0_0:0:0_1c1/2
TCCCCCTGTATGTTGGTATCTGCTTATGAAATGAGGACCCAGAAGTGCCCTCCGAGCTGTTTTGTTGACTTCCATCTTCTACAGATGCTGCGGTAATGGACCAAGAGTCTGCAGGAAACAGAACAGCGAATAGCGAGGTAGGTACTCCTC
+
ffffffffffffffffffffffffffffffffffffffffffffffffffffffffffffffffffffffffffffffffffffffffffffffffffffffffffffffffffffffffffffffffffffffffffffffffffffff
@cA01~tB01_KU645197.1_97487_97393_1_0_0_0_0:0:0_0:0:0_1c2/2
TCTATAGCATTATGTTACTGGATATTTCTGTAAAATTTAAAACGAGGGAGGGAGAGAGACAGAGAGAGATCAAACTCCAGAGTTGGGACTCTGGAATCTTGGGTCATGAGACAAATTTTAGATTAAACTACAAAACTCCAGAATTTACAG
+
ffffffffffffffffffffffffffffffffffffffffffffffffffffffffffffffffffffffffffffffffffffffffffffffffffffffffffffffffffffffffffffffffffffffffffffffffffffff
@cA01~tB01_KU645197.1_124217_124025_1_0_0_0_0:0:0_0:0:0_1c3/2
CTCCCATGTACCAGCAGCTGGAATCTGAAGGCATCAGTCTTCATCTTAGGGGATCGCTCTTCCTCAAACCACGAATCTGAACATGCCTCTCTCTTGCTTACAAATGTCTAAGGTCCCCACTGCCTGCTGGAGAGAAAACACACTCCTTTG
+
ffffffffffffffffffffffffffffffffffffffffffffffffffffffffffffffffffffffffffffffffffffffffffffffffffffffffffffffffffffffffffffffffffffffffffffffffffffff
@cA01~tB01_KU645197.1_128529_128699_0_1_0_0_0:0:0_0:0:0_1c4/2
CTACACTGAGCCCATCAGGACAGTCCAGGTTGTCTCCCCATCTCAAGGTCAACTCATCAACAACCTGAGCTCCATCTTCTCCTTCAGTCCCTTCCCCTATATCATAAATAGTCACAGACTCCAGGGATTAGAATGTAGTCATCACTGGGG
+
ffffffffffffffffffffffffffffffffffffffffffffffffffffffffffffffffffffffffffffffffffffffffffffffffffffffffffffffffffffffffffffffffffffffffffffffffffffff
@cA01~tB01_KU645197.1_160291_160521_0_1_0_0_0:0:0_0:0:0_1c5/2
AATTTACATGGAAAAGCAAATAGCCAATAATAATAATAATGGCAATCTTAAAGAGGAAGGAGAAATTAGAGGATTCAGGCTGCCAAATTTTAAGGGGTTCTATAAGGCCACATAAAGTGCAGCATCCTCATGAGAGTGGACACAGAGAGC
+
ffffffffffffffffffffffffffffffffffffffffffffffffffffffffffffffffffffffffffffffffffffffffffffffffffffffffffffffffffffffffffffffffffffffffffffffffffffff
@cA01~tB01_KU645197.1_48501_48412_1_0_0_0_0:0:0_0:0:0_1c6/2
ACAGATGCTGCGGTAATGGACCAAGAGTCTGCAGGAAACAGAACAGCGAATAGCGAGGTAGGTACTCCTCGGCCCGGGCTCGTGGCTACTGTTATTCCCAAAGAGTCCTGGAAAATGTGAGCACCCTCCCTCACTCAGCATTTCCCTCTC
+
ffffffffffffffffffffffffffffffffffffffffffffffffffffffffffffffffffffffffffffffffffffffffffffffffffffffffffffffffffffffffffffffffffffffffffffffffffffff
@rand_0_0_0_0_1_1_0:0:0_0:0:0_1c7/2
GTGGACTCGTGGCGGGGAGCGGGATACAGCGTACCAAATATCCTTAAAGGCGGCTACTTGACGTCGAATCGGGAATTAGGGACTTAAGATGTCCCACGACCGGGCTAGCTTCACGGAAAACACGCCAGGCGATTGTGGATAGTTCACAAA
+
ffffffffffffffffffffffffffffffffffffffffffffffffffffffffffffffffffffffffffffffffffffffffffffffffffffffffffffffffffffffffffffffffffffffffffffffffffffff
@cA01~tB01_KU645197.1_88146_87950_1_0_0_0_0:0:0_1:0:0_1c8/2
CTGGGAGACAGAGAGAGACTCTGTTTCTAAATAAATAAATACATCTATATTCTTTTTTTTGTTACCCTCCACCCTTTCCTTCCTGGCCTCTGGTGTCCACCATTGTATTCTCCACCTTCATGAGATCCACCTTTTATCTCCTGCATGTGG
+
ffffffffffffffffffffffffffffffffffffffffffffffffffffffffffffffffffffffffffffffffffffffffffffffffffffffffffffffffffffffffffffffffffffffffffffffffffffff
@cA01~tB01_KU645197.1_109771_109654_1_0_0_0_0:0:0_0:0:0_1c9/2
AGATGGAGTGATGGGCCTAGAAGTGGAGATCTGGGTCTGGAGTGGAGATATGGGCCTGCAGTGGAGATATGGGCCTGGAGTGGAGAGAGGAACCTGGAGAAGAGATAGGAACCTGGATGGGAGGTAGGAGCCTAGGGTGGAGATATGGGA
+
ffffffffffffffffffffffffffffffffffffffffffffffffffffffffffffffffffffffffffffffffffffffffffffffffffffffffffffffffffffffffffffffffffffffffffffffffffffff
@cA01~tB01_KU645197.1_55196_55005_1_0_0_0_0:0:0_0:0:0_1ca/2
GCAGGAGAGAGCGTGACCTTGTCCTGCAGCTCCCGGAGCTCCTATGACATCTACCATCTATCAAGGGAGGGGGAGGCTCATGAACTTAGGTTCCCTGCAGTGCCCAAGGTCAATGGAACCTTCCAGGCCAACTTTCCTCTGGGCCCTGCC
+
ffffffffffffffffffffffffffffffffffffffffffffffffffffffffffffffffffffffffffffffffffffffffffffffffffffffffffffffffffffffffffffffffffffffffffffffffffffff
@cA01~tB01_KU645197.1_131860_131777_1_0_0_0_1:0:0_0:0:0_1cb/2
GAAACTGCCTCTTCTCCTTCCAGGTCTATATGAGAAACCTTCTCTCTCAGCCCAGCCGGGCCCCACGGTTCTGGCAGGAGAGAATGTGACCTTGTCCTGCAGCTCCCGGAGCTCCTATGACATGTACCATCTATCCAGGGAAGGGGAGGC
+
ffffffffffffffffffffffffffffffffffffffffffffffffffffffffffffffffffffffffffffffffffffffffffffffffffffffffffffffffffffffffffffffffffffffffffffffffffffff
@cA01~tB01_KU645197.1_106480_106326_1_0_0_0_0:0:0_0:0:0_1cc/2
TTTCTAGAGAGAGCACCAGACACCCTGCCCCTGCCTTCAGCTCACAGACCATTGCCTGATTCTGAACTGTATCCTCACGTCCCCTGCAGCCACTGACATCCAGGAGAAGGTTCCATGACAGGCAGAAAGGGGAGACAGAATCACTGGGAT
+
ffffffffffffffffffffffffffffffffffffffffffffffffffffffffffffffffffffffffffffffffffffffffffffffffffffffffffffffffffffffffffffffffffffffffffffffffffffff
@cA01~tB01_KU645197.1_66683_66538_1_0_0_0_0:0:0_0:0:0_1cd/2
ACCACACACACAAAACATACAAGTATGTGAAAAAATAAATATGATAAAGAGGTTGTTTCATCCATTCCACAATGTGTACCTATATGAAAACATCATGATGGACACCACAAATACCCTTTTCCTCATTAATTAAATTTGTTTTGGTTTTTT
+
ffffffffffffffffffffffffffffffffffffffffffffffffffffffffffffffffffffffffffffffffffffffffffffffffffffffffffffffffffffffffffffffffffffffffffffffffffffff
@cA01~tB01_KU645197.1_107993_107871_1_0_0_0_0:0:0_0:0:0_1ce/2
GGGTTTACAGGTGTTTATTGAACCAACTATAAATAAAAAATATTCAGAGAAGAAAATCCACAAACTTTCAAAAAGCAAAACTATGTTGAAGGGACACAAATGAAGCAGTGTGTAGGCCATATCAGGAATTATAAGTAATCTAGAGATGAT
+
ffffffffffffffffffffffffffffffffffffffffffffffffffffffffffffffffffffffffffffffffffffffffffffffffffffffffffffffffffffffffffffffffffffffffffffffffffffff
@cA01~tB01_KU645197.1_110157_109982_1_0_0_0_0:0:0_1:0:0_1cf/2
GTGGAGATATGGGCCTGGAGGTGGAGATAAGGGCGTGGAGTGGAGATATGGGCCTGGAGTGGAGATATGAGCCTGGAGATGGAGATATGGGCCTGGAGTGGAGATATGGGCCTGGAGGTGGAGATATGGGCCTGGAGTGGAGATATGGGC
+
ffffffffffffffffffffffffffffffffffffffffffffffffffffffffffffffffffffffffffffffffffffffffffffffffffffffffffffffffffffffffffffffffffffffffffffffffffffff
@cA01~tB01_KU645197.1_15314_15189_1_0_0_0_0:0:0_0:0:0_1d0/2
AGTCCAGATCTTGGAATCAGAGATCAGTGCCAGCACTAGCTCCTGCTCCCCTTTCCTACTAATTCACAGGAGGACAGGTGGTATTGAAGCAATAGATGGCCGAGGGGGTGGTCCTTCCCCCAGCCTCTCGGGTAGAACAGCAGCCTAACA
+
ffffffffffffffffffffffffffffffffffffffffffffffffffffffffffffffffffffffffffffffffffffffffffffffffffffffffffffffffffffffffffffffffffffffffffffffffffffff
@cA01~tB01_KU645197.1_56934_56824_1_0_0_0_0:0:0_0:0:0_1d1/2
TGGGGATGACCCTAATGTGAGAATGAGCTTGGTGTGTTCCAAGAAGTCCATGGACCTGCCATATGGTGAGGGCTGGTCAGAATCCAGAGAGATTTCTAAATGCCCTTGTGCTTGTAAGGAAAGTGAGTCCTGTGGTTGGGAGTGGACTTA
+
ffffffffffffffffffffffffffffffffffffffffffffffffffffffffffffffffffffffffffffffffffffffffffffffffffffffffffffffffffffffffffffffffffffffffffffffffffffff
@cA01~tB01_KU645197.1_107248_107377_0_1_0_0_0:0:0_0:0:0_1d2/2
CAGCGAATAGTGTCACATTACCTAAAGCAATGAGGGCAGACATGTTTATTTGAAAAGGAGACAGCTACATTGAAATCACAAAAAATTTTATAAGTTTCACTGCTGACTGACAGAAGGCTGGAAAATAGTCTGAGGAAAGGTGAAACAGCA
+
ffffffffffffffffffffffffffffffffffffffffffffffffffffffffffffffffffffffffffffffffffffffffffffffffffffffffffffffffffffffffffffffffffffffffffffffffffffff
@cA01~tB01_KU645197.1_103228_103077_1_0_0_0_0:0:0_0:0:0_1d3/2
AGCACCTGTTTTGTCTTTATACCTCGAAATCTCAGGACACTGGGCATCATTTAACAATGATGATGGAGAAGGGGACGCCAGGACTCCTAGGGCCCAACATTAGATAACAGAGTGTTGGCCATGAACCAACCTCAAAGATTTCCTTTGAGT
+
ffffffffffffffffffffffffffffffffffffffffffffffffffffffffffffffffffffffffffffffffffffffffffffffffffffffffffffffffffffffffffffffffffffffffffffffffffffff
@cA01~tB01_KU645197.1_78357_78566_0_1_0_0_0:0:0_0:0:0_1d4/2
CCATGAGGCTGGGCTAGGAGGACCTACCTCCCTGTTCACTGTTCTGTGTCCCGCAGGCTCTTGGTTCATTACAGCAGCATCTGTAGGAGACGGAAGCAATCGAAACAGCTGGGAGGGCACTTCTGGGTCCTCATTTCATGAACAGATACC
+
ffffffffffffffffffffffffffffffffffffffffffffffffffffffffffffffffffffffffffffffffffffffffffffffffffffffffffffffffffffffffffffffffffffffffffffffffffffff
@cA01~tB01_KU645197.1_92964_92788_1_0_0_0_0:0:0_0:0:0_1d5/2
TCTCTCCTAAAAATACAAAAATTAGCCGAGCATGGTGGTGCATCCCTGTGATCCCAGCTCCTGCTCTGGAGGATGAAGCAGGAGAATGACTTCAACCCAGGAGGTGGAGGTTGCAGTGAGTGGAGATCGCATCACTGCACTCCAGCCTGG
+
ffffffffffffffffffffffffffffffffffffffffffffffffffffffffffffffffffffffffffffffffffffffffffffffffffffffffffffffffffffffffffffffffffffffffffffffffffffff
@cA01~tB01_KU645197.1_73264_73467_0_1_0_0_0:0:0_0:0:0_1d6/2
CTATCTTGAGACTTCAAGGTATAAGGAGAAAACAGGAGCATCACACTACCTGACTTAAAAATATGTTACAGAGCTGTAGTAAGCAAAACAACATGACATTGGCATAAAGAAAAGCACATAAAACAATGGAGCAGAATGAAGAACACGGAT
+
ffffffffffffffffffffffffffffffffffffffffffffffffffffffffffffffffffffffffffffffffffffffffffffffffffffffffffffffffffffffffffffffffffffffffffffffffffffff
@rand_0_0_0_0_1_1_0:0:0_0:0:0_1d7/2
CGTGATCGCATTATGCGTGCTAGATCGTGACTGACAGCAGTGGAAATTTACCTCACAATGAGAACCTACTACTGTCCGGGGTTAGGTGGTCACCGCCTCGCATTTTTGTAAAGCCATCCTAGCCTAAAAACACTCTCAGAGTTATCCAGT
+
ffffffffffffffffffffffffffffffffffffffffffffffffffffffffffffffffffffffffffffffffffffffffffffffffffffffffffffffffffffffffffffffffffffffffffffffffffffff
@cA01~tB01_KU645197.1_7883_7710_1_0_0_0_0:0:0_0:0:0_1d8/2
ACCCCTGTATGCTGTGTGAACTTGTGGTCTCCAGACTGGATTCTGTGGCTCACATTCCAAATAACCCCACATATGAAAGGATCACTGAGAGGCACAGAGAAAAATCAGGAACACCAAAAAGCAAAGACATAAACACACAGAGAATGAGCC
+
ffffffffffffffffffffffffffffffffffffffffffffffffffffffffffffffffffffffffffffffffffffffffffffffffffffffffffffffffffffffffffffffffffffffffffffffffffffff
@cA01~tB01_KU645197.1_106507_106424_1_0_0_0_1:0:0_0:0:0_1d9/2
TCCAGGAGAAGGTTCCATGACAGGCAGAAAGGGGAGACAGAATCACTGGGATGGGAACTCAGAGCTATTCATGGGATGGGTCCTTGAGCTCAGAGAGATAGAATGTCTGGGTCTGGCTGATGACAGCTGAGGGACCTCAGGCACCTACGG
+
ffffffffffffffffffffffffffffffffffffffffffffffffffffffffffffffffffffffffffffffffffffffffffffffffffffffffffffffffffffffffffffffffffffffffffffffffffffff
@cA01~tB01_KU645197.1_58739_58527_1_0_0_0_0:0:0_0:0:0_1da/2
GTTATTCTGGTTTAAATTTAATATTGACTTTATCTACATATCACAATTGATTACTGTGTACAGACTTTCTTTTCTATTAGTATAAATTTATGAGGTACACTTGTAATTTTGTGACATGAGTATGTTGCAGAGTAGTGAAGTCAGGACTTT
+
ffffffffffffffffffffffffffffffffffffffffffffffffffffffffffffffffffffffffffffffffffffffffffffffffffffffffffffffffffffffffffffffffffffffffffffffffffffff
@cA01~tB01_KU645197.1_18987_19052_0_1_0_0_0:0:0_1:0:0_1db/2
GTGGATTGAGAGCAGCCTGGCCAACATAGTGAAACCGTGTCTCTGCTAAAAATCCAAAAATTAGCCATGCCTGGTGGCAGGCACCTGTAACGCCAGCTACTCAAGAGGCTGAGGCACGAGAATCGCTTGAACCTGGGAGGCGGAGGTTGC
+
ffffffffffffffffffffffffffffffffffffffffffffffffffffffffffffffffffffffffffffffffffffffffffffffffffffffffffffffffffffffffffffffffffffffffffffffffffffff
@cA01~tB01_KU645197.1_55035_55229_0_1_0_0_0:0:0_0:0:0_1dc/2
TTGTGTCTCTTCTGTCCAGCATCTCTGGCTGACACCCCCATGGCCACCCCCTCCATCTGAGGCTCCCCTGAATGTGGCCATTGTAGTCCATCTGAGTCCCACTATTTGGGGAACAGACTGGTTTCCTCACCTGTGACAGAAACAAGCAGT
+
ffffffffffffffffffffffffffffffffffffffffffffffffffffffffffffffffffffffffffffffffffffffffffffffffffffffffffffffffffffffffffffffffffffffffffffffffffffff
@rand_0_0_0_0_1_1_0:0:0_0:0:0_1dd/2
CCTGTCAGGTAGAGACCATGTAGGGGCGCCGTTACGCATGGCGGCGAGGATTATGCTTGATCTCTGTGGGTATCGAGAGGTAATTTTGTTTCTCCTAGCTTGTTGTATCATAGCAGAATTACTGGGTTCCACAGAGGTGAGTCCTCAGGC
+
ffffffffffffffffffffffffffffffffffffffffffffffffffffffffffffffffffffffffffffffffffffffffffffffffffffffffffffffffffffffffffffffffffffffffffffffffffffff
@cA01~tB01_KU645197.1_17337_17210_1_0_0_0_0:0:0_0:0:0_1de/2
GGCCCAGCCTCGTGGCTAGTGTTATTCCCAAAGAGTCCTGGAAAATGTGAGCACCCTCCCTCACTCAGCATTTCCCTCTCTCCAGGACTCTGATGAACAAGACCCTCAGGAGGTGACATATGCACAGTTGAATCACTGCGTTTTCACACA
+
ffffffffffffffffffffffffffffffffffffffffffffffffffffffffffffffffffffffffffffffffffffffffffffffffffffffffffffffffffffffffffffffffffffffffffffffffffffff
@cA01~tB01_KU645197.1_114105_113913_1_0_0_0_0:0:0_1:0:0_1df/2
AACAGAGACAGAGAAACAGGAGACACAAGTACAGACCAGGTGTCATAACAGAGGACACACACAGGGGCCTTTCCGAGAGTTAGAAAAGACAGAAGGAGTTAAAGGAGACAGACAGACAGACATGTCCCAGAGAGAGGTGTCCCCCCATGC
+
ffffffffffffffffffffffffffffffffffffffffffffffffffffffffffffffffffffffffffffffffffffffffffffffffffffffffffffffffffffffffffffffffffffffffffffffffffffff
@cA01~tB01_KU645197.1_34717_34527_1_0_0_0_0:0:0_0:0:0_1e0/2
ATCTGAGACGTGTTTTGAGTTGGTCATAGTGAAGGACACTAGGTGTCAAATTCTAGCGAGAACAATTTCCAGGAAGCCGTGTTCCGCTCTTGAGCGAGCACCCACTGGGCCTCATGCAAGGTAGAAAGAGCCTGCGTACGTCACCCTCCC
+
ffffffffffffffffffffffffffffffffffffffffffffffffffffffffffffffffffffffffffffffffffffffffffffffffffffffffffffffffffffffffffffffffffffffffffffffffffffff
@cA01~tB01_KU645197.1_104427_104334_1_0_0_0_1:0:0_0:0:0_1e1/2
CCTCCTTTCATGTAAAATAACATATTCACAAGCTATGGAGGCTAGGACAGGGACATTTTGGGGGTGGGCCAGCATTCTCCTGCCTTCCACAAATGGTAAACACGATGCATTTGGCCTCTGCTCTTAGGACACTGACATTGCAGATGGGCA
+
ffffffffffffffffffffffffffffffffffffffffffffffffffffffffffffffffffffffffffffffffffffffffffffffffffffffffffffffffffffffffffffffffffffffffffffffffffffff
@cA01~tB01_KU645197.1_86967_86817_1_0_0_0_0:0:0_0:0:0_1e2/2
TAGGTCATAGAGCAGGGGAGTGAGTTCTCAGCTCAGGTGTGAGGGGAGCTGTGACAAGGAAGAACCTCCCTGAGGAAACTGCCTCTTCTCCTTCCAGGTCTATATGAGAAACCTTCTCTCTCAGCCCAGCCGGGCCCCAAGGTTCAGGCA
+
ffffffffffffffffffffffffffffffffffffffffffffffffffffffffffffffffffffffffffffffffffffffffffffffffffffffffffffffffffffffffffffffffffffffffffffffffffffff
@cA01~tB01_KU645197.1_109167_109364_0_1_0_0_0:0:0_0:0:0_1e3/2
ACGCCATGCTGATGACCATGAGCGACATGGTGCTGCCGGTGCAGACAGGCGGCCGCACCCCTAGCTCAGCTCAGCAGCGCACAGGATGTTATTTGGCGCCCTGCCCATGCAGTTTACATGTTGACCACATCACGGGAGGGTGACGTACGC
+
ffffffffffffffffffffffffffffffffffffffffffffffffffffffffffffffffffffffffffffffffffffffffffffffffffffffffffffffffffffffffffffffffffffffffffffffffffffff
@cA01~tB01_KU645197.1_84964_85070_0_1_0_0_0:0:0_0:0:0_1e4/2
AGAAATTGGCCTTGGAGACCCCATCATGGATCTGTCCAACGAGGCGTGAGGGGTCCTTAGAGATCCACTCTTTGTGCAGAAAGAAGTGCTCAAACATGATATCTGACCAACATTGCAGGATGACTCTCTCTCCTGATTTCACCAGGGGAC
+
ffffffffffffffffffffffffffffffffffffffffffffffffffffffffffffffffffffffffffffffffffffffffffffffffffffffffffffffffffffffffffffffffffffffffffffffffffffff
@cA01~tB01_KU645197.1_154184_153917_1_0_0_0_0:0:0_1:0:0_1e5/2
GCATGACTGTAATTCCAGCTACTCTGGAGGAGGAAGCAGGAGAATGACTTCAGCCCTGGAGGCAGAGGTTGCAGTGAGTGGAGATCGCGTCACTGCACACCAGCCTGGGCTACACAGGGATACTCTGGCTCAAAAAATAAAAATAAAAAA
+
ffffffffffffffffffffffffffffffffffffffffffffffffffffffffffffffffffffffffffffffffffffffffffffffffffffffffffffffffffffffffffffffffffffffffffffffffffffff
@cA01~tB01_KU645197.1_145274_145121_1_0_0_0_1:0:0_2:0:0_1e6/2
CCTCTAAGGGCTGGAGAAGTCAAGAGAACTGATTCGCTGAGTCTCCAGAGGGAACGCAGCCCTGCAGATGCCTTGATTTTAGCACAGGGAGAACGGGATCCAATTTCTGTCCCCAGAAGTGGAAGGGGTCAGTGTGTTCTCTCCTGCTGC
+
ffffffffffffffffffffffffffffffffffffffffffffffffffffffffffffffffffffffffffffffffffffffffffffffffffffffffffffffffffffffffffffffffffffffffffffffffffffff
@cA01~tB01_KU645197.1_71235_71010_1_0_0_0_0:0:0_0:0:0_1e7/2
GAGGGGGAAGCCCATGAACTTAGGCTCCCTGCAGTGCCCAGCATCAATGGAACATTCCAGGCCGACTTCCCTCTGGGTCCTGCCACCCACGGAGAGACCTACAGATGCTTCGGCTCTTTCCATGGATCTCCCTACGAGTGGTCAGACCCG
+
ffffffffffffffffffffffffffffffffffffffffffffffffffffffffffffffffffffffffffffffffffffffffffffffffffffffffffffffffffffffffffffffffffffffffffffffffffffff
@cA01~tB01_KU645197.1_21482_21382_1_0_0_0_0:0:0_0:0:0_1e8/2
GGCTGCAGTGTGGCTGCTGTCACTCCACCAGAAGAGGTGGGAAACCACAGCCATGGCCCTGACATTCCAAATCCTCTGATGGGGGCTCAGTTGCTTATTTTCATTCAGGCATCTGCTGATATTCCATTCTCAAAGACATGCCCTCCACCC
+
ffffffffffffffffffffffffffffffffffffffffffffffffffffffffffffffffffffffffffffffffffffffffffffffffffffffffffffffffffffffffffffffffffffffffffffffffffffff
@cA01~tB01_KU645197.1_114082_114205_0_1_0_0_0:0:0_0:0:0_1e9/2
GGGTTATTTGGAATGTGAGCCTCAGAATCCAGTCTGGAGACTACAAGTTCACACAGCATACAGGGGTTGGTGTTCTGGGGCCATGATATCCTGGGACGATTACTCTCCATTACCTGGAAGGCAGAGGTGTCAGAATAAACATGGCATCTG
+
ffffffffffffffffffffffffffffffffffffffffffffffffffffffffffffffffffffffffffffffffffffffffffffffffffffffffffffffffffffffffffffffffffffffffffffffffffffff
@cA01~tB01_KU645197.1_30447_30638_0_1_0_0_1:0:0_0:0:0_1ea/2
AACAAAAATGGACTAAGACAGCAACGTCCTGAGATCAGGAGGAACGTCCCAGAGCAGCCTGGGCTGTCTTCCTGTTCTTCCTGGAGGAGGACGTCATGCAGTGCTTTAGCTGAGTGCTTCCTGTGGCTCCAGGGTACAAAACCCAGGCTG
+
ffffffffffffffffffffffffffffffffffffffffffffffffffffffffffffffffffffffffffffffffffffffffffffffffffffffffffffffffffffffffffffffffffffffffffffffffffffff
@cA01~tB01_KU645197.1_113516_113336_1_0_0_0_0:0:0_0:0:0_1eb/2
ATGGGCACAGAAAAGAACATGAAGACACAGAGAGGAAGGAGAGAGACAGACACCAGGGAGGGGAAGCCTCACTCAATCCAGGTGCCATGGATGGGATGATAAAGAGAGACACCTTCTAAATTCACAAACTCTCTTCCTAGGATTCCGCAG
+
ffffffffffffffffffffffffffffffffffffffffffffffffffffffffffffffffffffffffffffffffffffffffffffffffffffffffffffffffffffffffffffffffffffffffffffffffffffff
@cA01~tB01_KU645197.1_148445_148560_0_1_0_0_2:0:0_0:0:0_1ec/2
TTGAAAATGAAAAGAAAAGAGTGTAGGGGTTGCTGGTGATGACATCTCTCTGTGTGGGTGAGAGGCCAGGATGGGCTTCTGGGAAATGGGTAAGGTTGAGGGGCTGAGGGAACCTCTGATCTCCCCAAACTGAGCCCAGTCTCCCCTTCT
+
ffffffffffffffffffffffffffffffffffffffffffffffffffffffffffffffffffffffffffffffffffffffffffffffffffffffffffffffffffffffffffffffffffffffffffffffffffffff
@cA01~tB01_KU645197.1_22499_22643_0_1_0_0_0:0:0_0:0:0_1ed/2
CCCAAGTCGCTAGGATTACATGCGCCTGCCACCACACCCGGCTATCCTTGTGTTGTTTCTTACCTTGTCCTTGACCTGGGTTCCAGTGTTGGTTTCCTGTTGCTGCTGTAGAAAATTATCAGAAGCATGGCAGCAGGAGAGAGCACACTG
+
ffffffffffffffffffffffffffffffffffffffffffffffffffffffffffffffffffffffffffffffffffffffffffffffffffffffffffffffffffffffffffffffffffffffffffffffffffffff
@cA01~tB01_KU645197.1_50524_50766_0_1_0_0_0:0:0_0:0:0_1ee/2
ATTTTTTTTGTTTTTATCTGAGATTCAAACTCTTCTTCCTGTGTAATATGCAAAGTATCTAATAGGTATTATTAATGTTTTCGGAGTCATTGTGACTAATAAACCATTAGAATTTTTCATGCTTGTATTTCTAGTATTACAGCAGAACCA
+
ffffffffffffffffffffffffffffffffffffffffffffffffffffffffffffffffffffffffffffffffffffffffffffffffffffffffffffffffffffffffffffffffffffffffffffffffffffff
@cA01~tB01_KU645197.1_94013_94192_0_1_0_0_0:0:0_0:0:0_1ef/2
TGGAGAGCTGGTTGTTCATAAGAGCTTGGAAGCTCCATCACTCCCCCTCTCCCTTGCTCCCTCTCTTGCCGTGTGATCTCTGTGGTCTCTGCACAGACAGACCCTCCTTCCCTTCTGCCAGAGTGGGAGCAGCCTGAGGCAGTCACAAGA
+
ffffffffffffffffffffffffffffffffffffffffffffffffffffffffffffffffffffffffffffffffffffffffffffffffffffffffffffffffffffffffffffffffffffffffffffffffffffff
@cA01~tB01_KU645197.1_35352_35441_0_1_0_0_0:0:0_0:0:0_1f0/2
CCCACCTCAAGCCCATATCTCCACTCCAGGCCCATATCTCCACTCCAGGCCGATATTTCCACCCTAAGCCCATATCGCCAATCCAGGCCCATATCTCCAATCCAGGCTCAGATCTCCACCCTGGGCCCATATCTCCAATCCAGGCCCTTA
+
ffffffffffffffffffffffffffffffffffffffffffffffffffffffffffffffffffffffffffffffffffffffffffffffffffffffffffffffffffffffffffffffffffffffffffffffffffffff
@cA01~tB01_KU645197.1_74429_74576_0_1_0_0_0:0:0_0:0:0_1f1/2
AATAGAATGCCAAAGTCCTTAAAAGATGAGGAAGAAGGCAGAGCAGCATTCAGAGAAAGAGGTGTGGACAAGGAAGAAGGGTCTGAGTGATGCCGTGTGAGAGGCGTGACCAGCCTTTGTGGACTTTGAGGGAGGAAGACGGGGACCAGG
+
ffffffffffffffffffffffffffffffffffffffffffffffffffffffffffffffffffffffffffffffffffffffffffffffffffffffffffffffffffffffffffffffffffffffffffffffffffffff
@cA01~tB01_KU645197.1_10209_10069_1_0_0_0_0:0:0_0:0:0_1f2/2
GGATGAGTAGTCTCCACTGTGCGTATGTACTACATTCTCTCTATCCATTCATCCACTGATGGGCAGGTAGGTTGACTCCACATCTTGGCTACTGTGAACAGTGCTGCACCAATCATACGAGTGCAGATATCACTTCGATATATTGATTTA
+
ffffffffffffffffffffffffffffffffffffffffffffffffffffffffffffffffffffffffffffffffffffffffffffffffffffffffffffffffffffffffffffffffffffffffffffffffffffff
@cA01~tB01_KU645197.1_92417_92612_0_1_0_0_0:0:0_0:0:0_1f3/2
TTTCACCATGTTGGCCAGGCTGGTCTCGAACTCCTGATTTCTTGGAATCCACTGGCCTTAGCCTCCTGCAGTGCTGGGTTACAGGAGTGAGCCACCGTTCACAGACTTGTATACTATGCTATAATAGGTCCCTTCATTTCCACCACCCCT
+
ffffffffffffffffffffffffffffffffffffffffffffffffffffffffffffffffffffffffffffffffffffffffffffffffffffffffffffffffffffffffffffffffffffffffffffffffffffff
@cA01~tB01_KU645197.1_137755_137620_1_0_0_0_0:0:0_0:0:0_1f4/2
GCCAACATGGTGAAACCCTATCTGTACTAAAAATACAAAAATTAGCCGAGCATGGTGGTGCATCCCTGTAATCCCAGCTCCTACTCTGGAGGATGAAGCAGGAGAATGACTTCAACCCAGGAGGTGGAGGTTGCAGTGAGTGGAGATTGC
+
ffffffffffffffffffffffffffffffffffffffffffffffffffffffffffffffffffffffffffffffffffffffffffffffffffffffffffffffffffffffffffffffffffffffffffffffffffffff
@cA01~tB01_KU645197.1_90528_90336_1_0_0_0_0:0:0_0:0:0_1f5/2
AGCACCCTCATTTCCTCACATCTCTCCTGTCCCATGTTCTAGGAAACCCTTCAAGTAGTTGGCCTTCACCCACAGAACCAAGCTCCAAATCTGGTGAGTAAAGGACCCCTCTTATCTCTGCTTTTGGAAACCTGGGGAGGTGGAAGCCTT
+
ffffffffffffffffffffffffffffffffffffffffffffffffffffffffffffffffffffffffffffffffffffffffffffffffffffffffffffffffffffffffffffffffffffffffffffffffffffff
@cA01~tB01_KU645197.1_29065_29212_0_1_0_0_1:0:0_0:0:0_1f6/2
GAGTCAGTGAGTCGAAGTGTGCGTGCATGAGCTCCGTTCTCTGTTAAGGCAAAGCTCTTGCTCTGCTGAGTCAGCCAGGGTTGCTTCATGACCAACAGTAATTCATTCCTGGGCAAGTGGAACTTCTCTAAAACACCTCGCCCTCATCAA
+
ffffffffffffffffffffffffffffffffffffffffffffffffffffffffffffffffffffffffffffffffffffffffffffffffffffffffffffffffffffffffffffffffffffffffffffffffffffff
@cA01~tB01_KU645197.1_151437_151295_1_0_0_0_0:0:0_0:0:0_1f7/2
TATACCTTCAAGTCTCAAGACAGTGGGCATCGCACACAAAAATTATGGAGAAAAGGATCCCAAGACTCCCAGGGTCCAACATTAGATAACAGAGTGTTGGCCATGAACCAACCTCAAAGATTTCCATTGAGTAGAGGACAAGCACCCTCA
+
ffffffffffffffffffffffffffffffffffffffffffffffffffffffffffffffffffffffffffffffffffffffffffffffffffffffffffffffffffffffffffffffffffffffffffffffffffffff
@cA01~tB01_KU645197.1_37009_36909_1_0_0_0_0:0:0_0:0:0_1f8/2
ATGCAAGTCCTGACTGTATTTGGGGTAAAGGGGGATTGAATACAGGGAAATGGGTGCTGTGGTGGGAAGAATAATTGTCCCCAGTGATGACTACATTCTAATCCCTGGAGTCTGTGACTATTTATGATATAGGGGAAGGGACTGAAGGAG
+
ffffffffffffffffffffffffffffffffffffffffffffffffffffffffffffffffffffffffffffffffffffffffffffffffffffffffffffffffffffffffffffffffffffffffffffffffffffff
@cA01~tB01_KU645197.1_31454_31310_1_0_0_0_0:0:0_0:0:0_1f9/2
TGTTTTACGTGGTTACCTGTCAATCAAGAAATGCGAGACAATTCATAAAGAGGAACTGCTATGATTAGCTTCTTATTGGTGTCTCATCTTCTTCCAGGTAACCCAAGACACCTGCACGTTCTGATTGGGACCTCAGTGGTCATCATCCTC
+
ffffffffffffffffffffffffffffffffffffffffffffffffffffffffffffffffffffffffffffffffffffffffffffffffffffffffffffffffffffffffffffffffffffffffffffffffffffff
@cA01~tB01_KU645197.1_42961_42843_1_0_0_0_0:0:0_0:0:0_1fa/2
TTTATTGAAAAGACTGTCCTTTCCTGATTGTGAGTTCTTGGCATCTTTGTCAAAGTCCATTGGATGGGCTGGGCTTGGTGGCTAACACCTGCAATTTCAGCACTTTGGGAGCCCGAGGTGGGTGGATCACCTGAGGCCAGGAGTTCAAGA
+
ffffffffffffffffffffffffffffffffffffffffffffffffffffffffffffffffffffffffffffffffffffffffffffffffffffffffffffffffffffffffffffffffffffffffffffffffffffff
@cA01~tB01_KU645197.1_47024_46869_1_0_0_0_0:0:0_2:0:0_1fb/2
GGCCTATGCCAATTCCTATCACTCACCGTCACTCCAGGGAGACAGAACACACACAGAATACGTGACATAGGCAGGTTCATTACTAACAGATAAGCAGCGAGTGACAACAGAAACCTATATTTCAATGTGACCCAGTCCCTCAAGGCTCAG
+
ffffffffffffffffffffffffffffffffffffffffffffffffffffffffffffffffffffffffffffffffffffffffffffffffffffffffffffffffffffffffffffffffffffffffffffffffffffff
@cA01~tB01_KU645197.1_80228_80374_0_1_0_0_0:0:0_0:0:0_1fc/2
AGCCTGGGCAACAGAGCGAGACTCTGCCTCAAGAAAAATAAAAAAAGCATAGCAAATAGCCTATAATAAATAACTAGAGGACTCCAGCTACCAAATTTTAGGGGTTGTATAAGGCTGCATAAAATGCAGCATTCTCAAGAGAGTGGACAG
+
ffffffffffffffffffffffffffffffffffffffffffffffffffffffffffffffffffffffffffffffffffffffffffffffffffffffffffffffffffffffffffffffffffffffffffffffffffffff
@cA01~tB01_KU645197.1_137286_137408_0_1_0_0_0:0:0_1:0:0_1fd/2
GTTACAAGCGTGAGCCACCGTTCACAGACTTGTATATTACGCTATAATAGGTCTCTTCATTTCCACCACCCCTCCTATATCTGTCACTCCTTTGCCAGGTATTGATTTATGTGTAGGATGAATAAATCTCAGAAAGAAATTAATTAAGCG
+
ffffffffffffffffffffffffffffffffffffffffffffffffffffffffffffffffffffffffffffffffffffffffffffffffffffffffffffffffffffffffffffffffffffffffffffffffffffff
@cA01~tB01_KU645197.1_25127_24977_1_0_0_0_1:0:0_0:0:0_1fe/2
ATTTGTAGATAGGCACCGAATAGATAAATAGATAGATCGATAGATAATAGATAGAAATATGCAGAAAGTTATGAACAGGACACAAAGTGAGAAACTTAGAATTTAAAAAAGTAACATCAAGTCAACCAATCCAAGGAGAGTCAGAGAGAA
+
ffffffffffffffffffffffffffffffffffffffffffffffffffffffffffffffffffffffffffffffffffffffffffffffffffffffffffffffffffffffffffffffffffffffffffffffffffffff
@cA01~tB01_KU645197.1_57049_57247_0_1_0_0_0:0:0_0:0:0_1ff/2
TTGTTTGAAATTTACAAAGGACACATCTCAATGTTAACAATTCATGGAGTTTGAAATTAAACAATGTAGAAATATACCAAGCAATCACTGTTAGAAATGTGGTATAACTATATTAAAATTAGACAAAATTAGTCTTTGGGAAAAATCAGC
+
ffffffffffffffffffffffffffffffffffffffffffffffffffffffffffffffffffffffffffffffffffffffffffffffffffffffffffffffffffffffffffffffffffffffffffffffffffffff
@cA01~tB01_KU645197.1_9096_9041_1_0_0_0_0:0:0_0:0:0_200/2
TATGATCCTAGAGCCTTAGCTGAGGAGCTTCCTGCTGATGATGGAGAGAAGCATGGACAGATGCAGAGAGAAGACGAAGCTTGGGTGTGAGGGAGGGATCAGGGCACAGGATGGCAGACAGGGCACCTCCAAACCCTCCTACACGGCCTG
+
ffffffffffffffffffffffffffffffffffffffffffffffffffffffffffffffffffffffffffffffffffffffffffffffffffffffffffffffffffffffffffffffffffffffffffffffffffffff
@cA01~tB01_KU645197.1_78862_78954_0_1_0_0_0:0:0_0:0:0_201/2
TTGTGGTGTGAGGAAGAGTGATGCTCTAAGATGGAGACTCACGCCTTCAGATTCCAGCTGCTGGTACATTAGAGCTGGCAAGCTGGGTTTGAGACAGGGCTGTTGTCTCCCTAGAAGATCCCATCAAGGCCTGACTGTGGTGCTCATGGG
+
ffffffffffffffffffffffffffffffffffffffffffffffffffffffffffffffffffffffffffffffffffffffffffffffffffffffffffffffffffffffffffffffffffffffffffffffffffffff
@cA01~tB01_KU645197.1_94397_94181_1_0_0_0_1:0:0_1:0:0_202/2
CAGCATCTATTTCTTGTGACTGCCTCAGGCTGCTCCCACTCTGGCAGAAGGGAAGGAGGGTCTGTCTGTGCAGAGACCACAGAGATCACACGGCAAGCGAGGGAGCAAGGGAGAGGGGGAGTGATGGAGCTTCCAAGCTCTTATGAACAA
+
ffffffffffffffffffffffffffffffffffffffffffffffffffffffffffffffffffffffffffffffffffffffffffffffffffffffffffffffffffffffffffffffffffffffffffffffffffffff
@cA01~tB01_KU645197.1_62081_62267_0_1_0_0_0:0:0_0:0:0_203/2
GGCAGTGACCCGAGGGACAGCCTCTTATGAATACAGGCTGTTTTCCTCCAGTGTCTGCTGTGAAACCAGGATGTACAACATGGCCGTGTTCAACCCAACAATGGACTTAGGATTTTGCTGTACGCCAAAACTCAGTGTCCAACTTCCACT
+
ffffffffffffffffffffffffffffffffffffffffffffffffffffffffffffffffffffffffffffffffffffffffffffffffffffffffffffffffffffffffffffffffffffffffffffffffffffff
@cA01~tB01_KU645197.1_87645_87739_0_1_0_0_0:0:0_0:0:0_204/2
TCTCCTGCCTCAGCCTCCCAAGTAGCTAGGACTACAGGTGCATGCCAGCATGCTCGGCTAATTTTTCTTGTCTGTTTAGTAAAGATGAATTTCCCACATGTTGGCCAGGGTGATCTCGAGTTCCTGATCTTAAATGATCCACCTTCCTTG
+
ffffffffffffffffffffffffffffffffffffffffffffffffffffffffffffffffffffffffffffffffffffffffffffffffffffffffffffffffffffffffffffffffffffffffffffffffffffff
@cA01~tB01_KU645197.1_119088_119212_0_1_0_0_0:0:0_0:0:0_205/2
CTTGTGGAAATTTGTTATGGCAACAATAGGAAAAGCTTCCACACTGCACAGCCTGAGCATGGGGCCGTGGCTGAATGAGTCAGTGAGTCGAAGTGTGCGTGCATGAGCTCTGTTCTCTGTTACGGCAAGGCGCTTTCTCTGCGGAGTCAG
+
ffffffffffffffffffffffffffffffffffffffffffffffffffffffffffffffffffffffffffffffffffffffffffffffffffffffffffffffffffffffffffffffffffffffffffffffffffffff
@cA01~tB01_KU645197.1_57484_57728_0_1_0_0_0:0:0_0:0:0_206/2
AAGATTCTGACAATAACTAAGAGCAGAGGAAGAACTAAAAATATGGCTATGCCAAAAATGAATATGGACCATACGATAGTGTATGAAAACATGCCCCTGTGTAATTTCTGAAAAAGATAGAATTATGTATACCACAAAACAAAACATCAT
+
ffffffffffffffffffffffffffffffffffffffffffffffffffffffffffffffffffffffffffffffffffffffffffffffffffffffffffffffffffffffffffffffffffffffffffffffffffffff
@cA01~tB01_KU645197.1_41992_41762_1_0_0_0_0:0:0_0:0:0_207/2
CGGTTTCCCCATGTTGGCTGGGCTGCTCTCAAACTCATGACCTCAACTGAGGTGCCCGCCTCAGTCTCCCAAAGTGCCGGGATTACAGGCATGATCCACCTCACCCAACCTCTTTTTAGTTCTTTAAAGGACTTCCATACTTTTCTCCGT
+
ffffffffffffffffffffffffffffffffffffffffffffffffffffffffffffffffffffffffffffffffffffffffffffffffffffffffffffffffffffffffffffffffffffffffffffffffffffff
@cA01~tB01_KU645197.1_6931_7060_0_1_0_0_0:0:0_0:0:0_208/2
ACTCTCACCTGTGATGACGATGTCCAGAGGGTCACTGGGAGCTGACAACTGATAGGGGGAGTGAGTAACAGAACCGTAGCATCTGTAGGTCCCTGCAAGGTCTTGCATCATGGGACCGATGGAGAAGTTGGCCTTGGAGACCCCATCATG
+
ffffffffffffffffffffffffffffffffffffffffffffffffffffffffffffffffffffffffffffffffffffffffffffffffffffffffffffffffffffffffffffffffffffffffffffffffffffff
@cA01~tB01_KU645197.1_114984_114839_1_0_0_0_0:0:0_0:0:0_209/2
ATATAGATAATAGATGATTGATGGATAGATAGAAAATTGATAGATAAATAGATGATATATAGATATAGATGACAGGTAGAGAATTTGTAGATAGGCACGGAATAGATAAATAGATAGATCGATAGATAATAGATAGAAATATGCAGAAAG
+
ffffffffffffffffffffffffffffffffffffffffffffffffffffffffffffffffffffffffffffffffffffffffffffffffffffffffffffffffffffffffffffffffffffffffffffffffffffff
@cA01~tB01_KU645197.1_67580_67717_0_1_0_0_0:0:0_0:0:0_20a/2
ATCCTCCAACTTGATACTGGAATATTGCAATAACTGAAGGTTGAAATCTACACATTTAATGTGCTGTCATTCTTACAAATGTCTCTTATTTACACCTACCTTTCTGGAGTTTGTAAGAACTTTTTCACTATGCATTTTAAATTTGTAAAA
+
ffffffffffffffffffffffffffffffffffffffffffffffffffffffffffffffffffffffffffffffffffffffffffffffffffffffffffffffffffffffffffffffffffffffffffffffffffffff
@cA01~tB01_KU645197.1_68357_68602_0_1_0_0_0:0:0_0:0:0_20b/2
CTGGACTGAAAATTAACTCATCCTCACCACTCACTTGCTTCAGAACATGGCTCTCTGCTGGGGAGACACCCAATCTGCAGGCCCATAGTGTAACCCTGGTGCTCCTTCCCTTCCAGGACTCACCAAGACATGCCAGGATGATGACCGTGG
+
ffffffffffffffffffffffffffffffffffffffffffffffffffffffffffffffffffffffffffffffffffffffffffffffffffffffffffffffffffffffffffffffffffffffffffffffffffffff
@cA01~tB01_KU645197.1_17124_17005_1_0_0_0_0:0:0_0:0:0_20c/2
GATAGAATGTCTGAGTCTGCTGTTGGCAACTGAGGGACCTCAGGCTCCTATGGTCTCCCCCTGTATGTTGGTATCTGCTTATGAAATGAGGGCCCAGAAGTGCCCTCTGAGCTGTTTTGTTGACTTCCGTCTTCTACAGATGCTGTTGTA
+
ffffffffffffffffffffffffffffffffffffffffffffffffffffffffffffffffffffffffffffffffffffffffffffffffffffffffffffffffffffffffffffffffffffffffffffffffffffff
@cA01~tB01_KU645197.1_77155_76909_1_0_0_0_0:0:0_0:0:0_20d/2
ACAGCTCAACCTCACTTATGTTGATTTCAATGTCACTGTTTTTTCCTTTTCTTGGAGAATGTAATTTGTTTGAGTCAAGAGGGTTGTGGATGTAGAAACTGTAAAGCACATTCACTGTGTATCAATCCCAGTCCAGTCTTCCCAGAGAAG
+
ffffffffffffffffffffffffffffffffffffffffffffffffffffffffffffffffffffffffffffffffffffffffffffffffffffffffffffffffffffffffffffffffffffffffffffffffffffff
@cA01~tB01_KU645197.1_87991_88177_0_1_0_0_0:0:0_0:0:0_20e/2
GGACATCAGTGTATCGAAGTGATATCTGCACTCATATGACTGTTCCAGCACTGTTCACAGTAGCCAAGATGTGGAGTCAACCTACCTGCCTATCAGTGGGTGAATGGATAGAGAACTGTGGTACACACACACAGTGGAGACTACTCATCC
+
ffffffffffffffffffffffffffffffffffffffffffffffffffffffffffffffffffffffffffffffffffffffffffffffffffffffffffffffffffffffffffffffffffffffffffffffffffffff
@cA01~tB01_KU645197.1_73397_73139_1_0_0_0_0:0:0_1:0:0_20f/2
ATTTGATATAATCCCAATGGTCTATTTTTTTGTTGTTGTTGTGATTACTTGTGTTTTTGAGGTTTTAAACACAATGTCTTCCCTCAGACAAATGTCCTGGAGCATTTCTCCAGTGTTTCCTTTTAGACATTTAATGGATTCAGGTCTTAA
+
ffffffffffffffffffffffffffffffffffffffffffffffffffffffffffffffffffffffffffffffffffffffffffffffffffffffffffffffffffffffffffffffffffffffffffffffffffffff
@cA01~tB01_KU645197.1_123740_123899_0_1_0_0_0:0:0_0:0:0_210/2
ATTCCAGCTGCTGGTACATGGGAGCTGGCAACCCGGTTTTGAGACAGGGCTGTTGTCTCCCTAGAAGATCCCCTCAAGGCCTGACTGTGGTGCTCGTGGACAGAAGACAGCTTTGGATCTGGACTCAGCATTTGGAAGTTCTATGTACAT
+
ffffffffffffffffffffffffffffffffffffffffffffffffffffffffffffffffffffffffffffffffffffffffffffffffffffffffffffffffffffffffffffffffffffffffffffffffffffff
@cA01~tB01_KU645197.1_79286_79512_0_1_0_0_0:0:0_0:0:0_211/2
TGATTCACGATCCTTGGAACCTCTTATGTGCTGCATCTTTGGATGGAAATTGGAGTCTCAGAGACAAATGAGGCTCCACCCTGCTTCCAGAAGCTCAGAGTCCAGGGGTGAGAACCCAGTGGAGAACAGTTGGAGTTATTTGGACATGGT
+
ffffffffffffffffffffffffffffffffffffffffffffffffffffffffffffffffffffffffffffffffffffffffffffffffffffffffffffffffffffffffffffffffffffffffffffffffffffff
@cA01~tB01_KU645197.1_129389_129222_1_0_0_0_1:0:0_0:0:0_212/2
ATGTAATCCTAGCGACTTGGGAGGCTGAGGGCAGGAGAATCACTTGAACCCAGGAGACAGAGGTTGCAGTAAGCCTAGACCACACCACTTCACTCCAGCCTGGGCAAAGGAGTGAGACTCTGTCGCCAAAATTAATTAATTAATTAAAGA
+
ffffffffffffffffffffffffffffffffffffffffffffffffffffffffffffffffffffffffffffffffffffffffffffffffffffffffffffffffffffffffffffffffffffffffffffffffffffff
@cA01~tB01_KU645197.1_15999_16115_0_1_0_0_0:0:0_0:0:0_213/2
AGACCAATGCTGTCCCAAGGAGACGGGGTTAGCAAGTTCCCCTTCTATTAGTTCCTGGAGAGCTGGTTGTTCAAAAGAGCTTGGAAGCTCCATCGCTCCCCCTCCCCCTTGCTCCCTCTCTTGCCGTGTGATCTCTGTGGTCTCTGCACA
+
ffffffffffffffffffffffffffffffffffffffffffffffffffffffffffffffffffffffffffffffffffffffffffffffffffffffffffffffffffffffffffffffffffffffffffffffffffffff
@cA01~tB01_KU645197.1_120521_120688_0_1_0_0_2:0:0_0:0:0_214/2
ATCTTATATCCATCTGCTTCACCCAGTTAGGGTCTAAATCAGCACCACATTTCACCAGTGAGGCGGGAATTGCCTTTTCCACGGTCTCCTAGATTCCAGTTACGCACCTGGGCCTCCCTTATTTTCATGTCAGTCACTATTAATCATGTA
+
ffffffffffffffffffffffffffffffffffffffffffffffffffffffffffffffffffffffffffffffffffffffffffffffffffffffffffffffffffffffffffffffffffffffffffffffffffffff
@cA01~tB01_KU645197.1_42050_41818_1_0_0_0_0:0:0_0:0:0_215/2
CGCCTCAGTCTCCCAAAGTGCCGGGATTACAGGCATGATCCACCTCACCCAACCTCTTTTTAGTTCTTTAAAGGACTTCCATACTTTTCTCCGTAATGGCTGTACTAATTTACACTCCTCCCAACAGGGTACCAGGGTTCTCCTTTCTCT
+
ffffffffffffffffffffffffffffffffffffffffffffffffffffffffffffffffffffffffffffffffffffffffffffffffffffffffffffffffffffffffffffffffffffffffffffffffffffff
@cA01~tB01_KU645197.1_23987_23849_1_0_0_0_0:0:0_0:0:0_216/2
GGACATTCTTCTCATTGTCATTGGGATGCAGAGTGAATGATCCACGACTTGGAACCCCCAGGTAGTTGTAAGGAAGATGAGCTTGGTATTCTTATGGAGAGAGACTGACTTGGTGAGGTCTGTACCAACAGAGACAGAGAAACAGGAGAC
+
ffffffffffffffffffffffffffffffffffffffffffffffffffffffffffffffffffffffffffffffffffffffffffffffffffffffffffffffffffffffffffffffffffffffffffffffffffffff
@cA01~tB01_KU645197.1_34038_34196_0_1_0_0_1:0:0_0:0:0_217/2
TGTATTTCTAGTATTACAGCAGAACCAGTTAAAATGATTTAAATTCCCAGGGAAGGATTATGCAATTATTTACAATCTTAGAATTGTACTTTATCAGTAAAAACCCCACCTGTAAATTCTGGAGTTTTGTAGTTTAATCTAAAATTTGTC
+
ffffffffffffffffffffffffffffffffffffffffffffffffffffffffffffffffffffffffffffffffffffffffffffffffffffffffffffffffffffffffffffffffffffffffffffffffffffff
@cA01~tB01_KU645197.1_45464_45634_0_1_0_0_0:0:0_0:0:0_218/2
CCACTCATATATCTGTCACTCCTTTGCCAGGTATTGATTTATGTGTAGGATGAATAAATCTCAGAAAGAAATTAATTAAGCGAGGATTAAACAAGTAGGAAAATCAAACCCAGTAAGCCTTTCCAGTCAATGATTCTACCTCACAAACAT
+
ffffffffffffffffffffffffffffffffffffffffffffffffffffffffffffffffffffffffffffffffffffffffffffffffffffffffffffffffffffffffffffffffffffffffffffffffffffff
@cA01~tB01_KU645197.1_63287_63423_0_1_0_0_0:0:0_0:0:0_219/2
AAACATGTAAAGCATGACCTCACCTGAATGTGTTTGAACTTGCTCTTCTCCCTTTCAAATCGACTCCCTCACTTACATAGTTTGTGTTCAAATGTCAACAAATAAAACATAAAAAGAAATCAATCTTTTCATAGACCCTTTATCTAAAAT
+
ffffffffffffffffffffffffffffffffffffffffffffffffffffffffffffffffffffffffffffffffffffffffffffffffffffffffffffffffffffffffffffffffffffffffffffffffffffff
@cA01~tB01_KU645197.1_160292_160511_0_1_0_0_0:0:0_0:0:0_21a/2
GAAAAGCAAATAGCCAATAATAATAATAATGGCAATCTTAAAGAGGAAGGAGAAATTAGAGGATTCAGGCTGCCAAATTTTAAGGGGTTCTATAAGGCCACATAAAGTGCAGCATCCTCATGAGAGTGGACACAGAGAGCCACTGAGCAG
+
ffffffffffffffffffffffffffffffffffffffffffffffffffffffffffffffffffffffffffffffffffffffffffffffffffffffffffffffffffffffffffffffffffffffffffffffffffffff
@cA01~tB01_KU645197.1_84455_84331_1_0_0_0_0:0:0_0:0:0_21b/2
AGGTTTCAGTGAGCCAAGACAACACCACTACACTCCAGCCTGGGTGAAAAAGTGACTGTCTCAAAAATAAATTAATTAATCAATTAATTAAAGAAACCAAACAAGGAGAAGGTTGGCTACCCTGAGATCAGCAAGGGCAGGATGCTGATG
+
ffffffffffffffffffffffffffffffffffffffffffffffffffffffffffffffffffffffffffffffffffffffffffffffffffffffffffffffffffffffffffffffffffffffffffffffffffffff
@cA01~tB01_KU645197.1_143684_143863_0_1_0_0_0:0:0_0:0:0_21c/2
AGAAAGACCGCAGCCACACTGCAGTCCCTACCGTCACGGAAACGCTGGAGGGTGTCAGTTATACCTTTGTCCTCAGAGGACCTGCTGTTCCTAGCACTGCTTCCCTCTCTTTCTCTGCTGCTGACACCACTTCCTCCCTGCACACCCCAG
+
ffffffffffffffffffffffffffffffffffffffffffffffffffffffffffffffffffffffffffffffffffffffffffffffffffffffffffffffffffffffffffffffffffffffffffffffffffffff
@cA01~tB01_KU645197.1_104157_104347_0_1_0_0_0:0:0_0:0:0_21d/2
CTGCCCTCCCATTTGCCCATCTGCAATGTCAGTGTCCTAAGAGCAGAGGCCAAATGCATCGTGTTTACCATTTGTGGAAGGCAGGAGAATGCTGGCCCACCCCCAAAATGTCCCTGTCCTAGCCTCCATAGCTTGTGAATATGTTATTTT
+
ffffffffffffffffffffffffffffffffffffffffffffffffffffffffffffffffffffffffffffffffffffffffffffffffffffffffffffffffffffffffffffffffffffffffffffffffffffff
@cA01~tB01_KU645197.1_41766_41982_0_1_0_0_0:0:0_0:0:0_21e/2
GGAGAATCGCTTGAACCTGGGAGGTGGAGGTTGTGGTGAGCCGAGATAGCGCCACTGCACTCCAGCCTGGGTGAGAAGAGCAAAACTCCATCTCAAAATAAAATGAAATAAAATAAAATGGCTTTTAGCTGCAAGACAGGCAAAAGAAAT
+
ffffffffffffffffffffffffffffffffffffffffffffffffffffffffffffffffffffffffffffffffffffffffffffffffffffffffffffffffffffffffffffffffffffffffffffffffffffff
@cA01~tB01_KU645197.1_93963_93918_1_0_0_0_0:0:0_0:0:0_21f/2
TGGGGGAAGCCAGAAAGCAGCCCAACCTGGGTTTTGTACCCTGGAGCCACAGGAAGCACTCAGCTAAAGCACTGCATCACGTCCTCCTCCAGGAAGAACAGGAAGACAGCCCAGGCTGTTCTGGGACTTTCCTCCTGATCTCAGGACGTT
+
ffffffffffffffffffffffffffffffffffffffffffffffffffffffffffffffffffffffffffffffffffffffffffffffffffffffffffffffffffffffffffffffffffffffffffffffffffffff
@cA01~tB01_KU645197.1_24877_24760_1_0_0_0_0:0:0_0:0:0_220/2
GGTTAAAGATACATAGATGATGATTGATTGATTCATTAATAGATGAGACATAGAGATGATGATGATGAAGACAGATAGATAATACATAGAGATAGAGAGGCAGACAGAAGTCATAGAGAGAGAGATGATACATAGATATAGATAACAGAT
+
ffffffffffffffffffffffffffffffffffffffffffffffffffffffffffffffffffffffffffffffffffffffffffffffffffffffffffffffffffffffffffffffffffffffffffffffffffffff
@cA01~tB01_KU645197.1_97418_97245_1_0_0_0_0:0:0_0:0:0_221/2
GTTACAGGTGCCTGCCACCAGGCACGGCTAATTTTTGGATTTTTAGCAGAGACACGGTTTCACTATGTTGACCAGGCTGCTCTCAAACTCCTTATCTCAGTTGATCCGCCCACCTCGGCTTCCCAACGTGCTGGGGAAAACTTGATTTTC
+
ffffffffffffffffffffffffffffffffffffffffffffffffffffffffffffffffffffffffffffffffffffffffffffffffffffffffffffffffffffffffffffffffffffffffffffffffffffff
@cA01~tB01_KU645197.1_56094_56284_0_1_0_0_0:0:0_0:0:0_222/2
TGAAATAAATATTAGATGAATGAGTTAGTGAAGGGGTCATTTACTGGGTGAGCTCAGTTCTCTCTACTCTAATGCCCTCCCTCGGCTGACTTCCCTGAGTTGCCCCCTCGGCTGAGTGAAGTCCCTTCACTGGCAAATGGAACCTCAACC
+
ffffffffffffffffffffffffffffffffffffffffffffffffffffffffffffffffffffffffffffffffffffffffffffffffffffffffffffffffffffffffffffffffffffffffffffffffffffff
@cA01~tB01_KU645197.1_136414_136266_1_0_0_0_0:0:0_0:0:0_223/2
TTAGTAACCATAATTCCATCTGCAATCTTCATTCCTCCTTTCCATGTAAAATAACATATTCACAAGCTATGGAGGCTAGGACAGGGACATTTTGGGGTGGGACAGCATTCTCCTGCCTTCCACAAACAGTGAACAAGATGCATTTGGCCT
+
ffffffffffffffffffffffffffffffffffffffffffffffffffffffffffffffffffffffffffffffffffffffffffffffffffffffffffffffffffffffffffffffffffffffffffffffffffffff
@cA01~tB01_KU645197.1_100709_100477_1_0_0_0_0:0:0_1:0:0_224/2
GTCTGATTTCTGTCAACAGAAGTGTTCTCTCCCGCCGCCGTGTTTGTGATAATTTTCTGCAGCAACAACAGGAAACAACACAGGAATCCAGGTCAAGGACAAGTTAAAAAACCAAACAAGAGGGTTGGCTACCCTAAGGTCAGCAAGTGT
+
ffffffffffffffffffffffffffffffffffffffffffffffffffffffffffffffffffffffffffffffffffffffffffffffffffffffffffffffffffffffffffffffffffffffffffffffffffffff
@cA01~tB01_KU645197.1_88011_88163_0_1_0_0_0:0:0_0:0:0_225/2
CGAAGTGATATCTGCACTCATATGACTGTTCCAGCACTGTTCACAGTAGCCAAGATGTGGAGTCAACCTACCTGCCTATCAGTGGGTGAATGGATAGAGAACTGTGGTACACACACACAGTGGAGACTACTCATCCATAGAAACAATAAC
+
ffffffffffffffffffffffffffffffffffffffffffffffffffffffffffffffffffffffffffffffffffffffffffffffffffffffffffffffffffffffffffffffffffffffffffffffffffffff
@cA01~tB01_KU645197.1_136992_136778_1_0_0_0_0:0:0_0:0:0_226/2
GATCCGACCGTCTCAGCATGCCAAAGTAATGGGACTACAGGCGTGAGCCACTGTGCCCAGCCAGAATTCAAAATCAATAATAGATAATGCTGAGTGTATGATTTCAGGTGACAAAGAAGGTCTCACTATTCAGATATTTGTGACATTAAT
+
ffffffffffffffffffffffffffffffffffffffffffffffffffffffffffffffffffffffffffffffffffffffffffffffffffffffffffffffffffffffffffffffffffffffffffffffffffffff
@cA01~tB01_KU645197.1_102306_102240_1_0_0_0_0:0:0_0:0:0_227/2
GTTTACACCCAGTAGTGGAATTGCTAGATCCTATCAACAGGGTACCAGGGTTCTCCTTTCTCTACCACCTTGCCAGCATTTATTTTGTCTGTGTTTCAGATAAAAGCCACTTTAATGGGATGAGATGATAGCTCACTGTGATTTCAATTG
+
ffffffffffffffffffffffffffffffffffffffffffffffffffffffffffffffffffffffffffffffffffffffffffffffffffffffffffffffffffffffffffffffffffffffffffffffffffffff
@cA01~tB01_KU645197.1_162087_162000_1_0_0_0_0:0:0_1:0:0_228/2
AGGAGGCTGAGGCACGAGAATTGCTGGAACCTGGGAGCGGAGGTTGCAGTGAGCCAAAATGGCACCACTGCACTCTAGCCTGGGGGACAGAGTAAGACTTCCTCTCAAAAAAAAAAAAAAAAAAAAACAATAACCCTGCGAGATGATGGA
+
ffffffffffffffffffffffffffffffffffffffffffffffffffffffffffffffffffffffffffffffffffffffffffffffffffffffffffffffffffffffffffffffffffffffffffffffffffffff
@cA01~tB01_KU645197.1_151277_151409_0_1_0_0_0:0:0_0:0:0_229/2
AAAGCAGAGATAAGAGGGGTCCTTTACTCACCAGATTTGGAGCTTGGTTCTGTGGGTGAAGGCCAACTACTTGAAGGGTTTCCTAGAACACGGGACAGGAGAGATGTGAGGAAATGAGGGTGCTTGTCCTCTACTCAATGGAAATCTTTG
+
ffffffffffffffffffffffffffffffffffffffffffffffffffffffffffffffffffffffffffffffffffffffffffffffffffffffffffffffffffffffffffffffffffffffffffffffffffffff
@cA01~tB01_KU645197.1_147184_147066_1_0_0_0_0:0:0_0:0:0_22a/2
GACTTCAAAAAGCAAAGGCATAAACACACAGAGAATGAGCCAGAGGAAGGGGATTGAGAGACTCACAGACACACAAAAAGAAAGAAAAGAGGGCAGAGGAGTGGAGAGAATGCTGGAAGGGAGGAGAGAAAAGCCCCAAAATCAGAACCC
+
ffffffffffffffffffffffffffffffffffffffffffffffffffffffffffffffffffffffffffffffffffffffffffffffffffffffffffffffffffffffffffffffffffffffffffffffffffffff
@cA01~tB01_KU645197.1_158572_158665_0_1_0_0_0:0:0_0:0:0_22b/2
CTATTCACTGTTCTGTCCCCCGCAGGCTCTTGGTCCATTACAGCAGCATCTGTAGGAGACGGAAGTCATCAAAACCGCTTGGAGGGCCCTTCTGGGTCCTCATTTCATGGGCAGACACCAACCCACAGGGGGAGGCTGTAGGTGCCTGAG
+
ffffffffffffffffffffffffffffffffffffffffffffffffffffffffffffffffffffffffffffffffffffffffffffffffffffffffffffffffffffffffffffffffffffffffffffffffffffff
@cA01~tB01_KU645197.1_98985_99062_0_1_0_0_1:0:0_0:0:0_22c/2
GCTGGAGGGTGTGAGTTACACCTTTGTCCTCAGAGGCCTGCTGTTCCTAGCACTGCTTTGCTCCCTTCCTCTGCCAGTGACACCACATCCCAGCCGCACAGCCCAGCTTGGAGGACCCCAGTCTACCCTCCCGGGTTCCCACAGAACCTG
+
ffffffffffffffffffffffffffffffffffffffffffffffffffffffffffffffffffffffffffffffffffffffffffffffffffffffffffffffffffffffffffffffffffffffffffffffffffffff
@rand_0_0_0_0_1_1_0:0:0_0:0:0_22d/2
CATTTAGATTCAGGGCGTCTCTTGAACGAAATGGGCAGGCTCGTTCATCTTCCTATATTATAAGGGCAGAATCAATATGCCCGGCTTGAACTTTCCCCTATTCGCGCAACTACGGGGAAGCTGAGCCTCTTTGAGGACGCCGGGTCACGA
+
ffffffffffffffffffffffffffffffffffffffffffffffffffffffffffffffffffffffffffffffffffffffffffffffffffffffffffffffffffffffffffffffffffffffffffffffffffffff
@rand_0_0_0_0_1_1_0:0:0_0:0:0_22e/2
CAGTCACCCGGACCACAGCTAACAGAGCTACAACAGGAATTGCAACGCCAGGAGGCGGTAGTGGGTCAGTCCCCTCGTACCGCTTATATAATTGCCCTGAGTAAACACAACTGCATAAATGGATTATGGGAAGAGTCTGTGCGACACGCG
+
ffffffffffffffffffffffffffffffffffffffffffffffffffffffffffffffffffffffffffffffffffffffffffffffffffffffffffffffffffffffffffffffffffffffffffffffffffffff
@cA01~tB01_KU645197.1_45675_45883_0_1_0_0_0:0:0_0:0:0_22f/2
TGGGTTGAAGTCATTCTCCTGCTTCATCCTCCAGAATAGGAGCTGGGATTACAGGGATGCACCATCGTGCTCGGCTAATTTTTGTATTTTTAGTAGAGATAGGGTTTCACCACGTTGGCCAGGCTGGTCTGGAACTCCTGACTTCATGGA
+
ffffffffffffffffffffffffffffffffffffffffffffffffffffffffffffffffffffffffffffffffffffffffffffffffffffffffffffffffffffffffffffffffffffffffffffffffffffff
@cA01~tB01_KU645197.1_595_487_1_0_0_0_0:0:0_0:0:0_230/2
ATTCTGAACCGTATCCTCACATCCCCTGCAGCCACTCACATCCAGGAGAAGGTTCCATGACAGGCAGAAAGTGGGACACAGAATCAATAGGATGGGAACTCAGAGCTATACATGGGATGGATCCTTGAGCTCAGAGAGATAGAATGTCTG
+
ffffffffffffffffffffffffffffffffffffffffffffffffffffffffffffffffffffffffffffffffffffffffffffffffffffffffffffffffffffffffffffffffffffffffffffffffffffff
@cA01~tB01_KU645197.1_31092_31303_0_1_0_0_1:0:0_0:0:0_231/2
ATGACCACTGAGGTCCCAATCAGAACGTGCAGGTGTCTTGGGTTACCTGGAAGAAGATGAGACACCAATAAGAAGCTAATCATAGCAGTTCCTCTTTATGAATTGTCTCGCATTTCTTGATTGACAGGTAACCACGTAAAACACCTCTTT
+
ffffffffffffffffffffffffffffffffffffffffffffffffffffffffffffffffffffffffffffffffffffffffffffffffffffffffffffffffffffffffffffffffffffffffffffffffffffff
@cA01~tB01_KU645197.1_11126_10954_1_0_0_0_1:0:0_0:0:0_232/2
TGGTCTCAAACTCCCGACCTTATGAGGTTCACCCACCTCAGGCTCTCAAAGGTCTAGGATGACAGACGTGAGCCACCACGCCCGGCCTAAAATCCATTTTAATGGGGTGAGATGAAAACTCACTTTGATTTTAATTTGTGTTTCTCTGAT
+
ffffffffffffffffffffffffffffffffffffffffffffffffffffffffffffffffffffffffffffffffffffffffffffffffffffffffffffffffffffffffffffffffffffffffffffffffffffff
@cA01~tB01_KU645197.1_117697_117882_0_1_0_0_0:0:0_0:0:0_233/2
TGGACATCGACATGCAGAGGAATGAAACTGCACCTCTACCTGTCACCATACACAAAAATCAAATGAAAATGGATTAAAGATGTGAGTCTAAGGCCTGAACCTATGAAACACGTAGAACAAAATATTGGGGAAATGCTCCAGGACATTTGT
+
ffffffffffffffffffffffffffffffffffffffffffffffffffffffffffffffffffffffffffffffffffffffffffffffffffffffffffffffffffffffffffffffffffffffffffffffffffffff
@cA01~tB01_KU645197.1_39685_39545_1_0_0_0_1:0:0_1:0:0_234/2
GATGATGAAGACAGATAGATAGATAATACATAGAGATACAGAGGTAGACATAGAGAAATCATAGAGAGAGAGAGATGATACATAGATATAGATAATAGATGATTGATGGATAGATAGACAATTGATGGATAAATAGATGATATATAGATA
+
ffffffffffffffffffffffffffffffffffffffffffffffffffffffffffffffffffffffffffffffffffffffffffffffffffffffffffffffffffffffffffffffffffffffffffffffffffffff
@rand_0_0_0_0_1_1_0:0:0_0:0:0_235/2
TCCGGTTTCGCACCCGTCCATCTGCATGGGGTTCTCGGACTGACTTCTCGCTATCTATATCTACTGGCAGGGTGACCTCCAGTAGTTACTGTAGCTACAGCCAAGCTCGGTGACCTATAGATGCGTAACACTCGGGACCATTACGGTTCA
+
ffffffffffffffffffffffffffffffffffffffffffffffffffffffffffffffffffffffffffffffffffffffffffffffffffffffffffffffffffffffffffffffffffffffffffffffffffffff
@cA01~tB01_KU645197.1_82082_82245_0_1_0_0_0:0:0_0:0:0_236/2
CAGGCCCTTGCTGGGCTGAAGGTAAACTCACCCTCGCTGCCTACCTGCCCCCAGGAACAAGGATCTCGGCTGTGCAGAGACTCAGCCTCCAGGCCCAGATCTCTACCTCCAGGCCTAGATCTACACAACAGGCCCAGATCTCCACTCCAG
+
ffffffffffffffffffffffffffffffffffffffffffffffffffffffffffffffffffffffffffffffffffffffffffffffffffffffffffffffffffffffffffffffffffffffffffffffffffffff
@cA01~tB01_KU645197.1_64309_64200_1_0_0_0_0:0:0_0:0:0_237/2
AGTTTACAAGAAAATAAGCCCATTTGCAATAACTACAGAAAACAAAACATGCAGGAATAAATTCACCCAAGGAGTAGAAAGATCTGTATGCAAAAGCTATAAAACATTGATGAAAAAACTCAAGAAATAAACAAATAAATCCGAAAGATA
+
ffffffffffffffffffffffffffffffffffffffffffffffffffffffffffffffffffffffffffffffffffffffffffffffffffffffffffffffffffffffffffffffffffffffffffffffffffffff
@cA01~tB01_KU645197.1_159520_159620_0_1_0_0_0:0:0_0:0:0_238/2
CTTTGGATGGAAATTGGAGTCCCAGAGACAAATGAGGCTCCACCCTGCTTCCAGAAGCTCAGAGTCCAGGGCTGAGAACCCAGTAGAGAACATATCAGGTTATATGGACATAGTAATGATAACACTGGAAACTTTTGGCGAATAAAGAGT
+
ffffffffffffffffffffffffffffffffffffffffffffffffffffffffffffffffffffffffffffffffffffffffffffffffffffffffffffffffffffffffffffffffffffffffffffffffffffff
@cA01~tB01_KU645197.1_18886_19057_0_1_0_0_0:0:0_0:0:0_239/2
GATGAGGGGATTGAGAGCAGCCTGGCCAACATAGTGAAACCGTGTCTCTGCTAAAAATCCAAAAATTAGCCATGCCTGGTGGCAGGCACCTGTAACGCCAGCTACTCAAGAGGCTGAGGCACGAGAATCGCTTGAACCTGGGAGGCGGAG
+
ffffffffffffffffffffffffffffffffffffffffffffffffffffffffffffffffffffffffffffffffffffffffffffffffffffffffffffffffffffffffffffffffffffffffffffffffffffff
@cA01~tB01_KU645197.1_109965_109729_1_0_0_0_0:0:0_0:0:0_23a/2
TGGAGTGGAGAGAGGAACCTGGAGAAGAGATAGGAACCTGGATGGGAGGTAGGAGCCTAGGGTGGAGATATGGGACTGGAGTGGAGATATGGGACTGGAGTAGAGATATGGGCCTGGAGTGGAGTTATGGGCCTGGAGTGAAGTTATGGG
+
ffffffffffffffffffffffffffffffffffffffffffffffffffffffffffffffffffffffffffffffffffffffffffffffffffffffffffffffffffffffffffffffffffffffffffffffffffffff
@cA01~tB01_KU645197.1_3994_4099_0_1_0_0_0:0:0_0:0:0_23b/2
CCCATATCCCCACCCCAAGCCCATATCTCCACTCCAGGCTGATATTTCCACCCTAGGCCCATATCGCCAATCCAGGCTCAGATCTCCACCCTAGGCCCCTATCTCCAATCCAGTCCCATATCTCCGCCCCAGGCCCAGATCTCCACCCTA
+
ffffffffffffffffffffffffffffffffffffffffffffffffffffffffffffffffffffffffffffffffffffffffffffffffffffffffffffffffffffffffffffffffffffffffffffffffffffff
@cA01~tB01_KU645197.1_12668_12526_1_0_0_0_0:0:0_0:0:0_23c/2
CCTACAAGCTAGAAGAATGATTGCCAATCTGACATCCTTCTCAGGAAAAATGCAATGTTTGTTCTGCCTGCATTCCTAACTGGAGGATAAATTCCTGGGGGCTTGAGAGAGGGAAGGGAAGGGAACATCTGATGAGGGCGAGGTGTTTTA
+
ffffffffffffffffffffffffffffffffffffffffffffffffffffffffffffffffffffffffffffffffffffffffffffffffffffffffffffffffffffffffffffffffffffffffffffffffffffff
@cA01~tB01_KU645197.1_106959_106842_1_0_0_0_0:0:0_0:0:0_23d/2
GACATATGCACAGTTGGATCACTGCGTTTTCACACAGACAAAAATCACTTCCCCTTCTCAGAGGCCCAAGACACCTCCAACAGATACCACCATGTACATGGAACTTCCAAATGCTAAGCCAAGATCATTGTCTCCTGCCCATAAGCACCA
+
ffffffffffffffffffffffffffffffffffffffffffffffffffffffffffffffffffffffffffffffffffffffffffffffffffffffffffffffffffffffffffffffffffffffffffffffffffffff
@cA01~tB01_KU645197.1_70446_70250_1_0_0_0_0:0:0_0:0:0_23e/2
TGGAGCTCAGGTTGTTGATGAGTTGACCTTGAGATGGGGAGATGGCCTGGACCCTCCCACTGGGCTCAGTGTAATCACAAGGGTCCATATGAGTGGAGAAGGAAGAGGAGAATGGGGATTAGAGCAGCATCGTGGGATACTCCACCAGCC
+
ffffffffffffffffffffffffffffffffffffffffffffffffffffffffffffffffffffffffffffffffffffffffffffffffffffffffffffffffffffffffffffffffffffffffffffffffffffff
@cA01~tB01_KU645197.1_12359_12519_0_1_0_0_0:0:0_0:0:0_23f/2
CCTCGCCCTCATCAGATGTTCCCTTCCCTTCCCTCTCTCAAGCCCCCAGGAATTTATCCTCCAGTTAGGAATGCAGGCAGAACAAACATTGCATTTTTCCTGAGAAGGATGTCAGATTGGCAATCATTCTTCTAGCTTGTAGGAGGTCTC
+
ffffffffffffffffffffffffffffffffffffffffffffffffffffffffffffffffffffffffffffffffffffffffffffffffffffffffffffffffffffffffffffffffffffffffffffffffffffff
@cA01~tB01_KU645197.1_78642_78844_0_1_0_0_0:0:0_0:0:0_240/2
CTAGAAGATCCCATCAAGGCCTGACTGTGGTGCTCATGGGCAGGAGACAACGCTCTGGGCTCAGCATTTGGAAGTTCTATACACACGCTGGTATCTGTTGAGGGTCTCTTGCTCCTCTGAGAAGGGCCAGTGATTTTTCTCTGTGTGAAA
+
ffffffffffffffffffffffffffffffffffffffffffffffffffffffffffffffffffffffffffffffffffffffffffffffffffffffffffffffffffffffffffffffffffffffffffffffffffffff
@cA01~tB01_KU645197.1_7658_7875_0_1_0_0_0:0:0_0:0:0_241/2
TCTCTGCAATTCATCCCCACATCTCCATGTTTCTATGTCCTTGTGCCTCTCTCTCAGGACTCTAATTTTAGTGCTTTTCTCTGCTCCCTGCCATCATTCTCACCACTCCTCTGCCCTCTTTTCTCTCTCTTTATGTGTCTGTGAGTCTCT
+
ffffffffffffffffffffffffffffffffffffffffffffffffffffffffffffffffffffffffffffffffffffffffffffffffffffffffffffffffffffffffffffffffffffffffffffffffffffff
@cA01~tB01_KU645197.1_118259_118186_1_0_0_0_1:0:0_0:0:0_242/2
GGAGTTCAAGATCAGTCTGGACGACGTGATGAAACATCGTCTCCACTAAAAATATAAAAATTAGCTGAGCATGGTGGTCAGCACCTGTAATACCACTACTCAGGAGTTTGAGGCAAGAGAATGATTGAACCCAGGAGGCTGAGGTTGCAG
+
ffffffffffffffffffffffffffffffffffffffffffffffffffffffffffffffffffffffffffffffffffffffffffffffffffffffffffffffffffffffffffffffffffffffffffffffffffffff
@cA01~tB01_KU645197.1_126141_125988_1_0_0_0_0:0:0_1:0:0_243/2
AATAATTGCATAATCCTTTCCTGGGAATTTAAATCGTTTTAACTGGTTCTGCTGTAATACTAGAAATACAAGCATGAAAAATTCTAATGGTTTATTAGTCACAATGACTCCTGAAAACCTTAATAATACCTATTAGATATTTTGCATATT
+
ffffffffffffffffffffffffffffffffffffffffffffffffffffffffffffffffffffffffffffffffffffffffffffffffffffffffffffffffffffffffffffffffffffffffffffffffffffff
@cA01~tB01_KU645197.1_96216_96367_0_1_0_0_1:0:0_0:0:0_244/2
ATTTATACTTGGTTCAATAAACACCTGTAAACCCCGCAGATATGGAGGAGTGACCGTATATTTATATTATGAAAGAAGATGTGTTGATATGTGTCCCCATGGAGATGAGACTAACAAGGCCTATGACTCTACAAATGTTTCATTGTGGAA
+
ffffffffffffffffffffffffffffffffffffffffffffffffffffffffffffffffffffffffffffffffffffffffffffffffffffffffffffffffffffffffffffffffffffffffffffffffffffff
@cA01~tB01_KU645197.1_29246_29399_0_1_0_0_1:0:0_0:0:0_245/2
AGGAGCTGGGATTACAGGGATGCACCACCATGCTCGGCTAATTTTTGTATTTTTCATAGAGACAGGGTTTCACCATTTTGGCCAGGCTGGTCTGGAACTCCTGACTTCAAGTGATCCACCCGCCTTGGCCTCCTGCAGTGCTGGGAATTG
+
ffffffffffffffffffffffffffffffffffffffffffffffffffffffffffffffffffffffffffffffffffffffffffffffffffffffffffffffffffffffffffffffffffffffffffffffffffffff
@cA01~tB01_KU645197.1_133059_133264_0_1_0_0_0:0:0_0:0:0_246/2
TCCCAGCTACTAGGGAGGCTGAGGCAGGAAAATCATTTGAACCCAGGAGGCGTAGGTTGCAATGAGCCAAGGTCGCACCACTTTGACTCCAGCTTGGGCTAAGGAGGGAAACTCTTTCTCAAAAAAGAAAAAAAGAAAAAAAGAGAACTT
+
ffffffffffffffffffffffffffffffffffffffffffffffffffffffffffffffffffffffffffffffffffffffffffffffffffffffffffffffffffffffffffffffffffffffffffffffffffffff
@cA01~tB01_KU645197.1_87566_87664_0_1_0_0_0:0:0_0:0:0_247/2
TTAGTAAAGATGAATTTCCCACATGTTGGCCAGGGTGATCTCGAGTTCCTGATCTTAAATGATCCACCTTCCTTGGCCTCTCAAAGCGCCGAGATTACAACTGTGAACCACCACGCCCAGCATATAAAGGTATTTATGACCACTAGATTT
+
ffffffffffffffffffffffffffffffffffffffffffffffffffffffffffffffffffffffffffffffffffffffffffffffffffffffffffffffffffffffffffffffffffffffffffffffffffffff
@cA01~tB01_KU645197.1_67157_67262_0_1_0_0_0:0:0_0:0:0_248/2
AACCACATGATCTTCTCAACACACATGTAGAACATACTTTTTACTAAGCATTTCTTCATGTTAAAAGCCCTCAACAAGCTAAGCATTGAAGAAACATAACTCAATATAATAAGAGCCGCCTGTGACAAACCCACAACCAACATCATACTG
+
ffffffffffffffffffffffffffffffffffffffffffffffffffffffffffffffffffffffffffffffffffffffffffffffffffffffffffffffffffffffffffffffffffffffffffffffffffffff
@cA01~tB01_KU645197.1_81075_81163_0_1_0_0_0:0:0_0:0:0_249/2
TTGCATGAGGCCCAGTGGGTGCTCGCTCAAGAGCGGAGCATGGCTTCCTGGAAATTGCTCTCACTAGAATTGACACCTCGCGTCCTTCACTATGACCAACTCAAAACACGTCTCAGATCCAACCTCCTGAACACGAGATGCCTAAAATCT
+
ffffffffffffffffffffffffffffffffffffffffffffffffffffffffffffffffffffffffffffffffffffffffffffffffffffffffffffffffffffffffffffffffffffffffffffffffffffff
@cA01~tB01_KU645197.1_92360_92189_1_0_0_0_0:0:0_0:0:0_24a/2
GGGGAGAATGACAAGACGACTGTAGAGAGACGGAGAGCACACTGGGTACACAGGAAACTAAGGAGCAACAAGGAGTGTGTGTTTGACACTCACAGCCATTGGATTCACCTCGGGGTAACCAGGAATCCCTACATGATTAATATGACTGAC
+
ffffffffffffffffffffffffffffffffffffffffffffffffffffffffffffffffffffffffffffffffffffffffffffffffffffffffffffffffffffffffffffffffffffffffffffffffffffff
@cA01~tB01_KU645197.1_55101_54882_1_0_0_0_0:0:0_0:0:0_24b/2
TTCTCAGCTCAGGTGGGAGGGGAGTTGTGACAAGGAAGAACCTCCCTGAGGAAACTGCCTCTTCTCCTTCCAGGTCTATGTGGGAAACCTTCTCTCTCAGCCCAGCCGCGCCCCATGGTTAAGGCAGGAGAGAGCGTGACCTTGTCCTGC
+
ffffffffffffffffffffffffffffffffffffffffffffffffffffffffffffffffffffffffffffffffffffffffffffffffffffffffffffffffffffffffffffffffffffffffffffffffffffff
@cA01~tB01_KU645197.1_44730_44838_0_1_0_0_0:0:0_0:0:0_24c/2
GCACGGTGGCAGTTGCCTGTAATCCCAGCTACTCGAGAGGCGGAGGCAGGAGAATCACTTGAATCCAGGAGACGCAGGTTGCAGTGAGCCAAGATCGTGACACTGCACTGTAGCCTGGAAGACAGAGGGCGACTCTGTCTCAATAAACAA
+
ffffffffffffffffffffffffffffffffffffffffffffffffffffffffffffffffffffffffffffffffffffffffffffffffffffffffffffffffffffffffffffffffffffffffffffffffffffff
@cA01~tB01_KU645197.1_135591_135731_0_1_0_0_0:0:0_0:0:0_24d/2
GTTTTCACCCACGAATCTTGTGGAAATTTGTTATGGCAACAATAGGAAAAGGTTCCGCACTGCACAGCCTGAGCATGGGGCCGTGGCTGAATGAGTCAGTGAGTCGAAGTGTGTGTGCATGAGCTCTGTTCTCTGTTACGGCAAGGCTCT
+
ffffffffffffffffffffffffffffffffffffffffffffffffffffffffffffffffffffffffffffffffffffffffffffffffffffffffffffffffffffffffffffffffffffffffffffffffffffff
@cA01~tB01_KU645197.1_122296_122411_0_1_0_0_0:0:0_0:0:0_24e/2
CTGAGGCCGTCACAAGAAATAGATTCTGGTGCCATGCTTCCAGTACAGCCTGCAGAACGGTGAGGCAAACCGATCTCTTTTCTTTAGAAGTTACCGAGGCTCAAGTTTTCCTTTAGAGCAACAAAAAAAAACTACGACAGCAACGTCCTG
+
ffffffffffffffffffffffffffffffffffffffffffffffffffffffffffffffffffffffffffffffffffffffffffffffffffffffffffffffffffffffffffffffffffffffffffffffffffffff
@cA01~tB01_KU645197.1_67877_68092_0_1_0_0_0:0:0_0:0:0_24f/2
TTGATATGTAATATGCAAAATACCTAATAGGTTTTATTAACACTATAGAGCAATCGTATTAAATAAATCATCATAATTTTCCATGGTTGTATTTTTCCTGTTAAGCCAGAAACAGATAAAATGATTTAAATCCCAGTAGAAAAGACTATA
+
ffffffffffffffffffffffffffffffffffffffffffffffffffffffffffffffffffffffffffffffffffffffffffffffffffffffffffffffffffffffffffffffffffffffffffffffffffffff
@cA01~tB01_KU645197.1_158461_158410_1_0_0_0_0:0:0_0:0:0_250/2
AGGGAGGAGCCACAGAGGCAGGGCTTTCTAGAGAGAGCACCAGACAACCTGCCCCTGCCTTCAGCTCACAGACCATTGCCTGGTTCTGAACTGTATCCTCACATCCCCTGCAGCCACTGACATCCAGAAGCTTCCATGACAGGCAGAAAG
+
ffffffffffffffffffffffffffffffffffffffffffffffffffffffffffffffffffffffffffffffffffffffffffffffffffffffffffffffffffffffffffffffffffffffffffffffffffffff
@cA01~tB01_KU645197.1_129039_128990_1_0_0_0_0:0:0_0:0:0_251/2
AACTGATTCTCCTGAGTCTCCAGAGGGAACGAAGCCCTGCAGGTACCTTGATTTTACCCACGACAAACAGGGTCCGATTTCTGTCTCCAGAATTGGAAGGGGTTAGTGTGCTCTCTCCTGCTGCCATGCTTCTGATAATTTTCTACAGCA
+
ffffffffffffffffffffffffffffffffffffffffffffffffffffffffffffffffffffffffffffffffffffffffffffffffffffffffffffffffffffffffffffffffffffffffffffffffffffff
@cA01~tB01_KU645197.1_19050_18906_1_0_0_0_0:0:0_0:0:0_252/2
ACTTTATGTAGCCTTATAGAACCCTTTAAATTTAGTAGCCAGAGCCCTCTAATTTGTTATTATAGGCTATTTGCTTTTTTTTTTCTTGAGGCGGAGTCTTGCTCTGTCGCCCAGGCTGGACTGCAGTGACACAATCTCAGCTCACTGCAA
+
ffffffffffffffffffffffffffffffffffffffffffffffffffffffffffffffffffffffffffffffffffffffffffffffffffffffffffffffffffffffffffffffffffffffffffffffffffffff
@cA01~tB01_KU645197.1_85108_84939_1_0_0_0_0:0:0_0:0:0_253/2
GACAGACACGGGGAGGGGAACCCTCACTCATTCCAGGTGCCATGGATGGGATGATAAAGAGAGATGCCTTCTAAACTCACAACTTCTCTTTCTAGGAAACCACAGAAAACCTTCCCTCCTGGCCCACCCAGGTCCCCTGGTGAAATCAGG
+
ffffffffffffffffffffffffffffffffffffffffffffffffffffffffffffffffffffffffffffffffffffffffffffffffffffffffffffffffffffffffffffffffffffffffffffffffffffff
@cA01~tB01_KU645197.1_20907_21180_0_1_0_0_0:0:0_1:0:0_254/2
TCTGCTGTTCCTACCACTTCCCCACCACGCACCCCAGCTTTGAGCACCCCACTCTAACCCTGGTCCCCACAGAACTTGACTCTGCCAAGGGAATGAAAGGCCAGGGAGGCGAGGTCGGAACTGTGGGCCGAGCACCCCAGGGTCCCCTCT
+
ffffffffffffffffffffffffffffffffffffffffffffffffffffffffffffffffffffffffffffffffffffffffffffffffffffffffffffffffffffffffffffffffffffffffffffffffffffff
@cA01~tB01_KU645197.1_60341_60127_1_0_0_0_1:0:0_1:0:0_255/2
TGTTTTGTTAACGTCGTCAATGATTATTCACTGTAGATATGAGGCTGTATTTCTGGGCTCTCTATTCTGGTCTATTGATCTCTGTTTCTGTGTCAATACCAGCACTGTGCTATTTAAGTTACTATAGCCTTAGAGCATAGTTTGAAGTCA
+
ffffffffffffffffffffffffffffffffffffffffffffffffffffffffffffffffffffffffffffffffffffffffffffffffffffffffffffffffffffffffffffffffffffffffffffffffffffff
@cA01~tB01_KU645197.1_133550_133406_1_0_0_0_0:0:0_0:0:0_256/2
AGCTGGGATTACAGGTGCACACCACCATGCCTGGCTACTTTTTGGTTTTTTTAGTATAGATGGGGTTTCCCCATGTTGGCTGGGCTGCTCTCAAACTCATGACCTCAACTGAGGTGCCCGCCTCAGTCTCCCAAAGTGCCGGGATTACAG
+
ffffffffffffffffffffffffffffffffffffffffffffffffffffffffffffffffffffffffffffffffffffffffffffffffffffffffffffffffffffffffffffffffffffffffffffffffffffff
@rand_0_0_0_0_1_1_0:0:0_0:0:0_257/2
GAAGGGCGTCTACTCGCAACAGTACGCATCTTTGTAGTGTTGCGCAGACACGCGCCACTTGGGACTAAGGTTTACCTCCACACTTGAATTGGGTTCGAATTCCAATACGCGCTCTCAGTTGACTAGGTAGGCGGAAGGTCGGGGCCCGTC
+
ffffffffffffffffffffffffffffffffffffffffffffffffffffffffffffffffffffffffffffffffffffffffffffffffffffffffffffffffffffffffffffffffffffffffffffffffffffff
@cA01~tB01_KU645197.1_71175_71040_1_0_0_0_0:0:0_0:0:0_258/2
GCAGTGCCCAGCATCAATGGAACATTCCAGGCCGACTTCCCTCTGGGTCCTGCCACCCACGGAGAGACCTACAGATGCTTCGGCTCTTTCCATGGATCTCCCTACGAGTGGTCAGACCCGAGTGACCCACTGCCTGTTTCTGTCACAGGT
+
ffffffffffffffffffffffffffffffffffffffffffffffffffffffffffffffffffffffffffffffffffffffffffffffffffffffffffffffffffffffffffffffffffffffffffffffffffffff
@cA01~tB01_KU645197.1_29387_29578_0_1_0_0_0:0:0_0:0:0_259/2
GGAATTCAGGTGCCTTTGTCATTCGTGTGTGTTTTATTATATTTATGCATTTCTTATTTTTATTTTTTGAGACGGAGTCTCCTTGTGTCACCCAGGCTGGAGTGCAGTGATGCAATCTCCACTCACTGCAACCTCCACCTCCTGGGTTGA
+
ffffffffffffffffffffffffffffffffffffffffffffffffffffffffffffffffffffffffffffffffffffffffffffffffffffffffffffffffffffffffffffffffffffffffffffffffffffff
@rand_0_0_0_0_1_1_0:0:0_0:0:0_25a/2
ACGTGGCCAAGAAGACAGACGGGTACAAGTTTGCCGTGACGTGGATACAGACATTAGATATGTGCTAACTGTAGGACTACTCTACCTTTCGAACGGTAGTCGCCGAATTGACAGGTTGGCATTTCAGATTCGGAGAAGTGAGGTAGAATC
+
ffffffffffffffffffffffffffffffffffffffffffffffffffffffffffffffffffffffffffffffffffffffffffffffffffffffffffffffffffffffffffffffffffffffffffffffffffffff
@cA01~tB01_KU645197.1_128207_128397_0_1_0_0_0:0:0_1:0:0_25b/2
AGCCCTCTGACCTGTGACCGTGCTCTCCAGGGGGTTGCTGGGTGCCGACCACCCACTGGGGTAGTGTGGTTGTGAACCCCGACATGTATAGGTCCCTGCGTGTGCTGGGGTCACAGGGCCCATGAAAAGGCTGTTCCAGAATATTATGTT
+
ffffffffffffffffffffffffffffffffffffffffffffffffffffffffffffffffffffffffffffffffffffffffffffffffffffffffffffffffffffffffffffffffffffffffffffffffffffff
@cA01~tB01_KU645197.1_114641_114792_0_1_0_0_0:0:0_0:0:0_25c/2
ATTCCGTGCCTATCTACAAATTCTCTACCTGTCATCTATATCTATATATCATCTATTTATCTATCAATTTTCTATCTATCCATCAATCATCTATTATCTATATCTGTGTATCATCTCTCTCTCTCTATGATTTCTCTATGTCTGCCTCTC
+
ffffffffffffffffffffffffffffffffffffffffffffffffffffffffffffffffffffffffffffffffffffffffffffffffffffffffffffffffffffffffffffffffffffffffffffffffffffff
@cA01~tB01_KU645197.1_133609_133838_0_1_0_0_1:0:0_0:0:0_25d/2
TGAGAGCCTGAGGTGGGTGAATCTCATAAGGTCGGGAGTTTGAGACCAGTATGACCCACATAGAGAAACACTGTCTCTACTAAAAATACAAAAATTAGTCGGGCGTGGTGGCGTGTGCCTGTAATTCCAGCTACTCGGGAGGCTGAGGCA
+
ffffffffffffffffffffffffffffffffffffffffffffffffffffffffffffffffffffffffffffffffffffffffffffffffffffffffffffffffffffffffffffffffffffffffffffffffffffff
@cA01~tB01_KU645197.1_39353_39467_0_1_0_0_0:0:0_0:0:0_25e/2
CTCTCTCTCTATGATTTCTCTATGTCTGCCTCTGTATCTCTATGTATTATCTATCTATCTGTCTTCATCATCATCATCTCTATGTCTCATCTATTAATGAATCAATCAATCATCATCTATGTATCTATAACCTATTATCTATCATCTACC
+
ffffffffffffffffffffffffffffffffffffffffffffffffffffffffffffffffffffffffffffffffffffffffffffffffffffffffffffffffffffffffffffffffffffffffffffffffffffff
@cA01~tB01_KU645197.1_74831_74939_0_1_0_0_0:0:0_0:0:0_25f/2
CACCGTCTCATAAAAACAACCAATCAATCAATCATTCTCATGCACAGATGCTTCCCAATGGATCATTCATTTATTGGTCCACTGGTGCATTCATTTTCTGCCCTCCCATTTAATCCTTTGCAATATCAGTGTCCAAGAGCAGAGGCCAAA
+
ffffffffffffffffffffffffffffffffffffffffffffffffffffffffffffffffffffffffffffffffffffffffffffffffffffffffffffffffffffffffffffffffffffffffffffffffffffff
@cA01~tB01_KU645197.1_44062_43888_1_0_0_0_0:0:0_0:0:0_260/2
AGGATAAATTCCTGGAGACTTGAGAGAGGGAAGGGAAGGGAACATCTGATGAGGGCAAGGTGTTTTAGAGAAGTTCCACTTGCCAAGGAATGAGCTCCTGTAGGTCATGAAGCAACCCTGGCTGACTCCGCAGAGAAAGAGCCTTGCCGT
+
ffffffffffffffffffffffffffffffffffffffffffffffffffffffffffffffffffffffffffffffffffffffffffffffffffffffffffffffffffffffffffffffffffffffffffffffffffffff
@cA01~tB01_KU645197.1_4680_4480_1_0_0_0_1:0:0_0:0:0_261/2
AACCTTCGGGTGTCATCTCCCCACATAAGAGGATTTTCCTGAAACAGGAGGGAAGTCCTGTCGGGGAGTCTCTCATAAACTAGGAAGAGAGGACCCTGGGGTGCTCAGCCCACATTTCTGACCTCGCCTCCCTGGCCTCTCAACCCCTTG
+
ffffffffffffffffffffffffffffffffffffffffffffffffffffffffffffffffffffffffffffffffffffffffffffffffffffffffffffffffffffffffffffffffffffffffffffffffffffff
@cA01~tB01_KU645197.1_98491_98578_0_1_0_0_0:0:0_0:0:0_262/2
GCCTGCTTGCACCCAAGAACAGGGCTGTCGGCTGTGTAGAGACCCAGCCTCCAGGCCCATATCCGCACCCCAGGCCCCTATCCCCACCCCAAGCCCATATCTCCACTCCAGGCCCATATCTCCACTCCAGGCCAATATTTCCACCCTAGA
+
ffffffffffffffffffffffffffffffffffffffffffffffffffffffffffffffffffffffffffffffffffffffffffffffffffffffffffffffffffffffffffffffffffffffffffffffffffffff
@cA01~tB01_KU645197.1_143954_143734_1_0_0_0_0:0:0_0:0:0_263/2
TCTCATAAACTAGGAAGAGGGGACCCTTGGATACTCGGCCCACATTTCTGACCTCGCCCTCCCCGGCCTTTCTTTCCCTTTCCTGAGTCAAGCTCTGTGAAGACTGGGGTGAGACTGGGGTGCTCCAAGCTGGGGTGTGCAGGGAGGAAG
+
ffffffffffffffffffffffffffffffffffffffffffffffffffffffffffffffffffffffffffffffffffffffffffffffffffffffffffffffffffffffffffffffffffffffffffffffffffffff
@cA01~tB01_KU645197.1_102871_102956_0_1_0_0_1:0:0_0:0:0_264/2
TTTCGAGGTATAAAGACAAAACAGGTGCTGGAGGCCTCACACTCCCTGACTTAAAAATATGTTACAAAGCTGTAGTAAGCACAACAGCATGACATTGGCATAAAGGCCCTTAGAGCAATGGAGCAGAATGAAGAACACAGATATAATTCA
+
ffffffffffffffffffffffffffffffffffffffffffffffffffffffffffffffffffffffffffffffffffffffffffffffffffffffffffffffffffffffffffffffffffffffffffffffffffffff
@cA01~tB01_KU645197.1_154262_154076_1_0_0_0_1:0:0_0:0:0_265/2
ATAATAATATACACAAATGATGCAGGCACCTGAATTCCAATCATCATTTTTCTATTTCTCTATAATTACTTCTTTGATCCTTTATCTTATCCATTAGAAAATCAGCCTAAAACCTCTTCCATATTTGGCTTTCTGTGAACATGAGATCAT
+
ffffffffffffffffffffffffffffffffffffffffffffffffffffffffffffffffffffffffffffffffffffffffffffffffffffffffffffffffffffffffffffffffffffffffffffffffffffff
@cA01~tB01_KU645197.1_89496_89397_1_0_0_0_0:0:0_0:0:0_266/2
GTCTCTTCACTTTCTTGGTTTATCTTTTGTGGTGCAGAAGTTGCTTGGTTTGATGTAATCCTAATGGTCTATTTTTTGCTTTGATTACTTGTGTTTTGAAGGTTTTAAACAAAATGTCTTTCGTCAGACAAATGTCTTCCCCATTATTTT
+
ffffffffffffffffffffffffffffffffffffffffffffffffffffffffffffffffffffffffffffffffffffffffffffffffffffffffffffffffffffffffffffffffffffffffffffffffffffff
@cA01~tB01_KU645197.1_48111_47883_1_0_0_0_0:0:0_0:0:0_267/2
GACCTCAGTGGTCATCATCCTCTTCATCCTCCTCTTCTTTCTCCTTCATCGCTGGTGCTCCAACAAAAAAAGTAAGTCTCACGAAGCAGAGGCCAGAGAGCTCAGGGCCATGTGGGGAAGCAGGATGGGAGCACTCAGGTGTGTGTTCCT
+
ffffffffffffffffffffffffffffffffffffffffffffffffffffffffffffffffffffffffffffffffffffffffffffffffffffffffffffffffffffffffffffffffffffffffffffffffffffff
@cA01~tB01_KU645197.1_132960_132880_1_0_0_0_0:0:0_0:0:0_268/2
ATATATATATATACATTTTTTTTACCCTCCACCCTTTTCTTCCTGTCCTCCAGTAGCCACCATTCTACTCTCTACCTTCATGAGATCCACCTTTTAGCTCCTGTATATGGGTGAGAAATGGGAATCTTTGTAATGACCTCCAGTTCCATC
+
ffffffffffffffffffffffffffffffffffffffffffffffffffffffffffffffffffffffffffffffffffffffffffffffffffffffffffffffffffffffffffffffffffffffffffffffffffffff
@cA01~tB01_KU645197.1_152715_152742_0_1_0_0_0:0:0_0:0:0_269/2
AGAGGCTGAGGGAGGAGATCCGTTCAGCCCAGGAGGTGGAGGTTGCAGTGAGCCGAGATCATGCCACCGCACTCTAGCCTGGACGACAGAGCAAGGCTCCGTCTCAATAAACAAGTAGGTAAATACATAAATAAATAGATTTCATGCACA
+
ffffffffffffffffffffffffffffffffffffffffffffffffffffffffffffffffffffffffffffffffffffffffffffffffffffffffffffffffffffffffffffffffffffffffffffffffffffff
@cA01~tB01_KU645197.1_159230_159030_1_0_0_0_0:0:0_0:0:0_26a/2
ATACCAGCGTGTACACGGAACTTCCAAATGCTGAGCCCAGATCCAAAGTTGTCTCCTGCCCACGAGCACCACAGTCAGGTCTTGAGGGGGTTTTCTAGGGAGACAACAGCCCTGTCTCAAAACCAGGTTGCCAGATCCAATGAACCAGCA
+
ffffffffffffffffffffffffffffffffffffffffffffffffffffffffffffffffffffffffffffffffffffffffffffffffffffffffffffffffffffffffffffffffffffffffffffffffffffff
@cA01~tB01_KU645197.1_19408_19508_0_1_0_0_0:0:0_0:0:0_26b/2
GTGAAAGACTTTTCATGTATTTTTATTGTTTTTATCTGAGATTCAAACTCTTCTTCATGTGTAATATGCAAAATATTTAATAGGTATTATTAAGGTTTTCAGAGTCATTGTGACTAATAAACCATTAGAATTTTTCATGCTTGTATTTCT
+
ffffffffffffffffffffffffffffffffffffffffffffffffffffffffffffffffffffffffffffffffffffffffffffffffffffffffffffffffffffffffffffffffffffffffffffffffffffff
@cA01~tB01_KU645197.1_33296_33144_1_0_0_0_0:0:0_0:0:0_26c/2
CACTATAAATATACAGTCACTCCTCCATATCTGTGGGGTTTACAGTTCTTTATTGAACCGAGTATAAATCAAAAATATTCAGAGAAAGTATCCACAGAGTTACAAAAAGCAGAACTGTGTTGAATGGACACAAATGAAGCTGTGTGTAGG
+
ffffffffffffffffffffffffffffffffffffffffffffffffffffffffffffffffffffffffffffffffffffffffffffffffffffffffffffffffffffffffffffffffffffffffffffffffffffff
@cA01~tB01_KU645197.1_74512_74695_0_1_0_0_0:0:0_0:0:0_26d/2
TACATGGAAAAAAGGAATGCAGATTGCAGATGGAATTACGGTTGCTAATCAGCTAACCTTAAAAGGAGGGTATCCTAGATGATTTTAGGGAAATTATGATGGATTATCTTGGTGTTTCCAATAGAATGCCAAAGTCCTTAAAAGATGAGG
+
ffffffffffffffffffffffffffffffffffffffffffffffffffffffffffffffffffffffffffffffffffffffffffffffffffffffffffffffffffffffffffffffffffffffffffffffffffffff
@cA01~tB01_KU645197.1_137243_137444_0_1_0_0_0:0:0_1:0:0_26e/2
ATGGAATCCACCCGCCTTGGCCTCCTGCAGTGCTGGGTTACAGGCGTGAGCCACCGTTCACAGACTTGTATATTACGCTATAATAGGTCTCTTCATTTCCACCACCCCTCATATATCTGTCACTCCTTTGCCAGGTATTGATTTATGTGT
+
ffffffffffffffffffffffffffffffffffffffffffffffffffffffffffffffffffffffffffffffffffffffffffffffffffffffffffffffffffffffffffffffffffffffffffffffffffffff
@rand_0_0_0_0_1_1_0:0:0_0:0:0_26f/2
GTGGTTACACGGTTATCGGCTGTGGCTAGCCCCCAGGTAGACCAAGAGGAGCACGGCGATCTACGGGTACGAGGCGTGGAGTAACGAATCAATAACTTGCGGAACCGGAGAGGAGGATTCTGCGTGAAATTAGTGCCCTCCTGCAACCTG
+
ffffffffffffffffffffffffffffffffffffffffffffffffffffffffffffffffffffffffffffffffffffffffffffffffffffffffffffffffffffffffffffffffffffffffffffffffffffff
@cA01~tB01_KU645197.1_80872_80721_1_0_0_0_0:0:0_0:0:0_270/2
ACCTCGGCTTCCAAAGTGCTGGGGAAATTGATTTTCTATAGCATTATGTTACTGGATATTTCTGTAAAATTTAAAATGAGGGAGGCAGAGAGACAGAGAGAGAGCAAACCATGAGTTGGAACTCTGGAATCTTGGGACATGAGACAAATT
+
ffffffffffffffffffffffffffffffffffffffffffffffffffffffffffffffffffffffffffffffffffffffffffffffffffffffffffffffffffffffffffffffffffffffffffffffffffffff
@cA01~tB01_KU645197.1_134805_134903_0_1_0_0_0:0:0_0:0:0_271/2
AGCATCACACTACCTGATCTCAAAATATGTTACAGAGCTGTAGTAAGCAAAATAGCATGACACTGGCATAAAGAAAGGCACATAGAACAACGGAGCAGAATGAATAACACAGATATATTCCATGCATTTACATCCAATGGTTTTTTATTT
+
ffffffffffffffffffffffffffffffffffffffffffffffffffffffffffffffffffffffffffffffffffffffffffffffffffffffffffffffffffffffffffffffffffffffffffffffffffffff
@cA01~tB01_KU645197.1_158969_158859_1_0_0_0_0:0:0_0:0:0_272/2
CCCTAATAGTCCTGAAAAATGTGAGCACCCTCCCTCACTCAGCATTTCCCTCTCTCCAGGACTCTGATGAACAAGACCCTCAGGAGGTGATGTACGCACAGTTGGATCACTGCGTTTTCATACAGAGAAAAATCAGTCGCCCTTCTCAGA
+
ffffffffffffffffffffffffffffffffffffffffffffffffffffffffffffffffffffffffffffffffffffffffffffffffffffffffffffffffffffffffffffffffffffffffffffffffffffff
@cA01~tB01_KU645197.1_142092_142339_0_1_0_0_0:0:0_0:0:0_273/2
AAATATCTAAGAGGTATTATTAACATTATCAGAGTAATTGTGACAAAAAGCCATTCTAATTTTCCTGATGAGTTTCTAGTACTAAACCTGAGGCACGAGAATTGCTTGAACCTGGGAGGCGGAGGCTGCAGTGAGCTGAGCTCAAGCCAC
+
ffffffffffffffffffffffffffffffffffffffffffffffffffffffffffffffffffffffffffffffffffffffffffffffffffffffffffffffffffffffffffffffffffffffffffffffffffffff
@cA01~tB01_KU645197.1_82560_82459_1_0_0_0_1:0:0_0:0:0_274/2
CCATCATGATCTTTCTTTCTAGGGTTGTTCTTGGTCCAGAGGGCCGGTCCACACATGGGTGAGTCCTTCCCCAAACCTTAGGGTGTCATCTCCCCACATAAGAGGATTTTCCTGAAATGGGAGGGAAGTCCTGTCGGGGAGTCTCTCATA
+
ffffffffffffffffffffffffffffffffffffffffffffffffffffffffffffffffffffffffffffffffffffffffffffffffffffffffffffffffffffffffffffffffffffffffffffffffffffff
@cA01~tB01_KU645197.1_25351_25569_0_1_0_0_0:0:0_0:0:0_275/2
AGGAAGCTCCTCAGCTAAGGCTCTAGGATCATAGGACATGGGACAGCCATGGGCTTTCCTCACCTGTGACAGAAACAAGCAGTGGGTCACTCGAGTTTGACCACTCGTAGGGAGAGTCACGGAAAGAGCCGAAGCATCTGTAGGTTCCTC
+
ffffffffffffffffffffffffffffffffffffffffffffffffffffffffffffffffffffffffffffffffffffffffffffffffffffffffffffffffffffffffffffffffffffffffffffffffffffff
@cA01~tB01_KU645197.1_21115_21096_1_0_0_0_0:0:0_0:0:0_276/2
ACCTTAGGGTGTCATCTCCCCACATAAGAGGATTTTCCTGAAACAGGAGGGAAGTCCTGTCAGGGAGCCTCTCATAAACTAGGAAGAGGGGACCCTGGGGTGCTCGGCCCACAGTTCCGACCTCGCCTCCCTGGCCTTTCATTCCCTTGG
+
ffffffffffffffffffffffffffffffffffffffffffffffffffffffffffffffffffffffffffffffffffffffffffffffffffffffffffffffffffffffffffffffffffffffffffffffffffffff
@cA01~tB01_KU645197.1_152661_152479_1_0_0_0_0:0:0_0:0:0_277/2
TTTTAAGTTCAGCTGACTAGCAACCATAATTCCATCTGCAATCTTCATTCCTCCTTTCATGTAAAATAACATATTCACAAGCTATGGAGGCTAGGACATGGACATTTTTGGGGTGGGACAACATTCTCCTGCCTTCCACAAACAGTGAAC
+
ffffffffffffffffffffffffffffffffffffffffffffffffffffffffffffffffffffffffffffffffffffffffffffffffffffffffffffffffffffffffffffffffffffffffffffffffffffff
@cA01~tB01_KU645197.1_83523_83289_1_0_0_0_0:0:0_0:0:0_278/2
CTGGCCCAGCGCTGTGGTGCCTCGCGGAGGACACGTGACTCTTCGGTGTCACTATCGTCATAGGTTTAACAATTTCATGCTATACAAAGAAGACAGAATCCACGTTCCCATCTTCCATGGCAGAATATTCCAGGAGGGCTTCAACATGAG
+
ffffffffffffffffffffffffffffffffffffffffffffffffffffffffffffffffffffffffffffffffffffffffffffffffffffffffffffffffffffffffffffffffffffffffffffffffffffff
@cA01~tB01_KU645197.1_73801_73954_0_1_0_0_0:0:0_0:0:0_279/2
GGCAGAACAAACACAGCATTTTTCCTGAGAAGAATGTCTGATTTGCACTCATCCTTCTACCCTGAGGTCTCAGCAGCAGAAAATTAGAGATTAAGAGATTTCACTGAGCCCTGTGCTGGGCCCAGATCCCTTTCGCTGTTGGAGTGTCTG
+
ffffffffffffffffffffffffffffffffffffffffffffffffffffffffffffffffffffffffffffffffffffffffffffffffffffffffffffffffffffffffffffffffffffffffffffffffffffff
@cA01~tB01_KU645197.1_146284_146456_0_1_0_0_1:0:0_0:0:0_27a/2
TTATGTCTCCTGTTTCCCTGTCTCTGTTGGTACAGACCTCACCGAGTCAGTCTCTCTCCATAAGAATCCCACGCTTATCTTCCTCATGACCACCTGGGGGTTCCAAGTCCTGGATCATTCACTCTGTGTCCCAATGACAATGAGAAGAAT
+
ffffffffffffffffffffffffffffffffffffffffffffffffffffffffffffffffffffffffffffffffffffffffffffffffffffffffffffffffffffffffffffffffffffffffffffffffffffff
@cA01~tB01_KU645197.1_49238_49421_0_1_0_0_0:0:0_0:0:0_27b/2
TATGTGTCCCCATGGAGATGAGACTAACAAGGCCTATGATTCTACAAATGTTTCATTGTGGAATGACTCTGCCAGCTTTCCAGGTCTGCAGAGAGTAAGAGTATCACTTGTTCATATGATTCGTGATCCTTGGAACCTCCTATGTGCTAC
+
ffffffffffffffffffffffffffffffffffffffffffffffffffffffffffffffffffffffffffffffffffffffffffffffffffffffffffffffffffffffffffffffffffffffffffffffffffffff
@cA01~tB01_KU645197.1_120077_120237_0_1_0_0_1:0:0_0:0:0_27c/2
GTCACCCAAAATCATACACTCAGCATTATGTATTATTTATTTTAAATTCTGGCTGGGCACAGTGGCTCACGCCAGTTATCCCAGTACTTTAGGATGCTGAGACGGTCGGATCACTTGAGGTTGGGAGTTTCAGAGAAGCTTGGCGAAGAT
+
ffffffffffffffffffffffffffffffffffffffffffffffffffffffffffffffffffffffffffffffffffffffffffffffffffffffffffffffffffffffffffffffffffffffffffffffffffffff
@cA01~tB01_KU645197.1_100750_100928_0_1_0_0_1:0:0_0:0:0_27d/2
TCGGGTCTGACCACTCATAGGGTGAGTCATGGAGAGAGCCGAAGCATGTGTAGGTCCCTCCGTGGGTGGCAGGGCCCAGAGGAAAGTCAGCCTGGAATGTTCCATTGACGCTGGGCACTGCAGGGAGCCTAGGTTCATGGGCCCTCCCCT
+
ffffffffffffffffffffffffffffffffffffffffffffffffffffffffffffffffffffffffffffffffffffffffffffffffffffffffffffffffffffffffffffffffffffffffffffffffffffff
@cA01~tB01_KU645197.1_50606_50383_1_0_0_0_0:0:0_0:0:0_27e/2
GGCGTTACAGGTGCCTGCCACCAGGCACGGCTAATTTTTGGATTTTTAACAGAGACACGGTTTCACTATATTGGCCAGGCTGCTCTCAAACTCCTTATCTCAGTTGATCCGCCCACCTCGGCTTCCCAACGTGCTGGGGAAAACTTGATT
+
ffffffffffffffffffffffffffffffffffffffffffffffffffffffffffffffffffffffffffffffffffffffffffffffffffffffffffffffffffffffffffffffffffffffffffffffffffffff
@cA01~tB01_KU645197.1_121668_121860_0_1_0_0_0:0:0_0:0:0_27f/2
GAATGTGCTTTAGGATTTATACATCCACGGCATTCTTGAGTCAAACAACTTGCATTCTCCAAGAAAAGGAAACAAAAGTGAAATCAAGATAAAAAAAGCGAAGTAGAATTCTCTTATGTCAAATGGCCAGGAAATAGTGTTGAAGCCCAT
+
ffffffffffffffffffffffffffffffffffffffffffffffffffffffffffffffffffffffffffffffffffffffffffffffffffffffffffffffffffffffffffffffffffffffffffffffffffffff
@cA01~tB01_KU645197.1_76029_76214_0_1_0_0_0:0:0_1:0:0_280/2
GTATTCTTTATTTTTATTTTTTGCCATGGAGTCTCACTCTGTCACCTAGGGTGCAGTGCAATGACGCGATCTTAGCTCACTGTAACCTCTCCCTCCCTGGTTGAAGCCATTCTCCTTCTTCAACTTCCCGAATAGCTGGTATTACAGGCA
+
ffffffffffffffffffffffffffffffffffffffffffffffffffffffffffffffffffffffffffffffffffffffffffffffffffffffffffffffffffffffffffffffffffffffffffffffffffffff
@cA01~tB01_KU645197.1_148857_149056_0_1_0_0_0:0:0_0:0:0_281/2
CACATGCAGGAGATAAAAGGTGGATCTCATGAAGGTAGAGAATAGAATGGTGGATACCAGAGGCCAGGAAGGGAAGGGTGGAGGGTAACAAAAAAAAGAATATAGATGTATTTATTTATTTAGAAACAGAGTCTCTCTCTGTCTCCCAGG
+
ffffffffffffffffffffffffffffffffffffffffffffffffffffffffffffffffffffffffffffffffffffffffffffffffffffffffffffffffffffffffffffffffffffffffffffffffffffff
@cA01~tB01_KU645197.1_5486_5334_1_0_0_0_0:0:0_0:0:0_282/2
CAACAGAATATTCTGGAACAGCCTTTTCATGGGCCCTGTGACCCCCGCACACACAGGGACATACAGATGTCGGGGTTCACACACACACTCCCCCAGTGGGTGGTCAGCACCCAGCAACCCCCTGGTGATCGTGGTCATAGGTCAGAGGGC
+
ffffffffffffffffffffffffffffffffffffffffffffffffffffffffffffffffffffffffffffffffffffffffffffffffffffffffffffffffffffffffffffffffffffffffffffffffffffff
@cA01~tB01_KU645197.1_143617_143807_0_1_0_0_0:0:0_0:0:0_283/2
AGTTATACCTTTGTCCTCAGAGGACCTGCTGTTCCTAGCACTGCTTCCCTCTCTTTCTCTGCTGCTGACACCACTTCCTCCCTGCACACCCCAGCTTGGAGCACCCCAGTCTCACCCCAGTCTTCACAGAGCTTGACTCAGGAAAGGGAA
+
ffffffffffffffffffffffffffffffffffffffffffffffffffffffffffffffffffffffffffffffffffffffffffffffffffffffffffffffffffffffffffffffffffffffffffffffffffffff
@cA01~tB01_KU645197.1_144606_144762_0_1_0_0_0:0:0_1:0:0_284/2
CCCCTTCAGTCCCCTGCCCTATGACATAAATAGTCACAGGCTCCAGGGTTTACAATGTAGCCATCATTGGCGACAGTGATTCTTCCCACCACAGCGCCCATTTCCCCTGTATTCAATCCCCCTTGACCCCAAATACAGTTGGGGCCTGGG
+
ffffffffffffffffffffffffffffffffffffffffffffffffffffffffffffffffffffffffffffffffffffffffffffffffffffffffffffffffffffffffffffffffffffffffffffffffffffff
@cA01~tB01_KU645197.1_35376_35229_1_0_0_0_0:0:0_0:0:0_285/2
TATGGGCCTAGAGGTCGATATCTGGGCCTGGAGTGGAGATATGGGCCAGGAGTGGAGATATGGGCCTAGAGGTCGATATCTGGGCCTGGAGAGGAGATATGTGCCTAGGATGGAGATACGGGCCTGGGTGTGGAGATATGGGACTGGAGA
+
ffffffffffffffffffffffffffffffffffffffffffffffffffffffffffffffffffffffffffffffffffffffffffffffffffffffffffffffffffffffffffffffffffffffffffffffffffffff
@cA01~tB01_KU645197.1_23889_23669_1_0_0_0_0:0:0_0:0:0_286/2
GACACTTTGCACCTCACTGGAGAGCACCATGATGGGGTTTCCAAGGCCAACTTCTCCATCGGTCCCATGATGGAAGACCTGGCAGGGACCTACAGATGCTACGGTTCTGTTACTCACTCCCCCATCAGTTGTCAGCTCCCAGTGACCCTC
+
ffffffffffffffffffffffffffffffffffffffffffffffffffffffffffffffffffffffffffffffffffffffffffffffffffffffffffffffffffffffffffffffffffffffffffffffffffffff
@cA01~tB01_KU645197.1_108965_109148_0_1_0_0_0:0:0_1:0:0_287/2
AATTGTTCTCATTAGAATTGGCACCTCGCGTCCTTCACTATGACCAACTCACAACACGTCTCAGATCCAACCTCCCGAACACAAGATGCCTAAAATCTGTGCTAACGTGAAAGACTTTTCATGTATTTTTATTGTTTTTATCTGAGATTC
+
ffffffffffffffffffffffffffffffffffffffffffffffffffffffffffffffffffffffffffffffffffffffffffffffffffffffffffffffffffffffffffffffffffffffffffffffffffffff
@cA01~tB01_KU645197.1_25555_25711_0_1_0_0_0:0:0_0:0:0_288/2
GGAGTCCTGGCCGCAGGCCTTCATGCAGGCCATGTAGGAGGGTTTGGAGGTGCCCTGTCTGCCATCCTGTGCCCTGATCCCTCCCTCACACCCAAGCTTCGTCTTCTCTCTGCATCTGTTCATCCTTCTCTCCATCCTCAGCAGGAAGCT
+
ffffffffffffffffffffffffffffffffffffffffffffffffffffffffffffffffffffffffffffffffffffffffffffffffffffffffffffffffffffffffffffffffffffffffffffffffffffff
@rand_0_0_0_0_1_1_0:0:0_0:0:0_289/2
GCGTTAGGATTGGGCAACTGGATCGCGATATGGCTACTATCCGGGTCTTCGCATCCTGGATATTCACATGTGTGGGCGACCACGAGCACCCCCACACGCTATTCACCACCGCCGGCATAATTGAGTCATAGCCTTCGCTTCTGCGGAAGC
+
ffffffffffffffffffffffffffffffffffffffffffffffffffffffffffffffffffffffffffffffffffffffffffffffffffffffffffffffffffffffffffffffffffffffffffffffffffffff
@cA01~tB01_KU645197.1_28975_28854_1_0_0_0_0:0:0_0:0:0_28a/2
AACCAAGCTCCAAAACCGGTGAGTACAGAACCCTCTTATATCCGCTTTTGGAAACCTGGGGAGGTGGAAACCTTGGATTCAGGCGTTGACTCAGCATCTCACAGCTCTGACATTGTACGCCTGTCTTCTACCATCTCCAAACTCCAGATA
+
ffffffffffffffffffffffffffffffffffffffffffffffffffffffffffffffffffffffffffffffffffffffffffffffffffffffffffffffffffffffffffffffffffffffffffffffffffffff
@cA01~tB01_KU645197.1_79309_79195_1_0_0_0_0:0:0_0:0:0_28b/2
ATTTCACTTGACCCCTGCCCACCTCTCCAACCTAACTGGCTTACTTCCTAGTCTACTTGAGGCTGCAATCACACTGAGGAACTCACAATTCCAAACATACAAGAGGCTCTCTCTTAACACGGCACTTAGACACGTGCTGTTCCACCTTCC
+
ffffffffffffffffffffffffffffffffffffffffffffffffffffffffffffffffffffffffffffffffffffffffffffffffffffffffffffffffffffffffffffffffffffffffffffffffffffff
@cA01~tB01_KU645197.1_159879_159988_0_1_0_0_0:0:0_0:0:0_28c/2
GTATACATGAAATCATCTCTAGATTACTTATAATTCCTGATACAGCCTACACACCACCTCACTTGTGTCCACACAATATAGTATTTTTGCTTTTTGGAACTTTGTGGATTTTTTCTCTGAATATTTTTGATTTATATTTGGTTCAATAAA
+
ffffffffffffffffffffffffffffffffffffffffffffffffffffffffffffffffffffffffffffffffffffffffffffffffffffffffffffffffffffffffffffffffffffffffffffffffffffff
@cA01~tB01_KU645197.1_105267_105256_1_0_0_0_0:0:0_0:0:0_28d/2
TGATTAATATGACTGACATGAAAATAAGGACGCCCAAGTGCGTAACTGGAATCTAGGAGACCGTGGAAAAGGCAATTCCCGCCCCACTGGTGAAATGTGGTGCTGATTTAGACACTAAATGAATGAAGTAGATGGGTATAAGATATGTCT
+
ffffffffffffffffffffffffffffffffffffffffffffffffffffffffffffffffffffffffffffffffffffffffffffffffffffffffffffffffffffffffffffffffffffffffffffffffffffff
@cA01~tB01_KU645197.1_12111_12273_0_1_0_0_1:0:0_0:0:0_28e/2
AAGACAGGCGTACAATGTCAGAGCTGCGAGATGCTGAGTCAATGCCTGCATCGAAGGTTTCTACCTCCCCAGGTTTCCAAAAGCGGATATAAGAGGGTTCTGTACTCACCGGTTTCGGAGCTTGGTTCAGTGGGTGAAGGCCAACTATTT
+
ffffffffffffffffffffffffffffffffffffffffffffffffffffffffffffffffffffffffffffffffffffffffffffffffffffffffffffffffffffffffffffffffffffffffffffffffffffff
@cA01~tB01_KU645197.1_8572_8682_0_1_0_0_0:0:0_0:0:0_28f/2
CTGGATAGATGGTACATGTCATAGGAGCTCCGGGAGCTGCAGGACAAGGTCACGCTCTCTCCTGCCAGAACCGTGGGGCCCGGCTGGGCTGAGAGAGAAGGTTTCTCATATAGACCTGGAGGAGAAGAGGCATTTTCCTTACGGAGGATC
+
ffffffffffffffffffffffffffffffffffffffffffffffffffffffffffffffffffffffffffffffffffffffffffffffffffffffffffffffffffffffffffffffffffffffffffffffffffffff
@cA01~tB01_KU645197.1_130907_131028_0_1_0_0_0:0:0_0:0:0_290/2
TCTACCTATTTATCATCTATCTATATCTATCCATCTATCATCTGTCTTGCTCTGCCTCTCGGTCTCTCTAGTTCTCTTTGGAATCTCTGCAATTCATCCCCACATCTCCATCTTTCAATGTCCTTGTGCCTCTCCCTCAGGAGTCTAATT
+
ffffffffffffffffffffffffffffffffffffffffffffffffffffffffffffffffffffffffffffffffffffffffffffffffffffffffffffffffffffffffffffffffffffffffffffffffffffff
@cA01~tB01_KU645197.1_86637_86876_0_1_0_0_0:0:0_0:0:0_291/2
GATAGATGGTACATGTCATAGGAGCTCCGGGAGCTACAGGACAAGGTCACGCTCTCTCCTGCCTGAACCTTGGGGCCCGGCTGGGCTGAGAGAGAAGGTTTCTCATATAGACCTGGAAGGAGAAGAGGCAGTTTCCTCAGGGAGGTTCTT
+
ffffffffffffffffffffffffffffffffffffffffffffffffffffffffffffffffffffffffffffffffffffffffffffffffffffffffffffffffffffffffffffffffffffffffffffffffffffff
@cA01~tB01_KU645197.1_116498_116296_1_0_0_0_0:0:0_0:0:0_292/2
TGGGATTACAGGCATGGGCCACCGCACCCAGCCACATTTACCATTTTTAAGTGTAAAGTCTAGTGGTCATAAATACATTTATATATATATATATATACATTTTTTTTACCCTCCACCCTTTTCTTCCTGTCCTCCAGTAGCCACCATTCT
+
ffffffffffffffffffffffffffffffffffffffffffffffffffffffffffffffffffffffffffffffffffffffffffffffffffffffffffffffffffffffffffffffffffffffffffffffffffffff
@cA01~tB01_KU645197.1_16875_17025_0_1_0_0_0:0:0_1:0:0_293/2
CCTGCAGGCTCTTGGTCCATTACAACAGCATCTGTAGAAGACGGAAGTCAACAAAACAGCTCAGAGGGCACTTCTGTGCCCTCATTTCATAAGCAGATACCAACATACAGGGGGAGACCATAGGAGCCTGAGGTCCCTCAGTTGCCAACA
+
ffffffffffffffffffffffffffffffffffffffffffffffffffffffffffffffffffffffffffffffffffffffffffffffffffffffffffffffffffffffffffffffffffffffffffffffffffffff
@cA01~tB01_KU645197.1_2234_2452_0_1_0_0_0:0:0_0:0:0_294/2
TTTTTATGCTTTATTTTTAAGATTGACAAATAAAAATTATATACCATGGTCCTTCACTATACCTGGGTGATTGGTTCCAGGATCCCCATTCAGATACCAAAATCTGCAGATGCTCAAGCCCCTTGCATGAAATGGCATAGTGAAGCTGGG
+
ffffffffffffffffffffffffffffffffffffffffffffffffffffffffffffffffffffffffffffffffffffffffffffffffffffffffffffffffffffffffffffffffffffffffffffffffffffff
@cA01~tB01_KU645197.1_81414_81653_0_1_0_0_0:0:0_0:0:0_295/2
CCCATCACTCCACCTCTAGGCCCACATCTCCCCTCCAGGCCCATATCTCCCCTCCAGGCCCATATCTCCACCCCAGGCACATATCTCCACCCCAGGCCCATATCTCCACTCCAGGCCCAGATCTCCACTCCAGGCACATATCTCCACCCC
+
ffffffffffffffffffffffffffffffffffffffffffffffffffffffffffffffffffffffffffffffffffffffffffffffffffffffffffffffffffffffffffffffffffffffffffffffffffffff
@cA01~tB01_KU645197.1_124608_124504_1_0_0_0_0:0:0_0:0:0_296/2
AAAGGCTTCTGGTGTTATCATTACCATGTCCACATAACCCCATCTGTTCTCCACTGGGTTCTCACCCCTGGACTCTGAGCTTCTGGAAGCAGGGTGGACCCTGACTTGTCTCTGAGACTCCAATTTCCATCCAAAGATGCAGCACATAGG
+
ffffffffffffffffffffffffffffffffffffffffffffffffffffffffffffffffffffffffffffffffffffffffffffffffffffffffffffffffffffffffffffffffffffffffffffffffffffff
@cA01~tB01_KU645197.1_111519_111695_0_1_0_0_0:0:0_0:0:0_297/2
AAGATTAGAGTGACACCGAAGAGTCACATGTTCTGGAGGCACCACAAGGCTGGGCCAGGTAGAAAGCAAGGGCTTGTCCTGACCACCTTGGGGAGAAGGAGGCGCCGCCTTAGAGAGGAGGATGTGGAGCCGCCCCTCCCTCCCTGTGCT
+
ffffffffffffffffffffffffffffffffffffffffffffffffffffffffffffffffffffffffffffffffffffffffffffffffffffffffffffffffffffffffffffffffffffffffffffffffffffff
@cA01~tB01_KU645197.1_162036_162102_0_1_0_0_0:0:0_1:0:0_298/2
ATGATTGACAAATGGAAATTGTATTTATTTAAGGTGTATTACACTTGATGTTTTGATGTATGTATACATGGTGACATGATCATCATAGTCAAGCTAGTTATATCCATCATCTCGCAGGGTTATTGTTTTTTTTTTTTTTTTTTTTTGAGA
+
ffffffffffffffffffffffffffffffffffffffffffffffffffffffffffffffffffffffffffffffffffffffffffffffffffffffffffffffffffffffffffffffffffffffffffffffffffffff
@cA01~tB01_KU645197.1_111214_111275_0_1_0_0_1:0:0_0:0:0_299/2
TGAGCCCCCATCAGAGGATTTGGAATGTCAGGGCCATGGCTGTGGTTTCCCACCTCTTCTGGTAGAATGACAGCAGCCACACTGCAGCCCCTACCGTCATGGAAACGCTGAAGTGTGTGAGTAACACCTTTGTCCTCAGAGGATCTGCTG
+
ffffffffffffffffffffffffffffffffffffffffffffffffffffffffffffffffffffffffffffffffffffffffffffffffffffffffffffffffffffffffffffffffffffffffffffffffffffff
@cA01~tB01_KU645197.1_146458_146610_0_1_0_0_0:0:0_0:0:0_29a/2
ACCTGTGCCAGGTCTCTGAGCAAAGTCAGCATGGAAGGACACTTCTCTCTGGCACATGTCTGTCTGTCTGAGTGTCTCCTTTACCTCTTTCTCTCTTTTCTACTTCCCCGTATGGCCCCTGTGTCTGTCCTCTGTTATGACACCTGGTCT
+
ffffffffffffffffffffffffffffffffffffffffffffffffffffffffffffffffffffffffffffffffffffffffffffffffffffffffffffffffffffffffffffffffffffffffffffffffffffff
@cA01~tB01_KU645197.1_54585_54722_0_1_0_0_0:0:0_0:0:0_29b/2
TGCTCTATGGCCTAATGCTCTCTCTCTCTGTCTCACCCTCCACACCATCTCTCTTTATGTCTATTTCCTCTTTCCACCTTCTCTGTCTCTCTAGGTCTCTGACCTCACTTTCTCACCTCTAGATATGTTTTCCCTTTTTGGATTGTTTTA
+
ffffffffffffffffffffffffffffffffffffffffffffffffffffffffffffffffffffffffffffffffffffffffffffffffffffffffffffffffffffffffffffffffffffffffffffffffffffff
@cA01~tB01_KU645197.1_76473_76604_0_1_0_0_0:0:0_0:0:0_29c/2
CTGTGAATTACTCCAAAAGGTGACCAGGAGATAGTGCTGGCACTGGTCTCTGAGTCTACGATCTGAACTCCAAAGAATATTAGTTTTTACCTCCCCATGATCTATCTGTATCATTAATGTGATTGGAAGTAGGGGTGAGGTGGGGGATTT
+
ffffffffffffffffffffffffffffffffffffffffffffffffffffffffffffffffffffffffffffffffffffffffffffffffffffffffffffffffffffffffffffffffffffffffffffffffffffff
@cA01~tB01_KU645197.1_14395_14565_0_1_0_0_0:0:0_0:0:0_29d/2
GAGCTGGGATTACAGGGATGCACCATCGTGCTCGGCTAATTTTTGTATTTTTAGTAGAGATAGGGTTTCACCACGTTGGCCAGGCTGGTCTGGAACTCCTGACTTCATGGAATCCACCCACCTTGGCCTCCTGCAGTGCTAGGTTACAGG
+
ffffffffffffffffffffffffffffffffffffffffffffffffffffffffffffffffffffffffffffffffffffffffffffffffffffffffffffffffffffffffffffffffffffffffffffffffffffff
@cA01~tB01_KU645197.1_65759_65574_1_0_0_0_0:0:0_0:0:0_29e/2
CTCATGCCTGTAATTCAGGCACTTTGGGAGGCCGAGGCAGGGAGATTACCTGAGGTCAGCAGTTCGAAACCAGCCTGGCCAATATGGTGAAACCCCATCCCTACTAAAAATACAAAAATTAGCAGAGTTTGGTGGCGCACACTTGTAGTC
+
ffffffffffffffffffffffffffffffffffffffffffffffffffffffffffffffffffffffffffffffffffffffffffffffffffffffffffffffffffffffffffffffffffffffffffffffffffffff
@cA01~tB01_KU645197.1_152014_152200_0_1_0_0_0:0:0_0:0:0_29f/2
GAAGAAGGGTCTGAGTGATGCCATGTGAGATGTGACCAGTCTTTGTGGGCTTTGAGGAAGGAGGAAGGGTACCAGGAGCCAAGGAACATGGGAGCCTCTAGAAGCTGAGAAAAGTGAGAAGCAGATTCTTGCCTGGAACCCTCAGAGGGA
+
ffffffffffffffffffffffffffffffffffffffffffffffffffffffffffffffffffffffffffffffffffffffffffffffffffffffffffffffffffffffffffffffffffffffffffffffffffffff
@cA01~tB01_KU645197.1_140920_140740_1_0_0_0_0:0:0_0:0:0_2a0/2
CCTAGTCTACCTGAGGCTGCAATCACACTGAGGAACTCACAATTCCAAACATACAAGAGGCTGCCTCTTAACACAGCACTTAGACACGTGCTGTTCCACCTCCCTTCAGACTATCTTTCAGCCTTCTGCCAGCAGTAAAACTTATAAATT
+
ffffffffffffffffffffffffffffffffffffffffffffffffffffffffffffffffffffffffffffffffffffffffffffffffffffffffffffffffffffffffffffffffffffffffffffffffffffff
@rand_0_0_0_0_1_1_0:0:0_0:0:0_2a1/2
GCTTACAGGAACGGCTTATGCCCCAATCACCACAAGGCCCAGTCCGGTAAACACTGCTGGGACCCTGTGAACTACAATCCGAAGTTACGAACAGCGCAAACCGGTTCTAGGAGCTAATAGCTGCTGATAACCATAGTCACTCCCCGGTGT
+
ffffffffffffffffffffffffffffffffffffffffffffffffffffffffffffffffffffffffffffffffffffffffffffffffffffffffffffffffffffffffffffffffffffffffffffffffffffff
@cA01~tB01_KU645197.1_66854_67053_0_1_0_0_1:0:0_0:0:0_2a2/2
CTCACCATCCTATTCAACATAGTACTTGAAGTCCTAGACAGAGCCATCAGGAAAGAGAAAGAATTATAAGGCATCCAAGTAAGAAGAGAGTAGCAGAGAGAGGTAGTCAAATTACCTCTGTTTGAAGATGAGATAATTTCTATACCTAGA
+
ffffffffffffffffffffffffffffffffffffffffffffffffffffffffffffffffffffffffffffffffffffffffffffffffffffffffffffffffffffffffffffffffffffffffffffffffffffff
@cA01~tB01_KU645197.1_107290_107347_0_1_0_0_0:0:0_0:0:0_2a3/2
TGAGGGCAGACATGTTTATTTGAAAAGGAGACAGCTACATTGAAATCACAAAAAATTTTATAAGTTTCACTGCTGACTGACAGAAGGCTGGAAAATAGTCTGAGGAAAGGTGAAACAGCATGAGGGAAGGTGGAACAGCACGTGTCTCAG
+
ffffffffffffffffffffffffffffffffffffffffffffffffffffffffffffffffffffffffffffffffffffffffffffffffffffffffffffffffffffffffffffffffffffffffffffffffffffff
@cA01~tB01_KU645197.1_20621_20734_0_1_0_0_0:0:0_0:0:0_2a4/2
TGCAGAGACCCAGCCTCCAAGCCCAGATCCCCACCACAAGCCCATATCCCCACCACAAGCCCATATCTCCACTCCAGGCCAATATTTCCACCCTAGGCCTGTATCTCCACTCCAGGCCCATATCTCCACTCCAGGCCGATATTTCCATCA
+
ffffffffffffffffffffffffffffffffffffffffffffffffffffffffffffffffffffffffffffffffffffffffffffffffffffffffffffffffffffffffffffffffffffffffffffffffffffff
@cA01~tB01_KU645197.1_128713_128765_0_1_0_0_0:0:0_1:0:0_2a5/2
GACTCCCCTTATGCTGCTGTAATCCCCACTCCCCTCTTCCTCCTCCTTTCCTGTGGACCCCTGTGACTACACTGAGCCCATCAGGACAGTCCAGGTTGTCTCCCCATCTCAAGGTCAACTCATCAACAACCTGAGCTCCATCTTCTCCTT
+
ffffffffffffffffffffffffffffffffffffffffffffffffffffffffffffffffffffffffffffffffffffffffffffffffffffffffffffffffffffffffffffffffffffffffffffffffffffff
@cA01~tB01_KU645197.1_77791_77652_1_0_0_0_1:0:0_0:0:0_2a6/2
AGGGGGTGTGATGGAGCTTCCAAGCTCTTTTTAAGAATCAACTCTCCAGGGTACTAATAGAGGGAGAACTTGCTAACCCCGTCCTCTGGGGACAGCATTAATCTATTCATGATGGATCCACCCCCATGACCAAAACACCCCTCCCAATAG
+
ffffffffffffffffffffffffffffffffffffffffffffffffffffffffffffffffffffffffffffffffffffffffffffffffffffffffffffffffffffffffffffffffffffffffffffffffffffff
@cA01~tB01_KU645197.1_2716_2553_1_0_0_0_0:0:0_1:0:0_2a7/2
CCATGGTATATAATTTTTATTTGTCAATCTTAAAAATAAAGCATAAAAAATTTACAACAACAAGAGAAAAAATAAGAAGTGTTTTTATAGTGTGAGGATAAGTTTAGATTTATTTTTTCCTACGTGTAACCCTATGGTCCTGTGTTATTT
+
ffffffffffffffffffffffffffffffffffffffffffffffffffffffffffffffffffffffffffffffffffffffffffffffffffffffffffffffffffffffffffffffffffffffffffffffffffffff
@cA01~tB01_KU645197.1_105731_105572_1_0_0_0_1:0:0_0:0:0_2a8/2
CTTATTATAGCATAATATACAAGTCTGTGAATGGGAGCTTACGCCTGTAACCCAACACTTTGGGAGGCCAAGGCGTTTGGATCACTTGAGGTCAGGAGTTTGAGACCAGCCTGGCCAACATGGAGAAACCCCATGCTCTTTTTAGCAACC
+
ffffffffffffffffffffffffffffffffffffffffffffffffffffffffffffffffffffffffffffffffffffffffffffffffffffffffffffffffffffffffffffffffffffffffffffffffffffff
@cA01~tB01_KU645197.1_15142_15369_0_1_0_0_0:0:0_0:0:0_2a9/2
CTTTAGGATTTCTACATCCACAGCATTCTTGAATCAAACAACTTGCATTCTCCAAGAAAAGGAAACAAAAGTGAAATCAAGATAAAAAAAGCTAAGTAGAATTCTCTTATGTCAAATGGCCAGGAAATAGTGTTGAAGCCCGTGTGAAAC
+
ffffffffffffffffffffffffffffffffffffffffffffffffffffffffffffffffffffffffffffffffffffffffffffffffffffffffffffffffffffffffffffffffffffffffffffffffffffff
@cA01~tB01_KU645197.1_103501_103439_1_0_0_0_0:0:0_0:0:0_2aa/2
AACATCTCTGACCCCCAGACACTACAACAGCGAAGGGTATCTGAGGACAGCAAAGGGCTCAGTGAAGTCTCTTCATTTCAAATTTCTGCAGCTGAGACCTCCTCCAAGCTAGACGGACGAGTACAAATCTGACATCCTTCTCAGGGATAA
+
ffffffffffffffffffffffffffffffffffffffffffffffffffffffffffffffffffffffffffffffffffffffffffffffffffffffffffffffffffffffffffffffffffffffffffffffffffffff
@cA01~tB01_KU645197.1_116866_116772_1_0_0_0_0:0:0_0:0:0_2ab/2
TTTTTTTTTTTTTTCTTTTTTGAGAAAGAGTTTCCCTCCTTAGCCCAAGCTGGAGTCAAAGTGGTGCGACCTTGGCTCATTGCAACCTCCGCCTCCTGGGTTCCAATGATTTTCCTGCCTCAGCCTCCCTAGTAGCTGGGATTACAGGTG
+
ffffffffffffffffffffffffffffffffffffffffffffffffffffffffffffffffffffffffffffffffffffffffffffffffffffffffffffffffffffffffffffffffffffffffffffffffffffff
@cA01~tB01_KU645197.1_24943_25130_0_1_0_0_0:0:0_0:0:0_2ac/2
GCTCTATGACCTAATGCTCTCTCTCTCTCTCTCTCTCACCCTCCACCCCATCTCTCTTCATGTCTATTTCCTCCTTCCACCTTCTCTGTCTCTCTAGGTCTCTGACCTCGCTTCCACACCTCTAGATATGTTTTCCCTTTTTGGATTGTT
+
ffffffffffffffffffffffffffffffffffffffffffffffffffffffffffffffffffffffffffffffffffffffffffffffffffffffffffffffffffffffffffffffffffffffffffffffffffffff
@rand_0_0_0_0_1_1_0:0:0_0:0:0_2ad/2
TTCTTTTTTGGACTCAGACTTGCGGTGTTTTGTGTCCAACAGCGTAATCTACCATGAGTGAAACGCAGTTAATCCGACAGCCCGCTCGGGCCATACATGTTTGGAACAGAGCTATAGTGCGTAAACGGATATGATGAGGATATCGGGAGG
+
ffffffffffffffffffffffffffffffffffffffffffffffffffffffffffffffffffffffffffffffffffffffffffffffffffffffffffffffffffffffffffffffffffffffffffffffffffffff
@cA01~tB01_KU645197.1_71318_71447_0_1_0_0_0:0:0_0:0:0_2ae/2
AACCTCAATCAGCATTTTTTCAAAGGAAAAGAAAAAGTGTAGGGGTTGCTGGTGATGACATCTCTGTGTAGGTGAGAGGCCAGGGTGGGCTTCTGGGAAATGGGTAAGGTTGAGGGGCTGAGGGAACCTCTGATCTCCCCAAACTGAGCC
+
ffffffffffffffffffffffffffffffffffffffffffffffffffffffffffffffffffffffffffffffffffffffffffffffffffffffffffffffffffffffffffffffffffffffffffffffffffffff
@cA01~tB01_KU645197.1_49298_49147_1_0_0_0_1:0:0_0:0:0_2af/2
TCCCCTCAGACTAGCTTTCAGTCTTCTGTCAGCAGTAAAACTTATATATTTTTTAAAATAACTTCAATGTAGTTTTCCATCCTTCAAATAAACATGTCTGCCCCCATGGTTTCGGTAATGGGACTCTTTTCTTGCCTAAGGCTTCCGGTG
+
ffffffffffffffffffffffffffffffffffffffffffffffffffffffffffffffffffffffffffffffffffffffffffffffffffffffffffffffffffffffffffffffffffffffffffffffffffffff
@cA01~tB01_KU645197.1_116032_115865_1_0_0_0_0:0:0_0:0:0_2b0/2
TTTGGGGAGATCAGAGGTTCCCTCAGCCCCTCAACATTACCCATTTCCCAGAAGCCCATCCTGGCCTCTCACCCACACAGAGATGTCATCACCAGCAATCCCTACACCCTTTACTTTTCTTTGAAGAAATATTTATTGAGGATAAATATA
+
ffffffffffffffffffffffffffffffffffffffffffffffffffffffffffffffffffffffffffffffffffffffffffffffffffffffffffffffffffffffffffffffffffffffffffffffffffffff
@cA01~tB01_KU645197.1_29601_29474_1_0_0_0_0:0:0_0:0:0_2b1/2
TGGTGAAACCCTGTCTCTATGAAAAATACAAAAATTAGCCGAGCATGGTGGTGCATCCCTGTAATCCCAGCTCCTACTCTTGAGGATGAAGCAGGAGAACGACTTCAACCCAGGAGGTGGAGGTTGCAGTGAGTGGAGATTGCATCACTG
+
ffffffffffffffffffffffffffffffffffffffffffffffffffffffffffffffffffffffffffffffffffffffffffffffffffffffffffffffffffffffffffffffffffffffffffffffffffffff
@cA01~tB01_KU645197.1_143114_142980_1_0_0_0_0:0:0_0:0:0_2b2/2
GTGGAGATATGGGCCTGGGTGTGGAGATATGGGCCTGGAGGTGTAAATATGGGCCTGGAGTGGAGATATGGGCCTGGAGGGGAGATATGGGCCTGGGTGTGGAGATATGGGCCTGGAGTGGAGATACGGGCCTGGAGTGGAGATATGGGC
+
ffffffffffffffffffffffffffffffffffffffffffffffffffffffffffffffffffffffffffffffffffffffffffffffffffffffffffffffffffffffffffffffffffffffffffffffffffffff
@cA01~tB01_KU645197.1_49247_49133_1_0_0_0_0:0:0_0:0:0_2b3/2
CATGCTGTTCCACCTCCCCTCAGACTAGCTTTCAGTCTTCTGTCAGCAGTAAAACTTATATATTTTTTAAAATAACTTCAATGTAGTTTTCCATCCTTCAAATAAACATGTCTGCCCCCATGGTTTCGGTAATGGGACTCTTTTCTTGCC
+
ffffffffffffffffffffffffffffffffffffffffffffffffffffffffffffffffffffffffffffffffffffffffffffffffffffffffffffffffffffffffffffffffffffffffffffffffffffff
@cA01~tB01_KU645197.1_79579_79396_1_0_0_0_0:0:0_0:0:0_2b4/2
CAAACCTTATAAAATTTTTTTGATTTCAGTGTAGTTCTCTCCTCTTCAAATAAACATGTCTGCCTTCATTCTTTAGGTGACTCTTTTTTTGGCTGAAAGTTTCCAGTGTTATCATTACCATGTCCAAATAACTCCAACTGTTCTCCACTG
+
ffffffffffffffffffffffffffffffffffffffffffffffffffffffffffffffffffffffffffffffffffffffffffffffffffffffffffffffffffffffffffffffffffffffffffffffffffffff
@cA01~tB01_KU645197.1_156267_156468_0_1_0_0_0:0:0_0:0:0_2b5/2
AGAGATATAGATCAATGGAACAGAATAGAGCCCTCAGAAATAATGCCACATATCTACAACTATGTGATCTTTGACACACCTGAGAAAAACAAGCAATGGGGAAAGGATTCCCTATTTAATAAATGGTGCTGGGAAAACTGGCTAGCCATA
+
ffffffffffffffffffffffffffffffffffffffffffffffffffffffffffffffffffffffffffffffffffffffffffffffffffffffffffffffffffffffffffffffffffffffffffffffffffffff
@cA01~tB01_KU645197.1_89906_90138_0_1_0_0_0:0:0_0:0:0_2b6/2
CTGTTATCTAATGTTGGACCCTGGGAGTCTTGGGATCCTCTTCTCCATAATTTTTGTGTGCGATGCCCACTGTCTTGAGACTTGAAGGTATAAAGAGAAAACAGGAGCATCACACTACCTGACTTAGAAATATGTTACAGAGCTGTAGTA
+
ffffffffffffffffffffffffffffffffffffffffffffffffffffffffffffffffffffffffffffffffffffffffffffffffffffffffffffffffffffffffffffffffffffffffffffffffffffff
@cA01~tB01_KU645197.1_59843_59638_1_0_0_0_1:0:0_0:0:0_2b7/2
GGCCATTCGTATGTCTTCTTTTGAAAAATGTCTATGTATATCCCTTTGCCCACTTTTTAATGCTATTATTTGAGGGGTTATGTTTAGTTGTTTGAGTTGCCTAGAAATTCTGGATGTTAGTCCCCTGTTGGGTGCATAGTTTGCAAACAT
+
ffffffffffffffffffffffffffffffffffffffffffffffffffffffffffffffffffffffffffffffffffffffffffffffffffffffffffffffffffffffffffffffffffffffffffffffffffffff
@cA01~tB01_KU645197.1_70764_70582_1_0_0_0_1:0:0_2:0:0_2b8/2
CCGCCATGTTTGTGATAATTTTCTCCAGCAACATCAGGAAACCAACACAGGAACCCAGGTGAAGGACAAGTTAGAAAACCAAACAAGAAGGTTGGCTACCCTGAGATCAGCAAGGGTGCACTGCAGATGCCACCACCAGGCTGGAACCAC
+
ffffffffffffffffffffffffffffffffffffffffffffffffffffffffffffffffffffffffffffffffffffffffffffffffffffffffffffffffffffffffffffffffffffffffffffffffffffff
@cA01~tB01_KU645197.1_141950_141775_1_0_0_0_0:0:0_0:0:0_2b9/2
GCCTCCCAAAGTGCTGGGATTACAGGCGTGAGCCACGGTGCCCAGCTTCGCTATGCCATTTCATGCAAGGGGCTTGAGCATCTGCAGATTTTGGTATCTGAATGGGGATCCTGGAACCAATCACCCAGGAATAGTGAAGGACCACAGTAT
+
ffffffffffffffffffffffffffffffffffffffffffffffffffffffffffffffffffffffffffffffffffffffffffffffffffffffffffffffffffffffffffffffffffffffffffffffffffffff
@cA01~tB01_KU645197.1_150253_150136_1_0_0_0_0:0:0_0:0:0_2ba/2
GAGGGAGTTTCTCCATGTTGGTCAGGCTGGTCTCCCGACCTCAGGTGATCCGCCCACCTCCGCCTCCCAAAGTGCTGGAATTACAGGCGTGAGCCACCGGCCTAAAAGGCATTTTAATGGGATGAGATGAAAACTCATCGCGATTGTAAT
+
ffffffffffffffffffffffffffffffffffffffffffffffffffffffffffffffffffffffffffffffffffffffffffffffffffffffffffffffffffffffffffffffffffffffffffffffffffffff
@cA01~tB01_KU645197.1_67916_68050_0_1_0_0_0:0:0_0:0:0_2bb/2
CTATAGAGCAATCGTATTAAATAAATCATCATAATTTTCCATGGTTGTATTTTTCCTGTTAAGCCAGAAACAGATAAAATGATTTAAATCCCAGTAGAAAAGACTATATAGTTATTTCGCATCATAGAATTCCACCTTATTAGCAAAAAC
+
ffffffffffffffffffffffffffffffffffffffffffffffffffffffffffffffffffffffffffffffffffffffffffffffffffffffffffffffffffffffffffffffffffffffffffffffffffffff
@cA01~tB01_KU645197.1_58846_58781_1_0_0_0_0:0:0_0:0:0_2bc/2
CATTCCACACTCTACGTCCATATGTACACATTACTCCCCTCCCATGTAGAGTGAGAAGATGTGGTATTTGTCTTTCTGAGTGGTTTTATGTAAAATAATGGCGTCCAGCTCCATCTATGTTGCTGCAAAAGACATGGTTTTATTTTTATG
+
ffffffffffffffffffffffffffffffffffffffffffffffffffffffffffffffffffffffffffffffffffffffffffffffffffffffffffffffffffffffffffffffffffffffffffffffffffffff
@cA01~tB01_KU645197.1_77513_77431_1_0_0_0_0:0:0_0:0:0_2bd/2
TGCTGTCTTAGCCTATTTTTGTTGCTATAAAAGAACACTTGAGCCTGGGTATCTTCTAAAGAAAAGAGATGTGTTTGGCTCACTGATCTGCACGCTGTACTAGAAGCAGGACACTACCATCTATTTCTGGCTGCGGCCTCAGGCTGCTCC
+
ffffffffffffffffffffffffffffffffffffffffffffffffffffffffffffffffffffffffffffffffffffffffffffffffffffffffffffffffffffffffffffffffffffffffffffffffffffff
@rand_0_0_0_0_1_1_0:0:0_0:0:0_2be/2
GCACTTTACGGCTTAATACAACAAATATTCGATACCCAAGCGTACCCGGCCTGTGGGAGTGCTAAGCACGAACTCGCAAGCCCTGTCAAGGTTCTAGTCTGGAACAGACATAGTTATCGTACCCCACGTTACACTGACCTCCTTACGGAT
+
ffffffffffffffffffffffffffffffffffffffffffffffffffffffffffffffffffffffffffffffffffffffffffffffffffffffffffffffffffffffffffffffffffffffffffffffffffffff
@cA01~tB01_KU645197.1_86478_86294_1_0_0_0_0:0:0_0:0:0_2bf/2
CATAGATGATGACTGATAGATGATACATAGAGATGATGATGATGACGATGATGATGATAGACACATAGATATATACATAGATGATACATAAATAGAGACAGAGAGGCAGACAGAGAGGTAATAGAGAGAGAGATAGATGATACATATATA
+
ffffffffffffffffffffffffffffffffffffffffffffffffffffffffffffffffffffffffffffffffffffffffffffffffffffffffffffffffffffffffffffffffffffffffffffffffffffff
@cA01~tB01_KU645197.1_103630_103534_1_0_0_0_0:0:0_0:0:0_2c0/2
GACCTCCTCCAAGCTAGACGGACGAGTACAAATCTGACATCCTTCTCAGGGATAAAGTGGTGTTTTTTCTGCCTGCATTCCAAATTGGAGGATAAATTTGAGGGGACTTGAGAGAGGGAGGGGAAGGGAACATCTGATGAGGGAAAGGTG
+
ffffffffffffffffffffffffffffffffffffffffffffffffffffffffffffffffffffffffffffffffffffffffffffffffffffffffffffffffffffffffffffffffffffffffffffffffffffff
@cA01~tB01_KU645197.1_11141_11000_1_0_0_0_1:0:0_0:0:0_2c1/2
CAAAGGTCTAGGATGACAGACGTGAGCCACCACGCCCGGCCTAAAATCCATTTTAATGGGGTGAGATGAAAACTCACTTTGATTTTAATTTGTGTTTCTCTGATGATGAGTGAAACTGAGCACTTTTTAGTATGTGGGGAAATTTCATGT
+
ffffffffffffffffffffffffffffffffffffffffffffffffffffffffffffffffffffffffffffffffffffffffffffffffffffffffffffffffffffffffffffffffffffffffffffffffffffff
@rand_0_0_0_0_1_1_0:0:0_0:0:0_2c2/2
ATGATCCGGTCCCCCAGGAATTACATTCTTAGTGGGAATTGTAAGGTACCTTAAATGTCCATGTTTGGGTGGCTAGCCAGTGTGTTAAGAACTTCGCCCAAACTATAATCTATGCCCGCAGAACTTTGAATAACGCTGAGGCCCCTGCAA
+
ffffffffffffffffffffffffffffffffffffffffffffffffffffffffffffffffffffffffffffffffffffffffffffffffffffffffffffffffffffffffffffffffffffffffffffffffffffff
@cA01~tB01_KU645197.1_156605_156480_1_0_0_0_0:0:0_0:0:0_2c3/2
GTTTTCCCAGCACCATTTATTAAATAGGGAATCCTTTCCCCATTGCTTGTTTTTCTCAGGTGTGTCAAAGATCACATAGTTGTAGATATGTGGCATTATTTCTGAGGGCTCTATTCTGTTCCATTGATCTATATCTCTGTTTTGGTACCA
+
ffffffffffffffffffffffffffffffffffffffffffffffffffffffffffffffffffffffffffffffffffffffffffffffffffffffffffffffffffffffffffffffffffffffffffffffffffffff
@cA01~tB01_KU645197.1_151058_151230_0_1_0_0_1:0:0_0:0:0_2c4/2
CTAATGTTGGACCCTGGGAGTCTTGGGATCCTTTTCTCCATAATTTTTGTGTGCGATGCCCACTGTCTTGAGACTTGAAGGTATAAAGAGAAAACAGGAGCATCACACTACCTGACTTAGAAATATGTTACAGAGCTGTAGTAAGCAAAA
+
ffffffffffffffffffffffffffffffffffffffffffffffffffffffffffffffffffffffffffffffffffffffffffffffffffffffffffffffffffffffffffffffffffffffffffffffffffffff
@cA01~tB01_KU645197.1_92188_92233_0_1_0_0_0:0:0_0:0:0_2c5/2
TCTCCTAGATTCCAGTTACGCACCTGGGCCTCCTTTATTTTCATGTCAGTCATATTAATCATGTAGGGATTCCTGGTTACCCCGAGGTGAATCCAATGGCTGTGAGTGTCAAACACACACTCCTTGTTGCTCCTTAGTTTCCTGTGTACC
+
ffffffffffffffffffffffffffffffffffffffffffffffffffffffffffffffffffffffffffffffffffffffffffffffffffffffffffffffffffffffffffffffffffffffffffffffffffffff
@cA01~tB01_KU645197.1_6486_6629_0_1_0_0_0:0:0_0:0:0_2c6/2
TTCTTTTCTGTGCCCTTAACTCCTGGTGCAGGTCCTTCCATCTGTCTCCCTCCCTCTTCTCTGTCCCTCTGTCTCTAGTAGCCTCTGATTCCCTTCCCACTGGGCTGAGCCTCATCTCTTGGGGTGTTGTATCTATTTCACACTAATGTA
+
ffffffffffffffffffffffffffffffffffffffffffffffffffffffffffffffffffffffffffffffffffffffffffffffffffffffffffffffffffffffffffffffffffffffffffffffffffffff
@cA01~tB01_KU645197.1_130087_129863_1_0_0_0_0:0:0_0:0:0_2c7/2
GAGAGGAAGGAGAGAGATAAGACACCAGGAAGGGGAAGCCTGACTCAATCCAGGTGCCATGGATGGGATGATAAAGAGAGACACCTTCTAAACTCACAACCTCTCTTCCTAGGAGTCCACAGAAAACCTTCCCTCCTGGCCCACCCAGGT
+
ffffffffffffffffffffffffffffffffffffffffffffffffffffffffffffffffffffffffffffffffffffffffffffffffffffffffffffffffffffffffffffffffffffffffffffffffffffff
@cA01~tB01_KU645197.1_140668_140587_1_0_0_0_2:0:0_0:0:0_2c8/2
CCTCACACCACGAATCTGAACATGCCTCTCTCTTGCTTACAAATGTCTAAGGTCCCCACTGCCTGCTGGAGAGAAAACACACTCCTTTGCTTAGCCCACAATTCTCCATTTCACTTGACCCCTGCCCACCTCTCCAACCTAACTGGCTTA
+
ffffffffffffffffffffffffffffffffffffffffffffffffffffffffffffffffffffffffffffffffffffffffffffffffffffffffffffffffffffffffffffffffffffffffffffffffffffff
@cA01~tB01_KU645197.1_91526_91327_1_0_0_0_0:0:0_0:0:0_2c9/2
CCAAGATGAAAATCCATCATAATCTCCCGGAAATCATTCAGGATACCCTTGTTTTAAGTTCAGCTGACTAGCAACCGTAATTCCATCTGCAATCTTCATTCCTCCTTTCCATGTAAAATAACATATTCACAAGCTATGGAGGCCAGGACA
+
ffffffffffffffffffffffffffffffffffffffffffffffffffffffffffffffffffffffffffffffffffffffffffffffffffffffffffffffffffffffffffffffffffffffffffffffffffffff
@cA01~tB01_KU645197.1_26344_26193_1_0_0_0_0:0:0_0:0:0_2ca/2
ATTCTCTTGCCTCAGCCACCTGAGTAGCTGGTGCTACAGGCGCGCACCACCATGCCAGGCTACTTTTTGTATTTTTAGTAGAGAGGGGGTTTCACCATGTTGGTCAAGCTGGTCTCGAACTCCTGACCACGTGATCCACCCGCATCAGCC
+
ffffffffffffffffffffffffffffffffffffffffffffffffffffffffffffffffffffffffffffffffffffffffffffffffffffffffffffffffffffffffffffffffffffffffffffffffffffff
@cA01~tB01_KU645197.1_134487_134334_1_0_0_0_0:0:0_0:0:0_2cb/2
GCTTCGATTACTTGTGTTTTCAAGGTTTAAAACAAAATGTCTTTCTTCAGACAAATGTCCTGGAGCATTTCCCCAATATTTTGTTCTACGTGTTTCATAGGTTCAGGCCTTAGACTCACATCTTTAATCCATTTTCATTTGATTTTTGTG
+
ffffffffffffffffffffffffffffffffffffffffffffffffffffffffffffffffffffffffffffffffffffffffffffffffffffffffffffffffffffffffffffffffffffffffffffffffffffff
@cA01~tB01_KU645197.1_139466_139316_1_0_0_0_0:0:0_0:0:0_2cc/2
TGAAATTTCAATGTGAGGTTTGAAAGGGTCAAACATCTCAACTAAAGTAGTTGTATCCTCAGCACGTTCTATGGTTACTATGAGAGCTATAATTGAGAAAGCAGGGGAAAGCTAGGTCTCCCGCCATTTGGGTGCTTGTCCTAAAGAGAC
+
ffffffffffffffffffffffffffffffffffffffffffffffffffffffffffffffffffffffffffffffffffffffffffffffffffffffffffffffffffffffffffffffffffffffffffffffffffffff
@cA01~tB01_KU645197.1_37331_37196_1_0_0_0_0:0:0_0:0:0_2cd/2
GGGAGTCTCCATCAGCTTTGAAGGTGGAGGAAGTCCAGGAGCCATGAATGCAGGTGGCCTATAGAGGCTGGAAAAGTCAAGGAACTGATTCTCCTGAGTCTCCAGAGGGAACGAAGCCCTGCAGGTGCCTTGATTTTACCCACGACAAAC
+
ffffffffffffffffffffffffffffffffffffffffffffffffffffffffffffffffffffffffffffffffffffffffffffffffffffffffffffffffffffffffffffffffffffffffffffffffffffff
@cA01~tB01_KU645197.1_15155_14941_1_0_0_0_0:0:0_0:0:0_2ce/2
ATCTTATCCATTAGGCAATGAGCTTAAAACCTCTTCCCTATTTGGCTTTCTGTGAGAATGAGATCACATAGAAAATGTGAAAGCCCTCAGAATCCTCCAGCACAGATCGTGGAATAGAGAAAGTGCTCTGTTCATCGCAACAAAAAACTT
+
ffffffffffffffffffffffffffffffffffffffffffffffffffffffffffffffffffffffffffffffffffffffffffffffffffffffffffffffffffffffffffffffffffffffffffffffffffffff
@cA01~tB01_KU645197.1_15207_14962_1_0_0_0_0:0:0_0:0:0_2cf/2
GCTTAAAACCTCTTCCCTATTTGGCTTTCTGTGAGAATGAGATCACATAGAAAATGTGAAAGCCCTCAGAATCCTCCAGCACAGATCGTGGAATAGAGAAAGTGCTCTGTTCATCGCAACAAAAAACTTGCCCACTCACCCAAATCCCCC
+
ffffffffffffffffffffffffffffffffffffffffffffffffffffffffffffffffffffffffffffffffffffffffffffffffffffffffffffffffffffffffffffffffffffffffffffffffffffff
@cA01~tB01_KU645197.1_40266_40108_1_0_0_0_0:0:0_2:0:0_2d0/2
ACCTTATCTCTCAGCCCAGCTGGGCCCCACGGTTCTGGCAAGAGAGAATGTGACCTTGTCCTGCAGCTCCCGGAGCTCCTATGACATGTACCATCTATCCAGGGAAGGGGAGGCCCATGAACGTAGGCTCCCTGCAGGGCCCAAGGTCAA
+
ffffffffffffffffffffffffffffffffffffffffffffffffffffffffffffffffffffffffffffffffffffffffffffffffffffffffffffffffffffffffffffffffffffffffffffffffffffff
@cA01~tB01_KU645197.1_130686_130731_0_1_0_0_0:0:0_1:0:0_2d1/2
TGCCTCTCACTGATCCTCTCATAAGTGGGCTTATTTGGAATATGAGCCTCAGAATCCAGTGTGGAGACTACAAGTTCACACAGCATACAGGGGTTGGTGTTGTGGGGCCATGATATCCTGGGACGATTACTCTCCATTACATGGAAGGCA
+
ffffffffffffffffffffffffffffffffffffffffffffffffffffffffffffffffffffffffffffffffffffffffffffffffffffffffffffffffffffffffffffffffffffffffffffffffffffff
@cA01~tB01_KU645197.1_133250_133305_0_1_0_0_1:0:0_0:0:0_2d2/2
AAAACCAAAAAGTAGCCAGGCATGGTGGTGTGCACCTGTAATCCCAGCTACTAGGGAGGCTGAGGCAGGAAAATCATTTGAACCCAGGAGGCGTAGGTTGCAATGAGCCAAGGTCGCACCACTTTGACTCCAGCTTGGGCTAAGGAGGGA
+
ffffffffffffffffffffffffffffffffffffffffffffffffffffffffffffffffffffffffffffffffffffffffffffffffffffffffffffffffffffffffffffffffffffffffffffffffffffff
@cA01~tB01_KU645197.1_147045_147246_0_1_0_0_1:0:0_0:0:0_2d3/2
ACCTATCCATTATCTATCATCTACCTATTTATCATCTATCTATATCTATCTATCCATCTATCATCTGTCTCTCTCCATCTCCTTGTCTTTCTCTGCCTCTCAGTCTCTCTAGTTCTATTTGGAATCTCTGCAATCCATCCCCACATCTTT
+
ffffffffffffffffffffffffffffffffffffffffffffffffffffffffffffffffffffffffffffffffffffffffffffffffffffffffffffffffffffffffffffffffffffffffffffffffffffff
@cA01~tB01_KU645197.1_160484_160361_1_0_0_0_1:0:0_0:0:0_2d4/2
AATAAGCTTAGATTTATTTTTTCCTGCTTGTAACCCTCTGGTCCAATGTTATTTACTGAGAAGACATTCTATTCCACCTTAATCCGCATGGCAGCCTCTGTCAACTATAAAAGGACTGTGTGTACACAGATGTATTTTACACACTCTTTT
+
ffffffffffffffffffffffffffffffffffffffffffffffffffffffffffffffffffffffffffffffffffffffffffffffffffffffffffffffffffffffffffffffffffffffffffffffffffffff
@cA01~tB01_KU645197.1_91367_91212_1_0_0_0_0:0:0_0:0:0_2d5/2
GGTCACATCTCACATGGCATCACTCAGACCCTTCTTCCTTACCACACCTCTTTCTCTGAATGCTGCTCTCCCTTCTTCCTTATCTTTTGAAAACTTGGGGATTCTATTGGGTTCACCAAGATGAAAATCCATCATAATCTCCCGGAAATC
+
ffffffffffffffffffffffffffffffffffffffffffffffffffffffffffffffffffffffffffffffffffffffffffffffffffffffffffffffffffffffffffffffffffffffffffffffffffffff
@cA01~tB01_KU645197.1_74206_74099_1_0_0_0_0:0:0_0:0:0_2d6/2
CTGCCTGCATTCCTAACTGGGAGGACAAATGCCTGGGGGCTTGAGAAGGGGAAGGACGGGGAACATTTTTGAGGGTGGTGTATTTGTAGAGAAGTTCTACTTGCCAAGGAATGAGCTCCTGTCTGTCATGATCCAACCCTGGTTGACTTA
+
ffffffffffffffffffffffffffffffffffffffffffffffffffffffffffffffffffffffffffffffffffffffffffffffffffffffffffffffffffffffffffffffffffffffffffffffffffffff
@cA01~tB01_KU645197.1_63205_63146_1_0_0_0_0:0:0_0:0:0_2d7/2
CCTGGACTATGAGCCCCTGGCCATGTTCCTGAGGCAATTCTGTTCATCTAAATATAATAATAATAACACACTAAAAATGGCAAGCCATTGTTAATTCCTGAAGTCTCATTTGAAAATTACTAAATGTCTGTTATTTTTTGGTGTTTACAT
+
ffffffffffffffffffffffffffffffffffffffffffffffffffffffffffffffffffffffffffffffffffffffffffffffffffffffffffffffffffffffffffffffffffffffffffffffffffffff
@cA01~tB01_KU645197.1_141482_141361_1_0_0_0_0:0:0_0:0:0_2d8/2
TCAGAAAAAAATCCCCGAAGTTTCAAGAAGCAAAAAACTATGTTGAATCGACACAAATTGAGTGGCGTGTAGGCTGTGTCAGGAATTATAAGTAATCAAGAGATGATTTCATGTATACAGGAGGATGTGCATGGGTTCTATGCAATTACT
+
ffffffffffffffffffffffffffffffffffffffffffffffffffffffffffffffffffffffffffffffffffffffffffffffffffffffffffffffffffffffffffffffffffffffffffffffffffffff
@cA01~tB01_KU645197.1_162263_162113_1_0_0_0_0:0:0_0:0:0_2d9/2
AAAAAAAAAAAAAACAATAACCCTGCGAGATGATGGATATAACTAGCTTGACTATGATGATCATGTCACCATGTATACATACATCAAAACATCAAGTGTAATACACCTTAAATATATACAATTTCCATTTGTCAATCATATCTCAATAAA
+
ffffffffffffffffffffffffffffffffffffffffffffffffffffffffffffffffffffffffffffffffffffffffffffffffffffffffffffffffffffffffffffffffffffffffffffffffffffff
@cA01~tB01_KU645197.1_46265_46129_1_0_0_0_0:0:0_0:0:0_2da/2
ATAAATATAATAAAACACACACGAATGACAAAGGCACCTGAATTCCAATCATCGTTTTTCTATTTCTCTATAATTACTTCTTTGATCCTTTATCTTATCCATTAGGCAATGAGCCTAAAACCTCTTCCCTATTTGGCTTTCTGTGAGCAT
+
ffffffffffffffffffffffffffffffffffffffffffffffffffffffffffffffffffffffffffffffffffffffffffffffffffffffffffffffffffffffffffffffffffffffffffffffffffffff
@cA01~tB01_KU645197.1_152378_152186_1_0_0_0_1:0:0_0:0:0_2db/2
CAGCAAGGCTGCCTTCCCTCTGAGGGTTCCAGGCAAGAATCTGCTTCTCACTTTTCTCAGCTTCTAGAGGCTCCCATGTTCCTTGGCTCCTGGTACCCTTCCTCCTTCCTCAAAGCCCACAAAGACTGGTCACATCTCACATGGCATCAC
+
ffffffffffffffffffffffffffffffffffffffffffffffffffffffffffffffffffffffffffffffffffffffffffffffffffffffffffffffffffffffffffffffffffffffffffffffffffffff
@cA01~tB01_KU645197.1_73042_72802_1_0_0_0_0:0:0_0:0:0_2dc/2
GTCTGTCTCTGAGATAAAACCCATTGTAATGGGGTGAGATGATAGCTCATTGTGACTTCATTTGCATTTCTCTGATGATTAGTGATACTGAGCACTTTTTCATATATGCAATGTATATATGTTCATTTGTATGTTTTGTTCATTGAGAAA
+
ffffffffffffffffffffffffffffffffffffffffffffffffffffffffffffffffffffffffffffffffffffffffffffffffffffffffffffffffffffffffffffffffffffffffffffffffffffff
@cA01~tB01_KU645197.1_116130_116208_0_1_0_0_1:0:0_0:0:0_2dd/2
TAGACTTTACACTTAAAAATGGTAAATGTGGCTGGGTGCGGTGGCCCATGCCTGTAATCCCAGCACTTTGGGAGGCTGATGCGGGTGGATCATGTGGTCAGGAGTTCGAGACCAGCTCGACCAACATGGTGAAACCACCTCTCTACTAAA
+
ffffffffffffffffffffffffffffffffffffffffffffffffffffffffffffffffffffffffffffffffffffffffffffffffffffffffffffffffffffffffffffffffffffffffffffffffffffff
@cA01~tB01_KU645197.1_35769_35580_1_0_0_0_0:0:0_0:0:0_2de/2
CTTGAGGTGGGGATATGGACCTGGAGGCTGGGTCTCTGCACAGCCGACAGCCCTGTTCTTGGGTGCAGGTAGGCACTGAGGGTGAGTTTACCTTCAGCCCAGGAAGGGCCTGGCTACCAAGACTCACAGCCCAGTGGGGGCAGCAAGGGT
+
ffffffffffffffffffffffffffffffffffffffffffffffffffffffffffffffffffffffffffffffffffffffffffffffffffffffffffffffffffffffffffffffffffffffffffffffffffffff
@cA01~tB01_KU645197.1_33864_33978_0_1_0_0_0:0:0_0:0:0_2df/2
TTTAAATTTTACAGAAATATCCAGTAACATAATGCTATAGAAAATCAAGTTTCCCCAGCACGTTGGGAAGCCGAGGTGGGCGGATCAACTGAGATAAGGAGTTTGAGAGCAGCCTGGCCAATATAGTGAAACCGTGTCTCTGCTAAAAAT
+
ffffffffffffffffffffffffffffffffffffffffffffffffffffffffffffffffffffffffffffffffffffffffffffffffffffffffffffffffffffffffffffffffffffffffffffffffffffff
@cA01~tB01_KU645197.1_25433_25317_1_0_0_0_0:0:0_0:0:0_2e0/2
GACAAGGAAGATCCTCCGTAAGGAAAATGCCTCTTCTCCTTCCAGGTCTATATGAGAAACCTTCTCTCTCAGCCCAGCCGGGCCCCACGGTTCTGGCAGGAGAGAGCGTGACCTTGTCCTGCAGCTCCCGGAGCTCCTATGACATGTACC
+
ffffffffffffffffffffffffffffffffffffffffffffffffffffffffffffffffffffffffffffffffffffffffffffffffffffffffffffffffffffffffffffffffffffffffffffffffffffff
@cA01~tB01_KU645197.1_2565_2772_0_1_0_0_0:0:0_1:0:0_2e1/2
AGCAAACTAAATAACCTATAATAACAAATCAGAGGACTCAGGTTACCAAATTTTAAGGGGTTCTATAAGTTTATATAAAATGCAGCATCTTCATGAGAGGGGATACAGAGAACCACTGGACAGAAAACTGTGTCTAAAATACATCTGTGG
+
ffffffffffffffffffffffffffffffffffffffffffffffffffffffffffffffffffffffffffffffffffffffffffffffffffffffffffffffffffffffffffffffffffffffffffffffffffffff
@cA01~tB01_KU645197.1_116792_116944_0_1_0_0_0:0:0_1:0:0_2e2/2
TTAAAGAACTAAAAAGAGGTTGGGTGTGGTGGATCAGGCCTGTAATCCCGGCACTTTGGGAGACTGAGGCGGGCACCTCAGTTGAGGTCATGAGTTTGAGAGCAGCCCAGCCATCATGGGGAAACCGCATCTATACTAAAAAAACCAAAA
+
ffffffffffffffffffffffffffffffffffffffffffffffffffffffffffffffffffffffffffffffffffffffffffffffffffffffffffffffffffffffffffffffffffffffffffffffffffffff
@cA01~tB01_KU645197.1_40650_40877_0_1_0_0_1:0:0_0:0:0_2e3/2
AACATGGTGAAACCACCTCTCTACTAAAAATACAAAAAGTAGCCTGGCGTGGTGGTGCGTGCCTGTAGCACTAGCTACTCAGGTGGCTGAGGCAGGAGAATCGCTTGAACCCAGGAGGCGGAGGTTGCAGTGAGCTGAGATTGTGCCACT
+
ffffffffffffffffffffffffffffffffffffffffffffffffffffffffffffffffffffffffffffffffffffffffffffffffffffffffffffffffffffffffffffffffffffffffffffffffffffff
@cA01~tB01_KU645197.1_7566_7411_1_0_0_0_0:0:0_0:0:0_2e4/2
GGGAGTTAGAAAAGACAGAAAGAGTTAAAAGAGACAGACAGACAGACATGTCCCAGAGAGAGGTGTCCCTCCATGCTGACTTTGCTCACAGACCTGGCACAGGTTAGAAGTTTCATTTCTGTTTTACCTCCACAAAGTGTTCTCTACCAG
+
ffffffffffffffffffffffffffffffffffffffffffffffffffffffffffffffffffffffffffffffffffffffffffffffffffffffffffffffffffffffffffffffffffffffffffffffffffffff
@cA01~tB01_KU645197.1_23818_23663_1_0_0_0_0:0:0_0:0:0_2e5/2
TTTAACGACACTTTGCACCTCACTGGAGAGCACCATGATGGGGTTTCCAAGGCCAACTTCTCCATCGGTCCCATGATGGAAGACCTGGCAGGGACCTACAGATGCTACGGTTCTGTTACTCACTCCCCCATCAGTTGTCAGCTCCCAGTG
+
ffffffffffffffffffffffffffffffffffffffffffffffffffffffffffffffffffffffffffffffffffffffffffffffffffffffffffffffffffffffffffffffffffffffffffffffffffffff
@cA01~tB01_KU645197.1_141388_141485_0_1_0_0_0:0:0_0:0:0_2e6/2
GGGGAGGCTGAGGGAAGACAATCGCTTGAACCTGGGAGGCGGAGGTTGCAGTGAGCTGAGATCATGCCACTGCACTCCAGCCTGGGTGAGAGAGTGAGACTGTCTCAAAAAAAAAAAATAGCATAGTAATTGCATAGAACCCATGCACAT
+
ffffffffffffffffffffffffffffffffffffffffffffffffffffffffffffffffffffffffffffffffffffffffffffffffffffffffffffffffffffffffffffffffffffffffffffffffffffff
@cA01~tB01_KU645197.1_85333_85480_0_1_0_0_0:0:0_0:0:0_2e7/2
GTCAGCATGGAAGGACACCTCTCTCTGGGACATGTCTGTCTGTCTGAGTGTCTCCTTTACCTCTTTCTCTCTTTTCTACCTCCCTGTATGGCCCCTGTGTCTGTCCCCTGTTATGACACCTGTTCTGTACTTATGTCTCCTGTTTCTCTG
+
ffffffffffffffffffffffffffffffffffffffffffffffffffffffffffffffffffffffffffffffffffffffffffffffffffffffffffffffffffffffffffffffffffffffffffffffffffffff
@cA01~tB01_KU645197.1_68566_68468_1_0_0_0_1:0:0_0:0:0_2e8/2
ACCTATGTCCCCTTCACATGTTGTGGTCAATGTGTCAACTGCACGATCCGGGCCCCTCACCACATCCTCTGCACCGGTCAGTCGAGCCGAGTCACTGCGTCCTGGCAGCAGAAGCTGCACCATGTCCATGTCACCCACGGTCATCATCCT
+
ffffffffffffffffffffffffffffffffffffffffffffffffffffffffffffffffffffffffffffffffffffffffffffffffffffffffffffffffffffffffffffffffffffffffffffffffffffff
@cA01~tB01_KU645197.1_9697_9460_1_0_0_0_0:0:0_1:0:0_2e9/2
TTTTATTGAGGCAGAGTCTAGCTCTGTCCCCTATGCTGGAGTGCAGTGGCACAATCTCAGCTCACTGCAACTTCCGCCTCCTGGGTTCAAGTGATTCTCCTGCTTCAGCCACCTGAGTAGCTGGTGCTACAGGCGCGCACCACCACGCCA
+
ffffffffffffffffffffffffffffffffffffffffffffffffffffffffffffffffffffffffffffffffffffffffffffffffffffffffffffffffffffffffffffffffffffffffffffffffffffff
@cA01~tB01_KU645197.1_32413_32476_0_1_0_0_0:0:0_0:0:0_2ea/2
TGTGAGTTCCTCAGTGTGATTGCAGCCTCAAGTAGACTAGGAAGTAAGCCAGTAAGGTTGGAGAGGTGGGCAGGGGTCAAGTGAAATGGAGAATTGTGGGCTAAGCAAAGGAGTGTGTTTTCTCTCCAGCAGGCAGTGGGGACCTTAGAC
+
ffffffffffffffffffffffffffffffffffffffffffffffffffffffffffffffffffffffffffffffffffffffffffffffffffffffffffffffffffffffffffffffffffffffffffffffffffffff
@cA01~tB01_KU645197.1_56653_56767_0_1_0_0_0:0:0_0:0:0_2eb/2
ATCTCTCTGGATTCTGACCAGCCCTCACCATATGGCAGGTCCATGGACTTCTTGGAACACACCAAGCTCATTCTCACATTAGGGTCATCCCCAATGTCCTAAGTCCATGAAAGTTCCTTTCAACACACTCCCCAGGGCTCACTCCCTCTT
+
ffffffffffffffffffffffffffffffffffffffffffffffffffffffffffffffffffffffffffffffffffffffffffffffffffffffffffffffffffffffffffffffffffffffffffffffffffffff
@cA01~tB01_KU645197.1_109970_109907_1_0_0_0_0:0:0_0:0:0_2ec/2
GGAGATATGGGCCTGGAGGTGCAGATATGGACCTGGAGTGGAGATATGGCCCTGGAGTGGAGATGTGGGTCTGGAGTGGAGATATGGGCCTGGAGGTGGAGATAAGGGCCTGGAGTGGAGATATGGGCCTGGAGTGGAGATATGAGCCTG
+
ffffffffffffffffffffffffffffffffffffffffffffffffffffffffffffffffffffffffffffffffffffffffffffffffffffffffffffffffffffffffffffffffffffffffffffffffffffff
@cA01~tB01_KU645197.1_15240_15411_0_1_0_0_0:0:0_0:0:0_2ed/2
TCTCTGGGAAGACTGCACTGGGATTGATACACAGCGAATGTGCTTTAGGATTTCTACATCCACAGCATTCTTGAATCAAACAACTTGCATTCTCCAAGAAAAGGAAACAAAAGTGAAATCAAGATAAAAAAAGCTAAGTAGAATTCTCTT
+
ffffffffffffffffffffffffffffffffffffffffffffffffffffffffffffffffffffffffffffffffffffffffffffffffffffffffffffffffffffffffffffffffffffffffffffffffffffff
@cA01~tB01_KU645197.1_100894_101061_0_1_0_0_1:0:0_1:0:0_2ee/2
CGTGTTCTCTCTGCATCTGTCCATGCTTCTCTCCAACATCAGCAGGAAGCTCCTCAGCTAAGGCTCTAGGATCACAGGACATGGGACAGGCATGGGCTTTCCTCACCTGTGACAGAAACAAGCAGTGGGTCACTCGGGTCTGACCACTCA
+
ffffffffffffffffffffffffffffffffffffffffffffffffffffffffffffffffffffffffffffffffffffffffffffffffffffffffffffffffffffffffffffffffffffffffffffffffffffff
@cA01~tB01_KU645197.1_140993_141183_0_1_0_0_0:0:0_0:0:0_2ef/2
TAAACACCTGTAAACCCCACAGATATGGAGGACCGACTGTATATTTATATTATGAAAGATGATATGTTGATATGTGTCCCCGTGGAGATGAGGCTAACAAGGCCTATGACTCTACAAATGTTTCATCGTGGAATGACTCTGCCAGCTTTC
+
ffffffffffffffffffffffffffffffffffffffffffffffffffffffffffffffffffffffffffffffffffffffffffffffffffffffffffffffffffffffffffffffffffffffffffffffffffffff
@cA01~tB01_KU645197.1_96811_96674_1_0_0_0_0:0:0_0:0:0_2f0/2
TGTGCCATTTCATATAAGAGGCTTGAGCATCTACAGATTTTGGTATCTGAGTGGAGATCTCAAAACCAATCACCCACGAATAGTGAAGGATGACCGTATATGACTTTTATTTCTCAAATTTAAATATAAATCATAAAAAATGTACAACTA
+
ffffffffffffffffffffffffffffffffffffffffffffffffffffffffffffffffffffffffffffffffffffffffffffffffffffffffffffffffffffffffffffffffffffffffffffffffffffff
@cA01~tB01_KU645197.1_96663_96760_0_1_0_0_0:0:0_0:0:0_2f1/2
CTCAATAAATAATATTAAACCAATGGGTTACACCTAGTAAAAAATAAATCTAACTGACACTATAAAAACACTTCTTAGTTTTTATCTAGTTGTACATTTTTTATGATTTATATTTAAATTTGAGAAATAAAAGTCATATACGGTCATCCT
+
ffffffffffffffffffffffffffffffffffffffffffffffffffffffffffffffffffffffffffffffffffffffffffffffffffffffffffffffffffffffffffffffffffffffffffffffffffffff
@rand_0_0_0_0_1_1_0:0:0_0:0:0_2f2/2
GTGCGACAGTGTAAAAGTAGTGACCTCCCTTGTGGGGAATTGCACGAAAGCGGGCTGCAACGCGTAATATTTGGCAGGGTAGTGTCCCGTAATAGGTGGAGCCATCCTCTAAAGGCTAGTTGGCTCGACACTCAGACGATCCCTTGCCGA
+
ffffffffffffffffffffffffffffffffffffffffffffffffffffffffffffffffffffffffffffffffffffffffffffffffffffffffffffffffffffffffffffffffffffffffffffffffffffff
@cA01~tB01_KU645197.1_160880_160790_1_0_0_0_0:0:0_0:0:0_2f3/2
AACTTGCTAGTATCCAAATTAAAAAGCTAACAAGAAACAGATAAAATTAATTTAAGTTAACCCAATGGACCCAAAATATTATTAACCCAACAGACCCAAAATATTAACCTAATAGATCCAAAATATTATTTTATTATACAAGTAGACTCA
+
ffffffffffffffffffffffffffffffffffffffffffffffffffffffffffffffffffffffffffffffffffffffffffffffffffffffffffffffffffffffffffffffffffffffffffffffffffffff
@cA01~tB01_KU645197.1_57840_57690_1_0_0_0_0:0:0_0:0:0_2f4/2
TTAGAGCATATTTAGTACATATGTTTGTATTTACTTATATGATGTTTTGTTTTGTGGTATACATAATTCTATCTTTTTCAGAAATTACACAGGGGCATGTTTTCATACACTATCGTATGGTCCATATTCATTTTTGGCATAGCCATATTT
+
ffffffffffffffffffffffffffffffffffffffffffffffffffffffffffffffffffffffffffffffffffffffffffffffffffffffffffffffffffffffffffffffffffffffffffffffffffffff
@cA01~tB01_KU645197.1_117829_117587_1_0_0_0_0:0:0_0:0:0_2f5/2
TGATGAGTGATACTGAGCAGTTTTTCGTATGTGGGGAAATTTCATGTCTTTTGCTCCTTTTTCAATTAAATCATTTGTTTTATTGAGTTGTTTGAGCTTCTTATATTTCTAGTTATTAATCCCATCTCAGATGCATAGTTTGCACATATT
+
ffffffffffffffffffffffffffffffffffffffffffffffffffffffffffffffffffffffffffffffffffffffffffffffffffffffffffffffffffffffffffffffffffffffffffffffffffffff
@cA01~tB01_KU645197.1_55445_55275_1_0_0_0_1:0:0_0:0:0_2f6/2
TAGTGGGACTCAGATGGACTACAATGGCCACATTCAGGGGAGCCTCAGATGGAGGGGGTGGCCATGGGGGTGTCAGCCAGAGATGCTGGACAGAAGAGACACAAAGCAAACATACAGAAAGAGGCATAGACAGACAGACAGAGCGAGGCA
+
ffffffffffffffffffffffffffffffffffffffffffffffffffffffffffffffffffffffffffffffffffffffffffffffffffffffffffffffffffffffffffffffffffffffffffffffffffffff
@cA01~tB01_KU645197.1_113547_113417_1_0_0_0_0:0:0_0:0:0_2f7/2
GTGCCATGGATGGGATGATAAAGAGAGACACCTTCTAAATTCACAAACTCTCTTCCTAGGATTCCGCAGAAAACCTTCCCTCCTGGCCCACCCAGGTCCCCTGGTGAAATCAGAAGAGACAGTCATCCTGCAATGTTGGTCAGATGTCAT
+
ffffffffffffffffffffffffffffffffffffffffffffffffffffffffffffffffffffffffffffffffffffffffffffffffffffffffffffffffffffffffffffffffffffffffffffffffffffff
@cA01~tB01_KU645197.1_96734_96495_1_0_0_0_1:0:0_0:0:0_2f8/2
GTTTATTGAACCAAGTATAAATCAAAAATATTGAGAGAAAGTATCCACAGAGTTTCAAAAAGCATAACTATGTTAAATGGACACAAATGAAGCTGTGTGTAGGCTGTATCAGGAATTATAGGTAATCTAGAGATGATTTCATGTATACAG
+
ffffffffffffffffffffffffffffffffffffffffffffffffffffffffffffffffffffffffffffffffffffffffffffffffffffffffffffffffffffffffffffffffffffffffffffffffffffff
@cA01~tB01_KU645197.1_94613_94775_0_1_0_0_0:0:0_0:0:0_2f9/2
CTGTCTTGGGCCAGGGACCATCCTGCTGGTGAGGAACACACACCCGTGTGCTCCCATCCTGCTTCCCCACATGGCCCTGAGCTCTCTGGCCTCTGCTTCGTGAGACTTACTTTTTTTTGTTGGAGCACCAGCGATGAAGGAGAAAGAAGA
+
ffffffffffffffffffffffffffffffffffffffffffffffffffffffffffffffffffffffffffffffffffffffffffffffffffffffffffffffffffffffffffffffffffffffffffffffffffffff
@cA01~tB01_KU645197.1_100597_100740_0_1_0_0_0:0:0_0:0:0_2fa/2
CTGCAGGACAAGGTCACGTTCTCTCCTGTGCGAACCGTGGGGCCCGGCTGGGCTGAGAGTGAAGGTTTCCCAAATAGACCTGGAAGAAGAGGCAGTTTCCTCAGGGAGGTTCTTCCTTGTCACAGCTCCCCTCACACCTGAGCTGAGAAC
+
ffffffffffffffffffffffffffffffffffffffffffffffffffffffffffffffffffffffffffffffffffffffffffffffffffffffffffffffffffffffffffffffffffffffffffffffffffffff
@cA01~tB01_KU645197.1_59343_59465_0_1_0_0_0:0:0_0:0:0_2fb/2
TCATCAGAGAAATGCAAATTGAAACCACAATGAGATATCATCTTACAGTAGTCAGAATGGCTATTACTAAAAATGCTGGTGGGGAGTGGTGGCTCACGCTTGTAATCCCAGCACTTTGGGAAGCTGAGGCGGGTGGATCATGAGGTCAGG
+
ffffffffffffffffffffffffffffffffffffffffffffffffffffffffffffffffffffffffffffffffffffffffffffffffffffffffffffffffffffffffffffffffffffffffffffffffffffff
@cA01~tB01_KU645197.1_119704_119848_0_1_0_0_0:0:0_0:0:0_2fc/2
GGATCATTCATTTATTGGTCCACTTGTGCATTCATTTTCTGCCCTCCCATTTAACCATCTGCAATATCAGTGTCCCAAGGGCAGAGGCCAAATGCATCTTGTTCACTGTTTGTGGAAGGTAGGAGAATGCTGTCCCACCCCAAAATGTCC
+
ffffffffffffffffffffffffffffffffffffffffffffffffffffffffffffffffffffffffffffffffffffffffffffffffffffffffffffffffffffffffffffffffffffffffffffffffffffff
@cA01~tB01_KU645197.1_90968_90841_1_0_0_0_0:0:0_0:0:0_2fd/2
TGGCTGACTCAGCAGAGCAAGAGCCTTGCCGTAACAGAGAACAGAGCTCATGCACGCACACTTCGACTCACTGACTCATTCAGCCACGGCCCCATGCTCAGGCTGTGCAGTTGGAATCCTTTCCTATTGTTGCCATAACAAATTTCCACA
+
ffffffffffffffffffffffffffffffffffffffffffffffffffffffffffffffffffffffffffffffffffffffffffffffffffffffffffffffffffffffffffffffffffffffffffffffffffffff
@cA01~tB01_KU645197.1_60940_60814_1_0_0_0_1:0:0_0:0:0_2fe/2
TTCCTCTTTTCTAATTTGGATTTTTACTTCTTCCTGTTGCCCAATAGCTCTGACAAGGCTTCCAGTACTATGTTGATAGGAAGTGGTGGATGTCCGTGTCCTTGTCTTGTGCCAGTTCTCAGAGGAGTGCTTTTAACTTTTCCTGTTCAG
+
ffffffffffffffffffffffffffffffffffffffffffffffffffffffffffffffffffffffffffffffffffffffffffffffffffffffffffffffffffffffffffffffffffffffffffffffffffffff
@cA01~tB01_KU645197.1_14324_14160_1_0_0_0_0:0:0_0:0:0_2ff/2
TGACACTCACAGCCATTGGATTCACCTCGGGGTAACCAGGAATCCCTACATGATTAATATGACTGACATGAAAATAAGGGAGGCTCAGTTGCATAACTGGAATCTAGGAGACCGTGGAAAAGGCAATTGCCACCCCACTGGTGAAATGTG
+
ffffffffffffffffffffffffffffffffffffffffffffffffffffffffffffffffffffffffffffffffffffffffffffffffffffffffffffffffffffffffffffffffffffffffffffffffffffff
@cA01~tB01_KU645197.1_50994_50814_1_0_0_0_1:0:0_0:0:0_300/2
TTATTAGTCACAATGACTCCGAAAACATTAATAATACCTATTAGATACTTTGCATATTACACAGGAAGAAGAGTTTGAATCTCAGATAAAAACAAAAAAAATACATGAAAAGTCTTTCATGTTAGCACAGATTTTAGGCATCTCGTGTTC
+
ffffffffffffffffffffffffffffffffffffffffffffffffffffffffffffffffffffffffffffffffffffffffffffffffffffffffffffffffffffffffffffffffffffffffffffffffffffff
@cA01~tB01_KU645197.1_28535_28407_1_0_0_0_0:0:0_0:0:0_301/2
GCAGTGAACCGAGATTGCACCTCTGCACTCCAGCCTGGGTGACAGAGCAAGACTCCATCTCAAAAGAAAAACAAAAAATACATTGGAGGTAAATGCATGGATTATATCTGTGTTATTCATTCTGCTCCGTTGTTCTATGTGCCTTTCTTC
+
ffffffffffffffffffffffffffffffffffffffffffffffffffffffffffffffffffffffffffffffffffffffffffffffffffffffffffffffffffffffffffffffffffffffffffffffffffffff
@cA01~tB01_KU645197.1_94882_94928_0_1_0_0_0:0:0_0:0:0_302/2
CTCCCACTTTCTGCCTGTCATGGAACCTTCTCCTGGATGTGAGTGGCTGCAGGGGACGTGAGGATACAGTTCAGAATCAGGCAATGGTCTGTGAGCTGAAGGCAGGGGAAGGGAATCTGGTGCTCTCTCTAGAAAGTCCTGCCTCTGTGG
+
ffffffffffffffffffffffffffffffffffffffffffffffffffffffffffffffffffffffffffffffffffffffffffffffffffffffffffffffffffffffffffffffffffffffffffffffffffffff
@cA01~tB01_KU645197.1_103359_103189_1_0_0_0_0:0:0_0:0:0_303/2
TGTTGGCCATGAACCAACCTCAAAGATTTCCTTTGAGTAGAAGACAGGCATCCTCATTTCCTCACCTCTCTCCTGTCCTGTGTTCTAGGAAACTCTTCAAGTAGTTCATCTTCACCCACTGAACCAAGCTCCAAAACTGGTGAGTAAAGA
+
ffffffffffffffffffffffffffffffffffffffffffffffffffffffffffffffffffffffffffffffffffffffffffffffffffffffffffffffffffffffffffffffffffffffffffffffffffffff
@cA01~tB01_KU645197.1_7036_7233_0_1_0_0_1:0:0_0:0:0_304/2
ATGACACCTGGTCTGTACTTGTGTCTCCTGTTTCTCTGTCTCTGTTGGTACAAACCTCAGCAAGTCAGTCTCTCTCCATAAGAATACCAAGCTCATCTTCCTTACAACTACCTGGGGGTTCCAAGTCGTGGATCATTCACTCTGCATCCC
+
ffffffffffffffffffffffffffffffffffffffffffffffffffffffffffffffffffffffffffffffffffffffffffffffffffffffffffffffffffffffffffffffffffffffffffffffffffffff
@cA01~tB01_KU645197.1_88583_88387_1_0_0_0_1:0:0_0:0:0_305/2
TTTTTTTTCTTTTTTGAGAAAGAGTTTCCCTCCTTAGTCCAAGCTGGAGTCTAAGTGGTGAGATCTTGGCTCATTGCAACCTGTGCCTCCTAGGTTCAAATGATTGTCCTGACTCAGCCTCCCTAGTAGCTGTGATTACAGGTGCATGCC
+
ffffffffffffffffffffffffffffffffffffffffffffffffffffffffffffffffffffffffffffffffffffffffffffffffffffffffffffffffffffffffffffffffffffffffffffffffffffff
@cA01~tB01_KU645197.1_152238_152376_0_1_0_0_0:0:0_0:0:0_306/2
TGAAGATTGCAGATGGAATTATGGTTGCTAGTCAGCTGAACTTAAAAGGAGGGTATCCTGGATGATTTCCGGGAGATTATGATGGATTTTCATCTTGGTGAACCCAATAGAATCCCCAAGTTTTCAAAAGAAGGGGAAGAAGGGAGAGCA
+
ffffffffffffffffffffffffffffffffffffffffffffffffffffffffffffffffffffffffffffffffffffffffffffffffffffffffffffffffffffffffffffffffffffffffffffffffffffff
@cA01~tB01_KU645197.1_20758_20986_0_1_0_0_0:0:0_0:0:0_307/2
CAGGAAAATCCTCTTATGTGGGGAGATGACACCCTAAGGTTTGGAGAAGGACTCACCCTCATGTGGCCAGGCCCCCTGCAGCAAGAAGAACCCTGGAAAGAAAGATCATGATGGACCGATCCATCTGCAGGCAAACCAGGCCTCCCTTGC
+
ffffffffffffffffffffffffffffffffffffffffffffffffffffffffffffffffffffffffffffffffffffffffffffffffffffffffffffffffffffffffffffffffffffffffffffffffffffff
@cA01~tB01_KU645197.1_73936_74127_0_1_0_0_1:0:0_0:0:0_308/2
CTCTCTTACCGCAAAGCTCTTGTTCCACTAAGTCAACCAGGGTTGGATCATGACAGACAGGAGCTCATTCCTTGGCAAGTAGAACTTCTCTACAAATACACCACCCTCAAAAATGTTCCCCGTCCTTCCCCTTCTCAAGCCCCCAGGCAT
+
ffffffffffffffffffffffffffffffffffffffffffffffffffffffffffffffffffffffffffffffffffffffffffffffffffffffffffffffffffffffffffffffffffffffffffffffffffffff
@cA01~tB01_KU645197.1_89169_89050_1_0_0_0_0:0:0_0:0:0_309/2
TGATGGTCAGGCTGGTCTCCCGACCTCAGGTGATCCGCCCACCTCCGCTTCCTGAAGTGCCGGAATTACAGGCGTGAGCCACCGGCCTAAAAGGCATTTTAATGGGATGAGATGAAAACTCATCGCGATTGTAATTTACATTTCTCTGAT
+
ffffffffffffffffffffffffffffffffffffffffffffffffffffffffffffffffffffffffffffffffffffffffffffffffffffffffffffffffffffffffffffffffffffffffffffffffffffff
@cA01~tB01_KU645197.1_91521_91348_1_0_0_0_0:0:0_0:0:0_30a/2
ATCTCCCGGAAATCATTCAGGATACCCTTGTTTTAAGTTCAGCTGACTAGCAACCGTAATTCCATCTGCAATCTTCATTCCTCCTTTCCATGTAAAATAACATATTCACAAGCTATGGAGGCCAGGACAGGGACATTTTGGGGTGGGACA
+
ffffffffffffffffffffffffffffffffffffffffffffffffffffffffffffffffffffffffffffffffffffffffffffffffffffffffffffffffffffffffffffffffffffffffffffffffffffff
@cA01~tB01_KU645197.1_134924_134772_1_0_0_0_0:0:0_0:0:0_30b/2
CTGTAATACCACTACTCAGGAGTTTGAGGCAAGAGAATGATTGAACCCAGGAGGCTGAGGTTGCAGTGAACCGAGATTGCACCTTTGCACTCCAGCCTGAGTGACAGAGCAAGACTCCATCTCAAAAGAAAAAATAAAAAACCATTGGAT
+
ffffffffffffffffffffffffffffffffffffffffffffffffffffffffffffffffffffffffffffffffffffffffffffffffffffffffffffffffffffffffffffffffffffffffffffffffffffff
@cA01~tB01_KU645197.1_7330_7451_0_1_0_0_0:0:0_0:0:0_30c/2
GCCCAACTCAGGTCATAAATATGGGTGTCCTTGGGTTCTCCTGGTAGAGAACACTTTGTGGAGGTAAAACAGAAATGAAACTTCTAACCTGTGCCAGGTCTGTGAGCAAAGTCAGCATGGAGGGACACCTCTCTCTGGGACATGTCTGTC
+
ffffffffffffffffffffffffffffffffffffffffffffffffffffffffffffffffffffffffffffffffffffffffffffffffffffffffffffffffffffffffffffffffffffffffffffffffffffff
@cA01~tB01_KU645197.1_10449_10694_0_1_0_0_0:0:0_0:0:0_30d/2
GCTTGAACCTGGGAGGTGGAGGTTGTGGTGAGCCGAGATCGCACCACTGCACTCCAGCCTGGGTGACAAGAGCGAAACTCCATCTCAAAATAAAATGAAATAAAATAAAATGGCTTTTAGCTGCAAGACAGGCAAAGGAAATCCTGCCAA
+
ffffffffffffffffffffffffffffffffffffffffffffffffffffffffffffffffffffffffffffffffffffffffffffffffffffffffffffffffffffffffffffffffffffffffffffffffffffff
@cA01~tB01_KU645197.1_117175_117413_0_1_0_0_0:0:0_0:0:0_30e/2
AAGTGAGTTTTCATCTCACTCCATTAAAATGGCTTTTAGGCCGGGCGAGGTGGCTCACGTCTGTCATCCTAGAATTTTGAGAGCCTGAGGTGGGTGAATCTCATAAGGTCGGGAGTTTGAGACCAGTATGACCCACATAGAGAAACGCTG
+
ffffffffffffffffffffffffffffffffffffffffffffffffffffffffffffffffffffffffffffffffffffffffffffffffffffffffffffffffffffffffffffffffffffffffffffffffffffff
@cA01~tB01_KU645197.1_45331_45485_0_1_0_0_0:0:0_0:0:0_30f/2
TATCTTATATCCATCTACTTCATTCATTTAGTGTCTAAATCAGCACCACATTTCACCAGTGGGGCGGCAATTGCCTTTTCCACGGTCTCCTAGATTCCAGTTATGCACCTGGGCCTCCCTTATTTTCATGTCAGTCATATTAATCATGTA
+
ffffffffffffffffffffffffffffffffffffffffffffffffffffffffffffffffffffffffffffffffffffffffffffffffffffffffffffffffffffffffffffffffffffffffffffffffffffff
@cA01~tB01_KU645197.1_90963_90827_1_0_0_0_0:0:0_0:0:0_310/2
TCATGAAGCAACCCTGGCTGACTCAGCAGAGCAAGAGCCTTGCCGTAACAGAGAACAGAGCTCATGCACGCACACTTCGACTCACTGACTCATTCAGCCACGGCCCCATGCTCAGGCTGTGCAGTTGGAATCCTTTCCTATTGTTGCCAT
+
ffffffffffffffffffffffffffffffffffffffffffffffffffffffffffffffffffffffffffffffffffffffffffffffffffffffffffffffffffffffffffffffffffffffffffffffffffffff
@cA01~tB01_KU645197.1_86179_86352_0_1_0_0_0:0:0_0:0:0_311/2
TTATCTATCTCTCTATCAATTGTCTATCTGTCTATCTATCCATCAATCATCTATTATCTATATATGTATCATCTATCTCTCTCTCTATTACCTCTCTGTCTGCCTCTCTGTCTCTATTTATGTATCATCTATGTATATATCTATGTGTCT
+
ffffffffffffffffffffffffffffffffffffffffffffffffffffffffffffffffffffffffffffffffffffffffffffffffffffffffffffffffffffffffffffffffffffffffffffffffffffff
@cA01~tB01_KU645197.1_156410_156536_0_1_0_0_0:0:0_0:0:0_312/2
TGCTGCCTGACTTCAAACTATACTACAAGGCTACAGTAACCAAAACAGCATGGTACTGGTACCAAAACAGAGATATAGATCAATGGAACAGAATAGAGCCCTCAGAAATAATGCCACATATCTACAACTATGTGATCTTTGACACACCTG
+
ffffffffffffffffffffffffffffffffffffffffffffffffffffffffffffffffffffffffffffffffffffffffffffffffffffffffffffffffffffffffffffffffffffffffffffffffffffff
@cA01~tB01_KU645197.1_99078_99214_0_1_0_0_0:0:0_0:0:0_313/2
CTTTGTGAATGGAATATCAGCCAATGTGTGAACCACAATACACAACTGAGCCCCCAACAGAGGATTTGGAAGGTCAGGGCCCTGGCTGGGGTTCCCCCACCTCTGAGGTAGAATGACAGCAGCCACACTGCAGCCCCTACCGTCATGGAA
+
ffffffffffffffffffffffffffffffffffffffffffffffffffffffffffffffffffffffffffffffffffffffffffffffffffffffffffffffffffffffffffffffffffffffffffffffffffffff
@cA01~tB01_KU645197.1_65705_65572_1_0_0_0_0:0:0_0:0:0_314/2
GGCTCATGCCTGTAATTCAGGCACTTTGGGAGGCCGAGGCAGGGAGATTACCTGAGGTCAGCAGTTCGAAACCAGCCTGGCCAATATGGTGAAACCCCATCCCTACTAAAAATACAAAAATTAGCAGAGTTTGGTGGCGCACACTTGTAG
+
ffffffffffffffffffffffffffffffffffffffffffffffffffffffffffffffffffffffffffffffffffffffffffffffffffffffffffffffffffffffffffffffffffffffffffffffffffffff
@cA01~tB01_KU645197.1_153021_152915_1_0_0_0_0:0:0_0:0:0_315/2
CAACCACCACGCCCGGCTAACTCTTTTTGCATATTTTCTGTAGAGAGGATGTTTCACCATGTTGGCCAGGCTGGTCTCAAATTCCCAACCTCAGGTGATCCAATAGCCTCTGCCTCCCAACACGCTGGGATAAGAGGCATGAGCCACGGG
+
ffffffffffffffffffffffffffffffffffffffffffffffffffffffffffffffffffffffffffffffffffffffffffffffffffffffffffffffffffffffffffffffffffffffffffffffffffffff
@rand_0_0_0_0_1_1_0:0:0_0:0:0_316/2
ACACAAGTGTGGACTTTGGTGCATTTGGATCACGGCATGCCGAATATATAAGCGCCGACCTAGCTGTTAATTCTTGACACAAATCGGATAGAGCGGAGTTATCTTCACGTTCTGAGGATCGCTGCGGCTCCACATCAGGTGCGCGTTGTT
+
ffffffffffffffffffffffffffffffffffffffffffffffffffffffffffffffffffffffffffffffffffffffffffffffffffffffffffffffffffffffffffffffffffffffffffffffffffffff
@cA01~tB01_KU645197.1_28247_28326_0_1_0_0_0:0:0_0:0:0_317/2
TTTCTTTTGAGATGGAGTCTTGCTCTGTCACCCAGGCTGGAGTGCAGAGGTGCAATCTCGGTTCACTGCCACCACAGCCTCCTGGGTTCAATCACTTCTCTTGCCTCAAACTCCTGAGTAGTGGTATTACAGGTGCTGACCACCATGCTC
+
ffffffffffffffffffffffffffffffffffffffffffffffffffffffffffffffffffffffffffffffffffffffffffffffffffffffffffffffffffffffffffffffffffffffffffffffffffffff
@cA01~tB01_KU645197.1_116072_116181_0_1_0_0_0:0:0_1:0:0_318/2
GTGGCTGGGTGCGGTGGCCCATGCCTGTAAGCCCAGCACTTTGGGAGGCTGATGCGGGTGGATCATGTGGTCAGGAGTTCGAGACCAGCTCGACCAACATGGTGAAACCACCTCTCTACTAAAAATACAAAAAGTAGCCTGGCATGGTGG
+
ffffffffffffffffffffffffffffffffffffffffffffffffffffffffffffffffffffffffffffffffffffffffffffffffffffffffffffffffffffffffffffffffffffffffffffffffffffff
@cA01~tB01_KU645197.1_135691_135762_0_1_0_0_1:0:0_0:0:0_319/2
CAGCACTGTAAGATAATTAAAAAACCGTTTTGTTTTCACCCACGAATCTTGTGGAAATTTGTTATGGCAACAATAGGAAAAGGTTCCGCACTGCACAGCCTGAGCATGGGGCCGTGGCTGAATGAGTCAGTGAGTCGAAGTGTGTGTGCA
+
ffffffffffffffffffffffffffffffffffffffffffffffffffffffffffffffffffffffffffffffffffffffffffffffffffffffffffffffffffffffffffffffffffffffffffffffffffffff
@cA01~tB01_KU645197.1_116481_116582_0_1_0_0_0:0:0_0:0:0_31a/2
ATATCCAAAGGAAAGTAAATCAATATATCGAAGTGATATCTGCACTCGTATGATTGGTGCAGCACTGTTCACAGTAGCCAAGATGAGGAGTCAACCTACCTGCCCATCAGTGGGTGAATGGATAGAGAGAATGTAGTACATACGCACAGT
+
ffffffffffffffffffffffffffffffffffffffffffffffffffffffffffffffffffffffffffffffffffffffffffffffffffffffffffffffffffffffffffffffffffffffffffffffffffffff
@cA01~tB01_KU645197.1_8138_7988_1_0_0_0_0:0:0_0:0:0_31b/2
CATAGAAACATGGAGATGTGGGGATGAATTGCAGAGATTCCAAAGAGAACTAGAGAGACCGAGAGGCAGAGCAAGACAGATGATAGATGGATAGATATAGATAGATGATAAATAGGTAGATGATAGATAATAGGTTAAAGATACATAGAT
+
ffffffffffffffffffffffffffffffffffffffffffffffffffffffffffffffffffffffffffffffffffffffffffffffffffffffffffffffffffffffffffffffffffffffffffffffffffffff
@cA01~tB01_KU645197.1_150968_151131_0_1_0_0_0:0:0_0:0:0_31c/2
GCATCACACTACCTGACTTAGAAATATGTTACAGAGCTGTAGTAAGCAAAACAGCATGACATTGGCATAAAGAAAGGCACATAAAAAATGGAACAGAATGGAGAACACAGATATAATCCATGCATTTACATCCAATGGCTTTCTTTTGTG
+
ffffffffffffffffffffffffffffffffffffffffffffffffffffffffffffffffffffffffffffffffffffffffffffffffffffffffffffffffffffffffffffffffffffffffffffffffffffff
@cA01~tB01_KU645197.1_158168_158032_1_0_0_0_0:0:0_0:0:0_31d/2
TTCTATGAGAGCTGTAACTGAGAAAGCAGGAGAAAGCTGGGTCTCCCGCCATCAGGCTGCTTGTCCTAAGGAGATGTTCCATGTGGTTACCTGTCAATCAAGAAATGAGACAATCCATAAAGAGGAACTGCTATGATTAGCTTCTTATTG
+
ffffffffffffffffffffffffffffffffffffffffffffffffffffffffffffffffffffffffffffffffffffffffffffffffffffffffffffffffffffffffffffffffffffffffffffffffffffff
@cA01~tB01_KU645197.1_150974_150821_1_0_0_0_0:0:0_1:0:0_31e/2
ACCTTTGTCAAAGTCCATTAAATGGGCTGGGCATGGTGGCTCACACCTGCAATTCCAGCACTTTGGGAGGCCGAGTCGGGTGGATCACCTAAAGCCAGGAGTTCAAGACCAGGCTGGCCAACAGAGTGAAACCTCGTCTCTACTAAAAAT
+
ffffffffffffffffffffffffffffffffffffffffffffffffffffffffffffffffffffffffffffffffffffffffffffffffffffffffffffffffffffffffffffffffffffffffffffffffffffff
@cA01~tB01_KU645197.1_82628_82778_0_1_0_0_0:0:0_0:0:0_31f/2
GATTTGGAATGTCAGGGCCATGGCTGTGGTTTCCTCACCTTTTCTGGTAGAAAGACCGCAGCCACACTGCAGCCCCTACCATCACGGAAACGCTGGAGGGTGTGAGTTACACCTTTGTCCTCAGAGGACCTGCTGTTCCTAGCACTGCTT
+
ffffffffffffffffffffffffffffffffffffffffffffffffffffffffffffffffffffffffffffffffffffffffffffffffffffffffffffffffffffffffffffffffffffffffffffffffffffff
@cA01~tB01_KU645197.1_14944_15065_0_1_0_0_0:0:0_0:0:0_320/2
TGATCTCTGATTCCAAGATCTGGACTCACTCCAAGGAGTATCAATGTTTACCTCCCCATAGCCTATCTGAATCTCCACAGGTGATTGGAAGTAGGGGTGAGGTGGGGGATTTGGGTGAGTGGGCAAGTTTTTTGTTGCGATGAACAGAGC
+
ffffffffffffffffffffffffffffffffffffffffffffffffffffffffffffffffffffffffffffffffffffffffffffffffffffffffffffffffffffffffffffffffffffffffffffffffffffff
@cA01~tB01_KU645197.1_39041_38908_1_0_0_0_0:0:0_0:0:0_321/2
AAGTGTTCTCTACCAGGAGAACCCAAGGACACCCATATTTCTGACCTGAGTTGGGCCCTGTGGCCTCAGGCCTTGTGGCACCTACAGATGCCATGTTTATTCTGACACCTCTGCCTTCCATGTAATGGAGAGTAATCGTCCCAGGATATC
+
ffffffffffffffffffffffffffffffffffffffffffffffffffffffffffffffffffffffffffffffffffffffffffffffffffffffffffffffffffffffffffffffffffffffffffffffffffffff
@cA01~tB01_KU645197.1_37029_37085_0_1_0_0_1:0:0_0:0:0_322/2
CCTGGACTTCCTCCACCTTCAAAGCTGATGGAGACTCCCATTATGCTGCTGTAATCCCCACTCCCCTCTTCCTCCTCCTTTCATGTGGACCCCTGTGACTACACTGAGCCCATCAGGACAGTCCAGGCTGTCTCCCCATCTCAAGGTCAA
+
ffffffffffffffffffffffffffffffffffffffffffffffffffffffffffffffffffffffffffffffffffffffffffffffffffffffffffffffffffffffffffffffffffffffffffffffffffffff
@rand_0_0_0_0_1_1_0:0:0_0:0:0_323/2
CTTAGGACTTGGGTTTGTCGCGCCCGCCTCTGACCCCAGTAGGTAATAGGGATCTTTGATGCTTCGCGCGCAGCCAGGATCAAACCACTCAGCCTCTATCCCTACGGAATCTTCCAATTTAAATCTCAGGACAACGTAAGTTTACTAGGC
+
ffffffffffffffffffffffffffffffffffffffffffffffffffffffffffffffffffffffffffffffffffffffffffffffffffffffffffffffffffffffffffffffffffffffffffffffffffffff
@cA01~tB01_KU645197.1_83577_83681_0_1_0_0_0:0:0_0:0:0_324/2
CTGTCTCCCCATCTCAAGGTCAACTCATCAACAACCTGAGCTCCACCTTCCCCTTCAGTCCCCTGCCCTATAACATAAATAGTCACAGGCTCCAGGGATTACAATGTAGCCATCATTGGGGACAGTTATTCTTCCCACCACAGCACCCAT
+
ffffffffffffffffffffffffffffffffffffffffffffffffffffffffffffffffffffffffffffffffffffffffffffffffffffffffffffffffffffffffffffffffffffffffffffffffffffff
@cA01~tB01_KU645197.1_144762_144888_0_1_0_0_0:0:0_0:0:0_325/2
CTAATCCCCACTCCCCTCTTCCTCCACCTCTCACGCGGACCCTTGTGATTACACTGAGCCCAGCAGGACAGTCCAGGCTGTCTCCCCATCTCAAGGTCAACTCATCAACAACCTGAGCTCCACCTTCCCCTTCAGTCCCCTGCCCTATAA
+
ffffffffffffffffffffffffffffffffffffffffffffffffffffffffffffffffffffffffffffffffffffffffffffffffffffffffffffffffffffffffffffffffffffffffffffffffffffff
@cA01~tB01_KU645197.1_76826_76911_0_1_0_0_0:0:0_0:0:0_326/2
GTCTTCTCTGGGAAGACTGGACTGGGATTGATACACAGTGAATGTGCTTTACAGTTTCTACATCCACAACCCTCTTGACTCAAACAAATTACATTCTCCAAGAAAAGGAAAAAACAGTGACATTGAAATCAACATAAGTGAGGTTGAGCT
+
ffffffffffffffffffffffffffffffffffffffffffffffffffffffffffffffffffffffffffffffffffffffffffffffffffffffffffffffffffffffffffffffffffffffffffffffffffffff
@cA01~tB01_KU645197.1_80804_80570_1_0_0_0_0:0:0_0:0:0_327/2
GGTTCAAGGGATTCCGTGCCTCAGCCTCTTGAATAGCTGGCATTACAAGTGCCTGCTACCAGGCATGGCTAATTTTTGTATTTTTAGCAGAGACATGGTTTCACTATATTGGCCAGGCTGGTCTCAAACTCCTGACCTCGGTTGATCACT
+
ffffffffffffffffffffffffffffffffffffffffffffffffffffffffffffffffffffffffffffffffffffffffffffffffffffffffffffffffffffffffffffffffffffffffffffffffffffff
@cA01~tB01_KU645197.1_106573_106508_1_0_0_0_1:0:0_0:0:0_328/2
TGAGCTCAGAGAGATAGAATGTCTGGGTCTGGCTGATGACAGCTGAGGGACCTCAGGCACCTACGGCCTCCCGCTGTGTGTTGGTGTCTGCTCATGAAATGAGGACCCAAAAGTGCCCTTCCAGCTGTTTTGATGACTTCTATCTCCTAC
+
ffffffffffffffffffffffffffffffffffffffffffffffffffffffffffffffffffffffffffffffffffffffffffffffffffffffffffffffffffffffffffffffffffffffffffffffffffffff
@cA01~tB01_KU645197.1_81237_81306_0_1_0_0_0:0:0_0:0:0_329/2
AGCAACATGGTGCTGCCGGTGCAGACAGGCGGCTGCGCCCCAGCTCAGCTCAGCAGCGCACAGGATGTTATTTGGCGCCCTGCCCATGCAGTTTACATGTTGACCACATCATGGGAGGGTGACGTACGCAGGCTCTTTCTACCTTGCATG
+
ffffffffffffffffffffffffffffffffffffffffffffffffffffffffffffffffffffffffffffffffffffffffffffffffffffffffffffffffffffffffffffffffffffffffffffffffffffff
@cA01~tB01_KU645197.1_34049_33906_1_0_0_0_0:0:0_0:0:0_32a/2
CGATTCTCATGCCTCAGCCTCTTGAGTAGCTGGCGTTACAGGTGCCTGCCACCAGGCACGGCTAATTTTTGGATTTTTAGCAGAGACACGGTTTCACTATATTGGCCAGGCTGCTCTCAAACTCCTTATCTCAGTTGATCCGCCCACCTC
+
ffffffffffffffffffffffffffffffffffffffffffffffffffffffffffffffffffffffffffffffffffffffffffffffffffffffffffffffffffffffffffffffffffffffffffffffffffffff
@cA01~tB01_KU645197.1_67726_67913_0_1_0_0_0:0:0_1:0:0_32b/2
TATTAGCAAAAACACAATATGTCAATTGAAGGTCTGGTCGTGTTATCTAGAATTTGTCTTATGACACAAGAGTCCAAATTCACAGTTCCCTGTCTCCCTTTTTGACTCTCTGTAACGTGTGCTTTTTTTCTCCCTGTGTTGTTTGTGTGT
+
ffffffffffffffffffffffffffffffffffffffffffffffffffffffffffffffffffffffffffffffffffffffffffffffffffffffffffffffffffffffffffffffffffffffffffffffffffffff
@cA01~tB01_KU645197.1_15853_16006_0_1_0_0_0:0:0_0:0:0_32c/2
TGCTCCCTCTCTTGCCGTGTGATCTCTGTGGTCTCTGCACAGACAGACCCTCCTTCCCTTCTGCCAGAGTGGGAGCAGCCTGAGGCCGTCACGAGAAATAGATGCTGGTGCCACGCTTCCAGTACAGCCTGCAGAACTGTGAGGCAAACC
+
ffffffffffffffffffffffffffffffffffffffffffffffffffffffffffffffffffffffffffffffffffffffffffffffffffffffffffffffffffffffffffffffffffffffffffffffffffffff
@cA01~tB01_KU645197.1_46417_46210_1_0_0_0_1:0:0_0:0:0_32d/2
TTGATCCTTTATCTTATCCATTAGGCAATGAGCCTAAAACCTCTTCCCTATTTGGCTTTCTGTGAGCATGAGATCATATAGAAAATGTGAAAGCCCGCTGAATCCTCCAGCACAGATCCTGGAATAGAGAAAGTGCTCTGGTCATCACAA
+
ffffffffffffffffffffffffffffffffffffffffffffffffffffffffffffffffffffffffffffffffffffffffffffffffffffffffffffffffffffffffffffffffffffffffffffffffffffff
@rand_0_0_0_0_1_1_0:0:0_0:0:0_32e/2
GATGCCATTTCTACTATGCCTGCTATTAGGCGCATTAGTTAGAAACTCTTTGAGTTTCTAACAATAATTACCTTGACGCTGCGCACGCTATCTAAAAGCAAGTGCGCATATAGCTAACTGATTGTTCTCCCTATGCCATCGGCGCTTGGC
+
ffffffffffffffffffffffffffffffffffffffffffffffffffffffffffffffffffffffffffffffffffffffffffffffffffffffffffffffffffffffffffffffffffffffffffffffffffffff
@cA01~tB01_KU645197.1_135338_135273_1_0_0_0_0:0:0_0:0:0_32f/2
ACCCACTGAACCAAGCTCCGAAACCGGTGAGTACAGAACCCTCTTATATCCGCTTTTGGAAACCTGGGGAGGTGGAAACCTTGGATTCAGGCGTTGACTCAGCATCTCACAGCTCTGACATTGTACACCTGTCTTCCACCATCTCCGAAC
+
ffffffffffffffffffffffffffffffffffffffffffffffffffffffffffffffffffffffffffffffffffffffffffffffffffffffffffffffffffffffffffffffffffffffffffffffffffffff
@cA01~tB01_KU645197.1_112513_112384_1_0_0_0_0:0:0_0:0:0_330/2
GAGGGGAGTGGGGATTAGAGCAGCGTAATGGGAGTCTCCATCAGCTTTGAAGGTGGAGGAAGGCCAGGAGCCATGAATGCAGGTGGCCTATAGAGGCTGGAAAAGTCAAGGAACTGATTCTCCTGAGTCTCCAGAGGGAACGAAACCCTA
+
ffffffffffffffffffffffffffffffffffffffffffffffffffffffffffffffffffffffffffffffffffffffffffffffffffffffffffffffffffffffffffffffffffffffffffffffffffffff
@cA01~tB01_KU645197.1_62159_62016_1_0_0_0_1:0:0_0:0:0_331/2
TGGCATCTTAGGGTAGGTTGATTCCACCTCTAAAAAAGTAGGTACAACATCAGGTTGATTTTTCCGAAGAAAAGTGGTGATTGGCCATCTTTAGTCTCAATGTAAACGGTAATACTGATGAGTGTGGAAAAGGCAGGGAAGAGGATTGAC
+
ffffffffffffffffffffffffffffffffffffffffffffffffffffffffffffffffffffffffffffffffffffffffffffffffffffffffffffffffffffffffffffffffffffffffffffffffffffff
@cA01~tB01_KU645197.1_138120_138266_0_1_0_0_0:0:0_0:0:0_332/2
ATAGCGAAGCAAGATTCTCTTATGTCAAACAGCCAGAAAATAGTGTTGAAGCCCGTGTGAAATGTGCTGCTCTTTGTGATCTCGGGAGACACATGTTAGGCTGCTGTTCTACCCGAGAGGCTGGGGGAAGGACCACCCCCTCCACCATCT
+
ffffffffffffffffffffffffffffffffffffffffffffffffffffffffffffffffffffffffffffffffffffffffffffffffffffffffffffffffffffffffffffffffffffffffffffffffffffff
@cA01~tB01_KU645197.1_128097_128275_0_1_0_0_0:0:0_0:0:0_333/2
TGAAAAGGCTGTTCCAGAATATTATGTTGTAGAGCTCAGGGACAGGCACCCCATCTTCCTTTTACAGACTGAAGTTGTTAAACCCAAGATAAGAATGACACTGAAGAATCACATATCCTGGAGGCACCACAGGGCTTGGCCAGGCAGACA
+
ffffffffffffffffffffffffffffffffffffffffffffffffffffffffffffffffffffffffffffffffffffffffffffffffffffffffffffffffffffffffffffffffffffffffffffffffffffff
@cA01~tB01_KU645197.1_134432_134585_0_1_0_0_0:0:0_0:0:0_334/2
AGTGGAGATGATGTTTCATCACGTCGGCCAGACTAATCTTGAACTCCTGGCCTCAGGTGATCCACCCACCTCGGGCTCCCAAAGTGCTGAAATTGCAGGTGTTAGCCACCAAGCCCAGCCCATCCAATGGACTTTGACAAAGATGCCAAG
+
ffffffffffffffffffffffffffffffffffffffffffffffffffffffffffffffffffffffffffffffffffffffffffffffffffffffffffffffffffffffffffffffffffffffffffffffffffffff
@cA01~tB01_KU645197.1_131986_132200_0_1_0_0_0:0:0_0:0:0_335/2
CTCCCTCCTCTGGGTCTCTCCTGACCGCTTTCTCCATCTGCCTGGGTGCCTGGAGCCCTGGCCGTGGGCCTCCATGCAGGCCATGTAGGAGGGTTTGGAGGTGCCCTGTCGGCCATCCTGTGCCCTGATCCCTCCCTCACACCGAGGCTG
+
ffffffffffffffffffffffffffffffffffffffffffffffffffffffffffffffffffffffffffffffffffffffffffffffffffffffffffffffffffffffffffffffffffffffffffffffffffffff
@cA01~tB01_KU645197.1_77205_77385_0_1_0_0_0:0:0_0:0:0_336/2
TCTAGTACAGCGTGCAGATCAGTGAGCCAAACACATCTCTTTTCTTTAGAAGATACCCAGGCTCAAGTGTTCTTTTATAGCAACAAAAATAGGCTAAGACAGCAACATCCTGAGATCAGGAGGAACGTCTCAGAACAGCCTGGGCTGTCT
+
ffffffffffffffffffffffffffffffffffffffffffffffffffffffffffffffffffffffffffffffffffffffffffffffffffffffffffffffffffffffffffffffffffffffffffffffffffffff
@cA01~tB01_KU645197.1_131265_131401_0_1_0_0_0:0:0_0:0:0_337/2
TTGGATTGGTTGACTTGATGTTACTTTTTTTAATTCTGAGTTTCTCACTTTGTGTCCTGTTCATAACTTTCTGCATATTTCTATCTATTATCTATCGATCTATCTATTTATCTATTCGGTGCCTATCTACAAATTCTCTACCTGTCATCT
+
ffffffffffffffffffffffffffffffffffffffffffffffffffffffffffffffffffffffffffffffffffffffffffffffffffffffffffffffffffffffffffffffffffffffffffffffffffffff
@cA01~tB01_KU645197.1_69903_70020_0_1_0_0_0:0:0_0:0:0_338/2
TCTTTCCAACACAGCACCCATTCCCCTGTATTCAATCCCCCTTTACCCCAAATATAGTTGGGGCCTGGATGATCGGACTCTGGTGGACACCCCCACCAGAAGCTCTGGGACTCAGGAGGTGGGACAAGGAGAAGCCCAGACAGGAGCCCT
+
ffffffffffffffffffffffffffffffffffffffffffffffffffffffffffffffffffffffffffffffffffffffffffffffffffffffffffffffffffffffffffffffffffffffffffffffffffffff
@cA01~tB01_KU645197.1_136062_136222_0_1_0_0_0:0:0_0:0:0_339/2
GCTGTCCCACCCCAAAATGTCCCTGTCCTAGCCTCCATAGCTTGTGAATATGTTATTTTACATGGAAAGGAGGAATGAAGATTGCAGATGGAATTATGGTTACTAATCAGCTGAACTTAAAACAAGGGTATCCTGGATGATTTCCAGGAG
+
ffffffffffffffffffffffffffffffffffffffffffffffffffffffffffffffffffffffffffffffffffffffffffffffffffffffffffffffffffffffffffffffffffffffffffffffffffffff
@cA01~tB01_KU645197.1_140748_140599_1_0_0_0_1:0:0_0:0:0_33a/2
AATCTGAACATGCCTCTCTCTTGCTTACAAATGTCTAAGGTCCCCACTGCCTGCTGGAGAGAAAACACACTCCTTTGCTTAGCCCACAATTCTCCATTTCACTTGACCCCTGCCCACCTCTCCAACCTAACTGGCTTACTTCCTAGTCTA
+
ffffffffffffffffffffffffffffffffffffffffffffffffffffffffffffffffffffffffffffffffffffffffffffffffffffffffffffffffffffffffffffffffffffffffffffffffffffff
@cA01~tB01_KU645197.1_23297_23460_0_1_0_0_0:0:0_0:0:0_33b/2
GCAGGATGACTGTCTCTTCTGATTTCACCAGGGGACCTGGGTGGGCCAGGAGGGAAGGTTTTCTGTGGACTCCTAGGAAGAGAGGTTGTGAGTTTAGAAGGTGTCTCTCTTTATCATCCCATCCATGGCACCTAGAATGAGTGAGGCTTC
+
ffffffffffffffffffffffffffffffffffffffffffffffffffffffffffffffffffffffffffffffffffffffffffffffffffffffffffffffffffffffffffffffffffffffffffffffffffffff
@cA01~tB01_KU645197.1_82972_83085_0_1_0_0_0:0:0_0:0:0_33c/2
GAGAGGAGGATGTGGAGCCGCCCCTCACTCCCAGTGCCCAGAAGATTCTCCCCATTTCCACTTTCTAAGGCTCCTACCACACCTGGGTGCCCAGGGCTACAGGAAGGACCCATCCTGCATAGACATGGCGTCTCCCTACAACAAGTGTCA
+
ffffffffffffffffffffffffffffffffffffffffffffffffffffffffffffffffffffffffffffffffffffffffffffffffffffffffffffffffffffffffffffffffffffffffffffffffffffff
@cA01~tB01_KU645197.1_14790_14729_1_0_0_0_0:0:0_0:0:0_33d/2
GAAGCAGGAGAATGACTTCAACCCAGTAGGTGGAGGTTGCAGTGAGTGGAGATTGCATCACTGCACTCCAGCCTGGGGGACACAAGGAGACTCTATCTCAAAAAATAAAAATAAGAAATACATAAATATAATAAAACACACACGAATGAC
+
ffffffffffffffffffffffffffffffffffffffffffffffffffffffffffffffffffffffffffffffffffffffffffffffffffffffffffffffffffffffffffffffffffffffffffffffffffffff
@cA01~tB01_KU645197.1_15615_15764_0_1_0_0_0:0:0_0:0:0_33e/2
CGTCTCAGAACAGCCTGGGCTGTCTTCCTGTTCTTCCTGGAGGAGGACGTCATGCAGTGCTTTAGCTGAGTGCTTCCTGTGGCTCCACAGTACAAAACCCAGGCTGGGCTGCTCTCTGGCTTCCCCCAGCTACACTGCAAATGGGGTGAC
+
ffffffffffffffffffffffffffffffffffffffffffffffffffffffffffffffffffffffffffffffffffffffffffffffffffffffffffffffffffffffffffffffffffffffffffffffffffffff
@cA01~tB01_KU645197.1_99250_99340_0_1_0_0_0:0:0_0:0:0_33f/2
CTCTACAACAAAAGTGTCAGCTGAGAACTTTGAGCAAGTGCTGAGTAAGGGACTCCTACTAGATTTTAATACTGCAAGATTACTCACATAAAACAACACAAATAGACATGGGGTCGAGGGCATGTTCTTTGTGAATGGAATATCAGCCAA
+
ffffffffffffffffffffffffffffffffffffffffffffffffffffffffffffffffffffffffffffffffffffffffffffffffffffffffffffffffffffffffffffffffffffffffffffffffffffff
@cA01~tB01_KU645197.1_93662_93507_1_0_0_0_0:0:0_0:0:0_340/2
CACGGGCTTCAACACTATTTTCTGGCTGTTTGACATAAGAGAATTCTACTTCGCATTTTTGATCTTGATTTCACTTTTGTTTCCTTTTCTTGGAGAATGCAAGTTGTTTAACTCAAGAATGCCGTGGATGTAGAAATCCTAAAGCACATT
+
ffffffffffffffffffffffffffffffffffffffffffffffffffffffffffffffffffffffffffffffffffffffffffffffffffffffffffffffffffffffffffffffffffffffffffffffffffffff
@cA01~tB01_KU645197.1_47271_47064_1_0_0_0_0:0:0_0:0:0_341/2
TGCGGGAAGCCAGAAAGCAGCCCAGCCTGGGTTTTGTACCCTGGAGCCACAGGAAGCACTCAGCTAAAGCACTGCATGACGTCCTCCAGGAAGAACAGGAAGACAGCCCAGGGTGTTCTGAGACGTTCCTCCTGATCTCAGGAAGTTGCT
+
ffffffffffffffffffffffffffffffffffffffffffffffffffffffffffffffffffffffffffffffffffffffffffffffffffffffffffffffffffffffffffffffffffffffffffffffffffffff
@cA01~tB01_KU645197.1_137264_137512_0_1_0_0_0:0:0_0:0:0_342/2
ATTTTTGTATTTTTAGTACAGATAGGGTTTCACCATGTTGGCCAGGCTGGTCTGGAACTCCTGACTTCATGGAATCCACCCGCCTTGGCCTCCTGCAGTGCTGGGTTACAAGCGTGAGCCACCGTTCACAGACTTGTATATTACGCTATA
+
ffffffffffffffffffffffffffffffffffffffffffffffffffffffffffffffffffffffffffffffffffffffffffffffffffffffffffffffffffffffffffffffffffffffffffffffffffffff
@cA01~tB01_KU645197.1_88609_88768_0_1_0_0_1:0:0_0:0:0_343/2
GAGATCACACCCTTGCACTCCAGCCTGGGCGACTATGAGTGAAACTCCATCTCAACATAAATAAATAAATAAAATAAAGTAAAGTAAAATGGCTTTTATCTGCAAGACAGGCAAAACAAATGCTGGCAAGATGGTAGAGAAAGGAGAACC
+
ffffffffffffffffffffffffffffffffffffffffffffffffffffffffffffffffffffffffffffffffffffffffffffffffffffffffffffffffffffffffffffffffffffffffffffffffffffff
@cA01~tB01_KU645197.1_156042_155837_1_0_0_0_0:0:0_0:0:0_344/2
ACAATGGTTGAACTAGTTTACAGTCCCACCAACAGTGTAAAAGTGTTCCTATTTCTCCACATCCTCTCCAGCACCTGTTGTTTCCCGACTTTTTAATGATCGCCATTCTAACTGGTGTGAGATGGTATCTCATTGTGGTTTTGATTTGCA
+
ffffffffffffffffffffffffffffffffffffffffffffffffffffffffffffffffffffffffffffffffffffffffffffffffffffffffffffffffffffffffffffffffffffffffffffffffffffff
@cA01~tB01_KU645197.1_122250_122397_0_1_0_0_0:0:0_0:0:0_345/2
AGAAATAGATTCTGGTGCCATGCTTCCAGTACAGCCTGCAGAACGGTGAGGCAAACCGATCTCTTTTCTTTAGAAGTTACCGAGGCTCAAGTTTTCCTTTAGAGCAACAAAAAAAAACTACGACAGCAACGTCCTGAGATCAGGAGGAAT
+
ffffffffffffffffffffffffffffffffffffffffffffffffffffffffffffffffffffffffffffffffffffffffffffffffffffffffffffffffffffffffffffffffffffffffffffffffffffff
@cA01~tB01_KU645197.1_62020_62180_0_1_0_0_0:0:0_0:0:0_346/2
GTTCAACCCAACAATGGACTTAGGATTTTGCTGTACGCCAAAACTCAGTGTCCAACTTCCACTCTGTTTAGCTGGAAAAAGAAGGGGTTTGTTCCCATACATCTCACTCCTGTGTTCCTCTTTCAGTCTCAAAGCTCAGATGAAAACAAT
+
ffffffffffffffffffffffffffffffffffffffffffffffffffffffffffffffffffffffffffffffffffffffffffffffffffffffffffffffffffffffffffffffffffffffffffffffffffffff
@rand_0_0_0_0_1_1_0:0:0_0:0:0_347/2
GCCAGCAGATTCGTAAAGTAACGTATTATAATCTCAAGTTAACCCCCTACCCTTCCTTTTAAACGTGGTACTGTTCTGCCCCCGTCTAGAAGGTACGTACGACGTCACGCTCCCATCGGATGTAAGTTCTAACTGAGAGCTAGATGAGGC
+
ffffffffffffffffffffffffffffffffffffffffffffffffffffffffffffffffffffffffffffffffffffffffffffffffffffffffffffffffffffffffffffffffffffffffffffffffffffff
@cA01~tB01_KU645197.1_109694_109884_0_1_0_0_0:0:0_1:0:0_348/2
CCCATATCTCCACTCCAGGCCCTTATCTCCACCTCCAGGCCCATATCTCCACTCCAGACCCACATCTCCACTCCAGGGCCATATCTCCACTCCAGGTCCATATCTGCACCTCCAGGCCCATATCTCCACTCCAGGCCCATATCTTCACCT
+
ffffffffffffffffffffffffffffffffffffffffffffffffffffffffffffffffffffffffffffffffffffffffffffffffffffffffffffffffffffffffffffffffffffffffffffffffffffff
@cA01~tB01_KU645197.1_119270_119505_0_1_0_0_2:0:0_2:0:0_349/2
AGGGAGAACAGCATTCAGATAAAGAGGTGTGGTAAGGAAGAAAGGTCTGAGTGATGCCACGTGAGATGTGACCAGCCTTTGTGGGCTTTGAGGAAGGAGGAAGGGGACCAGGAGCGAAGGAATGTGGGAGCCTCTAGAAGCTGGGACAAG
+
ffffffffffffffffffffffffffffffffffffffffffffffffffffffffffffffffffffffffffffffffffffffffffffffffffffffffffffffffffffffffffffffffffffffffffffffffffffff
@cA01~tB01_KU645197.1_47353_47482_0_1_0_0_0:0:0_0:0:0_34a/2
CCTTCAAACCTCACATTGAAATTTCACCCCCACTGTGGGAGGTTGGGCCTCTTGAGAGGTGTTTGGGTCATGGAGGTGGATCCATCATGAACACATCAATGCTGTCCCAAGGAGACGGGGTTAGCAAGTTCCCCCTCTATTAGTTCCCGG
+
ffffffffffffffffffffffffffffffffffffffffffffffffffffffffffffffffffffffffffffffffffffffffffffffffffffffffffffffffffffffffffffffffffffffffffffffffffffff
@cA01~tB01_KU645197.1_134649_134516_1_0_0_0_1:0:0_0:0:0_34b/2
TCTGCATGTAGATGTCCAGGTTTCCCTGCACTGTTTATTGAAAAGACTGTCCTTTCCTGATTGTGAGTTCTTGGCATCTTTGTCAAAGTCCATTGGATGGGCTGGGCTTGGTGGCTAACACCTGCAATTTCAGCACTTTGGGAGCCCGAG
+
ffffffffffffffffffffffffffffffffffffffffffffffffffffffffffffffffffffffffffffffffffffffffffffffffffffffffffffffffffffffffffffffffffffffffffffffffffffff
@cA01~tB01_KU645197.1_39716_39942_0_1_0_0_0:0:0_0:0:0_34c/2
GAAGGAGAAGAGGCAGTTTCCTCAGGGAGGATCTTCTTTGTCACAGCTCCCTTCACCTGAGCTGAGAACTCACTCCCCTGTTCTATGACCTAATGCTCTCTCTCTCTCTCTCTCACCCTCTACCCCATCGCTCTTCATGTCTATTTCCTC
+
ffffffffffffffffffffffffffffffffffffffffffffffffffffffffffffffffffffffffffffffffffffffffffffffffffffffffffffffffffffffffffffffffffffffffffffffffffffff
@cA01~tB01_KU645197.1_76505_76299_1_0_0_0_0:0:0_0:0:0_34d/2
GTCATTGCACTGCACCCTAGGTGACAGAGTGAGACTCCATGGCAAAAAATAAAAATAAAGAATACATAAATATAATATAACATACACGAATGACAAAGGCACACCAATTCCAATCATCATTTTTCTATTTCTCTATAATGACTTCTTTGA
+
ffffffffffffffffffffffffffffffffffffffffffffffffffffffffffffffffffffffffffffffffffffffffffffffffffffffffffffffffffffffffffffffffffffffffffffffffffffff
@cA01~tB01_KU645197.1_39368_39618_0_1_0_0_1:0:0_0:0:0_34e/2
TTCTATCTATTATCTATCGATCTATCTATTTATCTATTTGGTGCCTATCTACAAATTCTCTACCTGTCATCTATATCTATATATCATCTATTTATCCATCAATTGTCTATCTATCCATCAATCATCTATTATCTATATCTATGTATCATC
+
ffffffffffffffffffffffffffffffffffffffffffffffffffffffffffffffffffffffffffffffffffffffffffffffffffffffffffffffffffffffffffffffffffffffffffffffffffffff
@cA01~tB01_KU645197.1_3467_3556_0_1_0_0_0:0:0_0:0:0_34f/2
TATCTCAACCTCCAGGCCCATATCTCCACTCCAGGCCCAGATCTCCACTCCAGGCCCAGATCTCCACTTCTAGGCCCATCACTCCATCTCTAGGCCCATAACTCCACTTCCAGGCCTATATCTCCAACTCTGGGCCCCGATCTCCATCCC
+
ffffffffffffffffffffffffffffffffffffffffffffffffffffffffffffffffffffffffffffffffffffffffffffffffffffffffffffffffffffffffffffffffffffffffffffffffffffff
@cA01~tB01_KU645197.1_116058_116249_0_1_0_0_0:0:0_0:0:0_350/2
AAAATGTATATATATATATATATAAATGTATTTATGACCACTAGACTTTACACTTAAAAATGGTAAATGTGGCTGGGTGCGGTGGCCCATGCCTGTAATCCCAGCACTTTGGGAGGCTGATGCGGGTGGATCATGTGGTCAGGAGTTCGA
+
ffffffffffffffffffffffffffffffffffffffffffffffffffffffffffffffffffffffffffffffffffffffffffffffffffffffffffffffffffffffffffffffffffffffffffffffffffffff
@cA01~tB01_KU645197.1_76231_76001_1_0_0_0_0:0:0_0:0:0_351/2
GAGTGAGAGATACATGAGGGGTGGTGCAAAGGAAGAGACCTATTATAATATAACACACAAGGTTCTGAACGGTGGCTCACACCTGTAACCCAACATTTTGGGAGGCTGAGGAGGCTGGATCAAGTGAGATCAGGAGTTCGAGATCAGCCT
+
ffffffffffffffffffffffffffffffffffffffffffffffffffffffffffffffffffffffffffffffffffffffffffffffffffffffffffffffffffffffffffffffffffffffffffffffffffffff
@cA01~tB01_KU645197.1_117173_117041_1_0_0_0_0:0:0_0:0:0_352/2
TGCCGGGATTACAGGCCTGATCCACCACACCCAACCTCTTTTTAGTTCTTTAAAGGACTTCCATACTTTTCTCCGTAATCGCTGTACTAATTTACACTCCTCCCAACAGGGTACCAGGGTTCTCCTTTCTCTACCACCTTGCCAGCATTT
+
ffffffffffffffffffffffffffffffffffffffffffffffffffffffffffffffffffffffffffffffffffffffffffffffffffffffffffffffffffffffffffffffffffffffffffffffffffffff
@cA01~tB01_KU645197.1_148223_148040_1_0_0_0_0:0:0_1:0:0_353/2
TCTCAGCCCAGCCGGGCCCCACGGTTCAGGCTGGAGAGAACGTGACCTTGTCCTGTAGCTCCTGGAGCTCCTATGACATCTACCATCTGTCCAGGGAAGGGGAGGCCCATGAACGTAGGCTCCGTGCAGTGCCCAAGGTCAACAGAACAT
+
ffffffffffffffffffffffffffffffffffffffffffffffffffffffffffffffffffffffffffffffffffffffffffffffffffffffffffffffffffffffffffffffffffffffffffffffffffffff
@cA01~tB01_KU645197.1_39746_39909_0_1_0_0_0:0:0_0:0:0_354/2
TTCTTTGTCACAGCTCCCTTCACCTGAGCTGAGAACTCACTCCCCTGTTCTATGACCTAATGCTCTCTCTCTCTCTCTCTCACCCTCTACCCCATCGCTCTTCATGTCTATTTCCTCCTTCCACCTTCTCTGTCTCTCTAGGTCTCTGAC
+
ffffffffffffffffffffffffffffffffffffffffffffffffffffffffffffffffffffffffffffffffffffffffffffffffffffffffffffffffffffffffffffffffffffffffffffffffffffff
@cA01~tB01_KU645197.1_86714_86532_1_0_0_0_0:0:0_0:0:0_355/2
TGTAGATAGACACAAAATAGATAAATAGATAGATCGATAGATAATAGATAGAAATGTGCAGAAAGTTATGAACAAGACAGAAAGTGAGAGACTCAAAATTAAAGAAAAAGGAAGATCAAGTCAACCAATCCAAGGAGGGTCAGAGAGAAT
+
ffffffffffffffffffffffffffffffffffffffffffffffffffffffffffffffffffffffffffffffffffffffffffffffffffffffffffffffffffffffffffffffffffffffffffffffffffffff
@cA01~tB01_KU645197.1_163134_162983_1_0_0_0_0:0:0_1:0:0_356/2
ACTGCCAGTCAGTTTGGGCTTATTAGGGTTTATGCTGTGGACGGAGAATGGAACCTACCAATCAACTCTTAGTGACCAGTTAGACAGATTCAAGGCAAATTTCCCTGCTGGGAAATCCCAAATCCCAAAATATGCAGAGACCAATAGATG
+
ffffffffffffffffffffffffffffffffffffffffffffffffffffffffffffffffffffffffffffffffffffffffffffffffffffffffffffffffffffffffffffffffffffffffffffffffffffff
@rand_0_0_0_0_1_1_0:0:0_0:0:0_357/2
TATCCATATCTTCCACCTACGTGACGCAACGCGTGTAAAACTAGTGGGTCTCGGCCGTAACCTTGCATAGTCAATCTAAAAAATGAGAACAAGATCCTCAGCCGCGAGTCAGCCGGTGTACGGCGGAGTAAGCAGAGTTTCGGCCGTTCT
+
ffffffffffffffffffffffffffffffffffffffffffffffffffffffffffffffffffffffffffffffffffffffffffffffffffffffffffffffffffffffffffffffffffffffffffffffffffffff
@rand_0_0_0_0_1_1_0:0:0_0:0:0_358/2
ATGCACAGCTCGCCGCCGCCAGAGCGCCCCGCTGGCAGCAAATATCTTGAAGACTGTCAAAAGACAATTTTATGCGCTCTCAGCTGCCCCTCCCGTCGAATGTTGCCCTCCTACCAATCTCATCAGGGCTCACTAGCGTGCCATCATTCA
+
ffffffffffffffffffffffffffffffffffffffffffffffffffffffffffffffffffffffffffffffffffffffffffffffffffffffffffffffffffffffffffffffffffffffffffffffffffffff
@cA01~tB01_KU645197.1_7448_7642_0_1_0_0_1:0:0_1:0:0_359/2
ATCCTTTCATATGTGGGGTTATTTGGAATGTGAGCCACAGAATCCAGTCTGGAGACCACAAGTTCACACAGCATACAGGGGTTGGTGTTCTGGGGCCATGTTATCCTGGGACGATTACTCTCCATTACATGGAAGGCAGAGGTGTCAGAA
+
ffffffffffffffffffffffffffffffffffffffffffffffffffffffffffffffffffffffffffffffffffffffffffffffffffffffffffffffffffffffffffffffffffffffffffffffffffffff
@cA01~tB01_KU645197.1_98705_98893_0_1_0_0_0:0:0_0:0:0_35a/2
AGGCTGGGGAGGGCAAGGTCGGAACTGTGGGCTGAGCACCCCAGGGTCTCCTCATCCTTGTTTATAAGAAAATCCCCCACCGGGCTTCCCTCCTGTTTCAGGAAAATCCTCTTATGTGGGGAGATGACACCCGAAGGTTTGGAGAAGGAC
+
ffffffffffffffffffffffffffffffffffffffffffffffffffffffffffffffffffffffffffffffffffffffffffffffffffffffffffffffffffffffffffffffffffffffffffffffffffffff
@cA01~tB01_KU645197.1_83179_83114_1_0_0_0_0:0:0_0:0:0_35b/2
TATGCAGGATGGGTCCTTCCTGTAGCCCTGGGCACCCAGGTGTGGTAGGAGCCTTAGAAAGTGGAAATGGGGAGAATCTTCTGGGCACTGGGAGTGAGGGGCGGCTCCACATCCTCCTCTCTAAGGCAGTGCCTCCTTCTCCCCCAGGTG
+
ffffffffffffffffffffffffffffffffffffffffffffffffffffffffffffffffffffffffffffffffffffffffffffffffffffffffffffffffffffffffffffffffffffffffffffffffffffff
@cA01~tB01_KU645197.1_143387_143175_1_0_0_0_1:0:0_0:0:0_35c/2
TGGAGATATGGGCCTGGAGTGGAGATATGGGTCTGATGTGGAGATATGGGCCTGGAGTGGAGATATGGGCCTGGAGTGGAGATATGGGCCTAGAGGGGAGATCTGGGCCTGGAGTGGAGATATGGGTCTGATGTGGAGATATGGGCCTGG
+
ffffffffffffffffffffffffffffffffffffffffffffffffffffffffffffffffffffffffffffffffffffffffffffffffffffffffffffffffffffffffffffffffffffffffffffffffffffff
@rand_0_0_0_0_1_1_0:0:0_0:0:0_35d/2
CGTATGGCAGCAAATACTACGCCTAACAATATGCTAATGGATCCTTGGCTTCACTCCCACAGCATAGGCTCAAGCTTGGATGATAATTGATGCACATCCTAGAGAGCGACTTGATACCAAGCAATAGCCTTCACTGTAGTTACATACAGC
+
ffffffffffffffffffffffffffffffffffffffffffffffffffffffffffffffffffffffffffffffffffffffffffffffffffffffffffffffffffffffffffffffffffffffffffffffffffffff
@cA01~tB01_KU645197.1_116534_116360_1_0_0_0_0:0:0_0:0:0_35e/2
GGTCATAAATACATTTATATATATATATATATACATTTTTTTTACCCTCCACCCTTTTCTTCCTGTCCTCCAGTAGCCACCATTCTACTCTCTACCTTCATGAGATCCACCTTTTAGCTCCTGTATATGGGTGAGAAATGGGAATCTTTG
+
ffffffffffffffffffffffffffffffffffffffffffffffffffffffffffffffffffffffffffffffffffffffffffffffffffffffffffffffffffffffffffffffffffffffffffffffffffffff
@cA01~tB01_KU645197.1_36456_36625_0_1_0_0_0:0:0_0:0:0_35f/2
GTAGTGTGGTTGTGAACCCCGACATGTATAGGTCCCTGCGTGTGCTGGGGTCACAGGGCCCATGAAAAGGCTGTTCCAGAATATTATGTTGTAGAGCTCAGGGACAGGCACCCCATCTTCCTTTTACAGACTGAAGTTGTTAAACCCAAG
+
ffffffffffffffffffffffffffffffffffffffffffffffffffffffffffffffffffffffffffffffffffffffffffffffffffffffffffffffffffffffffffffffffffffffffffffffffffffff
@cA01~tB01_KU645197.1_114504_114372_1_0_0_0_0:0:0_1:0:0_360/2
CTGAGAGGCACAGAGAAAAATCAGGAACACCAAAAAGCAAAGACATAAACACACAGAGAATGAGCCAGAGGAAGGAGATTGAGAGACTCACAGACACCTAAAGAGAGAGAAAAGAGGGCAGAGGAGTGGTGAGAATGATGGAAGGGAGCA
+
ffffffffffffffffffffffffffffffffffffffffffffffffffffffffffffffffffffffffffffffffffffffffffffffffffffffffffffffffffffffffffffffffffffffffffffffffffffff
@cA01~tB01_KU645197.1_60986_60915_1_0_0_0_1:0:0_0:0:0_361/2
TTGTCTTGTGCCAGTTCTCAGAGGAGTGCTTTTAACTTTTCCTGTTCAGTATGATGTTGACTCTAGATATGTCATCTATGGCTTTTATTATTTTGAGGTATGTTCTTTCTATGCCTAAGTTTTTGAGGGTTTTCATCAGGTAAGGATGTT
+
ffffffffffffffffffffffffffffffffffffffffffffffffffffffffffffffffffffffffffffffffffffffffffffffffffffffffffffffffffffffffffffffffffffffffffffffffffffff
@cA01~tB01_KU645197.1_52818_52965_0_1_0_0_1:0:0_0:0:0_362/2
TTGTGACTTTAGAAGGCATCTCTCTTTATCATCCCATCCATGGCACCTAGAATGAGTGAGGCTTCCCCTCGCTGGTGTCTTATCTCTCTCCTTCCTCTCTGTGTCTTCATGTTCTTTTCTGTGCCCATAACTCCTGGTACAGGTCCTTCC
+
ffffffffffffffffffffffffffffffffffffffffffffffffffffffffffffffffffffffffffffffffffffffffffffffffffffffffffffffffffffffffffffffffffffffffffffffffffffff
@cA01~tB01_KU645197.1_84420_84300_1_0_0_0_0:0:0_0:0:0_363/2
GGCAAGAGAATCACTTGAACTGGGGAGGCAGAGGTTTCAGTGAGCCAAGACAACACCACTACACTCCAGCCTGGGTGAAAAAGTGACTGTCTCAAAAATAAATTAATTAATCAATTAATTAAAGAAACCAAACAAGGAGAAGGTTGGCTA
+
ffffffffffffffffffffffffffffffffffffffffffffffffffffffffffffffffffffffffffffffffffffffffffffffffffffffffffffffffffffffffffffffffffffffffffffffffffffff
@cA01~tB01_KU645197.1_157803_157962_0_1_0_0_0:0:0_0:0:0_364/2
GGAACATCTCCTTAGGACAAGCAGCCTGATGGCGGGAGACCCAGCTTTCTCCTGCTTTCTCAGTTACAGCTCTCATAGAAACCATAGAACATGCTGAGGATACAGCTGCTTTAGTTTAGATGTTTGACCCTTTGAAACCTCACACTGAAA
+
ffffffffffffffffffffffffffffffffffffffffffffffffffffffffffffffffffffffffffffffffffffffffffffffffffffffffffffffffffffffffffffffffffffffffffffffffffffff
@cA01~tB01_KU645197.1_65378_65433_0_1_0_0_0:0:0_0:0:0_365/2
AGGCATGAGCCACCATGCCCAGACTGTTAATGGTCATTCTAAGAGGTGTGAGGTGATATCTCATTCTAGTTTTAATTTTTATTTAGCTGATGTTTAGTAATGCTAATCATTTTTTCATATACCTTTTGGTGATTTGTCTTATTCTTAGAA
+
ffffffffffffffffffffffffffffffffffffffffffffffffffffffffffffffffffffffffffffffffffffffffffffffffffffffffffffffffffffffffffffffffffffffffffffffffffffff
@cA01~tB01_KU645197.1_114724_114869_0_1_0_0_0:0:0_0:0:0_366/2
TGAGTTTCTCACTTTGTGTCCTGTTCATAACTTTCTGCATATTTCTATCTATTATCTATCGATCTATCTATTTATCTATTCCGTGCCTATCTACAAATTCTCTACCTGTCATCTATATCTATATATCATCTATTTATCTATCAATTTTCT
+
ffffffffffffffffffffffffffffffffffffffffffffffffffffffffffffffffffffffffffffffffffffffffffffffffffffffffffffffffffffffffffffffffffffffffffffffffffffff
@cA01~tB01_KU645197.1_9736_9936_0_1_0_0_0:0:0_0:0:0_367/2
GTGGAGACTACTCATCCATAGAAAGAATAACATCCTGATATTTGCAGCCACATGGATGGAACTGGAAGTCATTACAAAGATTCCCATTTCTCACCCATATACAGAGCTAAAAGGTGGATCTCATGAAGGTAGAGAGTAGAATGGTGGCTT
+
ffffffffffffffffffffffffffffffffffffffffffffffffffffffffffffffffffffffffffffffffffffffffffffffffffffffffffffffffffffffffffffffffffffffffffffffffffffff
@cA01~tB01_KU645197.1_66259_66346_0_1_0_0_0:0:0_1:0:0_368/2
CATATGTTGCTATTAACTGGAGTCACCAAGCCATACAATAGATCTCTTGAACCGATTTCTTCTAACTGAAATTTTGCATCCTTTGACCAACATCTCTTCAATCTCTCTCCATCCCAGGTTCTTTCGACGACCATTTTACTGTTCCTCTAG
+
ffffffffffffffffffffffffffffffffffffffffffffffffffffffffffffffffffffffffffffffffffffffffffffffffffffffffffffffffffffffffffffffffffffffffffffffffffffff
@cA01~tB01_KU645197.1_122412_122279_1_0_0_0_0:0:0_0:0:0_369/2
CCAGAAAGCAGCCCAGCCTGGGTTTTGTACCCTGGAGCCACAGGAAGCACTCAGCTAAAGCACTGCATGACGCCTTCCTCCAGGAAGAACAGGAAGACAGCCCAGGCTGTTCTGAGACATTCCTCCTGATCTCAGGACGTTGCTGTCGTA
+
ffffffffffffffffffffffffffffffffffffffffffffffffffffffffffffffffffffffffffffffffffffffffffffffffffffffffffffffffffffffffffffffffffffffffffffffffffffff
@cA01~tB01_KU645197.1_67238_67115_1_0_0_0_0:0:0_0:0:0_36a/2
CTCTTCTTACTTGGATGCCTTATAATTCTTTCTCTTTCCTGATGGCTCTGTCTAGGACTTCAAGTACTATGTTGAATAGGATGGTGAGAGTGGGCATTCTTGTCTTGTTTCACTTATGAAGGGAACTTCTTCCAGCTTTTACTCATTCAG
+
ffffffffffffffffffffffffffffffffffffffffffffffffffffffffffffffffffffffffffffffffffffffffffffffffffffffffffffffffffffffffffffffffffffffffffffffffffffff
@cA01~tB01_KU645197.1_49260_49181_1_0_0_0_1:0:0_0:0:0_36b/2
GTAAAACTTATATATTTTTTAAAATAACTTCAATGTAGTTTTCCATCCTTCAAATAAACATGTCTGCCCCCATGGTTTCGGTAATGGGACTCTTTTCTTGCCTAAGGCTTCCGGTGTTATCAGTACCATGTCCATATAATCCCATCTGTT
+
ffffffffffffffffffffffffffffffffffffffffffffffffffffffffffffffffffffffffffffffffffffffffffffffffffffffffffffffffffffffffffffffffffffffffffffffffffffff
@cA01~tB01_KU645197.1_136809_136963_0_1_0_0_0:0:0_0:0:0_36c/2
GTGTACCCAGTGTGCTCTCCGTCTCTCCACAGTCGTCTTGTCATTCTCCCCACCTCATTCCCAGCATTTGAGGAAGAGCCTCTTCCTTCCACATCAGATTGTTTTCACCTTTGTGCCTTCACGGCTGACAGCTGTGTGTGCAAAATCCTT
+
ffffffffffffffffffffffffffffffffffffffffffffffffffffffffffffffffffffffffffffffffffffffffffffffffffffffffffffffffffffffffffffffffffffffffffffffffffffff
@cA01~tB01_KU645197.1_27951_28120_0_1_0_0_0:0:0_0:0:0_36d/2
CTTGAACTCTTGGCCTCAGGTGATCCACCCACCTCGGGCTCCCAAAGTGCTGAAATTGCAGGTGTCAGCCACCATGCCCAGCCCATCCAATGGACTTTGACAAAGGTGCCAAGAACTCACAATCAGGAAAGGACAGTCTTTTCAATAAAC
+
ffffffffffffffffffffffffffffffffffffffffffffffffffffffffffffffffffffffffffffffffffffffffffffffffffffffffffffffffffffffffffffffffffffffffffffffffffffff
@cA01~tB01_KU645197.1_92563_92497_1_0_0_0_0:0:0_0:0:0_36e/2
GGGCTTGCTGGGTTTGAGTTTCCTAGTTGTTTAATCCTTGCTAAATTAATTTCTTTCTGAGATTTATTCCTCCTACACATAAATCAATACCTGGCAAAGGAGTGACAGATATATGAGGGGTGGTGGAAATGAAGGGACCTATTATAGCAT
+
ffffffffffffffffffffffffffffffffffffffffffffffffffffffffffffffffffffffffffffffffffffffffffffffffffffffffffffffffffffffffffffffffffffffffffffffffffffff
@cA01~tB01_KU645197.1_32198_32076_1_0_0_0_0:0:0_0:0:0_36f/2
CCTGGAAAACGTGAGCACCCTCCCTCACTCAGGATTTCCCTCTCTCCAGGACTCTGATGAACAAGACCCTCAGGAGGTGACATACGTACAGTTGGATCACTGCGTTTTCACACAGAGAAAAATCACTCGCCCTTCTCAGAGGCCCAAGAC
+
ffffffffffffffffffffffffffffffffffffffffffffffffffffffffffffffffffffffffffffffffffffffffffffffffffffffffffffffffffffffffffffffffffffffffffffffffffffff
@cA01~tB01_KU645197.1_138278_138118_1_0_0_0_0:0:0_0:0:0_370/2
ACCTGTGGAGATTCAGATAGACCATGGGGAGGAAACATTAATACTCCTTGGAGTGAGTCCAGATCTTGGAATCAGAGATCAGCGACAGCACTAGCTCCTGTTCCCCTTTCCTACTAATTCACAGGAGGACAGGTGGTATTGAAGCAATAG
+
ffffffffffffffffffffffffffffffffffffffffffffffffffffffffffffffffffffffffffffffffffffffffffffffffffffffffffffffffffffffffffffffffffffffffffffffffffffff
@cA01~tB01_KU645197.1_260_368_0_1_0_0_0:0:0_1:0:0_371/2
CTGCAGGGGATGTGAGGATACGGTTCAGAATCAGGCAATGGTCTGTGAGCTGTAGGCAGAGGCAGGGAGTCTGGTGCTCTCTCTAGAAAGTCCTGCCTCTGTGGCTCCTGCCTTGGGCCAGGGACCATCCTGCCTGTGAGGAACACACAC
+
ffffffffffffffffffffffffffffffffffffffffffffffffffffffffffffffffffffffffffffffffffffffffffffffffffffffffffffffffffffffffffffffffffffffffffffffffffffff
@cA01~tB01_KU645197.1_118696_118888_0_1_0_0_0:0:0_0:0:0_372/2
AGATTGGCAATCATTCTTCTAGCTTGTAGGAGGTCTCAGCTCCATAAAATGAGGGATGAAGAGATTTCACTGAGCCCTGTGTTGGGCCCAGATCCCTTTCGCTGTTGGAGTATCTGGAGTTCGGAGATGGTGGAAGACAGGGGTACAATG
+
ffffffffffffffffffffffffffffffffffffffffffffffffffffffffffffffffffffffffffffffffffffffffffffffffffffffffffffffffffffffffffffffffffffffffffffffffffffff
@cA01~tB01_KU645197.1_151508_151767_0_1_0_0_1:0:0_0:0:0_373/2
ATTCATTCCTTGGCAAGTGGAACTTCTCTAAAACACCCACCCTCATCAGATGTTCCCTTCCCTTCCCTCTCTCAAGCCCCCGGGAATTTATCCTCCAGTTAGGAATGCAGGCAGAAAAAACACTGCATGTTTCCTGAGAAGGATGTCAGA
+
ffffffffffffffffffffffffffffffffffffffffffffffffffffffffffffffffffffffffffffffffffffffffffffffffffffffffffffffffffffffffffffffffffffffffffffffffffffff
@cA01~tB01_KU645197.1_123348_123184_1_0_0_0_0:0:0_0:0:0_374/2
AGGCCAGAGAGCTCAGGGCCATGTGGGGAAGCAGGATGGTAGCACGCGGGTGTGTGTTCCTCACAGGCAGGATGGTCCCTGGCCCAAGGCAGGAGCCACAGAGGCAGGACTTTCTAGAGAGAGCACCAGATTCCCTTCCCCTGCCTTCAG
+
ffffffffffffffffffffffffffffffffffffffffffffffffffffffffffffffffffffffffffffffffffffffffffffffffffffffffffffffffffffffffffffffffffffffffffffffffffffff
@cA01~tB01_KU645197.1_77222_76999_1_0_0_0_0:0:0_0:0:0_375/2
TGTAGAAACTGTAAAGCACATTCACTGTGTATCAATCCCAGTCCAGTCTTCCCAGAGAAGACTCTAAACACCTCCCATACTGCACCTGGGGCTGTGCCAATTTCTATCACTCACCATCACTCCAGGGAGACAGAACACACAGGGAATACA
+
ffffffffffffffffffffffffffffffffffffffffffffffffffffffffffffffffffffffffffffffffffffffffffffffffffffffffffffffffffffffffffffffffffffffffffffffffffffff
@cA01~tB01_KU645197.1_161501_161404_1_0_0_0_0:0:0_0:0:0_376/2
CGTTCCAATTTTAGTATATGTGCTGCCGAGGCAAGCATGGGAGAGTAGATTTTTTTTTTTTTTTTTTTTTTTTGAGCTGGAGTCTTGCTCTGTCACCCAGGCTGGAGTGCAGTGGCGCGATCTCGGCTCACCGCAAGCTCCGCCTCCTGG
+
ffffffffffffffffffffffffffffffffffffffffffffffffffffffffffffffffffffffffffffffffffffffffffffffffffffffffffffffffffffffffffffffffffffffffffffffffffffff
@cA01~tB01_KU645197.1_133664_133810_0_1_0_0_0:0:0_0:0:0_377/2
AGGTCGGGAGTTTGAGACCAGTATGACCCACATAGAGAAACACTGTCTCTACTAAAAATACAAAAATTAGTCGGGCGTGGTGGCGTGTGCCTGTAATTCCAGCTACTCGGGAGGCTGAGGCAGGAGAATCGCTTGAACCTGGGAGGTGGA
+
ffffffffffffffffffffffffffffffffffffffffffffffffffffffffffffffffffffffffffffffffffffffffffffffffffffffffffffffffffffffffffffffffffffffffffffffffffffff
@cA01~tB01_KU645197.1_72602_72465_1_0_0_0_0:0:0_0:0:0_378/2
CTACCTCCAGGATTCAAGTGATTCTCCAGCCTCAGCCTCCCGAGTAGTTGGGATTACTGGTGCCCGCCACCACGCCTGGCTGATTTTTGTATTTTTAGTAGAGACGGGGTTTCACCATGTTAGCCAGGCTGGTCTCGAACTCTTGACCTC
+
ffffffffffffffffffffffffffffffffffffffffffffffffffffffffffffffffffffffffffffffffffffffffffffffffffffffffffffffffffffffffffffffffffffffffffffffffffffff
@cA01~tB01_KU645197.1_91996_91872_1_0_0_0_0:0:0_0:0:0_379/2
TTGGCCAAGCTTGTCTGAAACTCCCAACCTCAAGTGATCCGACCATCTCAGCAACCCAAAGTACTGGGATTACAGGCGTGAGCCACTTTGCCCAGCCAGAATTCAAAATCAATAATAGATAATGCTGAGTGTATAATTTTGGGTGACAGA
+
ffffffffffffffffffffffffffffffffffffffffffffffffffffffffffffffffffffffffffffffffffffffffffffffffffffffffffffffffffffffffffffffffffffffffffffffffffffff
@cA01~tB01_KU645197.1_113592_113370_1_0_0_0_0:0:0_0:0:0_37a/2
GAAGGAGAGAGACAGACACCAGGGAGGGGAAGCCTCACTCAATCCAGGTGCCATGGATGGGATGATAAAGAGAGACACCTTCTAAATTCACAAACTCTCTTCCTAGGATTCCGCAGAAAACCTTCCCTCCTGGCCCACCCAGGTCCCCTG
+
ffffffffffffffffffffffffffffffffffffffffffffffffffffffffffffffffffffffffffffffffffffffffffffffffffffffffffffffffffffffffffffffffffffffffffffffffffffff
@cA01~tB01_KU645197.1_54233_54112_1_0_0_0_0:0:0_0:0:0_37b/2
CAGACACATAAAGAGGGAGAAAAGAGGGCAGAGAAGTGGAGAGAACAATGGAAGGGAACAGAGAAAAGCACTAAAATTAGAGTCCTGAGGGAGAGACACAAGGACATAGAAAGATGGAGATGTGGGGATGAATTGCAGAGATTCCAAAGA
+
ffffffffffffffffffffffffffffffffffffffffffffffffffffffffffffffffffffffffffffffffffffffffffffffffffffffffffffffffffffffffffffffffffffffffffffffffffffff
@cA01~tB01_KU645197.1_106280_106123_1_0_0_0_0:0:0_0:0:0_37c/2
GGACCTCAGTGGCTATCATCCTCTTCATCATCCTCTTCTTCTTTCTCCTTCATTGCTGCTGCTCCAACAAAAAGAGTAAGTCTCACGAAGCAGAGGTCAGAGAGCTCAGGACCATGTGGGGAAGCAGGATGGGAGCACACTGGTGTGTGT
+
ffffffffffffffffffffffffffffffffffffffffffffffffffffffffffffffffffffffffffffffffffffffffffffffffffffffffffffffffffffffffffffffffffffffffffffffffffffff
@cA01~tB01_KU645197.1_53528_53688_0_1_0_0_0:0:0_0:0:0_37d/2
GAGGCCACAGGGCCCAACTCAGGCCAGAAATATGGGTGTCCTTGGGTTCTTCTGGTAGAGAACACTTTGTGGAAGTAAAACAGAAATGAAACTTCTAACCTGTGCCAGGTCTCTGAGCAAAGTCAGCATGGAAGGACACCTCTCTCTGGC
+
ffffffffffffffffffffffffffffffffffffffffffffffffffffffffffffffffffffffffffffffffffffffffffffffffffffffffffffffffffffffffffffffffffffffffffffffffffffff
@cA01~tB01_KU645197.1_154916_155051_0_1_0_0_1:0:0_0:0:0_37e/2
AAGTAACCCAGGCTCAAGTGTTCTTTTATAGCAACAAAAATGGACTAAGACAGCAACGTCCTGAGATCAGGAGGAACGTCTCAGAACAGCCTGTGCTGTCTTCCTGTTCTTCCTGGAGGAGGACGTCATGCAGTGCTTTAGCTGAGTGCT
+
ffffffffffffffffffffffffffffffffffffffffffffffffffffffffffffffffffffffffffffffffffffffffffffffffffffffffffffffffffffffffffffffffffffffffffffffffffffff
@rand_0_0_0_0_1_1_0:0:0_0:0:0_37f/2
GCCTGATCAGCCCAGGCCGTGCTTTTATGGTTACACCAGACTCTTGCGCCGCGCGATCTTCCGAGCCTCGTTATAGTATCGGCCAGGACGCCGGTCTACAGAATGGCAGAGAAGATACCAGACGGGGACCCATATCATCCGAAAGAAGAG
+
ffffffffffffffffffffffffffffffffffffffffffffffffffffffffffffffffffffffffffffffffffffffffffffffffffffffffffffffffffffffffffffffffffffffffffffffffffffff
@cA01~tB01_KU645197.1_109949_110135_0_1_0_0_0:0:0_0:0:0_380/2
CGCCCATATCTCCACTCCAGTCCCATATCTCCACCCCATGCCCATATCTGCACTCCAGTCCCATATCTCCACCCCACACCCATATCTCCACTTCAGTCCCATATCTCCACTCAAGGCCCATATCTCCACCCCACGCCCATATCTCCACTC
+
ffffffffffffffffffffffffffffffffffffffffffffffffffffffffffffffffffffffffffffffffffffffffffffffffffffffffffffffffffffffffffffffffffffffffffffffffffffff
@cA01~tB01_KU645197.1_25675_25426_1_0_0_0_0:0:0_0:0:0_381/2
GACCTTGTCCTGCAGCTCCCGGAGCTCCTATGACATGTACCATCTATCCAGGGAGGGGGAGGCCCATGAACGTAGGTTCTCTGCAGGGCCCAAGGTCAACGGAACATTCCAGGCTGACTTTCCTCTGGGCCCTGCCACCCACGGAGGAAC
+
ffffffffffffffffffffffffffffffffffffffffffffffffffffffffffffffffffffffffffffffffffffffffffffffffffffffffffffffffffffffffffffffffffffffffffffffffffffff
@cA01~tB01_KU645197.1_157378_157516_0_1_0_0_0:0:0_0:0:0_382/2
GCCATGCTTCCAGTACAGCCTGCAGAACTGTGAGGCAAACAAATCTGTTTTCTCTAGAAGTTGCCCAGGCTCTGGGATGCAAGGCTGGTTCAATATATGCAAATCAATAAATGTAATCCATCATATAAACAGAACCAAAGACAAAAACCG
+
ffffffffffffffffffffffffffffffffffffffffffffffffffffffffffffffffffffffffffffffffffffffffffffffffffffffffffffffffffffffffffffffffffffffffffffffffffffff
@cA01~tB01_KU645197.1_5189_5421_0_1_0_0_0:0:0_0:0:0_383/2
CAGGGCCTGCGTGATGGGACCCTCAAGGACATGCCCAACAGAAGCTCTGGGATTCAGGAGGTGGGACAAGGAGAATCCAAGACAGGAGCCCTCTGACCTATGACCACGATCACCAGGGGGTTGCTGGGTGCTGACCACCCACTGGGGGAG
+
ffffffffffffffffffffffffffffffffffffffffffffffffffffffffffffffffffffffffffffffffffffffffffffffffffffffffffffffffffffffffffffffffffffffffffffffffffffff
@cA01~tB01_KU645197.1_378_233_1_0_0_0_0:0:0_0:0:0_384/2
AGTGGTCATCATCCCCTTTGCTATCCTCCTCTTCTTTCTCCTTCATCGCTGGTGTGCCAACAAAAAGAGTAAGTCTCACGAAGCAGAAGCCAGAGAGCTCAGGGCCATGTGGGGAAGCAGGATGGGAGCACTCAGGTGTGTGTTCCTCAC
+
ffffffffffffffffffffffffffffffffffffffffffffffffffffffffffffffffffffffffffffffffffffffffffffffffffffffffffffffffffffffffffffffffffffffffffffffffffffff
@cA01~tB01_KU645197.1_49224_49102_1_0_0_0_0:0:0_0:0:0_385/2
GCACTTAGACACGTGTTGTTCCACCTTCCCTCATGCTGTTCCACCTCCCCTCAGACTAGCTTTCAGTCTTCTGTCAGCAGTAAAACTTATATATTTTTTAAAATAACTTCAATGTAGTTTTCCATCCTTCAAATAAACATGTCTGCCCCC
+
ffffffffffffffffffffffffffffffffffffffffffffffffffffffffffffffffffffffffffffffffffffffffffffffffffffffffffffffffffffffffffffffffffffffffffffffffffffff
@cA01~tB01_KU645197.1_27455_27628_0_1_0_0_0:0:0_0:0:0_386/2
AATAACTAGAAATATAAGAAGCTCAAACAACTCAATAAAACAAATGATTTAATTGAAACAGGAGCAAAAGACATGAAATTTCCCCACATACGAAAAAGTGCTCAGTATCACTCATCATCAGAGAAACACAAATTAAAATCAAAGTGAGTT
+
ffffffffffffffffffffffffffffffffffffffffffffffffffffffffffffffffffffffffffffffffffffffffffffffffffffffffffffffffffffffffffffffffffffffffffffffffffffff
@cA01~tB01_KU645197.1_52975_52808_1_0_0_0_0:0:0_0:0:0_387/2
GCAGCCTATCCTGGTTCCTCTTCCACCCCCACATAGAAGCAGGAAAGACATTAGTTCGAAATAGATACAACAGCCCAAGAGATGAGGCTGAGCCCAGCGGCAAGGGAATCAGGAGCTACTAGAGACAGAGGGACAGAGAAGAGGGAGGGA
+
ffffffffffffffffffffffffffffffffffffffffffffffffffffffffffffffffffffffffffffffffffffffffffffffffffffffffffffffffffffffffffffffffffffffffffffffffffffff
@cA01~tB01_KU645197.1_131470_131327_1_0_0_0_0:0:0_0:0:0_388/2
ATACATAGATATAGATAATAGATGATTGATGGATAGATAGACAATTGATGGATAAATAGATGATATATAGATATAGATGACAGGTAGAGAATTTGTAGATAGGCACCGAATAGATAAATAGATAGATCGATAGATAATAGATAGAAATAT
+
ffffffffffffffffffffffffffffffffffffffffffffffffffffffffffffffffffffffffffffffffffffffffffffffffffffffffffffffffffffffffffffffffffffffffffffffffffffff
@cA01~tB01_KU645197.1_45192_45366_0_1_0_0_0:0:0_0:0:0_389/2
TTATTTTCATGTCAGTCATATTAATCATGTAGGGATTCCTGGTTACCCCGAGGTGAATCCAATGGCTGTGAGTGTCAAACACACACTCCTTGTTGCTCCTTAGTTTCCTGTGTACCCAGTGTGCTCTCCGTCTCTCTACAGTCGTCTTGT
+
ffffffffffffffffffffffffffffffffffffffffffffffffffffffffffffffffffffffffffffffffffffffffffffffffffffffffffffffffffffffffffffffffffffffffffffffffffffff
@cA01~tB01_KU645197.1_7471_7634_0_1_0_0_1:0:0_0:0:0_38a/2
ATATGTGGGGTTATTTGGAATGTGAGCCACAGAATCCAGTCTGGAGACCACAAGTTCACACAGCATACAGGGGTTGGTGTTCTGGGGCCATGATATCCTGGGACGATTACTCTCCATTACATGGAAGGCAGAGGTGTCAGAATAAACATG
+
ffffffffffffffffffffffffffffffffffffffffffffffffffffffffffffffffffffffffffffffffffffffffffffffffffffffffffffffffffffffffffffffffffffffffffffffffffffff
@cA01~tB01_KU645197.1_33716_33605_1_0_0_0_0:0:0_0:0:0_38b/2
GAAGACATTCTATGCCACCTTAAACCACACGGCAGCCTTTGTCAACTCTAAAGGGACTGTGTGTACACGGATGTACTTTAGACACTGTTTCTGCTAAGGGGCTCTCTGTGTCCACACTCTTGATGATGCTGCACTTTATGTAGCCTTATA
+
ffffffffffffffffffffffffffffffffffffffffffffffffffffffffffffffffffffffffffffffffffffffffffffffffffffffffffffffffffffffffffffffffffffffffffffffffffffff
@cA01~tB01_KU645197.1_43433_43628_0_1_0_0_0:0:0_0:0:0_38c/2
GAAGAGATTTCACTGAGCCCTGTGTTGGGCCCAGATCCCTTTCGCTGTAGGAGTATCTGGAGTTCGGAGATGGTGGAAGACAAGTGTACAATGTCAGAGCTGTGAGATGCTGAGTCAACGCCTGAATCCAAGGTTCCCACCTCCCCAGGG
+
ffffffffffffffffffffffffffffffffffffffffffffffffffffffffffffffffffffffffffffffffffffffffffffffffffffffffffffffffffffffffffffffffffffffffffffffffffffff
@cA01~tB01_KU645197.1_80422_80190_1_0_0_0_0:0:0_1:0:0_38d/2
TGTTTTATAGTGTGCGAATACTTTTAGATATATTTTTCTCCATGTGTAACCCTTGGGCCCATGTTATTTATTGAGAAGACATTCTATTCCACCTTAAACCACATGGCAGCCTTTGTCAACTATAAAGGGACTGTGTGTACACGGATGTAT
+
ffffffffffffffffffffffffffffffffffffffffffffffffffffffffffffffffffffffffffffffffffffffffffffffffffffffffffffffffffffffffffffffffffffffffffffffffffffff
@cA01~tB01_KU645197.1_4807_4693_1_0_0_0_0:0:0_0:0:0_38e/2
GGGAAGTGGTAGGAACAGCAGATCCTCTGAGGACAAAGGTGTTACTCACACACTTCAGCGTTTCCATGATGGTAGGGGCTGCAGTGTGGCTGCTGTCATTCTACCAGAAGAGGTGGGAAACCACAGCCATGGCCCTGACATTCCAAATCC
+
ffffffffffffffffffffffffffffffffffffffffffffffffffffffffffffffffffffffffffffffffffffffffffffffffffffffffffffffffffffffffffffffffffffffffffffffffffffff
@cA01~tB01_KU645197.1_56286_56395_0_1_0_0_0:0:0_0:0:0_38f/2
TCATGTTCTGCCTCTCTCTCCCACCCCACAGCAATGTGAGCATCATGAACCCAGGAGCTTGGCCGTGCTGTCTACTCCTGGCCATGAAACAGAGAGAACTGATGGTAGGTGTGAAATAAATATTAGATGAATGAGTTAGTGAAGGGGTCA
+
ffffffffffffffffffffffffffffffffffffffffffffffffffffffffffffffffffffffffffffffffffffffffffffffffffffffffffffffffffffffffffffffffffffffffffffffffffffff
@cA01~tB01_KU645197.1_64482_64738_0_1_0_0_0:0:0_0:0:0_390/2
CACCTTGGCCTCCCAAATTGCTGGGATTATAGTCTTTCATCTTACATTTAAGTCATTAATCTATCTTGAGTTGACTTTGTATGTTTTGTGAGGCAAATGTCCACTTCCATTCTTCTGCATGTGGACATGCAGTCTCCCAATCCCATTTAT
+
ffffffffffffffffffffffffffffffffffffffffffffffffffffffffffffffffffffffffffffffffffffffffffffffffffffffffffffffffffffffffffffffffffffffffffffffffffffff
@cA01~tB01_KU645197.1_53405_53256_1_0_0_0_0:0:0_0:0:0_391/2
AATGACACTTTGCGCCTCACTGGAGAGCTCCATGATGGGGTCTCCAAGGCCAACTTCTCCATCGGTCGCATGACGCAAGACCTTGCAGGGACCTACAGATGCTACGGTTCTGTTCCTCATTCCCCCTATCAGTTGTCAGCTCCCAGTGAC
+
ffffffffffffffffffffffffffffffffffffffffffffffffffffffffffffffffffffffffffffffffffffffffffffffffffffffffffffffffffffffffffffffffffffffffffffffffffffff
@cA01~tB01_KU645197.1_102210_102030_1_0_0_0_0:0:0_0:0:0_392/2
TCCAGTTCCATCCATGTGGCTGCAAATGTCAGGATGTTATTCTTTCTACGGATGAGTACTCTCCACTGTGTGTGTGTACTACATTCTCTCTATCCATTCACCCACTGACGGGCAGGTAAGTTGACTCCACATCTTGGCTACTGTGAACAG
+
ffffffffffffffffffffffffffffffffffffffffffffffffffffffffffffffffffffffffffffffffffffffffffffffffffffffffffffffffffffffffffffffffffffffffffffffffffffff
@cA01~tB01_KU645197.1_58282_58596_0_1_0_0_0:0:0_0:0:0_393/2
GGACGTGGGTGAGTGATGAGAATTTGCTTAATGAGTACAATGTACGGTATTTGGGTGATGGATATAGTAAAAGTCCTGACTTCACTACTCTGCAACATACTCATGTCACAAAATTACAAGTGTACCTCATAAATTTATACTAATAGAAAA
+
ffffffffffffffffffffffffffffffffffffffffffffffffffffffffffffffffffffffffffffffffffffffffffffffffffffffffffffffffffffffffffffffffffffffffffffffffffffff
@cA01~tB01_KU645197.1_75277_75306_0_1_0_0_0:0:0_0:0:0_394/2
GTCACAAGTATTATTTGATCAGTGAGAACTTCTCTGTCACCCGAAATTATACACTCAGCATTATCTATTATTTCTTTTAAAATACGGCTCGGCGCCTTGGCTCACGCCTCGAATCTCAGCACTTTGGGAGGCTGAGACGGGCGGATCCCT
+
ffffffffffffffffffffffffffffffffffffffffffffffffffffffffffffffffffffffffffffffffffffffffffffffffffffffffffffffffffffffffffffffffffffffffffffffffffffff
@rand_0_0_0_0_1_1_0:0:0_0:0:0_395/2
CCCCGGGCTTGGTGAATTCGGAACCTACATGTAAATAGTAGAGCGACTTAAGAACGTTGTACAACTTCCTTCTGTAGATGAACAAACGAAGCCAAGTTAGCAAGAAGTATAGACTGATTCGCTATACTTCGCAAGTTCGTCTACAACCTT
+
ffffffffffffffffffffffffffffffffffffffffffffffffffffffffffffffffffffffffffffffffffffffffffffffffffffffffffffffffffffffffffffffffffffffffffffffffffffff
@cA01~tB01_KU645197.1_137308_137140_1_0_0_0_0:0:0_1:0:0_396/2
GTTTTTGACACTCACAGCCATTGGATTCACCTCGGGGTAACCAGGAATCCCTACATGATTAATATGACTGACATGAAAATAAAGGAGGCCCAGGGGCGTAACTGGAATCTAGGAGACCGTGGAAAAGGCAATTCCCGACCCACTGGTGAA
+
ffffffffffffffffffffffffffffffffffffffffffffffffffffffffffffffffffffffffffffffffffffffffffffffffffffffffffffffffffffffffffffffffffffffffffffffffffffff
@cA01~tB01_KU645197.1_125776_125624_1_0_0_0_0:0:0_0:0:0_397/2
CAGCCTCTTGGAGTAGCTGGTGTTACAAGTGTCCTGCCACTGGGCACGGCTAATTTTTGGATGTTTAGCAGAGACACGGTTTCACTGTGTTGGCCAGGCTGCTCTCAAACTCCTTATATCAGTTGATTCCGCCCACCTCGGCTTCCCGAA
+
ffffffffffffffffffffffffffffffffffffffffffffffffffffffffffffffffffffffffffffffffffffffffffffffffffffffffffffffffffffffffffffffffffffffffffffffffffffff
@cA01~tB01_KU645197.1_94249_94421_0_1_0_0_1:0:0_0:0:0_398/2
CCTCCTGCTTTCTCAGTTATAGCTCTCATAGTAACCATAGAACGTGCTGAGGATACCACTACTTTAGTTGAGATGTTTGACCCCTTCAAACCTCAGATTGAAATTTACCCCCCAGTGTGGGAGGGTGGGCCTCTTGGGAGGTGTTTGAGT
+
ffffffffffffffffffffffffffffffffffffffffffffffffffffffffffffffffffffffffffffffffffffffffffffffffffffffffffffffffffffffffffffffffffffffffffffffffffffff
@cA01~tB01_KU645197.1_105353_105512_0_1_0_0_0:0:0_1:0:0_399/2
CTCAAGTGATCCAAACGCCTTGGCCTCCCAAAGTGTTGGGTTACAGGCGTAAGCTCCCATTCATAGACTTGTATATTATGCTATAATAAGTCCCTTCATTTGCACCACCCCTCATCTATCTATCAATCACTCCTCTGCCAGATATTGATT
+
ffffffffffffffffffffffffffffffffffffffffffffffffffffffffffffffffffffffffffffffffffffffffffffffffffffffffffffffffffffffffffffffffffffffffffffffffffffff
@cA01~tB01_KU645197.1_34373_34233_1_0_0_0_0:0:0_0:0:0_39a/2
ACAGGTGGGGTTTTTACTGATAAAGTACAATTCTAAGATTGTAAATAATTGCATAATCCTTCCCTGGGAATTTAAATCATTTTAACTGGTTCTGCTGTAATACTAGAAATACAAGCATGAAAAATTCTAATGGTTTATTAGTGACAATGA
+
ffffffffffffffffffffffffffffffffffffffffffffffffffffffffffffffffffffffffffffffffffffffffffffffffffffffffffffffffffffffffffffffffffffffffffffffffffffff
@cA01~tB01_KU645197.1_141839_141918_0_1_0_0_0:0:0_0:0:0_39b/2
ATAAATAACACAGGACCATAGGGTTACACGTAGGAAAAAATAAATCTAAACTTATCCTCACACTATAAAAACACTTCTTATTTTTTATCTTGTTGTTGTAAACTTTTTATGCTTTATTTTTAAGATTGACAAATAAAAATTATATACTGT
+
ffffffffffffffffffffffffffffffffffffffffffffffffffffffffffffffffffffffffffffffffffffffffffffffffffffffffffffffffffffffffffffffffffffffffffffffffffffff
@cA01~tB01_KU645197.1_161475_161641_0_1_0_0_0:0:0_0:0:0_39c/2
TTTGTGGTGAGGACCCTTAAGATCTACTCTCCCAGCCGGGCGTGGTGGCTCATGCCTGTAATCCCAGTACTTTGGGAGGCCGAGGCAGGCGGATCACGAGGTCAGGAGATCGAGACCATCCTGGCTAACACAGTGAAACCCCGTCTCTAC
+
ffffffffffffffffffffffffffffffffffffffffffffffffffffffffffffffffffffffffffffffffffffffffffffffffffffffffffffffffffffffffffffffffffffffffffffffffffffff
@cA01~tB01_KU645197.1_152948_152908_1_0_0_0_0:0:0_0:0:0_39d/2
CAGACCACAACCACCACGCCCGGCTAACTCTTTTTGCATATTTTCTGTAGAGAGGATGTTTCACCATGTTGGCCAGGCTGGTCTCAAATTCCCAACCTCAGGTGATCCAATAGCCTCTGCCTCCCAACACGCTGGGATAAGAGGCATGAG
+
ffffffffffffffffffffffffffffffffffffffffffffffffffffffffffffffffffffffffffffffffffffffffffffffffffffffffffffffffffffffffffffffffffffffffffffffffffffff
@cA01~tB01_KU645197.1_96164_96343_0_1_0_0_0:0:0_0:0:0_39e/2
CTGTAAACCCCGCAGATATGGAGGAGTGACCGTATATTTATATTATGAAAGAAGATGTGTTGATATGTGTCCCCATGGAGATGAGACTAACAAGGCCTATGACTCTACAAATGTTTCATTGTGGAATGACTCTGCCAGCTTTCCAGGTCT
+
ffffffffffffffffffffffffffffffffffffffffffffffffffffffffffffffffffffffffffffffffffffffffffffffffffffffffffffffffffffffffffffffffffffffffffffffffffffff
@cA01~tB01_KU645197.1_73816_74041_0_1_0_0_0:0:0_0:0:0_39f/2
TCTCTACAAATACACCACCCTCAAAAATGTTCCCCGTCCTTCCCCTTCTCAAGCCCCCAGGCATTTGTCCTCCCAGTTAGGAATGCAGGCAGAACAAACACAGCATTTTTCCTGAGAAGAATGTCTGATTTGCACTCATCCTTCTACCCT
+
ffffffffffffffffffffffffffffffffffffffffffffffffffffffffffffffffffffffffffffffffffffffffffffffffffffffffffffffffffffffffffffffffffffffffffffffffffffff
@cA01~tB01_KU645197.1_144237_144051_1_0_0_0_0:0:0_0:0:0_3a0/2
TTCCAAATCCTCTGAGGGGGCTCAGTTCATGAATTGGCTGATATTCCATTCACATAGGACATGCCCTCCATGCCGTGTCTACTTTGTGTTGTTTTATGTGAGTAATTTTGCAGTATTAAAATCTAGTAAGAGTCACTTATTCAGCACTTG
+
ffffffffffffffffffffffffffffffffffffffffffffffffffffffffffffffffffffffffffffffffffffffffffffffffffffffffffffffffffffffffffffffffffffffffffffffffffffff
@cA01~tB01_KU645197.1_143766_143951_0_1_0_0_0:0:0_0:0:0_3a1/2
AATGGAATATCAGCCAATTCATGAACTGAGCCCCCTCAGAGGATTTGGAATGTCAGGGCCATGGCTGTGGTTTCCCCCCTCTTCTGGTAGAAAGACCGCAGCCACACTGCAGTCCCTACCGTCACGGAAACGCTGGAGGGTGTCAGTTAT
+
ffffffffffffffffffffffffffffffffffffffffffffffffffffffffffffffffffffffffffffffffffffffffffffffffffffffffffffffffffffffffffffffffffffffffffffffffffffff
@cA01~tB01_KU645197.1_62717_62915_0_1_0_0_0:0:0_0:0:0_3a2/2
GACAAATGTAAGACAAGAATATTTGCAGTTTCCCCAGACTGACACAGTTGCAGGTTCCCCGAAGTAATGAGTCCTGAGACACCTCCAACAAGAGCTAGAAAAGGTATCACTTCAAGAGGAGTTGCAGCCTACTCATTTTAGACAAATGGA
+
ffffffffffffffffffffffffffffffffffffffffffffffffffffffffffffffffffffffffffffffffffffffffffffffffffffffffffffffffffffffffffffffffffffffffffffffffffffff
@cA01~tB01_KU645197.1_89191_89292_0_1_0_0_1:0:0_0:0:0_3a3/2
AGCAACTTCTGCACCACAAAAGATAAACCAAGAAAGTGAAGAGACAACCCACAAAATAGGAGCAAATATTTGCAAACTATTCATCTGAGACGGGATTAATAACTGGAAATATAAGAAGCTCAAACAACTCAATAAAACAATTTAATTAAA
+
ffffffffffffffffffffffffffffffffffffffffffffffffffffffffffffffffffffffffffffffffffffffffffffffffffffffffffffffffffffffffffffffffffffffffffffffffffffff
@cA01~tB01_KU645197.1_64673_64455_1_0_0_0_0:0:0_1:0:0_3a4/2
GAAATAGAAAAAACAGTCCTAAAATTCATGTGGAACCACAAAAGATCTCAAATAACCAAAGCCATCTAGAGGGAAAGGAACAAAGTTGGAATCATCACATTACCTAAACACAAAACTACATTACAAAATTACAGTAATTAAAACAACACA
+
ffffffffffffffffffffffffffffffffffffffffffffffffffffffffffffffffffffffffffffffffffffffffffffffffffffffffffffffffffffffffffffffffffffffffffffffffffffff
@cA01~tB01_KU645197.1_13497_13415_1_0_0_0_1:0:0_0:0:0_3a5/2
AAGATGCATTTGGCTTCTGCCCTTGGGACACTGATATTGCAGATGGTTAAATGGGAGGGCAGAAAATGAATGCACAAGTGGATCTATAAATGAATGATCCATTGGGAAGCATCTGTGCATGAAATCTATTTTTTGTTTGTTCTTTTGTTT
+
ffffffffffffffffffffffffffffffffffffffffffffffffffffffffffffffffffffffffffffffffffffffffffffffffffffffffffffffffffffffffffffffffffffffffffffffffffffff
@cA01~tB01_KU645197.1_60293_60449_0_1_0_0_0:0:0_0:0:0_3a6/2
ACACTCAGGAATACATTTAACCAAGGTGGTGAAAGATCTGTACCAGGAAAGGTGTAAGACACCAATGAAAGCAATTATAGATAATACAAAAAAAAAAAAGAAAAAAAATCCCACGCTCATGGATCATAAGAATTAATATTGTTAAAATGA
+
ffffffffffffffffffffffffffffffffffffffffffffffffffffffffffffffffffffffffffffffffffffffffffffffffffffffffffffffffffffffffffffffffffffffffffffffffffffff
@cA01~tB01_KU645197.1_79175_79241_0_1_0_0_0:0:0_0:0:0_3a7/2
GCCAGAAGGCTGAAAAATAGTCTGAGGAAAGGTGGAACAGCACGAGGGAAGGTGGAACAGCACGTGTCTAAGTGCCGTGTTAAGAGAGAGCCTCTTGTATGTTTGGAATTGTGAGTTCCTCAGTGTGATTGCAGCCTCAAGTAGACTAGG
+
ffffffffffffffffffffffffffffffffffffffffffffffffffffffffffffffffffffffffffffffffffffffffffffffffffffffffffffffffffffffffffffffffffffffffffffffffffffff
@cA01~tB01_KU645197.1_140122_139955_1_0_0_0_0:0:0_0:0:0_3a8/2
GAGCTATTCATGGGATGGGTCCTTGAACTCAGAGAGATAGAATGTCTGAGTCTGCTGTTGGCAACTGAGGGACCTCAGGCACCTATGGCCTCCCCCTGTTTGTTGGTATCTGCTTATGAAATGAGGACCCAGAAGTGCCCTCCGAGCTCT
+
ffffffffffffffffffffffffffffffffffffffffffffffffffffffffffffffffffffffffffffffffffffffffffffffffffffffffffffffffffffffffffffffffffffffffffffffffffffff
@cA01~tB01_KU645197.1_50075_49878_1_0_0_0_0:0:0_1:0:0_3a9/2
AACCAATCACCCACGAATAGTGAAGGATGACCGTATATGACTTTTATTTCTCAAATTTAAATATAAATCATAAAAAATGTACAACTAGATATAAACTAAGAAGTGTTTTTATAGTGTGAGTTAGATTTATTTTTTCCTAGGTGTAACCAA
+
ffffffffffffffffffffffffffffffffffffffffffffffffffffffffffffffffffffffffffffffffffffffffffffffffffffffffffffffffffffffffffffffffffffffffffffffffffffff
@cA01~tB01_KU645197.1_114241_114405_0_1_0_0_0:0:0_0:0:0_3aa/2
CTCCCTCATGACTCTAATTTTAGTGCTTTTCTCTGCTCCCTTCCATCATTCTCACCACTCCTCTGCCCTCTTTTCTCTCTCTTTATGTGTCTGTGAGTCTCTCAATCTCCTTCCTCTGGCTCATTCTCTGTGTGTTTATGTCTTTGCTTT
+
ffffffffffffffffffffffffffffffffffffffffffffffffffffffffffffffffffffffffffffffffffffffffffffffffffffffffffffffffffffffffffffffffffffffffffffffffffffff
@rand_0_0_0_0_1_1_0:0:0_0:0:0_3ab/2
TGTTGAGCGACCCCGAGACCATTCAGCACTTCTTGTGAAGGTCACGAAGGGGATATGGGCCCGCAGGAGGACCCCCAAGGCCTGTGAATACGGTGGGTTCCTCACAAGCAGAGATCTTAAACCCTAACCCGTTGACAAGTGGTGTACAGA
+
ffffffffffffffffffffffffffffffffffffffffffffffffffffffffffffffffffffffffffffffffffffffffffffffffffffffffffffffffffffffffffffffffffffffffffffffffffffff
@cA01~tB01_KU645197.1_161255_161363_0_1_0_0_0:0:0_0:0:0_3ac/2
CACTCCAGCCTGGGTGACAGAGCAAGACTCCAGCTCAAAAAAAAAAAAAAAAAAAAAAAATCTACTCTCCCATGCTTGCCTCGGCAGCACATATACTAAAATTGGAACGATACAGAGAAAACTAGCATGGCCCCTGCGCAAGAATGACAC
+
ffffffffffffffffffffffffffffffffffffffffffffffffffffffffffffffffffffffffffffffffffffffffffffffffffffffffffffffffffffffffffffffffffffffffffffffffffffff
@cA01~tB01_KU645197.1_94984_95116_0_1_0_0_0:0:0_0:0:0_3ad/2
GGAAGTCAACAAAAGAGCTCGGAGGGCACTTCTGGGTCCTCATTTCATAAGCAGATACCAACAAACAGGGGGAGGCCATAGGTGCCTGAGGTCCCTCAGTTGCCAACAGCAGACTCAGACATTCTATCTCTCTGAGTTCAAGGACCCATC
+
ffffffffffffffffffffffffffffffffffffffffffffffffffffffffffffffffffffffffffffffffffffffffffffffffffffffffffffffffffffffffffffffffffffffffffffffffffffff
@cA01~tB01_KU645197.1_58817_58928_0_1_0_0_0:0:0_0:0:0_3ae/2
GGGTATCTACTCAAAAAATATCTGCACCTGTATGTTTATTGCAGCACTGTTTGCAATAGCAAAGATATGAAATCAATCTAAGTGTCTGTGAATGAATGATTGGATTAAAAAAAGGATGCGTGTATACACAACGAAATACTATTTGGTCAT
+
ffffffffffffffffffffffffffffffffffffffffffffffffffffffffffffffffffffffffffffffffffffffffffffffffffffffffffffffffffffffffffffffffffffffffffffffffffffff
@cA01~tB01_KU645197.1_34979_34864_1_0_0_0_0:0:0_0:0:0_3af/2
GGCCCAGAGGTGGAGATATAGGCCTGGAGGTGGAGTTATGGGCCTGGAGTGGAGATCTGGGCCTGGAGTGGATATATGGGCCTAGAGATGGAGTGATGGGCCTAGAAGTGGAGATCTGGGCCCAGAGGTCGAGATATAGGCCTGGAGGTG
+
ffffffffffffffffffffffffffffffffffffffffffffffffffffffffffffffffffffffffffffffffffffffffffffffffffffffffffffffffffffffffffffffffffffffffffffffffffffff
@rand_0_0_0_0_1_1_0:0:0_0:0:0_3b0/2
ACATCCTAAAACTGTTGGTCGCGACATAGATACTATCTGATGTGCCTCTATCTTTGGTTTAAGTGCTTTGTTTAAAAGCCCTAGTAGAGAATTAATCGTTGGTGCCTCCATCCGCCGCTATAAGCACCCATCAAGAAGTTCAAATATAAG
+
ffffffffffffffffffffffffffffffffffffffffffffffffffffffffffffffffffffffffffffffffffffffffffffffffffffffffffffffffffffffffffffffffffffffffffffffffffffff
@cA01~tB01_KU645197.1_1508_1696_0_1_0_0_0:0:0_0:0:0_3b1/2
TGTTTCATCGTGGAATGACTCTGCCAGCTTTCCAGATCTGCAGAGAGTAAGAATATCACTTGTTCATCTGATTCACCATCCTTGGAACCTCCTATGTGCTGCATCTTTGGATGGAAATTGGAGTCTCAGAGACAATTCAGGCTCCACCCT
+
ffffffffffffffffffffffffffffffffffffffffffffffffffffffffffffffffffffffffffffffffffffffffffffffffffffffffffffffffffffffffffffffffffffffffffffffffffffff
@cA01~tB01_KU645197.1_131870_132021_0_1_0_0_0:0:0_0:0:0_3b2/2
TCTCCATCATCAGCAGGAAGCTCCTCAGCTAAGGCTCTAGGATCATAGGACATGGGACAGCCATGGGCTTTCCTCACCTGTGACAGAAACAAGCAGTGGGTCACTTGACTTTGACCACTCGTATGGAGAGTCACGGAAAGAGCCGAAGCA
+
ffffffffffffffffffffffffffffffffffffffffffffffffffffffffffffffffffffffffffffffffffffffffffffffffffffffffffffffffffffffffffffffffffffffffffffffffffffff
@cA01~tB01_KU645197.1_116103_115957_1_0_0_0_0:0:0_0:0:0_3b3/2
CAGCAATCCCTACACCCTTTACTTTTCTTTGAAGAAATATTTATTGAGGATAAATATACCTATATAGCTTACCACCTTTAACATTTTTTTTTGAGGTGGAGTCTAGCTCTGTCCCCTATGCTGGAGTGCAGTGGCACAATCTCAGCTCAC
+
ffffffffffffffffffffffffffffffffffffffffffffffffffffffffffffffffffffffffffffffffffffffffffffffffffffffffffffffffffffffffffffffffffffffffffffffffffffff
@cA01~tB01_KU645197.1_16122_15962_1_0_0_0_0:0:0_0:0:0_3b4/2
TAAAGGAACACTTGAGCCTGGGTAACTTCTAGAGAAAAGAGATTGGTTTGCCTCACAGTTCTGCAGGCTGTACTGGAAGCGTGGCACCAGCATCTATTTCTCGTGACGGCCTCAGGCTGCTCCCACTCTGGCAGAAGGGAAGGAGGGTCT
+
ffffffffffffffffffffffffffffffffffffffffffffffffffffffffffffffffffffffffffffffffffffffffffffffffffffffffffffffffffffffffffffffffffffffffffffffffffffff
@cA01~tB01_KU645197.1_117985_117876_1_0_0_0_0:0:0_0:0:0_3b5/2
CTTCAGACAAATGTCCTGGAGCATTTCCCCAATATTTTGTTCTACGTGTTTCATAGGTTCAGGCCTTAGACTCACATCTTTAATCCATTTTCATTTGATTTTTGTGTATGGTGACAGGTAGAGGTGCAGTTTCATTCCTCTGCATGTCGA
+
ffffffffffffffffffffffffffffffffffffffffffffffffffffffffffffffffffffffffffffffffffffffffffffffffffffffffffffffffffffffffffffffffffffffffffffffffffffff
@cA01~tB01_KU645197.1_155808_155669_1_0_0_0_0:0:0_0:0:0_3b6/2
GGTTCCAAGTCTTTGCTATTGTGAATAGTGCCACAATAAACATACGTGTCCATGTGTCTTTATAGCAGCATGATTTATAGTCCTTTGGGTTTATACCCAGTAATGGGATGGCTGGGTCAAATGGTATTTCAAGCTCTAGATCCCTGAGGA
+
ffffffffffffffffffffffffffffffffffffffffffffffffffffffffffffffffffffffffffffffffffffffffffffffffffffffffffffffffffffffffffffffffffffffffffffffffffffff
@cA01~tB01_KU645197.1_15016_15179_0_1_0_0_0:0:0_0:0:0_3b7/2
CTGTTCTACCCGAGAGGCTGGGGGAAGGACCACCCCCTCGGCCATCTATTGCTTCAATACCACCTGTCCTCCTGTGAATTAGTAGGAAAGGGGAGCAGGAGCTAGTGCTGGCACTGATCTCTGATTCCAAGATCTGGACTCACTCCAAGG
+
ffffffffffffffffffffffffffffffffffffffffffffffffffffffffffffffffffffffffffffffffffffffffffffffffffffffffffffffffffffffffffffffffffffffffffffffffffffff
@cA01~tB01_KU645197.1_146854_147055_0_1_0_0_0:0:0_0:0:0_3b8/2
TTGGGGCTTTTCTCTCCTCCCTTCCAGCATTCTCTCCACTCCTCTGCCCTCTTTTCTTTCTTTTTGTGTGTCTGTGAGTCTCTCAATCCCCTTCCTCTGGCTCATTCTCTGTGTGTTTATGCCTTTGCTTTTTGAAGTCCCTGATTTATC
+
ffffffffffffffffffffffffffffffffffffffffffffffffffffffffffffffffffffffffffffffffffffffffffffffffffffffffffffffffffffffffffffffffffffffffffffffffffffff
@cA01~tB01_KU645197.1_97665_97629_1_0_0_0_0:0:0_0:0:0_3b9/2
TCTGCTGTAATACTAGAAATACAAGCATGAAAAATTCTAATGGTTTATTAGTCACAATGACTCCGAAAACATTAATAATACCTATTAGATACTTTGCATATTACACAGGAAGAAGAGTTTGAATCTCAGATAAAAACAATAAAAATACAT
+
ffffffffffffffffffffffffffffffffffffffffffffffffffffffffffffffffffffffffffffffffffffffffffffffffffffffffffffffffffffffffffffffffffffffffffffffffffffff
@cA01~tB01_KU645197.1_122770_122654_1_0_0_0_0:0:0_0:0:0_3ba/2
CGATGGAGCTTCCAAGCTCTTTTGAACAACCAGCTCTCCGGGAACTAATAGAGGGGGAACTTGCTAACCCCGTCTCCTTGGGACAGCATTGTTCTGTTCATGATGGATCCACCTCCATGACCCAAACACCTCCCAAGAGGCCCAACCTCC
+
ffffffffffffffffffffffffffffffffffffffffffffffffffffffffffffffffffffffffffffffffffffffffffffffffffffffffffffffffffffffffffffffffffffffffffffffffffffff
@cA01~tB01_KU645197.1_130465_130602_0_1_0_0_0:0:0_0:0:0_3bb/2
CTCTCCATTACATGGAAGGCAGAGGTGTCAGAATAAACATGGCATCTGTAGGTGCCACAAGGCCTGAGGCCACAGGGCCCAACTCAGGTCAGAAATATGGGTGTCCTTGGGTTCTCCTGGTAGAGAACACTTTGTGGAGGTAAAACAGAA
+
ffffffffffffffffffffffffffffffffffffffffffffffffffffffffffffffffffffffffffffffffffffffffffffffffffffffffffffffffffffffffffffffffffffffffffffffffffffff
@cA01~tB01_KU645197.1_132397_132552_0_1_0_0_0:0:0_0:0:0_3bc/2
TACAAAAAGTAGCCTGGCGTGGTGGTGCGTGCCTGTAGCACCAGCTACTCAGGTGGCTGAGGCAGGAGAATCGCTTGAACCCAGGAGGTGGAGGTTGCAGTGAGCTGAGATTGTGCCACTGCACTCCAGCATAGGGGACACAGCTAGACT
+
ffffffffffffffffffffffffffffffffffffffffffffffffffffffffffffffffffffffffffffffffffffffffffffffffffffffffffffffffffffffffffffffffffffffffffffffffffffff
@cA01~tB01_KU645197.1_65498_65351_1_0_0_0_0:0:0_1:0:0_3bd/2
TATATAAGAAACTCAAACAACTCAATGGTAAGAAATCAAATAACCCAACTTAAAAAAATGGGCAAAGTATCTGAATAAAGATTTCTAAGAATAAGACAAATCACCAAAAGGTATATGAAAAAATGATTAGCATTACTAAACATCAGCTAA
+
ffffffffffffffffffffffffffffffffffffffffffffffffffffffffffffffffffffffffffffffffffffffffffffffffffffffffffffffffffffffffffffffffffffffffffffffffffffff
@cA01~tB01_KU645197.1_158153_158321_0_1_0_0_0:0:0_1:0:0_3be/2
AAGGCAGGGGCAGGTTGTCTGGTGCTCTCTCTAGAAAGCCCAGCCTCTGTGGCTCCTCCCTTGGGCCAGGGACCATCCTGCCAGTGAGGAACACACACCCGCGTGCTCCCATCCTGCTTCCCCACATGGCCCTGAGCTCTCTGGCCTCTG
+
ffffffffffffffffffffffffffffffffffffffffffffffffffffffffffffffffffffffffffffffffffffffffffffffffffffffffffffffffffffffffffffffffffffffffffffffffffffff
@cA01~tB01_KU645197.1_66909_66964_0_1_0_0_0:0:0_0:0:0_3bf/2
GTAGCAGAGAGAGGTAGTCAAATTACCTCTGTTTGAAGATGAGATAATTTCTATACCTAGAAACCCCATAGTCTCTGCCCAAAGGCTCCTACATCTGAGAAACAAACTTCAGCACAGTTTAAGGGCAGAAAGTCAATGTACAGGCTGGGT
+
ffffffffffffffffffffffffffffffffffffffffffffffffffffffffffffffffffffffffffffffffffffffffffffffffffffffffffffffffffffffffffffffffffffffffffffffffffffff
@rand_0_0_0_0_1_1_0:0:0_0:0:0_3c0/2
AATACAATAACCCAAATAATTCATAGTAGCCCGGCTCATATTAGATGTGCTGTTCGTTAAACGGGGTAATTGTTTCAACTCAGTAAACGAACGCTATCACACGTATGCCGGGCGCGATGTCACCGCGTCATGGCGGACAAAATCCCCATG
+
ffffffffffffffffffffffffffffffffffffffffffffffffffffffffffffffffffffffffffffffffffffffffffffffffffffffffffffffffffffffffffffffffffffffffffffffffffffff
@cA01~tB01_KU645197.1_86274_86460_0_1_0_0_0:0:0_2:0:0_3c1/2
GTCTTGTTCATAACTTTCTGCACATTTCTATCTATTATCTATCGATCTATCTATTTATCTATTTTGTGTCTATCTACAAATTATCTATCATCTATATTTATGTATCACTTATCTATATCTCTATCAATTGTCTATCAGTCTATCTATCCA
+
ffffffffffffffffffffffffffffffffffffffffffffffffffffffffffffffffffffffffffffffffffffffffffffffffffffffffffffffffffffffffffffffffffffffffffffffffffffff
@cA01~tB01_KU645197.1_121694_121823_0_1_0_0_0:0:0_0:0:0_3c2/2
GAGTCAAACAACTTGCATTCTCCAAGAAAAGGAAACAAAAGTGAAATCAAGATAAAAAAAGCGAAGTAGAATTCTCTTATGTCAAATGGCCAGGAAATAGTGTTGAAGCCCATGTGAAACGTGCTACTCTTTGTGATCTCAGGAGACACA
+
ffffffffffffffffffffffffffffffffffffffffffffffffffffffffffffffffffffffffffffffffffffffffffffffffffffffffffffffffffffffffffffffffffffffffffffffffffffff
@cA01~tB01_KU645197.1_153453_153635_0_1_0_0_2:0:0_0:0:0_3c3/2
CGTGAGCCACCGTTCACAGCCTTGTATATTATGCTATACTAGGTCCCTTCATTTGCACCACCCCTCATCTAGCTCTCCCTCCTCTGCCAGGTATTGATTTAGATGCAGGAGAAATAAATCTCAGAAATAAGTTAGTGAAGCGAGGATTAA
+
ffffffffffffffffffffffffffffffffffffffffffffffffffffffffffffffffffffffffffffffffffffffffffffffffffffffffffffffffffffffffffffffffffffffffffffffffffffff
@cA01~tB01_KU645197.1_154552_154416_1_0_0_0_2:0:0_0:0:0_3c4/2
GGAATCAGAGATCAGCACCAGCACTAGCTCCTGCTCCCCTTTCCTACTAATTCACAGGAGGACAGGTGGTTTTGAAGCAATAGATGGTGGAGGGGGTGGTCTTTCCCCCAGCCTCTCAGGTGGAACAGCAGCCTAACATGTGTCTCGCGA
+
ffffffffffffffffffffffffffffffffffffffffffffffffffffffffffffffffffffffffffffffffffffffffffffffffffffffffffffffffffffffffffffffffffffffffffffffffffffff
@cA01~tB01_KU645197.1_145004_144930_1_0_0_0_0:0:0_0:0:0_3c5/2
TTGATGAGTTGACCTTGAGATGGGGAGACAGCCTGGACTGTCCTGCTGGGCTCAGTGTAATCACAAGGGTCCGCGTGAGAGGTGGAGGAAGAGGGGAGTGGGGATTAGAGCAGTGTAGTGGGAGGGAGACGCTATCAGCCACTGTGGGCT
+
ffffffffffffffffffffffffffffffffffffffffffffffffffffffffffffffffffffffffffffffffffffffffffffffffffffffffffffffffffffffffffffffffffffffffffffffffffffff
@cA01~tB01_KU645197.1_20764_20948_0_1_0_0_0:0:0_0:0:0_3c6/2
GTTTGGAGAAGGACTCACCCTCATGTGGCCAGGCCCCCTGCAGCAAGAAGAACCCTGGAAAGAAAGATCATGATGGACCGATCCATCTGCAGGCAAACCAGGCCTCCCTTGCTGCCCTCACTGGGCTGTGAGTCTTGGTAGGCAGGCCCT
+
ffffffffffffffffffffffffffffffffffffffffffffffffffffffffffffffffffffffffffffffffffffffffffffffffffffffffffffffffffffffffffffffffffffffffffffffffffffff
@cA01~tB01_KU645197.1_109606_109714_0_1_0_0_0:0:0_0:0:0_3c7/2
CAGGCCCATAACTCCACTCCAGGCCCATATCTCTACTCCAGTCCCATATCTCCACTCCAGTCCCATATCTCCACCCTAGGCTCCTACCTCCCATCCAGGTTCCTATCTCTTCTCCAGGTTCCTCTCTCCACTCCAGGCCCATATCTCCAC
+
ffffffffffffffffffffffffffffffffffffffffffffffffffffffffffffffffffffffffffffffffffffffffffffffffffffffffffffffffffffffffffffffffffffffffffffffffffffff
@cA01~tB01_KU645197.1_48933_48768_1_0_0_0_1:0:0_0:0:0_3c8/2
GTCTTCTAGGGAGACAACAGCCCTGTCTCAAAACCGGGTTGCCAGCTCCCATGTACCAGCAGCTGGAATCTGAAGGCGTGAGTCTGCATCTTAGGGCATCGATCTTCCTCACACCACAAATCTGAATGTGCCTCTCACTTGCTTACAAAT
+
ffffffffffffffffffffffffffffffffffffffffffffffffffffffffffffffffffffffffffffffffffffffffffffffffffffffffffffffffffffffffffffffffffffffffffffffffffffff
@cA01~tB01_KU645197.1_96353_96207_1_0_0_0_0:0:0_0:0:0_3c9/2
CCCTGGACTCTGATCTTCTGGAAGCAGGGTGGAGCCTCATTTGTCTCTGGGACTCCAATTTCCATCCAAAGATGTAGCACATAGGAGGTTCCAAGGATCGCGAATCACATGAACAAGTGATACTCTTACTCTCTGCAGACCTGGAAAGCT
+
ffffffffffffffffffffffffffffffffffffffffffffffffffffffffffffffffffffffffffffffffffffffffffffffffffffffffffffffffffffffffffffffffffffffffffffffffffffff
@cA01~tB01_KU645197.1_126585_126783_0_1_0_0_0:0:0_1:0:0_3ca/2
CCTGGCCCATATCTCCACTCCAGGCCCATGTCTCCACTTCAGGCCCATATCTCTACTGCAGGCCCGTAACACCACCTCCAGGCCCATGACTCCACTCCAGGCCCATATCTCCACCTCCAGGCCCATATCTCCCCTCCAGGTTCCTATCTC
+
ffffffffffffffffffffffffffffffffffffffffffffffffffffffffffffffffffffffffffffffffffffffffffffffffffffffffffffffffffffffffffffffffffffffffffffffffffffff
@cA01~tB01_KU645197.1_45909_45821_1_0_0_0_0:0:0_0:0:0_3cb/2
AAGTCTGTGAACAGTGGCTCACGCCTGTAACCTAGCACTGCAGGAGGCCAAGGTGGGTGGATTCCATGAAGTCAGGAGTTCCAGACCAGCCTGGCCAACGTGGTGAAACCCTATCTCTACTAAAAATACAAAAATTAGCCGAGCACGATG
+
ffffffffffffffffffffffffffffffffffffffffffffffffffffffffffffffffffffffffffffffffffffffffffffffffffffffffffffffffffffffffffffffffffffffffffffffffffffff
@cA01~tB01_KU645197.1_21545_21731_0_1_0_0_0:0:0_0:0:0_3cc/2
ATGACACCGAAGAATCACATGTCCTGGAGGCACCACAGAGCTGGGCCAGGCAGACAGCAAGGGCTTGTCCTGACCACCTTGGGGAGAAGGAGGCACCGCCTTAGAGAGGAGGATGTGGAGCCACCCCTCCCTCCCTGTGCTCTGAAGATT
+
ffffffffffffffffffffffffffffffffffffffffffffffffffffffffffffffffffffffffffffffffffffffffffffffffffffffffffffffffffffffffffffffffffffffffffffffffffffff
@cA01~tB01_KU645197.1_60688_60851_0_1_0_0_0:0:0_0:0:0_3cd/2
AAAAGCCATAGATGACATATCTAGAGTCAACATCATACTGAACAGGAAAAGTTAAAAGCACTCCTCTGAGAACTGGCACAAGACAAGGACACGGACATCCACCACTTCCTATCAACATAGTACTGGAAGCCTTGTCAGAGCTATTGGGCA
+
ffffffffffffffffffffffffffffffffffffffffffffffffffffffffffffffffffffffffffffffffffffffffffffffffffffffffffffffffffffffffffffffffffffffffffffffffffffff
@cA01~tB01_KU645197.1_136921_136800_1_0_0_0_0:0:0_2:0:0_3ce/2
AAAGTAATGGGACTACAGGCGTGAGCCACTGTGCCCAGCCAGAGTTCAAAATCAATAATAGATAATGCTGAGTGTATGATTTCAGGTGACAAAGAAGGTCTCACTATTCAGATATTTATGACATTAATGAAAAACACGGATTGAACCCCT
+
ffffffffffffffffffffffffffffffffffffffffffffffffffffffffffffffffffffffffffffffffffffffffffffffffffffffffffffffffffffffffffffffffffffffffffffffffffffff
@cA01~tB01_KU645197.1_81559_81345_1_0_0_0_0:0:0_0:0:0_3cf/2
TGATGTGGTCAACATGTAAACTGCATGGGCAGGGCGCCAAATAACATCCTGTGCGCTGCTGAGCTGAGCTGGGGCGCAGCCGCCTGTCTGCACCGGCAGCACCATGTTGCTCATGGTCGTCAGCATGGCGTGTGTTGGTGAGTCCTGGAA
+
ffffffffffffffffffffffffffffffffffffffffffffffffffffffffffffffffffffffffffffffffffffffffffffffffffffffffffffffffffffffffffffffffffffffffffffffffffffff
@cA01~tB01_KU645197.1_60443_60544_0_1_0_0_0:0:0_0:0:0_3d0/2
GTAAAAGCCGGTAGCATTTCTCTACACCTATAATGATCTAGCTGAGAACCAAATCAAGAAGGCAATGCCGTTTACAATAGATACGCAAAATTAAAACACTCAGGAATACATTTAACCAAGGTGGTGAAAGATCTGTACCAGGAAAGGTGT
+
ffffffffffffffffffffffffffffffffffffffffffffffffffffffffffffffffffffffffffffffffffffffffffffffffffffffffffffffffffffffffffffffffffffffffffffffffffffff
@cA01~tB01_KU645197.1_115456_115598_0_1_0_0_0:0:0_0:0:0_3d1/2
TGTCTGCCATCCTGTGCCCTGATCCCTCCCTCACACCGAGGCTGCGTCTTCTCTCTGCATCTGTCCATGCTTCTCTCCATCCTCAGCAGGAAGCTCCTCAGCTAAGGCTCTAGGATCATAGGACATGGGACAGCCATGGGCTTTCCTCAC
+
ffffffffffffffffffffffffffffffffffffffffffffffffffffffffffffffffffffffffffffffffffffffffffffffffffffffffffffffffffffffffffffffffffffffffffffffffffffff
@cA01~tB01_KU645197.1_79134_78992_1_0_0_0_0:0:0_0:0:0_3d2/2
AGGGAGACAACAGCCCTGTCTCAAACCCAGCTTGCCAGCTCTAATGTACCAGCAGCTGGAATCTGAAGGCGTGAGTCTCCATCTTAGAGCATCACTCTTCCTCACACCACAAATCTGGTGCCTGTCTCTTGCTTACCAATGTCTAAGGTC
+
ffffffffffffffffffffffffffffffffffffffffffffffffffffffffffffffffffffffffffffffffffffffffffffffffffffffffffffffffffffffffffffffffffffffffffffffffffffff
@cA01~tB01_KU645197.1_147811_147693_1_0_0_0_0:0:0_0:0:0_3d3/2
TATGCAGAAAGTTATGAACAAGACAGAAAGTGAGAGACTCAGAATTATAGAAAAAGGAAGATCAAGTCAACCAATCCAAGGAGAGTCAGAGAGAATAAAACAATCCAAAAAGGGAAAGCATACCCAGGGGTGGGGAAGTGAGGTCAGAGA
+
ffffffffffffffffffffffffffffffffffffffffffffffffffffffffffffffffffffffffffffffffffffffffffffffffffffffffffffffffffffffffffffffffffffffffffffffffffffff
@cA01~tB01_KU645197.1_119979_119789_1_0_0_0_1:0:0_0:0:0_3d4/2
TCTTCATTCCTCCTTTCCATGTAAAATAAGATATTCACAAGCTATGGAGGCTAGGACAGGGACATTTTGGGGTGGGACAGCATTCTCCTACCTTCCACAAACAGTGAACAAGATGCATTTGGCCTCTGCCCTTGGGACACTGATATTGCA
+
ffffffffffffffffffffffffffffffffffffffffffffffffffffffffffffffffffffffffffffffffffffffffffffffffffffffffffffffffffffffffffffffffffffffffffffffffffffff
@cA01~tB01_KU645197.1_130352_130158_1_0_0_0_0:0:0_0:0:0_3d5/2
TCTCCATCAGTCGCATGAAGCAAGACCTGGCAGGGACCTACAGATGCTACGGTTCTGTTACTCACTCCCCCTATCAGTTGTCAGCTCCCAGTGACCCTCTGGACATCGTGATCATAGGTGAGAGTGTCCAGACTTTCTTCTCATTGTCAT
+
ffffffffffffffffffffffffffffffffffffffffffffffffffffffffffffffffffffffffffffffffffffffffffffffffffffffffffffffffffffffffffffffffffffffffffffffffffffff
@cA01~tB01_KU645197.1_68788_68627_1_0_0_0_0:0:0_0:0:0_3d6/2
TGGTGAGTCCTGGAAGGGAAGGAGCACCAGGGTTACACTATGGGCCTGCAGATTGGGTGTCTCCCCAGCAGAGAGCCATGTTCTGAAGCAAGTGAGTGGTGAGGATGAGTTAATTTTCAGTCCAGCGTGGCGCCCAGTGGCTCAGGAGGA
+
ffffffffffffffffffffffffffffffffffffffffffffffffffffffffffffffffffffffffffffffffffffffffffffffffffffffffffffffffffffffffffffffffffffffffffffffffffffff
@cA01~tB01_KU645197.1_60153_60351_0_1_0_0_0:0:0_1:0:0_3d7/2
AGAAAAAAAATCCCACGCTCATGGATCATAAGAATTAATATTGTTAAAATGACCATACTGCCTAAAGCAATCTACAGATTCAGTGCAGTTCTTATATGAAAATAGTAACACCAGTTTTCACAGAATTAGAAAAAGCAATCCTAAAATTCA
+
ffffffffffffffffffffffffffffffffffffffffffffffffffffffffffffffffffffffffffffffffffffffffffffffffffffffffffffffffffffffffffffffffffffffffffffffffffffff
@cA01~tB01_KU645197.1_142820_142701_1_0_0_0_0:0:0_0:0:0_3d8/2
TGGGCCTCATGCAAGGTAGAAAGAGCCTGCGTACGTCACCCTCCCATGATGTGGTCAACATGTAAACTGCATGGGCAGGGCGCCAAATAACATCCTGTGCGCTGCTGAGCTGAGCTGGGGCGCGGCCTCCTGTCTGCACCGGCAGCACCA
+
ffffffffffffffffffffffffffffffffffffffffffffffffffffffffffffffffffffffffffffffffffffffffffffffffffffffffffffffffffffffffffffffffffffffffffffffffffffff
@cA01~tB01_KU645197.1_162249_162129_1_0_0_0_0:0:0_0:0:0_3d9/2
ATAACCCTGCGAGATGATGGATATAACTAGCTTGACTATGATGATCATGTCACCATGTATACATACATCAAAACATCAAGTGTAATACACCTTAAATATATACAATTTCCATTTGTCAATCATATCTCAATAAAGCTAAAAGAAACCTCT
+
ffffffffffffffffffffffffffffffffffffffffffffffffffffffffffffffffffffffffffffffffffffffffffffffffffffffffffffffffffffffffffffffffffffffffffffffffffffff
@cA01~tB01_KU645197.1_130259_130408_0_1_0_0_0:0:0_0:0:0_3da/2
GGAGGGACACCTCTCTCTGGGACATGTCTGTCTGTGTGTTTCCTTTAACTCTTTCTGTCTTTTCAAACTCCCGGTATGGCCCCTGTGTCTGTTCTCTGTTATGACACCTGGTCTCTACTTGTGTCTCCTGTTTCTCTGTCTCTGTTGGCA
+
ffffffffffffffffffffffffffffffffffffffffffffffffffffffffffffffffffffffffffffffffffffffffffffffffffffffffffffffffffffffffffffffffffffffffffffffffffffff
@cA01~tB01_KU645197.1_10433_10500_0_1_0_0_0:0:0_0:0:0_3db/2
TAAATTAGTACAGCCTTTACGGAGAAAAGTGTGGAAGTCCTTTAAAGAACTAAAAAGAGGTTGGGTGAGGTGGATCATGCCTGTAATCCCGGCACTTTGGGAGACCGAGGCGGGCACCTCAGTTGAGGTCATGAGTTTGAGAGCAGCCCA
+
ffffffffffffffffffffffffffffffffffffffffffffffffffffffffffffffffffffffffffffffffffffffffffffffffffffffffffffffffffffffffffffffffffffffffffffffffffffff
@cA01~tB01_KU645197.1_5319_5207_1_0_0_0_0:0:0_0:0:0_3dc/2
CCTTGCTGTCTGCCTGGCCCAGCCTTGTGGTGCCTCTAGGACATGTCATTCTTCGGTGTCACTCTTATCTTGGGTTTAACAACTTCAGTCTGTAAAAGGAAGGTGGGGTGCCTGTCCCTGAGCTCTACAACAGAATATTCTGGAACAGCC
+
ffffffffffffffffffffffffffffffffffffffffffffffffffffffffffffffffffffffffffffffffffffffffffffffffffffffffffffffffffffffffffffffffffffffffffffffffffffff
@cA01~tB01_KU645197.1_7951_7826_1_0_0_0_0:0:0_0:0:0_3dd/2
AAAAGCAAAGACATAAACACACAGAGAATGAGCCAGAGGAAGGAGATTGAGAGACTCACAGACACATAAAGAGAGAGAAAAGAGGGCAGAGGAGTGGTGAGAATGATGGCAGGGAGCAGAGAAAAGCACTAAAATTAGAGTCCTGAGAGA
+
ffffffffffffffffffffffffffffffffffffffffffffffffffffffffffffffffffffffffffffffffffffffffffffffffffffffffffffffffffffffffffffffffffffffffffffffffffffff
@cA01~tB01_KU645197.1_36122_36015_1_0_0_0_0:0:0_1:0:0_3de/2
ACGGTGCTCAAAGCTGGGGTGTGTGGTGGGGAAGTGGTAGGAACAGCAGATCCTCTGAGGACAAAGGTGTTACTCACACACTTCAGCGTTTCCATGACCGTAGGGGCTGCAGTGTGGCTGCTGTCATTCTACCAGAAGAGGTGGGAAAAC
+
ffffffffffffffffffffffffffffffffffffffffffffffffffffffffffffffffffffffffffffffffffffffffffffffffffffffffffffffffffffffffffffffffffffffffffffffffffffff
@cA01~tB01_KU645197.1_46167_46330_0_1_0_0_0:0:0_0:0:0_3df/2
CAAGATCTGGACTCACTCCAAGGAGTGTTAATGTTTACCTCCCCATGGTCTATCTGAATCTCCACAGGTGATTGGAAGTAGGGGTGAGGTGGGGGATTTGGGTGAGTGGGCAAGTTTTTTTTGTGATGACCAGAGCACTTTCTCTATTCC
+
ffffffffffffffffffffffffffffffffffffffffffffffffffffffffffffffffffffffffffffffffffffffffffffffffffffffffffffffffffffffffffffffffffffffffffffffffffffff
@cA01~tB01_KU645197.1_135586_135417_1_0_0_0_0:0:0_0:0:0_3e0/2
CCGAACTCCAGATACTCCTACAGCGAAAGGGATCTGGGCCCAACACAGGGCTCAGTGAAATCTCTTCATCTCTCATTTTATGGAGCTGAGACCTCCTACAAGCTAGAAGAATGATTGCCAATCTGACATCCTTCTCAGGAAAAATGCAAT
+
ffffffffffffffffffffffffffffffffffffffffffffffffffffffffffffffffffffffffffffffffffffffffffffffffffffffffffffffffffffffffffffffffffffffffffffffffffffff
@rand_0_0_0_0_1_1_0:0:0_0:0:0_3e1/2
GACTGTCTAACGCGACCGGTCGACAAGCGGAGTCGCTCGCTCCAGGGGGAATGAGTTACTTATCAAAAAGCTCTGATCGATTATCGCGACAGCCTTTTTGAACACTCATCTTCGGAATCTATGTCAAAAGGCCAAACGCTTCCGTCATGG
+
ffffffffffffffffffffffffffffffffffffffffffffffffffffffffffffffffffffffffffffffffffffffffffffffffffffffffffffffffffffffffffffffffffffffffffffffffffffff
@cA01~tB01_KU645197.1_138037_137810_1_0_0_0_1:0:0_0:0:0_3e2/2
CTCAAAAAATAAAAATAAGAAATGCATAAATATAATAAAACACACACGAATGACAAAGGCACCTGAATTCCAATCATCATTTTTCTATTTCTCTATAATTACTTCTTTGATCCTTTATCTTATCCATTAGGCAATGAGCCTAAAACCTCT
+
ffffffffffffffffffffffffffffffffffffffffffffffffffffffffffffffffffffffffffffffffffffffffffffffffffffffffffffffffffffffffffffffffffffffffffffffffffffff
@cA01~tB01_KU645197.1_61973_61895_1_0_0_0_0:0:0_0:0:0_3e3/2
ATAATTGTGATGAAATATTGTCCTTGGGATAATATTCATTTGCTAAAGACAGGGATGATACCTCAAGGTGCCACTATATACATCGAGGGGATCCACAAAAGTCCATTCAGTAAAATGTAGTTGGCATCTTAGGGTAGGTTGATTCCACCT
+
ffffffffffffffffffffffffffffffffffffffffffffffffffffffffffffffffffffffffffffffffffffffffffffffffffffffffffffffffffffffffffffffffffffffffffffffffffffff
@cA01~tB01_KU645197.1_21012_20882_1_0_0_0_0:0:0_0:0:0_3e4/2
CACAGCCGACAGCCCTGTTCTTGGGTGCAGGTAGGCACTGAGGGTGAGTTTAACTTCAGTCCAGGAAGGGCCTGCCTACCAAGACTCACAGCCCAGTGAGGGCAGCAAGGGAGGCCTGGTTTGCCTGCAGATGGATCGGTCCATCATGAT
+
ffffffffffffffffffffffffffffffffffffffffffffffffffffffffffffffffffffffffffffffffffffffffffffffffffffffffffffffffffffffffffffffffffffffffffffffffffffff
@cA01~tB01_KU645197.1_126572_126410_1_0_0_0_0:0:0_0:0:0_3e5/2
CTGCATGGGCAGGGCGCCAAATAACATCCTGTGCGCTGCTGAGCTGAGCTGGGGCGCGGCCGCCTGTCTGCACCGGCAGCACCATGTCGCTCACGGTCGTCAGCATGGCGTGTGTTGGTGAGTCCTGGAAGGGAATAGAGGAAGGGAGTG
+
ffffffffffffffffffffffffffffffffffffffffffffffffffffffffffffffffffffffffffffffffffffffffffffffffffffffffffffffffffffffffffffffffffffffffffffffffffffff
@cA01~tB01_KU645197.1_17629_17702_0_1_0_0_1:0:0_0:0:0_3e6/2
GGAACAGCACGTGTCTAAGTGCCGTGTTAAGAGGGAGCCTCTTGTATGTTTGGAATTGTGAGTTCCTCAGTGTGATTGCAGCCTCAAGTAGACTAGGAAGTAAGCCAGTTAGGTTGGAGAGGTGGGCAGGGGTCAAGTGAAATGGAGAAT
+
ffffffffffffffffffffffffffffffffffffffffffffffffffffffffffffffffffffffffffffffffffffffffffffffffffffffffffffffffffffffffffffffffffffffffffffffffffffff
@cA01~tB01_KU645197.1_136838_136995_0_1_0_0_0:0:0_0:0:0_3e7/2
AACACACACTCCTTGTTGCTCCTTAGTTTCCTGTGTACCCAGTGTGCTCTCCGTCTCTCCACAGTCGTCTTGTCATTCTCCCCACCTCATTCCCAGCATTTGAGGAAGAGCCTCTTCCTTCCACATCAGATTGTTTTCACCTTTGTGCCT
+
ffffffffffffffffffffffffffffffffffffffffffffffffffffffffffffffffffffffffffffffffffffffffffffffffffffffffffffffffffffffffffffffffffffffffffffffffffffff
@cA01~tB01_KU645197.1_87919_88196_0_1_0_0_0:0:0_0:0:0_3e8/2
GGTTTATATCCAAAGGAAAGGACATCAGTGTATCGAAGTGATATCTGCACTCATATGACTGTTCCAGCACTGTTCACAGTAGCCAAGATGTGGAGTCAACCTACCTGCCTATCAGTGGGTGAATGGATAGAGAACTGTGGTACACACACA
+
ffffffffffffffffffffffffffffffffffffffffffffffffffffffffffffffffffffffffffffffffffffffffffffffffffffffffffffffffffffffffffffffffffffffffffffffffffffff
@cA01~tB01_KU645197.1_4936_5072_0_1_0_0_0:0:0_0:0:0_3e9/2
AGGCAGACAGCAAGGGCTTGTCCTGACCACCTTGGGGAGAAGGAGGCGCCGCCTTAGAGAGGAGGATGTGGAACTGCCCTTCCCTCCCTGTGCTCAGAAGATTCTCCTCGCTTTCCACGTTTCTATGGCTACTATCACACCTTGGTGCCC
+
ffffffffffffffffffffffffffffffffffffffffffffffffffffffffffffffffffffffffffffffffffffffffffffffffffffffffffffffffffffffffffffffffffffffffffffffffffffff
@cA01~tB01_KU645197.1_46835_46701_1_0_0_0_0:0:0_0:0:0_3ea/2
TTTCGCTTTTTTTATCTTGATTTCACTTTTGTTTTCTTTCCTTGGAGAATGCAAGTTGTTTGATTCAAGAATGCTGTGGATGTAGAAACCCTAAAGCACATTCGCTGTGAATCAATCCCAGTCCAGTCTTCCCAGAGAAGACTCTAAACA
+
ffffffffffffffffffffffffffffffffffffffffffffffffffffffffffffffffffffffffffffffffffffffffffffffffffffffffffffffffffffffffffffffffffffffffffffffffffffff
@cA01~tB01_KU645197.1_75173_75046_1_0_0_0_0:0:0_0:0:0_3eb/2
GCATGAGAATGATTGATTGATTGGTTGTTTTTATGAGACGGTGTCTCCCTCTGTGCCCCAGGCTGGAGTGCAGTGGCGGGATCTCGGCTCACCGCAACCTCCACCTCCCAGGTTAAAGCGATTCTCTACACTCAGCTTCCCGAGAGGCTG
+
ffffffffffffffffffffffffffffffffffffffffffffffffffffffffffffffffffffffffffffffffffffffffffffffffffffffffffffffffffffffffffffffffffffffffffffffffffffff
@cA01~tB01_KU645197.1_75449_75577_0_1_0_0_0:0:0_0:0:0_3ec/2
TGTAGGGATTCCCAGTTAGCCCCGAGGTAAGTCCAATGGCTGTGAGTGTCAAACACACGCTCCTTGTTCCTCCTTAGTTTCCTGTGTACCCAGAGTGCTCTCTGTCTCTCCACAGTCGTCTTGTCATTCTCCCCATCTCATTCCCAGCAT
+
ffffffffffffffffffffffffffffffffffffffffffffffffffffffffffffffffffffffffffffffffffffffffffffffffffffffffffffffffffffffffffffffffffffffffffffffffffffff
@cA01~tB01_KU645197.1_153139_153235_0_1_0_0_0:0:0_0:0:0_3ed/2
AGTGTCAAACACACACTCCTTGTTGCTCCTTAGTTTCCTGTGTACCCAGTGTGCTCTCCGTCTCTCTACAGTCGTCTTGTCATTCTCCCCACGTCATTCCCAGCATTTGAGGCAGAGCCTCTTCCTTCAACATCAGATTATTTTCACCTT
+
ffffffffffffffffffffffffffffffffffffffffffffffffffffffffffffffffffffffffffffffffffffffffffffffffffffffffffffffffffffffffffffffffffffffffffffffffffffff
@cA01~tB01_KU645197.1_138733_138516_1_0_0_0_0:0:0_0:0:0_3ee/2
GTATCAATCCCAGTGCAGTCTTCCCAGAGAAGACTCTAAACAAATCCTGGACTGCACCTGGGCCTATGCCAATTCCTATCACTCACCGTCACTCCAGGGAGACAGAACACACAGAGAATACGTTACATAGGCAGGTTCATTACTAACAGA
+
ffffffffffffffffffffffffffffffffffffffffffffffffffffffffffffffffffffffffffffffffffffffffffffffffffffffffffffffffffffffffffffffffffffffffffffffffffffff
@cA01~tB01_KU645197.1_13462_13678_0_1_0_0_1:0:0_0:0:0_3ef/2
GTCCCATTACTTTGGCATGCTGAGACGGTCGGATCACTTGAGGTTGGGAGTTTCAGACAAGCTTGGCCAACGTGGTGAAACATCCTCTCTACAAAAAATATACAAAAAGAATTAGCCGGGCACGGTGGCAGTTGCCTGTAATCCCAGCTA
+
ffffffffffffffffffffffffffffffffffffffffffffffffffffffffffffffffffffffffffffffffffffffffffffffffffffffffffffffffffffffffffffffffffffffffffffffffffffff
@cA01~tB01_KU645197.1_80535_80748_0_1_0_0_0:0:0_0:0:0_3f0/2
ATTCTGGATTTTTGTAGATTTATCTAGAATTTGTCTCATGTCCCAAGATTCCAGAGTTCCAACTCATGGTTTGCTCTCTCTCTGTCTCTCTGCCTCCCTCATTTTAAATTTTACAGAAATATCCAGTAACATAATGCTATAGAAAATCAA
+
ffffffffffffffffffffffffffffffffffffffffffffffffffffffffffffffffffffffffffffffffffffffffffffffffffffffffffffffffffffffffffffffffffffffffffffffffffffff
@cA01~tB01_KU645197.1_20521_20381_1_0_0_0_0:0:0_0:0:0_3f1/2
TGGGCCTAGAGTGGAGATATGGGCTTGGGGTGGAGATCTGGGCCTGGGGTGGAGATATGGGCCTGGAGGTGGAGTTACGGGCCTTCAGTAGAGATATGGGCCTGGGGTGGAGATATGGGCTTGGGGTGGAGATCTGGGCCTGGAGTGGAG
+
ffffffffffffffffffffffffffffffffffffffffffffffffffffffffffffffffffffffffffffffffffffffffffffffffffffffffffffffffffffffffffffffffffffffffffffffffffffff
@cA01~tB01_KU645197.1_105754_105870_0_1_0_0_0:0:0_0:0:0_3f2/2
GTTGCCAGCTAAGCACATACAACATCTGTTTAGGACAAGTTCCCCGATGGCAGGATACCCAGCTTTCTCCTGCTTTCTCAGTTATAGTTCTCAAAATAATCAGAGAACATGCTGGGGATACCACTGCTATAGTTTGGATGTTTGACCCCG
+
ffffffffffffffffffffffffffffffffffffffffffffffffffffffffffffffffffffffffffffffffffffffffffffffffffffffffffffffffffffffffffffffffffffffffffffffffffffff
@cA01~tB01_KU645197.1_136102_135956_1_0_0_0_0:0:0_0:0:0_3f3/2
GACAGCAAGGCTGCCTTCCCTCTGAGGATTCCAGGCACGAATCTGCTTCTCACTTGTCCCAGCTTCTAAAGGCTCCCAGTTCCTTGGCTCCTGGTCCCCTTCCTCCTTCCTCAAAGCCCACAAAGACTGGTCACATCTCACATGGCATCA
+
ffffffffffffffffffffffffffffffffffffffffffffffffffffffffffffffffffffffffffffffffffffffffffffffffffffffffffffffffffffffffffffffffffffffffffffffffffffff
@cA01~tB01_KU645197.1_71522_71632_0_1_0_0_0:0:0_1:0:0_3f4/2
GATTGGTTCCCCCATGTTGGCCGGGCTGGTCTCCAGCCCCTGATTTTAAATGATCCACCTGCCTTGGCGTCTCAAAATGCTGAGATTACAGGCGTGAGCCACCGCACACAGCATATAAAGGTATTTATGATCCCTAGATTTTACACATAA
+
ffffffffffffffffffffffffffffffffffffffffffffffffffffffffffffffffffffffffffffffffffffffffffffffffffffffffffffffffffffffffffffffffffffffffffffffffffffff
@cA01~tB01_KU645197.1_9665_9807_0_1_0_0_0:0:0_0:0:0_3f5/2
TAGAGAGTAGAATGGTGGCTTCCAGAGGCCAGGAATAAAAGGGTGGAGGGTAAAAAAAAAAAAAAAAAAATATATATATATATATATATATATATATATATATATATATATATGTTTATATATGTGTGTGTGTGTGTATATATATATATA
+
ffffffffffffffffffffffffffffffffffffffffffffffffffffffffffffffffffffffffffffffffffffffffffffffffffffffffffffffffffffffffffffffffffffffffffffffffffffff
@cA01~tB01_KU645197.1_77889_78056_0_1_0_0_0:0:0_1:0:0_3f6/2
AGTTCTCTGACCTCTGCTTCGTGAGGCTTACTTTTTTTTTTGGAGCACCAGCGATGAAGGAGAAAGAAGGGAAGGATGGTGAAGAGGATGATGGCCACTGAGTACCTAATCACAGCATGCAGGTGTCTGGCGATACCTGGAGGAAGATGA
+
ffffffffffffffffffffffffffffffffffffffffffffffffffffffffffffffffffffffffffffffffffffffffffffffffffffffffffffffffffffffffffffffffffffffffffffffffffffff
@cA01~tB01_KU645197.1_89739_89899_0_1_0_0_0:0:0_0:0:0_3f7/2
AATGGCTTTTTTTTGTGTGTGTGTGATGGAATCTTGCTCTGTCATGCAGGCTGGAGTGCAGAGGTGCAATCTCAGCTCAATGCAACCTCCACTTCCTGGATTCAAGCAATTCTCTTGCCTCAAACACCCGAGTAGTGGTATTACAGGCAC
+
ffffffffffffffffffffffffffffffffffffffffffffffffffffffffffffffffffffffffffffffffffffffffffffffffffffffffffffffffffffffffffffffffffffffffffffffffffffff
@cA01~tB01_KU645197.1_31842_31725_1_0_0_0_1:0:0_0:0:0_3f8/2
GCAGCCACTCACATCCAGGAGAAGGTTCCATGACAGGCAGAAAGTGGGAGACAGAATCAATGGGATGGGAACTCAGAGCTATTCATGGGATGGGTCCTTGAGCTCAGAGAGATAGAATGTCTGAGTCTGCTGTTGGCAACTGAGGGACCT
+
ffffffffffffffffffffffffffffffffffffffffffffffffffffffffffffffffffffffffffffffffffffffffffffffffffffffffffffffffffffffffffffffffffffffffffffffffffffff
@cA01~tB01_KU645197.1_94052_94189_0_1_0_0_0:0:0_0:0:0_3f9/2
AGAGCTGGTTGTTCATAAGAGCTTGGAAGCTCCATCACTCCCCCTCTCCCTTGCTCCCTCTCTTGCCGTGTGATCTCTGTGGTCTCTGCACAGACAGACCCTCCTTCCCTTCTGCCAGAGTGGGAGCAGCCTGAGGCAGTCACAAGAAAT
+
ffffffffffffffffffffffffffffffffffffffffffffffffffffffffffffffffffffffffffffffffffffffffffffffffffffffffffffffffffffffffffffffffffffffffffffffffffffff
@cA01~tB01_KU645197.1_60482_60612_0_1_0_0_0:0:0_1:0:0_3fa/2
AGACCCTGCCAAAAATTCTTATGATTGATAAATGAACTAAGTAAAGTTTCAGAATACAAAATCAATATGTAAAAGCCGGTAGCATTTCTCTACACCTATAATGATCTAGCTGAGAACCAAATCAAGAAGGCAATGCCCTTTACAATAGAT
+
ffffffffffffffffffffffffffffffffffffffffffffffffffffffffffffffffffffffffffffffffffffffffffffffffffffffffffffffffffffffffffffffffffffffffffffffffffffff
@cA01~tB01_KU645197.1_58729_58507_1_0_0_0_0:0:0_0:0:0_3fb/2
TGTACACAACATTTTAACTAGTTATTCTGGTTTAAATTTAATATTGACTTTATCTACATATCACAATTGATTACTGTGTACAGACTTTCTTTTCTATTAGTATAAATTTATGAGGTACACTTGTAATTTTGTGACATGAGTATGTTGCAG
+
ffffffffffffffffffffffffffffffffffffffffffffffffffffffffffffffffffffffffffffffffffffffffffffffffffffffffffffffffffffffffffffffffffffffffffffffffffffff
@cA01~tB01_KU645197.1_60866_60725_1_0_0_0_0:0:0_1:0:0_3fc/2
GTTCATTTATCAATCATAAGAATTTTTGGCAGGGTCTTTAGGATTTTCTAGATTTAAGATCATAGCATCAGAAATAAAAATAATTTTACTTACTCTTTTCTAATTTGGATTTTTACTTCTTCCTGTTGCCCAATAGCTCTGACAAGGCTT
+
ffffffffffffffffffffffffffffffffffffffffffffffffffffffffffffffffffffffffffffffffffffffffffffffffffffffffffffffffffffffffffffffffffffffffffffffffffffff
@cA01~tB01_KU645197.1_58961_59151_0_1_0_0_0:0:0_0:0:0_3fd/2
CGGCACTGCACTCCAGCCTGGGTGACAGTGGAAGACTCCATCTCAAAAAGAAAAAAAGAAAAAGTGAAACATATAACAGGTGTTGGCAAGGATGCAGAGAAAAGGAAACTCTTATACACTGTTGGCCGGTATGTAAATTAGTATAGCCTC
+
ffffffffffffffffffffffffffffffffffffffffffffffffffffffffffffffffffffffffffffffffffffffffffffffffffffffffffffffffffffffffffffffffffffffffffffffffffffff
@cA01~tB01_KU645197.1_140886_140638_1_0_0_0_0:0:0_0:0:0_3fe/2
GTCCCCACTGCCTGCTGGAGAGAAAACACACTCCTTTGCTTAGCCCACAATTCTCCATTTCACTTGACCCCTGCCCACCTCTCCAACCTAACTGGCTTACTTCCTAGTCTACCTGAGGCTGCAATCACACTGAGGAACTCACAATTCCAA
+
ffffffffffffffffffffffffffffffffffffffffffffffffffffffffffffffffffffffffffffffffffffffffffffffffffffffffffffffffffffffffffffffffffffffffffffffffffffff
@cA01~tB01_KU645197.1_146958_146861_1_0_0_0_0:0:0_0:0:0_3ff/2
TTGTGGCATCTACAGATGCCATGTTTATTCTGACACCTCTGCCTTCCATGCAGTGGAGCCATAATTATCCCAGGATATCATGGCCCCAGAACACCAACCCCTAAATACTGTGTGTACTTGGTGTCCCCAGACTAGATTCTGAGGCTCATA
+
ffffffffffffffffffffffffffffffffffffffffffffffffffffffffffffffffffffffffffffffffffffffffffffffffffffffffffffffffffffffffffffffffffffffffffffffffffffff
@cA01~tB01_KU645197.1_33245_33124_1_0_0_0_0:0:0_0:0:0_400/2
TATCAACACATCATCTTTCACACTATAAATATACAGTCACTCCTCCATATCTGTGGGGTTTACAGTTCTTTATTGAACCGAGTATAAATCAAAAATATTCAGAGAAAGTATCCACAGAGTTACAAAAAGCAGAACTGTGTTGAATGGACA
+
ffffffffffffffffffffffffffffffffffffffffffffffffffffffffffffffffffffffffffffffffffffffffffffffffffffffffffffffffffffffffffffffffffffffffffffffffffffff
@cA01~tB01_KU645197.1_26249_26389_0_1_0_0_0:0:0_0:0:0_401/2
GCTAAAAGGTGGATCTCATGAAGGTAGAGAGTAGAATGGTGGCTACCAGAGGCCAGGAAGAAAAGGGTGGAGGGTAAAAAAAAATATGTGTATATATATATATATTAATGTATTTATGACCACTAGACTTTACACTTAAAAATGGTAAAT
+
ffffffffffffffffffffffffffffffffffffffffffffffffffffffffffffffffffffffffffffffffffffffffffffffffffffffffffffffffffffffffffffffffffffffffffffffffffffff
@cA01~tB01_KU645197.1_131594_131806_0_1_0_0_0:0:0_0:0:0_402/2
TGGTCCCTGCAGGGAGCCTACGTTCATGGGCCTCCCCTTCCCTGGATAGATGGTACATGTCATAGGAGCTCCGGGAGCTGCAGGACAAGGTCACATTCTCTCCTGCCAGAACCGTGGGGCCCGGCTGGGCTGAGAGAGAAGGTTTCTCAT
+
ffffffffffffffffffffffffffffffffffffffffffffffffffffffffffffffffffffffffffffffffffffffffffffffffffffffffffffffffffffffffffffffffffffffffffffffffffffff
@cA01~tB01_KU645197.1_155580_155728_0_1_0_0_1:0:0_0:0:0_403/2
TTTACACTGTTGGTGGGACTGTAAACTAGTTCAACCATTGTGGAAGTCAGTGTGGCGATTCCTCAGGGATCTAGAGCTTGAAATACCATTTGACCCAGCCATCCCATTACTGGGTATAAACCCAAAGGACTATAAATCATGCTGCTATAA
+
ffffffffffffffffffffffffffffffffffffffffffffffffffffffffffffffffffffffffffffffffffffffffffffffffffffffffffffffffffffffffffffffffffffffffffffffffffffff
@cA01~tB01_KU645197.1_17332_17139_1_0_0_0_0:0:0_1:0:0_404/2
TGCAGATGCTGTTGTAATGGACCAAGAGCCTGCAGGGAACAGAACAGTGAACAGGGAGGTAGGTGCTCCTCGGCCCAGCCTCGTGGCTAGTGTTATTCCCAAAGAGTCCTGGAAAATGTGAGCACCCTCCCTCACTCAGCATTTCCCTCT
+
ffffffffffffffffffffffffffffffffffffffffffffffffffffffffffffffffffffffffffffffffffffffffffffffffffffffffffffffffffffffffffffffffffffffffffffffffffffff
@cA01~tB01_KU645197.1_4068_3945_1_0_0_0_0:0:0_0:0:0_405/2
TGGAGTGGAGATATGGGCCAGGAGTGGAGTTATGGGCCTAGAGATGGATATCTGGGCCTGGAGTGGAGATATGGGCCTAGGAAGGAGATATGGGCCTGGGTGTGGAGATATGGGACTGGAGAGGTGATATGGGCCTGGAGTGGAGATATG
+
ffffffffffffffffffffffffffffffffffffffffffffffffffffffffffffffffffffffffffffffffffffffffffffffffffffffffffffffffffffffffffffffffffffffffffffffffffffff
@cA01~tB01_KU645197.1_144570_144709_0_1_0_0_0:0:0_0:0:0_406/2
AATGTAGCCATCATTGGCGACAGTGATTCTTCCCACCACAGCGCCCATTTCCCCTGTATTCAATCCCCCTTGACCCCAAATACAGTTGGGGCCTGGGTGATGGGACCCTGATGGACACCCCCACCAGAAGCTCTGGGATTCAGGAGGTGG
+
ffffffffffffffffffffffffffffffffffffffffffffffffffffffffffffffffffffffffffffffffffffffffffffffffffffffffffffffffffffffffffffffffffffffffffffffffffffff
@cA01~tB01_KU645197.1_147219_147411_0_1_0_0_0:0:0_0:0:0_407/2
TATCATCTCTCTCTCTCTCTATTACCTCTCTGTCTGCCTGTCAGTCTCTATGTATCATCTATGTATCTATATATTTATATATGTGTCTTCTATCTATCTATCTTCATCATCATCATCATCATCATCTCTATGTATCATCTATCAATCATC
+
ffffffffffffffffffffffffffffffffffffffffffffffffffffffffffffffffffffffffffffffffffffffffffffffffffffffffffffffffffffffffffffffffffffffffffffffffffffff
@cA01~tB01_KU645197.1_130915_131070_0_1_0_0_0:0:0_1:0:0_408/2
CAATCAATCATCATCTATGTATCTATAACCTATTATCTATCATCTACCTATTTATCATCTATCTATATCTATCCATCTATCATCTGTCTTGCTCTGCCTCTCGGTCTCTCTAGTTCTCTTTGGGATCTCTGCAATTCATCCCCACATCTC
+
ffffffffffffffffffffffffffffffffffffffffffffffffffffffffffffffffffffffffffffffffffffffffffffffffffffffffffffffffffffffffffffffffffffffffffffffffffffff
@cA01~tB01_KU645197.1_50158_50026_1_0_0_0_0:0:0_0:0:0_409/2
AATTGGTTTAATATTATTTATTGAGAAGACATTCTATGCCACCTTAAACCACACGGCAGCCTTTGTCAACTCTAAAGGGACTGTGTGTACATGGATGTATTTTAGACACTGTTTCTGCTAAGGGGCTCTCTGTGTCCACACTCTTGATGA
+
ffffffffffffffffffffffffffffffffffffffffffffffffffffffffffffffffffffffffffffffffffffffffffffffffffffffffffffffffffffffffffffffffffffffffffffffffffffff
@cA01~tB01_KU645197.1_44191_44058_1_0_0_0_0:0:0_0:0:0_40a/2
CACGCACACTTCGACTCACTGACTCATTCAGCCACGGCCCCATGCTCAGGCTGTGCAGTGTGGAACCTTTTCCTATTGTTGCCATAACAAATTTCCACAAGATTCGTGGGTGAAAACAAAACGGTTTTTTAATTATCTTACAGTGCTGTA
+
ffffffffffffffffffffffffffffffffffffffffffffffffffffffffffffffffffffffffffffffffffffffffffffffffffffffffffffffffffffffffffffffffffffffffffffffffffffff
@cA01~tB01_KU645197.1_61532_61656_0_1_0_0_0:0:0_0:0:0_40b/2
CCCACAGACAGAATGTCGCGCCATTCACTCCAGCCAGCTTCAGTCATGTTTCTTCCATTTCCACCTGTGGCCCCTCATGTCTCCACCAGGTCTTAGCCAGCATTGCCAAAAGAGCCAGGAAGACCAGACCAGCCACAACAATCCTGATGG
+
ffffffffffffffffffffffffffffffffffffffffffffffffffffffffffffffffffffffffffffffffffffffffffffffffffffffffffffffffffffffffffffffffffffffffffffffffffffff
@cA01~tB01_KU645197.1_91613_91764_0_1_0_0_0:0:0_0:0:0_40c/2
TCGGATCACTTGAGGTTGGGAGTTTCAGACAAGCTTGGCCAACATGGTGAAACATCCTCTCTACAAAAAATATACAAAAAGAGTTAGCCGGGCATGGTGGCAGTTGCCTGTAATCCCAGCTACTCGAGAGGGTGAGGCAGGAGAATCACT
+
ffffffffffffffffffffffffffffffffffffffffffffffffffffffffffffffffffffffffffffffffffffffffffffffffffffffffffffffffffffffffffffffffffffffffffffffffffffff
@cA01~tB01_KU645197.1_5088_5287_0_1_0_0_0:0:0_0:0:0_40d/2
CCACCCACTGGGGGAGTGTGTGTGTGAACCCCGACATCTGTATGTCCCTGTGTGTGCGGGGGTCACAGGGCCCATGAAAAGGCTGTTCCAGAATATTCTGTTGTAGAGCTCAGGGACAGGCACCCCACCTTCCTTTTACAGACTGAAGTT
+
ffffffffffffffffffffffffffffffffffffffffffffffffffffffffffffffffffffffffffffffffffffffffffffffffffffffffffffffffffffffffffffffffffffffffffffffffffffff
@cA01~tB01_KU645197.1_109621_109426_1_0_0_0_0:0:0_0:0:0_40e/2
CATCCTGTGCGCTGCTGAGCTGAGCTAGGGGTGCGGCCGCCTGTCTGCACCGGCAGCACCATGTCGCTCATGGTCATCAGCATGGCGTGTGTTGGTGAGTCCTGGAAGGGAATAGAGGGAGGGAGCGCGGGGATGGAGATCTGGGCCCAG
+
ffffffffffffffffffffffffffffffffffffffffffffffffffffffffffffffffffffffffffffffffffffffffffffffffffffffffffffffffffffffffffffffffffffffffffffffffffffff
@cA01~tB01_KU645197.1_73971_74114_0_1_0_0_0:0:0_1:0:0_40f/2
AAGCTCTTGTTCCACTAAGTCAACCAGGGTTGGATCATGACAGACAGGAGCTCTTTCCTTGGCAAGTAGAACTTCTCTACAAATACACCACCCTCAAAAATGTTCCCCGTCCTTCCCCTTCTCAAGCCCCCAGGCATTTGTCCTCCCAGT
+
ffffffffffffffffffffffffffffffffffffffffffffffffffffffffffffffffffffffffffffffffffffffffffffffffffffffffffffffffffffffffffffffffffffffffffffffffffffff
@cA01~tB01_KU645197.1_88215_88411_0_1_0_0_0:0:0_0:0:0_410/2
ATACAAAAATTAGCCAGGCATGGTGGCATGCACCTGTAATCACAGCTACTAGGGAGGCTGAGTCAGGACAATCATTTGAACCTAGGAGGCACAGGTTGCAATGAGCCAAGATCTCACCACTTAGACTCCAGCTTGGACTAAGGAGGGAAA
+
ffffffffffffffffffffffffffffffffffffffffffffffffffffffffffffffffffffffffffffffffffffffffffffffffffffffffffffffffffffffffffffffffffffffffffffffffffffff
@cA01~tB01_KU645197.1_74410_74354_1_0_0_0_0:0:0_0:0:0_411/2
AACCTTTTCCTATGTTGCCATAACAAATTTCCACAAGCTTCGTGGATGGAAACCACATTTTAAAAAAATATCTCATGGTGCTGTAGCTCAGAAGTATGAAATGCATCATCTCACTGGGCTAAAATCAAGGTGACAGCAAGGCTGCCTTCC
+
ffffffffffffffffffffffffffffffffffffffffffffffffffffffffffffffffffffffffffffffffffffffffffffffffffffffffffffffffffffffffffffffffffffffffffffffffffffff
@cA01~tB01_KU645197.1_14075_13921_1_0_0_0_0:0:0_0:0:0_412/2
TTCAGATATTTGTGACATTAATGAAAAACACGGATTGAACCCCTGAAAGATTGGCGGAAGGATTTTGCACACACAGCTGTCAGCCGTGAAGGCACAAAGGTGAAAACAATCTGATGTGGAAGGAAGAGGCTCTGCCTCAAATGCTGGGAA
+
ffffffffffffffffffffffffffffffffffffffffffffffffffffffffffffffffffffffffffffffffffffffffffffffffffffffffffffffffffffffffffffffffffffffffffffffffffffff
@cA01~tB01_KU645197.1_111484_111304_1_0_0_0_0:0:0_0:0:0_413/2
CTCACACACTTCAGCGTTTCCATGACGGTAGGGGCTGCAGTGTGGCTGCTGTCATTCTACCAGAAGAGGTGGGAAACCACAGCCATGGCCCTGACATTCCAAATCCTCTGATGGGGGCTCAGTTGGTTATTTTCATTCAGGCATCTGCTG
+
ffffffffffffffffffffffffffffffffffffffffffffffffffffffffffffffffffffffffffffffffffffffffffffffffffffffffffffffffffffffffffffffffffffffffffffffffffffff
@cA01~tB01_KU645197.1_129367_129206_1_0_0_0_0:0:0_0:0:0_414/2
GCATGGTGGCAGGTGCATGTAATCCTAGCGACTTGGGAGGCTGAGGGCAGGAGAATCACTTGAACCCAGGAGACAGAGGTTGCAGTAAGCCTAGACCACACCACTTCACTCCAGCCTGGGCAAAGGAGTGAGACTCTGTCGCCAAAATTA
+
ffffffffffffffffffffffffffffffffffffffffffffffffffffffffffffffffffffffffffffffffffffffffffffffffffffffffffffffffffffffffffffffffffffffffffffffffffffff
@cA01~tB01_KU645197.1_24177_24436_0_1_0_0_0:0:0_0:0:0_415/2
TCTGCTCCCTTCCATCATTCTCACCACTCCTCTGCCCTCTTTTCTCTCTCTTTATGTGTCTGTGAGTCTCTCAATCTCCTTCCTCTGGCTCATTCTCTGTGTGTTTATGTCTTTGCTTTTTGGTGTCCCTGATTTCTCTCTGTGCCTCTC
+
ffffffffffffffffffffffffffffffffffffffffffffffffffffffffffffffffffffffffffffffffffffffffffffffffffffffffffffffffffffffffffffffffffffffffffffffffffffff
@cA01~tB01_KU645197.1_158711_158805_0_1_0_0_0:0:0_0:0:0_416/2
CGTACATCACCTCCTGAGGGTCTTGTTCATCAGAGTCCTGGAGAGAGGGAAATGCTGAGTGAGGGAGGGTGCTCACATTTTTCAGGACTATTAGGGATAAGACTGTATCCGTGAGGCTGGGCCGAGGAGGACCTACCTGCCTATTCACTG
+
ffffffffffffffffffffffffffffffffffffffffffffffffffffffffffffffffffffffffffffffffffffffffffffffffffffffffffffffffffffffffffffffffffffffffffffffffffffff
@cA01~tB01_KU645197.1_137344_137183_1_0_0_0_1:0:0_0:0:0_417/2
GGAATCCCTACATGATTAATATGACTGACATGAAAATAAAGGAGGCCCAGGGGCGTAACTGGAATCTAGGAGACCGTGGAAAAGGCAATTCCCGACCCACTGGTGAAATGTGGTGCTGATTTTGACACTAAGTGGATGAAGCAGATGGAT
+
ffffffffffffffffffffffffffffffffffffffffffffffffffffffffffffffffffffffffffffffffffffffffffffffffffffffffffffffffffffffffffffffffffffffffffffffffffffff
@cA01~tB01_KU645197.1_113513_113419_1_0_0_0_0:0:0_0:0:0_418/2
GCCATGGATGGGATGATAAAGAGAGACACCTTCTAAATTCACAAACTCTCTTCCTAGGATTCCGCAGAAAACCTTCCCTCCTGGCCCACCCAGGTCCCCTGGTGAAATCAGAAGAGACAGTCATCCTGCAATGTTGGTCAGATGTCATGT
+
ffffffffffffffffffffffffffffffffffffffffffffffffffffffffffffffffffffffffffffffffffffffffffffffffffffffffffffffffffffffffffffffffffffffffffffffffffffff
@cA01~tB01_KU645197.1_133758_133602_1_0_0_0_0:0:0_0:0:0_419/2
CCATACTTTTCTCCGTAATGGCTGTACTAATTTACACTCCTCCCAACAGGGTACCAGGGTTCTCCTTTCTCTACCACCTTGCCAGCATTTCTTTTGCCTGTCTTGCAGCTAAAAGCCATTTTATTTTATTTCATTTTATTTTGAGATGGA
+
ffffffffffffffffffffffffffffffffffffffffffffffffffffffffffffffffffffffffffffffffffffffffffffffffffffffffffffffffffffffffffffffffffffffffffffffffffffff
@cA01~tB01_KU645197.1_57934_57719_1_0_0_0_1:0:0_0:0:0_41a/2
TTTACTTATATGATGTTTTGTTTTGTGGTATACATAATTCTATCTTTTTCAGAAATTACACAGGGGCATGTTTTCATACACTATCGTATGGTCCATATTCATTTTTGGCATAGCCATATTTTTAGTTCTTCCTCTGCTCTTAGTTATTGT
+
ffffffffffffffffffffffffffffffffffffffffffffffffffffffffffffffffffffffffffffffffffffffffffffffffffffffffffffffffffffffffffffffffffffffffffffffffffffff
@cA01~tB01_KU645197.1_30173_30127_1_0_0_0_0:0:0_0:0:0_41b/2
GTGGTCCTTCCCCCAGCCTCTCAGGTAGAACAGCAGCCTAACATGTGTCTCCCGAGATCACAAAGAGTAGGACGTTTCACAGGGGCTTCAACACGATTTCCTGGCTGTTGGACATAAGATAACTCTATTTCGCTTTTTTATCTTGATTTC
+
ffffffffffffffffffffffffffffffffffffffffffffffffffffffffffffffffffffffffffffffffffffffffffffffffffffffffffffffffffffffffffffffffffffffffffffffffffffff
@cA01~tB01_KU645197.1_5663_5766_0_1_0_0_1:0:0_0:0:0_41c/2
TGGAGAATCAGTTCCTTGACTTTTCCAGCCTCTATAGGCCACCTGCATTCATGGATCTTGGCCTTCCTCCACCTTCAAAGCTGGTGAAGACTTCCACTGGACTGCTCTAATCCCCACTCCCCTCTTCCTCCTCCTTTCATGTGCACCCTT
+
ffffffffffffffffffffffffffffffffffffffffffffffffffffffffffffffffffffffffffffffffffffffffffffffffffffffffffffffffffffffffffffffffffffffffffffffffffffff
@cA01~tB01_KU645197.1_14172_13913_1_0_0_0_0:0:0_0:0:0_41d/2
TCTCACTATTCAGATATTTGTGACATTAATGAAAAACACGGATTGAACCCCTGAAAGATTGGCGGAAGGATTTTGCACACACAGCTGTCAGCCGTGAAGGCACAAAGGTGAAAACAATCTGATGTGGAAGGAAGAGGCTCTGCCTCAAAT
+
ffffffffffffffffffffffffffffffffffffffffffffffffffffffffffffffffffffffffffffffffffffffffffffffffffffffffffffffffffffffffffffffffffffffffffffffffffffff
@cA01~tB01_KU645197.1_6708_6842_0_1_0_0_0:0:0_0:0:0_41e/2
TGACATCTGACCAACATTGCAGGATGACTGTCTCTTCTGATTTCACCAGGGGACCTGGGTGGGCCAGGAGGGAAGGTTTTCTGTGGACTCCTAGGAAGAGAGGTTGTGAGTTTAGAAGGTGTCTCTCTTTATCATCCCATCCATGGCACC
+
ffffffffffffffffffffffffffffffffffffffffffffffffffffffffffffffffffffffffffffffffffffffffffffffffffffffffffffffffffffffffffffffffffffffffffffffffffffff
@cA01~tB01_KU645197.1_22371_22493_0_1_0_0_0:0:0_0:0:0_41f/2
ACCCATTTCACTACTGGAGACAGAAATAGGACCCTGTTTTTCCTGGGCTAAAATCAAGGCATCTGCAGGGCTTCGTTCCCTCTGGAGACTCTGGAGAATCATTTCCTTGACTTTTCCAACCTCTACAGGCCACCTGCATTCATGGCTCCT
+
ffffffffffffffffffffffffffffffffffffffffffffffffffffffffffffffffffffffffffffffffffffffffffffffffffffffffffffffffffffffffffffffffffffffffffffffffffffff
@cA01~tB01_KU645197.1_23096_23306_0_1_0_0_0:0:0_0:0:0_420/2
TGCTGGTGTCTGTCTCTCTCCTTCCTCTCTGTGTCTTCATGTTCTTTTCTGGGCCCATAACTCCTGGTGCAGGTCCTTCCATCTGTCTCCCTCCCTCTTCTCTGTCCCTCTGTCTCTAGTCGCCTCTGATTCCCTTCCCACTGGGCTTAG
+
ffffffffffffffffffffffffffffffffffffffffffffffffffffffffffffffffffffffffffffffffffffffffffffffffffffffffffffffffffffffffffffffffffffffffffffffffffffff
@cA01~tB01_KU645197.1_20256_20116_1_0_0_0_1:0:0_0:0:0_421/2
TAGAGATGGAGTGATGGGCCTAGAAGTGGAGATCTGGGCCTGGAGTGCCGATAGGAACCTGGAGGGGAGATAGGAGCCTGGAGTGGAGATATGGGCCTGGAGGTGGAGTTATAGGCCTATAGTAGAGATATGGGCCTGGAGTGGAGATTT
+
ffffffffffffffffffffffffffffffffffffffffffffffffffffffffffffffffffffffffffffffffffffffffffffffffffffffffffffffffffffffffffffffffffffffffffffffffffffff
@cA01~tB01_KU645197.1_56880_57004_0_1_0_0_0:0:0_1:0:0_422/2
CTCCCAGTAATATTCCTGCAAATATACATGGAGTAAGAGTCGCGGAAATAAATGGACAGGTAGGCAAATCCACGGCCACAGTGGGGTGTTTAACACTCCTCTTTTCTCAGTTGTTGATAGAAGTGGTTCAGGCAATTAGAGAGGATTTAG
+
ffffffffffffffffffffffffffffffffffffffffffffffffffffffffffffffffffffffffffffffffffffffffffffffffffffffffffffffffffffffffffffffffffffffffffffffffffffff
@cA01~tB01_KU645197.1_68404_68226_1_0_0_0_0:0:0_0:0:0_423/2
GCATATTACATATCAAGGAGAGTTTGAATCTCAGGTAGAAACAAAAAAAAATACATCAAAAGTTCCTCATGTGAGTGCAGAATTCAATCGTCCCGTGCAGGGGTAAGTGAGTCTGAGATGTGTTTTGAGCCTGGCCGTTGCGCATGATGT
+
ffffffffffffffffffffffffffffffffffffffffffffffffffffffffffffffffffffffffffffffffffffffffffffffffffffffffffffffffffffffffffffffffffffffffffffffffffffff
@cA01~tB01_KU645197.1_162303_162051_1_0_0_0_0:0:0_0:0:0_424/2
AGCCAAGATGGCACCACTGCACTCTAGCCTGGGGGACAGAGTAAGACTTCCTCTCAAAAAAAAAAAAAAAAAAAAACAATAACCCTGCGAGATGATGGATATAACTAGCTTGACTATGATGATCATGTCACCATGTATACATACATCAAA
+
ffffffffffffffffffffffffffffffffffffffffffffffffffffffffffffffffffffffffffffffffffffffffffffffffffffffffffffffffffffffffffffffffffffffffffffffffffffff
@cA01~tB01_KU645197.1_29128_29269_0_1_0_0_0:0:0_0:0:0_425/2
TCCTGCAGTGCTGGGAATTGCCTTTTCCACGGCCTGAGCATGGGGCCGTGGCTGAATGAGTCAGTGAGTCGAAGTGTGCGTGCATGAGCTCCGTTCTCTGTTAAGGCAAAGCTCTTGCTCTGCTGAGTCAGCCAGGGTTGCTTCATGACC
+
ffffffffffffffffffffffffffffffffffffffffffffffffffffffffffffffffffffffffffffffffffffffffffffffffffffffffffffffffffffffffffffffffffffffffffffffffffffff
@cA01~tB01_KU645197.1_110084_109926_1_0_0_0_0:0:0_1:0:0_426/2
TGCAGATATGGACCTGGAGTGGAGATATGGCCCTGGAGTGGAGATGTGGGTCTGGAGTGGAGATACGGGCCTGGAGGTGGAGATAAGGGCCTGGAGTGGAGATATGGGCCTGGAGTGGAGATATGAGCCTGGAGATGGAGATATGGGCCT
+
ffffffffffffffffffffffffffffffffffffffffffffffffffffffffffffffffffffffffffffffffffffffffffffffffffffffffffffffffffffffffffffffffffffffffffffffffffffff
@cA01~tB01_KU645197.1_60258_60433_0_1_0_0_0:0:0_0:0:0_427/2
TTAACCAAGGTGGTGAAAGATCTGTACCAGGAAAGGTGTAAGACACCAATGAAAGCAATTATAGATAATACAAAAAAAAAAAAGAAAAAAAATCCCACGCTCATGGATCATAAGAATTAATATTGTTAAAATGACCATACTGCCTAAAGC
+
ffffffffffffffffffffffffffffffffffffffffffffffffffffffffffffffffffffffffffffffffffffffffffffffffffffffffffffffffffffffffffffffffffffffffffffffffffffff
@cA01~tB01_KU645197.1_69075_69247_0_1_0_0_0:0:0_0:0:0_428/2
GCTCCATCAGAGGATTTGGAATGGCAGGGTCGTGGCTGTGGTTCCCCCACCTCTTCTGGCAGAATGACAGCAGCCACACTGCAGCCCCTACCGTCATGGAAACGCTGGAGGGTGTGAGTTACCCTCTTGTCCTCAGAGGACCTGCTGTTC
+
ffffffffffffffffffffffffffffffffffffffffffffffffffffffffffffffffffffffffffffffffffffffffffffffffffffffffffffffffffffffffffffffffffffffffffffffffffffff
@cA01~tB01_KU645197.1_79672_79565_1_0_0_0_1:0:0_0:0:0_429/2
TGAGCTTCTGGAAGCAGGGTGGAGCCTCATTTGTCTCTGAGACTCCAATTTCCATCCAAAGATGCAGCACATAAGAGGTTCCAAGGATCGTGAATCACATGAACAAGTGATATTCTTACTCTCTGCAGACCTGGAAAGCTGGCAGAGTCA
+
ffffffffffffffffffffffffffffffffffffffffffffffffffffffffffffffffffffffffffffffffffffffffffffffffffffffffffffffffffffffffffffffffffffffffffffffffffffff
@cA01~tB01_KU645197.1_103305_103181_1_0_0_0_0:0:0_0:0:0_42a/2
TAACAGAGTGTTGGCCATGAACCAACCTCAAAGATTTCCTTTGAGTAGAAGACAGGCATCCTCATTTCCTCACCTCTCTCCTGTCCTGTGTTCTAGGAAACTCTTCAAGTAGTTCATCTTCACCCACTGAACCAAGCTCCAAAACTGGTG
+
ffffffffffffffffffffffffffffffffffffffffffffffffffffffffffffffffffffffffffffffffffffffffffffffffffffffffffffffffffffffffffffffffffffffffffffffffffffff
@cA01~tB01_KU645197.1_64949_65111_0_1_0_0_0:0:0_0:0:0_42b/2
CTTTGCAGAAACTTTCAATTTGATATAATGTTATTTGTCTACTTTTGCTTTTGTTGCCTGGGCCTTTGGGTTAATATCCAAAATGGTTTTGCCCAAGCCAGTGGAGTTTTCCCTTGATTTCTTTTAGTAGTTTTTTTTTTTTTTTTAAGA
+
ffffffffffffffffffffffffffffffffffffffffffffffffffffffffffffffffffffffffffffffffffffffffffffffffffffffffffffffffffffffffffffffffffffffffffffffffffffff
@cA01~tB01_KU645197.1_21405_21296_1_0_0_0_0:0:0_1:0:0_42c/2
GGGTGCGTGGTGGGGAAGTGGTAGGAACAGCAGATCCTCTGAGGACAAAGGTGTTACTCACACTTCAGCGTTTGCATGACGGTAGGGGCTGCAGTGTGGCTGCTGTCACTCCACCAGAAGAGGTGGGAAACCACAGCCATGGCCCTGACA
+
ffffffffffffffffffffffffffffffffffffffffffffffffffffffffffffffffffffffffffffffffffffffffffffffffffffffffffffffffffffffffffffffffffffffffffffffffffffff
@cA01~tB01_KU645197.1_138423_138364_1_0_0_0_0:0:0_0:0:0_42d/2
GCTTCAACACTATTTTCTGGCTGTTTGACATAAGAGAATCTTGCTTCGCTATTTTTAATCGTGATTTCACCTTTGTTTCCTTTCCTTGGTGAATGCAATTTGTTTGACTCAAGAATGCTGTGGATGTAGAAATCCTAAAGCACATTCGCT
+
ffffffffffffffffffffffffffffffffffffffffffffffffffffffffffffffffffffffffffffffffffffffffffffffffffffffffffffffffffffffffffffffffffffffffffffffffffffff
@cA01~tB01_KU645197.1_61467_61672_0_1_0_0_0:0:0_0:0:0_42e/2
CCCATCTGGCCAATCTCCCACAGACAGAATGTCGCGCCATTCACTCCAGCCAGCTTCAGTCATGTTTCTTCCATTTCCACCTGTGGCCCCTCATGTCTCCACCAGGTCTTAGCCAGCATTGCCAAAAGAGCCAGGAAGACCAGACCAGCC
+
ffffffffffffffffffffffffffffffffffffffffffffffffffffffffffffffffffffffffffffffffffffffffffffffffffffffffffffffffffffffffffffffffffffffffffffffffffffff
@cA01~tB01_KU645197.1_20423_20644_0_1_0_0_1:0:0_0:0:0_42f/2
CCCTAGGCCTGTATCTCCACTCCAGGCCCATATCTCCACTCCAGGCCGATATTTCCATCATAGGCCCATATCGCCAATCCAGGCCCATATCGCCAATCCAGGCCAAGATCTCCACTGTAAGCCCATATCTCCAATCCAGGCCCATATCTC
+
ffffffffffffffffffffffffffffffffffffffffffffffffffffffffffffffffffffffffffffffffffffffffffffffffffffffffffffffffffffffffffffffffffffffffffffffffffffff
@cA01~tB01_KU645197.1_78280_78153_1_0_0_0_0:0:0_0:0:0_430/2
CGCTGGTGCTCCAAAAAAAAAAGTAAGCCTCACGAAGCAGAGGCCAGAGAACTCAGGGCCCTGTGCGGAAGCAGGATGGGAGCACGCAGGTGTGTGTTCCTCACTGGCAGGAAAGTCTCTGGCCCAAGGCAGGAGCCAGAGGCAGAGCTT
+
ffffffffffffffffffffffffffffffffffffffffffffffffffffffffffffffffffffffffffffffffffffffffffffffffffffffffffffffffffffffffffffffffffffffffffffffffffffff
@cA01~tB01_KU645197.1_153342_153254_1_0_0_0_0:0:0_0:0:0_431/2
GTTGAAGGAAGAGGCTCTGCCTCAAATGCTGGGAATGACGTGGGGAGAATGACAAGACGACTGTAGAGAGACGGAGAGCACACTGGGTACACAGGAAACTAAGGAGCAACAAGGAGTGTGTGTTTGACACTCACAGCCATTGGACTCACC
+
ffffffffffffffffffffffffffffffffffffffffffffffffffffffffffffffffffffffffffffffffffffffffffffffffffffffffffffffffffffffffffffffffffffffffffffffffffffff
@cA01~tB01_KU645197.1_155217_155108_1_0_0_0_0:0:0_0:0:0_432/2
CAGGCTGTTCTGAGACGTTCCTCCTGATCTCAGGACGTTGCTGTCTTAGTCCATTTTTGTTGCTATAAAAGAACACTTGAGCCTGGGTTACTTCTTTTTTTTTTTTTTTTTTTGTATAGTGCTTCTGATGAGCTTTTTTTTTAAATTTTT
+
ffffffffffffffffffffffffffffffffffffffffffffffffffffffffffffffffffffffffffffffffffffffffffffffffffffffffffffffffffffffffffffffffffffffffffffffffffffff
@cA01~tB01_KU645197.1_71945_71823_1_0_0_0_0:0:0_0:0:0_433/2
TGCCAGGCGCCTATAATCCCAGCAACTTGGGAGGCTGAGGCGGGAGAGTGGCTTAAACCCAGGAGGAGGAGGTTGCAGTGAGCTGAGATCATGCCACTGCACTGCAGCCTGGTGACACAGAGAGACTCTGTCTCTAAATAAATAAATAAA
+
ffffffffffffffffffffffffffffffffffffffffffffffffffffffffffffffffffffffffffffffffffffffffffffffffffffffffffffffffffffffffffffffffffffffffffffffffffffff
@cA01~tB01_KU645197.1_129367_129526_0_1_0_0_0:0:0_0:0:0_434/2
AAGAGGAACCAGGATAGGCTGCACATCCAGGCTCTTAGCAGCCTGGTTCAATCTCTTTTGGACGAATTGGAATCCTTGGCAGGAGGTATGAACTGATCAGTAAGGCAGGCACCAGTGGCCACACACCCTGTTCCTGGTAGGGACTGGGAG
+
ffffffffffffffffffffffffffffffffffffffffffffffffffffffffffffffffffffffffffffffffffffffffffffffffffffffffffffffffffffffffffffffffffffffffffffffffffffff
@cA01~tB01_KU645197.1_132108_132237_0_1_0_0_0:0:0_0:0:0_435/2
CTGAGGGAACCTCTGATCTCCCCAAACTGAGCCCAGTCTCCCTCCTCTGGGTCTCTCCTGACCGCTTTCTCCATCTGCCTGGGTGCCTGGAGCCCTGGCCGTGGGCCTCCATGCAGGCCATGTAGGAGGGTTTGGAGGTGCCCTGTCGGC
+
ffffffffffffffffffffffffffffffffffffffffffffffffffffffffffffffffffffffffffffffffffffffffffffffffffffffffffffffffffffffffffffffffffffffffffffffffffffff
@cA01~tB01_KU645197.1_130215_130108_1_0_0_0_0:0:0_0:0:0_436/2
CACTTTGCGCCTCATTGGAGAACACCATGATGGGGTCTCCAAGGCCAACTTCTCCATCAGTCGCATGAAGCAAGACCTGGCAGGGACCTACAGATGCTACGGTTCTGTTACTCACTCCCCCTATCAGTTGTCAGCTCCCAGTGACCCTCT
+
ffffffffffffffffffffffffffffffffffffffffffffffffffffffffffffffffffffffffffffffffffffffffffffffffffffffffffffffffffffffffffffffffffffffffffffffffffffff
@cA01~tB01_KU645197.1_26430_26517_0_1_0_0_0:0:0_0:0:0_437/2
GAGAATGTGGTACATTTGCATAGTGGAGACTACTCTTCCATAGAAAGAAAAACATCCTGATATTTGCAGCCACATGGATGGAACTGGAGGTCATTACAAAGATTCCCATTTCTTACCCATATACAGGAGCTAAAAGGTGGATCTCATGAA
+
ffffffffffffffffffffffffffffffffffffffffffffffffffffffffffffffffffffffffffffffffffffffffffffffffffffffffffffffffffffffffffffffffffffffffffffffffffffff
@cA01~tB01_KU645197.1_156660_156440_1_0_0_0_0:0:0_2:0:0_438/2
GGAAGGGATCCAGTTTCAGCTTTCTACCTATGGCTAGTCAGTTTTCCCAGCACCATTTATTAAATAGGGAGTCCTTTCCCCATTGCTTGTTTTTCTCAGGTGTGTCAAAGATCACATAGTTGTAGATATGTGGCATTATTTCTGAGGGCT
+
ffffffffffffffffffffffffffffffffffffffffffffffffffffffffffffffffffffffffffffffffffffffffffffffffffffffffffffffffffffffffffffffffffffffffffffffffffffff
@cA01~tB01_KU645197.1_43683_43554_1_0_0_0_0:0:0_0:0:0_439/2
ATAGTTGGCCTTCACCCACTGAACCAAGCTCCAAAACCGGTGAGTACAGAACCCTCTTATATCCGCTTTTGGAACCCTGGGGAGGTGGGAACCTTGGATTCAGGCGTTGACTCAGCATCTCACAGCTCTGACATTGTACACTTGTCTTCC
+
ffffffffffffffffffffffffffffffffffffffffffffffffffffffffffffffffffffffffffffffffffffffffffffffffffffffffffffffffffffffffffffffffffffffffffffffffffffff
@cA01~tB01_KU645197.1_79084_79181_0_1_0_0_0:0:0_0:0:0_43a/2
CACGTGTCTAAGTGCCGTGTTAAGAGAGAGCCTCTTGTATGTTTGGAATTGTGAGTTCCTCAGTGTGATTGCAGCCTCAAGTAGACTAGGAAGTAAGCCAGTTAGGTTGGAGAGGTGGGCAGGGGTCAAGTGAAATAGAGAATTGTGGGC
+
ffffffffffffffffffffffffffffffffffffffffffffffffffffffffffffffffffffffffffffffffffffffffffffffffffffffffffffffffffffffffffffffffffffffffffffffffffffff
@cA01~tB01_KU645197.1_112835_112844_0_1_0_0_0:0:0_0:0:0_43b/2
CTGGCTCCTGGTGCTGGTTGGAGGAGTATCAACCGCTCCCTATGTGGATGGAGCCTGGTGGTGGCATCATCATCCCTCACTTGCTGATCTTGGTGTAGCCAACCTTCTCCTTGTTTGGTTTCTTTAATTAATTAATTTTGGAGACAGAGT
+
ffffffffffffffffffffffffffffffffffffffffffffffffffffffffffffffffffffffffffffffffffffffffffffffffffffffffffffffffffffffffffffffffffffffffffffffffffffff
@cA01~tB01_KU645197.1_122356_122490_0_1_0_0_0:0:0_0:0:0_43c/2
TACTCTCTCTCTTGCCGTGTGATCTCTGCGGTCTCTGCACAGACAGACCCTCCTTCCCTTCTGCCAGAGTGGGAGCAGCCTGAGGCCGTCACAAGAAATAGATTCTGGTGCCATGCTTCCAGTACAGCCTGCAGAACGGTGAGGCAAACC
+
ffffffffffffffffffffffffffffffffffffffffffffffffffffffffffffffffffffffffffffffffffffffffffffffffffffffffffffffffffffffffffffffffffffffffffffffffffffff
@cA01~tB01_KU645197.1_67184_67372_0_1_0_0_0:0:0_0:0:0_43d/2
AAAAAGTGAATCCACCATGATCAAGTCAACTTTATTCTTAGGGTGCAAGGTTGGTTGAACATACACAATCAATACATGTGATTCATCACCTAAACAAAACTAAAAACAAAAACCACATGATCTTCTCAACACACATGTAGAACATACTTT
+
ffffffffffffffffffffffffffffffffffffffffffffffffffffffffffffffffffffffffffffffffffffffffffffffffffffffffffffffffffffffffffffffffffffffffffffffffffffff
@cA01~tB01_KU645197.1_110225_110418_0_1_0_0_0:0:0_0:0:0_43e/2
CCCATAACTACACTCCAGGATCATATCTCCACTCCAAGCCCATATCTCCACAACAGGCCCATATCTCCACTCCAGTCCCATATCTCCACCCCACGCCCATATCTCCACTCCAGGCCCATATCTCCATTCCAGGCCCATATCTCCACCCCA
+
ffffffffffffffffffffffffffffffffffffffffffffffffffffffffffffffffffffffffffffffffffffffffffffffffffffffffffffffffffffffffffffffffffffffffffffffffffffff
@cA01~tB01_KU645197.1_148967_148742_1_0_0_0_0:0:0_0:0:0_43f/2
ATTTACCAACTTTACCATTTTTAAAAGTAAAATCTAGTGGTCATAAATACCTTTATATGCTGGGTGTGGTGGTTCACGGTTGTAATCTTGGCGCTTTGAGAGGCCAAGAAAGGTGGATCATTTAAGATCAGGGACTCGAGATCAGCCTGG
+
ffffffffffffffffffffffffffffffffffffffffffffffffffffffffffffffffffffffffffffffffffffffffffffffffffffffffffffffffffffffffffffffffffffffffffffffffffffff
@cA01~tB01_KU645197.1_59192_59281_0_1_0_0_0:0:0_0:0:0_440/2
CCATCTCTACTAAATATACAAAAGATTAGCTGGGCATGGTGGTGTGGTTCTGTAATCCCAGCTACTCAGGAGGTTGAGGCAGGAGAATCATTTGAACCTGGTTGGTGGAGGTTGCAGCGCGTGGAGATGGCGGCACTGCACTCCAGCCTG
+
ffffffffffffffffffffffffffffffffffffffffffffffffffffffffffffffffffffffffffffffffffffffffffffffffffffffffffffffffffffffffffffffffffffffffffffffffffffff
@cA01~tB01_KU645197.1_125794_125727_1_0_0_0_0:0:0_0:0:0_441/2
CTCAAACTCCTTATATCAGTTGATTCCGCCCACCTCGGCTTCCCGAACGTGCTGGGGGAAACTTGATTTTCTATAGCATTATGTTACTGGATATTTCCTGTAAAATTTAAAATGAGGGAGGGAGAGAGACAGAGAGAGAGCAAACTCCAG
+
ffffffffffffffffffffffffffffffffffffffffffffffffffffffffffffffffffffffffffffffffffffffffffffffffffffffffffffffffffffffffffffffffffffffffffffffffffffff
@rand_0_0_0_0_1_1_0:0:0_0:0:0_442/2
ATGGCCTCTTCGTCATTTCCGCGACCACGAGTGAGCTGCAAAAGCAGCCTCGCGGTGGCAGTTCGTAGGTAGTTTCGCCAGTCAGTCCTCTGCGGTTCAACCCACATGCCCTATCCATCAAGCCACTCACCTTTAACCCTATCGGCATGT
+
ffffffffffffffffffffffffffffffffffffffffffffffffffffffffffffffffffffffffffffffffffffffffffffffffffffffffffffffffffffffffffffffffffffffffffffffffffffff
@cA01~tB01_KU645197.1_44768_44860_0_1_0_0_0:0:0_0:0:0_443/2
ATATACAAAAAGAATTAGCCGGGCACGGTGGCAGTTGCCTGTAATCCCAGCTACTCGAGAGGCGGAGGCAGGAGAATCACTTGAATCCAGGAGACGCAGGTTGCAGTGAGCCAAGATCGTGACACTGCACTGTAGCCTGGAAGACAGAGG
+
ffffffffffffffffffffffffffffffffffffffffffffffffffffffffffffffffffffffffffffffffffffffffffffffffffffffffffffffffffffffffffffffffffffffffffffffffffffff
@cA01~tB01_KU645197.1_27946_28056_0_1_0_0_0:0:0_0:0:0_444/2
TCAGCCACCATGCCCAGCCCATCCAATGGACTTTGACAAAGGTGCCAAGAACTCACAATCAGGAAAGGACAGTCTTTTCAATAAACAGTGCAGGGAAACCTGGACATCGACATGCAGAGGAATGAAACTGCACCTCTGCCTGTCACTATA
+
ffffffffffffffffffffffffffffffffffffffffffffffffffffffffffffffffffffffffffffffffffffffffffffffffffffffffffffffffffffffffffffffffffffffffffffffffffffff
@cA01~tB01_KU645197.1_4620_4438_1_0_0_0_0:0:0_0:0:0_445/2
TGCTGCAGGGGGCCTGGCCACATGAGGGTGAGTCCTTCTCCAAACCTTCGGGTGTCATCTCCCCACATAAGAGGATTTTCCTGAAACAGGAGGGAAGTCCTGTCGGGGAGTCTCTCATAAACTAGGAAGAGAGGACCCTGGGGTGCTCAG
+
ffffffffffffffffffffffffffffffffffffffffffffffffffffffffffffffffffffffffffffffffffffffffffffffffffffffffffffffffffffffffffffffffffffffffffffffffffffff
@cA01~tB01_KU645197.1_131150_131283_0_1_0_0_0:0:0_0:0:0_446/2
GTGCCTATCTACAAATTCTCTACCTGTCATCTATATCTATATATCATCTATTTATCCATCAATTGTCTATCTATCCATCAATCATCTATTATCTATATCTATGTATCATCTCTCTCTCTCTATGATTTCTCTATGTCTGCCTCTGTATCT
+
ffffffffffffffffffffffffffffffffffffffffffffffffffffffffffffffffffffffffffffffffffffffffffffffffffffffffffffffffffffffffffffffffffffffffffffffffffffff
@cA01~tB01_KU645197.1_123624_123829_0_1_0_0_0:0:0_0:0:0_447/2
CCCTCAAGGCCTGACTGTGGTGCTCGTGGACAGAAGACAGCTTTGGATCTGGACTCAGCATTTGGAAGTTCTATGTACATGCTGGTATCTGTTGGAGGTGTCTTGGGCCTCTGAGAAGGGGAAGTGATTTTTCTCTGTGTGAAAACACAG
+
ffffffffffffffffffffffffffffffffffffffffffffffffffffffffffffffffffffffffffffffffffffffffffffffffffffffffffffffffffffffffffffffffffffffffffffffffffffff
@cA01~tB01_KU645197.1_157708_157492_1_0_0_0_0:0:0_0:0:0_448/2
TCTGCATCTATTGAGATAATCGTCCGGTTTTTGTCTTTGGTTCTGTTTATATGATGGATTACATTTATTGATTTGCATATATTGAACCAGCCTTGCATCCCAGAGCCTGGGCAACTTCTAGAGAAAACAGATTTGTTTGCCTCACAGTTC
+
ffffffffffffffffffffffffffffffffffffffffffffffffffffffffffffffffffffffffffffffffffffffffffffffffffffffffffffffffffffffffffffffffffffffffffffffffffffff
@cA01~tB01_KU645197.1_12766_12644_1_0_0_0_0:0:0_0:0:0_449/2
AAGGGAACATCTGATGAGGGCGAGGTGTTTTAGAGAAGTTCCACTTGCCAAGGAATGAATTACTGTTGGTCATGAAGCAACCCTGGCTGACTCAGCAGAGCAACAGCCTTGCCGTAACAGAGAACGGAGCTCATGCACGCACACTTCGAC
+
ffffffffffffffffffffffffffffffffffffffffffffffffffffffffffffffffffffffffffffffffffffffffffffffffffffffffffffffffffffffffffffffffffffffffffffffffffffff
@cA01~tB01_KU645197.1_160_28_1_0_0_0_0:0:0_0:0:0_44a/2
CTATGGTTACTACAACTGAGAAAGCAGGAGGAAGCTAGGTCTCCCGCCATCTGGGTGCTTGTCCTAAAGAGACGTTGTATGTGGTTACCTGTCAATCAAGAAATGTGAGACAATTCATATAGAGGAACTGCTATGATTAGCTTCTTATTG
+
ffffffffffffffffffffffffffffffffffffffffffffffffffffffffffffffffffffffffffffffffffffffffffffffffffffffffffffffffffffffffffffffffffffffffffffffffffffff
@cA01~tB01_KU645197.1_125521_125666_0_1_0_0_0:0:0_0:0:0_44b/2
CAGTAACATAATGCTATAGAAAATCAAGTTTCCCCCAGCACGTTCGGGAAGCCGAGGTGGGCGGAATCAACTGATATAAGGAGTTTGAGAGCAGCCTGGCCAACACAGTGAAACCGTGTCTCTGCTAAACATCCAAAAATTAGCCGTGCC
+
ffffffffffffffffffffffffffffffffffffffffffffffffffffffffffffffffffffffffffffffffffffffffffffffffffffffffffffffffffffffffffffffffffffffffffffffffffffff
@cA01~tB01_KU645197.1_40991_41182_0_1_0_0_0:0:0_0:0:0_44c/2
AGCCACATGGATGGAACTGGAGGTCATTAAAAAGATTCCCATTTCTCACCCATATACAGGAGCTAAAAGGTGGATCTCATGAAGGTAGAGAGTAGAATGGTGGCTACTGGAGGACAGGAAGAAAAGGGTGGAGGGTAAAAAAAATGTATA
+
[truncated: 3,239,805 more chars]
