# Supplementary material for: Accurate and Efficient KIR Gene and Haplotype Inference From Genome Sequencing Reads With Novel K-mer Signatures
Source: Front Immunol. 2020 Nov 26;11:583013. doi: 10.3389/fimmu.2020.583013 (PMC7727328; doi:10.3389/fimmu.2020.583013)
Supplement: Supplemental Data Sheet 2 — Raw reads from synthetic evaluation, whose results are in Table 2 . Each of the six simulated individuals have a pair of fastq files for each parental haplotype. [file DataSheet_2.zip › 2/KU645197_paired.bwa.read1.fastq]

@cA01~tB01_KU645197.1_5243_5392_0_1_0_0_0:0:0_0:0:0_0/1
TAGGACATGTCATTCTTCGGTGTCACTCTTATCTTGGGTTTAACAACTTCAGTCTGTAAAAGGAAGGTGGGGTGCCTGTCCCTGAGCTCTACAACAGAATATTCTGGAACAGCCTTTTCATGGGCCCTGTGACCCCCGCACACACAGGGA
+
ffffffffffffffffffffffffffffffffffffffffffffffffffffffffffffffffffffffffffffffffffffffffffffffffffffffffffffffffffffffffffffffffffffffffffffffffffffff
@cA01~tB01_KU645197.1_30484_30299_1_0_0_0_0:0:0_0:0:0_1/1
GCTTTCTGGCTTCCCCCAGCTACACTGCAAATGGGGTGACTCCATATGTCCCGAGCAGCTTTTCTGAGCCTTGAGGGACTGGCTCACATTGAAATGTAGGCTTCTGTTTTCACTCGCTGCTTATCTGTTAGTAATGAACCTGCCTATGTA
+
ffffffffffffffffffffffffffffffffffffffffffffffffffffffffffffffffffffffffffffffffffffffffffffffffffffffffffffffffffffffffffffffffffffffffffffffffffffff
@cA01~tB01_KU645197.1_51820_51758_1_0_0_0_0:0:0_0:0:0_2/1
GACAGTCCAGGCTGTCTCCCCATCTCAAGGTCAACTCAACAACCTGAGCTCCATCTTCCCCTTCAGTGCCTTCCCCTATAACATAAATAGTCACAGACTGCAGGGATTAGAATGCAGTCATCATTGGGGACAATTATTCTTTCCACCACA
+
ffffffffffffffffffffffffffffffffffffffffffffffffffffffffffffffffffffffffffffffffffffffffffffffffffffffffffffffffffffffffffffffffffffffffffffffffffffff
@cA01~tB01_KU645197.1_105081_104984_1_0_0_0_0:0:0_1:0:0_3/1
GTGAATCCAATGGCTGTGAGTGTCAAACACACGCTCCTTGTTCCTCCTTAGTTTCCTGTGTACCCAGAGTGCTCTCCGTCTCTCCACAGTCGTCTTGTCATTCTCCCCACTTCATTCCCAGCATTTGAATGCAGAGCCTCTTCCTTCCAC
+
ffffffffffffffffffffffffffffffffffffffffffffffffffffffffffffffffffffffffffffffffffffffffffffffffffffffffffffffffffffffffffffffffffffffffffffffffffffff
@cA01~tB01_KU645197.1_20543_20477_1_0_0_0_0:0:0_0:0:0_4/1
GCCAAGATCTCCACTGTAAGCCCATATCTCCAATCCAGGCCCATATCTCCACTCCAGGCTCAGATCTCCAACCCTAGGCCCATATCTCCAATCCAGGCCCATATCTCCACACCAGGCCCATATCTCTACTGAAGGCCAGTAACTCCACCT
+
ffffffffffffffffffffffffffffffffffffffffffffffffffffffffffffffffffffffffffffffffffffffffffffffffffffffffffffffffffffffffffffffffffffffffffffffffffffff
@cA01~tB01_KU645197.1_96507_96674_0_1_0_0_0:0:0_0:0:0_5/1
AAGTATAAATCAAAAATATTGAGAGAAAGTATCCACAGAGTTTCAAAAAGCATAACTATGTTAAATGGACACAAATGAAGCTGTGTGTAGGCTGTATCAGGAATTATAGGTAATCTAGAGATGATTTCATGTATACAGGAGGATGTGCAT
+
ffffffffffffffffffffffffffffffffffffffffffffffffffffffffffffffffffffffffffffffffffffffffffffffffffffffffffffffffffffffffffffffffffffffffffffffffffffff
@cA01~tB01_KU645197.1_118724_118925_0_1_0_0_0:0:0_0:0:0_6/1
CTCTCCTGTCTCGTGTTCTAGGAAACTCTTCAAATAGTTGGCCTTCACCCACTGAACCAAGCTCCGAAACCGGTGAGTACAGAACCCTCTTATATCCGCTTTTGGAAACCTGGGGAGGTGGAAACCTTGGATTCAGGCGTTGACTCAGCA
+
ffffffffffffffffffffffffffffffffffffffffffffffffffffffffffffffffffffffffffffffffffffffffffffffffffffffffffffffffffffffffffffffffffffffffffffffffffffff
@cA01~tB01_KU645197.1_14409_14535_0_1_0_0_0:0:0_0:0:0_7/1
ACTTGTTTAATCCTCGCTTAATTAATTTCTTTCTGAGATTTATTCATCCTACACATAAATCAATACCTGGCAAAGGAGTGACAGATATATGAGTGGTGGTGGAAATGAAGAGACTTATTATAGCATAATATACAAGTCTGTGAACAGTGG
+
ffffffffffffffffffffffffffffffffffffffffffffffffffffffffffffffffffffffffffffffffffffffffffffffffffffffffffffffffffffffffffffffffffffffffffffffffffffff
@cA01~tB01_KU645197.1_45027_44889_1_0_0_0_1:0:0_0:0:0_8/1
GAAATCATACACTCAGCATTATCTATTATTGATTTTGAATTCTGGCTGGGCACAGTGGCTCACGCCTGTAGTCCCATTACTTTGGCATGCTGAGTCGGTCGGATCACTTGAGGTTGGGAGTTTCAGACAAGCTTGGCCAACGTGGTGAAA
+
ffffffffffffffffffffffffffffffffffffffffffffffffffffffffffffffffffffffffffffffffffffffffffffffffffffffffffffffffffffffffffffffffffffffffffffffffffffff
@cA01~tB01_KU645197.1_78114_78313_0_1_0_0_0:0:0_0:0:0_9/1
ATCATCCTCTTCACCATCCTTCCCTTCTTTCTCCTTCATCGCTGGTGCTCCAAAAAAAAAAGTAAGCCTCACGAAGCAGAGGCCAGAGAACTCAGGGCCCTGTGCGGAAGCAGGATGGGAGCACGCAGGTGTGTGTTCCTCACTGGCAGG
+
ffffffffffffffffffffffffffffffffffffffffffffffffffffffffffffffffffffffffffffffffffffffffffffffffffffffffffffffffffffffffffffffffffffffffffffffffffffff
@rand_0_0_0_0_1_1_0:0:0_0:0:0_a/1
TTGTTGGAGTTCGCTGCTACCGTATGCAGCTAGACGTGATGGATCTTGAGGCCTCAGTACGATACGAGTCGGCTTCATGTCTATCTGTTGTATACGCCTTTTGAGATAGGAGATCTGACATTTTGCTGCTCGTAGGTTACTTACACAGTG
+
ffffffffffffffffffffffffffffffffffffffffffffffffffffffffffffffffffffffffffffffffffffffffffffffffffffffffffffffffffffffffffffffffffffffffffffffffffffff
@cA01~tB01_KU645197.1_72592_72530_1_0_0_0_0:0:0_0:0:0_b/1
GTAAATTAATACAGCCATTACAGAGGAGAAGAATATGGAAGTTCCTTAAAAACTAAAAAGAGATTAGGCACTGTGGCTCACGCTTGTAATCCCAGCACCTTGGGAGGCTGAAGTGGGCAGATCACTGGAGGTCAAGAGTTCGAGACCAGC
+
ffffffffffffffffffffffffffffffffffffffffffffffffffffffffffffffffffffffffffffffffffffffffffffffffffffffffffffffffffffffffffffffffffffffffffffffffffffff
@cA01~tB01_KU645197.1_39488_39628_0_1_0_0_0:0:0_0:0:0_c/1
TATAGATACATAGATGATGATTGATTGATTCATTAATAGATGAGACATAGAGATGATGATGATGAAGACAGATAGATAGATAATACATAGAGATACAGAGGCAGACATAGAGAAATCATAGAGAGAGAGAGATGATACATAGATATAGAT
+
ffffffffffffffffffffffffffffffffffffffffffffffffffffffffffffffffffffffffffffffffffffffffffffffffffffffffffffffffffffffffffffffffffffffffffffffffffffff
@cA01~tB01_KU645197.1_72595_72428_1_0_0_0_0:0:0_2:0:0_d/1
AATGTAAATTAATACAGCCATTACAGAGGAGAAGAATATGGAAGTTCCTTAAAAACTAAAAAGAGATTAGGCACTGTGGCTCACGCTTGTAATCCCAGCACCTTGGGAGGCTGAAGTGGGCAGATCACTGGAGGTCAAGAGTTCGAGACC
+
ffffffffffffffffffffffffffffffffffffffffffffffffffffffffffffffffffffffffffffffffffffffffffffffffffffffffffffffffffffffffffffffffffffffffffffffffffffff
@cA01~tB01_KU645197.1_80513_80638_0_1_0_0_1:0:0_0:0:0_e/1
TTGCCCAGGCTGGAGTGCAGTGGCACGATCTCGGCTCACTGCAACTTCTGCCTCCCAGGTTCAAGGGATTCCGTGCCTCAGCCTCTTGACTAGCTGGCATTACAAGTGCCTGCTACCAGGCATGGCTAATTTTTGTATTTTTAGCAGAGA
+
ffffffffffffffffffffffffffffffffffffffffffffffffffffffffffffffffffffffffffffffffffffffffffffffffffffffffffffffffffffffffffffffffffffffffffffffffffffff
@cA01~tB01_KU645197.1_57093_57226_0_1_0_0_0:0:0_0:0:0_f/1
ACCTGTCCATTTATTTCCGCGACTCTTCCTCCATGTATATTTGCAGGAATATTACTGGGAGTGGTTAAGTGTAAACTGATTATATATTCCTGGTAAATTTAAAATGCTATAAATTTACCTGCTTTTTTCCTACATTTTATGCTTAATGTT
+
ffffffffffffffffffffffffffffffffffffffffffffffffffffffffffffffffffffffffffffffffffffffffffffffffffffffffffffffffffffffffffffffffffffffffffffffffffffff
@cA01~tB01_KU645197.1_127270_127080_1_0_0_0_0:0:0_0:0:0_10/1
TGTGAGTCTTGGTAGCCAGGCCCTTCCTGGGCTGAAGGTAAACTCACCCTCAGTGCCTACCTGCACCCAAGAACAGGGCTGTCGGCTGTGCAGAGACCCAGCCTCCAGGTCCATATCCCCACCTCAAGCCCATATCTCCACTCCAGGCCC
+
ffffffffffffffffffffffffffffffffffffffffffffffffffffffffffffffffffffffffffffffffffffffffffffffffffffffffffffffffffffffffffffffffffffffffffffffffffffff
@cA01~tB01_KU645197.1_108183_108319_0_1_0_0_0:0:0_1:0:0_11/1
TAAATATAAATCATAAAAAAATTATAAACTAGATAAAAACAAGAAGTGTTTTTATAGTGTGAGAATAAGTTTAGATTTATTTTTTCCTACGTGTAACCCTTTGGTTTAATATTATTTATTGAGAAGACATTCTATGCCACCTTAAACCAC
+
ffffffffffffffffffffffffffffffffffffffffffffffffffffffffffffffffffffffffffffffffffffffffffffffffffffffffffffffffffffffffffffffffffffffffffffffffffffff
@cA01~tB01_KU645197.1_21901_21727_1_0_0_0_0:0:0_0:0:0_12/1
GACCACCCACTGGGGTAGTGTGGGTGTGAACCCCGACATCTGTACGTCCCTGTGTGTGCTGGGGTCACAGGGCCCATGAAAAGGCTCTTCCAGAATATTCTGTTGTAGAGCTCAGTGCCAGGCACCCCATCTTCCTTTTACAGACTGAAG
+
ffffffffffffffffffffffffffffffffffffffffffffffffffffffffffffffffffffffffffffffffffffffffffffffffffffffffffffffffffffffffffffffffffffffffffffffffffffff
@cA01~tB01_KU645197.1_34434_34350_1_0_0_0_0:0:0_1:0:0_13/1
GCTAGAATTTGACACCTAGTGTCCTTCACTATGACCAACTCAAAACACGTCTCAGATCCAACCTCCGGAACACAGGATGCCTAAAATCTGTGCTAACATGAAAGACTTTTCATGTATTTCTATTGTTTTTATCTGAGATTCAAACTCTTC
+
ffffffffffffffffffffffffffffffffffffffffffffffffffffffffffffffffffffffffffffffffffffffffffffffffffffffffffffffffffffffffffffffffffffffffffffffffffffff
@cA01~tB01_KU645197.1_9164_9002_1_0_0_0_0:0:0_0:0:0_14/1
TGTTGAGGGGCTGAGGGAACCTCTGATCTTCCCAAACTGAGCCCAGTCTCTCTCCTCTGGGTCTCTCCTGACCGTTTTCTCCATCTGCCTGTGTGCCTGGAGCCCTGGCCGCGGGCCTTCATGCAGGCCGTGTAGGAGGGTTTGGAGGTG
+
ffffffffffffffffffffffffffffffffffffffffffffffffffffffffffffffffffffffffffffffffffffffffffffffffffffffffffffffffffffffffffffffffffffffffffffffffffffff
@cA01~tB01_KU645197.1_7454_7744_0_1_0_0_0:0:0_0:0:0_15/1
AGACATGTCCCAGAGAGAGGTGTCCCTCCATGCTGACTTTGCTCACAGACCTGGCACAGGTTAGAAGTTTCATTTCTGTTTTACCTCCACAAAGTGTTCTCTACCAGGAGAACCCAAGGACACCCATATTTATGACCTGAGTTGGGCCCT
+
ffffffffffffffffffffffffffffffffffffffffffffffffffffffffffffffffffffffffffffffffffffffffffffffffffffffffffffffffffffffffffffffffffffffffffffffffffffff
@cA01~tB01_KU645197.1_6703_6798_0_1_0_0_0:0:0_0:0:0_16/1
AGAGACAGAGGGACAGAGAAGAGGGAGGGAGACAGATGGAAGGACCTGCACCAGGAGTTAAGGGCACAGAAAAGAACATGAAGACACAGAGAGGAAGGAGAGAGACAGACACCAGCAAGGGGAAGCCTCACTCATTCTAGGTGCCATGGA
+
ffffffffffffffffffffffffffffffffffffffffffffffffffffffffffffffffffffffffffffffffffffffffffffffffffffffffffffffffffffffffffffffffffffffffffffffffffffff
@cA01~tB01_KU645197.1_152492_152653_0_1_0_0_0:0:0_0:0:0_17/1
TGACTAGCAACCATAATTCCATCTGCAATCTTCATTCCTCCTTTCATGTAAAATAACATATTCACAAGCTATGGAGGCTAGGACATGGACATTTTTGGGGTGGGACAACATTCTCCTGCCTTCCACAAACAGTGAACAAGATGCATTTGG
+
ffffffffffffffffffffffffffffffffffffffffffffffffffffffffffffffffffffffffffffffffffffffffffffffffffffffffffffffffffffffffffffffffffffffffffffffffffffff
@cA01~tB01_KU645197.1_9857_9996_0_1_0_0_0:0:0_0:0:0_18/1
TATATATATATATATATATATATATATATATTTTTTTTTTTTTTTTTTTACCCTCCACCCTTTTATTCCTGGCCTCTGGAAGCCACCATTCTACTCTCTACCTTCATGAGATCCACCTTTTAGCTCTGTATATGGGTGAGAAATGGGAAT
+
ffffffffffffffffffffffffffffffffffffffffffffffffffffffffffffffffffffffffffffffffffffffffffffffffffffffffffffffffffffffffffffffffffffffffffffffffffffff
@cA01~tB01_KU645197.1_24153_24303_0_1_0_0_0:0:0_0:0:0_19/1
TAGAAGTTTCATTTCTGTTTTACCTCCACAAAGTGTTCTCTACCAGGAGAACCCAAGGACACCCATATTTATGACCTGAGTTGGGCCCTGTGGCCTCAGGCCTTGTGGCACCTACAGATGCCGTGTTTATTCTGACACCTCTGCCTTCCA
+
ffffffffffffffffffffffffffffffffffffffffffffffffffffffffffffffffffffffffffffffffffffffffffffffffffffffffffffffffffffffffffffffffffffffffffffffffffffff
@rand_0_0_0_0_1_1_0:0:0_0:0:0_1a/1
CCGCCCAATCGAGTGGGCCGCAATCCCTAGTATCAACATTGTCTCGAGTGCGAAAATTAGTTCTTGGGCGCGAGTTTCCTTAACTGGAAGACCCTTTCTGCAACCGTGCTGCATATGTTCCCGGGCTAGTACAGGCCATTTCGGAACCCT
+
ffffffffffffffffffffffffffffffffffffffffffffffffffffffffffffffffffffffffffffffffffffffffffffffffffffffffffffffffffffffffffffffffffffffffffffffffffffff
@cA01~tB01_KU645197.1_160499_160652_0_1_0_0_0:0:0_0:0:0_1b/1
ACACACTCTTTTCTGCTCAGTGGCTCTCTGTGTCCACTCTCATGAGGATGCTGCACTTTATGTGGCCTTATAGAACCCCTTAAAATTTGGCAGCCTGAATCCTCTAATTTCTCCTTCCTCTTTAAGATTGCCATTATTATTATTATTGGC
+
ffffffffffffffffffffffffffffffffffffffffffffffffffffffffffffffffffffffffffffffffffffffffffffffffffffffffffffffffffffffffffffffffffffffffffffffffffffff
@cA01~tB01_KU645197.1_19318_19462_0_1_0_0_0:0:0_1:0:0_1c/1
AGAGAGAGATCAAACTCCAGAGTTGGGACTCTGGAATCTTGGGTCATGAGACAAATTTTAGATTAAACTACAAAACTCCAGAATTTACAGGTGTGGTTTTTGCTGATAAAGTACAATTCTAAGATTGTAAATAATTGCATAATCCTTCCC
+
ffffffffffffffffffffffffffffffffffffffffffffffffffffffffffffffffffffffffffffffffffffffffffffffffffffffffffffffffffffffffffffffffffffffffffffffffffffff
@cA01~tB01_KU645197.1_141596_141444_1_0_0_0_0:0:0_0:0:0_1d/1
TCAAGACCAGCTGGTCCAACATTCTGAAACCCCATCTCTACTAAAAATACACACACAAAAAAATTTATCTGTGCATGGTGGCACGTGCCTGTAATCCTAGGGGAGGCTACTGGGGAGGCTGAGGGAAGACAATCGCTTGAACCTGGGAGG
+
ffffffffffffffffffffffffffffffffffffffffffffffffffffffffffffffffffffffffffffffffffffffffffffffffffffffffffffffffffffffffffffffffffffffffffffffffffffff
@cA01~tB01_KU645197.1_72725_72631_1_0_0_0_0:0:0_0:0:0_1e/1
AGAGAAATGCAAATGAAGTCACAATGAGCTATCATCTCACCCCATTACAATGGGTTTTATCTCAGAGACAGACAAAACAAATGTTGGCAAGGTGGTGGAGAAAGGAGAACCCTGATACACTGTTGATAGGAATGTAAATTAATACAGCCA
+
ffffffffffffffffffffffffffffffffffffffffffffffffffffffffffffffffffffffffffffffffffffffffffffffffffffffffffffffffffffffffffffffffffffffffffffffffffffff
@cA01~tB01_KU645197.1_6644_6511_1_0_0_0_0:0:0_0:0:0_1f/1
CTCTGTGTCTTCATGTTCTTTTCTGTGCCCTTAACTCCTGGTGCAGGTCCTTCCATCTGTCTCCCTCCCTCTTCTCTGTCCCTCTGTCTCTAGTAGCCTCTGATTCCCTTCCCACTGGGCTGAGCCTCATCTCTTGGGGTGTTGTATCTA
+
ffffffffffffffffffffffffffffffffffffffffffffffffffffffffffffffffffffffffffffffffffffffffffffffffffffffffffffffffffffffffffffffffffffffffffffffffffffff
@cA01~tB01_KU645197.1_125582_125315_1_0_0_0_0:0:0_0:0:0_20/1
TTGAGAGCAGCCTGGCCAACACAGTGAAACCGTGTCTCTGCTAAACATCCAAAAATTAGCCGTGCCCAGTGGCAGGACACTTGTAACACCAGCTACTCCAAGAGGCTGAGGCACGAGAATCGCTTGAACCTGGGAGGCGGAGGTTTGCAG
+
ffffffffffffffffffffffffffffffffffffffffffffffffffffffffffffffffffffffffffffffffffffffffffffffffffffffffffffffffffffffffffffffffffffffffffffffffffffff
@cA01~tB01_KU645197.1_8402_8557_0_1_0_0_0:0:0_0:0:0_21/1
TATGAACAGGACACAACGTGAGAAACTTAGAATTTAAAAAAGTAACATCAAGTCAACCAATCCAAGGAGAGTCAGAGAGAATAAAAGAATCCAAAAAGGGAAAACATATCTAGAGGTGGGGAAGCGAGGTCAGAGACCTAGAGAGACAGA
+
ffffffffffffffffffffffffffffffffffffffffffffffffffffffffffffffffffffffffffffffffffffffffffffffffffffffffffffffffffffffffffffffffffffffffffffffffffffff
@cA01~tB01_KU645197.1_3971_3834_1_0_0_0_0:0:0_0:0:0_22/1
CCAGGCCCAGATCTCCACCCTAAGCCCATATCTCCACTCCAGGCCCATATCACCTCTCCAGTCCCATATCTCCACACCCAGGCCCATATCTCCTTCCTAGGCCCATATCTCCACTCCAGGCCCAGATATCCATCTCTAGGCCCATAACTC
+
ffffffffffffffffffffffffffffffffffffffffffffffffffffffffffffffffffffffffffffffffffffffffffffffffffffffffffffffffffffffffffffffffffffffffffffffffffffff
@cA01~tB01_KU645197.1_32274_32177_1_0_0_0_0:0:0_0:0:0_23/1
TGCCCTAAGATGCAGACTCACGCCTTCAGATTCCAGCTGCTGGTACATGGGAGCTGGCAACCCGGTTTTGAGACAGGGCTGTTGTCTCCCTAGAAGATCCCCTCAAGGCCTGACTGTGGTGCTCATGGGCAGGAGACAACTTTGGATCTG
+
ffffffffffffffffffffffffffffffffffffffffffffffffffffffffffffffffffffffffffffffffffffffffffffffffffffffffffffffffffffffffffffffffffffffffffffffffffffff
@cA01~tB01_KU645197.1_1881_2106_0_1_0_0_0:0:0_1:0:0_24/1
ACAGGGACACGTATCAACACATCATCTTTCATACTACTATAAATAGACAGTCACTCCTCCATATCTCTGGGGTTTACACATGTTTATTGAATCAGCAATAAATCAAAAATATTTTGAGAAAAAAAATCCCCGAAGTTTCAAAAAGCAAAA
+
ffffffffffffffffffffffffffffffffffffffffffffffffffffffffffffffffffffffffffffffffffffffffffffffffffffffffffffffffffffffffffffffffffffffffffffffffffffff
@cA01~tB01_KU645197.1_132717_132619_1_0_0_0_0:0:0_0:0:0_25/1
TATTTATGACCACTAGACTTTACACTTAAAAATGGTAAATGTGGCTGGGCGCGGTGGCCCATGCCTGTAATCCCAGCACTTTGGGAGGCAGATGCGGGTGGATCACTTGGTCAGGAGTTCGAGACCAGCTCGACCAACATGGTGAAACCA
+
ffffffffffffffffffffffffffffffffffffffffffffffffffffffffffffffffffffffffffffffffffffffffffffffffffffffffffffffffffffffffffffffffffffffffffffffffffffff
@cA01~tB01_KU645197.1_44177_43963_1_0_0_0_0:0:0_0:0:0_26/1
GGGAGCCTTTAGAAGCTGGGACAAGTGAGAAGCAGATTCGTGCCTGGAATCCTCAGAGGGAAGGCAGCCTTGCTGTCACCTTGATTTTAGCCCAGTAAGATGCACTTCCTACTTTGAGCTACAGCACTGTAAGATAATTAAAAAACCGTT
+
ffffffffffffffffffffffffffffffffffffffffffffffffffffffffffffffffffffffffffffffffffffffffffffffffffffffffffffffffffffffffffffffffffffffffffffffffffffff
@cA01~tB01_KU645197.1_55887_56050_0_1_0_0_0:0:0_0:0:0_27/1
GGCCCCAAGCTCCATCCCAGGAGATGAGAAGAGGCTCTTCTCATTGGTCAGTGGATCCCTGAGGGGACAGAGGCTCAGCACTGAAGGCTGAGAAGGATCTGCCACTTCGCTCAGTGGCCTCAAGCCAGACATCTTCCCTACAGACTTGCA
+
ffffffffffffffffffffffffffffffffffffffffffffffffffffffffffffffffffffffffffffffffffffffffffffffffffffffffffffffffffffffffffffffffffffffffffffffffffffff
@cA01~tB01_KU645197.1_29311_29527_0_1_0_0_0:0:0_0:0:0_28/1
TGCCTTAACAGAGAACGGAGCTCATGCACGCACACTTCGACTCACTGACTCATTCAGCCACGGCCCCATGCTCAGGCCGTGGAAAAGGCAATTCCCAGCACTGCAGGAGGCCAAGGCGGGTGGATCACTTGAAGTCAGGAGTTCCAGACC
+
ffffffffffffffffffffffffffffffffffffffffffffffffffffffffffffffffffffffffffffffffffffffffffffffffffffffffffffffffffffffffffffffffffffffffffffffffffffff
@cA01~tB01_KU645197.1_47230_47438_0_1_0_0_0:0:0_0:0:0_29/1
GTTGCTCTAAAGGAACACTTGAGCCTCGGTAACTTCTAAAGAAAAGAGATTGGTTTGCCTCACCGTTCTGCAGGCTGTACTGGAAGCATGGCACCAGCATCTATTTCTCGTGACGGCCTCAGGCTGCTCCCACTCTGGCAGAAGGGAAGG
+
ffffffffffffffffffffffffffffffffffffffffffffffffffffffffffffffffffffffffffffffffffffffffffffffffffffffffffffffffffffffffffffffffffffffffffffffffffffff
@cA01~tB01_KU645197.1_151460_151619_0_1_0_0_0:0:0_0:0:0_2a/1
CCTGTCCCGTGTTCTAGGAAACCCTTCAAGTAGTTGGCCTTCACCCACAGAACCAAGCTCCAAATCTGGTGAGTAAAGGACCCCTCTTATCTCTGCTTTTGGAAACCTGGGGAGGTGGAAGCCTTGGATGCAAGTGTTGGCTCAAACCTC
+
ffffffffffffffffffffffffffffffffffffffffffffffffffffffffffffffffffffffffffffffffffffffffffffffffffffffffffffffffffffffffffffffffffffffffffffffffffffff
@cA01~tB01_KU645197.1_129663_129804_0_1_0_0_0:0:0_0:0:0_2b/1
CCTGGTTCCTCTTCCACCCCCACACAGACAGCAGGAAAGACATTAGTTCGAAATAGATACAACAGCCCAAGAGATGAGGCTGAGCCCAGCGGCAAGGGAATCAGAGGCTACTAGAGACAGAGGGACAGAGAAGAGTGAGGGAGACAGATG
+
ffffffffffffffffffffffffffffffffffffffffffffffffffffffffffffffffffffffffffffffffffffffffffffffffffffffffffffffffffffffffffffffffffffffffffffffffffffff
@cA01~tB01_KU645197.1_102108_102304_0_1_0_0_0:0:0_0:0:0_2c/1
CTACATTCTCTCTATCCATTCACCCACTGACGGGCAGGTAAGTTGACTCCACATCTTGGCTACTGTGAACAGTGCTGCACCAATCGTATGAGTGCAGATATCACTTCGATACACTGATGTCCTTCCCTTTGGGTTTACACCCAGTAGTGG
+
ffffffffffffffffffffffffffffffffffffffffffffffffffffffffffffffffffffffffffffffffffffffffffffffffffffffffffffffffffffffffffffffffffffffffffffffffffffff
@cA01~tB01_KU645197.1_106209_106308_0_1_0_0_0:0:0_0:0:0_2d/1
GAAGCAGAGGTCAGAGAGCTCAGGACCATGTGGGGAAGCAGGATGGGAGCACACTGGTGTGTGTTCCTGACTGGCAGGATGGTCCCTGGACCAAGGCAGGAGCCACAGAGGCAGGGCTTTCTAGAGAGAGCACCAGACACCCTGCCCCTG
+
ffffffffffffffffffffffffffffffffffffffffffffffffffffffffffffffffffffffffffffffffffffffffffffffffffffffffffffffffffffffffffffffffffffffffffffffffffffff
@cA01~tB01_KU645197.1_121112_120897_1_0_0_0_0:0:0_0:0:0_2e/1
AATCTCCACTCACTGCAAACTCCACCTCCTGGGTTGAAGTCATTCTCCTGCTTCATCCTCCAGAGTAGGAGCTGGCATTACAGGGATGCACCACCATGTTCGGCTAATTTTTGTGTTTTTCCTAGAGACAGGGTTTCACCATGTTGGCCA
+
ffffffffffffffffffffffffffffffffffffffffffffffffffffffffffffffffffffffffffffffffffffffffffffffffffffffffffffffffffffffffffffffffffffffffffffffffffffff
@cA01~tB01_KU645197.1_150840_151003_0_1_0_0_0:0:0_0:0:0_2f/1
AAATGGGCTGGGCATGGTGGCTCACACCTGCAATTCCAGCACTTTGGGAGGCCGAGGCGGGTGGATCACCTAAAGCCAGGAGTTCAAGACCAGGCTGGCCAACAGAGTGAAACCTCGTCTCTACTAAAAATACAAAAATTAGCTGAGCAT
+
ffffffffffffffffffffffffffffffffffffffffffffffffffffffffffffffffffffffffffffffffffffffffffffffffffffffffffffffffffffffffffffffffffffffffffffffffffffff
@cA01~tB01_KU645197.1_47754_47920_0_1_0_0_0:0:0_0:0:0_30/1
GTGTTTTATGTGGTTACCTGTCAATCAAGAAATGCGAGACAATTCATAAAGAGGAACTGCTAAGATTAGCTTCTTATTGGTGTCTCATCTTCTTCCAGGTAACCCCCGACACCTGCACATTCTGATTGGGACCTCAGTGGTCATCATCCT
+
ffffffffffffffffffffffffffffffffffffffffffffffffffffffffffffffffffffffffffffffffffffffffffffffffffffffffffffffffffffffffffffffffffffffffffffffffffffff
@cA01~tB01_KU645197.1_20393_20554_0_1_0_0_0:0:0_0:0:0_31/1
GGAGATATGGGCTTGGGGTGGAGATCTGGGCCTGGGGTGGAGATATGGGCCTGGAGGTGGAGTTACGGGCCTTCAGTAGAGATATGGGCCTGGGGTGGAGATATGGGCTTGGGGTGGAGATCTGGGCCTGGAGTGGAGATATGGGCCTGG
+
ffffffffffffffffffffffffffffffffffffffffffffffffffffffffffffffffffffffffffffffffffffffffffffffffffffffffffffffffffffffffffffffffffffffffffffffffffffff
@cA01~tB01_KU645197.1_129186_129028_1_0_0_0_0:0:0_0:0:0_32/1
CACTCCTTTGCCCAGGCTGGAGTGAAGTGGTGTGGTCTAGGCTTACTGCAACCTCTGTCTCCTGGGTTCAAGTGATTCTCCTGCCCTCAGCCTCCCAAGTCGCTAGGATTACATGCACCTGCCACCATGCCTGGCTATCCTTGTGTTGTT
+
ffffffffffffffffffffffffffffffffffffffffffffffffffffffffffffffffffffffffffffffffffffffffffffffffffffffffffffffffffffffffffffffffffffffffffffffffffffff
@cA01~tB01_KU645197.1_58590_58813_0_1_0_0_1:0:0_0:0:0_33/1
ACTTTCTTTTCTATTAGTATAAATTTATGAGGTACACTTGTAATTTTGTGACATGAGTATGTTGCAGAGTAGTGAAGTCAGGACTTTTACTATATCCATCACCCAAATACCGAACATTGTACTCATTAAGCAAATTCTCATCACTCACCC
+
ffffffffffffffffffffffffffffffffffffffffffffffffffffffffffffffffffffffffffffffffffffffffffffffffffffffffffffffffffffffffffffffffffffffffffffffffffffff
@cA01~tB01_KU645197.1_32294_32090_1_0_0_0_0:0:0_0:0:0_34/1
TGTGGTGTGAGGAAGAGCGATGCCCTAAGATGCAGACTCACGCCTTCAGATTCCAGCTGCTGGTACATGGGAGCTGGCAACCCGGTTTTGAGACAGGGCTGTTGTCTCCCTAGAAGATCCCCTCAAGGCCTGACTGTGGTGCTCATGGGC
+
ffffffffffffffffffffffffffffffffffffffffffffffffffffffffffffffffffffffffffffffffffffffffffffffffffffffffffffffffffffffffffffffffffffffffffffffffffffff
@cA01~tB01_KU645197.1_73742_73952_0_1_0_0_0:0:0_0:0:0_35/1
CATTGCCACACCTCTCTCCTGTCCCATGTTCTAGGAAACCCTTCTAGTAGTTGGCCTTCACCCACTGAACCAAGCTTCAAAACTGGTAAGTGAAGGACCCCTCTTATCTCTGCTTTTGGAAACCTGGGGAGGTAGAAGCCTTGGATTCAA
+
ffffffffffffffffffffffffffffffffffffffffffffffffffffffffffffffffffffffffffffffffffffffffffffffffffffffffffffffffffffffffffffffffffffffffffffffffffffff
@cA01~tB01_KU645197.1_68016_67788_1_0_0_0_0:0:0_0:0:0_36/1
TTTTCCATGGTTGTATTTTTCCTGTTAAGCCAGAAACAGATAAAATGATTTAAATCCCAGTAGAAAAGACTATATAGTTATTTCGCATCATAGAATTCCACCTTATTAGCAAAAACACAATATGTCAATTGAAGGTCTGGTCGTGTTATC
+
ffffffffffffffffffffffffffffffffffffffffffffffffffffffffffffffffffffffffffffffffffffffffffffffffffffffffffffffffffffffffffffffffffffffffffffffffffffff
@cA01~tB01_KU645197.1_9048_8953_1_0_0_0_0:0:0_0:0:0_37/1
CTTCATGCAGGCCGTGTAGGAGGGTTTGGAGGTGCCCTGTCTGCCATCCTGTGCCCTGATCCCTCCCTCACACCCAAGCTTCGTCTTCTCTCTGCATCTGTCCATGCTTCTCTCCATCATCAGCAGGAAGCTCCTCAGCTAAGGCTCTAG
+
ffffffffffffffffffffffffffffffffffffffffffffffffffffffffffffffffffffffffffffffffffffffffffffffffffffffffffffffffffffffffffffffffffffffffffffffffffffff
@cA01~tB01_KU645197.1_108456_108561_0_1_0_0_0:0:0_0:0:0_38/1
AACCCTTTAAATTTAGTAGCCAGAGCCCTCTAATTTGTTATTATAGGCTACTTGCTATTTTTTTTTTCTTAAGGCGGAATCTTGCTCTGTCACCCAGGCTGGACTGTAGTAGTGCAATCTCAGCTCACTGCAAACTCCGCCTCCCAGGTT
+
ffffffffffffffffffffffffffffffffffffffffffffffffffffffffffffffffffffffffffffffffffffffffffffffffffffffffffffffffffffffffffffffffffffffffffffffffffffff
@cA01~tB01_KU645197.1_44683_44898_0_1_0_0_1:0:0_2:0:0_39/1
AAACAGTGAACAAGATGCATTTGGCCTCTGCCCTTGGGACACTGATATTGCAGATGGGTAAATGGGAGGGCAGAAAATGAACGCACAAGTGGATCTATAAATGAATGGTCCATTGGGAAGCATCTGTGCATGAAATCTATTTTTTGTTTG
+
ffffffffffffffffffffffffffffffffffffffffffffffffffffffffffffffffffffffffffffffffffffffffffffffffffffffffffffffffffffffffffffffffffffffffffffffffffffff
@cA01~tB01_KU645197.1_112186_112357_0_1_0_0_0:0:0_1:0:0_3a/1
GGTGGGAAGAATAATTGTCCCCAGTGATGACTACATTCTAATCCCTGGAGTCTGTGACTATTTATGTTATAGGGGAAGGGACTGAAGGGGAAGATGGAGCTCAGGTTGTTGATGAGTTGACCTTGAGATGGGGAGAAGGCCTGGACTGTC
+
ffffffffffffffffffffffffffffffffffffffffffffffffffffffffffffffffffffffffffffffffffffffffffffffffffffffffffffffffffffffffffffffffffffffffffffffffffffff
@cA01~tB01_KU645197.1_22828_22994_0_1_0_0_0:0:0_1:0:0_3b/1
ACAGAGGTTGCAGTGACCCTAGACCACACCACTTCACTCCAGCTGGGGTGAAGGAGTGAGACTCTGTCTCCATAATTAATTAATTAATTAAAGGAACCAAACAAGGGGAAGGTTGGCTACACCGAGATGAGCAAGTGTGGGATGATGATG
+
ffffffffffffffffffffffffffffffffffffffffffffffffffffffffffffffffffffffffffffffffffffffffffffffffffffffffffffffffffffffffffffffffffffffffffffffffffffff
@cA01~tB01_KU645197.1_115502_115406_1_0_0_0_0:0:0_0:0:0_3c/1
CTCAGCTAAGGCTCTAGGATCATAGGACATGGGACAGCCATGGGCTTTCCTCACCTGTGACAGAAACAAGCAGTGGGTCACTTGACTTTGACCACTCGTATGGAGAGTCACGGAAAGAGCCGAAGCATCTGTAGGTCCCTCCGTGGGTGG
+
ffffffffffffffffffffffffffffffffffffffffffffffffffffffffffffffffffffffffffffffffffffffffffffffffffffffffffffffffffffffffffffffffffffffffffffffffffffff
@cA01~tB01_KU645197.1_157355_157404_0_1_0_0_0:0:0_0:0:0_3d/1
GTTTTTGCCCATTCAGTATGATACTGGCTGTGGGTTTGTTATAGATGGCTCTTATTATTTTGAGATACGTCCCATCAATGCCTAATTTATTGAGAGTTTTTAGCATGAAGTGTTGTTGAATTTTGTCAAAGGCCTTTTCTGCATCTATTG
+
ffffffffffffffffffffffffffffffffffffffffffffffffffffffffffffffffffffffffffffffffffffffffffffffffffffffffffffffffffffffffffffffffffffffffffffffffffffff
@cA01~tB01_KU645197.1_132556_132729_0_1_0_0_0:0:0_0:0:0_3e/1
TAGCTGTGTCCCCTATGCTGGAGTGCAGTGGCACAATCTCAGCTCACTGCAACCTCCACCTCCTGGGTTCAAGCGATTCTCCTGCCTCAGCCACCTGAGTAGCTGGTGCTACAGGCACGCACCACCACGCCAGGCTACTTTTTGTATTTT
+
ffffffffffffffffffffffffffffffffffffffffffffffffffffffffffffffffffffffffffffffffffffffffffffffffffffffffffffffffffffffffffffffffffffffffffffffffffffff
@cA01~tB01_KU645197.1_93220_93037_1_0_0_0_0:0:0_0:0:0_3f/1
GGAGCAGGAGCTAGTGCTGGCACTGATCTCTGATTCCAAGATCTGGACTCACTCCAAGGAGTATTAGCATTTACCTCCCCATGGTCTATCTGTATCTGCACAGGTGATTGGAAGTAGGGGTGAGGTGGGGGATTTGGGTGAGGGGGCAAG
+
ffffffffffffffffffffffffffffffffffffffffffffffffffffffffffffffffffffffffffffffffffffffffffffffffffffffffffffffffffffffffffffffffffffffffffffffffffffff
@cA01~tB01_KU645197.1_5468_5660_0_1_0_0_1:0:0_0:0:0_40/1
TCATAGGTCAGAGGGCTCCTGTCTTGGATTCTCCTTGTCCCACCTCCTGAATCCCAGAGCTTCTGTTGGGCATGTCCTTGAGGGTCCCATCACGCAGGCCCTGACTGTATTTGTGGTAAAGGGGTATTGAATACAGGGAAATGGGTGCTG
+
ffffffffffffffffffffffffffffffffffffffffffffffffffffffffffffffffffffffffffffffffffffffffffffffffffffffffffffffffffffffffffffffffffffffffffffffffffffff
@cA01~tB01_KU645197.1_131162_131007_1_0_0_0_0:0:0_0:0:0_41/1
ATGATTTCTCTATGTCTGCCTCTGTATCTCTATGTATTATCTATCTATCTGTCTTCATCATCATCATCTCTATGTCTCATCTATTAATGAATCAATCAATCATCATCTATGTATCTATAACCTATTATCTATCATCTACCTATTTATCAT
+
ffffffffffffffffffffffffffffffffffffffffffffffffffffffffffffffffffffffffffffffffffffffffffffffffffffffffffffffffffffffffffffffffffffffffffffffffffffff
@cA01~tB01_KU645197.1_2407_2288_1_0_0_0_0:0:0_0:0:0_42/1
ATGGTCCTTCACTATACCTGGGTGATTGGTTCCAGGATCCCCATTCAGATACCAAAATCTGCAGATGCTCAAGCCCCTTGCATGAAATGGCATAGTGAAGCTGGGCACCGTGGCTCACGCCTGTAATCCCAGCACTTTGGGAGGCTGAGC
+
ffffffffffffffffffffffffffffffffffffffffffffffffffffffffffffffffffffffffffffffffffffffffffffffffffffffffffffffffffffffffffffffffffffffffffffffffffffff
@cA01~tB01_KU645197.1_92426_92647_0_1_0_0_0:0:0_0:0:0_43/1
TGATTTAGACCCTAAGTGGATGAAGCAGATGGATATAAGCTATGCTTGGGAGGTAGAATCATTTGCAGGGAGGGCTTGCTGGGTTTGAGTTTCCTAGTTGTTTAATCCTTGCTAAATTAATTTCTTTCTGAGATTTATTCCTCCTACACA
+
ffffffffffffffffffffffffffffffffffffffffffffffffffffffffffffffffffffffffffffffffffffffffffffffffffffffffffffffffffffffffffffffffffffffffffffffffffffff
@cA01~tB01_KU645197.1_135961_135804_1_0_0_0_0:0:0_0:0:0_44/1
CTGAGTGATGCCATGTGAGATGTGACCAGTCTTTGTGGGCTTTGAGGAAGGAGGAAGGGGACCAGGAGCCAAGGAACTGGGAGCCTTTAGAAGCTGGGACAAGTGAGAAGCAGATTCGTGCCTGGAATCCTCAGAGGGAAGGCAGCCTTG
+
ffffffffffffffffffffffffffffffffffffffffffffffffffffffffffffffffffffffffffffffffffffffffffffffffffffffffffffffffffffffffffffffffffffffffffffffffffffff
@cA01~tB01_KU645197.1_86049_85848_1_0_0_0_0:0:0_0:0:0_45/1
TTTCTCTGCCTCTCAGTCTCTCTAGTTCTATTTGGAATCTCTGCAATCCATCCCCACATCTTTATCTTTCTCTGTCTTTGTGTCCCTCCCTCAGGGTTCTGATTTTGGGGCTTTTCTCTCCTCCTTTCCATCATTCTCTCCACTCTGCCC
+
ffffffffffffffffffffffffffffffffffffffffffffffffffffffffffffffffffffffffffffffffffffffffffffffffffffffffffffffffffffffffffffffffffffffffffffffffffffff
@cA01~tB01_KU645197.1_81142_81311_0_1_0_0_0:0:0_0:0:0_46/1
AAAAGTCTTTCATGTTAGCACAGATTTTAGGCATCTCGTGTTCAGGAGGTTGGATCTGAGACGTGTTTTGAGTTGGTCATAGTGAAGGACGCGAGGTGTCAATTCTAGTGAGAGCAATTTCCAGGAAGCCATGCTCCGCTCTTGAGCGAG
+
ffffffffffffffffffffffffffffffffffffffffffffffffffffffffffffffffffffffffffffffffffffffffffffffffffffffffffffffffffffffffffffffffffffffffffffffffffffff
@rand_0_0_0_0_1_1_0:0:0_0:0:0_47/1
ATTCGTGAAGCGGTAGACTCCTGTCTTCTCTTTGGGCCCGCGAATGAGAAGTAAAGGATCCATGCGACCTAGTCCTGCAAATTGTGCAGTACGTAGTTGGGAGATCCGTCTTCCCTATACACGCATACTCCGTTCGAATGCCAGTTGGGT
+
ffffffffffffffffffffffffffffffffffffffffffffffffffffffffffffffffffffffffffffffffffffffffffffffffffffffffffffffffffffffffffffffffffffffffffffffffffffff
@cA01~tB01_KU645197.1_118352_118497_0_1_0_0_0:0:0_0:0:0_48/1
CTCTGCACTCCAGCCTGAGTGACAGAGCAAGACTCCATCTCAAAAGAAAAAATAAAAACCATTGGATGTAAATGCATGGAATATATCTGTGTTATTCATTCTGCTCCATTGTTCTATGTGCCTTTCTTTATGCCAATGTCATGCTGTTTT
+
ffffffffffffffffffffffffffffffffffffffffffffffffffffffffffffffffffffffffffffffffffffffffffffffffffffffffffffffffffffffffffffffffffffffffffffffffffffff
@cA01~tB01_KU645197.1_46595_46467_1_0_0_0_0:0:0_1:0:0_49/1
CAAGGAAAGAAAACAAAAGTGAAATCAAGATAAAAAAAGCGAAATAGAATTCTCTTATGTCAAACGGCCAGGAAATAGTGTTGAAGCCCGTGTGAAACCTGCTGCTCTTTGTGATCTCGGGAGACACATATTAGGCTGCTGTTCTACCCG
+
ffffffffffffffffffffffffffffffffffffffffffffffffffffffffffffffffffffffffffffffffffffffffffffffffffffffffffffffffffffffffffffffffffffffffffffffffffffff
@cA01~tB01_KU645197.1_97710_97540_1_0_0_0_0:0:0_0:0:0_4a/1
ATGACCAACTCACAACACGTCTCAGATCCAACCTCCCGAACACAAGATGCCTAAAATCTGTGCTAACGTGAAAGACTTTTCATGTATTTTTATTGTTTTTATCTGAGATTCAAACTCTTCTTCCTGTGTAATATGCAAAGTATCTAATAG
+
ffffffffffffffffffffffffffffffffffffffffffffffffffffffffffffffffffffffffffffffffffffffffffffffffffffffffffffffffffffffffffffffffffffffffffffffffffffff
@cA01~tB01_KU645197.1_1491_1555_0_1_0_0_0:0:0_0:0:0_4b/1
GCCTTCTGTCAGCAGTAAAACTTATAAATTTTTTTTATAATTTCAATGTAGTTTTCTCTTCTTCAAGTAAACATGTCTGCCCTCATGGTTTCGTCAATGGGACTCTTTTCTTGCCTAAGGCTTCCGGTGTTATCATTACCACGTCCACAT
+
ffffffffffffffffffffffffffffffffffffffffffffffffffffffffffffffffffffffffffffffffffffffffffffffffffffffffffffffffffffffffffffffffffffffffffffffffffffff
@cA01~tB01_KU645197.1_129873_129757_1_0_0_0_1:0:0_0:0:0_4c/1
TCACCAGGCGACCTGGGTGGGCCAGGAGGGAAGGTTTTCTGTGGACTCCTAGGAAGAGAGGTTGTGAGTTTAGAACGTGTCTCTCTTTATCATCCCATCCATGGCACCTGGATTGAGTCAGGCTTCCCCTTCCTGGTGTCTTATCTCTCT
+
ffffffffffffffffffffffffffffffffffffffffffffffffffffffffffffffffffffffffffffffffffffffffffffffffffffffffffffffffffffffffffffffffffffffffffffffffffffff
@cA01~tB01_KU645197.1_79116_78977_1_0_0_0_0:0:0_0:0:0_4d/1
TGATTGCAGCCTCAAGTAGACTAGGAAGTAAGCCAGTTAGGTTGGAGAGGTGGGCAGGGGTCAAGTGAAATAGAGAATTGTGGGCTAAGCAAAGGAGTGTGTTTTCTCTGCAGCAGGCAGTGGGGACCTTAGACATTGGTAAGCAAGAGA
+
ffffffffffffffffffffffffffffffffffffffffffffffffffffffffffffffffffffffffffffffffffffffffffffffffffffffffffffffffffffffffffffffffffffffffffffffffffffff
@cA01~tB01_KU645197.1_45943_46139_0_1_0_0_0:0:0_0:0:0_4e/1
AAAATACAAAAATTAGCCGAGCACGATGGTGCATCCCTGTAATCCCAGCTCCTATTCTGGAGGATGAAGCAGGAGAATGACTTCAACCCAGTAGGTGGAGGTTGCAGTGAGTGGAGATTGCATCACTGCACTCCAGCCTGGGGGACACAA
+
ffffffffffffffffffffffffffffffffffffffffffffffffffffffffffffffffffffffffffffffffffffffffffffffffffffffffffffffffffffffffffffffffffffffffffffffffffffff
@cA01~tB01_KU645197.1_49960_49821_1_0_0_0_0:0:0_0:0:0_4f/1
ACAGTCCCTTTAGAGTTGACAAAGGCTGCCGTGTGGTTTAAGGTGGCATAGAATGTCTTCTCAATAAATAATATTAAACCAATTGGTTACACCTAGGAAAAAATAAATCTAACTCACACTATAAAAACACTTCTTAGTTTTTATCTAGTT
+
ffffffffffffffffffffffffffffffffffffffffffffffffffffffffffffffffffffffffffffffffffffffffffffffffffffffffffffffffffffffffffffffffffffffffffffffffffffff
@cA01~tB01_KU645197.1_37230_37105_1_0_0_0_0:0:0_0:0:0_50/1
CCCCTTCCAATTCTGGAGACAGAAATCGGACCCTGTTTGTCGTGGGTAAAATCAAGGCACCTGCAGGGCTTCGTTCCCTCTGGAGACTCAGGAGAATCAGTTCCTTGACTTTTCCAGCCTCTATAGGCCACCTGCATTCATGGCTCCTGG
+
ffffffffffffffffffffffffffffffffffffffffffffffffffffffffffffffffffffffffffffffffffffffffffffffffffffffffffffffffffffffffffffffffffffffffffffffffffffff
@cA01~tB01_KU645197.1_148540_148457_1_0_0_0_0:0:0_0:0:0_51/1
GTGTAGGGGTTGCTGGTGATGACATCTCTCTGTGTGGGTGAGAGGCCAGGATGGGCTTCTGGGAAATGGGTAAGGTTGAGGGGCTGAGGGAACCTCTGATCTCCCCAAACTGAGCCCAGTCTCCCCTTCTCTGGGTCTGTCCTGACCGCT
+
ffffffffffffffffffffffffffffffffffffffffffffffffffffffffffffffffffffffffffffffffffffffffffffffffffffffffffffffffffffffffffffffffffffffffffffffffffffff
@cA01~tB01_KU645197.1_74538_74648_0_1_0_0_0:0:0_0:0:0_52/1
CTTTTCCCAGCTCCTAGAGGCTCCCACATTCCTTGGCTCCTGGTCCCCGTCTTCCTCCCTCAAAGTCCACAAAGGCTGGTCACGCCTCTCACACGGCATCACTCAGACCCTTCTTCCTTGTCCACACCTCTTTCTCTGAATGCTGCTCTG
+
ffffffffffffffffffffffffffffffffffffffffffffffffffffffffffffffffffffffffffffffffffffffffffffffffffffffffffffffffffffffffffffffffffffffffffffffffffffff
@cA01~tB01_KU645197.1_28255_28388_0_1_0_0_0:0:0_0:0:0_53/1
GGCCAAGAGTTCAAGATTAGTCTGGCCAACGTGATGAAACATCGTCTCCACTAAAAATATAAAAATTAGCTGAGCATGGTGGTCAGCACCTGTAATACCACTACTCAGGAGTTTGAGGCAAGAGAAGTGATTGAACCCAGGAGGCTGTGG
+
ffffffffffffffffffffffffffffffffffffffffffffffffffffffffffffffffffffffffffffffffffffffffffffffffffffffffffffffffffffffffffffffffffffffffffffffffffffff
@cA01~tB01_KU645197.1_43646_43797_0_1_0_0_1:0:0_0:0:0_54/1
CTTGGATTCAGGCGTTGACTCAGCATCTCACAGCTCTGACATTGTACACTTGTCTTCCACCATCTCCGAACTCCAGATACTTCTACAGCGAAAGGGATCTGGGCCCAACACAGGGCTCAGTGAAATCTCTTCATCTCTCATTTTATGGAG
+
ffffffffffffffffffffffffffffffffffffffffffffffffffffffffffffffffffffffffffffffffffffffffffffffffffffffffffffffffffffffffffffffffffffffffffffffffffffff
@cA01~tB01_KU645197.1_56254_56461_0_1_0_0_0:0:0_0:0:0_55/1
AACAAAGTATGAGACCACCTAGGTGCTACTGGTTGAGGTTCCATTTGCCAGTGAAGGGACTTCACTCAGCCGAGGGGGCAACTCAGGGAAGTCAGCCGAGGGAGGGCATTAGAGTAGAGAGAACTGAGCTCACCCAGTAAATGACCCCTT
+
ffffffffffffffffffffffffffffffffffffffffffffffffffffffffffffffffffffffffffffffffffffffffffffffffffffffffffffffffffffffffffffffffffffffffffffffffffffff
@rand_0_0_0_0_1_1_0:0:0_0:0:0_56/1
ATGGAGCATTGGACGCTTAGAGTTATACCTCCGCGCTACAAGGTATCTTCCACCTGTCTTTCTTCCGGGGCAATCGTGGCTATTAGTTTCCAAGTTTGAACTCGTCTAGTAACAGTATGACTACAGGTGTCCAAACTCGTCCATGCCCTC
+
ffffffffffffffffffffffffffffffffffffffffffffffffffffffffffffffffffffffffffffffffffffffffffffffffffffffffffffffffffffffffffffffffffffffffffffffffffffff
@cA01~tB01_KU645197.1_63681_63840_0_1_0_0_0:0:0_0:0:0_57/1
GTCTTAGAAGAAAACACAAAGGAAAACTTCACAACATCGGATTTGGCAGTGATTCTTTAGATGTGACAACAACGGCACAGGCTACTACAGAAAAAATAAACAAGTTAGACTTTATGAAAATTTTGAAATATTGTGACTCAAAAGACAACA
+
ffffffffffffffffffffffffffffffffffffffffffffffffffffffffffffffffffffffffffffffffffffffffffffffffffffffffffffffffffffffffffffffffffffffffffffffffffffff
@cA01~tB01_KU645197.1_27963_28103_0_1_0_0_0:0:0_1:0:0_58/1
TCCTGGAGCATTTCCCCAATATTTTCTTCTACGTGTTTCATAGGTTCAGGCCTTAGACTCACATCTTTAATCCATTTTCATTTGATTTTTGTGTATAGTGACAGGCAGAGGTGCAGTTTCATTCCTCTGCATGTCGATGTCCAGGTTTCC
+
ffffffffffffffffffffffffffffffffffffffffffffffffffffffffffffffffffffffffffffffffffffffffffffffffffffffffffffffffffffffffffffffffffffffffffffffffffffff
@cA01~tB01_KU645197.1_142721_142522_1_0_0_0_0:0:0_0:0:0_59/1
GCTGACGACAGTGAGCGACATGGTGCTGCCGGTGCAGACAGGAGGCCGCGCCCCAGCTCAGCTCAGCAGCGCACAGGATGTTATTTGGCGCCCTGCCCATGCAGTTTACATGTTGACCACATCATGGGAGGGTGACGTACGCAGGCTCTT
+
ffffffffffffffffffffffffffffffffffffffffffffffffffffffffffffffffffffffffffffffffffffffffffffffffffffffffffffffffffffffffffffffffffffffffffffffffffffff
@cA01~tB01_KU645197.1_72554_72417_1_0_0_0_0:0:0_0:0:0_5a/1
AAGTTCCTTAAAAACTAAAAAGAGATTAGGCACTGTGGCTCACGCTTGTAATCCCAGCACCTTGGGAGGCTGAAGTGGGCAGATCACTGGAGGTCAAGAGTTCGAGACCAGCCTGGCTAACATGGTGAAACCCCGTCTCTACTAAAAATA
+
ffffffffffffffffffffffffffffffffffffffffffffffffffffffffffffffffffffffffffffffffffffffffffffffffffffffffffffffffffffffffffffffffffffffffffffffffffffff
@cA01~tB01_KU645197.1_123423_123545_0_1_0_0_0:0:0_1:0:0_5b/1
TGGGAGATAGAATCAATGGGATGGGAACTCAGAGCTATTCATGGGATGGGTCCTTGAGCTCAGAGAGATAGAATGTCTGAGTCTGCTGTTGGCAACTGAGGGACCTCAGGCACCTATGGCCTCCCCCTGTTTGTTGGTATCTGCTTATGA
+
ffffffffffffffffffffffffffffffffffffffffffffffffffffffffffffffffffffffffffffffffffffffffffffffffffffffffffffffffffffffffffffffffffffffffffffffffffffff
@cA01~tB01_KU645197.1_120175_120246_0_1_0_0_0:0:0_0:0:0_5c/1
AGGCAACTGCCACCATGCCCGGCTAATTCTTTTTGTATATTTTTTGTAGAGGATGTTTCACCATCTTCGCCAAGCTTCTCTGAAACTCCCAACCTCAAGTGATCCGACCGTCTCAGCATCCTAAAGTACTGGGATAACTGGCGTGAGCCA
+
ffffffffffffffffffffffffffffffffffffffffffffffffffffffffffffffffffffffffffffffffffffffffffffffffffffffffffffffffffffffffffffffffffffffffffffffffffffff
@cA01~tB01_KU645197.1_123668_123552_1_0_0_0_0:0:0_0:0:0_5d/1
TGCGTATGACACCTCCTGATGGTCCTGTTCATCAGAATCCTGGAGAGAGGGAAATGCTGAGTGAGGGAGGGTGCTCACATTTTTCAGGACTCTTTGGGAATAAGACTAGCCACGAGGCTGGGCCGAGGAGCACCTACCTCCCTGTTCACT
+
ffffffffffffffffffffffffffffffffffffffffffffffffffffffffffffffffffffffffffffffffffffffffffffffffffffffffffffffffffffffffffffffffffffffffffffffffffffff
@cA01~tB01_KU645197.1_24805_24627_1_0_0_0_0:0:0_0:0:0_5e/1
ATATATCATCTATGTATCTATCACTTGTCTATCTATCCATCAATCATCTGTTATCTATATCTATGTATCATCTCTCTCTCTATGACTTCTGTCTGCCTCTCTATCTCTATGTATTATCTATCTGTCTTCATCATCATCATCTCTATGTCT
+
ffffffffffffffffffffffffffffffffffffffffffffffffffffffffffffffffffffffffffffffffffffffffffffffffffffffffffffffffffffffffffffffffffffffffffffffffffffff
@cA01~tB01_KU645197.1_82548_82684_0_1_0_0_0:0:0_1:0:0_5f/1
CTCCCCACATAAGAGGATTTTCCTGAAATGGGAGGGAAGTCCTGTCGGGGAGTCTCTCATACACTAGGAAGAGGGGACCCTCGGATGCTCGGCCCACATTTCTGACCTTGCCCTCCCCGGCCTTTCTTTCCCTTTCCTGAGTCAAGCTCT
+
ffffffffffffffffffffffffffffffffffffffffffffffffffffffffffffffffffffffffffffffffffffffffffffffffffffffffffffffffffffffffffffffffffffffffffffffffffffff
@cA01~tB01_KU645197.1_146508_146381_1_0_0_0_0:0:0_0:0:0_60/1
CTTCCCCGTATGGCCCCTGTGTCTGTCCTCTGTTATGACACCTGGTCTGTACTTATGTCTCCTGTTTCCCTGTCTCTGTTGGTACAGACCTCACCGAGTCAGTCTCTCTCCATAAGAATCCCACGCTTATCTTCCTCATGACCACCTGGG
+
ffffffffffffffffffffffffffffffffffffffffffffffffffffffffffffffffffffffffffffffffffffffffffffffffffffffffffffffffffffffffffffffffffffffffffffffffffffff
@cA01~tB01_KU645197.1_90669_90470_1_0_0_0_0:0:0_0:0:0_61/1
AATTCATTCCTTGGCAAGTGGAACTTCTCTAAAACACCCACCCTCATGAGATGTTCCCTTCCCTTCCCTCTCTCAAGTCCCCAGGAATTTATCCTCCAGTTAGGAATGCAGGCAGAAAAAACACTGCATTTTTCCTGAGAAGGATGTCAG
+
ffffffffffffffffffffffffffffffffffffffffffffffffffffffffffffffffffffffffffffffffffffffffffffffffffffffffffffffffffffffffffffffffffffffffffffffffffffff
@cA01~tB01_KU645197.1_176_405_0_1_0_0_0:0:0_0:0:0_62/1
TGGTGTCTTGTCTTCCTCCAGGTAACTCCAGACACCTGCATGTTCTGATTGGACCTCAGTGGTCATCATCCCCTTTGCTATCCTCCTCTTCTTTCTCCTTCATCGCTGGTGTGCCAACAAAAAGAGTAAGTCTCACGAAGCAGAAGCCAG
+
ffffffffffffffffffffffffffffffffffffffffffffffffffffffffffffffffffffffffffffffffffffffffffffffffffffffffffffffffffffffffffffffffffffffffffffffffffffff
@cA01~tB01_KU645197.1_88585_88403_1_0_0_0_0:0:0_0:0:0_63/1
CAACTATTATGGAGAAAAGTATGGAAATTCTTTAAAAAACTAAAAGGAGGCTGGGCATAGTGGCTTATGCCTGTAATTTCAGCACTTTGGGAAACCGAGGCAGGCACCTCACTTGAGGTCAGGAGTTTGAGAGCAGCCTGCCCAAAATTG
+
ffffffffffffffffffffffffffffffffffffffffffffffffffffffffffffffffffffffffffffffffffffffffffffffffffffffffffffffffffffffffffffffffffffffffffffffffffffff
@rand_0_0_0_0_1_1_0:0:0_0:0:0_64/1
TGTTACGGGTCACATCCTCAAGCCATGGATCACTCGGATTCTCGTTACGGGGATTAACCGTGTGCAACTACCGGCCCTCAATTAGTTAACGGGAGCCAATTGTCTGTTGTTCCCATGGTTTACAAGGAACACGCTCGATACACTCTCGAA
+
ffffffffffffffffffffffffffffffffffffffffffffffffffffffffffffffffffffffffffffffffffffffffffffffffffffffffffffffffffffffffffffffffffffffffffffffffffffff
@cA01~tB01_KU645197.1_66083_66168_0_1_0_0_0:0:0_0:0:0_65/1
ATTCCCATGTTTACAGCCGCATTATTCATAACAGCCAAGATGTGGAATCACCCTTACTGCCCATCTATGGGTGCATGGACAAAGAAAACGTGGTATACGATAGGAACGTAATGAAGTACTATACAACCTTTACAACAAAGAAGGAAGTCC
+
ffffffffffffffffffffffffffffffffffffffffffffffffffffffffffffffffffffffffffffffffffffffffffffffffffffffffffffffffffffffffffffffffffffffffffffffffffffff
@cA01~tB01_KU645197.1_147855_147757_1_0_0_0_0:0:0_0:0:0_66/1
GGCAGTTTCCTCAGGGAGGTTCTTCCTTGTCACAGCTCCCCTCATACCTGAGCTGAGAACTCACTCCCCTGCTCTATGACCTAATGCTCTCTCTCTCTCTCACCCTCCACCCCAACTCTCTTCATGTCTATTTCCTCCTTCCGCCTTCTC
+
ffffffffffffffffffffffffffffffffffffffffffffffffffffffffffffffffffffffffffffffffffffffffffffffffffffffffffffffffffffffffffffffffffffffffffffffffffffff
@cA01~tB01_KU645197.1_3301_3469_0_1_0_0_0:0:0_0:0:0_67/1
CCAGGAAGCCATGTTCCGCTCTTGAGCGAGCACCCACTGGGCCTCATGCAAGGTAGAAAGAGCCTGCGTACGTCACCCTCCCATGATGTGGTCAACATGTAAACTGCATGGGCAGGGCGCCAAATAACATCCTGTGCGCTGCTGAGCTGA
+
ffffffffffffffffffffffffffffffffffffffffffffffffffffffffffffffffffffffffffffffffffffffffffffffffffffffffffffffffffffffffffffffffffffffffffffffffffffff
@cA01~tB01_KU645197.1_43936_43759_1_0_0_0_0:0:0_0:0:0_68/1
AATGAGTCAGTGAGTCGAAGTGTGCGTGCATGAGCTCTGTTCTCTGTTACGGCAAGGCTCTTTCTCTGCGGAGTCAGCCAGGGTTGCTTCATGACCTACAGGAGCTCATTCCTTGGCAAGTGGAACTTCTCTAAAACACCTTGCCCTCAT
+
ffffffffffffffffffffffffffffffffffffffffffffffffffffffffffffffffffffffffffffffffffffffffffffffffffffffffffffffffffffffffffffffffffffffffffffffffffffff
@cA01~tB01_KU645197.1_152917_153068_0_1_0_0_0:0:0_0:0:0_69/1
ACCACCACGCCCGGCTAACTCTTTTTGCATATTTTCTGTAGAGAGGATGTTTCACCATGTTGGCCAGGCTGGTCTCAAATTCCCAACCTCAGGTGATCCAATAGCCTCTGCCTCCCAACACGCTGGGATAAGAGGCATGAGCCACGGGGC
+
ffffffffffffffffffffffffffffffffffffffffffffffffffffffffffffffffffffffffffffffffffffffffffffffffffffffffffffffffffffffffffffffffffffffffffffffffffffff
@cA01~tB01_KU645197.1_159376_159547_0_1_0_0_0:0:0_0:0:0_6a/1
TTCCTAGTCCTACTTGAGGCTGCAATCACACTGAGGAACTCACAATTCCAAACATGCAAGAGGCTCCCTCTTAACACGGCACTTACACACTTGCTGTTCCACCTTCCCTCATGCTGTTCCACCTCCCCTCAGACTATCTTTCAGCCTTCT
+
ffffffffffffffffffffffffffffffffffffffffffffffffffffffffffffffffffffffffffffffffffffffffffffffffffffffffffffffffffffffffffffffffffffffffffffffffffffff
@cA01~tB01_KU645197.1_104177_104365_0_1_0_0_2:0:0_1:0:0_6b/1
CTAAGTGTTGCTCTGACTTTTTCTTCCTCTTTTAAAGACTTTGGGATTCTATTGAGTTTACCAAGATAATCTATCACAATCTCCCTAAAATCACCCAAGATAACCTCTTTTTAAGTTCAGCTGATTAGCAACCACAATTCCATCTGCAAT
+
ffffffffffffffffffffffffffffffffffffffffffffffffffffffffffffffffffffffffffffffffffffffffffffffffffffffffffffffffffffffffffffffffffffffffffffffffffffff
@cA01~tB01_KU645197.1_113249_113386_0_1_0_0_0:0:0_1:0:0_6c/1
CCCAGCGGCAAGGGAATCAGAGGTTACTAGAGACAGAGGGACAGAGAAGAGGGAGGGAGACAGATGGAAGGACCTGCACCAGGAGTTATGGGCACAGAAAAGAACATGAAGACACAGAGAGGAAGGAGAGAGACAGACACCAGGGAGGGG
+
ffffffffffffffffffffffffffffffffffffffffffffffffffffffffffffffffffffffffffffffffffffffffffffffffffffffffffffffffffffffffffffffffffffffffffffffffffffff
@cA01~tB01_KU645197.1_91780_91670_1_0_0_0_0:0:0_0:0:0_6d/1
TGGGTTGCTGAGATGGTCGGATCACTTGAGGTTGGGAGTTTCAGACAAGCTTGGCCAACATGGTGAAACATCCTCTCTACAAAAAATATACAAAAAGAGTTAGCCGGGCATGGTGGCAGTTGCCTGTAATCCCAGCTACTCGAGAGGGTG
+
ffffffffffffffffffffffffffffffffffffffffffffffffffffffffffffffffffffffffffffffffffffffffffffffffffffffffffffffffffffffffffffffffffffffffffffffffffffff
@cA01~tB01_KU645197.1_88545_88723_0_1_0_0_0:0:0_0:0:0_6e/1
TGGCTAATTTTTGTATTTTTTTAGCACAGACGGGATATCCCAATTTTGGGCAGGCTGCTCTCAAACTCCTGACCTCAAGTGAGGTGCCTGCCTCGGTTTCCCAAAGTGCTGAAATTACAGGCATAAGCCACTATGCCCAGCCTCCTTTTA
+
ffffffffffffffffffffffffffffffffffffffffffffffffffffffffffffffffffffffffffffffffffffffffffffffffffffffffffffffffffffffffffffffffffffffffffffffffffffff
@cA01~tB01_KU645197.1_158642_158832_0_1_0_0_0:0:0_0:0:0_6f/1
CTGGATGTTGGCAGCTGAAGAGCCTCAGGCACCTACAGCCTCCCCCTGTGGGTTGGTGTCTGCCCATGAAATGAGGACCCAGAAGGGCCCTCCAAGCGGTTTTGATGACTTCCGTCTCCTACAGATGCTGCTGTAATGGACCAAGAGCCT
+
ffffffffffffffffffffffffffffffffffffffffffffffffffffffffffffffffffffffffffffffffffffffffffffffffffffffffffffffffffffffffffffffffffffffffffffffffffffff
@cA01~tB01_KU645197.1_31462_31281_1_0_0_0_0:0:0_0:0:0_70/1
CCAGGGACCATCCTACCTGTGAGGAACACACACCTGAGTGCTCCCATCCTGCTTCCCCACATGGCCCTGAGCTCTCTGGCCTCTCCTTCGTGAGACTTACTTTTCTTGTTGGAGCACCAGCGATGAAGGAGAAAGAAGAGGAGGAGGATG
+
ffffffffffffffffffffffffffffffffffffffffffffffffffffffffffffffffffffffffffffffffffffffffffffffffffffffffffffffffffffffffffffffffffffffffffffffffffffff
@cA01~tB01_KU645197.1_48280_48126_1_0_0_0_0:0:0_0:0:0_71/1
CATTACCGCAGCATCTGTAGAAGATGGAAGTCAACAAAACAGCTCGGAGGGCACTTCTGGGTCCTCATTTCATAAGCAGATACCAACATACAGGGGGAGACCATAGGTGGCTGAGGTCCCTCAGTTGCCAACAGCAGACTCAGACATTCT
+
ffffffffffffffffffffffffffffffffffffffffffffffffffffffffffffffffffffffffffffffffffffffffffffffffffffffffffffffffffffffffffffffffffffffffffffffffffffff
@cA01~tB01_KU645197.1_23800_24000_0_1_0_0_0:0:0_0:0:0_72/1
TCAGCTCCCAGTGACCCTCTGGACATCGTCATCACAGGTGAGAGTGTCCGGACATTCTTCTCATTGTCATTGGGATGCAGAGTGAATGATCCACGACTTGGAACCCCCAGGTAGTTGTAAGGAAGATGAGCTTGGTATTCTTATGGAGAG
+
ffffffffffffffffffffffffffffffffffffffffffffffffffffffffffffffffffffffffffffffffffffffffffffffffffffffffffffffffffffffffffffffffffffffffffffffffffffff
@cA01~tB01_KU645197.1_146448_146246_1_0_0_0_0:0:0_0:0:0_73/1
CCTGTTTCCCTGTCTCTGTTGGTACAGACCTCACCGAGTCAGTCTCTCTCCATAAGAATCCCACGCTTATCTTCCTCATGACCACCTGGGGGTTCCAAGTCCTGGATCATTCACTCTGTGTCCCAATGACAATGAGAAGAATGTCTGGAC
+
ffffffffffffffffffffffffffffffffffffffffffffffffffffffffffffffffffffffffffffffffffffffffffffffffffffffffffffffffffffffffffffffffffffffffffffffffffffff
@cA01~tB01_KU645197.1_56184_56111_1_0_0_0_0:0:0_0:0:0_74/1
TGCCCCCTCGGCTGAGTGAAGTCCCTTCACTGGCAAATGGAACCTCAACCAGTAGCACCTAGGTGGTCTCATACTTTGTTCTTTCCCTCTCCTCTTGCTCCCTAAGGATTATCAATCTCCATGACAGGGCTGGAGAGCAGACAAGCCACA
+
ffffffffffffffffffffffffffffffffffffffffffffffffffffffffffffffffffffffffffffffffffffffffffffffffffffffffffffffffffffffffffffffffffffffffffffffffffffff
@cA01~tB01_KU645197.1_6725_6629_1_0_0_0_1:0:0_1:0:0_75/1
GGTGTCTCTCTTTATCATCCCATCCATGGCACCTTGAATGAGTGAGGCTTCCCCTTGCTGGTGTCTGTCTCTCTCCTTCCTCTCTGTGTCTTCATGTTCTTTTCTGTGCCCTTAACTCCTGGTGCAGGTCCTTCCATCTGTCTCCCTCCC
+
ffffffffffffffffffffffffffffffffffffffffffffffffffffffffffffffffffffffffffffffffffffffffffffffffffffffffffffffffffffffffffffffffffffffffffffffffffffff
@cA01~tB01_KU645197.1_92503_92385_1_0_0_0_0:0:0_0:0:0_76/1
TATACTATGCTATAATAGGTCCCTTCATTTCCACCACCCCTCATATATCTGTCACTCCTTTGCCAGGTATTGATTTATGTGTAGGAGGAATAAATCTCAGAAAGAAATTAATTTAGCAAGGATTAAACAACTAGGAAACTCAAACCCAGC
+
ffffffffffffffffffffffffffffffffffffffffffffffffffffffffffffffffffffffffffffffffffffffffffffffffffffffffffffffffffffffffffffffffffffffffffffffffffffff
@cA01~tB01_KU645197.1_84868_84727_1_0_0_0_0:0:0_1:0:0_77/1
TGAGTTTAGAAGGCATCTCTCTTTATCATCCCATCCATGGCACCTGGAATGAGTGAGGGTTCCCCTCCCCGTGTCTGTCTCTCTCCTCCCTCTCTGCATCTCCGTGTCTTTTCTGTGCCCATATCCCCTGGTGCAGGTGCCTCCATCTGT
+
ffffffffffffffffffffffffffffffffffffffffffffffffffffffffffffffffffffffffffffffffffffffffffffffffffffffffffffffffffffffffffffffffffffffffffffffffffffff
@cA01~tB01_KU645197.1_157042_156957_1_0_0_0_0:0:0_0:0:0_78/1
TGACATGATTGTATATCTAGAAAACCCCATTGTCTCAGCCCAAAATCTCCTTAAGCTGATAAGCAGCTTCTACAAAGTCTCAGGATACAGAATCAATGTACAAAAATCACAAGCATTCTTATACACCAATAACAGACAAACAGAGAGCCA
+
ffffffffffffffffffffffffffffffffffffffffffffffffffffffffffffffffffffffffffffffffffffffffffffffffffffffffffffffffffffffffffffffffffffffffffffffffffffff
@cA01~tB01_KU645197.1_161648_161452_1_0_0_0_1:0:0_0:0:0_79/1
TTTTTTTTTTGTGGTGAGGACCCTTAAGATCTACTCTCACAGCCGGGCGTGGTGGCTCATGCCTGTAATCCCAGTACTTTGGGAGGCCGAGGCAGGCGGATCACGAGGTCAGGAGATCGAGACCATCCTGGCTAACACAGTGAAACCCCG
+
ffffffffffffffffffffffffffffffffffffffffffffffffffffffffffffffffffffffffffffffffffffffffffffffffffffffffffffffffffffffffffffffffffffffffffffffffffffff
@rand_0_0_0_0_1_1_0:0:0_0:0:0_7a/1
GCGCTAGTGTGGACTAGGTGTGCAGCAAGACTACTATTACCTGCTTCACTCGGTCGGCATTCTTAGGGACCCTCTGTGCGTCGACTTGAGAAGGCGAAGACTAACTAGACTTCGGGTAGAACAAGTATGATCTGAGTTACTGATTGTGCT
+
ffffffffffffffffffffffffffffffffffffffffffffffffffffffffffffffffffffffffffffffffffffffffffffffffffffffffffffffffffffffffffffffffffffffffffffffffffffff
@cA01~tB01_KU645197.1_60622_60733_0_1_0_0_1:0:0_0:0:0_7b/1
AACGGCATTGCTTTCTTGATTTGGTTCTCAGCTAGATCATTATAGGTGTAGAGAAATGCTACCGGCTTTTACATATTGATTTTGTATTCTGAAACTTTACTTAGTTCATTTATCAATCATAAGAATTTTTGGCAGGGTCTTTAGGATTTT
+
ffffffffffffffffffffffffffffffffffffffffffffffffffffffffffffffffffffffffffffffffffffffffffffffffffffffffffffffffffffffffffffffffffffffffffffffffffffff
@cA01~tB01_KU645197.1_8765_8573_1_0_0_0_0:0:0_0:0:0_7c/1
CAGGGCCCAGAGGAAAGTCGGCCTGGAATGTTCCGTTGACCTTGGGCCCTGCAGAGAACCTACGTTCATGGGCCTCCCCCTCCCTGGATAGATGGTACATGTCATAGGAGCTCCGGGAGCTGCAGGACAAGGTCACGCTCTCTCCTGCCA
+
ffffffffffffffffffffffffffffffffffffffffffffffffffffffffffffffffffffffffffffffffffffffffffffffffffffffffffffffffffffffffffffffffffffffffffffffffffffff
@cA01~tB01_KU645197.1_72584_72741_0_1_0_0_1:0:0_0:0:0_7d/1
TTAGCCAGGCTGGTCTCGAACTCTTGACCTCCAGTGATCTGCCCACTTCAGCCTCCCAAGGTGCTGGGATTACAAGCGTGAGCCACAGTGCCTAATCTCTTTTTAGCTTTTAAGGAACTTCCATATTCTTCTCCTCTGTAATGGCTGTAT
+
ffffffffffffffffffffffffffffffffffffffffffffffffffffffffffffffffffffffffffffffffffffffffffffffffffffffffffffffffffffffffffffffffffffffffffffffffffffff
@cA01~tB01_KU645197.1_85478_85647_0_1_0_0_0:0:0_0:0:0_7e/1
GACAGAGAAACAGGAGACATAAGTACAGAACAGGTGTCATAACAGGGGACAGACACAGGGGCCATACAGGGAGGTAGAAAAGAGAGAAAGAGGTAAAGGAGACACTCAGACAGACAGACATGTCCCAGAGAGAGGTGTCCTTCCATGCTG
+
ffffffffffffffffffffffffffffffffffffffffffffffffffffffffffffffffffffffffffffffffffffffffffffffffffffffffffffffffffffffffffffffffffffffffffffffffffffff
@cA01~tB01_KU645197.1_154548_154454_1_0_0_0_0:0:0_0:0:0_7f/1
CTCAAATTACATTCTCCAAGAAAAGGACACAAAAGTGAAATCAAGATCAAAAAAGCAAAGTAGAATTCTCTTATGTCAAACAGCCAGGAAATAATGATGAAGCCCATGTGAAACGTGCTACTCTTTGTGATCTCGCGAGACACATGTTAG
+
ffffffffffffffffffffffffffffffffffffffffffffffffffffffffffffffffffffffffffffffffffffffffffffffffffffffffffffffffffffffffffffffffffffffffffffffffffffff
@cA01~tB01_KU645197.1_137297_137501_0_1_0_0_0:0:0_0:0:0_80/1
GCTGATTTTGACACTAAGTGGATGAAGCAGATGGATATAAGCTATGCTTGTGAGGTAGAATCATTGGCTGGAAAGGCTTGCTGGGTTTGATTTTCCTACTTGTTTAATCCTCGCTTAATTAATTTCTTTCTGAGATTTATTCATCCTACA
+
ffffffffffffffffffffffffffffffffffffffffffffffffffffffffffffffffffffffffffffffffffffffffffffffffffffffffffffffffffffffffffffffffffffffffffffffffffffff
@cA01~tB01_KU645197.1_55406_55300_1_0_0_0_0:0:0_1:0:0_81/1
TTGATGCTGTTTACATGTGTCCCAGGTGGGCTTCTGTACAAAGACTGGGAAGTGGTTTATGTGGCCTGTGCTCTATCTGCAAGCTTCAGGTAGGGTTGCAGTTACCACCCCAAACCCTAATGTGATCTGTCTGCCTCGCTCTGTCTGTCT
+
ffffffffffffffffffffffffffffffffffffffffffffffffffffffffffffffffffffffffffffffffffffffffffffffffffffffffffffffffffffffffffffffffffffffffffffffffffffff
@cA01~tB01_KU645197.1_44614_44418_1_0_0_0_0:0:0_0:0:0_82/1
TTCATTTTCTGCCCTCCCATTTAACCATCTGCAATATCAGTGTCCCAAGGGCAGAGGCCAAATGCATCTTGTTCACTGTTTGTGGAAGGCAGGAGAATGCTGTCCCACCCCAAAATGTCCCTGTCCTAGCCTCCATAGCTTGTGAATATG
+
ffffffffffffffffffffffffffffffffffffffffffffffffffffffffffffffffffffffffffffffffffffffffffffffffffffffffffffffffffffffffffffffffffffffffffffffffffffff
@cA01~tB01_KU645197.1_24032_24194_0_1_0_0_1:0:0_0:0:0_83/1
GACACAGGGGCCATACCGGGAGTTAGAAAAGACAGAAGGAGTTAAAGGAGACAGACAGACCGACATGTCCCAGAGAGAGGTGTCCCTCCATGCTGACTTTGCTCAGAGACCTGGCACAGGTTAGAAGTTTCATTTCTGTTTTACCTCCAC
+
ffffffffffffffffffffffffffffffffffffffffffffffffffffffffffffffffffffffffffffffffffffffffffffffffffffffffffffffffffffffffffffffffffffffffffffffffffffff
@cA01~tB01_KU645197.1_137063_136875_1_0_0_0_1:0:0_0:0:0_84/1
TGTCAGTCATATTAATCATGTAGGGATTCCTGGTTACCCCGAGGTGAATCCAATGGCTGTGAGTGTCAAACACACACTCCTTGTTGCTCCTTAGTTTCCTGTGTACCAAGTGTGCTCTCCGTCTCTCCACAGTCGTCTTGTCATTCTCCC
+
ffffffffffffffffffffffffffffffffffffffffffffffffffffffffffffffffffffffffffffffffffffffffffffffffffffffffffffffffffffffffffffffffffffffffffffffffffffff
@cA01~tB01_KU645197.1_53532_53777_0_1_0_0_0:0:0_0:0:0_85/1
ATGGAGAGAGACTAACTTGGTGAGGTCTGTACCAACAGAGACAGAGAAACAGGAGACACAAGTACAGACCAGGTGTCATAACAGAGGACAGACACAGGGGCCATACAGGGAGTTAGAAAAGACAGAAAGAGTTAAAGGAGACACAGACAG
+
ffffffffffffffffffffffffffffffffffffffffffffffffffffffffffffffffffffffffffffffffffffffffffffffffffffffffffffffffffffffffffffffffffffffffffffffffffffff
@cA01~tB01_KU645197.1_162389_162226_1_0_0_0_0:0:0_0:0:0_86/1
GATTTACAGGCACCTGCCACCATGCCCAGCTATTTTTTGTATTTTTAGTAGAGACAGAGTTTCACCATGTTGGCCAGGCTGATCTCGAACTCCTGACCTCGTGATCTGCCCACCTCCGCCTCCCAAAGTGCTGGGATTATAGGCGTGAGC
+
ffffffffffffffffffffffffffffffffffffffffffffffffffffffffffffffffffffffffffffffffffffffffffffffffffffffffffffffffffffffffffffffffffffffffffffffffffffff
@cA01~tB01_KU645197.1_134716_134947_0_1_0_0_0:0:0_0:0:0_87/1
ATGAAACATCATCTCCACTAAAAATATAAAAATTAGCTGAGCATGGTGGTCAGCACCTGTAATACCACTACTCAGGAGTTTGAGGCAAGAGAATGATTGAACCCAGGAGGCTGAGGTTGCAGTGAACCGAGATTGCACCTTTGCACTCCA
+
ffffffffffffffffffffffffffffffffffffffffffffffffffffffffffffffffffffffffffffffffffffffffffffffffffffffffffffffffffffffffffffffffffffffffffffffffffffff
@cA01~tB01_KU645197.1_2569_2391_1_0_0_0_2:0:0_0:0:0_88/1
AGAATATTTTCTCAACAAATAACACAGGACCATAGGCTTACACGTAGGAAAAAATAAATCTAAACTTATACTCACACTATAAAAACACTTCTTATTTTTTATCTTGTTGTTGTAAATTTTTTATGCTTTATTTTTAAGATTGACAAATAA
+
ffffffffffffffffffffffffffffffffffffffffffffffffffffffffffffffffffffffffffffffffffffffffffffffffffffffffffffffffffffffffffffffffffffffffffffffffffffff
@cA01~tB01_KU645197.1_68950_68742_1_0_0_0_0:0:0_0:0:0_89/1
AAGGCTGAGCATACCAGGATCTCCTCTTACTAGTTCATGAGAGACTCCCAGGATCTCCTCTTACTAGTTCATGAGAGACTCCCAGGATCTCCTCTTACTAGTTCATGAGAGACTCCCCCCAGGCCTTCCCATGGTCAGCCCATCAGCCCA
+
ffffffffffffffffffffffffffffffffffffffffffffffffffffffffffffffffffffffffffffffffffffffffffffffffffffffffffffffffffffffffffffffffffffffffffffffffffffff
@cA01~tB01_KU645197.1_61758_61595_1_0_0_0_0:0:0_1:0:0_8a/1
TCATCACAATTATTCGGGATGGACGAGTGGATATTGTGGTAGCAAGAACATTACTAAAAGTCACAGCTGATACAACACACTTGAAACCCATCTGGCCAATCTCCCACAGACAGAATGTCGCGCCATTCACTCCAGCCAGCTTCAGTCATG
+
ffffffffffffffffffffffffffffffffffffffffffffffffffffffffffffffffffffffffffffffffffffffffffffffffffffffffffffffffffffffffffffffffffffffffffffffffffffff
@cA01~tB01_KU645197.1_58707_58604_1_0_0_0_0:0:0_2:0:0_8b/1
GAAAGACAAATACCACATCTTCTCACTCTACATGGGAGGGGAGTAATGTGTACATATGGACGTAGAGTGTGGAATGACGGACAGCGGAGGCTAGAAGGCTGGAGGGTGGCGGGACGTGGGTGAGTGATGAGAATTTGCTTAATGAGTACA
+
ffffffffffffffffffffffffffffffffffffffffffffffffffffffffffffffffffffffffffffffffffffffffffffffffffffffffffffffffffffffffffffffffffffffffffffffffffffff
@cA01~tB01_KU645197.1_137083_136891_1_0_0_0_0:0:0_0:0:0_8c/1
CTGGGCCTCCTTTATTTTCATGTCAGTCATATTAATCATGTAGGGATTCCTGGTTACCCCGAGGTGAATCCAATGGCTGTGAGTGTCAAACACACACTCCTTGTTGCTCCTTAGTTTCCTGTGTACCCAGTGTGCTCTCCGTCTCTCCAC
+
ffffffffffffffffffffffffffffffffffffffffffffffffffffffffffffffffffffffffffffffffffffffffffffffffffffffffffffffffffffffffffffffffffffffffffffffffffffff
@cA01~tB01_KU645197.1_5449_5501_0_1_0_0_0:0:0_0:0:0_8d/1
AACCCCCTGGTGATCGTGGTCATAGGTCAGAGGGCTCCTGTCTTGGATTCTCCTTGTCCCACCTCCTGAATCCCAGAGCTTCTGTTGGGCATGTCCTTGAGGGTCCCATCACGCAGGCCCTGACTGTATTTGTGGTAAAGGGGGATTGAA
+
ffffffffffffffffffffffffffffffffffffffffffffffffffffffffffffffffffffffffffffffffffffffffffffffffffffffffffffffffffffffffffffffffffffffffffffffffffffff
@cA01~tB01_KU645197.1_101418_101292_1_0_0_0_0:0:0_0:0:0_8e/1
ACTAGATTTTACTTTTAAAAATGGTAAAGGTGGCAAATTATATAGTTACATTTAACCTAAATAAATGTTTTTTCAAACGGAAAGAAAAGGGTGTAGGGGTTGCTGGTGATGACATCTCTGTGTGGGTGAGAGGCCAGTATGGGCTTCTGG
+
ffffffffffffffffffffffffffffffffffffffffffffffffffffffffffffffffffffffffffffffffffffffffffffffffffffffffffffffffffffffffffffffffffffffffffffffffffffff
@cA01~tB01_KU645197.1_33537_33756_0_1_0_0_0:0:0_0:0:0_8f/1
GTTTTTATAGTGTGAGTTAGATTTATTTTTTCCTAGGTATAACCCATTGGTTTAATATTATTTATTGAGAAGACATTCTATGCCACCTTAAACCACACGGCAGCCTTTGTCAACTCTAAAGGGACTGTGTGTACACGGATGTACTTTAGA
+
ffffffffffffffffffffffffffffffffffffffffffffffffffffffffffffffffffffffffffffffffffffffffffffffffffffffffffffffffffffffffffffffffffffffffffffffffffffff
@cA01~tB01_KU645197.1_84786_84997_0_1_0_0_1:0:0_0:0:0_90/1
AGCCCAAGAGATGAGGCTGTCTTCACAGTGGCAAGGGAGTCAGGGGCTACTGGAGACAGAGGGACAGAGAAGAGGGAGGAAGACAGATGGAGGCACCTGCACCAGGGGATATGGGCACAGAAAAGACACGGAGCTGCAGAGAGGGAGGAG
+
ffffffffffffffffffffffffffffffffffffffffffffffffffffffffffffffffffffffffffffffffffffffffffffffffffffffffffffffffffffffffffffffffffffffffffffffffffffff
@cA01~tB01_KU645197.1_100309_100182_1_0_0_0_1:0:0_0:0:0_91/1
CAATCAAGGCATCTGCAGGGCTGCATTCCCTCTGGAGACTCGGGAGATTCAGTTCCATTGACTTCTCCAGCCCCTAAAGGCCACCTGCATTCCGTGGCTTCTGGCCTTCCTCCACTTTCAAAGCCCGCAGTGGCTGGTGGACTCTCCCTC
+
ffffffffffffffffffffffffffffffffffffffffffffffffffffffffffffffffffffffffffffffffffffffffffffffffffffffffffffffffffffffffffffffffffffffffffffffffffffff
@cA01~tB01_KU645197.1_68531_68744_0_1_0_0_0:0:0_0:0:0_92/1
ATCCTCTGCACCGGTCAGTCGAGCCGAGTCACTGCGTCCTGGCAGCAGAAGCTGCACCATGTCCATGTCACCCACGGTCATCATCCTGGCATGTCTTGGTGAGTCCTGGAAGGGAAGGAGCACCAGGGTTACACTATGGGCCTGCAGATT
+
ffffffffffffffffffffffffffffffffffffffffffffffffffffffffffffffffffffffffffffffffffffffffffffffffffffffffffffffffffffffffffffffffffffffffffffffffffffff
@cA01~tB01_KU645197.1_103244_103193_1_0_0_0_0:0:0_0:0:0_93/1
GCTTGAATCCAAGATACCAACCTCCCCAGGTTTCCAAAAGCAGAGATAAGAGGGATCTTTACTCACCAGTTTTGGAGCTTGGTTCAGTGGGTGAAGATGAACTACTTGAAGAGTTTCCTAGAACACAGGACAGGAGAGAGGTGAGGAAAT
+
ffffffffffffffffffffffffffffffffffffffffffffffffffffffffffffffffffffffffffffffffffffffffffffffffffffffffffffffffffffffffffffffffffffffffffffffffffffff
@cA01~tB01_KU645197.1_134560_134643_0_1_0_0_1:0:0_0:0:0_94/1
GACTGTCCTTTCCTGATTGTGAGTTCTTGGCATCTTTGTCAAAGTCCATTGGATGGGCTGGGCTTGGTAGCTAACACCTGCAATTTCAGCACTTTGGGAGCCCGAGGTGGGTGGATCACCTGAGGCCAGGAGTTCAAGATTAGTCTGGCC
+
ffffffffffffffffffffffffffffffffffffffffffffffffffffffffffffffffffffffffffffffffffffffffffffffffffffffffffffffffffffffffffffffffffffffffffffffffffffff
@cA01~tB01_KU645197.1_95119_95263_0_1_0_0_0:0:0_0:0:0_95/1
GGGTCCTTGAACTCAGAGAGATAGAATGTCTGAGTCTGCTGTTGGCAACTGAGGGACCTCAGGCACCTATGGCCTCCCCCTGTTTGTTGGTATCTGCTTATGAAATGAGGACCCAGAAGTGCCCTCCGAGCTCTTTTGTTGACTTCCGTC
+
ffffffffffffffffffffffffffffffffffffffffffffffffffffffffffffffffffffffffffffffffffffffffffffffffffffffffffffffffffffffffffffffffffffffffffffffffffffff
@cA01~tB01_KU645197.1_157631_157747_0_1_0_0_0:0:0_0:0:0_96/1
CCTCACAGTTCTGCAGGCTGTACTGGAAGCATGGCACCAGCATCTGTTTCCTGTGACGGCCTCAGGCTGCTCCCATTCTGGCAGAAGGGAAGGAGGGTCTGTCTGTGCAGAGACCACAGAGATCACATGGCAAGAGAGGGAGCAAGGGGG
+
ffffffffffffffffffffffffffffffffffffffffffffffffffffffffffffffffffffffffffffffffffffffffffffffffffffffffffffffffffffffffffffffffffffffffffffffffffffff
@cA01~tB01_KU645197.1_92543_92414_1_0_0_0_0:0:0_0:0:0_97/1
AGTGCTGGGTTACAGGAGTGAGCCACCGTTCACAGACTTGTATACTATGCTATAATAGGTCCCTTCATTTCCACCACCCCTCATATATCTGTCACTCCTTTGCCAGGTATTGATTTATGTGTAGGAGGAATAAATCTCAGAAAGAAATTA
+
ffffffffffffffffffffffffffffffffffffffffffffffffffffffffffffffffffffffffffffffffffffffffffffffffffffffffffffffffffffffffffffffffffffffffffffffffffffff
@cA01~tB01_KU645197.1_119600_119751_0_1_0_0_0:0:0_0:0:0_98/1
ATCACTCAGACCCTTCTTCCTTACCACACCTCTTTATCTGAATGCTGCTCTCCCTTCTTCCTCATCTTTTGAAAACTTGGGGATTCTATTGGGTTCACCAAGATGAAAATCCATCATAATCTCCAGGAAATCATTCAGGATACCCTTGTT
+
ffffffffffffffffffffffffffffffffffffffffffffffffffffffffffffffffffffffffffffffffffffffffffffffffffffffffffffffffffffffffffffffffffffffffffffffffffffff
@cA01~tB01_KU645197.1_121141_121005_1_0_0_0_1:0:0_0:0:0_99/1
GTGTCACCTAGGCTGGAGTGCAGTGATGCAATCTCCACTCACTGCAAACTCCACCTCCTGGGTTGAAGTCATTCTCCTGCTTCATCCTCCAGAGTAGGAGCTGGCATTACAGGGATGCACCACCATGTTCGGCTAATTTTTGTGTTTTTC
+
ffffffffffffffffffffffffffffffffffffffffffffffffffffffffffffffffffffffffffffffffffffffffffffffffffffffffffffffffffffffffffffffffffffffffffffffffffffff
@cA01~tB01_KU645197.1_4665_4534_1_0_0_0_0:0:0_1:0:0_9a/1
GGTTTCCCACCTCTTCTGGTAGAATGACAGCAGCCACACTGCAGCCCCTACCATCATGGAAACGCTGAAGTGTGTGAGTAACACCTTTGTCCTCAGAGGATCTGCTGTTCCTACCACTTCCCAACCACACACCCCAGCTTTGAGCACCCC
+
ffffffffffffffffffffffffffffffffffffffffffffffffffffffffffffffffffffffffffffffffffffffffffffffffffffffffffffffffffffffffffffffffffffffffffffffffffffff
@cA01~tB01_KU645197.1_138831_138669_1_0_0_0_0:0:0_0:0:0_9b/1
CTTTAGAAGTTACCCAGGCTCAAGTGTTCCTTTAGAGCAACAAAAATGGACTAAGATAGCAACATCCTGAGATCAGGAGGAATGTCTCAGAACAGCCTGGGCTGTCTTCCTGTTCTTCCTGGAGGAGGACGTCATGCAGTGCTTTAGCTG
+
ffffffffffffffffffffffffffffffffffffffffffffffffffffffffffffffffffffffffffffffffffffffffffffffffffffffffffffffffffffffffffffffffffffffffffffffffffffff
@cA01~tB01_KU645197.1_58701_58928_0_1_0_0_0:0:0_0:0:0_9c/1
GTACATTGTACTCATTAAGCAAATTCTCATCACTCACCCACGTCCCGCCACCCTCCAGCCTTCTAGCCTCCGCTGTCCGTCATTCCACACTCTACGTCCATATGTACACATTACTCCCCTCCCATGTAGAGTGAGAAGATGTGGTATTTG
+
ffffffffffffffffffffffffffffffffffffffffffffffffffffffffffffffffffffffffffffffffffffffffffffffffffffffffffffffffffffffffffffffffffffffffffffffffffffff
@cA01~tB01_KU645197.1_144532_144362_1_0_0_0_0:0:0_0:0:0_9d/1
TCTGACCTGTGACCATGATCACCAGGGGGTTGCTGGGTGTCGACCACCCAGTGAGGGAGTGTGGGCGTGAACCCCGACATCTGTAGGTCCCTGCATGTGCTGGGGTCACAGGGCCCATGATGAAGCTCTCCTGGAATATTCTGCCGTGGA
+
ffffffffffffffffffffffffffffffffffffffffffffffffffffffffffffffffffffffffffffffffffffffffffffffffffffffffffffffffffffffffffffffffffffffffffffffffffffff
@cA01~tB01_KU645197.1_70727_70884_0_1_0_0_1:0:0_0:0:0_9e/1
ACCACATAGGGAGGGATCGACAGGAAGAGTTGGGGGTGGAGGGTGAGAGAGAGAGAGAGAGAGAGAGCACTAGGCCATAGAGCAGGGCAGTGAGTTCTCAGCTCTGGTGGGAGGGGAGCTGTGACAAGGAAGAACCTCCCTGAGGAAACT
+
ffffffffffffffffffffffffffffffffffffffffffffffffffffffffffffffffffffffffffffffffffffffffffffffffffffffffffffffffffffffffffffffffffffffffffffffffffffff
@cA01~tB01_KU645197.1_98502_98617_0_1_0_0_0:0:0_0:0:0_9f/1
CCTGGAGTGGACATATGGGCCTAGGATGGAGATATGGGCTTGGGGTGGAGATATGGGCCTGGATTGGAGATATGGGTCTAGGGTGGAAATATTGGCCTGGAGTGGAGATATGGGCCTGGAGTGGAGATATGGGCTTGGGGTGGGGATAGG
+
ffffffffffffffffffffffffffffffffffffffffffffffffffffffffffffffffffffffffffffffffffffffffffffffffffffffffffffffffffffffffffffffffffffffffffffffffffffff
@cA01~tB01_KU645197.1_16019_16293_0_1_0_0_0:0:0_3:0:0_a0/1
GTTCTGCAGGCTGTACTGGAAGCGTGGCACCAGCATCTATTTCTCGTGACGGCCTCAGGCTGCTCCCACTCTGGCAGAAGGGAAGGAGGGTCTGTCTGTGCAGAGACCACAGAGATCACACGGCAAGAGAGGGAGCAAGGGGGAGGGGGA
+
ffffffffffffffffffffffffffffffffffffffffffffffffffffffffffffffffffffffffffffffffffffffffffffffffffffffffffffffffffffffffffffffffffffffffffffffffffffff
@cA01~tB01_KU645197.1_138744_138627_1_0_0_0_0:0:0_0:0:0_a1/1
CAGAACAGCCTGGGCTGTCTTCCTGTTCTTCCTGGAGGAGGACGTCATGCAGTGCTTTAGCTGAGTGCTTCCTGTGGCTCCAGGGTACAAAACCCAGGCTGGGCTGCTTTCTGGCTTCCCCCAGTTACACTGCAAATGGGGTGACTCCAT
+
ffffffffffffffffffffffffffffffffffffffffffffffffffffffffffffffffffffffffffffffffffffffffffffffffffffffffffffffffffffffffffffffffffffffffffffffffffffff
@cA01~tB01_KU645197.1_47704_47825_0_1_0_0_0:0:0_0:0:0_a2/1
AAGCAGGAGAAAGCTGGGTCTCCTGCCATCTGGGTGCTTGTCCTAAAGAGGTGTTTTATGTGGTTACCTGTCAATCAAGAAATGCGAGACAATTCATAAAGAGGAACTGCTAAGATTAGCTTCTTATTGGTGTCTCATCTTCTTCCAGGT
+
ffffffffffffffffffffffffffffffffffffffffffffffffffffffffffffffffffffffffffffffffffffffffffffffffffffffffffffffffffffffffffffffffffffffffffffffffffffff
@cA01~tB01_KU645197.1_77887_77826_1_0_0_0_0:0:0_0:0:0_a3/1
CCATAGCAGTTCCTCTTTGTGGATTGTCTCTCATTTCTTGGTTGCCAGGCAACCACATAAAACACCTCTTTAGGACAAGCACCCACGAGGCGGGAGACCCAGCTTTCTCCTGCTTTCTCCGTTATAGTTTTCATAATAACAATAGAATGT
+
ffffffffffffffffffffffffffffffffffffffffffffffffffffffffffffffffffffffffffffffffffffffffffffffffffffffffffffffffffffffffffffffffffffffffffffffffffffff
@cA01~tB01_KU645197.1_100604_100708_0_1_0_0_1:0:0_1:0:0_a4/1
GCTACCCTAAGGTCAGCAAGGGTGCACTGCTGATGCCACCACCAGGCTGGAGCCGCATAGGGAGGGATCCACAGGGAGAGTCGGGGGTGGAGGGTGAGAGAGAGAGAGAGCATTAGGTCATAGAGCGGGGGAGTGAGTTCTCAGCTCAGG
+
ffffffffffffffffffffffffffffffffffffffffffffffffffffffffffffffffffffffffffffffffffffffffffffffffffffffffffffffffffffffffffffffffffffffffffffffffffffff
@cA01~tB01_KU645197.1_9527_9411_1_0_0_0_0:0:0_0:0:0_a5/1
AGGAGTTGGAGACCAGCTCGACCAACATGGTGAAACCCCCTCTCTACTAAAAATACAAAAAGTAGCCTGGCGTGGTGGTGCGCGCCTGTAGCACCAGCTACTCAGGTGGCTGAAGCAGGAGAATCACTTGAACCCAGGAGGCGGAAGTTG
+
ffffffffffffffffffffffffffffffffffffffffffffffffffffffffffffffffffffffffffffffffffffffffffffffffffffffffffffffffffffffffffffffffffffffffffffffffffffff
@cA01~tB01_KU645197.1_5176_5385_0_1_0_0_0:0:0_0:0:0_a6/1
CCTCCTTCTCCCCAAGGTGGTCAGGACAAGCCCTTGCTGTCTGCCTGGCCCAGCCTTGTGGTGCCTCTAGGACATGTCATTCTTCGGTGTCACTCTTATCTTGGGTTTAACAACTTCAGTCTGTAAAAGGAAGGTGGGGTGCCTGTCCCT
+
ffffffffffffffffffffffffffffffffffffffffffffffffffffffffffffffffffffffffffffffffffffffffffffffffffffffffffffffffffffffffffffffffffffffffffffffffffffff
@cA01~tB01_KU645197.1_127492_127369_1_0_0_0_0:0:0_0:0:0_a7/1
CCCAGGGTCCCTTCTTCCTAGTTTATGAGAGACTCCCTGACAGGACTTCCCTCCCATTTCAGGAAAATCCTCTTATGTGGGGAGATGACACCCGAAGGTTGGGAGAAGGACTCACCCTCATGTGGCCAGGCCCCCTGCAGCAAGAAGAAC
+
ffffffffffffffffffffffffffffffffffffffffffffffffffffffffffffffffffffffffffffffffffffffffffffffffffffffffffffffffffffffffffffffffffffffffffffffffffffff
@cA01~tB01_KU645197.1_20125_19972_1_0_0_0_0:0:0_0:0:0_a8/1
TCCTGGCCCAAATCTCCACTCCAGGCCCATATCTCTACTATAGGCCTATAACTCCACCTCCAGGCCCATATCTCCACTCCAGGCTCCTATCTCCCCTCCAGGTTCCTATCGGCACTCCAGGCCCAGATCTCCACTTCTAGGCCCATCACT
+
ffffffffffffffffffffffffffffffffffffffffffffffffffffffffffffffffffffffffffffffffffffffffffffffffffffffffffffffffffffffffffffffffffffffffffffffffffffff
@cA01~tB01_KU645197.1_49617_49669_0_1_0_0_0:0:0_0:0:0_a9/1
ATCTGCGGGGTTTACAGGTGTTTATTGAACCAAGTATAAATCAAAAATATTGAGAGAAAGTATCCACAGAGTTTCAAAAAGCATAACTATGTTGAATGGACACAAATGAAGCTGTGTGTAGGCTGTATCAGGAATTATAAGTAATCTAGA
+
ffffffffffffffffffffffffffffffffffffffffffffffffffffffffffffffffffffffffffffffffffffffffffffffffffffffffffffffffffffffffffffffffffffffffffffffffffffff
@cA01~tB01_KU645197.1_83832_84020_0_1_0_0_0:0:0_0:0:0_aa/1
CTGGACTGTCCCACTGGGCTCAGTGTAATCACAAGGGTCCGCGTGAGAGGTGGAGGAAGAGGGGAGTGGGGATTAGAGCAGTGTAGTGGGAGGGAGACGCTATCAGCCACTGCGGGCTTTGAAAGTGGAGGAAGACCACTAGTCACAGAA
+
ffffffffffffffffffffffffffffffffffffffffffffffffffffffffffffffffffffffffffffffffffffffffffffffffffffffffffffffffffffffffffffffffffffffffffffffffffffff
@cA01~tB01_KU645197.1_141294_141416_0_1_0_0_0:0:0_0:0:0_ab/1
CAGTCGGTCCTCCATATCTGTGGGGTTTACAGGTGTTTATTGAACCAACAATAAATCAAAAATGTTTTCAGAAAAAAATCCCCGAAGTTTCAAGAAGCAAAAAACTATGTTGAATCGACACAAATTGAGTGGCGTGTAGGCTGTGTCAGG
+
ffffffffffffffffffffffffffffffffffffffffffffffffffffffffffffffffffffffffffffffffffffffffffffffffffffffffffffffffffffffffffffffffffffffffffffffffffffff
@cA01~tB01_KU645197.1_34755_34889_0_1_0_0_0:0:0_1:0:0_ac/1
GGCTGCCTGTCTGCTCCGGCAGCACCATGTCGCTCTTGGTCGTCAGCATGGCGTGTGTTGGTGAGTCCTGGAAAGCAATAGAGGGAGGGAGTGAGGGGATGGAGATCTGGGCCCAGAGGTGGAGATATAGGCCTGGAGGTGGAGTTATGG
+
ffffffffffffffffffffffffffffffffffffffffffffffffffffffffffffffffffffffffffffffffffffffffffffffffffffffffffffffffffffffffffffffffffffffffffffffffffffff
@cA01~tB01_KU645197.1_38552_38697_0_1_0_0_0:0:0_0:0:0_ad/1
CGTGATCATAGGTGAGAGTGTCCAGACTTTCTTCTCATTGTCATTGGGATGCAGAGTGAATGATCCAGGAATTGGAGACCCAGGTGGCTGTAAGGAAGATGAGCTTGGTATTCTTATGGAGAGAGACTGACTTGGTGAGGTCTGTGCCAA
+
ffffffffffffffffffffffffffffffffffffffffffffffffffffffffffffffffffffffffffffffffffffffffffffffffffffffffffffffffffffffffffffffffffffffffffffffffffffff
@cA01~tB01_KU645197.1_122578_122438_1_0_0_0_0:0:0_0:0:0_ae/1
GACGGGGTTAGCAAGTTCCCCCTCTATTAGTTCCCGGAGAGCTGGTTGTTCAAAAGAGCTTGGAAGCTCCATCGCTCCCCCTCCCCCTTACTCTCTCTCTTGCCGTGTGATCTCTGCGGTCTCTGCACAGACAGACCCTCCTTCCCTTCT
+
ffffffffffffffffffffffffffffffffffffffffffffffffffffffffffffffffffffffffffffffffffffffffffffffffffffffffffffffffffffffffffffffffffffffffffffffffffffff
@cA01~tB01_KU645197.1_155754_155897_0_1_0_0_0:0:0_0:0:0_af/1
TGGGTTTATACCCAGTAATGGGATGGCTGGGTCAAATGGTATTTCAAGCTCTAGATCCCTGAGGAATCGCCACACTGACTTCCACAATGGTTGAACTAGTTTACAGTCCCACCAACAGTGTAAAAGTGTTCCTATTTCTCCACATCCTCT
+
ffffffffffffffffffffffffffffffffffffffffffffffffffffffffffffffffffffffffffffffffffffffffffffffffffffffffffffffffffffffffffffffffffffffffffffffffffffff
@cA01~tB01_KU645197.1_1509_1692_0_1_0_0_0:0:0_0:0:0_b0/1
AACTTATAAATTTTTTTTATAATTTCAATGTAGTTTTCTCTTCTTCAAGTAAACATGTCTGCCCTCATGGTTTCGTCAATGGGACTCTTTTCTTGCCTAAGGCTTCCGGTGTTATCATTACCACGTCCACATAACCCCATCTGTTCTCCG
+
ffffffffffffffffffffffffffffffffffffffffffffffffffffffffffffffffffffffffffffffffffffffffffffffffffffffffffffffffffffffffffffffffffffffffffffffffffffff
@cA01~tB01_KU645197.1_120958_120846_1_0_0_0_0:0:0_0:0:0_b1/1
GGTCTCGAACTGCTGACTTCGTGTGATCCACCCGCCTTGGCCTCCTGCAGTGCTGGGTTACAGGCGTGAGCCACCGTTCACAGACTTGTATATTATGCTGTAATAGGTCCCTTCATTTCCACCACCCCTCATATATCTGTCACTCCTTTG
+
ffffffffffffffffffffffffffffffffffffffffffffffffffffffffffffffffffffffffffffffffffffffffffffffffffffffffffffffffffffffffffffffffffffffffffffffffffffff
@cA01~tB01_KU645197.1_35248_35463_0_1_0_0_0:0:0_0:0:0_b2/1
ATCTGGGCCTGGAGTGGAGATATGGGCCAGGAGTGGAGATATGGGCCTAGAGGTCGATATCTGGGCCTGGAGAGGAGATATGTGCCTAGGATGGAGATACGGGCCTGGGTGTGGAGATATGGGACTGGAGAGGATATATGGGCCTGGAGT
+
ffffffffffffffffffffffffffffffffffffffffffffffffffffffffffffffffffffffffffffffffffffffffffffffffffffffffffffffffffffffffffffffffffffffffffffffffffffff
@cA01~tB01_KU645197.1_27744_27967_0_1_0_0_0:0:0_0:0:0_b3/1
TGAGTTGTTTGAGCTTCTTATATTTCTAGTTATTAATCCCATCTCAGATGCATAGTTTGCACATATTTGCTCCCAATCTGTGGGTTGTCTCTTCACTTTGTTGGTTTATTTTTAGCGGTGCAGAAGTTGCTTAGTTTGAGGTAATCCCAA
+
ffffffffffffffffffffffffffffffffffffffffffffffffffffffffffffffffffffffffffffffffffffffffffffffffffffffffffffffffffffffffffffffffffffffffffffffffffffff
@cA01~tB01_KU645197.1_37852_38069_0_1_0_0_0:0:0_0:0:0_b4/1
GTGCCTGCCTTACTGATCAGTTCATACCTCCTGCCAAGGATTCCAATTCGTCCAAAAGAGATTGAACCAGGCTGCTAAGAGCCTGGATGTGCAGCCTATCCTGGTTCCTCTTCCACCCCCACATAGACAGCAGGAAAGACATTAGTTCGA
+
ffffffffffffffffffffffffffffffffffffffffffffffffffffffffffffffffffffffffffffffffffffffffffffffffffffffffffffffffffffffffffffffffffffffffffffffffffffff
@cA01~tB01_KU645197.1_133367_133478_0_1_0_0_0:0:0_0:0:0_b5/1
CCTGGGTTCAAATGATTTTCCTGCCTCAGCCTCCCTAGTAGCTGGGATTACAGGTGCACACCACCATGCCTGGCTACTTTTTGGTTTTTTTAGTATAGATGGGGTTTCCCCATGTTGGCTGGGCTGCTCTCAAACTCATGACCTCAACTG
+
ffffffffffffffffffffffffffffffffffffffffffffffffffffffffffffffffffffffffffffffffffffffffffffffffffffffffffffffffffffffffffffffffffffffffffffffffffffff
@cA01~tB01_KU645197.1_163273_163138_1_0_0_0_1:0:0_0:0:0_b6/1
ATATCTGTCATTATCCAACTATATGTCTATCATTATTTGTGATATCATTATATATCTATCATTATTTGTCTATCAATCATTATCTATATATCTATCATTATTAGTGTTGATTATTTTTTCTTCTGGAGAACCCTGACTACTATAGCTTCC
+
ffffffffffffffffffffffffffffffffffffffffffffffffffffffffffffffffffffffffffffffffffffffffffffffffffffffffffffffffffffffffffffffffffffffffffffffffffffff
@cA01~tB01_KU645197.1_123322_123204_1_0_0_0_0:0:0_0:0:0_b7/1
CCATCCCATGAATAGCTCTGAGTTCCCATCCCATTGATTCTATCTCCCACTTTCTGCCTGTCATGGAACCTTCTCCTGGATGTGAGTGGCTGCAGGGGACGTGAGGGTACAGTTCAGAATCAGGCAATGGTCTGTGAGCTGAAGGCAGGG
+
ffffffffffffffffffffffffffffffffffffffffffffffffffffffffffffffffffffffffffffffffffffffffffffffffffffffffffffffffffffffffffffffffffffffffffffffffffffff
@cA01~tB01_KU645197.1_128563_128721_0_1_0_0_0:0:0_1:0:0_b8/1
CTTGTCCCACCTCCTGAATCCCAGAGCTCCTGGTGGGCGTGTCCTTGCGGGTCCCATCATGCAAGTCCTGACTGTATTTGGGGTAAAGGGGGATTGAATACAGGGAAATGGGTGCTGTGGTGGGAAGAATAATTGTCCCCAGTGATGACT
+
ffffffffffffffffffffffffffffffffffffffffffffffffffffffffffffffffffffffffffffffffffffffffffffffffffffffffffffffffffffffffffffffffffffffffffffffffffffff
@cA01~tB01_KU645197.1_80709_80547_1_0_0_0_0:0:0_0:0:0_b9/1
GTCCCAAGATTCCAGAGTTCCAACTCATGGTTTGCTCTCTCTCTGTCTCTCTGCCTCCCTCATTTTAAATTTTACAGAAATATCCAGTAACATAATGCTATAGAAAATCAATTTCCCCAGCACTTTGGAAGCCGAGGTGAGTGATCAACC
+
ffffffffffffffffffffffffffffffffffffffffffffffffffffffffffffffffffffffffffffffffffffffffffffffffffffffffffffffffffffffffffffffffffffffffffffffffffffff
@cA01~tB01_KU645197.1_502_626_0_1_0_0_0:0:0_1:0:0_ba/1
CTCACATCCCCTGCAGCCACTCACATCCAGGAGAAGGTTCCATGACAGGCAGAAAGTGGGACACAGAATCAATAGGATGGGAACTCAGAGCTATACATGGGATGGATCCTTGAGCTCAGAGAGATAGAATGTCTGAGTCTGCTGTTGGCA
+
ffffffffffffffffffffffffffffffffffffffffffffffffffffffffffffffffffffffffffffffffffffffffffffffffffffffffffffffffffffffffffffffffffffffffffffffffffffff
@cA01~tB01_KU645197.1_27816_27710_1_0_0_0_0:0:0_1:0:0_bb/1
GGACGTTTGTCTGAAGGAAGACATTTTGTTTTAAACCTTCAAAACACAAGTAATCGAAGCAAAAATAGACCATTGGGATTACCTCAAACTAAGCAACTTCTGCACCGCTAAAAATAAACCAACAAAGTGAAGAGACAACCCACAGATTGG
+
ffffffffffffffffffffffffffffffffffffffffffffffffffffffffffffffffffffffffffffffffffffffffffffffffffffffffffffffffffffffffffffffffffffffffffffffffffffff
@cA01~tB01_KU645197.1_29285_29200_1_0_0_0_1:0:0_0:0:0_bc/1
TCCACCCGCCTTGGCCTCCTGCAGTGCTGGGAATTGCCTTTTCCACGGCCTGAGCATGGGGCCGTGGCTGAATGAGTCAGTGAGTCGAAGTGTGCGTGCATGAGCTCCGTTCTCTGTTCAGGCAAAGCTCTTGCTCTGCTGAGTCAGCCA
+
ffffffffffffffffffffffffffffffffffffffffffffffffffffffffffffffffffffffffffffffffffffffffffffffffffffffffffffffffffffffffffffffffffffffffffffffffffffff
@cA01~tB01_KU645197.1_135552_135796_0_1_0_0_0:0:0_0:0:0_bd/1
CAGGAAAAATGCAATGTTTGTTCTGCCTGCATTCCTAACTGGAGGATAAATTCCTGGAGACTTGAGAGAGGGAAGGGAAGGGAACATCTGATGAGGGCGAGGTGTTTTAGAGAAGTTCCACTTGCCAAGGAATGAGCTCCTGTAGGTCAT
+
ffffffffffffffffffffffffffffffffffffffffffffffffffffffffffffffffffffffffffffffffffffffffffffffffffffffffffffffffffffffffffffffffffffffffffffffffffffff
@cA01~tB01_KU645197.1_143829_143923_0_1_0_0_0:0:0_0:0:0_be/1
TGTGAAGACTGGGGTGAGACTGGGGTGCTCCAAGCTGGGGTGTGCAGGGAGGAAGTGGTGTCAGCAGCAGAGAAAGAGAGGGAAGCAGTGCTAGGAACAGCAGGTCCTCTGAGGACAAAGGTATAACTGACACCCTCCAGCGTTTCCGTG
+
ffffffffffffffffffffffffffffffffffffffffffffffffffffffffffffffffffffffffffffffffffffffffffffffffffffffffffffffffffffffffffffffffffffffffffffffffffffff
@cA01~tB01_KU645197.1_51592_51791_0_1_0_0_0:0:0_0:0:0_bf/1
AGGGACCTACAGATGTCGGGGTTCACACCCACACTTCCTCACTGGGTGGTCAGCACCCAGCAACCCCCTGGTGATCATGGTCACAGGTCAGAGGGCTCCTGTCTGGGATTCTCCTTGTCCCACCTCCTGAGTCCCAGAGCTTCTGGTGGG
+
ffffffffffffffffffffffffffffffffffffffffffffffffffffffffffffffffffffffffffffffffffffffffffffffffffffffffffffffffffffffffffffffffffffffffffffffffffffff
@cA01~tB01_KU645197.1_6548_6700_0_1_0_0_0:0:0_0:0:0_c0/1
AGAGATTGAACCAGGCTGATAAGAGCCTGGATGTGCAGCCTATCCTGGTTCCTCTTTCACCCCCACATAAACAGCAGGAAATACATTAGTGTGAAATAGATACAACACCCCAAGAGATGAGGCTCAGCCCAGTGGGAAGGGAATCAGAGG
+
ffffffffffffffffffffffffffffffffffffffffffffffffffffffffffffffffffffffffffffffffffffffffffffffffffffffffffffffffffffffffffffffffffffffffffffffffffffff
@cA01~tB01_KU645197.1_132967_133123_0_1_0_0_0:0:0_0:0:0_c1/1
CACCTTTTAGCTCCTGTATATGGGTGAGAAATGGGAATCTTTGTAATGACCTCCAGTTCCATCCATGTGGCTGCAAATGACAGGATGTTATTCTTTCTATGGATGAGTAGTCTCCACTATGCGTATGTACTACATTCTCTCTATCCATTT
+
ffffffffffffffffffffffffffffffffffffffffffffffffffffffffffffffffffffffffffffffffffffffffffffffffffffffffffffffffffffffffffffffffffffffffffffffffffffff
@cA01~tB01_KU645197.1_101011_101145_0_1_0_0_0:0:0_0:0:0_c2/1
ACCCACGGAGGGACCTACACATGCTTCGGCTCTCTCCATGACTCACCCTATGAGTGGTCAGACCCGAGTGACCCACTGCTTGTTTCTGTCACAGGTGAGGAAAGCCCATGCCTGTCCCATGTCCTGTGATCCTAGAGCCTTAGCTGAGGA
+
ffffffffffffffffffffffffffffffffffffffffffffffffffffffffffffffffffffffffffffffffffffffffffffffffffffffffffffffffffffffffffffffffffffffffffffffffffffff
@cA01~tB01_KU645197.1_158348_158492_0_1_0_0_0:0:0_0:0:0_c3/1
GGGGAAGCAGGATGGGAGCACGCGGGTGTGTGTTCCTCACTGGCAGGATGGTCCCTGGCCCAAGGGAGGAGCCACAGAGGCAGGGCTTTCTAGAGAGAGCACCAGACAACCTGCCCCTGCCTTCAGCTCACAGACCATTGCCTGGTTCTG
+
ffffffffffffffffffffffffffffffffffffffffffffffffffffffffffffffffffffffffffffffffffffffffffffffffffffffffffffffffffffffffffffffffffffffffffffffffffffff
@cA01~tB01_KU645197.1_15065_15232_0_1_0_0_0:0:0_0:0:0_c4/1
GCTCTGTTCATCGCAACAAAAAACTTGCCCACTCACCCAAATCCCCCACCTCACCCCTACTTCCAATCACCTGTGGAGATTCAGATAGGCTATGGGGAGGTAAACATTGATACTCCTTGGAGTGAGTCCAGATCTTGGAATCAGAGATCA
+
ffffffffffffffffffffffffffffffffffffffffffffffffffffffffffffffffffffffffffffffffffffffffffffffffffffffffffffffffffffffffffffffffffffffffffffffffffffff
@cA01~tB01_KU645197.1_159977_159872_1_0_0_0_0:0:0_1:0:0_c5/1
ATCATCTCTAGATTACTTATAATTCCTGATACAGCCTACACACCACCTCACTTGTGTCCACACAATATAGTATTTTTGCTTTTTGGAACTTTGTGGATTTTTTCTCTGAATATTTTTGATTTATATTTGGTTCAATAAACACCTGTAAAC
+
ffffffffffffffffffffffffffffffffffffffffffffffffffffffffffffffffffffffffffffffffffffffffffffffffffffffffffffffffffffffffffffffffffffffffffffffffffffff
@cA01~tB01_KU645197.1_71033_71212_0_1_0_0_1:0:0_0:0:0_c6/1
GCTCCCTGCAGTGCCCAGCATCAATGGAACATTCCAGGCCGACTTCCCTCTGGGTCCTGCCACCCACGGAGAGACCTACAGATGCTTCGGCTCTGTCCATGGATCTCCCTACGAGTGGTCAGACCCGAGTGACCCACTGCCTGTTTCTGT
+
ffffffffffffffffffffffffffffffffffffffffffffffffffffffffffffffffffffffffffffffffffffffffffffffffffffffffffffffffffffffffffffffffffffffffffffffffffffff
@cA01~tB01_KU645197.1_128202_128388_0_1_0_0_0:0:0_1:0:0_c7/1
GAGGGGCGGCTCCACATCCTCCTCTCTAAGGCGGTGCCTCCTTCTCCCCACGGTGGTCAGGACAAGCCCTTGCTGTCTGCCTGGCCAAGCCCTGTGGTGCCTCCAGGATATGTGATTCTTCAGTGTCATTCTTATCTTGGGTTTAACAAC
+
ffffffffffffffffffffffffffffffffffffffffffffffffffffffffffffffffffffffffffffffffffffffffffffffffffffffffffffffffffffffffffffffffffffffffffffffffffffff
@cA01~tB01_KU645197.1_158036_158072_0_1_0_0_0:0:0_0:0:0_c8/1
ATGAGAGCTGTAACTGAGAAAGCAGGAGAAAGCTGGGTCTCCCGCCATCAGGCTGCTTGTCCTAAGGAGATGTTCCATGTGGTTACCTGTCAATCAAGAAATGAGACAATCCATAAAGAGGAACTGCTATGATTAGCTTCTTATTGGATT
+
ffffffffffffffffffffffffffffffffffffffffffffffffffffffffffffffffffffffffffffffffffffffffffffffffffffffffffffffffffffffffffffffffffffffffffffffffffffff
@cA01~tB01_KU645197.1_67679_67854_0_1_0_0_1:0:0_0:0:0_c9/1
GCAAACAGTGAGACCCATCCCTTTTTAAAAATTATGAGTTTTACAAATTTAAAATGCATAGTGAAAAAGTTCTTACAAACTCCAGAAAGGTAGGTGTAAATAAGAGACATTTGTAAGAATGACAGCACATTAAATGTGTAGATTTAAACC
+
ffffffffffffffffffffffffffffffffffffffffffffffffffffffffffffffffffffffffffffffffffffffffffffffffffffffffffffffffffffffffffffffffffffffffffffffffffffff
@cA01~tB01_KU645197.1_133223_133074_1_0_0_0_0:0:0_0:0:0_ca/1
CCCAGGAGGCGTAGGTTGCAATGAGCCAAGGTCGCACCACTTTGACTCCAGCTTGGGCTAAGGAGGGAAACTCTTTCTCAAAAAAGAAAAAAAGAAAAAAAGAGAACTTTCATAGTATCCAGCAATTTCACTACTGGGTTTATATCCAAA
+
ffffffffffffffffffffffffffffffffffffffffffffffffffffffffffffffffffffffffffffffffffffffffffffffffffffffffffffffffffffffffffffffffffffffffffffffffffffff
@cA01~tB01_KU645197.1_89442_89339_1_0_0_0_0:0:0_0:0:0_cb/1
TTAAAAACATGAGTCTAAGGCCTGAACCTATGAAACATGTAGAAGAAAATAATGGGGAAGACATTTGTCTGACGAAAGACATTTTGTTTAAAACCTTCAAAACACAAGTAATCAAAGCAAAAAATAGACCATTAGGATTACATCAAACCA
+
ffffffffffffffffffffffffffffffffffffffffffffffffffffffffffffffffffffffffffffffffffffffffffffffffffffffffffffffffffffffffffffffffffffffffffffffffffffff
@cA01~tB01_KU645197.1_98872_98971_0_1_0_0_0:0:0_0:0:0_cc/1
GGCCTGGACACATGAGGGTGAGTCCTTCTCCAAACCTTCGGGTGTCATCTCCCCACATAAGAGGATTTTCCTGAAACAGGAGGGAAGCCCGGTGGGGGATTTTCTTATAAACAAGGATGAGGAGACCCTGGGGTGCTCAGCCCACAGTTC
+
ffffffffffffffffffffffffffffffffffffffffffffffffffffffffffffffffffffffffffffffffffffffffffffffffffffffffffffffffffffffffffffffffffffffffffffffffffffff
@cA01~tB01_KU645197.1_103895_103713_1_0_0_0_0:0:0_0:0:0_cd/1
TGTGAAAAGCCGATTCTCGCCTGGAACCTTCAGAGAAAAGGCAGCCTCGCAGTCACCTTGATTTTAGCCCAGTGAAATGCATTTCATATTTCTGAGCTATAACACTGTAAGATAATTTTAAAAGCTGTGTTGTTGTCATCCATGAAGATT
+
ffffffffffffffffffffffffffffffffffffffffffffffffffffffffffffffffffffffffffffffffffffffffffffffffffffffffffffffffffffffffffffffffffffffffffffffffffffff
@cA01~tB01_KU645197.1_85387_85194_1_0_0_0_0:0:0_0:0:0_ce/1
CCTGTGTCTGTCCCCTGTTATGACACCTGTTCTGTACTTATGTCTCCTGTTTCTCTGTCTCTGTTGGTACAGACCTCACCAAGTCACTCTCTTTCCATAAGAATCCCACACTTATCTTCCTCATGACCACCTGGGGGTTCCAAGTCCTGG
+
ffffffffffffffffffffffffffffffffffffffffffffffffffffffffffffffffffffffffffffffffffffffffffffffffffffffffffffffffffffffffffffffffffffffffffffffffffffff
@cA01~tB01_KU645197.1_141457_141281_1_0_0_0_0:0:0_0:0:0_cf/1
AACCTGGGAGGCGGAGGTTGCAGTGAGCTGAGATCATGCCACTGCACTCCAGCCTGGGTGAGAGAGTGAGACTGTCTCAAAAAAAAAAAATAGCATAGTAATTGCATAGAACCCATGCACATCCTCCTGTATACATGAAATCATCTCTTG
+
ffffffffffffffffffffffffffffffffffffffffffffffffffffffffffffffffffffffffffffffffffffffffffffffffffffffffffffffffffffffffffffffffffffffffffffffffffffff
@cA01~tB01_KU645197.1_66305_66444_0_1_0_0_0:0:0_0:0:0_d0/1
AATGCCACATGATCTCATGTGTGGAGTGTAAGAAGTGGAACCTAGAGGAACAGTAAAATGGTCGTCGAAAGAACCTGGGATGGAGAGAGATTGAAGAGATGTTGGTCAAAGGATGCAAAATTTCAGTTAGAAGAAATCGGTTCAAGAGAT
+
ffffffffffffffffffffffffffffffffffffffffffffffffffffffffffffffffffffffffffffffffffffffffffffffffffffffffffffffffffffffffffffffffffffffffffffffffffffff
@cA01~tB01_KU645197.1_29569_29437_1_0_0_0_1:0:0_0:0:0_d1/1
GTGCCTTTGTCATTCGTGTGTGTTTTATTATATTTATGCATTTCTTATTTTTATTTTTTGAGACGGAGTCTCCTTGTGTCACCCAGGCTGGAGTGCAGTGATGCAATCTTCACTCACTGCAACCTCCACCTCCTGGGTTGAAGTCGTTCT
+
ffffffffffffffffffffffffffffffffffffffffffffffffffffffffffffffffffffffffffffffffffffffffffffffffffffffffffffffffffffffffffffffffffffffffffffffffffffff
@cA01~tB01_KU645197.1_42858_42752_1_0_0_0_0:0:0_0:0:0_d2/1
CGTTGGCCAGACTAATCTTGAACTCCTGGCCTCAGGTGATCCACCCACCTCGGGCTCCCAAAGTGCTGAAATTGCAGGTGTTAGCCACCAAGCCCAGCCCATCCAATGGACTTTGACAAAGATGCCAAGAACTCACAATCAGGAAAGGAC
+
ffffffffffffffffffffffffffffffffffffffffffffffffffffffffffffffffffffffffffffffffffffffffffffffffffffffffffffffffffffffffffffffffffffffffffffffffffffff
@cA01~tB01_KU645197.1_137464_137345_1_0_0_0_0:0:0_0:0:0_d3/1
GGTCTGGAACTCCTGACTTCATGGAATCCACCCGCCTTGGCCTCCTGCAGTGCTGGGTTACAAGCGTGAGCCACCGTTCACAGACTTGTATATTACGCTATAATAGGTCTCTTCATTTCCACCACCCCTCATATATCTGTCACTCCTTTG
+
ffffffffffffffffffffffffffffffffffffffffffffffffffffffffffffffffffffffffffffffffffffffffffffffffffffffffffffffffffffffffffffffffffffffffffffffffffffff
@cA01~tB01_KU645197.1_1857_2042_0_1_0_0_0:0:0_0:0:0_d4/1
ATAGGCCTTGTTAGTCTCATCTCCACAGGGACACGTATCAACACATCATCTTTCATACTACTATAAATAGACAGTCACTCCTCCATATCTCTGGGGTTTACACATGTTTATTGAATCAGCAATAAATCAAAAATATTTTGAGAAAAAAAA
+
ffffffffffffffffffffffffffffffffffffffffffffffffffffffffffffffffffffffffffffffffffffffffffffffffffffffffffffffffffffffffffffffffffffffffffffffffffffff
@cA01~tB01_KU645197.1_47604_47487_1_0_0_0_0:0:0_0:0:0_d5/1
CTCTTTAGGACAAGCACCCAGATGGCAGGAGACCCAGCTTTCTCCTGCTTTTTCAGTTATAGCTCTCATAGTAACCATAGAACGTGCTGAGGATACGACTACTTTAGTTGAGATGTTTGACCCCTTCAAACCTCACATTGAAATTTCACC
+
ffffffffffffffffffffffffffffffffffffffffffffffffffffffffffffffffffffffffffffffffffffffffffffffffffffffffffffffffffffffffffffffffffffffffffffffffffffff
@cA01~tB01_KU645197.1_106009_106193_0_1_0_0_1:0:0_0:0:0_d6/1
TAGCTGGCAACCAAGAAATGAGAGACAATCCATAAAGAGGAACTGCTATAATTAGCTTCTTATTGGATTCCCACCTTCCCCCAAGTATCCGCAGACACCTGCACATTCTGATTGGGACCTCAGTGGCTATCATCCTCTTCATCATCCTCT
+
ffffffffffffffffffffffffffffffffffffffffffffffffffffffffffffffffffffffffffffffffffffffffffffffffffffffffffffffffffffffffffffffffffffffffffffffffffffff
@cA01~tB01_KU645197.1_102574_102396_1_0_0_0_0:0:0_0:0:0_d7/1
TGTCTGAGGAAAGACATTTTATTTGAAATCTCAAAAACACAAGAAATCAAAACAAAATAATAGACCTTCGGGATTACATCAAAGTAAGCAGCTTCTGCACCGCAAAGGAAGCAACCAACAAAGTGAAGAAGAGACAAATTGGGAGAAAAT
+
ffffffffffffffffffffffffffffffffffffffffffffffffffffffffffffffffffffffffffffffffffffffffffffffffffffffffffffffffffffffffffffffffffffffffffffffffffffff
@cA01~tB01_KU645197.1_159126_159261_0_1_0_0_0:0:0_0:0:0_d8/1
AGGGAGACAACAGCCCTGTCTCAAAACCAGGTTGCCAGATCCAATGAACCAGCAGCTGGAATCTGAAGGCATCAGTCTGCATCTTAGGGGATCGCTCTTCCTCACACCACGAATCTGAACATGCCTCTCTCTTGCTTACAAATGCCTAAG
+
ffffffffffffffffffffffffffffffffffffffffffffffffffffffffffffffffffffffffffffffffffffffffffffffffffffffffffffffffffffffffffffffffffffffffffffffffffffff
@cA01~tB01_KU645197.1_65168_65344_0_1_0_0_1:0:0_0:0:0_d9/1
GGCAAAACCATTTTGGATATTAACCCAAAGGCCCAGGCAACAAAAGCAAAAGTAGACAAATAACATTATATCAAATTGAAAGTTTCTGCAAAGAAAAAAAAAACTCAACAAGTGGAAAGACAACCTATGGCATGGGAGAATATATTTGCA
+
ffffffffffffffffffffffffffffffffffffffffffffffffffffffffffffffffffffffffffffffffffffffffffffffffffffffffffffffffffffffffffffffffffffffffffffffffffffff
@cA01~tB01_KU645197.1_26643_26456_1_0_0_0_0:0:0_0:0:0_da/1
ATATCCAAAGGAAAGTAAATCAATATATCGAAGTGATATCTGCACTCGTATGATTGGTGCAGCACTCTTCACAGTAGCCAAGATGAGGAGTCAACCTACCTGCCCATCAGTGGGTGAATGGATAGAGAGAATGTGGTACATTTGCATAGT
+
ffffffffffffffffffffffffffffffffffffffffffffffffffffffffffffffffffffffffffffffffffffffffffffffffffffffffffffffffffffffffffffffffffffffffffffffffffffff
@cA01~tB01_KU645197.1_33230_33067_1_0_0_0_0:0:0_0:0:0_db/1
AAATGGCACAGAGTTTGCAAATAACCTATGCACATCCTCCTGTATACATGAAATCATCTCTAGATTACTTATAATTCCTGATGCAGCCTACACACAGCTTCATTTGTGTCCATTCAACACAGTTCTGCTTTTTGTAACTCTGTGGATACT
+
ffffffffffffffffffffffffffffffffffffffffffffffffffffffffffffffffffffffffffffffffffffffffffffffffffffffffffffffffffffffffffffffffffffffffffffffffffffff
@cA01~tB01_KU645197.1_7139_7038_1_0_0_0_0:0:0_0:0:0_dc/1
ATCTTCCTTACAACTACCTGGGGGTTCCAAGTCGTGGATCATTCACTCTGCATCCCAATGACAATGAGAATGTCCGGACACTCTCACCTGTGATGACGATGTCCAGAGGGTCACTGGGAGCTGACAACTGATAGGGGGAGTGAGTAACAG
+
ffffffffffffffffffffffffffffffffffffffffffffffffffffffffffffffffffffffffffffffffffffffffffffffffffffffffffffffffffffffffffffffffffffffffffffffffffffff
@cA01~tB01_KU645197.1_155209_155077_1_0_0_0_0:0:0_0:0:0_dd/1
CGAGTTGATGGGTGCAGCACACCAGCATGGCACATGTATACATATGTAACTAACCTGCACATTGTGCACATGTACCCTAAAACTTAAAGTATAATAATAATAAAAATTTAAAAAAAAAGCTCATCAGAAGCACTATACAAAAAAAAAAAA
+
ffffffffffffffffffffffffffffffffffffffffffffffffffffffffffffffffffffffffffffffffffffffffffffffffffffffffffffffffffffffffffffffffffffffffffffffffffffff
@cA01~tB01_KU645197.1_74023_74174_0_1_0_0_0:0:0_0:0:0_de/1
TTCTGCTGCTGAGACCTCAGGGTAGAAGGATGAGTGCAAATCAGACATTCTTCTCAGGAAAAATGCTGTGTTTGTTCTGCCTGCATTCCTAACTGGGAGGACAAATGCCTGGGGGCTTGAGAAGGGGAAGGACGGGGAACATTTTTGAGG
+
ffffffffffffffffffffffffffffffffffffffffffffffffffffffffffffffffffffffffffffffffffffffffffffffffffffffffffffffffffffffffffffffffffffffffffffffffffffff
@cA01~tB01_KU645197.1_155566_155379_1_0_0_0_0:0:0_0:0:0_df/1
ACGTATGTTTATTGTGGCACTATTCACAATAGCAAAGACTTGGAACCAACCCAAATGTCCAACAATGATAGACTGGATGAAGAAAATGTGGCACATATACACCATGGAATACTATGCAGCCATAAAAAATGATGAGTTCATGTCCTTTGC
+
ffffffffffffffffffffffffffffffffffffffffffffffffffffffffffffffffffffffffffffffffffffffffffffffffffffffffffffffffffffffffffffffffffffffffffffffffffffff
@cA01~tB01_KU645197.1_130003_129802_1_0_0_0_0:0:0_0:0:0_e0/1
GCCTTGGAGACCCCATCATGGTGTTCTCCAATGAGGCGCAAAGTGTCGTTAAACATCCCCTCTCTGTGCAGAAGGAAGTGTTCAAACATGACATCTGACCAACATTGCAGGATGACTGTCTCTTCTGATTTCACCAGGCGACCTGGGTGG
+
ffffffffffffffffffffffffffffffffffffffffffffffffffffffffffffffffffffffffffffffffffffffffffffffffffffffffffffffffffffffffffffffffffffffffffffffffffffff
@cA01~tB01_KU645197.1_133726_133922_0_1_0_0_0:0:0_0:0:0_e1/1
TTTATTTCATTTTATTTTGAGATGGAGTTTTGCTCTTCTCACCCAGGCTGGAGTGCAGTGGCGCGATCTCGGCTCACCACAACCTCCACCTCCCAGGTTCAAGCGATTCTCCTGCCTCAGCCTCCCGAGTAGCTGGAATTACAGGCACAC
+
ffffffffffffffffffffffffffffffffffffffffffffffffffffffffffffffffffffffffffffffffffffffffffffffffffffffffffffffffffffffffffffffffffffffffffffffffffffff
@cA01~tB01_KU645197.1_79209_78967_1_0_0_0_0:0:0_0:0:0_e2/1
TGGAACAGCACGAGGGAAGGTGGAACAGCACGTGTCTAAGTGCCGTGTTAAGAGAGAGCCTCTTGTATGTTTGGAATTGTGAGTTCCTCAGTGTGATTGCAGCCTCAAGTAGACTAGGAAGTAAGCCAGTTAGGTTGGAGAGGTGGGCAG
+
ffffffffffffffffffffffffffffffffffffffffffffffffffffffffffffffffffffffffffffffffffffffffffffffffffffffffffffffffffffffffffffffffffffffffffffffffffffff
@cA01~tB01_KU645197.1_138547_138345_1_0_0_0_0:0:0_1:0:0_e3/1
AATGCAGGCTTCTGTTGTCACTCACTGCTTATCTGTTAGTAATGAACCTGCCTATGTAACGTATTCTCTGTGTGTTCTGTCTCCCTGGAGTGACGGTGAGTGATAGGAATTGGCATAGGCCCAGGTGCAGTCCAGGATTTGTTTAGAGTC
+
ffffffffffffffffffffffffffffffffffffffffffffffffffffffffffffffffffffffffffffffffffffffffffffffffffffffffffffffffffffffffffffffffffffffffffffffffffffff
@cA01~tB01_KU645197.1_134106_133933_1_0_0_0_0:0:0_0:0:0_e4/1
CCCACAGATTGGGAGCAAATATGTGCAAACTATGCATCTGAGATGGGATTAATAACTAGAAATATAAGAAGCTCAAACAACTCAATAAAACAAATGATTTAATTGAAAAAGGAGCAAAAGACATGAAATTTCCCCACATACGAAAAACTG
+
ffffffffffffffffffffffffffffffffffffffffffffffffffffffffffffffffffffffffffffffffffffffffffffffffffffffffffffffffffffffffffffffffffffffffffffffffffffff
@cA01~tB01_KU645197.1_9841_9996_0_1_0_0_0:0:0_0:0:0_e5/1
AACATATATATATATATATATATATATATATATATATATATATATATTTTTTTTTTTTTTTTTTTACCCTCCACCCTTTTATTCCTGGCCTCTGGAAGCCACCATTCTACTCTCTACCTTCATGAGATCCACCTTTTAGCTCTGTATATG
+
ffffffffffffffffffffffffffffffffffffffffffffffffffffffffffffffffffffffffffffffffffffffffffffffffffffffffffffffffffffffffffffffffffffffffffffffffffffff
@cA01~tB01_KU645197.1_151426_151230_1_0_0_0_0:0:0_0:0:0_e6/1
ACCTCCCCAGGTTTCCAAAAGCAGAGATAAGAGGGGTCCTTTACTCACCAGATTTGGAGCTTGGTTCTGTGGGTGAAGGCCAACTACTTGAAGGGTTTCCTAGAACACGGGACAGGAGAGATGTGAGGAAATGAGGGTGCTTGTCCTCTA
+
ffffffffffffffffffffffffffffffffffffffffffffffffffffffffffffffffffffffffffffffffffffffffffffffffffffffffffffffffffffffffffffffffffffffffffffffffffffff
@rand_0_0_0_0_1_1_0:0:0_0:0:0_e7/1
CAGGGCCCCTATATAACAGTAAAAACAATCGACAAGTTCCACCTTAGACGACACCAGCAGTTATCTATTAAGTGTCCCCGTCGGCTTAGTATGTGGTTACCATGATCACCATAACGTGCGCTCTCCGTGGAAAAAGATATCCTCGGATAC
+
ffffffffffffffffffffffffffffffffffffffffffffffffffffffffffffffffffffffffffffffffffffffffffffffffffffffffffffffffffffffffffffffffffffffffffffffffffffff
@cA01~tB01_KU645197.1_109285_109110_1_0_0_0_1:0:0_0:0:0_e8/1
CACAGGATGTTATTTGGCGCCCTGCCCATGCAGTTTACATGTTGACCACATCACGGGAGGGTGACGTACGCAGGCTCTTTCTACCTTGCATGAGGCCCAGTGGGCGCTTGCTCAAGAGCGGAACACGGCTTCCTGGAAATTGTTCTCACT
+
ffffffffffffffffffffffffffffffffffffffffffffffffffffffffffffffffffffffffffffffffffffffffffffffffffffffffffffffffffffffffffffffffffffffffffffffffffffff
@cA01~tB01_KU645197.1_86208_86325_0_1_0_0_0:0:0_0:0:0_e9/1
ACGGAGAGAGAGAGATGATAGATGGATAGATAGACGTAGATAGATGATAAATAGGTAGATGATAGATAATGGATTGGTTATAGATACATAGATGATGACTGATAGATGATACATAGAGATGATGATGATGACGATGATGATGATAGACAC
+
ffffffffffffffffffffffffffffffffffffffffffffffffffffffffffffffffffffffffffffffffffffffffffffffffffffffffffffffffffffffffffffffffffffffffffffffffffffff
@cA01~tB01_KU645197.1_107942_108016_0_1_0_0_0:0:0_0:0:0_ea/1
AAAGCAAAACTATGTTGAAGGGACACAAATGAAGCAGTGTGTAGGCCATATCAGGAATTATAAGTAATCTAGAGATGATTTCATGTATACAGGAGGATGTGCATGGGTTATATGCAAGCGCTGTGCCATTTCATGTAAGAGGCTTCAGCA
+
ffffffffffffffffffffffffffffffffffffffffffffffffffffffffffffffffffffffffffffffffffffffffffffffffffffffffffffffffffffffffffffffffffffffffffffffffffffff
@cA01~tB01_KU645197.1_72053_71837_1_0_0_0_1:0:0_0:0:0_eb/1
ATAGAGAGAATGTAGTACATACACACAATGGAGACAACTCATCCATACAAAGAGAAACGTCCTGTCATTTGCAGCCACATGGATGGACTGGAGGTCATTACAAGGATTGCCATTTCTTACTCACATGCAGGATGTAAAAGGTGGAGCTCA
+
ffffffffffffffffffffffffffffffffffffffffffffffffffffffffffffffffffffffffffffffffffffffffffffffffffffffffffffffffffffffffffffffffffffffffffffffffffffff
@cA01~tB01_KU645197.1_130611_130408_1_0_0_0_0:0:0_0:0:0_ec/1
GGACGATTACTCTCCATTACATGGAAGGCAGAGGTGTCAGAATAAACATGGCATCTGTAGGTGCCACAAGGCCTGAGGCCACAGGGCCCAACTCAGGTCAGAAATATGGGTGTCCTTGGGTTCTCCTGGTAGAGAACACTTTGTGGAGGT
+
ffffffffffffffffffffffffffffffffffffffffffffffffffffffffffffffffffffffffffffffffffffffffffffffffffffffffffffffffffffffffffffffffffffffffffffffffffffff
@rand_0_0_0_0_1_1_0:0:0_0:0:0_ed/1
TATGGCGATGACCCATGCATGGTGGATCTGCCCCTTGACTCCCGCGCTTAACCCGCGACATAATGCGCGTTTAACCGAGATAGGTGGCAGTCTGGTCGCTTAGCGCGAGTTCCCTTAGCAGGCTTAGAACAAGAAGTCAAAGGGGCTGAT
+
ffffffffffffffffffffffffffffffffffffffffffffffffffffffffffffffffffffffffffffffffffffffffffffffffffffffffffffffffffffffffffffffffffffffffffffffffffffff
@cA01~tB01_KU645197.1_59335_59200_1_0_0_0_0:0:0_0:0:0_ee/1
GGGTGGATCATGAGGTCAGGAGTTTGAGACCAGCCTGACCAACATAGTGAAACCCCATCTCTACTAAATATACAAAAGATTAGCTGGGCATGGTGGTGTGGTTCTGTAATCCCAGCTACTCAGGAGGTTGAGGCAGGAGAATCATTTGAA
+
ffffffffffffffffffffffffffffffffffffffffffffffffffffffffffffffffffffffffffffffffffffffffffffffffffffffffffffffffffffffffffffffffffffffffffffffffffffff
@cA01~tB01_KU645197.1_6852_6695_1_0_0_0_1:0:0_1:0:0_ef/1
TGCTGAAACCTGACATCTGACCAACATTGCAGGATGACTGTCTCTTCTGATTTCACCAGGGGACCTGGGTGGGCCAGGAGGGAAGGTTTTCTGTGGACTCCTAGGTAGAGAGGTTGTGAGTTTAGAAGGTGTCTCTCTTTATCATCCCAT
+
ffffffffffffffffffffffffffffffffffffffffffffffffffffffffffffffffffffffffffffffffffffffffffffffffffffffffffffffffffffffffffffffffffffffffffffffffffffff
@cA01~tB01_KU645197.1_159069_158954_1_0_0_0_0:0:0_0:0:0_f0/1
GATCCCCTAAGATGCAGACTGATGCCTTCAGATTCCAGCTGCTGGTTCATTGGATCTGGCAACCTGGTTTTGAGACAGGGCTGTTGTCTCCCTAGAAAACCCCCTCAAGACCTGACTGTGGTGCTCGTGGGCAGGAGACAACTTTGGATC
+
ffffffffffffffffffffffffffffffffffffffffffffffffffffffffffffffffffffffffffffffffffffffffffffffffffffffffffffffffffffffffffffffffffffffffffffffffffffff
@cA01~tB01_KU645197.1_112393_112261_1_0_0_0_0:0:0_0:0:0_f1/1
AGGCACCTGTAGGGTTTCGTTCCCTCTGGAGACTCAGGAGAATCAGTTCCTTGACTTTTCCAGCCTCTATAGGCCACCTGCATTCATGGCTCCTGGCCTTCCTCCACCTTCAAAGCTGATGGAGACTCCCATTACGCTGCTCTAATCCCC
+
ffffffffffffffffffffffffffffffffffffffffffffffffffffffffffffffffffffffffffffffffffffffffffffffffffffffffffffffffffffffffffffffffffffffffffffffffffffff
@cA01~tB01_KU645197.1_22659_22803_0_1_0_0_0:0:0_0:0:0_f2/1
GCTGCCATGCTTCTGATAATTTTCTACAGCAGCAACAGGAAACCAACACTGGAACCCAGGTCAAGGACAAGGTAAGAAACAACACAAGGATAGCCGGGTGTGGTGGCAGGCGCATGTAATCCTAGCGACTTGGGAGGCTGAGGGCAGGAG
+
ffffffffffffffffffffffffffffffffffffffffffffffffffffffffffffffffffffffffffffffffffffffffffffffffffffffffffffffffffffffffffffffffffffffffffffffffffffff
@cA01~tB01_KU645197.1_116787_116584_1_0_0_0_0:0:0_0:0:0_f3/1
AGGCATGGTGGCGTGCACCTGTAATCCCAGCTACTAGGGAGGCTGAGGCAGGAAAATCATTGGAACCCAGGAGGCGGAGGTTGCAATGAGCCAAGGTCGCACCACTTTGACTCCAGCTTGGGCTAAGGAGGGAAACTCTTTCTCAAAAAA
+
ffffffffffffffffffffffffffffffffffffffffffffffffffffffffffffffffffffffffffffffffffffffffffffffffffffffffffffffffffffffffffffffffffffffffffffffffffffff
@cA01~tB01_KU645197.1_95358_95520_0_1_0_0_1:0:0_0:0:0_f4/1
AGTGTTATTCCCAAAGAGTCCTGAAAAATGTGAGCACCCTCCCTCACTCAGCATTTCCCTCTCTCCAGGATTCTGATGAACAAGACCATCAGGAGGTGTCATACGCATAATTGGAACACTGTGTTTTAACACAGAGAAAAATCACTCGCC
+
ffffffffffffffffffffffffffffffffffffffffffffffffffffffffffffffffffffffffffffffffffffffffffffffffffffffffffffffffffffffffffffffffffffffffffffffffffffff
@cA01~tB01_KU645197.1_156039_155819_1_0_0_0_0:0:0_1:0:0_f5/1
GAGAAAATTTTCGCAACCTACTCATCTGACAAAGGGCTAATATCCAGAATCTACAATGAACTCAAACAAATTTACAAGAAAAAAACAAACAATCCTATCAAAAAGTGGGCAAAGGACATGAACAGACACTTCTCAAAAGAAGACATTTAT
+
ffffffffffffffffffffffffffffffffffffffffffffffffffffffffffffffffffffffffffffffffffffffffffffffffffffffffffffffffffffffffffffffffffffffffffffffffffffff
@cA01~tB01_KU645197.1_75692_75892_0_1_0_0_1:0:0_1:0:0_f6/1
TGGAGTTACCTCGGGGCTAACTGGGAATCCCTACATGATGAATAGTGACTGACATGAAAATAAGGGAGGCCCAGGTGCATAACTGGAATCTAGGAGACTGTGGAAAAGGCAATTCCCGCCCCCCTGGTGAAATGTGGTGCTGATTTAGAC
+
ffffffffffffffffffffffffffffffffffffffffffffffffffffffffffffffffffffffffffffffffffffffffffffffffffffffffffffffffffffffffffffffffffffffffffffffffffffff
@cA01~tB01_KU645197.1_43891_44065_0_1_0_0_0:0:0_0:0:0_f7/1
ATAAATTCCTGGAGACTTGAGAGAGGGAAGGGAAGGGAACATCTGATGAGGGCAAGGTGTTTTAGAGAAGTTCCACTTGCCAAGGAATGAGCTCCTGTAGGTCATGAAGCAACCCTGGCTGACTCCGCAGAGAAAGAGCCTTGCCGTAAC
+
ffffffffffffffffffffffffffffffffffffffffffffffffffffffffffffffffffffffffffffffffffffffffffffffffffffffffffffffffffffffffffffffffffffffffffffffffffffff
@cA01~tB01_KU645197.1_123750_123845_0_1_0_0_0:0:0_0:0:0_f8/1
TCCCTCACTCAGCATTTCCCTCTCTCCAGGATTCTGATGAACAGGACCATCAGGAGGTGTCATACGCATAATTGGATCACTGTGTTTTCACACAGAGAAAAATCACTTCCCCTTCTCAGAGGCCCAAGACACCTCCAACAGATACCAGCA
+
ffffffffffffffffffffffffffffffffffffffffffffffffffffffffffffffffffffffffffffffffffffffffffffffffffffffffffffffffffffffffffffffffffffffffffffffffffffff
@cA01~tB01_KU645197.1_18336_18513_0_1_0_0_0:0:0_0:0:0_f9/1
CTCCTCCGTATCTGTGGGGTTTACAGGTCTTTATTGAACAAAGTATAAATCAAAAATATTCAGAGAAAATATCCACAGAGTTCCAAAACTCATAACTATGTTGAATGGACACAAATGAAGCTGTGTGTAGGCTGTATCAGGAATTATAAG
+
ffffffffffffffffffffffffffffffffffffffffffffffffffffffffffffffffffffffffffffffffffffffffffffffffffffffffffffffffffffffffffffffffffffffffffffffffffffff
@cA01~tB01_KU645197.1_130497_130623_0_1_0_0_0:0:0_0:0:0_fa/1
AAGACAGAAAGAGTTAAAGGAAACACACAGACAGACATGTCCCAGAGAGAGGTGTCCCTCCATGCTGACTTTGCTCAGAGACCTGGCACAGGTTAGAAGTTTCATTTCTGTTTTACCTCCACAAAGTGTTCTCTACCAGGAGAACCCAAG
+
ffffffffffffffffffffffffffffffffffffffffffffffffffffffffffffffffffffffffffffffffffffffffffffffffffffffffffffffffffffffffffffffffffffffffffffffffffffff
@cA01~tB01_KU645197.1_18560_18680_0_1_0_0_0:0:0_0:0:0_fb/1
GAGGCTTGAGCATCTACAGATTTTGGTATCTGAGTGGAGATCTCGAAACCAATCACCCACGAATAGTGAAGGATGACCGTATATGACTTTTATTTCTCAAATTTAAATATAAATCAAAAAATGTACAACTAGATAAAAACTAAGAAGTGT
+
ffffffffffffffffffffffffffffffffffffffffffffffffffffffffffffffffffffffffffffffffffffffffffffffffffffffffffffffffffffffffffffffffffffffffffffffffffffff
@cA01~tB01_KU645197.1_48094_48219_0_1_0_0_0:0:0_2:0:0_fc/1
GCACCAGACTCCCTGTCCCTGCCTTCAACTCACAGACCGTTGCCTGATTCTGAACTGTATCCCCATGTCCCCTGCAGCCACTCACATCCAGGAGAAGGTTCCATGACAGGCAGAAAGTGGGAGACAGAATCAATGGGATGGGAACTCAGA
+
ffffffffffffffffffffffffffffffffffffffffffffffffffffffffffffffffffffffffffffffffffffffffffffffffffffffffffffffffffffffffffffffffffffffffffffffffffffff
@rand_0_0_0_0_1_1_0:0:0_0:0:0_fd/1
CGAGAACTCTAAGATCTGAGTAATTTGCCTCGACCTTTCCTCTCAGCTCTTACCGTATAGCTAAACCGTTTAGGAGGAGGGAAGATATTGCGATAGCCGGCCGAATTTTGGGGTTTATGCTGTACATCTGTATTGCGTTGCAGCTCATTG
+
ffffffffffffffffffffffffffffffffffffffffffffffffffffffffffffffffffffffffffffffffffffffffffffffffffffffffffffffffffffffffffffffffffffffffffffffffffffff
@cA01~tB01_KU645197.1_48159_48443_0_1_0_0_0:0:0_0:0:0_fe/1
TGTCCCCTGCAGCCACTCACATCCAGGAGAAGGTTCCATGACAGGCAGAAAGTGGGAGACAGAATCAATGGGATGGGAACTCAGAGCTATTCATGGGATGGGTCCTTGAGCTCAGAGAGATAGAATGTCTGAGTCTGCTGTTGGCAACTG
+
ffffffffffffffffffffffffffffffffffffffffffffffffffffffffffffffffffffffffffffffffffffffffffffffffffffffffffffffffffffffffffffffffffffffffffffffffffffff
@cA01~tB01_KU645197.1_139472_139674_0_1_0_0_0:0:0_0:0:0_ff/1
TGTGGTTACCTGCCAATCAAGAAATGCGAGACAATTCATAAAGAGGAACTGCTATGATTAGCTTCTTATTGGTGTCTCCTCTTCTTCCAGGTAACCCCAGACACCTACATATTCTGATTGGGACCTCAGTGGTCAAAATCCCTTTCACCA
+
ffffffffffffffffffffffffffffffffffffffffffffffffffffffffffffffffffffffffffffffffffffffffffffffffffffffffffffffffffffffffffffffffffffffffffffffffffffff
@cA01~tB01_KU645197.1_146908_146686_1_0_0_0_0:0:0_0:0:0_100/1
ATCTCTGTGTCTCTCAGTGATCCTATTATATGTAGGATTATTTGGAATATGAGCCTCAGAATCTAGTCTGGGGACACCAAGTACACACAGTATTTAGGGGTTGGTGTTCTGGGGCCATGATATCCTGGGATAATTATGGCTCCACTGCAT
+
ffffffffffffffffffffffffffffffffffffffffffffffffffffffffffffffffffffffffffffffffffffffffffffffffffffffffffffffffffffffffffffffffffffffffffffffffffffff
@cA01~tB01_KU645197.1_138530_138381_1_0_0_0_0:0:0_0:0:0_101/1
TCACTCACTGCTTATCTGTTAGTAATGAACCTGCCTATGTAACGTATTCTCTGTGTGTTCTGTCTCCCTGGAGTGACGGTGAGTGATAGGAATTGGCATAGGCCCAGGTGCAGTCCAGGATTTGTTTAGAGTCTTCTCTGGGAAGACTGC
+
ffffffffffffffffffffffffffffffffffffffffffffffffffffffffffffffffffffffffffffffffffffffffffffffffffffffffffffffffffffffffffffffffffffffffffffffffffffff
@rand_0_0_0_0_1_1_0:0:0_0:0:0_102/1
GAAGAACGGGCCCAATGTAGCCGCAGCGCTCCTGTTGCCTTCCCTAAGTAATATCGTTTGGACGCATTGCCTGCATCCACCACACAAGAGTCGTCGATACGCCTAATATCCGGGGTCTGGTCGCGAGGCGCTAGGATCACCATGGAACCA
+
ffffffffffffffffffffffffffffffffffffffffffffffffffffffffffffffffffffffffffffffffffffffffffffffffffffffffffffffffffffffffffffffffffffffffffffffffffffff
@cA01~tB01_KU645197.1_6220_6468_0_1_0_0_0:0:0_0:0:0_103/1
CCACTTCACTCCAGCCTGGGTGAAGGAGTGAGACTCTGTCTCCATAATTAATTAATTAATTAAAGAAACCAAACAAGGAGAAGGTTGGCTACCCTGAGATCAGCAAGGGTGGGATGATGATGCCACCACCAGGCTCCATCCACATAGGGA
+
ffffffffffffffffffffffffffffffffffffffffffffffffffffffffffffffffffffffffffffffffffffffffffffffffffffffffffffffffffffffffffffffffffffffffffffffffffffff
@rand_0_0_0_0_1_1_0:0:0_0:0:0_104/1
TCGCGGAGCGCCGTATTGATTTGTACGGTGACCGCCTAGATGGCGGATAACACACAGCTTCCTACACACTGATAACTAAACGATGGGCTAACCTATTGCTTCTTAACTGTTTCCACGCACTTGCGCAGTCGTAACGGTCTGTGTAAGACG
+
ffffffffffffffffffffffffffffffffffffffffffffffffffffffffffffffffffffffffffffffffffffffffffffffffffffffffffffffffffffffffffffffffffffffffffffffffffffff
@cA01~tB01_KU645197.1_161510_161662_0_1_0_0_0:0:0_0:0:0_105/1
GTGCAGTGGCGCGATCTCGGCTCACCGCAAGCTCCGCCTCCTGGGTTCACGCCATTCTCCTGCCTCAGCCTCCCGAGTAGCTGGGACTACAGGCGCCCGCCACCACGCCCTGCTAATTTTTTGTATTTTTAGTAGAGACGGGGTTTCACT
+
ffffffffffffffffffffffffffffffffffffffffffffffffffffffffffffffffffffffffffffffffffffffffffffffffffffffffffffffffffffffffffffffffffffffffffffffffffffff
@rand_0_0_0_0_1_1_0:0:0_0:0:0_106/1
ACGGTCCTGGTCTTGCAAGCTTCTAGAAGTTTATTCACATCACGGGATTAATGAACCTACTATGGCGTCAACCAGCTTTAAACCCCTAGATCATGTCTATCAGTCTACAAAGCAAGATAGACACTCCGTTCCGGCCCGCGTACGAAGCTT
+
ffffffffffffffffffffffffffffffffffffffffffffffffffffffffffffffffffffffffffffffffffffffffffffffffffffffffffffffffffffffffffffffffffffffffffffffffffffff
@cA01~tB01_KU645197.1_17882_18072_0_1_0_0_0:0:0_2:0:0_107/1
AGACTAGCTTTCAGCCTTCTGTCAGCAGTAAAACTTATATATTTTTTAAAATAATTTCAATGTAGTTTTCCCTCCTTCAAATAAACATGTCTGCCCTCATGGTTTAGGTAATGGGACTCTTTTCTTGCCTAAGGCTTCCGGTGTTATCAG
+
ffffffffffffffffffffffffffffffffffffffffffffffffffffffffffffffffffffffffffffffffffffffffffffffffffffffffffffffffffffffffffffffffffffffffffffffffffffff
@cA01~tB01_KU645197.1_163031_163202_0_1_0_0_0:0:0_0:0:0_108/1
TGGAACCTACCAATCAACTCTTAGTGACCAGTTAGACAGATTCAAGGCAAATTTCCCTGCTGGGAAATCCCAAATCCCAAAATATGCAGAGACCAATAGATGCCTCAATTCTTCCGTGTCTCCGTCTAAATCCTTGGGTCACTGTGACTC
+
ffffffffffffffffffffffffffffffffffffffffffffffffffffffffffffffffffffffffffffffffffffffffffffffffffffffffffffffffffffffffffffffffffffffffffffffffffffff
@cA01~tB01_KU645197.1_36380_36241_1_0_0_0_0:0:0_1:0:0_109/1
GAGGCACCGCCTTAGAGAGGAGGATGTGGAGCCGCCCCTCCCTCCCTGTGCTCTGAAGATTCTCCTCGCTTTCCAAGTTTCTATGGCTGCTATCACACCTTGGTGCCCAGGGCTAAAGGAAGGACCCATCCCGCAAACACAAGGTGTCTC
+
ffffffffffffffffffffffffffffffffffffffffffffffffffffffffffffffffffffffffffffffffffffffffffffffffffffffffffffffffffffffffffffffffffffffffffffffffffffff
@cA01~tB01_KU645197.1_15201_15026_1_0_0_0_0:0:0_0:0:0_10a/1
TCGGGAGACACATGTTAGGCTGCTGTTCTACCCGAGAGGCTGGGGGAAGGACCACCCCCTCGGCCATCTATTGCTTCAATACCACCTGTCCTCCTGTGAATTAGTAGGAAAGGGGAGCAGGAGCTAGTGCTGGCACTGATCTCTGATTCC
+
ffffffffffffffffffffffffffffffffffffffffffffffffffffffffffffffffffffffffffffffffffffffffffffffffffffffffffffffffffffffffffffffffffffffffffffffffffffff
@cA01~tB01_KU645197.1_117308_117239_1_0_0_0_0:0:0_0:0:0_10b/1
AGGTCGGGAGTTTGAGACCAGTATGACCCACATAGAGAAACGCTGTCTCTACTAAAAATACAAAAATTAGTAGGGCGTGGTGGCGTGTGCCTGTAATTCCAGCTACTCGGGAGGCTGAGGCAGGAGAATCGCTTGAACCTGGGAGGTGGA
+
ffffffffffffffffffffffffffffffffffffffffffffffffffffffffffffffffffffffffffffffffffffffffffffffffffffffffffffffffffffffffffffffffffffffffffffffffffffff
@cA01~tB01_KU645197.1_159512_159414_1_0_0_0_0:0:0_0:0:0_10c/1
CATAGTAATGATAACACTGGAAACTTTTGGCGAATAAAGAGTCACATTATCGAAACCATGAGGGCAGACATGTTTATTTGAAGAGGAGAGAGCTACACTGAAGTTATAAAAAAAATTTATAAATTTTACTGATGACAGAAGGCTGAAAGA
+
ffffffffffffffffffffffffffffffffffffffffffffffffffffffffffffffffffffffffffffffffffffffffffffffffffffffffffffffffffffffffffffffffffffffffffffffffffffff
@cA01~tB01_KU645197.1_154768_154626_1_0_0_0_0:0:0_0:0:0_10d/1
AGGCTTCTGTTGTCACTCGCTGCTTATCTGTTAGTAATGAACCTGCCTATGTAACGTATTCTCTGTGTGTTCTGTCTCCCTGGAGTGACGGTGAGTGATAGAAATTTGCATAGGCCCAGGTGCAGTACAGCAGGTGTTTAGAGTCTTCTC
+
ffffffffffffffffffffffffffffffffffffffffffffffffffffffffffffffffffffffffffffffffffffffffffffffffffffffffffffffffffffffffffffffffffffffffffffffffffffff
@cA01~tB01_KU645197.1_85747_85904_0_1_0_0_0:0:0_1:0:0_10e/1
CTCAGGCCTTGTGCCACCTACAGATGCCGTGTTTATTCTGACACCTCTGCCTTCCATGCAATGGAGAGTAATCATCCCAGGATATCATGGCCCCAGAACACCAACCCCTGTATGCTGTGTGAACTTGGGGTCCCCAGACTGGATTCTGAG
+
ffffffffffffffffffffffffffffffffffffffffffffffffffffffffffffffffffffffffffffffffffffffffffffffffffffffffffffffffffffffffffffffffffffffffffffffffffffff
@cA01~tB01_KU645197.1_131486_131608_0_1_0_0_0:0:0_0:0:0_10f/1
TATGAACAGGACACAAAGTGAGAAACTCAGAATTAAAAAAAGTAACATCAAGTCAACCAATCCAAGGAGAGTCAGAGAGAATAAAACAATCCAAAAAGAGAAAACATATCTAGAGGTGGGGAAGTGAGGTCAGAGACCTAAAGAGACAGA
+
ffffffffffffffffffffffffffffffffffffffffffffffffffffffffffffffffffffffffffffffffffffffffffffffffffffffffffffffffffffffffffffffffffffffffffffffffffffff
@rand_0_0_0_0_1_1_0:0:0_0:0:0_110/1
ACTACACGGGGGATCAGCCGCCCATTCCCCAGGGTTTAGGGCCATAAAAAATGCTCATGAATCCCTGCATTTGCATCGTGGAGAAGGACAGGTATCCGGCGTGAGCTTTAGCGGAGGCCTACCTACTGAAGTCCGTATACCTTATTCTCT
+
ffffffffffffffffffffffffffffffffffffffffffffffffffffffffffffffffffffffffffffffffffffffffffffffffffffffffffffffffffffffffffffffffffffffffffffffffffffff
@cA01~tB01_KU645197.1_35203_35360_0_1_0_0_0:0:0_0:0:0_111/1
GTGGAGATATGGGCCAGGAGTGGAGATATGGGCCTAGAGGTCGATATCTGGGCCTGGAGTGGAGATATGGGCCAGGAGTGGAGATATGGGCCTAGAGGTCGATATCTGGGCCTGGAGAGGAGATATGTGCCTAGGATGGAGATACGGGCC
+
ffffffffffffffffffffffffffffffffffffffffffffffffffffffffffffffffffffffffffffffffffffffffffffffffffffffffffffffffffffffffffffffffffffffffffffffffffffff
@cA01~tB01_KU645197.1_104113_103980_1_0_0_0_0:0:0_0:0:0_112/1
AGGGAGATTGTGATGGATTATCTTGGTAAACTCAATAGAATCCCAAAGTCTTTAAAAGAGGAAGAAAAAGTCAGAGCAACACTTAGAGAAAGAGGTGAGGTAAGGAAGAGGGATCTGAGTGATGCCACGTGAGAGATGTGATGAGCTTTT
+
ffffffffffffffffffffffffffffffffffffffffffffffffffffffffffffffffffffffffffffffffffffffffffffffffffffffffffffffffffffffffffffffffffffffffffffffffffffff
@cA01~tB01_KU645197.1_84419_84219_1_0_0_0_0:0:0_1:0:0_113/1
CTCCATGGCCCCAGCTTCCATAGGGTGGCCCCTGGTGCTGGTTCCAGGAGCATCAACCCCTTCCTATGTGGATGGAGCCTGGTGGTAACATCAGCATCCTGCCCTTGCTGATCTCAGGGTAGCCAACCTTCTCCTTGTTTGGTTTCTTTA
+
ffffffffffffffffffffffffffffffffffffffffffffffffffffffffffffffffffffffffffffffffffffffffffffffffffffffffffffffffffffffffffffffffffffffffffffffffffffff
@cA01~tB01_KU645197.1_42452_42265_1_0_0_0_1:0:0_0:0:0_114/1
AACTAAGCAACTTCAGCACTGCTAAAAATAAACCAACAAAGTGAAGAGACAACCCACAGATTGGGAGCTAATATGTGCAAACTATGCATCTGAGATGGGATTAATAACTAGAAATATAAGAAGCTCAAACAACTCAATAAAACAAATGAT
+
ffffffffffffffffffffffffffffffffffffffffffffffffffffffffffffffffffffffffffffffffffffffffffffffffffffffffffffffffffffffffffffffffffffffffffffffffffffff
@cA01~tB01_KU645197.1_143343_143205_1_0_0_0_0:0:0_0:0:0_115/1
CCCTGCTACCTGCTGCCAAGAACAGGGCTCTCAGCTGTGGAGAGACCCAGGCTCCAGGCCCAGATCAACACTTCCTGGCCCAGATCTCCACTCCAGGCCCATATCTCCACTCCAGGCCCCTATCTCCACTCCAGGCCCATATCTCCACAT
+
ffffffffffffffffffffffffffffffffffffffffffffffffffffffffffffffffffffffffffffffffffffffffffffffffffffffffffffffffffffffffffffffffffffffffffffffffffffff
@cA01~tB01_KU645197.1_122915_123105_0_1_0_0_1:0:0_0:0:0_116/1
GCAGGGGAAAGCTAGGTCTCCCACCATTTGGGTGCTTGTCCTAAAGAGACGTTGTATGTGGTTACCTATCAATCAAGAAATGCGAGACAATTCATAAAGAGGAACTGCTATGATTAGCTTCTTATTGGTGTCTCCTCTTCTTCCAGGTAA
+
ffffffffffffffffffffffffffffffffffffffffffffffffffffffffffffffffffffffffffffffffffffffffffffffffffffffffffffffffffffffffffffffffffffffffffffffffffffff
@cA01~tB01_KU645197.1_23031_23101_0_1_0_0_0:0:0_1:0:0_117/1
CCAGGAGCCAGCCTATGGAAGCTGGCACCATGGAGAAGGCACAGGCATGGCAAGAGTGGCTCCCAGTCCCGACCAGGAACAGGGTGTGTGGACACTGGTGCCTGCCTTATTCATCAGTTCATACCTACTGCCAAGGATTCCAATTCATCC
+
ffffffffffffffffffffffffffffffffffffffffffffffffffffffffffffffffffffffffffffffffffffffffffffffffffffffffffffffffffffffffffffffffffffffffffffffffffffff
@cA01~tB01_KU645197.1_82390_82544_0_1_0_0_0:0:0_0:0:0_118/1
GCCTGGCTGCCAAGACGCACAACCCAGTGGGGGCAGCAGGGTGCCCTGGTTTGCCTGCAGATGGATGGTCCATCATGATCTTTCTTTCTAGGGTTGTTCTTGGTCCAGAGGGCCGGTCCACACATGGGTGAGTCCTTCCCCAAACCTTAG
+
ffffffffffffffffffffffffffffffffffffffffffffffffffffffffffffffffffffffffffffffffffffffffffffffffffffffffffffffffffffffffffffffffffffffffffffffffffffff
@cA01~tB01_KU645197.1_12406_12510_0_1_0_0_0:0:0_0:0:0_119/1
CATTGTACGCCTGTCTTCTACCATCTCCGAACTCCAGATACTCCAACAGCGAAAGGGATCTGGGCCCAACCTAGGGCTCAGTGAAATCTCTTAATCTCTCATTTTATGGAGCTGAGACCTCCTACAAGCTAGAAGAATGATTGCCAATCT
+
ffffffffffffffffffffffffffffffffffffffffffffffffffffffffffffffffffffffffffffffffffffffffffffffffffffffffffffffffffffffffffffffffffffffffffffffffffffff
@cA01~tB01_KU645197.1_149339_149522_0_1_0_0_1:0:0_0:0:0_11a/1
GATAGGCAGGTAGGTTGACTCCACATCTTGGCTACTGTGAACAGTGCTGGAACAGTCATATGAGTGCCGATATCACTTCGATACACTGATGTCCTTTCCTTTGGATATAAACCCAGTAGTGAAATTGCTGGACACTATGAAAGTTCTCTT
+
ffffffffffffffffffffffffffffffffffffffffffffffffffffffffffffffffffffffffffffffffffffffffffffffffffffffffffffffffffffffffffffffffffffffffffffffffffffff
@cA01~tB01_KU645197.1_152955_152876_1_0_0_0_0:0:0_0:0:0_11b/1
CTCAGCATTATCTATTATTGATTTGAAAATTTGGCTTGGCCCCGTGGCTCATGCCTCTTATCCCAGCGTGTTGGGAGGCAGAGGCTATTGGATCACCTGAGGTTGGGAATTTGAGACCAGCCTGGCCAACATGGTGAAACATCCTCTCTA
+
ffffffffffffffffffffffffffffffffffffffffffffffffffffffffffffffffffffffffffffffffffffffffffffffffffffffffffffffffffffffffffffffffffffffffffffffffffffff
@cA01~tB01_KU645197.1_154164_154308_0_1_0_0_0:0:0_0:0:0_11c/1
ATCCATTAGAAAATCAGCCTAAAACCTCTTCCATATTTGGCTTTCTGTGAACATGAGATCATATGGAAAATATGAAAGCCCCCTGAACCCACCAGCACAGGCCCTGAAATAGGGAAAGTGCTCTGTTCATCACAAGAAACTTGCCCCCTC
+
ffffffffffffffffffffffffffffffffffffffffffffffffffffffffffffffffffffffffffffffffffffffffffffffffffffffffffffffffffffffffffffffffffffffffffffffffffffff
@cA01~tB01_KU645197.1_92337_92562_0_1_0_0_0:0:0_0:0:0_11d/1
ACATGAAAATAAAGGAGGCCCAGGTGCGTAACTGGAATCTAGGAGACTGTGGAAAAGGCAATTGCCACCCCACTGGTGAAATGTGGTGCTGATTTAGACCCTAAGTGGATGAAGCAGATGGATATAAGCTATGCTTGGGAGGTAGAATCA
+
ffffffffffffffffffffffffffffffffffffffffffffffffffffffffffffffffffffffffffffffffffffffffffffffffffffffffffffffffffffffffffffffffffffffffffffffffffffff
@cA01~tB01_KU645197.1_149622_149519_1_0_0_0_0:0:0_0:0:0_11e/1
ATGCCTGTAACTTCAGCACTTTGGGAAACCGAGGCAGGCACCTCACTTGAGGTCAGGAGTTTGAGAGCAGCCTGCCCAAAATTGGGATATCCCGTCTGTGCTAAAAAATACAAGAATTAGTCAGGCATGGTGGCGTGCACCTGTAATCAC
+
ffffffffffffffffffffffffffffffffffffffffffffffffffffffffffffffffffffffffffffffffffffffffffffffffffffffffffffffffffffffffffffffffffffffffffffffffffffff
@cA01~tB01_KU645197.1_70428_70532_0_1_0_0_0:0:0_0:0:0_11f/1
CACGAGCCACGAAGGGGCTGGAGAAATCAATGGAACTGATTCTCCCGAGTCTCCAGAGGGAATGCAGCCCTGCAGATGCCTTGATTGTAGCCCAGGAAGAACAGGGTCTGATTTCTGTCTCCAGAAGTGGAAGGGGTCAGTGTGTTCTCT
+
ffffffffffffffffffffffffffffffffffffffffffffffffffffffffffffffffffffffffffffffffffffffffffffffffffffffffffffffffffffffffffffffffffffffffffffffffffffff
@cA01~tB01_KU645197.1_106635_106787_0_1_0_0_0:0:0_0:0:0_120/1
TTTTGATGACTTCTATCTCCTACAGATGCTGCTGTAATGGACCAAGAGCCTGCCGGGGACAGAACAGTGAACAGGGAGGTAGGTTCTCCTCAGCCCAGCCTCATGGATTGAGTCTCATTCCCTAATAGTCTTGAAGAATGTGAGCACCCT
+
ffffffffffffffffffffffffffffffffffffffffffffffffffffffffffffffffffffffffffffffffffffffffffffffffffffffffffffffffffffffffffffffffffffffffffffffffffffff
@cA01~tB01_KU645197.1_96224_96511_0_1_0_0_0:0:0_0:0:0_121/1
CTGGAAGCAGGGTGGAGCCTCATTTGTCTCTGGGACTCCAATTTCCATCCAAAGATGTAGCACATAGGAGGTTCCAAGGATCGCGAATCACATGAACAAGTGATACTCTTACTCTCTGCAGACCTGGAAAGCTGGCAGAGTCATTCCACA
+
ffffffffffffffffffffffffffffffffffffffffffffffffffffffffffffffffffffffffffffffffffffffffffffffffffffffffffffffffffffffffffffffffffffffffffffffffffffff
@cA01~tB01_KU645197.1_2212_2028_1_0_0_0_1:0:0_0:0:0_122/1
TTCTGAAACCCCATCTCTACTAAAAATATATACACAAAAAAATTTATCTGTGCAGGGTGGCACGTGCCTGTAATCCTAGGGGAGGCTACTGGGGAGGCTGAGGGAAGAGAATCGCTTGAACCTGGAAGGCGGAGGTTGCAGTGAGTTGAG
+
ffffffffffffffffffffffffffffffffffffffffffffffffffffffffffffffffffffffffffffffffffffffffffffffffffffffffffffffffffffffffffffffffffffffffffffffffffffff
@cA01~tB01_KU645197.1_26242_26079_1_0_0_0_0:0:0_0:0:0_123/1
AATGTGGCTGGGCGTGGTGGCTCATGCCTGTAATCCCAGCACTTTGGGAGGCTGATGCGGGTGGATCACGTGGTCAGGAGTTCGAGACCAGCTTGACCAACATGGTGAAACCCCCTCTCTACTAAAAATACAAAAAGTAGCCTGGCATGG
+
ffffffffffffffffffffffffffffffffffffffffffffffffffffffffffffffffffffffffffffffffffffffffffffffffffffffffffffffffffffffffffffffffffffffffffffffffffffff
@cA01~tB01_KU645197.1_2199_1929_1_0_0_0_0:0:0_0:0:0_124/1
TCTCTACTAAAAATATACACACAAAAAAATTTATCTGTGCAGGGTGGCACGTGCCTGTAATCCTAGGGGAGGCTACTGGGGAGGCTGAGGGAAGAGAATCGCTTGAACCTGGAAGGCGGAGGTTGCAGTGAGTTGAGATCACGCCACTGC
+
ffffffffffffffffffffffffffffffffffffffffffffffffffffffffffffffffffffffffffffffffffffffffffffffffffffffffffffffffffffffffffffffffffffffffffffffffffffff
@cA01~tB01_KU645197.1_132328_132200_1_0_0_0_0:0:0_0:0:0_125/1
AAAGTAAAGGGTGTAGGGGTTGCTGGTGATGACATCTCTGTGTGGGTGAGAGGCCAGGATGGGCTTCTGGGAAATGGGTAAGGTTGAGGGGCTGAGGGAACCTCTGATCTCCCCAAACTGAGCCCAGTCTCCCTCCTCTGGGTCTCTCCT
+
ffffffffffffffffffffffffffffffffffffffffffffffffffffffffffffffffffffffffffffffffffffffffffffffffffffffffffffffffffffffffffffffffffffffffffffffffffffff
@cA01~tB01_KU645197.1_58273_58359_0_1_0_0_0:0:0_0:0:0_126/1
TTGATGGATGTGTCTACTTCCTCCAAATAATCAACAATTGCCTCTTTAAAGATTGCTTCTGACCTGTTTTCTCGTTCTTTCTTTTTGGAACTCAAGTTAGGAGCATTCTAAAACTGTTGTCAATTTTTACCCTGTCACAAAACTGCTCTT
+
ffffffffffffffffffffffffffffffffffffffffffffffffffffffffffffffffffffffffffffffffffffffffffffffffffffffffffffffffffffffffffffffffffffffffffffffffffffff
@cA01~tB01_KU645197.1_51897_51831_1_0_0_0_0:0:0_0:0:0_127/1
ATTGCACTGCTCTAATCGCCACTCCCCTCTTCCTTCTCCTCTCATGTGCACCCTTGTGATTACACTGAGCCCAGCAGGACAGTCCAGGCTGTCTCCCCATCTCAAGGTCAACTCAACAACCTGAGCTCCATCTTCCCCTTCAGTGCCTTC
+
ffffffffffffffffffffffffffffffffffffffffffffffffffffffffffffffffffffffffffffffffffffffffffffffffffffffffffffffffffffffffffffffffffffffffffffffffffffff
@cA01~tB01_KU645197.1_79936_79810_1_0_0_0_0:0:0_0:0:0_128/1
CTCAGGATCTCCACTCAGATAGCACAATCTGCAGATGCTCAAGCCTCTTACATGAAATGGCACAGCATTTGCAAATAACCCATGCACATCCTCCTGTGTACATGAAATCATCCCTTGATTATTTATAATTCCTGATACAGCCTACACACA
+
ffffffffffffffffffffffffffffffffffffffffffffffffffffffffffffffffffffffffffffffffffffffffffffffffffffffffffffffffffffffffffffffffffffffffffffffffffffff
@cA01~tB01_KU645197.1_91858_91918_0_1_0_0_0:0:0_0:0:0_129/1
GATGTTTCACCATGTTGGCCAAGCTTGTCTGAAACTCCCAACCTCAAGTGATCCGACCATCTCAGCAACCCAAAGTACTGGGATTACAGGCGTGAGCCACTTTGCCCAGCCAGAATTCAAAATCAATAATAGATAATGCTGAGTGTATAA
+
ffffffffffffffffffffffffffffffffffffffffffffffffffffffffffffffffffffffffffffffffffffffffffffffffffffffffffffffffffffffffffffffffffffffffffffffffffffff
@cA01~tB01_KU645197.1_82084_82196_0_1_0_0_1:0:0_0:0:0_12a/1
GATAGAAGCCTGGAGTGGAAATATGGGCCTGGAGTGGAGATATGAGCCTGGAGTGGATATATGAGCCTGGAGTTGAGATAGGAGCCTGGAGTGGAGATATGGGCCTGGAGTGGACTTATCAGCCTGGAGAGGAGGTATGGGTCTGGAGTG
+
ffffffffffffffffffffffffffffffffffffffffffffffffffffffffffffffffffffffffffffffffffffffffffffffffffffffffffffffffffffffffffffffffffffffffffffffffffffff
@cA01~tB01_KU645197.1_44514_44373_1_0_0_0_0:0:0_0:0:0_12b/1
TGTCCCACCCCAAAATGTCCCTGTCCTAGCCTCCATAGCTTGTGAATATGTTATTTTACATGGAAAGGAGGAATGAAGATTGCAGATGGAATTATGGTTGCTAATCAGCTGAACTTAAAACAAGGGTATCCTGGATGATTTCCAGGAGAT
+
ffffffffffffffffffffffffffffffffffffffffffffffffffffffffffffffffffffffffffffffffffffffffffffffffffffffffffffffffffffffffffffffffffffffffffffffffffffff
@cA01~tB01_KU645197.1_16888_17106_0_1_0_0_0:0:0_0:0:0_12c/1
GTCCCCTGCAGCCACTCACATCCAGGAGAAGGTTCCATGACAGGCAGAAAGTGGGAGACAGAATCAATGGGATGGGAACTCAGAGCTATTCATGGGATGGGTCCTTGAGCTCAGAGAGATAGAATGTCTGAGTCTGCTGTTGGCAACTGA
+
ffffffffffffffffffffffffffffffffffffffffffffffffffffffffffffffffffffffffffffffffffffffffffffffffffffffffffffffffffffffffffffffffffffffffffffffffffffff
@cA01~tB01_KU645197.1_94149_93937_1_0_0_0_0:0:0_1:0:0_12d/1
CCCCTCTCCCTTGCTCCCTCTCTTGCCGTGTGATCTCTGTGGTCTCTGCACAGACAGACCCTCCTTCCCTTCTGCCAGAGTGGGAGCAGCCTGAGGCAGTCACAAGAAATAGATGCTGGTGCCATGCTTCCAGTACAGCCTGCGGAACTG
+
ffffffffffffffffffffffffffffffffffffffffffffffffffffffffffffffffffffffffffffffffffffffffffffffffffffffffffffffffffffffffffffffffffffffffffffffffffffff
@cA01~tB01_KU645197.1_18092_18236_0_1_0_0_0:0:0_0:0:0_12e/1
TCTGGAAGCAGTGTGGAGCCTCATTTGTCTCTGGGACTCCAATTTCCATCCAAAGATGCAGCACATAGGAGGTTCCAAGGATCGGGAATCACATGAACAAGTGACATTGTTACTCTCTGCAGACCTGGAAAGCTGGCAGAGTCATTCCAC
+
ffffffffffffffffffffffffffffffffffffffffffffffffffffffffffffffffffffffffffffffffffffffffffffffffffffffffffffffffffffffffffffffffffffffffffffffffffffff
@cA01~tB01_KU645197.1_113440_113253_1_0_0_0_1:0:0_0:0:0_12f/1
TGTGCAGAAGGAAGTGCTCAAACATGACATCTGACCAACATTGCAGGATGACTGTCTCTTCTGATTTCACCAGGGGACCTGGGTGGGCCAGGAGGGAAGGTTTTGTGCGGAATCCTAGGAAGAGAGTTTGTGAATTTAGAAGGTGTCTCT
+
ffffffffffffffffffffffffffffffffffffffffffffffffffffffffffffffffffffffffffffffffffffffffffffffffffffffffffffffffffffffffffffffffffffffffffffffffffffff
@cA01~tB01_KU645197.1_160499_160634_0_1_0_0_0:0:0_0:0:0_130/1
ACACACTCTTTTCTGCTCAGTGGCTCTCTGTGTCCACTCTCATGAGGATGCTGCACTTTATGTGGCCTTATAGAACCCCTTAAAATTTGGCAGCCTGAATCCTCTAATTTCTCCTTCCTCTTTAAGATTGCCATTATTATTATTATTGGC
+
ffffffffffffffffffffffffffffffffffffffffffffffffffffffffffffffffffffffffffffffffffffffffffffffffffffffffffffffffffffffffffffffffffffffffffffffffffffff
@cA01~tB01_KU645197.1_60867_60996_0_1_0_0_2:0:0_0:0:0_131/1
CAAGGCTTCCAGTACTATGTTGATAGGAAGTGGTGGATGTCCGTGTCCTTGTCTTGTGCCAGTTCTGAGGGGAGTGCTTTTAACTTTTCCTGTTCAGTATGATGTTGACTCTAGATATGTCATCTATGGCTTTTATTATTTTGAGGTATG
+
ffffffffffffffffffffffffffffffffffffffffffffffffffffffffffffffffffffffffffffffffffffffffffffffffffffffffffffffffffffffffffffffffffffffffffffffffffffff
@cA01~tB01_KU645197.1_101462_101283_1_0_0_0_1:0:0_0:0:0_132/1
TAACTGTGAGCCACTGCACCCTGCATATAAAGGAATTTATGACCACTAGATTTTACTTTTAAAAATGGTAAAGGTGGCAAATTATATAGTTACATTTAACCTAAATAAATGTTATTTCAAACGGAAAGAAAAGGGTGTAGGGGTTGCTGG
+
ffffffffffffffffffffffffffffffffffffffffffffffffffffffffffffffffffffffffffffffffffffffffffffffffffffffffffffffffffffffffffffffffffffffffffffffffffffff
@cA01~tB01_KU645197.1_100519_100337_1_0_0_0_0:0:0_0:0:0_133/1
CCTCCCTATGCGGCTCCAGCCTGGTGGTGGCATCAGCAGTGCACCCTTGCTGACCTTAGGGTAGCCAACCCTCTTGTTTGGTTTTTTAACTTGTCCTTGACCTGGATTCCTGTGTTGTTTCCTGTTGTTGCTGCAGAAAATTATCACAAA
+
ffffffffffffffffffffffffffffffffffffffffffffffffffffffffffffffffffffffffffffffffffffffffffffffffffffffffffffffffffffffffffffffffffffffffffffffffffffff
@cA01~tB01_KU645197.1_144390_144538_0_1_0_0_0:0:0_0:0:0_134/1
GGTGGTCAGGACAAACCCTTCCTGTCTGCCCGGCCCAGCACTGTGGTGCCTCGAGGAGGACACGTGGCTCTTCAGTGTCACTATCGTCGTGGGTTTAACAATTTCATGCTGTACAAAGAAGACAGAAGCCACGTTCCCATCTTCCACGGC
+
ffffffffffffffffffffffffffffffffffffffffffffffffffffffffffffffffffffffffffffffffffffffffffffffffffffffffffffffffffffffffffffffffffffffffffffffffffffff
@cA01~tB01_KU645197.1_7465_7646_0_1_0_0_0:0:0_0:0:0_135/1
AGAGAGAGGTGTCCCTCCATGCTGACTTTGCTCACAGACCTGGCACAGGTTAGAAGTTTCATTTCTGTTTTACCTCCACAAAGTGTTCTCTACCAGGAGAACCCAAGGACACCCATATTTATGACCTGAGTTGGGCCCTGTGGCCTCAGG
+
ffffffffffffffffffffffffffffffffffffffffffffffffffffffffffffffffffffffffffffffffffffffffffffffffffffffffffffffffffffffffffffffffffffffffffffffffffffff
@cA01~tB01_KU645197.1_150014_149907_1_0_0_0_0:0:0_0:0:0_136/1
AGCCTGACCAACATGGAGAAACTCCCTCTCTACTAAACATACAAAAATTAGCTAGGCGTGGTGGCACATGCCTGTAATCCCAGCTACTTTGGAGGCTGAGGCAGGAGAATCAGTTGAACGCGGGAGGCAGAGGTTGCAGTGAGCCGAGAT
+
ffffffffffffffffffffffffffffffffffffffffffffffffffffffffffffffffffffffffffffffffffffffffffffffffffffffffffffffffffffffffffffffffffffffffffffffffffffff
@cA01~tB01_KU645197.1_51791_51614_1_0_0_0_0:0:0_0:0:0_137/1
GTCAACTCAACAACCTGAGCTCCATCTTCCCCTTCAGTGCCTTCCCCTATAACATAAATAGTCACAGACTGCAGGGATTAGAATGCAGTCATCATTGGGGACAATTATTCTTTCCACCACAGCACCCATTTCCCTGTATTCAATCCCCTT
+
ffffffffffffffffffffffffffffffffffffffffffffffffffffffffffffffffffffffffffffffffffffffffffffffffffffffffffffffffffffffffffffffffffffffffffffffffffffff
@cA01~tB01_KU645197.1_134463_134291_1_0_0_0_0:0:0_1:0:0_138/1
TCCAATGGACTTTGACAAAGATGCCAAGAACTCACAATCAGGAAAGGACAGTCTTTTCAATAAACAGTGCAGGGAAACCTGGACATCTACATGCAGAGGAATGAAACTGCACCTCTACCTGTCACCATACACAAAAATCAAATGAAAATG
+
ffffffffffffffffffffffffffffffffffffffffffffffffffffffffffffffffffffffffffffffffffffffffffffffffffffffffffffffffffffffffffffffffffffffffffffffffffffff
@cA01~tB01_KU645197.1_20962_20845_1_0_0_0_1:0:0_0:0:0_139/1
GATGACACCCTAAGGTTTGGAGAAGGACTCGCCCTCATGTGGCCAGGCCCCCTGCAGCAAGAAGAACCCTGGAAAGAAAGATCATGATGGACCGATCCATCTGCAGGCAAACCAGGCCTCCCTTGCTGCCCTCACTGGGCTGTGAGTCTT
+
ffffffffffffffffffffffffffffffffffffffffffffffffffffffffffffffffffffffffffffffffffffffffffffffffffffffffffffffffffffffffffffffffffffffffffffffffffffff
@cA01~tB01_KU645197.1_141399_141589_0_1_0_0_1:0:0_0:0:0_13a/1
TATGTTGAATCGACACAAATTGAGTGGCGTGTAGGCTGTGTCAGGAATTATAAGTAATCAAGAGATGATTTCATGTATACAGGAGGATGTGCATGGGTTCTATGCAATTACTTTGCTATTTTTTTTTTTTGAGACAGTCTCACTCTCTCA
+
ffffffffffffffffffffffffffffffffffffffffffffffffffffffffffffffffffffffffffffffffffffffffffffffffffffffffffffffffffffffffffffffffffffffffffffffffffffff
@cA01~tB01_KU645197.1_37822_37943_0_1_0_0_0:0:0_2:0:0_13b/1
CCCTACCAGGAACAGGGTGTGTGGCCACTGGTGCCTGCCTTACTGATCAGTTCATACCTCCTGCCAAGGATTCCAATTCGTCCAAAAGAGATTGAACCAGGCTGCTAAGAGCCTGGATGTGCAGCCTATCCTGGTTCCTCTTCCACCCCC
+
ffffffffffffffffffffffffffffffffffffffffffffffffffffffffffffffffffffffffffffffffffffffffffffffffffffffffffffffffffffffffffffffffffffffffffffffffffffff
@cA01~tB01_KU645197.1_84713_84532_1_0_0_0_0:0:0_0:0:0_13c/1
TCCCTCTTCTCTGTCCCTCTGTCTCCAGTAGCCCCTGACTCCCTTGCCACTGTGAAGACAGCCTCATCTCTTGGGCTGTTGTATCTGTTTCCCACTAATCTCTTTCCTGCTGTTTATATGGGGGTGGAAGAGGACAGGCTGCATGTCCAG
+
ffffffffffffffffffffffffffffffffffffffffffffffffffffffffffffffffffffffffffffffffffffffffffffffffffffffffffffffffffffffffffffffffffffffffffffffffffffff
@cA01~tB01_KU645197.1_51464_51608_0_1_0_0_0:0:0_1:0:0_13d/1
CAGTGTCGCTCTCGTCTTGGGTTTAACGAATTCAGTCTGTCCAAAGAAGACGGGATGCCTGTCCCTGAGCTCTACAACAGAGTATTCCGAAACACCGTTTTCATAGGCCCTGTGACCCCAGCACATGCAGGGACCTACAGATGTCGGGGT
+
ffffffffffffffffffffffffffffffffffffffffffffffffffffffffffffffffffffffffffffffffffffffffffffffffffffffffffffffffffffffffffffffffffffffffffffffffffffff
@cA01~tB01_KU645197.1_118310_118382_0_1_0_0_0:0:0_0:0:0_13e/1
TTGAACCCAGGAGGCTGAGGTTGCAGTGAACTGAGATTGCACCTCTGCACTCCAGCCTGAGTGACAGAGCAAGACTCCATCTCAAAAGAAAAAATAAAAACCATTGGATGTAAATGCATGGAATATATCTGTGTTATTCATTCTGCTCCA
+
ffffffffffffffffffffffffffffffffffffffffffffffffffffffffffffffffffffffffffffffffffffffffffffffffffffffffffffffffffffffffffffffffffffffffffffffffffffff
@cA01~tB01_KU645197.1_45726_45616_1_0_0_0_1:0:0_0:0:0_13f/1
CACCTTGGCCTCCTGCAGTGCTAGGTTACAGGCGTGAGCCACTGTTCACAGACTTGTATATTATGCTATAATAAGTCTCTTCATTTCCACCACCACTCATATATCTGTCACTCCTTTGCCAGGTATTGATTTATGTGTAGGCTGAATAAA
+
ffffffffffffffffffffffffffffffffffffffffffffffffffffffffffffffffffffffffffffffffffffffffffffffffffffffffffffffffffffffffffffffffffffffffffffffffffffff
@cA01~tB01_KU645197.1_110903_110721_1_0_0_0_0:0:0_0:0:0_140/1
AAGGTTTGGAGAAGGACTTACCCTCATGTGGCCAGGCCCCCTGCAGCAAGAAGAACGCTGGAAAGAAAGATCATGATGGACCATCCATCTGCAGGCAAACCAGGCCTTCCTTGCTATCCCCACTAGGCTGTGAGTCTTGGTAGCCAGGCC
+
ffffffffffffffffffffffffffffffffffffffffffffffffffffffffffffffffffffffffffffffffffffffffffffffffffffffffffffffffffffffffffffffffffffffffffffffffffffff
@cA01~tB01_KU645197.1_91164_91287_0_1_0_0_0:0:0_0:0:0_141/1
TCCTTGGCTCCTGGTCCCCTTCCTCCTTCCTCAAAGCCCACAAAGACTGGTCACATCTCACATGGCATCACTCAGACCCTTCTTCCTTACCACACCTCTTTCTCTGAATGCTGCTCTCCCTTCTTCCTTATCTTTTGAAAACTTGGGGAT
+
ffffffffffffffffffffffffffffffffffffffffffffffffffffffffffffffffffffffffffffffffffffffffffffffffffffffffffffffffffffffffffffffffffffffffffffffffffffff
@cA01~tB01_KU645197.1_93152_93377_0_1_0_0_0:0:0_0:0:0_142/1
GAAAGCCCGCTGAATCCTCCAGCACAAATCCTGGAATAGAGAAAGTGCTCTGGTCATCACAAAAAAAACTTGCCCCCTCACCCAAATCCCCCACCTCACCCCTACTTCCAATCACCTGTGCAGATACAGATAGACCATGGGGAGGTAAAT
+
ffffffffffffffffffffffffffffffffffffffffffffffffffffffffffffffffffffffffffffffffffffffffffffffffffffffffffffffffffffffffffffffffffffffffffffffffffffff
@cA01~tB01_KU645197.1_116594_116723_0_1_0_0_1:0:0_0:0:0_143/1
TACTACATTCTCTCTATCCATTCACCCACTGATGGGCAGGTAGGTTGACTCCTCATCTTGGCTACTGTGAACAGTGCTGCACCTATCATACGAGTGCAGATATCACTTCGATATATTGATTTACTTTCCTTTGGATATAAACCCAGTAGT
+
ffffffffffffffffffffffffffffffffffffffffffffffffffffffffffffffffffffffffffffffffffffffffffffffffffffffffffffffffffffffffffffffffffffffffffffffffffffff
@cA01~tB01_KU645197.1_151667_151381_1_0_0_0_0:0:0_1:0:0_144/1
AGGAATGCAGGCAGAAAAAACACTGCATGTTTCCTGAGAAGGATGTCAGATTGGCAATTATTCTTCTAGCTTGTAGGAGGTCTCACCTGCAGGAAATTAAAGGTAAAGAGACTTCGCTGAGCCCTTTGGTGGCCCTAGATCCCTTTCACT
+
ffffffffffffffffffffffffffffffffffffffffffffffffffffffffffffffffffffffffffffffffffffffffffffffffffffffffffffffffffffffffffffffffffffffffffffffffffffff
@cA01~tB01_KU645197.1_41206_41045_1_0_0_0_0:0:0_0:0:0_145/1
AAAGAATAACATCCTGTCATTTGCAGCCACATGGATGGAACTGGAGGTCATTAAAAAGATTCCCATTTCTCACCCATATACAGGAGCTAAAAGGTGGATCTCATGAAGGTAGAGAGTAGAATGGTGGCTACTGGAGGACAGGAAGAAAAG
+
ffffffffffffffffffffffffffffffffffffffffffffffffffffffffffffffffffffffffffffffffffffffffffffffffffffffffffffffffffffffffffffffffffffffffffffffffffffff
@cA01~tB01_KU645197.1_146005_145835_1_0_0_0_1:0:0_0:0:0_146/1
GTTTTCTGTGGTTTCCTAGAAAGAGAAGTTGTGAGTTTAGAAGGCATCTCTCTTTATCATCCCATCGATGGCACCTGGAATGAGTGAGGGTTCCCCTCCCAGAGGTCTGTCTCTCTCCTCCCTCTCTGTGTCTCCGTGTCTTTTCTGTGC
+
ffffffffffffffffffffffffffffffffffffffffffffffffffffffffffffffffffffffffffffffffffffffffffffffffffffffffffffffffffffffffffffffffffffffffffffffffffffff
@cA01~tB01_KU645197.1_134837_134798_1_0_0_0_0:0:0_1:0:0_147/1
CATAAAGAAAGGCACATAGAACAACGGAGCAGAATGAATAACACAGATATATTCCATGCATTTACATCCAATGGTTTTTTATTTTTTCTTTTGAGATGGAGTCTTGCTCTGTCACTCAGGCTGGAGTGCAAAGGTGCAATCTCGGTTCAC
+
ffffffffffffffffffffffffffffffffffffffffffffffffffffffffffffffffffffffffffffffffffffffffffffffffffffffffffffffffffffffffffffffffffffffffffffffffffffff
@cA01~tB01_KU645197.1_146672_146827_0_1_0_0_0:0:0_0:0:0_148/1
AGAGGTAAAGGAGACACTCAGACAGACAGACATGTGCCAGAGAGAAGTGTCCTTCCATGCTGACTTTGCTCAGAGACCTGGCACAGGTTAGAAGTTTCATTTCTGTTTTGTCTCCACAAAGTGCTTCTACGAGGAGAACCCAAGGACACC
+
ffffffffffffffffffffffffffffffffffffffffffffffffffffffffffffffffffffffffffffffffffffffffffffffffffffffffffffffffffffffffffffffffffffffffffffffffffffff
@cA01~tB01_KU645197.1_134186_134355_0_1_0_0_0:0:0_0:0:0_149/1
TTCTTATATTTCTAGTTATTAATCCCATCTCAGATGCATAGTTTGCACATATTTGCTCCCAATCTGTGGGTTGTCTCTTCACTTTGTTGGTTTATTTTTAGCGGTGCAGAAGTTGCTTAGTATGAGGTAATCCCAATGGTCTATTTTTGC
+
ffffffffffffffffffffffffffffffffffffffffffffffffffffffffffffffffffffffffffffffffffffffffffffffffffffffffffffffffffffffffffffffffffffffffffffffffffffff
@cA01~tB01_KU645197.1_84337_84437_0_1_0_0_0:0:0_0:0:0_14a/1
CAGTGAGCCAAGACAACACCACTACACTCCAGCCTGGGTGAAAAAGTGACTGTCTCAAAAATAAATTAATTAATCAATTAATTAAAGAAACCAAACAAGGAGAAGGTTGGCTACCCTGAGATCAGCAAGGGCAGGATGCTGATGTTACCA
+
ffffffffffffffffffffffffffffffffffffffffffffffffffffffffffffffffffffffffffffffffffffffffffffffffffffffffffffffffffffffffffffffffffffffffffffffffffffff
@cA01~tB01_KU645197.1_13190_13299_0_1_0_0_0:0:0_0:0:0_14b/1
AACTTGGGGATTCTATTGGGTTCACCAAGATGAAAATCCCTCATAATCTCCTGGAAATCATCCAGGATACCCTTGTTTTAAGTTCAGCTGATTAGCAACCGCAATTCCATCTACAATCTTCATTCCTCCTTTCCATGTAAAATAACATAT
+
ffffffffffffffffffffffffffffffffffffffffffffffffffffffffffffffffffffffffffffffffffffffffffffffffffffffffffffffffffffffffffffffffffffffffffffffffffffff
@cA01~tB01_KU645197.1_5489_5654_0_1_0_0_0:0:0_0:0:0_14c/1
TCTTGGATTCTCCTTGTCCCACCTCCTGAATCCCAGAGCTTCTGTTGGGCATGTCCTTGAGGGTCCCATCACGCAGGCCCTGACTGTATTTGTGGTAAAGGGGGATTGAATACAGGGAAATGGGTGCTGTGGTGGGAAGAATAATTGTCC
+
ffffffffffffffffffffffffffffffffffffffffffffffffffffffffffffffffffffffffffffffffffffffffffffffffffffffffffffffffffffffffffffffffffffffffffffffffffffff
@cA01~tB01_KU645197.1_130471_130279_1_0_0_0_0:0:0_0:0:0_14d/1
TTGTGGAGGTAAAACAGAAATGAAACTTCTAACCTGTGCCAGGTCTCTGAGCAAAGTCAGCATGGAGGGACACCTCTCTCTGGGACATGTCTGTCTGTGTGTTTCCTTTAACTCTTTCTGTCTTTTCAAACTCCCGGTATGGCCCCTGTG
+
ffffffffffffffffffffffffffffffffffffffffffffffffffffffffffffffffffffffffffffffffffffffffffffffffffffffffffffffffffffffffffffffffffffffffffffffffffffff
@cA01~tB01_KU645197.1_125367_125179_1_0_0_0_1:0:0_0:0:0_14e/1
AAAAATAGCAAATAGCCTATAATAACAAATTAGAGGGCCTCTGGCTACTAAATTTAAAGGGTTCTATAAGGGCTACATGAAAGTGGCAGTATCCTCAAGAATGTGGACACAGAGAGCCGTTTAGCAGAGACAGTGTCTAAAATACACATC
+
ffffffffffffffffffffffffffffffffffffffffffffffffffffffffffffffffffffffffffffffffffffffffffffffffffffffffffffffffffffffffffffffffffffffffffffffffffffff
@cA01~tB01_KU645197.1_19345_19535_0_1_0_0_0:0:0_1:0:0_14f/1
ACTCTGGAATCTTGGGTCATGAGACAAATTTTAGATTAAACTACAAAACTCCAGAATTTACAGGTGTGGTTTTTGCTGATAAAGTACAATTCTAAGATTGTAAATAATTGCATAATCCTTCCCTGGGAATTTAAATCATTTTAACTGGTT
+
ffffffffffffffffffffffffffffffffffffffffffffffffffffffffffffffffffffffffffffffffffffffffffffffffffffffffffffffffffffffffffffffffffffffffffffffffffffff
@cA01~tB01_KU645197.1_21246_21407_0_1_0_0_0:0:0_0:0:0_150/1
CAGAGTCAAGTTCTGTGGGGACCAGGGTTAGACTGGGGTGCTCAAAGCTGGGGTGCGTGGTGGGGAAGTGGTAGGAACAGCAGATCCTCTGAGGACAAAGGTGTTACTCACACTTCAGCGTTTCCATGACGGTAGGGGCTGCAGTGTGGC
+
ffffffffffffffffffffffffffffffffffffffffffffffffffffffffffffffffffffffffffffffffffffffffffffffffffffffffffffffffffffffffffffffffffffffffffffffffffffff
@cA01~tB01_KU645197.1_121596_121824_0_1_0_0_0:0:0_0:0:0_151/1
ACCTCACCCCTACTTCCAATCATCTGTGGAGATTCAGATAGGCCATGGGGAGGTAAATTCTAATACTCCTTGGAGTGAGTCCAGATCTTGGAATCAGAGATCAGCGTCAGCACTAGCTCCTGCTCCCCTTTCCTACTAATTCACAGGAGG
+
ffffffffffffffffffffffffffffffffffffffffffffffffffffffffffffffffffffffffffffffffffffffffffffffffffffffffffffffffffffffffffffffffffffffffffffffffffffff
@cA01~tB01_KU645197.1_90913_90750_1_0_0_0_0:0:0_0:0:0_152/1
GATGCACTTCATACTTTGAGCTACAGCACTGTAAGATAATTAAAAAGCCGCTTTATTTTCACCCACGAATCTTGTGGAAATTTGTTATGGCAACAATAGGAAAGGATTCCAACTGCACAGCCTGAGCATGGGGCCGTGGCTGAATGAGTC
+
ffffffffffffffffffffffffffffffffffffffffffffffffffffffffffffffffffffffffffffffffffffffffffffffffffffffffffffffffffffffffffffffffffffffffffffffffffffff
@cA01~tB01_KU645197.1_146702_146918_0_1_0_0_1:0:0_0:0:0_153/1
CATGTGCCAGAGAGAAGTGTCCTTCCATGCTGACTTTGCTCAGAGACCTGGCACAGGTTAGAAGTTTCATTTCTGTTTTGGCTCCACAAAGTGCTTCTACGAGGAGAACCCAAGGACACCCATATTTCTGACCTGAGTTGGGCCCTGTGG
+
ffffffffffffffffffffffffffffffffffffffffffffffffffffffffffffffffffffffffffffffffffffffffffffffffffffffffffffffffffffffffffffffffffffffffffffffffffffff
@rand_0_0_0_0_1_1_0:0:0_0:0:0_154/1
TCTCAAGGTCAAAAAACATACGCAGGATCAGGAGTTCGACAGGAGCAGAGTGCTAACGGAAACCGGAGTCCTTTACGTTGACCCAGATCTTGCGATTTGACGCGTGACTACCGTCGAACCGATGGGCCCGGATTGCTGGATAGATGAAAT
+
ffffffffffffffffffffffffffffffffffffffffffffffffffffffffffffffffffffffffffffffffffffffffffffffffffffffffffffffffffffffffffffffffffffffffffffffffffffff
@cA01~tB01_KU645197.1_18277_18091_1_0_0_0_0:0:0_0:0:0_155/1
GAGTTTTGGAACTCTGTGGATATTTTCTCTGAATATTTTTGATTTATACTTTGTTCAATAAAGACCTGTAAACCCCACAGATACGGAGGAGTGACCGTATATTTATAGTATGAAAGATGATGTGTTGATATGTGTCCCCATGGAGATGAG
+
ffffffffffffffffffffffffffffffffffffffffffffffffffffffffffffffffffffffffffffffffffffffffffffffffffffffffffffffffffffffffffffffffffffffffffffffffffffff
@cA01~tB01_KU645197.1_124614_124458_1_0_0_0_1:0:0_0:0:0_156/1
AAGGCCTATGACTCTACAAATGTTTCATCATGGAATGACTCTGCCAGCTTTCCAGGTCTGCAGAGAGTAAGAATATCACTTGTTCATGTGATTCACGACCCTTGGAACTTCCTATGTGCTGCATCTTTGGATGGAAATTGGAGTCTCAGA
+
ffffffffffffffffffffffffffffffffffffffffffffffffffffffffffffffffffffffffffffffffffffffffffffffffffffffffffffffffffffffffffffffffffffffffffffffffffffff
@cA01~tB01_KU645197.1_59032_59077_0_1_0_0_0:0:0_1:0:0_157/1
TGCTGCAATAAACATACAGGTGCAGATATTTTTTGAGTAGATACCCAGCAGCGGGACCCCTAGATCGAATGGTGCTTCTATTTTTGGTTCTCTGCCAAATTTCCATACTGTCTTCCATAGAGGCTATACTAATTTACATACCGGCCAACA
+
ffffffffffffffffffffffffffffffffffffffffffffffffffffffffffffffffffffffffffffffffffffffffffffffffffffffffffffffffffffffffffffffffffffffffffffffffffffff
@cA01~tB01_KU645197.1_118877_118717_1_0_0_0_0:0:0_0:0:0_158/1
CATTCTTCTAGCTTGTAGGAGGTCTCAGCTCCATAAAATGAGGGATGAAGAGATTTCACTGAGCCCTGTGTTGGGCCCAGATCCCTTTCGCTGTTGGAGTATCTGGAGTTCGGAGATGGTGGAAGACAGGGGTACAATGTCAGAGCTGTG
+
ffffffffffffffffffffffffffffffffffffffffffffffffffffffffffffffffffffffffffffffffffffffffffffffffffffffffffffffffffffffffffffffffffffffffffffffffffffff
@cA01~tB01_KU645197.1_36849_36739_1_0_0_0_0:0:0_0:0:0_159/1
TCATCACTGGGGACAATTATTCTTCCCACCACAGCACCCATTTCCCTGTATTCAATCCCCCTTTACCCCAAATACAGTCAGGACTTGCATGATGGGACCCGCAAGGACACGCCCACCAGGAGCTCTGGGATTCAGGAGGTGGGACAAGGA
+
ffffffffffffffffffffffffffffffffffffffffffffffffffffffffffffffffffffffffffffffffffffffffffffffffffffffffffffffffffffffffffffffffffffffffffffffffffffff
@cA01~tB01_KU645197.1_71784_71962_0_1_0_0_1:0:0_0:0:0_15a/1
TACTAAAAAGACAAAAAAATTAAAATTAGCCAGGCATGGTGCCAGGCGCCTATAATCCCAGCAACTTGGGAGGCTGAGGCGGGAGAGTGGCTTAAACCCAGGAGGAGGAGGTTGCAGTGAGCTGAGATCATGCCACTGCACTGCAGCCTG
+
ffffffffffffffffffffffffffffffffffffffffffffffffffffffffffffffffffffffffffffffffffffffffffffffffffffffffffffffffffffffffffffffffffffffffffffffffffffff
@cA01~tB01_KU645197.1_143460_143348_1_0_0_0_1:0:0_0:0:0_15b/1
GAAAGAAAGATCATGATAGACGATCCAAGTGCAGGCAAACCAGGGCACCCTGCTGCCCCCACTGCACTGTGTGTCTTGGCAGCCAGGCCCTTGCTGGGCTGAAGGTAAACTTAGCCTCCCTGCTACCTGCTGCCAAGAACAGGGCTCTCA
+
ffffffffffffffffffffffffffffffffffffffffffffffffffffffffffffffffffffffffffffffffffffffffffffffffffffffffffffffffffffffffffffffffffffffffffffffffffffff
@cA01~tB01_KU645197.1_58252_58177_1_0_0_0_0:0:0_0:0:0_15c/1
TAAAAATTGACAACAGTTTTAGAATGCTCCTAACTTGAGTTCCAAAAAGAAAGAACGAGAAAACAGGTCAGAAGCAATCTTTAAAGAGGCAATTGTTGATTATTTGGAGGAAGTAGACACATCCATCAATCCACAGGTTCAAGAAATCCA
+
ffffffffffffffffffffffffffffffffffffffffffffffffffffffffffffffffffffffffffffffffffffffffffffffffffffffffffffffffffffffffffffffffffffffffffffffffffffff
@cA01~tB01_KU645197.1_115308_115154_1_0_0_0_0:0:0_0:0:0_15d/1
GGCCCTGCAGGGAGCCTACGTTCATGGGCCTCCCCTTCCCTGGATAGATGGTACATGTCATAGGAGCTCCGGGAGCTGCAGGACAAGGTCACGCTCTCTCCTGCCAGAACCGTGGGGCCCGGCTGGGCTGAGAGAGAAGGTTTCTCATAT
+
ffffffffffffffffffffffffffffffffffffffffffffffffffffffffffffffffffffffffffffffffffffffffffffffffffffffffffffffffffffffffffffffffffffffffffffffffffffff
@cA01~tB01_KU645197.1_38922_38734_1_0_0_0_0:0:0_0:0:0_15e/1
TGTTGTGGGGCCATGATATCCTGGGACGATTACTCTCCATTACATGGAAGGCAGAGGTGTCAGAATAAACATGGCATCTGTAGGTGCCACAAGGCCTGAGGCCACAGGGCCCAACTCAGGTCAGAAATATGGGTGTCCTTGGGTTCTCCT
+
ffffffffffffffffffffffffffffffffffffffffffffffffffffffffffffffffffffffffffffffffffffffffffffffffffffffffffffffffffffffffffffffffffffffffffffffffffffff
@rand_0_0_0_0_1_1_0:0:0_0:0:0_15f/1
GGGCTTTGCCCCTAACCTTATTCAGAGAGTTCACGCTAGAGGAGGCAGTAAGTTCAATGGATCGGGCGCTCGTATGAAATAGATGGCATCACGAGTGTAGGCGGACTTGTTCGGTCTGAAAGGGACTTGCCTGACTGTTATGTTACAGCC
+
ffffffffffffffffffffffffffffffffffffffffffffffffffffffffffffffffffffffffffffffffffffffffffffffffffffffffffffffffffffffffffffffffffffffffffffffffffffff
@cA01~tB01_KU645197.1_43803_43580_1_0_0_0_0:0:0_0:0:0_160/1
AAACACCTTGCCCTCATCAGATGTTCCCTTCCCTTCCCTCTCTCAAGTCTCCAGGAATTTATCCTCCAGTTAGGAATGCAGGTAGAACAAACATTGCATTTTTCCTGAGAAGGATGTCAGATTGGCAATCATTCTTCTAGCTTGTAGGAG
+
ffffffffffffffffffffffffffffffffffffffffffffffffffffffffffffffffffffffffffffffffffffffffffffffffffffffffffffffffffffffffffffffffffffffffffffffffffffff
@cA01~tB01_KU645197.1_126105_125902_1_0_0_0_0:0:0_0:0:0_161/1
AAACACGTCTCAGATCCAACCTCCTGAACACGAGATGCCTAAAATCTGTGCTAACGTGAAAGACTTTTCATGTATTTTTATTGTTTTTATCTGAGATTCAAACTCTTCTTCCTGTGTAATATGCAAAATATCTAATAGGTATTATTAAGG
+
ffffffffffffffffffffffffffffffffffffffffffffffffffffffffffffffffffffffffffffffffffffffffffffffffffffffffffffffffffffffffffffffffffffffffffffffffffffff
@cA01~tB01_KU645197.1_142078_141874_1_0_0_0_0:0:0_0:0:0_162/1
GGGTTCTATAAGTTTATATGAAATGCAGCATCCTCATGAGAGGGGATACAGAGAACCACTGGGCAGAAAACTGTGTCTAAAATACATCTGTGGATACACAGTCCCTTCATAGTTGACAAAGGCTGCCATGTAGTTTAAGGTGGAATAGAA
+
ffffffffffffffffffffffffffffffffffffffffffffffffffffffffffffffffffffffffffffffffffffffffffffffffffffffffffffffffffffffffffffffffffffffffffffffffffffff
@cA01~tB01_KU645197.1_115265_115389_0_1_0_0_0:0:0_1:0:0_163/1
GAAGATCCTCCCTGAGGAAAATGCCTCTTCTCCTTCCAGGTCTATATGAGAAACCTTCTCTCTCAGCCCAGCCGGGCCCCACGGTTCTGGCAGGAGAGAGCGTGACCTTGTCCTGCAGCTCCCGGAGCTCCTATGACATGTACCATCTAT
+
ffffffffffffffffffffffffffffffffffffffffffffffffffffffffffffffffffffffffffffffffffffffffffffffffffffffffffffffffffffffffffffffffffffffffffffffffffffff
@cA01~tB01_KU645197.1_89798_89935_0_1_0_0_0:0:0_0:0:0_164/1
CGGGTGGATCACCTGAAGCCAGGAGTTCAAGACCAGGCTGGCCAACAGAGTGAAACCTCGTCTCTACTAAAAATACAAAAATTAGCTGAGCATGGTGACCAGTGCCTGTAATACCACTACTCGGGTGTTTGAGGCAAGAGAATTGCTTGA
+
ffffffffffffffffffffffffffffffffffffffffffffffffffffffffffffffffffffffffffffffffffffffffffffffffffffffffffffffffffffffffffffffffffffffffffffffffffffff
@cA01~tB01_KU645197.1_146895_147065_0_1_0_0_0:0:0_0:0:0_165/1
ACCTCTGCCTTCCATGCAGTGGAGCCATAATTATCCCAGGATATCATGGCCCCAGAACACCAACCCCTAAATACTGTGTGTACTTGGTGTCCCCAGACTAGATTCTGAGGCTCATATTCCAAATAATCCTACATATAATAGGATCACTGA
+
ffffffffffffffffffffffffffffffffffffffffffffffffffffffffffffffffffffffffffffffffffffffffffffffffffffffffffffffffffffffffffffffffffffffffffffffffffffff
@cA01~tB01_KU645197.1_24137_24021_1_0_0_0_3:0:0_1:0:0_166/1
CAGAATAAACACGGCATCTCTAGGTGACACAAGGCCTGAGGCCACAGGGCCCAACTCAGGTCATAAATATGGGTGTCCTTGGGTTCTCCTGGTAGAGGACACTTTGTGGAGGTAAAACAGAAATGAAACTTCTAACCTGTGCCAGGTCTC
+
ffffffffffffffffffffffffffffffffffffffffffffffffffffffffffffffffffffffffffffffffffffffffffffffffffffffffffffffffffffffffffffffffffffffffffffffffffffff
@cA01~tB01_KU645197.1_148751_148550_1_0_0_0_0:0:0_1:0:0_167/1
GCATGTTGGCCAGGCTGATCTCGAGTCCCTGATCTTAAATGATCCACCTTTCTTGGCCTCTCAAAGCGCCAAGATTACAACCGTGAACCACCACACCCAGCATATAAAGGTATTTATGACCACTAGATTTTACTTTTAAAAATGGTAAAG
+
ffffffffffffffffffffffffffffffffffffffffffffffffffffffffffffffffffffffffffffffffffffffffffffffffffffffffffffffffffffffffffffffffffffffffffffffffffffff
@cA01~tB01_KU645197.1_10848_10656_1_0_0_0_0:0:0_0:0:0_168/1
AGCCTGAGGTGGGTGAACCTCATAAGGTCGGGAGTTTGAGACCAGTCTGACCCACATGAAGAAACACTGTCTCTACTAAAAATACAAAATTTAGTTGGGCGTGGTGGCGTGTGCCTGTAATTCCAGCTACTCGGGAGGCTGAGGCAGGAG
+
ffffffffffffffffffffffffffffffffffffffffffffffffffffffffffffffffffffffffffffffffffffffffffffffffffffffffffffffffffffffffffffffffffffffffffffffffffffff
@cA01~tB01_KU645197.1_14928_15123_0_1_0_0_0:0:0_0:0:0_169/1
TCTTTGATCCTTTATCTTATCCATTAGGCAATGAGCTTAAAACCTCTTCCCTATTTGGCTTTCTGTGAGAATGAGATCACATAGAAAATGTGAAAGCCCTCAGAATCCTCCAGCACAGATCGTGGAATAGAGAAAGTGCTCTGTTCATCG
+
ffffffffffffffffffffffffffffffffffffffffffffffffffffffffffffffffffffffffffffffffffffffffffffffffffffffffffffffffffffffffffffffffffffffffffffffffffffff
@cA01~tB01_KU645197.1_100239_100015_1_0_0_0_0:0:0_0:0:0_16a/1
CCCCTAAAGGCCACCTGCATTCCGTGGCTTCTGGCCTTCCTCCACTTTCAAAGCCCGCAGTGGCTGGTGGACTCTCCCTCCCACTACGCTGCTCTAATCCCCACTCTCCTCTTCCTCCTCCTCTCATGTGGACCCTTGTGATTACACTGA
+
ffffffffffffffffffffffffffffffffffffffffffffffffffffffffffffffffffffffffffffffffffffffffffffffffffffffffffffffffffffffffffffffffffffffffffffffffffffff
@cA01~tB01_KU645197.1_111552_111353_1_0_0_0_0:0:0_0:0:0_16b/1
CTGTGCTCAGAAGATTCTCCCCACTTTCCACATTTCTATGGCTGCTATCACACCTTGGTGCCTAGGGCTAAAGGAAGGACTCATCCCACAAAGACAAGCTGTCTCCCTACAACAAAAGTGTCAGCTGAGAACTTTGAGCAAGTGCTGAGT
+
ffffffffffffffffffffffffffffffffffffffffffffffffffffffffffffffffffffffffffffffffffffffffffffffffffffffffffffffffffffffffffffffffffffffffffffffffffffff
@cA01~tB01_KU645197.1_64843_64871_0_1_0_0_0:0:0_0:0:0_16c/1
GTAAGATGAAAGACTATAATCCCAGCAATTTGGGAGGCCAAGGTGGGCAGATCACCTAAGGTCAGGATTCCAAGACCAGCATGGCCAACATGGTGAAATCCCGCCTCTACTAAAAATACAAAAACAGCTGGGTGTGGTTGTGGGTGCCTG
+
ffffffffffffffffffffffffffffffffffffffffffffffffffffffffffffffffffffffffffffffffffffffffffffffffffffffffffffffffffffffffffffffffffffffffffffffffffffff
@cA01~tB01_KU645197.1_135939_135832_1_0_0_0_0:0:0_0:0:0_16d/1
TGACCAGTCTTTGTGGGCTTTGAGGAAGGAGGAAGGGGACCAGGAGCCAAGGAACTGGGAGCCTTTAGAAGCTGGGACAAGTGAGAAGCAGATTCGTGCCTGGAATCCTCAGAGGGAAGGCAGCCTTGCTGTCACCTTGATTTTAGCCCA
+
ffffffffffffffffffffffffffffffffffffffffffffffffffffffffffffffffffffffffffffffffffffffffffffffffffffffffffffffffffffffffffffffffffffffffffffffffffffff
@cA01~tB01_KU645197.1_137094_136891_1_0_0_0_0:0:0_1:0:0_16e/1
CAGTTACGCCCCTGGGCCTCCTTTATTTTCATGTCAGTCATATTAATCATGTAGGGATTCCTGGTTACCCCGAGGTGAATCCAATGGCTGTGAGTGTCAAACACACACTCCTTGTTGCTCCTTAGTTTCCTGTGTACCCAGTGTGCTCTC
+
ffffffffffffffffffffffffffffffffffffffffffffffffffffffffffffffffffffffffffffffffffffffffffffffffffffffffffffffffffffffffffffffffffffffffffffffffffffff
@cA01~tB01_KU645197.1_95232_95386_0_1_0_0_0:0:0_0:0:0_16f/1
CAGAAGTGCCCTCCGAGCTCTTTTGTTGACTTCCGTCTTCTACAGATGCTGCTGTAATGGACCAAGAGCCTGCAGGGAACAGAAGTGAACAGCGAGGTAGGTGCTCCTCGGCCCAGCCTCGTGGCTAGTGTTATTCCCAAAGAGTCCTGA
+
ffffffffffffffffffffffffffffffffffffffffffffffffffffffffffffffffffffffffffffffffffffffffffffffffffffffffffffffffffffffffffffffffffffffffffffffffffffff
@cA01~tB01_KU645197.1_65362_65156_1_0_0_0_0:0:0_1:0:0_170/1
TTAATTTTTATTTAGCTGATGTTTAGTAATGCTAATCATTTTTTCATATACCTTTTGGTGATTTGTCTTATTCTTAGAAATGTTTATTCAGATACTTTGCCCATTTTTTTAAGTTGGGTTATTTGATTTCTTACCATTGAGTTGTTTGAG
+
ffffffffffffffffffffffffffffffffffffffffffffffffffffffffffffffffffffffffffffffffffffffffffffffffffffffffffffffffffffffffffffffffffffffffffffffffffffff
@cA01~tB01_KU645197.1_91605_91453_1_0_0_0_0:0:0_0:0:0_171/1
GAGACGCAGGTTGCAGTGAGCCAAGATCGTGACACTGCACTGTAGCCTGGAAGACAGAGGGAGACTCTGTCTCAATAAATAAATGAACGAACAAACAAATAGATTTCATGCACAGATGCTTCCCAATGGATCATTCATTTATTGGTCCAC
+
ffffffffffffffffffffffffffffffffffffffffffffffffffffffffffffffffffffffffffffffffffffffffffffffffffffffffffffffffffffffffffffffffffffffffffffffffffffff
@cA01~tB01_KU645197.1_54619_54779_0_1_0_0_0:0:0_0:0:0_172/1
AGATAGAAATATGCAGAAAGTTATGAACAGGACACAAAGTGAGAAACTCAGAATTTAAAAAAAGTAACATCAAGTCAACTAGTCCAAGGAGAGTCAGAGAGAATAAAACAATCCAAAAAGGGAAAACATATCTAGAGGTGAGAAAGTGAG
+
ffffffffffffffffffffffffffffffffffffffffffffffffffffffffffffffffffffffffffffffffffffffffffffffffffffffffffffffffffffffffffffffffffffffffffffffffffffff
@cA01~tB01_KU645197.1_23349_23125_1_0_0_0_0:0:0_0:0:0_173/1
TATCATCCCATCCATGGCACCTAGAATGAGTGAGGCTTCCCCTTGCTGGTGTCTGTCTCTCTCCTTCCTCTCTGTGTCTTCATGTTCTTTTCTGGGCCCATAACTCCTGGTGCAGGTCCTTCCATCTGTCTCCCTCCCTCTTCTCTGTCC
+
ffffffffffffffffffffffffffffffffffffffffffffffffffffffffffffffffffffffffffffffffffffffffffffffffffffffffffffffffffffffffffffffffffffffffffffffffffffff
@cA01~tB01_KU645197.1_142075_141966_1_0_0_0_0:0:0_0:0:0_174/1
TTCTATAAGTTTATATGAAATGCAGCATCCTCATGAGAGGGGATACAGAGAACCACTGGGCAGAAAACTGTGTCTAAAATACATCTGTGGATACACAGTCCCTTCATAGTTGACAAAGGCTGCCATGTAGTTTAAGGTGGAATAGAATAT
+
ffffffffffffffffffffffffffffffffffffffffffffffffffffffffffffffffffffffffffffffffffffffffffffffffffffffffffffffffffffffffffffffffffffffffffffffffffffff
@rand_0_0_0_0_1_1_0:0:0_0:0:0_175/1
AAAGGACTTGCCCGTCAACGGCATCGTCATAGTCACCTTCCGAGGGGTTTCAATTGAAAATGCCGAACCCGGTATTCTGGGGCAACCATAAGCTGCGCGGAGGGCATAGTTACGGGCCGAAGCTATATAGTGCGACCACGGAGATCGTTC
+
ffffffffffffffffffffffffffffffffffffffffffffffffffffffffffffffffffffffffffffffffffffffffffffffffffffffffffffffffffffffffffffffffffffffffffffffffffffff
@cA01~tB01_KU645197.1_128031_127803_1_0_0_0_0:0:0_0:0:0_176/1
CTCCTCGCTTTCCAAGTTTCTATGGCTGCTATCACACCTTGGTGCCCAGGGCTAAAGGAAGAACCCATCCCGCAAACACAAGGTGTCTCCCTACAACAAAAGTGTCAGCTGAGAACTTTGAGCAAGTGCTGAGTAAGAGACTCCTACTAG
+
ffffffffffffffffffffffffffffffffffffffffffffffffffffffffffffffffffffffffffffffffffffffffffffffffffffffffffffffffffffffffffffffffffffffffffffffffffffff
@cA01~tB01_KU645197.1_158535_158432_1_0_0_0_0:0:0_0:0:0_177/1
GGAGGCTGTAGGTGCCTGAGGCTCTTCAGCTGCCAACATCCAGACTCAGACATTCTATCTCTCTGAGTTCAAGACCCCATCCCATGAAGTGCTCTCAATTGGCATCCCATTGATTCTGTCTCCCACTTTCTGCCTGTCATGGAAGCTTCT
+
ffffffffffffffffffffffffffffffffffffffffffffffffffffffffffffffffffffffffffffffffffffffffffffffffffffffffffffffffffffffffffffffffffffffffffffffffffffff
@cA01~tB01_KU645197.1_117290_117345_0_1_0_0_0:0:0_0:0:0_178/1
TCTCGGCTCACCGCAACCTCCACCTCCCAGGTTCAAGCGATTCTCCTGCCTCAGCCTCCCGAGTAGCTGGAATTACAGGCACACGCCACCACGCCCTACTAATTTTTGTATTTTTAGTAGAGACAGCGTTTCTCTATGTGGGTCATACTG
+
ffffffffffffffffffffffffffffffffffffffffffffffffffffffffffffffffffffffffffffffffffffffffffffffffffffffffffffffffffffffffffffffffffffffffffffffffffffff
@cA01~tB01_KU645197.1_69250_69005_1_0_0_0_0:0:0_0:0:0_179/1
TGAGCTCCATCAGAGGATTTGGAATGGCAGGGTCGTGGCTGTGGTTCCCCCACCTCTTCTGGCAGAATGACAGCAGCCACACTGCAGCCCCTACCGTCATGGAAACGCTGGAGGGTGTGAGTTACCCTCTTGTCCTCAGAGGACCTGCTG
+
ffffffffffffffffffffffffffffffffffffffffffffffffffffffffffffffffffffffffffffffffffffffffffffffffffffffffffffffffffffffffffffffffffffffffffffffffffffff
@cA01~tB01_KU645197.1_136794_136938_0_1_0_0_0:0:0_0:0:0_17a/1
CATGCCAAAGTAATGGGACTACAGGCGTGAGCCACTGTGCCCAGCCAGAATTCAAAATCAATAATAGATAATGCTGAGTGTATGATTTCAGGTGACAAAGAAGGTCTCACTATTCAGATATTTGTGACATTAATGAAAAACACGGATTGA
+
ffffffffffffffffffffffffffffffffffffffffffffffffffffffffffffffffffffffffffffffffffffffffffffffffffffffffffffffffffffffffffffffffffffffffffffffffffffff
@cA01~tB01_KU645197.1_60070_59903_1_0_0_0_1:0:0_1:0:0_17b/1
ACACAGAAACAGAGATCAATAGACCAGAATAGAGAGCCCAGAAATACACCCTCATATCTACAGTGAATAATCATTGACGACGTTAACAAAACATACCCTGGAGAAAGATTTCCTTTTCAATAAAAGGTGCTGGGAAAACTAAATAGCCAT
+
ffffffffffffffffffffffffffffffffffffffffffffffffffffffffffffffffffffffffffffffffffffffffffffffffffffffffffffffffffffffffffffffffffffffffffffffffffffff
@cA01~tB01_KU645197.1_37107_37062_1_0_0_0_0:0:0_1:0:0_17c/1
TAGGCCACCTGCATTCATGGCTCCTGGACTTCCTCCACCTTCAAAGCTGATGGAGACTCCCATTATGCTGCTGTAATCCCCACTCCCCTCTTCCTCCTCCTTTCATGTGGACCCCTGTGACTACACTGAGCCCATCAGGACAGTCCAGGC
+
ffffffffffffffffffffffffffffffffffffffffffffffffffffffffffffffffffffffffffffffffffffffffffffffffffffffffffffffffffffffffffffffffffffffffffffffffffffff
@cA01~tB01_KU645197.1_106345_106170_1_0_0_0_0:0:0_0:0:0_17d/1
TGAATAGCTCTGAGTTCCCATCCCAGTGATTCTGTCTCCCCTTTCTGCCTGTCATGGAACCTTCTCCTGGATGTCAGTGGCTGCAGGGGACGTGAGGATACAGTTCAGAATCAGGCAATGGTCTGTGAGCTGAAGGCAGGGGCAGGGTGT
+
ffffffffffffffffffffffffffffffffffffffffffffffffffffffffffffffffffffffffffffffffffffffffffffffffffffffffffffffffffffffffffffffffffffffffffffffffffffff
@cA01~tB01_KU645197.1_36646_36568_1_0_0_0_0:0:0_0:0:0_17e/1
GGGTGCCGACCACCCACTGGGGTAGTGTGGTTGTGAACCCCGACATGTATAGGTCCCTGCGTGTGCTGGGGTCACAGGGCCCATGAAAAGGCTGTTCCAGAATATTATGTTGTAGAGCTCAGGGACAGGCACCCCATCTTCCTTTTACAG
+
ffffffffffffffffffffffffffffffffffffffffffffffffffffffffffffffffffffffffffffffffffffffffffffffffffffffffffffffffffffffffffffffffffffffffffffffffffffff
@cA01~tB01_KU645197.1_102950_103089_0_1_0_0_0:0:0_1:0:0_17f/1
AATGCATGAATTATATCTGTGTTCTTCATTCTGCTCCATTGCTCTAAGGGCCTTTATGCCAATGTCATGCTGTTGTGCTTACTACAGCTTTGTAACATATTTTTAAGTCAGGGAGTGTGAGGCCTCCAGCACCTGTTTTGTCTTTATACC
+
ffffffffffffffffffffffffffffffffffffffffffffffffffffffffffffffffffffffffffffffffffffffffffffffffffffffffffffffffffffffffffffffffffffffffffffffffffffff
@cA01~tB01_KU645197.1_26279_26413_0_1_0_0_1:0:0_0:0:0_180/1
GGGTTTCACCATGTTGGTCAAGGTGGTCTCGAACTCCTGACCACGTGATCCACCCGCATCAGCCTCCCAAAGTGCTGGGATTACAGGCATGAGCCACCACGCCCAGCCACATTTACCATTTTTAAGTGTAAAGTCTAGTGGTCATAAATA
+
ffffffffffffffffffffffffffffffffffffffffffffffffffffffffffffffffffffffffffffffffffffffffffffffffffffffffffffffffffffffffffffffffffffffffffffffffffffff
@cA01~tB01_KU645197.1_140952_140768_1_0_0_0_0:0:0_0:0:0_181/1
GAAATTGGAGTCTCAGAGACAAATCAGGCTCCATTCTGCTTCCAGAAGCTCAGAGTCCAGGGCTGAGAACCCAATGGAGAACAGATGGGGTTATGTGGACATGGTAATGATAACACCGGAAGCCTTAGGCAAGAAAAGAGTCTCGTTACC
+
ffffffffffffffffffffffffffffffffffffffffffffffffffffffffffffffffffffffffffffffffffffffffffffffffffffffffffffffffffffffffffffffffffffffffffffffffffffff
@cA01~tB01_KU645197.1_32295_32362_0_1_0_0_0:0:0_0:0:0_182/1
CCCATGAGCACCACAGTCAGGCCTTGAGGGGATCTTCTAGGGAGACAACAGCCCTGTCTCAAAACCGGGTTGCCAGCTCCCATGTACCAGCAGCTGGAATCTGAAGGCGTGAGTCTGCATCTTAGGGCATCGCTCTTCCTCACACCACAA
+
ffffffffffffffffffffffffffffffffffffffffffffffffffffffffffffffffffffffffffffffffffffffffffffffffffffffffffffffffffffffffffffffffffffffffffffffffffffff
@cA01~tB01_KU645197.1_79221_79404_0_1_0_0_0:0:0_0:0:0_183/1
CCAACCTAACTGGCTTACTTCCTAGTCTACTTGAGGCTGCAATCACACTGAGGAACTCACAATTCCAAACATACAAGAGGCTCTCTCTTAACACGGCACTTAGACACGTGCTGTTCCACCTTCCCTCGTGCTGTTCCACCTTTCCTCAGA
+
ffffffffffffffffffffffffffffffffffffffffffffffffffffffffffffffffffffffffffffffffffffffffffffffffffffffffffffffffffffffffffffffffffffffffffffffffffffff
@cA01~tB01_KU645197.1_42144_42281_0_1_0_0_0:0:0_0:0:0_184/1
CCGAGTAGCTGGAATTACAGGCACACGCCACCACGCCCTACTAATTTTTGTATTTTTAGTAGAGACAGCGTTTCTCTATGTGGGTCAGACTGGTCTCAAACTCCCAACCTTATGAGATTCACCCACCTCAGGTTCTCAAAGTTCTAGGAT
+
ffffffffffffffffffffffffffffffffffffffffffffffffffffffffffffffffffffffffffffffffffffffffffffffffffffffffffffffffffffffffffffffffffffffffffffffffffffff
@cA01~tB01_KU645197.1_154449_154237_1_0_0_0_0:0:0_0:0:0_185/1
AAGCCCATGTGAAACGTGCTACTCTTTGTGATCTCGCGAGACACATGTTAGGCTGCTGTTCCACCTGAGAGGCTGGGGGAAAGACCACCCCCTCCACCATCTATTGCTTCAAAACCACCTGTCCTCCTGTGAATTAGTAGGAAAGGGGAG
+
ffffffffffffffffffffffffffffffffffffffffffffffffffffffffffffffffffffffffffffffffffffffffffffffffffffffffffffffffffffffffffffffffffffffffffffffffffffff
@cA01~tB01_KU645197.1_8151_7947_1_0_0_0_0:0:0_0:0:0_186/1
TATGTATCTATCACTTGTCTATCTATCCATCAATCATCTGTTATTTATATGTATGTATCATCTCTCTCTCTATGATTTCTGTCTGCCTCTCTATCTGTACGTATTATCTGTCTTCATCATCATCATCTCTATGTATTATCTATTAATGAA
+
ffffffffffffffffffffffffffffffffffffffffffffffffffffffffffffffffffffffffffffffffffffffffffffffffffffffffffffffffffffffffffffffffffffffffffffffffffffff
@cA01~tB01_KU645197.1_111537_111707_0_1_0_0_0:0:0_0:0:0_187/1
TAGTAGGAGTCTCTTACTCAGCACTTGCTCAAAGTTCTCAGCTGACACTTTTGTTGTAGGGAGACAGCTTGTCTTTGTGGGATGAGTCCTTCCTTTAGCCCTAGGCACCAAGGTGTGATAGCAGCCATAGAAATGTGGAAAGTGGGGAGA
+
ffffffffffffffffffffffffffffffffffffffffffffffffffffffffffffffffffffffffffffffffffffffffffffffffffffffffffffffffffffffffffffffffffffffffffffffffffffff
@cA01~tB01_KU645197.1_159798_159614_1_0_0_0_0:0:0_0:0:0_188/1
TTATAGTATGAAAGATGATGTGTTGACATGTGTCCCTGTGGAGATGAGACTAACAAGGCCTATGACTCTACAAATGTTTCATCTTGGAATGACTCTGCCAGCTTTCCAGGTCTGCAGAGAGTAAGAATATCACTTGTTCATGTGATTCAC
+
ffffffffffffffffffffffffffffffffffffffffffffffffffffffffffffffffffffffffffffffffffffffffffffffffffffffffffffffffffffffffffffffffffffffffffffffffffffff
@cA01~tB01_KU645197.1_89881_89743_1_0_0_0_0:0:0_0:0:0_189/1
GTGTGTGATGGAATCTTGCTCTGTCATGCAGGCTGGAGTGCAGAGGTGCAATCTCAGCTCAATGCAACCTCCACTTCCTGGATTCAAGCAATTCTCTTGCCTCAAACACCCGAGTAGTGGTATTACAGGCACTGGTCACCATGCTCAGCT
+
ffffffffffffffffffffffffffffffffffffffffffffffffffffffffffffffffffffffffffffffffffffffffffffffffffffffffffffffffffffffffffffffffffffffffffffffffffffff
@cA01~tB01_KU645197.1_52936_52759_1_0_0_0_0:0:0_0:0:0_18a/1
CATCCCATCCATGGCACCTAGAATGAGTGAGGCTTCCCCTCGCTGGTGTCTTATCTCTCTCCTTCCTCTCTGTGTCTTCATGTTCTTTTCTGTGCCCATAACTCCTGGTACAGGTCCTTCCATCTGTCTCCCTCCCTCTTCTCTGTCCCT
+
ffffffffffffffffffffffffffffffffffffffffffffffffffffffffffffffffffffffffffffffffffffffffffffffffffffffffffffffffffffffffffffffffffffffffffffffffffffff
@cA01~tB01_KU645197.1_35658_35817_0_1_0_0_1:0:0_0:0:0_18b/1
AGGGTGAGTTTACCTTCAGCCCAGGAAGGGCCTGGCTACCAAGACTCACAGCCCAGTGGGGGCAGCAAGGGTGCCCTGGTTTGCCTGCAGATGGGTCATCCATCATGATCTTTCTTTCCAGGGTTCTTCTTGCTGCTGGGGGCCTGGCCA
+
ffffffffffffffffffffffffffffffffffffffffffffffffffffffffffffffffffffffffffffffffffffffffffffffffffffffffffffffffffffffffffffffffffffffffffffffffffffff
@cA01~tB01_KU645197.1_44975_45108_0_1_0_0_0:0:0_0:0:0_18c/1
ACTGCCACCGTGCCCGGCTAATTCTTTTTGTATATTTTTTGTAGAGAGGATGTTTCACCACGTTGGCCAAGCTTGTCTGAAACTCCCAACCTCAAGTGATCCGACCGTCTCAGCATGCCAAAGTAATGGGACTACAGGCGTGAGCCACTG
+
ffffffffffffffffffffffffffffffffffffffffffffffffffffffffffffffffffffffffffffffffffffffffffffffffffffffffffffffffffffffffffffffffffffffffffffffffffffff
@cA01~tB01_KU645197.1_58810_58590_1_0_0_0_0:0:0_0:0:0_18d/1
CGTGTATACACAACGAAATACTATTTGGTCATAAAAATAAAACCATGTCTTTTGCAGCAACATAGATGGAGCTGGACGCCATTATTTTACATAAAACCACTCAGAAAGACAAATACCACATCTTCTCACTCTACATGGGAGGGGAGTAAT
+
ffffffffffffffffffffffffffffffffffffffffffffffffffffffffffffffffffffffffffffffffffffffffffffffffffffffffffffffffffffffffffffffffffffffffffffffffffffff
@cA01~tB01_KU645197.1_82484_82662_0_1_0_0_0:0:0_0:0:0_18e/1
TGTTCTTGGTCCAGAGGGCCGGTCCACACATGGGTGAGTCCTTCCCCAAACCTTAGGGTGTCATCTCCCCACATAAGAGGATTTTCCTGAAATGGGAGGGAAGTCCTGTCGGGGAGTCTCTCATACACTAGGAAGAGGGGACCCTCGGAT
+
ffffffffffffffffffffffffffffffffffffffffffffffffffffffffffffffffffffffffffffffffffffffffffffffffffffffffffffffffffffffffffffffffffffffffffffffffffffff
@cA01~tB01_KU645197.1_144564_144397_1_0_0_0_0:0:0_0:0:0_18f/1
GGTGGGACAGTGAGAAGCCCAGACAGAAAGCCTCTGACCTGTGACCATGATCACCAGGGGGTTGCTGGGTGTCGACCACCCAGTGAGGGAGTGTGGGCGTGAACCCCGACATCTGTAGGTCCCTGCATGTGCTGGGGTCACAGGGCCCAT
+
ffffffffffffffffffffffffffffffffffffffffffffffffffffffffffffffffffffffffffffffffffffffffffffffffffffffffffffffffffffffffffffffffffffffffffffffffffffff
@cA01~tB01_KU645197.1_66127_66203_0_1_0_0_0:0:0_0:0:0_190/1
GAATCACCCTTACTGCCCATCTATGGGTGCATGGACAAAGAAAACGTGGTATACGATAGGAACGTAATGAAGTACTATACAACCTTTACAACAAAGAAGGAAGTCCTCTCATTTGTGACAATGTGAAAAAACTTAGAGGACATTATGTTA
+
ffffffffffffffffffffffffffffffffffffffffffffffffffffffffffffffffffffffffffffffffffffffffffffffffffffffffffffffffffffffffffffffffffffffffffffffffffffff
@cA01~tB01_KU645197.1_28140_28353_0_1_0_0_0:0:0_1:0:0_191/1
TTTCCTGATTGTGAGTTCTTGGCACCTTTGTCAAAGTCCATTGGATGGGCTGGGCATGGTGGCTGACACCTGCAATTTCAGCACTTTGGGAGCCCGAGGTGGGTGGATCACCTGAGGCCAAGAGTTCAAGATTAGTCTGGCCAACGTGAT
+
ffffffffffffffffffffffffffffffffffffffffffffffffffffffffffffffffffffffffffffffffffffffffffffffffffffffffffffffffffffffffffffffffffffffffffffffffffffff
@cA01~tB01_KU645197.1_43257_43516_0_1_0_0_0:0:0_0:0:0_192/1
TTGTTCTATGTGCCTTTCTTTATGCCAATGTCATGCTATTTTGCTTACTACAGCTCTGTAACATATTTTGAGATCAGGTAGTGTGATGCTCCTGTTTTCTCTTTATATCTTGAAGTCTCAAGACAGTGGGTGTCATATAAAAAAATTATG
+
ffffffffffffffffffffffffffffffffffffffffffffffffffffffffffffffffffffffffffffffffffffffffffffffffffffffffffffffffffffffffffffffffffffffffffffffffffffff
@cA01~tB01_KU645197.1_8785_8987_0_1_0_0_0:0:0_1:0:0_193/1
TTGTCCTGCAGCTCCCGGAGCTCCTATGACATGTACCATCTATCCAGGGAGGGGGAGGCCCATGAACGTAGGTTCTCTGCAGGGCCCAAGGTCAACGGAACATTCCAGGCCGACTTTCCTCTGGGCCCTGCCACCCACGGAGGAACCTAC
+
ffffffffffffffffffffffffffffffffffffffffffffffffffffffffffffffffffffffffffffffffffffffffffffffffffffffffffffffffffffffffffffffffffffffffffffffffffffff
@cA01~tB01_KU645197.1_90205_90009_1_0_0_0_0:0:0_0:0:0_194/1
GTGAGGAAATGAGGGTGCTTGTCCTCTACTCAATGGAAATCTTTGAGGTTGGTTCATGGCCAACACTCTGTTATCTAATGTTGGACCCTGGGAGTCTTGGGATCCTCTTCTCCATAATTTTTGTGTGCGATGCCCACTGTCTTGAGACTT
+
ffffffffffffffffffffffffffffffffffffffffffffffffffffffffffffffffffffffffffffffffffffffffffffffffffffffffffffffffffffffffffffffffffffffffffffffffffffff
@cA01~tB01_KU645197.1_48396_48258_1_0_0_0_0:0:0_0:0:0_195/1
GTGAGGGAGGGTGCTCACATTTTCCAGGACTCTTTGGGAATAACAGTAGCCACGAGCCCGGGCCGAGGAGTACCTACCTCGCTATTCGCTGTTCTGTTTCCTGCAGACTCTTGGTCCATTACCGCAGCATCTGTAGAAGATGGAAGTCAA
+
ffffffffffffffffffffffffffffffffffffffffffffffffffffffffffffffffffffffffffffffffffffffffffffffffffffffffffffffffffffffffffffffffffffffffffffffffffffff
@cA01~tB01_KU645197.1_26873_26791_1_0_0_0_0:0:0_0:0:0_196/1
CAAAAAGTAGCCAGGCATGGTGGCGTGCGCCTATAATCCCTGATACTAGGGAGGCTGAGGCAGGAAAATCATTTGAACCCAGGAGGCAGAGGTTGCAATGAGCCAAGATGACATCACTTGTACTCCAGCCTGGGCACAGAGGGAAACTGT
+
ffffffffffffffffffffffffffffffffffffffffffffffffffffffffffffffffffffffffffffffffffffffffffffffffffffffffffffffffffffffffffffffffffffffffffffffffffffff
@cA01~tB01_KU645197.1_18795_18906_0_1_0_0_0:0:0_0:0:0_197/1
TTAAACCACACGGCAGCCTTTGTCAACTCTAAAGGGACTGTGTGTACATGGATGTATTTTAGACAGTTTCTGCTAAGGGGCTGTCTGTGTCCACACACTTGATGATGCTACACTTTATGTAGCCTTATAGAACCCTTTAAATTTAGTAGC
+
ffffffffffffffffffffffffffffffffffffffffffffffffffffffffffffffffffffffffffffffffffffffffffffffffffffffffffffffffffffffffffffffffffffffffffffffffffffff
@cA01~tB01_KU645197.1_119582_119431_1_0_0_0_0:0:0_0:0:0_198/1
GATTTCCTGGAGATTATGATGGATTTTCATCTTGGTGAACCCAATAGAATCCCCAAGTTTTCAAAAGATGAGGAAGAAGGGAGAGCAGCATTCAGATAAAGAGGTGTGGTAAGGAAGAAGGGTCTGAGTGATGCCACGTGAGATGTGACC
+
ffffffffffffffffffffffffffffffffffffffffffffffffffffffffffffffffffffffffffffffffffffffffffffffffffffffffffffffffffffffffffffffffffffffffffffffffffffff
@cA01~tB01_KU645197.1_45415_45351_1_0_0_0_1:0:0_0:0:0_199/1
TTGCCTTTTCCACGGGCTCCTAGATTCCAGTTATGCACCTGGGCCTCCCTTATTTTCATGTCAGTCATATTAATCATGTAGGGATTCCTGGTTACCCCGAGGTGAATCCAATGGCTGTGAGTGTCAAACACACACTCCTTGTTGCTCCTT
+
ffffffffffffffffffffffffffffffffffffffffffffffffffffffffffffffffffffffffffffffffffffffffffffffffffffffffffffffffffffffffffffffffffffffffffffffffffffff
@cA01~tB01_KU645197.1_23134_22960_1_0_0_0_0:0:0_0:0:0_19a/1
TCTATTTCACACTAATGTCTTTCCTGCTGTTTATGTGGGGGTGAAAGAGGAACCAGGATAGGCTGCACATCCAGCCTCTTATCAGCCTGGTTCAATCTCTTTTGGATGAATTGGAATCCTTGGCAGTAGGTATGAACTGATGAATAAGGC
+
ffffffffffffffffffffffffffffffffffffffffffffffffffffffffffffffffffffffffffffffffffffffffffffffffffffffffffffffffffffffffffffffffffffffffffffffffffffff
@cA01~tB01_KU645197.1_39033_38882_1_0_0_0_0:0:0_0:0:0_19b/1
CTGATTTCTCTCTGTGCCTCTCACTGATCCTCTCATAAGTGGGCTTATTTGGAATATGAGCCTCAGAATCCAGTCTGGAGACTACAAGTTCACACAGCATACAGGGGTTGGTGTTGTGGGGCCATGATATCCTGGGACGATTACTCTCCA
+
ffffffffffffffffffffffffffffffffffffffffffffffffffffffffffffffffffffffffffffffffffffffffffffffffffffffffffffffffffffffffffffffffffffffffffffffffffffff
@cA01~tB01_KU645197.1_117888_117722_1_0_0_0_0:0:0_0:0:0_19c/1
GAAACCTGGACATCGACATGCAGAGGAATGAAACTGCACCTCTACCTGTCACCATACACAAAAATCAAATGAAAATGGATTAAAGATGTGAGTCTAAGGCCTGAACCTATGAAACACGTAGAACAAAATATTGGGGAAATGCTCCAGGAC
+
ffffffffffffffffffffffffffffffffffffffffffffffffffffffffffffffffffffffffffffffffffffffffffffffffffffffffffffffffffffffffffffffffffffffffffffffffffffff
@rand_0_0_0_0_1_1_0:0:0_0:0:0_19d/1
GTTGTGGGTTAAGGCTTCACTTAGGCCTAACGCTACTCCCCTATCATAAACATGGGCGCGCGCAACCCGATCAAGGGAAGATGAGCTGGTATGCGTAGCTGCAGATCTGGCATTCGACATATGGAATTACTATCACAGGACGAGGATCAG
+
ffffffffffffffffffffffffffffffffffffffffffffffffffffffffffffffffffffffffffffffffffffffffffffffffffffffffffffffffffffffffffffffffffffffffffffffffffffff
@cA01~tB01_KU645197.1_154395_154167_1_0_0_0_0:0:0_0:0:0_19e/1
GCTGTTCCACCTGAGAGGCTGGGGGAAAGACCACCCCCTCCACCATCTATTGCTTCAAAACCACCTGTCCTCCTGTGAATTAGTAGGAAAGGGGAGCAGGAGCTAGTGCTGGTGCTGATCTCTGATTCCAAGATCTGAACTCACTCCAAG
+
ffffffffffffffffffffffffffffffffffffffffffffffffffffffffffffffffffffffffffffffffffffffffffffffffffffffffffffffffffffffffffffffffffffffffffffffffffffff
@rand_0_0_0_0_1_1_0:0:0_0:0:0_19f/1
CCGCACAGCAGAGGATCAAAATAAATCGAACTTGTCAGTTACGGGGTAACAGATCCCGAAGACTAGCATAGCACCTATAAGGGCGCGGACCTTAATGATAGATTTCGCCTGCTGGGTTCTCTGCGCTCGATTCACAGATTCCGAGCACAC
+
ffffffffffffffffffffffffffffffffffffffffffffffffffffffffffffffffffffffffffffffffffffffffffffffffffffffffffffffffffffffffffffffffffffffffffffffffffffff
@cA01~tB01_KU645197.1_71323_71110_1_0_0_0_0:0:0_0:0:0_1a0/1
AACCTCTGATCTCCCCAAACTGAGCCCAGTCTCCCTCCTCTGGGTCTGTCCTGACCACTTTCTCCATCTGCCTGGGTACCCGGAGCCCTTACTGCAAGCTTCCATGCAGGCCATGCAGGAGGGTTTGGAGGTGCCCTGTCTGCCATCCTG
+
ffffffffffffffffffffffffffffffffffffffffffffffffffffffffffffffffffffffffffffffffffffffffffffffffffffffffffffffffffffffffffffffffffffffffffffffffffffff
@cA01~tB01_KU645197.1_84497_84397_1_0_0_0_0:0:0_0:0:0_1a1/1
TCAGTAAGACAGACATCAGTGACCACACACCCTGTTCCTGATGGGGATTGGGAGCCTCTCCTGCCATGTCTGTGCCTTCTCCATGGCCCCAGCTTCCATAGGGTGGCCCCTGGTGCTGGTTCCAGGAGCATCAACCCCTTCCTATGTGGA
+
ffffffffffffffffffffffffffffffffffffffffffffffffffffffffffffffffffffffffffffffffffffffffffffffffffffffffffffffffffffffffffffffffffffffffffffffffffffff
@cA01~tB01_KU645197.1_97391_97144_1_0_0_0_0:0:0_0:0:0_1a2/1
GTAAATTCTGGAGTTTTGTAGTTTAATCTAAAATTTGTCTCATGACCCAAGATTCCAGAGTCCCAACTCTGGAGTTTGATCTCTCTCTGTCTCTCTCCCTCCCTCGTTTTAAATTTTACAGAAATATCCAGTAACATAATGCTATAGAAA
+
ffffffffffffffffffffffffffffffffffffffffffffffffffffffffffffffffffffffffffffffffffffffffffffffffffffffffffffffffffffffffffffffffffffffffffffffffffffff
@cA01~tB01_KU645197.1_2686_2921_0_1_0_0_0:0:0_0:0:0_1a3/1
ATGGTCCTGTGTTATTTGTTGAGAAAATATTCTATTCCACCTTAAACTACATGGCAGCCTTTGTCAACTATAAAGGGACTGTGTATCCACAGATGTATTTTAGACACAGTTTTCTGTCCAGTGGTTCTCTGTATCCCCTCTCATGAGGAT
+
ffffffffffffffffffffffffffffffffffffffffffffffffffffffffffffffffffffffffffffffffffffffffffffffffffffffffffffffffffffffffffffffffffffffffffffffffffffff
@cA01~tB01_KU645197.1_96859_96684_1_0_0_0_0:0:0_0:0:0_1a4/1
CCCTTAGCAGAAACAGTGTCTAAAATACATCCATGTACACACAATCCCTTTAGAGTTGACAAAGGCTGCTGTGTGGTTTAAGGTGGCATAGAATGTCTTCTCAATAAATAATATTAAACCAATGGGTTACACCTAGTAAAAAATAAATCT
+
ffffffffffffffffffffffffffffffffffffffffffffffffffffffffffffffffffffffffffffffffffffffffffffffffffffffffffffffffffffffffffffffffffffffffffffffffffffff
@cA01~tB01_KU645197.1_137464_137613_0_1_0_0_0:0:0_0:0:0_1a5/1
CAAAGGAGTGACAGATATATGAGGGGTGGTGGAAATGAAGAGACCTATTATAGCGTAATATACAAGTCTGTGAACGGTGGCTCACGCTTGTAACCCAGCACTGCAGGAGGCCAAGGCGGGTGGATTCCATGAAGTCAGGAGTTCCAGACC
+
ffffffffffffffffffffffffffffffffffffffffffffffffffffffffffffffffffffffffffffffffffffffffffffffffffffffffffffffffffffffffffffffffffffffffffffffffffffff
@cA01~tB01_KU645197.1_70145_70300_0_1_0_0_0:0:0_1:0:0_1a6/1
GGGAATGGGTGCTGTGTTGGAAAGAATAACTGTCCCCATCGATGGCCACATTGTAATCCTTGGAGCCTGTGACTATGTTATAGGGCAGGGGACTGAAGGGGAAGATGGAGCTCAGGTTGTTGATGAGTTGACCTTGAGATGGGGAGATGG
+
ffffffffffffffffffffffffffffffffffffffffffffffffffffffffffffffffffffffffffffffffffffffffffffffffffffffffffffffffffffffffffffffffffffffffffffffffffffff
@cA01~tB01_KU645197.1_32713_32891_0_1_0_0_1:0:0_0:0:0_1a7/1
GAGTATCTTTCAGCCTTCTGTCAGCAGGAAAACTTATATATTTTTTAAAATAATTTCAATGTAGTTTTCCCTCCTTCAAATAAACATGTCTGCCCTCATGGTTTCGGTAATGGGACTCTTTTCTTGCCTAAGACTTCCATTATCATTACC
+
ffffffffffffffffffffffffffffffffffffffffffffffffffffffffffffffffffffffffffffffffffffffffffffffffffffffffffffffffffffffffffffffffffffffffffffffffffffff
@cA01~tB01_KU645197.1_86936_86743_1_0_0_0_0:0:0_0:0:0_1a8/1
AATGTTCTGTTGACCTTGCGCACTGCAGGGAGCCTACGTTCATGGGCTCCCCCCTCCCTGGATAGATGGTACATGTCATAGGAGCTCCGGGAGCTACAGGACAAGGTCACGCTCTCTCCTGCCTGAACCTTGGGGCCCGGCTGGGCTGAG
+
ffffffffffffffffffffffffffffffffffffffffffffffffffffffffffffffffffffffffffffffffffffffffffffffffffffffffffffffffffffffffffffffffffffffffffffffffffffff
@cA01~tB01_KU645197.1_92232_92380_0_1_0_0_0:0:0_0:0:0_1a9/1
GGGTACACAGGAAACTAAGGAGCAACAAGGAGTGTGTGTTTGACACTCACAGCCATTGGATTCACCTCGGGGTAACCAGGAATCCCTACATGATTAATATGACTGACATGAAAATAAAGGAGGCCCAGGTGCGTAACTGGAATCTAGGAG
+
ffffffffffffffffffffffffffffffffffffffffffffffffffffffffffffffffffffffffffffffffffffffffffffffffffffffffffffffffffffffffffffffffffffffffffffffffffffff
@cA01~tB01_KU645197.1_42935_42834_1_0_0_0_0:0:0_1:0:0_1aa/1
CTGAGTAGTGGTATTACAGGTGCTGACCACCATGCTCAGCTAATTTTTATATTTTTAGTGGAGACGATGTTTCATCACGTTGGCCAGACTAATCTTGAACTCCTGGCCTCAGGTGATCCACCCACCTCGGGCTCCCAAAGTGCTGAAATT
+
ffffffffffffffffffffffffffffffffffffffffffffffffffffffffffffffffffffffffffffffffffffffffffffffffffffffffffffffffffffffffffffffffffffffffffffffffffffff
@cA01~tB01_KU645197.1_68759_68971_0_1_0_0_0:0:0_1:0:0_1ab/1
CCCAGTGGCTCAGGAGGAAAGGGTAGGTTGCTGCCGAGATGAATAGTTCCTCATGATCTTTCTTTGCAGGGTTCTTCTTGGACCAGAGTGTGTGGGCACACGTGGGTGAGTCCTTCCCCAAATGATGGGTTGCCATCTTCACCCCAATAC
+
ffffffffffffffffffffffffffffffffffffffffffffffffffffffffffffffffffffffffffffffffffffffffffffffffffffffffffffffffffffffffffffffffffffffffffffffffffffff
@cA01~tB01_KU645197.1_95842_95615_1_0_0_0_0:0:0_0:0:0_1ac/1
AGGGAAGGTGGAACAGCACGTGTCTAAGTGCTGCGTTAAGACGGAGCCTCTTGTATGTGTGGAATTGTGAGTTCCTCAGTGTGATTGCAGCCTCAAGTAGACTAGGAAGTAAGCCAGTTAGGTTGGAGAGGTGGGCAGGGGTCAAGTGAA
+
ffffffffffffffffffffffffffffffffffffffffffffffffffffffffffffffffffffffffffffffffffffffffffffffffffffffffffffffffffffffffffffffffffffffffffffffffffffff
@cA01~tB01_KU645197.1_1453_1278_1_0_0_0_0:0:0_0:0:0_1ad/1
AAGAAAAGAGTCCCATTGACGAAACCATGAGGGCAGACATGTTTACTTGAAGAAGAGAAAACTACATTGAAATTATAAAAAAAATTTATAAGTTTTACTGCTGACAGAAGGCTGAAAGATACTCTGAGGAAAGGTGGAATAGCACGTATC
+
ffffffffffffffffffffffffffffffffffffffffffffffffffffffffffffffffffffffffffffffffffffffffffffffffffffffffffffffffffffffffffffffffffffffffffffffffffffff
@cA01~tB01_KU645197.1_120007_119781_1_0_0_0_0:0:0_0:0:0_1ae/1
GAGGCTGACGCAGGAGAATCACTTGGATCCAGAAGGTGCAGGTTGCAGTGAGCCAAGATGGTGACACTGCACTGTAGCCTGGAAGACGGAGGGAGACTCTGTCTCAATAAACAAACGAAGAAACAAACAAATAGATTTCATACACAGATG
+
ffffffffffffffffffffffffffffffffffffffffffffffffffffffffffffffffffffffffffffffffffffffffffffffffffffffffffffffffffffffffffffffffffffffffffffffffffffff
@cA01~tB01_KU645197.1_121054_120942_1_0_0_0_0:0:0_0:0:0_1af/1
TCCAGAGTAGGAGCTGGCATTACAGGGATGCACCACCATGTTCGGCTAATTTTTGTGTTTTTCCTAGAGACAGGGTTTCACCATGTTGGCCAGGCTGGTCTCGAACTGCTGACTTCGTGTGATCCACCCGCCTTGGCCTCCTGCAGTGCT
+
ffffffffffffffffffffffffffffffffffffffffffffffffffffffffffffffffffffffffffffffffffffffffffffffffffffffffffffffffffffffffffffffffffffffffffffffffffffff
@cA01~tB01_KU645197.1_46397_46507_0_1_0_0_0:0:0_0:0:0_1b0/1
CCCTACTTCCAATCACCTGTGGAGATTCAGATAGACCATGGGGAGGTAAACATTAACACTCCTTGGAGTGAGTCCAGATCTTGGAATCAGAGATCAGCGACAGCACTAGCTCCTGCTCCCCTTTCCTACTAATTCACAGGAGGACAGGTG
+
ffffffffffffffffffffffffffffffffffffffffffffffffffffffffffffffffffffffffffffffffffffffffffffffffffffffffffffffffffffffffffffffffffffffffffffffffffffff
@cA01~tB01_KU645197.1_118149_117922_1_0_0_0_0:0:0_0:0:0_1b1/1
CCTCAAACTCCTGAGTAGTGGTATTACAGGTGCTGACCACCATGCTCAGCTAATTTTTATATTTTTAGTGGAGACGATGTTTCATCACGTCGTCCAGACTGATCTTGAACTCCTGGCCTCAGGTAATCCACCCGCCTCGGCCTCCCAAAG
+
ffffffffffffffffffffffffffffffffffffffffffffffffffffffffffffffffffffffffffffffffffffffffffffffffffffffffffffffffffffffffffffffffffffffffffffffffffffff
@cA01~tB01_KU645197.1_66485_66306_1_0_0_0_0:0:0_0:0:0_1b2/1
CATGATGTTTTCATATAGGTACACATTGTGGAATGGATGAAACAACCTCTTTATCATATTTATTTTTTCACATACTTGTATGTTTTGTGTGTGTGGTGAGAACATGTAAAATCTAATCTCTTAGTAATGTTCAATACACCATATGTTGCT
+
ffffffffffffffffffffffffffffffffffffffffffffffffffffffffffffffffffffffffffffffffffffffffffffffffffffffffffffffffffffffffffffffffffffffffffffffffffffff
@cA01~tB01_KU645197.1_55586_55638_0_1_0_0_1:0:0_0:0:0_1b3/1
CAGATTGGAAAGACTAGAGGTAGCATTGGCCGCGCGCCATTGCCCATTTCCAGAAGCCCCCACCTCTCACCAAAGAGTGATTTCCACATGGGGGGCACAGATGCAACCATCGTTGGGGGAGCCCCAATGTCTCTTGATGGGAGGCATTTT
+
ffffffffffffffffffffffffffffffffffffffffffffffffffffffffffffffffffffffffffffffffffffffffffffffffffffffffffffffffffffffffffffffffffffffffffffffffffffff
@cA01~tB01_KU645197.1_57391_57232_1_0_0_0_0:0:0_0:0:0_1b4/1
AATGTTTGAAATAGAAAACCACAGAAGTCAGTGGGAAAAAAAGGGAATCAGGAAAACACAACGTAATAATAACAAAAATATGATTGGAAGAACTGCTCAAACATGAACAAAAGATTGTCAGAAAGTCTTACTTTCTAAGGCGAATTGTTT
+
ffffffffffffffffffffffffffffffffffffffffffffffffffffffffffffffffffffffffffffffffffffffffffffffffffffffffffffffffffffffffffffffffffffffffffffffffffffff
@cA01~tB01_KU645197.1_32557_32718_0_1_0_0_1:0:0_0:0:0_1b5/1
CCACCTCTCCAACCTTACTGGCTTACTTCCTAGTCTACTTGAGGCTGCAATCACACTGAGGAACTCACAGTGCCAAACATACAAGAGGCTCCCTCTTAACACGGCACTTAGACACGTCCTGTTCCACCTTCCCTCATGCTGTTCCACCTC
+
ffffffffffffffffffffffffffffffffffffffffffffffffffffffffffffffffffffffffffffffffffffffffffffffffffffffffffffffffffffffffffffffffffffffffffffffffffffff
@cA01~tB01_KU645197.1_29641_29440_1_0_0_0_0:0:0_0:0:0_1b6/1
TTGCCTAATGGATAAGACAAAGGATCAAAGAAGTAATTATAGAGAAATACAAAAATGATGATTGGAATTCAGGTGCCTTTGTCATTCGTGTGTGTTTTATTATATTTATGCATTTCTTATTTTTATTTTTTGAGACGGAGTCTCCTTGTG
+
ffffffffffffffffffffffffffffffffffffffffffffffffffffffffffffffffffffffffffffffffffffffffffffffffffffffffffffffffffffffffffffffffffffffffffffffffffffff
@cA01~tB01_KU645197.1_33799_33770_1_0_0_0_0:0:0_0:0:0_1b7/1
ACCTGTAACGCCAGCTACTCAAGAGGCTGAGGCATGAGAATCGCTTGAACCTGGGAGGCAGAAGTTGCAGTGAGCTGAGATTGTGTCACTGCAGTCCAGCCTGGGCGACAGAGCAAGACTCCGCCTCAAGAAAAAAAAGCAAATAGCCTA
+
ffffffffffffffffffffffffffffffffffffffffffffffffffffffffffffffffffffffffffffffffffffffffffffffffffffffffffffffffffffffffffffffffffffffffffffffffffffff
@cA01~tB01_KU645197.1_34454_34578_0_1_0_0_0:0:0_0:0:0_1b8/1
AAAAACAATAGAAATACATGAAAAGTCTTTCATGTTAGCACAGATTTTAGGCATCCTGTGTTCCGGAGGTTGGATCTGAGACGTGTTTTGAGTTGGTCATAGTGAAGGACACTAGGTGTCAAATTCTAGCGAGAACAATTTCCAGGAAGC
+
ffffffffffffffffffffffffffffffffffffffffffffffffffffffffffffffffffffffffffffffffffffffffffffffffffffffffffffffffffffffffffffffffffffffffffffffffffffff
@cA01~tB01_KU645197.1_34410_34563_0_1_0_0_0:0:0_0:0:0_1b9/1
GATATTTTGCATATTACACAGGAAGAAGAGTTTGAATCTCAGATAAAAACAATAGAAATACATGAAAAGTCTTTCATGTTAGCACAGATTTTAGGCATCCTGTGTTCCGGAGGTTGGATCTGAGACGTGTTTTGAGTTGGTCATAGTGAA
+
ffffffffffffffffffffffffffffffffffffffffffffffffffffffffffffffffffffffffffffffffffffffffffffffffffffffffffffffffffffffffffffffffffffffffffffffffffffff
@cA01~tB01_KU645197.1_127985_128259_0_1_0_0_0:0:0_0:0:0_1ba/1
GTCTACCCTGTGTTGTTTTATGTGAGTAATCTTACAGTATTAAAATCTAGTAGGAGTCTCTTACTCAGCACTTGCTCAAAGTTCTCAGCTGACACTTTTGTTGTAGGGAGACACCTTGTGTTTGCGGGATGGGTTCTTCCTTTAGCCCTG
+
ffffffffffffffffffffffffffffffffffffffffffffffffffffffffffffffffffffffffffffffffffffffffffffffffffffffffffffffffffffffffffffffffffffffffffffffffffffff
@cA01~tB01_KU645197.1_78626_78441_1_0_0_0_0:0:0_0:0:0_1bb/1
AAATCCTGAGTGAGGGAGGGTGTTCACATTTTTCAGGACTATTAGGGAATAAGACTGTATCCATGAGGCTGGGCTAGGAGGACCTACCTCCCTGTTCACTGTTCTGTGTCCCGCAGGCTCTTGGTTCATTACAGCAGCATCTGTAGGAGA
+
ffffffffffffffffffffffffffffffffffffffffffffffffffffffffffffffffffffffffffffffffffffffffffffffffffffffffffffffffffffffffffffffffffffffffffffffffffffff
@cA01~tB01_KU645197.1_114555_114560_0_1_0_0_0:0:0_0:0:0_1bc/1
AGGCACAAGGACATAGAAAGATGGAGATGTGGGGATGAATTGCAGAGATTCCAAAGAGAACTAGAGAGACCGAGAGGCAGAGCAAGACAGATGATAGATGGATAGATATAGATAGATGATAAATAGGTAGATGATAGATAATAGGTTATA
+
ffffffffffffffffffffffffffffffffffffffffffffffffffffffffffffffffffffffffffffffffffffffffffffffffffffffffffffffffffffffffffffffffffffffffffffffffffffff
@cA01~tB01_KU645197.1_139541_139339_1_0_0_0_0:0:0_0:0:0_1bd/1
TGGCCTCTGCTTCGTGAGACTTACTTTTTTTGTCGGAGCACCAGCGATGAAGGAGAAAGAAGAGGAGGATGGTGAAAGGGATTTTGACCACTGAGGTCCCAATCAGAATATGTAGGTGTCTGGGGTTACCTGGAAGAAGAGGAGACACCA
+
ffffffffffffffffffffffffffffffffffffffffffffffffffffffffffffffffffffffffffffffffffffffffffffffffffffffffffffffffffffffffffffffffffffffffffffffffffffff
@cA01~tB01_KU645197.1_87154_86897_1_0_0_0_0:0:0_0:0:0_1be/1
CTGCATCTGTCCATGCTTTTCTCCATCATCAGCAGGAAGCTCCTTAGCTAAGGATTTAGGATCATAGGACATGAGAGAGATATGGGCTTTTCTCACCTGTGACAGAAACAAGCAGTGGGTCACTCGGGTCTGACCACTCGTAGGGAGAGT
+
ffffffffffffffffffffffffffffffffffffffffffffffffffffffffffffffffffffffffffffffffffffffffffffffffffffffffffffffffffffffffffffffffffffffffffffffffffffff
@cA01~tB01_KU645197.1_80970_80815_1_0_0_0_1:0:0_0:0:0_1bf/1
CTGAGATTCAAACTCTTCTTCCTGTGTAATCTGCAAAATATCTAATAGGTATTATTAAGGTTTTCAGAGCAATTGTGACTAATAAACCATTAGAATTTTTCATGATTGTATTTCTAGTATTACAGCAGAACCAGTTCAAATGATTTAAAC
+
ffffffffffffffffffffffffffffffffffffffffffffffffffffffffffffffffffffffffffffffffffffffffffffffffffffffffffffffffffffffffffffffffffffffffffffffffffffff
@cA01~tB01_KU645197.1_145856_146087_0_1_0_0_0:0:0_0:0:0_1c0/1
CAGCAGGAAAGAGACTAGTGGGAAAGAGATACAACAGCCCAAGAGATGAGGCTCTCTTCACAGTGGGAAGGGAGTCAGGGGCTACTGGAGACAGAGGGACAGAGAAGAGGGAGGAAGACAAATGGAGGGACCTGCACCAGGGGATATGGG
+
ffffffffffffffffffffffffffffffffffffffffffffffffffffffffffffffffffffffffffffffffffffffffffffffffffffffffffffffffffffffffffffffffffffffffffffffffffffff
@cA01~tB01_KU645197.1_48464_48332_1_0_0_0_0:0:0_0:0:0_1c1/1
TTCAACTGTGTGTATGTCACCTCCTGAGGGTCTTGTTCATCAGAGTCCTGGAGAGAGGGAAATGCTGAGTGAGGGAGGGTGCTCACATTTTCCAGGACTCTTTGGGAATAACAGTAGCCACGAGCCCGGGCCGAGGAGTACCTACCTCGC
+
ffffffffffffffffffffffffffffffffffffffffffffffffffffffffffffffffffffffffffffffffffffffffffffffffffffffffffffffffffffffffffffffffffffffffffffffffffffff
@cA01~tB01_KU645197.1_97487_97393_1_0_0_0_0:0:0_0:0:0_1c2/1
ACAGCAGAACCAGCTAAAATGATTTAAATTCCCAGGGAAGGATTATGCAATTATTTACAATCTTAGAATTGTACTTTATCAGCAAAAACCACACCTGTAAATTCTGGAGTTTTGTAGTTTAATCTAAAATTTGTCTCATGACCCAAGATT
+
ffffffffffffffffffffffffffffffffffffffffffffffffffffffffffffffffffffffffffffffffffffffffffffffffffffffffffffffffffffffffffffffffffffffffffffffffffffff
@cA01~tB01_KU645197.1_124217_124025_1_0_0_0_0:0:0_0:0:0_1c3/1
GAGGGAAGGTGGAACTGCATGAGAGAAGGTGGAACAGCACGTGTCTAAGTGCCATGTTAAGAGGGAGCCTCTTGTATGTTTGGAATTGTGAGTTCCTCAGTGTGATTGCAGCCTCAAGTAGACTAGGAAGTAAGCCAGTTCAGGTTGGAG
+
ffffffffffffffffffffffffffffffffffffffffffffffffffffffffffffffffffffffffffffffffffffffffffffffffffffffffffffffffffffffffffffffffffffffffffffffffffffff
@cA01~tB01_KU645197.1_128529_128699_0_1_0_0_0:0:0_0:0:0_1c4/1
GTCACAGGTCAGAGGGCTCCTGTCTGGGATTCTCCTTGTCCCACCTCCTGAATCCCAGAGCTCCTGGTGGGCGTGTCCTTGCGGGTCCCATCATGCAAGTCCTGACTGTATTTGGGGTAAAGGGGGATTGAATACAGGGAAATGGGTGCT
+
ffffffffffffffffffffffffffffffffffffffffffffffffffffffffffffffffffffffffffffffffffffffffffffffffffffffffffffffffffffffffffffffffffffffffffffffffffffff
@cA01~tB01_KU645197.1_160291_160521_0_1_0_0_0:0:0_0:0:0_1c5/1
AATTTTATAAATAAATCATCAAAATGTATGATAATAAGATAAAAAATTAGCAGTGTTTTTATGGTGTGAAAATAAGCTTAGATTTATTTTTTCCTGCTTGTAACCCTCTGGTCCAATGTTATTTACTGAGAAGACATTCTATTCCACCTT
+
ffffffffffffffffffffffffffffffffffffffffffffffffffffffffffffffffffffffffffffffffffffffffffffffffffffffffffffffffffffffffffffffffffffffffffffffffffffff
@cA01~tB01_KU645197.1_48501_48412_1_0_0_0_0:0:0_0:0:0_1c6/1
AGGGCGAGTGATTTTTCTCTGTGTGAAAACGCAGTGATTCAACTGTGTGTATGTCACCTCCTGAGGGTCTTGTTCATCAGAGTCCTGGAGAGAGGGAAATGCTGAGTGAGGGAGGGTGCTCACATTTTCCAGGACTCTTTGGGAATAACA
+
ffffffffffffffffffffffffffffffffffffffffffffffffffffffffffffffffffffffffffffffffffffffffffffffffffffffffffffffffffffffffffffffffffffffffffffffffffffff
@rand_0_0_0_0_1_1_0:0:0_0:0:0_1c7/1
TGGGGCTAGGTGTATGGATAGGGTCACTAAGTTTCATATATCTCAGCAGCTGTAAAACCATGATAGGCGCCCGTGAGACTTATATGTAGCAAGACCCGCTTTACAAATCGCCCTTATCATTCCGGTAAAAAGAGTTCGTTTTGTACTGGG
+
ffffffffffffffffffffffffffffffffffffffffffffffffffffffffffffffffffffffffffffffffffffffffffffffffffffffffffffffffffffffffffffffffffffffffffffffffffffff
@cA01~tB01_KU645197.1_88146_87950_1_0_0_0_0:0:0_1:0:0_1c8/1
TCATATGACTGTTCCAGCACTGTTCACAGTAGCCAAGATGTGGAGTCAACCTACCTGCCTATCAGTGGGTGAATGGATAGAGAACTGTGGTACACACACACAGTGGAGACTACTCATCCATAGAAACAATAACATCCTGTCATTTGCAGC
+
ffffffffffffffffffffffffffffffffffffffffffffffffffffffffffffffffffffffffffffffffffffffffffffffffffffffffffffffffffffffffffffffffffffffffffffffffffffff
@cA01~tB01_KU645197.1_109771_109654_1_0_0_0_0:0:0_0:0:0_1c9/1
AGGCCCATATCTCCACTCCAGGCCCATATCTCCACCTCCAGGCCCATAACTTCACTCCAGGCCCATAACTCCACTCCAGGCCCATATCTCTACTCCAGTCCCATATCTCCACTCCAGTCCCATATCTCCACCCTAGGCTCCTACCTCCCA
+
ffffffffffffffffffffffffffffffffffffffffffffffffffffffffffffffffffffffffffffffffffffffffffffffffffffffffffffffffffffffffffffffffffffffffffffffffffffff
@cA01~tB01_KU645197.1_55196_55005_1_0_0_0_0:0:0_0:0:0_1ca/1
ACCCCCATGGCCACCCCCTCCATCTGAGGCTCCCCTGAATGTGGCCATTGTAGTCCATCTGAGTCCCACTATTTGGGGAACAGACTGGTTTCCTCACCTGTGACAGAAACAAGCAGTGGGTCACTAAGGTCTGACCACTCGTAGGGAGAG
+
ffffffffffffffffffffffffffffffffffffffffffffffffffffffffffffffffffffffffffffffffffffffffffffffffffffffffffffffffffffffffffffffffffffffffffffffffffffff
@cA01~tB01_KU645197.1_131860_131777_1_0_0_0_1:0:0_0:0:0_1cb/1
CTCCATGGGTGGCAGGGCCCAGAGGAAAGTTGGCCTGGAATGTTCCGTTGACCTTGGTCCCTGCAGGGAGCCTACGTTCATGGGCCTCCCCTTCCCTGGATAGATGGTACATGTCATAGGAGCTCCGGGAGCAGCAGGACAAGGTCACAT
+
ffffffffffffffffffffffffffffffffffffffffffffffffffffffffffffffffffffffffffffffffffffffffffffffffffffffffffffffffffffffffffffffffffffffffffffffffffffff
@cA01~tB01_KU645197.1_106480_106326_1_0_0_0_0:0:0_0:0:0_1cc/1
GGAAGGGCACTTTTGGGTCCTCATTTCATGAGCAGACACCAACACACAGCGGGAGGCCGTAGGTGCCTGAGGTCCCTCAGCTGTCATCAGCCAGACCCAGACATTCTATCTCTCTGAGCTCAAGGACCCATCCCATGAATAGCTCTGAGT
+
ffffffffffffffffffffffffffffffffffffffffffffffffffffffffffffffffffffffffffffffffffffffffffffffffffffffffffffffffffffffffffffffffffffffffffffffffffffff
@cA01~tB01_KU645197.1_66683_66538_1_0_0_0_0:0:0_0:0:0_1cd/1
CGGGGTGGTACGCAACTGTAGTCCCAGCTGCTTGGGAGGCTGAGTCAGGAGAACCGCTTGAACCTGGGAGGCAGAGGTTGCAGTGAGCGGAGATCACGCCATTGCACCTCAGCTTGGGCAACAACAGTGAAACTGCATCTCAAAAAAAAA
+
ffffffffffffffffffffffffffffffffffffffffffffffffffffffffffffffffffffffffffffffffffffffffffffffffffffffffffffffffffffffffffffffffffffffffffffffffffffff
@cA01~tB01_KU645197.1_107993_107871_1_0_0_0_0:0:0_0:0:0_1ce/1
TTCCTGGGTGATTGGTTTCAGGATCTCCACTCAGATACCAAAATCTGCAGATGCTGAAGCCTCTTACATGAAATGGCACAGCGCTTGCATATAACCCATGCACATCCTCCTGTATACATGAAATCATCTCTAGATTACTTATAATTCCTG
+
ffffffffffffffffffffffffffffffffffffffffffffffffffffffffffffffffffffffffffffffffffffffffffffffffffffffffffffffffffffffffffffffffffffffffffffffffffffff
@cA01~tB01_KU645197.1_110157_109982_1_0_0_0_0:0:0_1:0:0_1cf/1
CCAGTCCCATATCTCCACCCCACGCCCATATCTCCACTCCAGTCCCATATCTCCACCCCATGCCCATATCTGCACTCCAGTCCCATATCTCCACCCCACACCCATATCTCCACTTCAGTCCCATATCTCCACTCAAGGCCCATATCTCCA
+
ffffffffffffffffffffffffffffffffffffffffffffffffffffffffffffffffffffffffffffffffffffffffffffffffffffffffffffffffffffffffffffffffffffffffffffffffffffff
@cA01~tB01_KU645197.1_15314_15189_1_0_0_0_0:0:0_0:0:0_1d0/1
GAAAAGGAAACAAAAGTGAAATCAAGATAAAAAAAGCTAAGTAGAATTCTCTTATGTCAAATGGCCAGGAAATAGTGTTGAAGCCCGTGTGAAACGTGCTACTCTTTGTGATCTCGGGAGACACATGTTAGGCTGCTGTTCTACCCGAGA
+
ffffffffffffffffffffffffffffffffffffffffffffffffffffffffffffffffffffffffffffffffffffffffffffffffffffffffffffffffffffffffffffffffffffffffffffffffffffff
@cA01~tB01_KU645197.1_56934_56824_1_0_0_0_0:0:0_0:0:0_1d1/1
CACGGCCACAGTGGGGTGTTTAACACTCCTCTTTTCTCAGTTGTTGATAGAAGTGGTTCAGGCAATTAGAGAGGATTTAGAAAGATAATTGCTGGACCTGACCCAAGGTATAAGTCCACTCCCAACCACAGGACTCACTTTCCTTACAAG
+
ffffffffffffffffffffffffffffffffffffffffffffffffffffffffffffffffffffffffffffffffffffffffffffffffffffffffffffffffffffffffffffffffffffffffffffffffffffff
@cA01~tB01_KU645197.1_107248_107377_0_1_0_0_0:0:0_0:0:0_1d2/1
TCCAACTGAACTGGCTTACTTCCTAGTCTACTTGAGGCTGCAATCACACTGAGGAACTCACAATTCCAGACATACAAGAGGCTCCCTCTTAACATGGCACTGAGACACGTGCTGTTCCACCTTCCCTCATGCTGTTTCACCTTTCCTCAG
+
ffffffffffffffffffffffffffffffffffffffffffffffffffffffffffffffffffffffffffffffffffffffffffffffffffffffffffffffffffffffffffffffffffffffffffffffffffffff
@cA01~tB01_KU645197.1_103228_103077_1_0_0_0_0:0:0_0:0:0_1d3/1
CCAACCTCCCCAGGTTTCCAAAAGCAGAGATAAGAGGGATCTTTACTCACCAGTTTTGGAGCTTGGTTCAGTGGGTGAAGATGAACTACTTGAAGAGTTTCCTAGAACACAGGACAGGAGAGAGGTGAGGAAATGAGGATGCCTGTCTTC
+
ffffffffffffffffffffffffffffffffffffffffffffffffffffffffffffffffffffffffffffffffffffffffffffffffffffffffffffffffffffffffffffffffffffffffffffffffffffff
@cA01~tB01_KU645197.1_78357_78566_0_1_0_0_0:0:0_0:0:0_1d4/1
TGATTGTGAACTGTATCCTCACGTCCCCTGCAGCCACTCACATCCAGGAGAAGATTCCATGACAGGCAGAAAGTGGGAGATAGAATCAATGGGATGGGAACTGACAGCTATTCATGGAATGGGGTCTTGCACTCAGAGAGATGGAATGTC
+
ffffffffffffffffffffffffffffffffffffffffffffffffffffffffffffffffffffffffffffffffffffffffffffffffffffffffffffffffffffffffffffffffffffffffffffffffffffff
@cA01~tB01_KU645197.1_92964_92788_1_0_0_0_0:0:0_0:0:0_1d5/1
TACGGAAGAGGTTTTAGGCTGATTGTCTAATGGATAAGATAAAGAATCAAAGAAGTAATTATAGAGAAATAGAAAAATGATGATGGGAATTCAGGTGCCTTTGTCGTTCGTGTGTGTTTTATTATATTTATGCATTTCTTATTTTTATTT
+
ffffffffffffffffffffffffffffffffffffffffffffffffffffffffffffffffffffffffffffffffffffffffffffffffffffffffffffffffffffffffffffffffffffffffffffffffffffff
@cA01~tB01_KU645197.1_73264_73467_0_1_0_0_0:0:0_0:0:0_1d6/1
GACATTTAATGGATTCAGGTCTTAAGTCATTAATCCATTTTCATCTGATTTTTGTGTATGGTGAGAGGTAGAGGTGCAGTTTCATCCCTCTGCATGTAGATATCCAGTTTTCCCTGCACCATTTATTGAAATGACTGTCCTTTCCAGATT
+
ffffffffffffffffffffffffffffffffffffffffffffffffffffffffffffffffffffffffffffffffffffffffffffffffffffffffffffffffffffffffffffffffffffffffffffffffffffff
@rand_0_0_0_0_1_1_0:0:0_0:0:0_1d7/1
TAGACGTCCCACAAGGGCCATGAGATACTCCAACCAATAAAGACTGCGATAGGCTTGCGTCAATACGCAATGTCTTGAAAACGCCTATCATCATGAACCTCGCGTATACACGTTGCCATATTTGCACGTGAGTCCGGAGATGTTTCGTCC
+
ffffffffffffffffffffffffffffffffffffffffffffffffffffffffffffffffffffffffffffffffffffffffffffffffffffffffffffffffffffffffffffffffffffffffffffffffffffff
@cA01~tB01_KU645197.1_7883_7710_1_0_0_0_0:0:0_0:0:0_1d8/1
CTTTGGAATCTCTGCAATTCATCCCCACATCTCCATGTTTCTATGTCCTTGTGCCTCTCTCTCAGGACTCTAATTTTAGTGCTTTTCTCTGCTCCCTGCCATCATTCTCACCACTCCTCTGCCCTCTTTTCTCTCTCTTTATGTGTCTGT
+
ffffffffffffffffffffffffffffffffffffffffffffffffffffffffffffffffffffffffffffffffffffffffffffffffffffffffffffffffffffffffffffffffffffffffffffffffffffff
@cA01~tB01_KU645197.1_106507_106424_1_0_0_0_1:0:0_0:0:0_1d9/1
TAGGAGATAGAAGTCATCAAAACAGCTGGAAGGGCACTTTTGGGTCCTCATTCCATGAGCAGACACCAACACACAGCGGGAGGCCGTAGGTGCCTGAGGTCCCTCAGCTGTCATCAGCCAGACCCAGACATTCTATCTCTCTGAGCTCAA
+
ffffffffffffffffffffffffffffffffffffffffffffffffffffffffffffffffffffffffffffffffffffffffffffffffffffffffffffffffffffffffffffffffffffffffffffffffffffff
@cA01~tB01_KU645197.1_58739_58527_1_0_0_0_0:0:0_0:0:0_1da/1
CTGGACGCCATTATTTTACATAAAACCACTCAGAAAGACAAATACCACATCTTCTCACTCTACATGGGAGGGGAGTAATGTGTACATATGGACGTAGAGTGTGGAATGACGGACAGCGGAGGCTAGAAGGCTGGAGGGTGGCGGGACGTG
+
ffffffffffffffffffffffffffffffffffffffffffffffffffffffffffffffffffffffffffffffffffffffffffffffffffffffffffffffffffffffffffffffffffffffffffffffffffffff
@cA01~tB01_KU645197.1_18987_19052_0_1_0_0_0:0:0_1:0:0_1db/1
TTTCTTGAGGCGGAGTCTTGCTCTGTCGCCCAGGCTGGACTGCAGTGACACAATCTCAGCTCACTGCAACCTCCGCCTCCCAGGTTCAAGCGATTCTCGTGCCTCAGCCTCTTGAGTAGCTGGCGTTACAGGTGCCTGCCACCAGGCATG
+
ffffffffffffffffffffffffffffffffffffffffffffffffffffffffffffffffffffffffffffffffffffffffffffffffffffffffffffffffffffffffffffffffffffffffffffffffffffff
@cA01~tB01_KU645197.1_55035_55229_0_1_0_0_0:0:0_0:0:0_1dc/1
TCCCGGAGCTCCTATGACATCTACCATCTATCAAGGGAGGGGGAGGCTCATGAACTTAGGTTCCCTGCAGTGCCCAAGGTCAATGGAACCTTCCAGGCCAACTTTCCTCTGGGCCCTGCCACCCACGGAGGGACCTACAGATGCTTCGGC
+
ffffffffffffffffffffffffffffffffffffffffffffffffffffffffffffffffffffffffffffffffffffffffffffffffffffffffffffffffffffffffffffffffffffffffffffffffffffff
@rand_0_0_0_0_1_1_0:0:0_0:0:0_1dd/1
AAACAAGGAACGAATTTTGGCAAAAATTTCAGGTGTTACGATAGGATGACGGGTAGGATAGCAGTGGGGTGGACCCTCCTTACTACGACCGCTAAACAATCCTTGTAGCCCGGGTTATCTGTAGCCGGGAGTCCGTTCAAGTGCTAACAT
+
ffffffffffffffffffffffffffffffffffffffffffffffffffffffffffffffffffffffffffffffffffffffffffffffffffffffffffffffffffffffffffffffffffffffffffffffffffffff
@cA01~tB01_KU645197.1_17337_17210_1_0_0_0_0:0:0_0:0:0_1de/1
GCCTGACTGTGGTGCTCATGGGCAGGAGACAACTTTGGATCAGGGCTCAGCATTTGGAAGTTCCGTGTACACGATGATATCTGTTGGGGGTGTCTTGGGCCTCTGAGAAGGGCGAGTGATTTTTCTCTGTGTGAAAACGCAGTGATTCAA
+
ffffffffffffffffffffffffffffffffffffffffffffffffffffffffffffffffffffffffffffffffffffffffffffffffffffffffffffffffffffffffffffffffffffffffffffffffffffff
@cA01~tB01_KU645197.1_114105_113913_1_0_0_0_0:0:0_1:0:0_1df/1
TACTCTCCATTACCTGGAAGGCAGAGGTGTCAGAATAAACATGGCATCTGTAGGTGCCAGAAGGCCTGAGGCCATAGGGCCCAACTCAGGTCAGAAATATGGGTGTCCTTGGGTTCTCCTGGTAGAGAACACTTTGTGGAGGTAAAACAG
+
ffffffffffffffffffffffffffffffffffffffffffffffffffffffffffffffffffffffffffffffffffffffffffffffffffffffffffffffffffffffffffffffffffffffffffffffffffffff
@cA01~tB01_KU645197.1_34717_34527_1_0_0_0_0:0:0_0:0:0_1e0/1
GCCCAGATCTCCATCCCCTCACTCCCTCCCTCTATTGCTTTCCAGGACTCACCAACACACGCCATGCTGACGACCAAGAGCGACATGGTGCTGCCGGAGCAGACAGGCAGCCGCGACCGAGCTCAGCTCAGCAGCGCACAGGATGTTATT
+
ffffffffffffffffffffffffffffffffffffffffffffffffffffffffffffffffffffffffffffffffffffffffffffffffffffffffffffffffffffffffffffffffffffffffffffffffffffff
@cA01~tB01_KU645197.1_104427_104334_1_0_0_0_1:0:0_0:0:0_1e1/1
AAATAAATAGGTAAATAGATTTCATGCACGGATGCTTCGCAATGGATCAATCATTACTGGTCCACTTGTGCATTCATATTCTGCCCTCCCATTTGCCCATCTGCAATGTCAGTGTCCTAAGAGCAGAGGCCAAATGCATCGTGTTTACCA
+
ffffffffffffffffffffffffffffffffffffffffffffffffffffffffffffffffffffffffffffffffffffffffffffffffffffffffffffffffffffffffffffffffffffffffffffffffffffff
@cA01~tB01_KU645197.1_86967_86817_1_0_0_0_0:0:0_0:0:0_1e2/1
GGTGGCAGGGCCCAGAGGGAAATCTGCCTGGAATGTTCTGTTGACCTTGCGCACTGCAGGGAGCCTACGTTCATGGGCTCCCCCCTCCCTGGATAGATGGTACATGTCATAGGAGCTCCGGGAGCTACAGGACAAGGTCACGCTCTCTCC
+
ffffffffffffffffffffffffffffffffffffffffffffffffffffffffffffffffffffffffffffffffffffffffffffffffffffffffffffffffffffffffffffffffffffffffffffffffffffff
@cA01~tB01_KU645197.1_109167_109364_0_1_0_0_0:0:0_0:0:0_1e3/1
TAAAAATACATGAAAAGTCTTTCACGTTAGCACAGATTTTAGGCATCTTGTGTTCGGGAGGTTGGATCTGAGACGTGTTGTGAGTTGGTCATAGTGAAGGACGCGAGGTGCCAATTCTAGTGAGAACAATTTCCAGGAAGCCGTGTTCCG
+
ffffffffffffffffffffffffffffffffffffffffffffffffffffffffffffffffffffffffffffffffffffffffffffffffffffffffffffffffffffffffffffffffffffffffffffffffffffff
@cA01~tB01_KU645197.1_84964_85070_0_1_0_0_0:0:0_0:0:0_1e4/1
ACTCATTCCAGGTGCCATGGATGGGATGATAAAGAGAGATGCCTTCTAAACTCACAACTTCTCTTTCTAGGAAACCACAGAAAACCTTCCCTCCTGGCCCACCCAGGTCCCCTGGTGAAATCAGGAGAGAGAGTCATCCTGCAATGTTGG
+
ffffffffffffffffffffffffffffffffffffffffffffffffffffffffffffffffffffffffffffffffffffffffffffffffffffffffffffffffffffffffffffffffffffffffffffffffffffff
@cA01~tB01_KU645197.1_154184_153917_1_0_0_0_0:0:0_1:0:0_1e5/1
GTGAGGTGGGGGATTTGGGTGAGGGGGCAAGTTTCTTGTGATGAACAGAGCACTTTCCCTATTTCAGGGCCTGTGCTGGTGGGTTCAGGGGGCTTTCATATTTTCCATATGATCTCATGTTCACAGAAAGCCAAATATGGAAGAGGTTTT
+
ffffffffffffffffffffffffffffffffffffffffffffffffffffffffffffffffffffffffffffffffffffffffffffffffffffffffffffffffffffffffffffffffffffffffffffffffffffff
@cA01~tB01_KU645197.1_145274_145121_1_0_0_0_1:0:0_2:0:0_1e6/1
TCAAGTGATTCTCTTGCCTCAGCCTCCCCAGTCCTTGGATTACTCGTGCCCACCACCACACCTGGCTATCCTTGTTTGGTTTCCTAGCTTGTCCTTGACCTGGGTTCCTGTGTCGGTTTCCTGTTGCTGCTGCAGAAAATTATCACAAAC
+
ffffffffffffffffffffffffffffffffffffffffffffffffffffffffffffffffffffffffffffffffffffffffffffffffffffffffffffffffffffffffffffffffffffffffffffffffffffff
@cA01~tB01_KU645197.1_71235_71010_1_0_0_0_0:0:0_0:0:0_1e7/1
TTACTGCAAGCTTCCATGCAGGCCATGCAGGAGGGTTTGGAGGTGCCCTGTCTGCCATCCTGTGCCCTGATCCCACCCTCACACCATGCTGCATCTTCTCTCCACATCTGTCCATGCTTCTCTCCATCATCAGCAGGAAGCTCCTCAGCT
+
ffffffffffffffffffffffffffffffffffffffffffffffffffffffffffffffffffffffffffffffffffffffffffffffffffffffffffffffffffffffffffffffffffffffffffffffffffffff
@cA01~tB01_KU645197.1_21482_21382_1_0_0_0_0:0:0_0:0:0_1e8/1
AAGTGTCAGCTGAGAACTTTGAGCAAGTGCTGAGTAAGAGACTCCTACTAGATTTTAATACTGTAAGATTACTCACATAAAACAACACAGGGTAGACATGGGGTGGAGGGCATGTCTTTGAGAATGGAATATCAGCAGATGCCTGAATGA
+
ffffffffffffffffffffffffffffffffffffffffffffffffffffffffffffffffffffffffffffffffffffffffffffffffffffffffffffffffffffffffffffffffffffffffffffffffffffff
@cA01~tB01_KU645197.1_114082_114205_0_1_0_0_0:0:0_0:0:0_1e9/1
GGCACATGTTAGAAGTTTCATTTCTGTTTTACCTCCACAAAGTGTTCTCTACCAGGAGAACCCAAGGACACCCATATTTCTGACCTGAGTTGGGCCCTATGGCCTCAGGCCTTCTGGCACCTACAGATGCCATGTTTATTCTGACACCTC
+
ffffffffffffffffffffffffffffffffffffffffffffffffffffffffffffffffffffffffffffffffffffffffffffffffffffffffffffffffffffffffffffffffffffffffffffffffffffff
@cA01~tB01_KU645197.1_30447_30638_0_1_0_0_1:0:0_0:0:0_1ea/1
CGTCACTCCAGGGAGATAGAACACACAGAGAATACGTTACATAGGCAGGTTCATTACTAACAGATAAGCAGCGAGTGAAAACAGAAGCCTACATTTCAATGTGAGCCAGTCCCTCAAGGCTCAGAAAAGCTGCTCGGGACATATGGAGTC
+
ffffffffffffffffffffffffffffffffffffffffffffffffffffffffffffffffffffffffffffffffffffffffffffffffffffffffffffffffffffffffffffffffffffffffffffffffffffff
@cA01~tB01_KU645197.1_113516_113336_1_0_0_0_0:0:0_0:0:0_1eb/1
ATGGAGAAGTTGCCCTTGGAGACCCCATCAATGTGCTCTCCAATGAGGCGCAAAGTGTGGTTAAACGTCCCCTCTCTGTGCAGAAGGAAGTGCTCAAACATGACATCTGACCAACATTGCAGGATGACTGTCTCTTCTGATTTCACCAGG
+
ffffffffffffffffffffffffffffffffffffffffffffffffffffffffffffffffffffffffffffffffffffffffffffffffffffffffffffffffffffffffffffffffffffffffffffffffffffff
@cA01~tB01_KU645197.1_148445_148560_0_1_0_0_2:0:0_0:0:0_1ec/1
GGTGCAGGATGGCAGACAGGGCACCTCCAAACCCTCTTGCATGGCCTGCATGGAGGCCCATGGTCAGGGCTCCAGGCACCCAGGCAGATGGAGAAAGCGGCCAGGACAGACCCAGAGAAGGGGAGACTGGGCTTAGTTTGGGGAGATCAG
+
ffffffffffffffffffffffffffffffffffffffffffffffffffffffffffffffffffffffffffffffffffffffffffffffffffffffffffffffffffffffffffffffffffffffffffffffffffffff
@cA01~tB01_KU645197.1_22499_22643_0_1_0_0_0:0:0_0:0:0_1ed/1
CATGAATGCAGGTGGCCTGTAGAGGTTGGAAAAGTCAAGGAAATGATTCTCCAGAGTCTCCAGAGGGAACGAAGCCCTGCAGATGCCTTGATTTTAGCCCAGGAAAAACAGGGTCCTATTTCTGTCTCCAGTAGTGAAATGGGTCAGTGT
+
ffffffffffffffffffffffffffffffffffffffffffffffffffffffffffffffffffffffffffffffffffffffffffffffffffffffffffffffffffffffffffffffffffffffffffffffffffffff
@cA01~tB01_KU645197.1_50524_50766_0_1_0_0_0:0:0_0:0:0_1ee/1
AACTTGATTTTCTATAGCATTATGTTACTGGATATTTCTGTAAAATTTAAAACGAGGGAGGGAGAGAGACAGACAGAGAGCAAACTCCAGAGTTGGGACTCTGGAATCTTGGGTCATGAGACAAATTTTAGATTAAACTACAAAACTCCA
+
ffffffffffffffffffffffffffffffffffffffffffffffffffffffffffffffffffffffffffffffffffffffffffffffffffffffffffffffffffffffffffffffffffffffffffffffffffffff
@cA01~tB01_KU645197.1_94013_94192_0_1_0_0_0:0:0_0:0:0_1ef/1
GAACAGGAAGACAGCCCAGGCTGTTCTGGGACTTTCCTCCTGATCTCAGGACGTTGCTGTCTTAGTCCATTTTTGTTGCTCTAAAGGAACACTTGAGCCTGGGTAACTTCTAAACAAAAGATTTTGGTTTGCCTTACAGTTCCGCAGGCT
+
ffffffffffffffffffffffffffffffffffffffffffffffffffffffffffffffffffffffffffffffffffffffffffffffffffffffffffffffffffffffffffffffffffffffffffffffffffffff
@cA01~tB01_KU645197.1_35352_35441_0_1_0_0_0:0:0_0:0:0_1f0/1
CTGGGTGTGGAGATATGGGACTGGAGAGGATATATGGGCCTGGAGTGGAGATATGGGACTGGAGAGGAGATATGGACCTGGAGTGGAGATAAGGGCCTGGATTGGAGATATGGGCCCAGGGTGGAGATCTGAGCCTGGATTGGAGATATG
+
ffffffffffffffffffffffffffffffffffffffffffffffffffffffffffffffffffffffffffffffffffffffffffffffffffffffffffffffffffffffffffffffffffffffffffffffffffffff
@cA01~tB01_KU645197.1_74429_74576_0_1_0_0_0:0:0_0:0:0_1f1/1
TGGTGCTGTAGCTCAGAAGTATGAAATGCATCATCTCACTGGGCTAAAATCAAGGTGACAGCAAGGCTGCCTTCCCTCTGAATGTTCCAGGCAAGAATCTGCTTCCTCACTTTTCCCAGCTCCTAGAGGCTCCCACATTCCTTGGCTCCT
+
ffffffffffffffffffffffffffffffffffffffffffffffffffffffffffffffffffffffffffffffffffffffffffffffffffffffffffffffffffffffffffffffffffffffffffffffffffffff
@cA01~tB01_KU645197.1_10209_10069_1_0_0_0_0:0:0_0:0:0_1f2/1
AGATGACTTCACTTGTACTCCAGCCTGGGCACAGAGGGAAACTGTCTCAAAAACAAAAACAAAACAACAAACGAATAACTAAAAAGAGAACTTTCATAGTATCCAGCAATTTCACTACTGGGTTTATATCCAAAGGAAAGTAAATCAATA
+
ffffffffffffffffffffffffffffffffffffffffffffffffffffffffffffffffffffffffffffffffffffffffffffffffffffffffffffffffffffffffffffffffffffffffffffffffffffff
@cA01~tB01_KU645197.1_92417_92612_0_1_0_0_0:0:0_0:0:0_1f3/1
ATGTGGTGCTGATTTAGACCCTAAGTGGATGAAGCAGATGGATATAAGCTATGCTTGGGAGGTAGAATCATTTGCAGGGAGGGCTTGCTGGGTTTGAGTTTCCTAGTTGTTTAATCCTTGCTAAATTAATTTCTTTCTGAGATTTATTCC
+
ffffffffffffffffffffffffffffffffffffffffffffffffffffffffffffffffffffffffffffffffffffffffffffffffffffffffffffffffffffffffffffffffffffffffffffffffffffff
@cA01~tB01_KU645197.1_137755_137620_1_0_0_0_0:0:0_0:0:0_1f4/1
TAGAGAAATAGAAAAATGATGATTGGAATTCAGGTGCCTTTGTCATTCGTGTGTGTTTTATTATATTTATGCATTTCTTATTTTTATTTTTTGAGACGGAGTCTCCTTGTGTCACCCAGGCTGGAGTGCAGTGATGCAATCTCCACTCAC
+
ffffffffffffffffffffffffffffffffffffffffffffffffffffffffffffffffffffffffffffffffffffffffffffffffffffffffffffffffffffffffffffffffffffffffffffffffffffff
@cA01~tB01_KU645197.1_90528_90336_1_0_0_0_0:0:0_0:0:0_1f5/1
GGATGTCAGATTGGCAATCATTCTTCTAGCTTGTAGGAGGTCTCACCTGCAGGACATTAAAGGTTAAGAGACTTCGCTGAGCCCTTTGGTGGCCCTAGATCCCTTTCACTGTTGGAGTGTCTGGAGTTCAGAGATGGTGGAAGACAGGCC
+
ffffffffffffffffffffffffffffffffffffffffffffffffffffffffffffffffffffffffffffffffffffffffffffffffffffffffffffffffffffffffffffffffffffffffffffffffffffff
@cA01~tB01_KU645197.1_29065_29212_0_1_0_0_1:0:0_0:0:0_1f6/1
TTTTATGGAGCTGAGATCTCCTACAAGCTAGAAAAATGATTGGCAATCTGACATCCTTCTCAGGAAAAATGCAACGTTTGTTCTGCCTGCATTCCTAACTGGAGGATAAATTCCTGGGGGCTTGAGAGAGGGAAGGGTAGGGAACATTTG
+
ffffffffffffffffffffffffffffffffffffffffffffffffffffffffffffffffffffffffffffffffffffffffffffffffffffffffffffffffffffffffffffffffffffffffffffffffffffff
@cA01~tB01_KU645197.1_151437_151295_1_0_0_0_0:0:0_0:0:0_1f7/1
CCAAGGCTTCCACCTCCCCAGGTTTCCAAAAGCAGAGATAAGAGGGGTCCTTTACTCACCAGATTTGGAGCTTGGTTCTGTGGGTGAAGGCCAACTACTTGAAGGGTTTCCTAGAACACGGGACAGGAGAGATGTGAGGAAATGAGGGTG
+
ffffffffffffffffffffffffffffffffffffffffffffffffffffffffffffffffffffffffffffffffffffffffffffffffffffffffffffffffffffffffffffffffffffffffffffffffffffff
@cA01~tB01_KU645197.1_37009_36909_1_0_0_0_0:0:0_0:0:0_1f8/1
CCTTTCATGTGGACCCCTGTGACTACACTGAGCCCATCAGGACAGTCCAGGCTGTCTCCCCATCTCAAGGTCAACTCATCAACAACCTGAGCTCCATCTTCTCCTTCAGTCCCTTCCCCTATATCATAAATAGTCACAGACTCCAGGGAT
+
ffffffffffffffffffffffffffffffffffffffffffffffffffffffffffffffffffffffffffffffffffffffffffffffffffffffffffffffffffffffffffffffffffffffffffffffffffffff
@cA01~tB01_KU645197.1_31454_31310_1_0_0_0_0:0:0_0:0:0_1f9/1
CATCCTACCTGTGAGGAACACACACCTGAGTGCTCCCATCCTGCTTCCCCACATGGCCCTGAGCTCTCTGGCCTCTCCTTCGTGAGACTTACTTTTCTTGTTGGAGCACCAGCGATGAAGGAGAAAGAAGAGGAGGAGGATGAAGAGGAT
+
ffffffffffffffffffffffffffffffffffffffffffffffffffffffffffffffffffffffffffffffffffffffffffffffffffffffffffffffffffffffffffffffffffffffffffffffffffffff
@cA01~tB01_KU645197.1_42961_42843_1_0_0_0_0:0:0_0:0:0_1fa/1
TTCAATCATTCTCTTGCCTCAAATTCCTGAGTAGTGGTATTACAGGTGCTGACCACCATGCTCAGCTAATTTTTATATTTTTAGTGGAGACGATGTTTCATCACGTTGGCCAGACTAATCTTGAACTCCTGGCCTCAGGTGATCCACCCA
+
ffffffffffffffffffffffffffffffffffffffffffffffffffffffffffffffffffffffffffffffffffffffffffffffffffffffffffffffffffffffffffffffffffffffffffffffffffffff
@cA01~tB01_KU645197.1_47024_46869_1_0_0_0_0:0:0_2:0:0_1fb/1
TGGGCTGTCTTCCTGTTCTTCCTGGAGGACGTCATGCAGTGCTTTAGCTGAGTGCTTCCTGTGGCTCCAGGGTACAAAACCCAGGCTGGGCTGCTTTCTGGCTTCCCGCAGCTACACTGCAAATGGGGTGACTCCATATGTCCCGAGGAG
+
ffffffffffffffffffffffffffffffffffffffffffffffffffffffffffffffffffffffffffffffffffffffffffffffffffffffffffffffffffffffffffffffffffffffffffffffffffffff
@cA01~tB01_KU645197.1_80228_80374_0_1_0_0_0:0:0_0:0:0_1fc/1
TCCATGTGTAACCCTTGGGCCCATGTTATTTATTGAGAAGACATTCTATTCCACCTTAAACCACATGGCAGCCTTTGTCAACTATAAAGGGACTGTGTGTACACGGATGTATTTTAGACACTGTTTTCTGCTCAGTGGCTCTCTCTCTGT
+
ffffffffffffffffffffffffffffffffffffffffffffffffffffffffffffffffffffffffffffffffffffffffffffffffffffffffffffffffffffffffffffffffffffffffffffffffffffff
@cA01~tB01_KU645197.1_137286_137408_0_1_0_0_0:0:0_1:0:0_1fd/1
TGAAATGTGGTGCTGATTTTGACACTAAGTGGATGAAGCAGATGGATATAAGCTATGCTTGTGAGGTAGAATCATTGGCTGGAAAGGCTTGCTGGGTTTGATTTTCCTACTTGTTTAATCCTCGCTTAATTAATTTCTTTCTGAGATTTA
+
ffffffffffffffffffffffffffffffffffffffffffffffffffffffffffffffffffffffffffffffffffffffffffffffffffffffffffffffffffffffffffffffffffffffffffffffffffffff
@cA01~tB01_KU645197.1_25127_24977_1_0_0_0_1:0:0_0:0:0_1fe/1
CTATGACCTAATGCTCTCTCTCTCTCTCTCGCTCACCCTCCACCCCATCTCTCTTCATGTCTATTTCCTCCTTCCACCTTCTCTGTCTCTCTAGGTCTCTGACCTCGCTTCCACACCTCTAGATATGTTTTCCCTTTTTGGATTGTTTTA
+
ffffffffffffffffffffffffffffffffffffffffffffffffffffffffffffffffffffffffffffffffffffffffffffffffffffffffffffffffffffffffffffffffffffffffffffffffffffff
@cA01~tB01_KU645197.1_57049_57247_0_1_0_0_0:0:0_0:0:0_1ff/1
AAAAGAGGAGTGTTAAACACCCCACTGTGGCCGTGGATTTGCCTACCTGTCCATTTATTTCCGCGACTCTTCCTCCATGTATATTTGCAGGAATATTACTGGGAGTGGTTAAGTGTAAACTGATTATATATTCCTGGTAAATTTAAAATG
+
ffffffffffffffffffffffffffffffffffffffffffffffffffffffffffffffffffffffffffffffffffffffffffffffffffffffffffffffffffffffffffffffffffffffffffffffffffffff
@cA01~tB01_KU645197.1_9096_9041_1_0_0_0_0:0:0_0:0:0_200/1
TGACCGTTTTCTCCATCTGCCTGTGTGCCTGGAGCCCTGGCCGCGGGCCTTCATGCAGGCCGTGTAGGAGGGTTTGGAGGTGCCCTGTCTGCCATCCTGTGCCCTGATCCCTCCCTCACACCCAAGCTTCGTCTTCTCTCTGCATCTGTC
+
ffffffffffffffffffffffffffffffffffffffffffffffffffffffffffffffffffffffffffffffffffffffffffffffffffffffffffffffffffffffffffffffffffffffffffffffffffffff
@cA01~tB01_KU645197.1_78862_78954_0_1_0_0_0:0:0_0:0:0_201/1
CACTGGCCCTTCTCAGAGGAGCAAGAGACCCTCAACAGATACCAGCGTGTGTATAGAACTTCCAAATGCTGAGCCCAGAGCGTTGTCTCCTGCCCATGAGCACCACAGTCAGGCCTTGATGGGATCTTCTAGGGAGACAACAGCCCTGTC
+
ffffffffffffffffffffffffffffffffffffffffffffffffffffffffffffffffffffffffffffffffffffffffffffffffffffffffffffffffffffffffffffffffffffffffffffffffffffff
@cA01~tB01_KU645197.1_94397_94181_1_0_0_0_1:0:0_1:0:0_202/1
CTCATAGTAACCATAGAACGTGCTGAGGATACCACTACTTTAGTTGAGATGTTTGACCCCTTCAAACCTCAGATTGAAATTTAACCCCCAGTGTGGGAGGGTGGGCCTCTTGGGAGGTGTTTGAGTCATGGGGGTGGATACATCATGAAC
+
ffffffffffffffffffffffffffffffffffffffffffffffffffffffffffffffffffffffffffffffffffffffffffffffffffffffffffffffffffffffffffffffffffffffffffffffffffffff
@cA01~tB01_KU645197.1_62081_62267_0_1_0_0_0:0:0_0:0:0_203/1
GAAGAAAAGTGGTGATTGGCCATCTTTAGTCTCAATGTAAACGGTAATACTGATGAGTGTGGAAAAGGCAGGGAAGAGGATTGACAATAAGTGACACTCATTGTTTTCATCTGAGCTTTGAGACTGAAAGAGGAACACAGGAGTGAGATG
+
ffffffffffffffffffffffffffffffffffffffffffffffffffffffffffffffffffffffffffffffffffffffffffffffffffffffffffffffffffffffffffffffffffffffffffffffffffffff
@cA01~tB01_KU645197.1_87645_87739_0_1_0_0_0:0:0_0:0:0_204/1
TTTACCATTTTTAAAAGTAAAATCTAGTGGTCATAAATACCTTTATATGCTGGGCGTGGTGGTTCACAGTTGTAATCTCGGCGCTTTGAGAGGCCAAGGAAGGTGGATCATTTAAGATCAGGAACTCGAGATCACCCTGGCCAACATGTG
+
ffffffffffffffffffffffffffffffffffffffffffffffffffffffffffffffffffffffffffffffffffffffffffffffffffffffffffffffffffffffffffffffffffffffffffffffffffffff
@cA01~tB01_KU645197.1_119088_119212_0_1_0_0_0:0:0_0:0:0_205/1
TGGAGGATAAATTCCTGGAGACTTGAGAGAGGGAAGGGAAGGGAACATCTGATGAGGGCGAGGTGTTTTAGAGAAGTTCCACTTGCCAAGGAATGAGCTCCTGTAGGTCATGAAGCAACCCTGGCTGACTCCGCAGAGAAAGCGCCTTGC
+
ffffffffffffffffffffffffffffffffffffffffffffffffffffffffffffffffffffffffffffffffffffffffffffffffffffffffffffffffffffffffffffffffffffffffffffffffffffff
@cA01~tB01_KU645197.1_57484_57728_0_1_0_0_0:0:0_0:0:0_206/1
GTTTTCCTGATTCCCTTTTTTTCCCACTGACTTCTGTGGTTTTCTATTTCAAACATTCTATTTTTGATCTATGTCGTTTAGGAATACATATATGGTGTACTCATCCTGAAGTTGTTACATATTTTTAAAATTGAAATTAATCATTTCAGA
+
ffffffffffffffffffffffffffffffffffffffffffffffffffffffffffffffffffffffffffffffffffffffffffffffffffffffffffffffffffffffffffffffffffffffffffffffffffffff
@cA01~tB01_KU645197.1_41992_41762_1_0_0_0_0:0:0_0:0:0_207/1
GGCTGAGGCAGGAGAATCGCTTGAACCTGGGAGGTGGAGGTTGTGGTGAGCCGAGATAGCGCCACTGCACTCCAGCCTGGGTGAGAAGAGCAAAACTCCATCTCAAAATAAAATGAAATAAAATAAAATGGCTTTTAGCTGCAAGACAGG
+
ffffffffffffffffffffffffffffffffffffffffffffffffffffffffffffffffffffffffffffffffffffffffffffffffffffffffffffffffffffffffffffffffffffffffffffffffffffff
@cA01~tB01_KU645197.1_6931_7060_0_1_0_0_0:0:0_0:0:0_208/1
CACCCAGGTCCCCTGGTGAAATCAGAAGAGACAGTCATCCTGCAATGTTGGTCAGATGTCAGGTTTCAGCACTTCCTTCTGCACAGAGAAGGGAAGTTTAAGGACACTTTGCACCTCATTGGAGAGCACCATGATGGGGTCTCCAAGGCC
+
ffffffffffffffffffffffffffffffffffffffffffffffffffffffffffffffffffffffffffffffffffffffffffffffffffffffffffffffffffffffffffffffffffffffffffffffffffffff
@cA01~tB01_KU645197.1_114984_114839_1_0_0_0_0:0:0_0:0:0_209/1
TCTCTAGGTCTCTGACCTCACTTCCCCACCTCTAGATATGTTTTCTCTTTTTGGATTGTTTTATTCTCTCTGACTCTCCTTGGATTGGTTCACTTGATGTTACTTTTTTTAATTCTGAGTTTCTCACTTTGTGTCCTGTTCATAACTTTC
+
ffffffffffffffffffffffffffffffffffffffffffffffffffffffffffffffffffffffffffffffffffffffffffffffffffffffffffffffffffffffffffffffffffffffffffffffffffffff
@cA01~tB01_KU645197.1_67580_67717_0_1_0_0_0:0:0_0:0:0_20a/1
CAGGAATATTGGCATGTAGTTTTCTTTTGTTTAATGTTCTTTTCTGTCTTTAGTATCAGGGTGATGCCAGCCTTATAGAATGAGTAAAGGCCACCCTGGGCAAACAGTGAGACCCATCCCTTTTTAAAAATTATGAGTTTTACAAATTTA
+
ffffffffffffffffffffffffffffffffffffffffffffffffffffffffffffffffffffffffffffffffffffffffffffffffffffffffffffffffffffffffffffffffffffffffffffffffffffff
@cA01~tB01_KU645197.1_68357_68602_0_1_0_0_0:0:0_0:0:0_20b/1
TGGCCGTTGCGCATGATGTGAAGTGACAAGTCTAGTCTGCAGTTTTCAGAAACCCTCATTCCTCCCTTGACTGATTCACCACTTGAACCTCATATGACGTAGAAGAAGCCTACCTATGTCCCCTTCACATGTTGTGGTCAATGTGTCAAC
+
ffffffffffffffffffffffffffffffffffffffffffffffffffffffffffffffffffffffffffffffffffffffffffffffffffffffffffffffffffffffffffffffffffffffffffffffffffffff
@cA01~tB01_KU645197.1_17124_17005_1_0_0_0_0:0:0_0:0:0_20c/1
GTGAGGGAGGGTGCTCACATTTTCCAGGACTCTTTGGGAATAACACTAGCCACGAGGCTGGGCCGAGGAGCACCTACCTCCCTGTTCACTGTTCTGTTCCCTGCAGGCTCTTGGTCCATTACAACAGCATCTGTAGAAGACGGAAGTCAA
+
ffffffffffffffffffffffffffffffffffffffffffffffffffffffffffffffffffffffffffffffffffffffffffffffffffffffffffffffffffffffffffffffffffffffffffffffffffffff
@cA01~tB01_KU645197.1_77155_76909_1_0_0_0_0:0:0_0:0:0_20d/1
GGGCTGCTTTCTGGCTTCCCCCAGCTACAGTGCACATGAAGTGACTCCATGTGTCCTGAGCAGTTTTTCTGAGCCTTGAGGGACTGGCTCACCCTGAAAGGAAGGTTTCTGTTGTCACTCGCTGCTTATCTATAAGTAATGAACCTGCCT
+
ffffffffffffffffffffffffffffffffffffffffffffffffffffffffffffffffffffffffffffffffffffffffffffffffffffffffffffffffffffffffffffffffffffffffffffffffffffff
@cA01~tB01_KU645197.1_87991_88177_0_1_0_0_0:0:0_0:0:0_20e/1
CATCTATATTCTTTTTTTTGTTACCCTCCACCCTTCCCTTCCTGGCCTCTGGTGTCCACCATTGTATTCTCCACCTTCATGAGATCCACCTTTTATCTCCTGCATGTGGGTGAGAAATGGGAATCTTTGTAATGACCTCCAGTTCCATCC
+
ffffffffffffffffffffffffffffffffffffffffffffffffffffffffffffffffffffffffffffffffffffffffffffffffffffffffffffffffffffffffffffffffffffffffffffffffffffff
@cA01~tB01_KU645197.1_73397_73139_1_0_0_0_0:0:0_1:0:0_20f/1
GAGCTGTAGTAAGCAAAACAACATGACATTGGCATAAAGAAAAGCACATAAAACAATGGAGCAGAATGAAGAACACGGATGTAATCCACCCATTTACATCCAATGGACTTTGACAAAGGTTCGAAGAATCTACAATCTGGAAAGGACAGT
+
ffffffffffffffffffffffffffffffffffffffffffffffffffffffffffffffffffffffffffffffffffffffffffffffffffffffffffffffffffffffffffffffffffffffffffffffffffffff
@cA01~tB01_KU645197.1_123740_123899_0_1_0_0_0:0:0_0:0:0_210/1
GTGAGCACCCTCCCTCACTCAGCATTTCCCTCTCTCCAGGATTCTGATGAACAGGACCATCAGGAGGTGTCATACGCATAATTGGATCACTGTGTTTTCACACAGAGAAAAATCACTTCCCCTTCTCAGAGGCCCAAGACACCTCCAACA
+
ffffffffffffffffffffffffffffffffffffffffffffffffffffffffffffffffffffffffffffffffffffffffffffffffffffffffffffffffffffffffffffffffffffffffffffffffffffff
@cA01~tB01_KU645197.1_79286_79512_0_1_0_0_0:0:0_0:0:0_211/1
CAAACATACAAGAGGCTCTCTCTTAACACGGCACTTAGACACGTGCTGTTCCACCTTCCCTCGTGCTGTTCCACCTTTCCTCAGACTATTTTTCAGCCTTCTGGCATCAGCAAACCTTATAAAATTTTTTTGATTTCAGTGTAGTTCTCT
+
ffffffffffffffffffffffffffffffffffffffffffffffffffffffffffffffffffffffffffffffffffffffffffffffffffffffffffffffffffffffffffffffffffffffffffffffffffffff
@cA01~tB01_KU645197.1_129389_129222_1_0_0_0_1:0:0_0:0:0_212/1
TAGGGACTGGGAGACACTCTTGCCATGCCAGTGCCGGCTTCCATAGCCTGGCTCCTGGTGCTGGTTGGAGGAGTATCAACCGCTCCCTATGTGGATGGAGCCTGGTGGTGGCATCATCATCCGAGCCTTGCTGATCTCAGTGTAGCCAAC
+
ffffffffffffffffffffffffffffffffffffffffffffffffffffffffffffffffffffffffffffffffffffffffffffffffffffffffffffffffffffffffffffffffffffffffffffffffffffff
@cA01~tB01_KU645197.1_15999_16115_0_1_0_0_0:0:0_0:0:0_213/1
AGAGATTGGTTTGCCTCACAGTTCTGCAGGCTGTACTGGAAGCGTGGCACCAGCATCTATTTCTCGTGACGGCCTCAGGCTGCTCCCACTCTGGCAGAAGGGAAGGAGGGTCTGTCTGTGCAGAGACCACAGAGATCACACGGCAAGAGA
+
ffffffffffffffffffffffffffffffffffffffffffffffffffffffffffffffffffffffffffffffffffffffffffffffffffffffffffffffffffffffffffffffffffffffffffffffffffffff
@cA01~tB01_KU645197.1_120521_120688_0_1_0_0_2:0:0_0:0:0_214/1
GAAGGAAGAGGCTCTGCCTCAAATGCTGGAAATGAGATGGGGAGAATGACAAGACGACTGTGGAGAGACGGAGAGCACACTGGGTACACAGGAAACTAAGGAGCAACTAGGAGTGTGTGTTTGACACTCACAGCCATTGGATTCACCTCG
+
ffffffffffffffffffffffffffffffffffffffffffffffffffffffffffffffffffffffffffffffffffffffffffffffffffffffffffffffffffffffffffffffffffffffffffffffffffffff
@cA01~tB01_KU645197.1_42050_41818_1_0_0_0_0:0:0_0:0:0_215/1
AAAATACAAAAATTAGTAGGGCGTGGTGGCGTGTGCCTGTAATTCCAGCTACTCGGGAGGCTGAGGCAGGAGAATCGCTTGAACCTGGGAGGTGGAGGTTGTGGTGAGCCGAGATAGCGCCACTGCACTCCAGCCTGGGTGAGAAGAGCA
+
ffffffffffffffffffffffffffffffffffffffffffffffffffffffffffffffffffffffffffffffffffffffffffffffffffffffffffffffffffffffffffffffffffffffffffffffffffffff
@cA01~tB01_KU645197.1_23987_23849_1_0_0_0_0:0:0_0:0:0_216/1
TGAGCAAAGTCAGCATGGAGGGACACCTCTCTCTGGGACATGTCTGTCTGTCTGTCTCCTTTAACTCCTTCTGTCTTTTCTAACTCCCGGTATGGCCCCTGTGTCTGTCCTCTGTTATGACACCTGGTCTGTACTTGTGTCTCCTGTTTC
+
ffffffffffffffffffffffffffffffffffffffffffffffffffffffffffffffffffffffffffffffffffffffffffffffffffffffffffffffffffffffffffffffffffffffffffffffffffffff
@cA01~tB01_KU645197.1_34038_34196_0_1_0_0_1:0:0_0:0:0_217/1
AGTTGATCCGCCCACCTCGGCTTCCCAACGTGCTGGGGAAACTTGATTTTCTATAGCATTATGTTACTGGATATTTCTGTAAAATTTAAAATGAGGGAGGGAGAGCGACAGACGGAAAACAAACTCCAGAGTTGGGACTCTGGAATCTTG
+
ffffffffffffffffffffffffffffffffffffffffffffffffffffffffffffffffffffffffffffffffffffffffffffffffffffffffffffffffffffffffffffffffffffffffffffffffffffff
@cA01~tB01_KU645197.1_45464_45634_0_1_0_0_0:0:0_0:0:0_218/1
CTCGGGGTAACCAGGAATCCCTACATGATTAATATGACTGACATGAAAATAAGGGAGGCCCAGGTGCATAACTGGAATCTAGGAGACCGTGGAAAAGGCAATTGCCGCCCCACTGGTGAAATGTGGTGCTGATTTAGACACTAAATGAAT
+
ffffffffffffffffffffffffffffffffffffffffffffffffffffffffffffffffffffffffffffffffffffffffffffffffffffffffffffffffffffffffffffffffffffffffffffffffffffff
@cA01~tB01_KU645197.1_63287_63423_0_1_0_0_0:0:0_0:0:0_219/1
TGTTTACATTATATGTAGACAGATAAACTACACACACACACACACACACACATGCACACAGAAGAATGGATTGGTTCATGTAGAAAAGTAAATAATTCAAGATGAAAGGATGAAATGTCATGGCACCTACTATTCTATTTTAGATAAAGG
+
ffffffffffffffffffffffffffffffffffffffffffffffffffffffffffffffffffffffffffffffffffffffffffffffffffffffffffffffffffffffffffffffffffffffffffffffffffffff
@cA01~tB01_KU645197.1_160292_160511_0_1_0_0_0:0:0_0:0:0_21a/1
ATTTTATAAATAAATCATCAAAATGTATGATAATAAGATAAAAAATTAGCAGTGTTTTTATGGTGTGAAAATAAGCTTAGATTTATTTTTTCCTGCTTGTAACCCTCTGGTCCAATGTTATTTACTGAGAAGACATTCTATTCCACCTTA
+
ffffffffffffffffffffffffffffffffffffffffffffffffffffffffffffffffffffffffffffffffffffffffffffffffffffffffffffffffffffffffffffffffffffffffffffffffffffff
@cA01~tB01_KU645197.1_84455_84331_1_0_0_0_0:0:0_0:0:0_21b/1
GGGGATTGGGAGCCTCTCCTGCCATGTCTGTGCCTTCTCCATGGCCCCAGCTTCCATAGGGTGGCCCCTGGTGCTGGTTCCAGGAGCATCAACCCCTTCCTATGTGGATGGAGCCTGGTGGTAACATCAGCATCCTGCCCTTGCTGATCT
+
ffffffffffffffffffffffffffffffffffffffffffffffffffffffffffffffffffffffffffffffffffffffffffffffffffffffffffffffffffffffffffffffffffffffffffffffffffffff
@cA01~tB01_KU645197.1_143684_143863_0_1_0_0_0:0:0_0:0:0_21c/1
CCACATAAGAGGATTTTTCTGAAACAGGAGGGAAGTCCTGTCGGGGAGTCTCTCATAAACTAGGAAGAGGGGACCCTTGGATACTCGGCCCACATTTCTGACCTCGCCCTCCCCGGCCTTTCTTTCCCTTTCCTGAGTCAAGCTCTGTGA
+
ffffffffffffffffffffffffffffffffffffffffffffffffffffffffffffffffffffffffffffffffffffffffffffffffffffffffffffffffffffffffffffffffffffffffffffffffffffff
@cA01~tB01_KU645197.1_104157_104347_0_1_0_0_0:0:0_0:0:0_21d/1
TCCTTACCTCACCTCTTTCTCTAAGTGTTGCTCTGACTTTTTCTTCCTCTTTTAAAGACTTTGGGATTCTATTGAGTTTACCAAGATAATCCATCACAATCTCCCTAAAATCACCCAAGATAACCTCTTTTTAAGTTCAGCTGATTAGCA
+
ffffffffffffffffffffffffffffffffffffffffffffffffffffffffffffffffffffffffffffffffffffffffffffffffffffffffffffffffffffffffffffffffffffffffffffffffffffff
@cA01~tB01_KU645197.1_41766_41982_0_1_0_0_0:0:0_0:0:0_21e/1
TTCCCCATGTTGGCTGGGCTGCTCTCAAACTCATGACCTCAACTGAGGTGCCCGCCTCAGTCTCCCAAAGTGCCGGGATTACAGGCATGATCCACCTCACCCAACCTCTTTTTAGTTCTTTAAAGGACTTCCATACTTTTCTCCGTAATG
+
ffffffffffffffffffffffffffffffffffffffffffffffffffffffffffffffffffffffffffffffffffffffffffffffffffffffffffffffffffffffffffffffffffffffffffffffffffffff
@cA01~tB01_KU645197.1_93963_93918_1_0_0_0_0:0:0_0:0:0_21f/1
AGGCTCAAGTGTTCCTTTAGAGCAACAAAAATGGACTAAGACAGCAACGTCCTGAGATCAGGAGGAAAGTCCCAGAACAGCCTGGGCTGTCTTCCTGTTCTTCCTGGAGGAGGACGTGATGCAGTGCTTTAGCTGAGTGCTTCCTGTGGC
+
ffffffffffffffffffffffffffffffffffffffffffffffffffffffffffffffffffffffffffffffffffffffffffffffffffffffffffffffffffffffffffffffffffffffffffffffffffffff
@cA01~tB01_KU645197.1_24877_24760_1_0_0_0_0:0:0_0:0:0_220/1
CTATTATCTATCGATCTATCTATTTATCTATTCGGTGCCTATCTACAAATTCTCTACCTGTCATCTATATCTATATATCATCTATGTATCTATCACTTGTCTATCTATCCATCAATCATCTGTTATCTATATCTATGTATCATCTCTCTC
+
ffffffffffffffffffffffffffffffffffffffffffffffffffffffffffffffffffffffffffffffffffffffffffffffffffffffffffffffffffffffffffffffffffffffffffffffffffffff
@cA01~tB01_KU645197.1_97418_97245_1_0_0_0_0:0:0_0:0:0_221/1
TGTACTTTATCAGCAAAAACCACACCTGTAAATTCTGGAGTTTTGTAGTTTAATCTAAAATTTGTCTCATGACCCAAGATTCCAGAGTCCCAACTCTGGAGTTTGATCTCTCTCTGTCTCTCTCCCTCCCTCGTTTTAAATTTTACAGAA
+
ffffffffffffffffffffffffffffffffffffffffffffffffffffffffffffffffffffffffffffffffffffffffffffffffffffffffffffffffffffffffffffffffffffffffffffffffffffff
@cA01~tB01_KU645197.1_56094_56284_0_1_0_0_0:0:0_0:0:0_222/1
AACTTTTCATTTCTGACCTTCCATAACTGAGTTCTCTTCCTAAATGTGGAATGCCTTGTACTCCATGTTACTCTCTCCCCAGAAAGAATGTGTGGCTTGTCTGCTCTCCAGCCCTGTCATGGAGATTGATAATCCTTAGGGAGCAAGAGG
+
ffffffffffffffffffffffffffffffffffffffffffffffffffffffffffffffffffffffffffffffffffffffffffffffffffffffffffffffffffffffffffffffffffffffffffffffffffffff
@cA01~tB01_KU645197.1_136414_136266_1_0_0_0_0:0:0_0:0:0_223/1
AACTCTGTCTCAATAAACAAAAGAACAAACAAAAAATAGATTTCATGCACAGATGCTTCCCAATGGATCATTCATTTATAGATCCACTTGTGCATTCATTTTCTGCCCTCCCATTTAACCATCTGCAATATCAGTGTCCCAAGGGCAGAG
+
ffffffffffffffffffffffffffffffffffffffffffffffffffffffffffffffffffffffffffffffffffffffffffffffffffffffffffffffffffffffffffffffffffffffffffffffffffffff
@cA01~tB01_KU645197.1_100709_100477_1_0_0_0_0:0:0_1:0:0_224/1
GAACCGTGGGGCCCGGCTGGGCTGAGAGTGAAGGTTTCCCAAATAGACCTGGAAGAAGAGGCAGTTTCCTCAGGGAGGTTCTTCCTTGTCACAGCTCCCCTCACACCTGAGCTGAGAACTCACTCCCCTGCTCTATGACCTAATGCTCTC
+
ffffffffffffffffffffffffffffffffffffffffffffffffffffffffffffffffffffffffffffffffffffffffffffffffffffffffffffffffffffffffffffffffffffffffffffffffffffff
@cA01~tB01_KU645197.1_88011_88163_0_1_0_0_0:0:0_0:0:0_225/1
TTACCCTCCACCCTTCCCTTCCTGGCCTCTGGTGTCCACCATTGTATTCTCCACCTTCATGAGATCCACCTTTTATCTCCTGCATGTGGGTGAGAAATGGGAATCTTTGTAATGACCTCCAGTTCCATCCATGTGGCTGCAAATGACAGG
+
ffffffffffffffffffffffffffffffffffffffffffffffffffffffffffffffffffffffffffffffffffffffffffffffffffffffffffffffffffffffffffffffffffffffffffffffffffffff
@cA01~tB01_KU645197.1_136992_136778_1_0_0_0_0:0:0_0:0:0_226/1
ACACACTCCTTGTTGCTCCTTAGTTTCCTGTGTACCCAGTGTGCTCTCCGTCTCTCCACAGTCGTCTTGTCATTCTCCCCACCTCATTCCCAGCATTTGAGGAAGAGCCTCTTCCTTCCACATCAGATTGTTTTCACCTTTGTGCCTTCA
+
ffffffffffffffffffffffffffffffffffffffffffffffffffffffffffffffffffffffffffffffffffffffffffffffffffffffffffffffffffffffffffffffffffffffffffffffffffffff
@cA01~tB01_KU645197.1_102306_102240_1_0_0_0_0:0:0_0:0:0_227/1
TCAACAAACAAAACGTACAAATGGCGAACATGTACATGAAAAAGTGCTCAGTATCACTAATCATGCCAATTGAAATCACAGTGAGCTATCATCTCATCCCATTAAAGTGGCTTTTATCTGAAACACAGACAAAATAAATGCTGGCAAGGT
+
ffffffffffffffffffffffffffffffffffffffffffffffffffffffffffffffffffffffffffffffffffffffffffffffffffffffffffffffffffffffffffffffffffffffffffffffffffffff
@cA01~tB01_KU645197.1_162087_162000_1_0_0_0_0:0:0_1:0:0_228/1
AAATTGTATATATTTAAGGTGTATTACACTTGATGTTTTGATGTATGTATACATGGTGACATGATCATCATAGTCAAGCTAGTTATATCCATCATCTCGCAGGGTTATTGTTTTTTTTTTTTTTTTTTTTTGAGAGGAAGTCTTACTCTG
+
ffffffffffffffffffffffffffffffffffffffffffffffffffffffffffffffffffffffffffffffffffffffffffffffffffffffffffffffffffffffffffffffffffffffffffffffffffffff
@cA01~tB01_KU645197.1_151277_151409_0_1_0_0_0:0:0_0:0:0_229/1
ATGCTCCTGTTTTCTCTTTATACCTTCAAGTCTCAAGACAGTGGGCATCGCACACAAAAATTATGGAGAAAAGGATCCCAAGACTCCCAGGGTCCAACATTAGATAACAGAGTGTTGGCCATGAACCAACCTCAAAGATTTCCATTGAGT
+
ffffffffffffffffffffffffffffffffffffffffffffffffffffffffffffffffffffffffffffffffffffffffffffffffffffffffffffffffffffffffffffffffffffffffffffffffffffff
@cA01~tB01_KU645197.1_147184_147066_1_0_0_0_0:0:0_0:0:0_22a/1
ATCTGTCTCTCTCCATCTCCTTGTCTTTCTCTGCCTCTCAGTCTCTCTAGTTCTATTTGGAATCTCTGCAATCCATCCCCACATCTTTATCTTTCTCTGTCTTTGTGCCCCTCCCTCAGGGTTCTGATTTTGGGGCTTTTCTCTCCTCCC
+
ffffffffffffffffffffffffffffffffffffffffffffffffffffffffffffffffffffffffffffffffffffffffffffffffffffffffffffffffffffffffffffffffffffffffffffffffffffff
@cA01~tB01_KU645197.1_158572_158665_0_1_0_0_0:0:0_0:0:0_22b/1
TCAATGGGATGCCAATTGAGAGCACTTCATGGGATGGGGTCTTGAACTCAGAGAGATAGAATGTCTGAGTCTGGATGTTGGCAGCTGAAGAGCCTCAGGCACCTACAGCCTCCCCCTGTGGGTTGGTGTCTGCCCATGAAATGAGGACCC
+
ffffffffffffffffffffffffffffffffffffffffffffffffffffffffffffffffffffffffffffffffffffffffffffffffffffffffffffffffffffffffffffffffffffffffffffffffffffff
@cA01~tB01_KU645197.1_98985_99062_0_1_0_0_1:0:0_0:0:0_22c/1
AGGATGAGGAGACCCTGGGGTGCTCAGCCCACAGTTCCGACCTTGCCCTCCCCAGCCTTCCTTTCCCTTGGCTGAGTCAGGTTTTGTGGGAACCCGGGAGGGTAGACTGGGGTCCTCCAAGCTGGGCTGTGCGGCTGGGATGTGGTGTCA
+
ffffffffffffffffffffffffffffffffffffffffffffffffffffffffffffffffffffffffffffffffffffffffffffffffffffffffffffffffffffffffffffffffffffffffffffffffffffff
@rand_0_0_0_0_1_1_0:0:0_0:0:0_22d/1
TAGCGCTGGATTAGATAGTACTGGCGACCGAACCGCCTTGGGTCTTGACTAAGGTGCAAGTATGACGCAGCTAACCAGTATATGCTCCGGGCTATGAGTAAAGGGGGTGCTAAAGGTCATGGGTTGTGGGCACTACGGCATAAAGCCGAG
+
ffffffffffffffffffffffffffffffffffffffffffffffffffffffffffffffffffffffffffffffffffffffffffffffffffffffffffffffffffffffffffffffffffffffffffffffffffffff
@rand_0_0_0_0_1_1_0:0:0_0:0:0_22e/1
CGTGTCGATAGCAACGCCAGAGCCAGGATCAATCGCACAAACGGAGGTGACCTACATACTGACGGCTAACTCACAACACACTGTAAACTCTGCGCTATAGAAATCTATCGCTTAGAATTCAAGTAGCATTGCCCAATCCTACGAAGGTAT
+
ffffffffffffffffffffffffffffffffffffffffffffffffffffffffffffffffffffffffffffffffffffffffffffffffffffffffffffffffffffffffffffffffffffffffffffffffffffff
@cA01~tB01_KU645197.1_45675_45883_0_1_0_0_0:0:0_0:0:0_22f/1
GTTTGATTTTCCTACTTGTTTAATCCTCGCTTAATTAATTTCTTTCTGAGATTTATTCATCCTACACATAAATCAATACCTGGCAAAGGAGTGACAGATATATGAGTGGTGGTGGAAATGAAGAGACTTATTATAGCATAATATACAAGT
+
ffffffffffffffffffffffffffffffffffffffffffffffffffffffffffffffffffffffffffffffffffffffffffffffffffffffffffffffffffffffffffffffffffffffffffffffffffffff
@cA01~tB01_KU645197.1_595_487_1_0_0_0_0:0:0_0:0:0_230/1
GTCAAAACAGCTCGGAGGGCACTTCTGGGTCCTCATTTCATAAGCAGATACCAACATACAGGGGGAGGCCATAGGTGCCTGAGGTCCCTCAGTTGCCAACAGCAGACTCAGACATTCTATCTCTCTGAGCTCAAGGATCCATCCCATGTA
+
ffffffffffffffffffffffffffffffffffffffffffffffffffffffffffffffffffffffffffffffffffffffffffffffffffffffffffffffffffffffffffffffffffffffffffffffffffffff
@cA01~tB01_KU645197.1_31092_31303_0_1_0_0_1:0:0_0:0:0_231/1
TCTGTTCATGATGGATCCACCTCCATGACCCAAACACCTCTCAAGAGGCCCAACCTCCCACAATGGGGGTGAAATTTCAATGTGAGGTTTGAAGGGGTCGAACATCTCAACTAAAGTAGTTGTGTCCTCAGCACATTCTATGGTTACTTT
+
ffffffffffffffffffffffffffffffffffffffffffffffffffffffffffffffffffffffffffffffffffffffffffffffffffffffffffffffffffffffffffffffffffffffffffffffffffffff
@cA01~tB01_KU645197.1_11126_10954_1_0_0_0_1:0:0_0:0:0_232/1
AGACAACCCACAGATTGGGAGCAAATATGTGCAAACTATGCATCTGACATGGGATTAATAACTAGAAATATAAGAAGCTCAAACAACTCAATAAAACAAACGATTTAATTGAAAAAGGAGCAAAACACATGAAATTTCCCCACATACTAA
+
ffffffffffffffffffffffffffffffffffffffffffffffffffffffffffffffffffffffffffffffffffffffffffffffffffffffffffffffffffffffffffffffffffffffffffffffffffffff
@cA01~tB01_KU645197.1_117697_117882_0_1_0_0_0:0:0_0:0:0_233/1
AGTTATTAATCCCATCTCAGATGCATAGTTTGCACATATTTGCTCCCAATCTGTGGGTTGTCTCTTCACTTTGTTGGTTTATTTTTAGCAGTGCAGAAGTTGCTTAGTTTGAGGTAATCCCAATGGTCTATTTTTGCTTCGATTACTTGT
+
ffffffffffffffffffffffffffffffffffffffffffffffffffffffffffffffffffffffffffffffffffffffffffffffffffffffffffffffffffffffffffffffffffffffffffffffffffffff
@cA01~tB01_KU645197.1_39685_39545_1_0_0_0_1:0:0_1:0:0_234/1
GACTTGATGTTACTTTTTTTAATTCTGAGTTTCTCACTTTGTGTCCTGTTCATAACTTTCTGCATATTTCTATCTATTATCTATCGATCTATCTATTTATCTATTTGGTGCCTATCTACAAATTCTCTACCTGTCATCTATATCTATATG
+
ffffffffffffffffffffffffffffffffffffffffffffffffffffffffffffffffffffffffffffffffffffffffffffffffffffffffffffffffffffffffffffffffffffffffffffffffffffff
@rand_0_0_0_0_1_1_0:0:0_0:0:0_235/1
AGTTTTTCGGAACGTTTTCAGCCATACAGTTTGCTGCCCCTTTTTGCAGCGGGCTACTCAAGAGTTGCACGATTAAGCCTTTAATACCTGCAGCGGGGCAGTGTACCGAGCCCCAAGTCGTACTTTATGGTCTTCAAATTCATCCGGAGT
+
ffffffffffffffffffffffffffffffffffffffffffffffffffffffffffffffffffffffffffffffffffffffffffffffffffffffffffffffffffffffffffffffffffffffffffffffffffffff
@cA01~tB01_KU645197.1_82082_82245_0_1_0_0_0:0:0_0:0:0_236/1
GAGATAGAAGCCTGGAGTGGAAATATGGGCCTGGAGTGGAGATATGAGCCTGGAGTGGATATATGAGCCTGGAGTTGAGATAGGAGCCTGGAGTGGAGATATGGGCCTGGAGTGGACTTATCAGCCTGGAGAGGAGATATGGGTCTGGAG
+
ffffffffffffffffffffffffffffffffffffffffffffffffffffffffffffffffffffffffffffffffffffffffffffffffffffffffffffffffffffffffffffffffffffffffffffffffffffff
@cA01~tB01_KU645197.1_64309_64200_1_0_0_0_0:0:0_0:0:0_237/1
TTTCTGTAAAAAAAATGTCATTGGATTTTTGATAATGGTTTGCATTGAATCACTTTGGATAGAATGGACATTTTAACAACATTAATCCTTCTGATCCGTGAACATGGAATATCTTTCGGATTTATTTGTTTATTTCTTGAGTTTTTTCAT
+
ffffffffffffffffffffffffffffffffffffffffffffffffffffffffffffffffffffffffffffffffffffffffffffffffffffffffffffffffffffffffffffffffffffffffffffffffffffff
@cA01~tB01_KU645197.1_159520_159620_0_1_0_0_0:0:0_0:0:0_238/1
CCTTCTGTCATCAGTAAAATTTATAAATTTTTTTTATAACTTCAGTGTAGCTCTCTCCTCTTCAAATAAACATGTCTGCCCTCATGGTTTCGATAATGTGACTCTTTATTCGCCAAAAGTTTCCAGTGTTATCATTACTATGTCCATATA
+
ffffffffffffffffffffffffffffffffffffffffffffffffffffffffffffffffffffffffffffffffffffffffffffffffffffffffffffffffffffffffffffffffffffffffffffffffffffff
@cA01~tB01_KU645197.1_18886_19057_0_1_0_0_0:0:0_0:0:0_239/1
CACACACTTGATGATGCTACACTTTATGTAGCCTTATAGAACCCTTTAAATTTAGTAGCCAGAGCCCTCTAATTTGTTATTATAGGCTATTTGCTTTTTTTTTTCTTGAGGCGGAGTCTTGCTCTGTCGCCCAGGCTGGACTGCAGTGAC
+
ffffffffffffffffffffffffffffffffffffffffffffffffffffffffffffffffffffffffffffffffffffffffffffffffffffffffffffffffffffffffffffffffffffffffffffffffffffff
@cA01~tB01_KU645197.1_109965_109729_1_0_0_0_0:0:0_0:0:0_23a/1
AGGCCCATATCTCCACCTCCAGGCCCATATCTCCACTCCAGGCCCATATCTCCATCTCCAGGCTCATATCTCCACTCCAGGCCCATATCTCCACTCCAGGCCCTTATCTCCACCTCCAGGCCCATATCTCCACTCCAGACCCACATCTCC
+
ffffffffffffffffffffffffffffffffffffffffffffffffffffffffffffffffffffffffffffffffffffffffffffffffffffffffffffffffffffffffffffffffffffffffffffffffffffff
@cA01~tB01_KU645197.1_3994_4099_0_1_0_0_0:0:0_0:0:0_23b/1
ATCTGGGCCTGGAGTGGAGATATGGGCCTAGGAAGGAGATATGGGCCTGGGTGTGGAGATATGGGACTGGAGAGGTGATATGGGCCTGGAGTGGAGATATGGGCTTAGGGTGGAGATCTGGGCCTGGGGCGGAGATATGGGACTGGATTG
+
ffffffffffffffffffffffffffffffffffffffffffffffffffffffffffffffffffffffffffffffffffffffffffffffffffffffffffffffffffffffffffffffffffffffffffffffffffffff
@cA01~tB01_KU645197.1_12668_12526_1_0_0_0_0:0:0_0:0:0_23c/1
GGCCGTGGCTGAATGAGTCAGTGAGTCGAAGTGTGCGTGCATGAGCTCCGTTCTCTGTTACGGCAAGGCTGTTGCTCTGCTGAGTCAGCCAGGGTTGCTTCATGACCAACAGTAATTCATTCCTTGGCAAGTGGAACTTCTCTAAAACAC
+
ffffffffffffffffffffffffffffffffffffffffffffffffffffffffffffffffffffffffffffffffffffffffffffffffffffffffffffffffffffffffffffffffffffffffffffffffffffff
@cA01~tB01_KU645197.1_106959_106842_1_0_0_0_0:0:0_0:0:0_23d/1
ATCCCCTAAGATGAAGACTGATGCCTTCAGATTCCAGCTGCTGGTACATGGGAGCTAGCAACCCGGTTTTGAGACAGGGCTGTTGTCTCCCTAGAAGATCCCCTCAAGGCCTGACTGTGGTGCTTATGGGCAGGAGACAATGATCTTGGC
+
ffffffffffffffffffffffffffffffffffffffffffffffffffffffffffffffffffffffffffffffffffffffffffffffffffffffffffffffffffffffffffffffffffffffffffffffffffffff
@cA01~tB01_KU645197.1_70446_70250_1_0_0_0_0:0:0_0:0:0_23e/1
CACAAACATGGCGGCAGGAGAGAACACACTGACCCCTTCCACTTCTGGAGACAGAAATCAGACCCTGTTCTTCCTGGGCTACAATCAAGGCATCTGCAGGGCTGCATTCCCTCTGGAGACTCGGGAGAATCAGTTCCATTGATTTCTCCA
+
ffffffffffffffffffffffffffffffffffffffffffffffffffffffffffffffffffffffffffffffffffffffffffffffffffffffffffffffffffffffffffffffffffffffffffffffffffffff
@cA01~tB01_KU645197.1_12359_12519_0_1_0_0_0:0:0_0:0:0_23f/1
GTAGAAACCTTCGATGCAGGCATTGACTCAGCATCTCGCAGCTCTGACATTGTACGCCTGTCTTCTACCATCTCCGAACTCCAGATACTCCAACAGCGAAAGGGATCTGGGCCCAACCTAGGGCTCAGTGAAATCTCTTAATCTCTCATT
+
ffffffffffffffffffffffffffffffffffffffffffffffffffffffffffffffffffffffffffffffffffffffffffffffffffffffffffffffffffffffffffffffffffffffffffffffffffffff
@cA01~tB01_KU645197.1_78642_78844_0_1_0_0_0:0:0_0:0:0_240/1
CTGTAATGAACCAAGAGCCTGCGGGACACAGAACAGTGAACAGGGAGGTAGGTCCTCCTAGCCCAGCCTCATGGATACAGTCTTATTCCCTAATAGTCCTGAAAAATGTGAACACCCTCCCTCACTCAGGATTTCCCTCTCTCCAGGACT
+
ffffffffffffffffffffffffffffffffffffffffffffffffffffffffffffffffffffffffffffffffffffffffffffffffffffffffffffffffffffffffffffffffffffffffffffffffffffff
@cA01~tB01_KU645197.1_7658_7875_0_1_0_0_0:0:0_0:0:0_241/1
TTCCATGTAATGGAGAGTAATCGTCCCAGGATATCATGGCCCCAGAACACCAACCCCTGTATGCTGTGTGAACTTGTGGTCTCCAGACTGGATTCTGTGGCTCACATTCCAAATAACCCCACATATGAAAGGATCACTGAGAGGCACAGA
+
ffffffffffffffffffffffffffffffffffffffffffffffffffffffffffffffffffffffffffffffffffffffffffffffffffffffffffffffffffffffffffffffffffffffffffffffffffffff
@cA01~tB01_KU645197.1_118259_118186_1_0_0_0_1:0:0_0:0:0_242/1
TTTTATTTTTCCTTTTGAGATGGAGTCTTGCTCTGTCACTCAGGCTGGAGTGCAGAGGTGCAATCTCAGTTCACTGCAACCTCAGCCTCCTGGGTTCAATCATTCTCTTGCCTCAAACTCCTGAGTAGTGGTATTACAGGTGCTGACCAC
+
ffffffffffffffffffffffffffffffffffffffffffffffffffffffffffffffffffffffffffffffffffffffffffffffffffffffffffffffffffffffffffffffffffffffffffffffffffffff
@cA01~tB01_KU645197.1_126141_125988_1_0_0_0_0:0:0_1:0:0_243/1
AATTTACACCTAGCGTCCTTCACTATGACCAACTCAAAACACGTCTCAGATCCAACCTCCTGAACACGAGATGCCTAAAATCTGTGCTAACGTGAAAGACTTTTCATGTATTTTTATTGTTTTTATCTGAGATTCAAACTCTTCTTCCTG
+
ffffffffffffffffffffffffffffffffffffffffffffffffffffffffffffffffffffffffffffffffffffffffffffffffffffffffffffffffffffffffffffffffffffffffffffffffffffff
@cA01~tB01_KU645197.1_96216_96367_0_1_0_0_1:0:0_0:0:0_244/1
CTGATCTTCTGGAAGCAGGGTGGAGCCTCATTTGTCTCTGGGACTCCAATTTCCATCCAAAGATGTAGCACATAGGAGGTTCCAAGGATCGCGAATCACATTAACAAGTGATACTCTTACTCTCTGCAGACCTGGAAAGCTGGCAGAGTC
+
ffffffffffffffffffffffffffffffffffffffffffffffffffffffffffffffffffffffffffffffffffffffffffffffffffffffffffffffffffffffffffffffffffffffffffffffffffffff
@cA01~tB01_KU645197.1_29246_29399_0_1_0_0_1:0:0_0:0:0_245/1
TTGCCCAGGAATGAATTACTGTTGGTCATGAAGCAACCCTGGCTGACTCAGCAGAGCAAGAGCTTTGCCTTAACAGAGTACGGAGCTCATGCACGCACACTTCGACTCACTGACTCATTCAGCCACGGCCCCATGCTCAGGCCGTGGAAA
+
ffffffffffffffffffffffffffffffffffffffffffffffffffffffffffffffffffffffffffffffffffffffffffffffffffffffffffffffffffffffffffffffffffffffffffffffffffffff
@cA01~tB01_KU645197.1_133059_133264_0_1_0_0_0:0:0_0:0:0_246/1
CTTTCTATGGATGAGTAGTCTCCACTATGCGTATGTACTACATTCTCTCTATCCATTTACCCACTGATGGGCAGGTAGGTTGACTCCTCATCTTGGCTACTGTGAACAGTGCTGCACCAATCATACGAGTGCAGATATCACTTCGATATA
+
ffffffffffffffffffffffffffffffffffffffffffffffffffffffffffffffffffffffffffffffffffffffffffffffffffffffffffffffffffffffffffffffffffffffffffffffffffffff
@cA01~tB01_KU645197.1_87566_87664_0_1_0_0_0:0:0_0:0:0_247/1
ACCAGCAACCCCTACACCCTTTTCTTTTCATTTTCAAAAATATTTATTGAGGTTAAATGTAACTATATAATTTACCACCTTTACCATTTTTAAAAGTAAAATCTAGTGGTCATAAATACCTTTATATGCTGGGCGTGGTGGTTCACAGTT
+
ffffffffffffffffffffffffffffffffffffffffffffffffffffffffffffffffffffffffffffffffffffffffffffffffffffffffffffffffffffffffffffffffffffffffffffffffffffff
@cA01~tB01_KU645197.1_67157_67262_0_1_0_0_0:0:0_0:0:0_248/1
TGGCTCTGTCTAGGACTTCAAGTACTATGTTGAATAGGATGGTGAGAGTGGGCATTCTTGTCTTGTTTCACTTATGAAGGGAACTTCTTCCAGCTTTTACTCATTCAGTATGATGTTGGTTGTGGGTTTGTCACAGGCGGCTCTTATTAT
+
ffffffffffffffffffffffffffffffffffffffffffffffffffffffffffffffffffffffffffffffffffffffffffffffffffffffffffffffffffffffffffffffffffffffffffffffffffffff
@cA01~tB01_KU645197.1_81075_81163_0_1_0_0_0:0:0_0:0:0_249/1
TTAGATATTTTGCATATTACACAGGAAGAAGAGTTTGAATCTCAGATAAAAGCAATAAAAATACATGAAAAGTCTTTCATGTTAGCACAGATTTTAGGCATCTCGTGTTCAGGAGGTTGGATCTGAGACGTGTTTTGAGTTGGTCATAGT
+
ffffffffffffffffffffffffffffffffffffffffffffffffffffffffffffffffffffffffffffffffffffffffffffffffffffffffffffffffffffffffffffffffffffffffffffffffffffff
@cA01~tB01_KU645197.1_92360_92189_1_0_0_0_0:0:0_0:0:0_24a/1
ACCCAGCAAGCCCTCCCTGCAAATGATTCTACCTCCCAAGCATAGCTTATATCCATCTGCTTCATCCACTTAGGGTCTAAATCAGCACCACATTTCACCAGTGGGGTGGCAATTGCCTTTTCCACAGTCTCCTAGATTCCAGTTACGCAC
+
ffffffffffffffffffffffffffffffffffffffffffffffffffffffffffffffffffffffffffffffffffffffffffffffffffffffffffffffffffffffffffffffffffffffffffffffffffffff
@cA01~tB01_KU645197.1_55101_54882_1_0_0_0_0:0:0_0:0:0_24b/1
ACCTGTGACAGAAACAAGCAGTGGGTCACTAAGGTCTGACCACTCGTAGGGAGAGTCACGGAAAGAGCCGAAGCATCTGTAGGTCCCTCCGTGGGTGGCAGGGCCCAGAGGAAAGTTGGCCTGGAAGGTTCCATTGACCTTGGGCACTGC
+
ffffffffffffffffffffffffffffffffffffffffffffffffffffffffffffffffffffffffffffffffffffffffffffffffffffffffffffffffffffffffffffffffffffffffffffffffffffff
@cA01~tB01_KU645197.1_44730_44838_0_1_0_0_0:0:0_0:0:0_24c/1
TTGCAGATGGTTAAATGGGAGGGCAGAAAATGAACGCACAAGTGGATCTATAAATGAATGGTCCATTGGGAAGCATCTGTGCATGAAATCTATTTTTTGTTTGTTCTTTTGTTTATTGAGACAGAGTCGCCCTCTGTCTTCCAGGCTACA
+
ffffffffffffffffffffffffffffffffffffffffffffffffffffffffffffffffffffffffffffffffffffffffffffffffffffffffffffffffffffffffffffffffffffffffffffffffffffff
@cA01~tB01_KU645197.1_135591_135731_0_1_0_0_0:0:0_0:0:0_24d/1
TGGAGGATAAATTCCTGGAGACTTGAGAGAGGGAAGGGAAGGGAACATCTGATGAGGGCGAGGTGTTTTAGAGAAGTTCCACTTGCCAAGGAATGAGCTCCTGTAGGTCATGAAGCAACCCTGGCTGACTCAGCAGAGCAAGAGCCTTGC
+
ffffffffffffffffffffffffffffffffffffffffffffffffffffffffffffffffffffffffffffffffffffffffffffffffffffffffffffffffffffffffffffffffffffffffffffffffffffff
@cA01~tB01_KU645197.1_122296_122411_0_1_0_0_0:0:0_0:0:0_24e/1
CTGGGTTTTGTACCCTGGAGCCACAGGAAGCACTCAGCTAAAGCACTGCATGACGCCTTCCTCCAGGAAGAACAGGAAGACAGCCCAGGCTGTTCTGAGACATTCCTCCTGATCTCAGGACGTTGCTGTCGTAGTTTTTTTTTGTTGCTC
+
ffffffffffffffffffffffffffffffffffffffffffffffffffffffffffffffffffffffffffffffffffffffffffffffffffffffffffffffffffffffffffffffffffffffffffffffffffffff
@cA01~tB01_KU645197.1_67877_68092_0_1_0_0_0:0:0_0:0:0_24f/1
TGATATTTTTTCCTCAAATGAGAGAGAGAAAGAAAGACACACAAACAACACAGGGAGAAAAAAAGCACACGTTACAGAGAGACAAAAAGGGAGACAGGGAACTGTGAATTTGGACTCTTGTGTCATAAGACAAATTCTAGATAACACGAC
+
ffffffffffffffffffffffffffffffffffffffffffffffffffffffffffffffffffffffffffffffffffffffffffffffffffffffffffffffffffffffffffffffffffffffffffffffffffffff
@cA01~tB01_KU645197.1_158461_158410_1_0_0_0_0:0:0_0:0:0_250/1
CCCCATCCCATGAAGTGCTCTCAATTGGCATCCCATTGATTCTGTCTCCCACTTTCTGCCTGTCATGGAAGCTTCTGGATGTCAGTGGCTGCAGGGGATGTGAGGATACAGTTCAGAACCAGGCAATGGTCTGTGAGCTGAAGGCAGGGG
+
ffffffffffffffffffffffffffffffffffffffffffffffffffffffffffffffffffffffffffffffffffffffffffffffffffffffffffffffffffffffffffffffffffffffffffffffffffffff
@cA01~tB01_KU645197.1_129039_128990_1_0_0_0_0:0:0_0:0:0_251/1
GTTTCTTAACTTGTCCTTGACCTGGGTTCCAGTGTTGGTTTCCTGTTGCTGCTGTAGAAAATTATCAGAAGCATGGCAGCAGGAGAGAGCACACTAACCCCTTCCAATTCTGGAGACAGAAATCGGACCCTGTTTGTCGTGGGTAAAATC
+
ffffffffffffffffffffffffffffffffffffffffffffffffffffffffffffffffffffffffffffffffffffffffffffffffffffffffffffffffffffffffffffffffffffffffffffffffffffff
@cA01~tB01_KU645197.1_19050_18906_1_0_0_0_0:0:0_0:0:0_252/1
GGATTGAGAGCAGCCTGGCCAACATAGTGAAACCGTGTCTCTGCTAAAAATCCAAAAATTAGCCATGCCTGGTGGCAGGCACCTGTAACGCCAGCTACTCAAGAGGCTGAGGCACGAGAATCGCTTGAACCTGGGAGGCGGAGGTTGCAG
+
ffffffffffffffffffffffffffffffffffffffffffffffffffffffffffffffffffffffffffffffffffffffffffffffffffffffffffffffffffffffffffffffffffffffffffffffffffffff
@cA01~tB01_KU645197.1_85108_84939_1_0_0_0_0:0:0_0:0:0_253/1
GTAGGTCCCTGCAAGGGCACGCATCATGGAACCGATGGAGAAATTGGCCTTGGAGACCCCATCATGGATCTGTCCAACGAGGCGTGAGGGGTCCTTAGAGATCCACTCTTTGTGCAGAAAGAAGTGCTCAAACATGATATCTGACCAACA
+
ffffffffffffffffffffffffffffffffffffffffffffffffffffffffffffffffffffffffffffffffffffffffffffffffffffffffffffffffffffffffffffffffffffffffffffffffffffff
@cA01~tB01_KU645197.1_20907_21180_0_1_0_0_0:0:0_1:0:0_254/1
TGCAGGTAGGCACTGAGGGTGAGTTTAACTTCAGTCCAGGAAGGGCCTGCCTACCAAGACTCACAGCCCAGTGAGGGCAGCAAGGGAGGCCTGGTTTGCCTGCAGATGGATCGGTCCATCATGATCTTTCTTTCCAGGGTTCTTCTTGCT
+
ffffffffffffffffffffffffffffffffffffffffffffffffffffffffffffffffffffffffffffffffffffffffffffffffffffffffffffffffffffffffffffffffffffffffffffffffffffff
@cA01~tB01_KU645197.1_60341_60127_1_0_0_0_1:0:0_1:0:0_255/1
TCCCACGCTCATGGATCATAAGAATTAATATTGTTAAAATGACCATACTGGCTAAAGCAATCTACAGATTCAGTGCAATTCTTATATGAAAATAGTAACACCAGTTTTCACAGAATTAGAAAAAGCAATCCTAAAATTCATACAGAACCA
+
ffffffffffffffffffffffffffffffffffffffffffffffffffffffffffffffffffffffffffffffffffffffffffffffffffffffffffffffffffffffffffffffffffffffffffffffffffffff
@cA01~tB01_KU645197.1_133550_133406_1_0_0_0_0:0:0_0:0:0_256/1
GGCAAAAGAAATGCTGGCAAGGTGGTAGAGAAAGGAGAACCCTGGTACCCTGTTGGGAGGAGTGTAAATTAGTACAGCCATTACGGAGAAAAGTATGGAAGTCCTTTAAAGAACTAAAAAGAGGTTGGGTGCGGTGGATCATGCCTGTAA
+
ffffffffffffffffffffffffffffffffffffffffffffffffffffffffffffffffffffffffffffffffffffffffffffffffffffffffffffffffffffffffffffffffffffffffffffffffffffff
@rand_0_0_0_0_1_1_0:0:0_0:0:0_257/1
CAGGTATATAAGCGCTTGAAGGACGTATAGAATACTGGTTTGCATTGGTTCTGCGCATATATAGTTCGTAAAGGTTGTTAATCGAGAATTGCGAGTCGTCAGGTGCTTGACCGTATAATGAACTGGTTTGGATTAACGGCGACGAAATTT
+
ffffffffffffffffffffffffffffffffffffffffffffffffffffffffffffffffffffffffffffffffffffffffffffffffffffffffffffffffffffffffffffffffffffffffffffffffffffff
@cA01~tB01_KU645197.1_71175_71040_1_0_0_0_0:0:0_0:0:0_258/1
TGTGCCCTGATCCCACCCTCACACCATGCTGCATCTTCTCTCCACATCTGTCCATGCTTCTCTCCATCATCAGCAGGAAGCTCCTCAGCTAAGGCTCTAGGACCATAGGACATGGGACAGACATTGGCTTTCCTCACCTGTGACAGAAAC
+
ffffffffffffffffffffffffffffffffffffffffffffffffffffffffffffffffffffffffffffffffffffffffffffffffffffffffffffffffffffffffffffffffffffffffffffffffffffff
@cA01~tB01_KU645197.1_29387_29578_0_1_0_0_0:0:0_0:0:0_259/1
CCGTGGAAAAGGCAATTCCCAGCACTGCAGGAGGCCAAGGCGGGTGGATCACTTGAAGTCAGGAGTTCCAGACCAGCCTGGCCAAAATGGTGAAACCCTGTCTCTATGAAAAATACAAAAATTAGCCGAGCATGGTGGTGCATCCCTGTA
+
ffffffffffffffffffffffffffffffffffffffffffffffffffffffffffffffffffffffffffffffffffffffffffffffffffffffffffffffffffffffffffffffffffffffffffffffffffffff
@rand_0_0_0_0_1_1_0:0:0_0:0:0_25a/1
ATTCAGGCTGTCTAGAATAAGTGGTTCGGAGTGAATCAGGCTGATATTTCTTCTCGGGGGACCGCGGCGCATATTGACCTAAGGTGTGTTGATGGCGTTTAAAGTTAATAATAAAACGTGTATGCCAAAGTCTTTGATAGATGCATCCTA
+
ffffffffffffffffffffffffffffffffffffffffffffffffffffffffffffffffffffffffffffffffffffffffffffffffffffffffffffffffffffffffffffffffffffffffffffffffffffff
@cA01~tB01_KU645197.1_128207_128397_0_1_0_0_0:0:0_1:0:0_25b/1
GCGGCTCCACATCCTCCTCTCTAAGGCGGTGCCTCCTTCTCCCCACGGTGGTCAGGACAAGCCCTTGCTGTCTGCCTGGCCAAGCCCTGTGGTGCCTCCAGGATATGTGATTCTTCAGTGTCATTCTTATCTTGGGTTTAACAACTTCAG
+
ffffffffffffffffffffffffffffffffffffffffffffffffffffffffffffffffffffffffffffffffffffffffffffffffffffffffffffffffffffffffffffffffffffffffffffffffffffff
@cA01~tB01_KU645197.1_114641_114792_0_1_0_0_0:0:0_0:0:0_25c/1
ACAGATGATAGATGGATAGATATAGATAGATGATAAATAGGTAGATGATAGATAATAGGTTATAGATACATAGATGATGATTGATTGATTCATTAATAGATGAGACATAGAGATGATGATGATGAAGACAGATAGATAATACATAGAGAT
+
ffffffffffffffffffffffffffffffffffffffffffffffffffffffffffffffffffffffffffffffffffffffffffffffffffffffffffffffffffffffffffffffffffffffffffffffffffffff
@cA01~tB01_KU645197.1_133609_133838_0_1_0_0_1:0:0_0:0:0_25d/1
TTTCTCCGTAATGGCTGTACTAATTTACACTCCTCCCAACAGGGTACCAGGGTTCTCCTTTCTCTACCACCTTGCCAGCATTGCTTTTGCCTGTCTTGCAGCTAAAAGCCATTTTATTTTATTTCATTTTATTTTGAGATGGAGTTTTGC
+
ffffffffffffffffffffffffffffffffffffffffffffffffffffffffffffffffffffffffffffffffffffffffffffffffffffffffffffffffffffffffffffffffffffffffffffffffffffff
@cA01~tB01_KU645197.1_39353_39467_0_1_0_0_0:0:0_0:0:0_25e/1
CATTGAAAGATGGAGATGTGGGGATGAATTGCAGAGATTCCAAAGAGAACTAGAGAGACCGAGAGGCAGAGCAAGACAGATGATAGATGGATAGATATAGATAGATGATAAATAGGTAGATGATAGATAATAGGTTATAGATACATAGAT
+
ffffffffffffffffffffffffffffffffffffffffffffffffffffffffffffffffffffffffffffffffffffffffffffffffffffffffffffffffffffffffffffffffffffffffffffffffffffff
@cA01~tB01_KU645197.1_74831_74939_0_1_0_0_0:0:0_0:0:0_25f/1
CTTTTTTCCATGTAAAATAACATATTCACAAGATATGGCGACTAGGACAGGAACATTTTGGGGTGGGGCGGCATTCTTATCCTTTCCACAAATGGTAAACAAGGTGCATTTGGCCTCTGCTCTTGGACACTGATATTGCAAAGGATTAAA
+
ffffffffffffffffffffffffffffffffffffffffffffffffffffffffffffffffffffffffffffffffffffffffffffffffffffffffffffffffffffffffffffffffffffffffffffffffffffff
@cA01~tB01_KU645197.1_44062_43888_1_0_0_0_0:0:0_0:0:0_260/1
GAGCTACAGCACTGTAAGATAATTAAAAAACCGTTTTGTTTTCACCCACGAATCTTGTGGAAATTTGTTATGGCAACAATAGGAAAAGGTTCCACACTGCACAGCCTGAGCATGGGGCCGTGGCTGAATGAGTCAGTGAGTCGAAGTGTG
+
ffffffffffffffffffffffffffffffffffffffffffffffffffffffffffffffffffffffffffffffffffffffffffffffffffffffffffffffffffffffffffffffffffffffffffffffffffffff
@cA01~tB01_KU645197.1_4680_4480_1_0_0_0_1:0:0_0:0:0_261/1
CAGGGCCATGGCTGTGGTTTCCCACCTCTTCTGGTACAATGACAGCAGCCACACTGCAGCCCCTACCATCATGGAAACGCTGAAGTGTGTGAGTAACACCTTTGTCCTCAGAGGATCTGCTGTTCCTACCACTTCCCAACCACACACCCC
+
ffffffffffffffffffffffffffffffffffffffffffffffffffffffffffffffffffffffffffffffffffffffffffffffffffffffffffffffffffffffffffffffffffffffffffffffffffffff
@cA01~tB01_KU645197.1_98491_98578_0_1_0_0_0:0:0_0:0:0_262/1
GGATATCTGGGCCTGGAGTGGACATATGGGCCTAGGATGGAGATATGGGCTTGGGGTGGAGATATGGGCCTGGATTGGAGATATGGGTCTAGGGTGGAAATATTGGCCTGGAGTGGAGATATGGGCCTGGAGTGGAGATATGGGCTTGGG
+
ffffffffffffffffffffffffffffffffffffffffffffffffffffffffffffffffffffffffffffffffffffffffffffffffffffffffffffffffffffffffffffffffffffffffffffffffffffff
@cA01~tB01_KU645197.1_143954_143734_1_0_0_0_0:0:0_0:0:0_263/1
GTGAATGGAATATCAGCCAATTCATGAACTGAGCCCCCTCAGAGGATTTGGAATGTCAGGGCCATGGCTGTGGTTTCCCCCCTCTTCTGGTAGAAAGACCGCAGCCACACTGCAGTCCCTACCGTCACGGAAACGCTGGAGGGTGTCAGT
+
ffffffffffffffffffffffffffffffffffffffffffffffffffffffffffffffffffffffffffffffffffffffffffffffffffffffffffffffffffffffffffffffffffffffffffffffffffffff
@cA01~tB01_KU645197.1_102871_102956_0_1_0_0_1:0:0_0:0:0_264/1
TGCTCCATTTATTGAAAAGACCGTCGTTTCCTGATTGCAGGTTCTTGGCACGTACAATCGTCAAAGTCCATTGGATGTGAATGCATGAATTATATCTGTGTTCTTCATTCTGCTCCATTGATCTAAGGGCCTTTATGCCAATGTCATGCT
+
ffffffffffffffffffffffffffffffffffffffffffffffffffffffffffffffffffffffffffffffffffffffffffffffffffffffffffffffffffffffffffffffffffffffffffffffffffffff
@cA01~tB01_KU645197.1_154262_154076_1_0_0_0_1:0:0_0:0:0_265/1
TCTGAACTCACTCCAAGGAGTATTAGCGTTTACCTCCCCATGATCTATCTGTATCTCCACAGGTGATTGGAAGTAGGGGTGACGTGGGGGATTTGGGTGAGGGGGCAAGTTTCTTGTGATGAACAGAGCACTTTCCCTATTTCAGGGCCT
+
ffffffffffffffffffffffffffffffffffffffffffffffffffffffffffffffffffffffffffffffffffffffffffffffffffffffffffffffffffffffffffffffffffffffffffffffffffffff
@cA01~tB01_KU645197.1_89496_89397_1_0_0_0_0:0:0_0:0:0_266/1
GAATAAAACTGCATCTATACCTGTCACCATAAACAAAAATCAAATGAAAATGGATTAAAAACATGAGTCTAAGGCCTGAACCTATGAAACATGTAGAAGAAAATAATGGGGAAGACATTTGTCTGACGAAAGACATTTTGTTTAAAACCT
+
ffffffffffffffffffffffffffffffffffffffffffffffffffffffffffffffffffffffffffffffffffffffffffffffffffffffffffffffffffffffffffffffffffffffffffffffffffffff
@cA01~tB01_KU645197.1_48111_47883_1_0_0_0_0:0:0_0:0:0_267/1
CCCATCCCATGAATAGCTCTGAGTTCCCATCCCATTGATTCTGTCTCCCACTTTCTGCCTGTCATGGAACCTTCTCCTGGATGTGAGTGGCTGCAGGGGACATGGGGATACAGTTCAGAATCAGGCAACGGTCTGTGAGTTGAAGGCAGG
+
ffffffffffffffffffffffffffffffffffffffffffffffffffffffffffffffffffffffffffffffffffffffffffffffffffffffffffffffffffffffffffffffffffffffffffffffffffffff
@cA01~tB01_KU645197.1_132960_132880_1_0_0_0_0:0:0_0:0:0_268/1
TAGAGAGAATGTAGTACATACGCATAGTGGAGACTACTCATCCATAGAAAGAATAACATCCTGTCATTTGCAGCCACATGGATGGAACTGGAGGTCATTACAAAGATTCCCATTTCTCACCCATATACAGGAGCTAAAAGGTGGATCTCA
+
ffffffffffffffffffffffffffffffffffffffffffffffffffffffffffffffffffffffffffffffffffffffffffffffffffffffffffffffffffffffffffffffffffffffffffffffffffffff
@cA01~tB01_KU645197.1_152715_152742_0_1_0_0_0:0:0_0:0:0_269/1
TAAATGAATGATCTATTGAGAAGCATCTGTGCATGAAATCTATTTATTTATGTATTTACCTACTTGTTTATTGAGACGGAGCCTTGCTCTGTCGTCCAGGCTAGAGTGCGGTGGCATGATCTCGGCTCACTGCAACCTCCACCTCCTGGG
+
ffffffffffffffffffffffffffffffffffffffffffffffffffffffffffffffffffffffffffffffffffffffffffffffffffffffffffffffffffffffffffffffffffffffffffffffffffffff
@cA01~tB01_KU645197.1_159230_159030_1_0_0_0_0:0:0_0:0:0_26a/1
GGAAGTAAGCCAGTTAGGTTGGAGAGGTGGGCAGGGGTCAAGTGAAATAGATACTTGTGGGCTAAGCAAAGGAGTGTGTTTTCTCTGCAGCAGGCAGTGGCGACCTTAGGCATTTGTAAGCAAGAGAGAGGCATGTTCAGATTCGTGGTG
+
ffffffffffffffffffffffffffffffffffffffffffffffffffffffffffffffffffffffffffffffffffffffffffffffffffffffffffffffffffffffffffffffffffffffffffffffffffffff
@cA01~tB01_KU645197.1_19408_19508_0_1_0_0_0:0:0_0:0:0_26b/1
GTGTGGTTTTTGCTGATAAAGTACAATTCTAAGATTGTAAATAATTGCATAATCCTTCCCTGGGAATTTAAATCATTTTAACTGGTTCTGCTGTAATACTAGAAATACAAGCATGAAAAATTCTAATGGTTTATTAGTCACAATGACTCT
+
ffffffffffffffffffffffffffffffffffffffffffffffffffffffffffffffffffffffffffffffffffffffffffffffffffffffffffffffffffffffffffffffffffffffffffffffffffffff
@cA01~tB01_KU645197.1_33296_33144_1_0_0_0_0:0:0_0:0:0_26c/1
TGGGTGATTGGTTTCGAGATCTCCACTCAGATACCAAAATCTGTAGATGCTCAAGCCTCTTATATGAAATGGCACAGAGTTTGCAAATAACCTATGCACATCCTCCTGTATACATGAAATCATCTCTAGATTACTTATAATTCCTGATGC
+
ffffffffffffffffffffffffffffffffffffffffffffffffffffffffffffffffffffffffffffffffffffffffffffffffffffffffffffffffffffffffffffffffffffffffffffffffffffff
@cA01~tB01_KU645197.1_74512_74695_0_1_0_0_0:0:0_0:0:0_26d/1
GTTCCAGGCAAGAATCTGCTTCCTCACTTTTCCCAGCTCCTAGAGGCTCCCACATTCCTTGGCTCCTGGTCCCCGTCTTCCTCCCTCAAAGTCCACAAAGGCTGGTCACGCCTCTCACACGGCATCACTCAGACCCTTCTTCCTTGTCCA
+
ffffffffffffffffffffffffffffffffffffffffffffffffffffffffffffffffffffffffffffffffffffffffffffffffffffffffffffffffffffffffffffffffffffffffffffffffffffff
@cA01~tB01_KU645197.1_137243_137444_0_1_0_0_0:0:0_1:0:0_26e/1
GGAATCTAGGAGACCGTGGAAAAGGCAATTCCCGACCCACTGGTGAAATGTGGTGCTGATTTTGACACTAAGTGGATGAAGCAGATGGATATAAGCTATGCTTGTGAGGTAGAATCATTGGCTGGAAAGGCTTGCTGGGTTTGATTTTCC
+
ffffffffffffffffffffffffffffffffffffffffffffffffffffffffffffffffffffffffffffffffffffffffffffffffffffffffffffffffffffffffffffffffffffffffffffffffffffff
@rand_0_0_0_0_1_1_0:0:0_0:0:0_26f/1
ATTAAATCAACTAGCTGGCCAAAATGGTACTATGATCGGCCATTAGCGCGTATGATTGTTTCGGTACATACTATCTGCATGGGGACATGCGCATGATCCGTCTCAGCTGATCTAGAGACTGCTGTGTACGTCAATGGGCCAAGATCCACT
+
ffffffffffffffffffffffffffffffffffffffffffffffffffffffffffffffffffffffffffffffffffffffffffffffffffffffffffffffffffffffffffffffffffffffffffffffffffffff
@cA01~tB01_KU645197.1_80872_80721_1_0_0_0_0:0:0_0:0:0_270/1
TTCATGATTGTATTTCTAGTATTACAGCAGAACCAGTTCAAATGATTTAAACTCCCAGGGAAGGATTATGCAATTATTTACAATCTTAGAATTGTACTTTATCAGCAAAAATCACAACATGTAAATTCTGGATTTTTGTAGATTTATCTA
+
ffffffffffffffffffffffffffffffffffffffffffffffffffffffffffffffffffffffffffffffffffffffffffffffffffffffffffffffffffffffffffffffffffffffffffffffffffffff
@cA01~tB01_KU645197.1_134805_134903_0_1_0_0_0:0:0_0:0:0_271/1
AGAATGATTGAACCCAGGAGGCTGAGGTTGCAGTGAACCGAGATTGCACCTTTGCACTCCAGCCTGAGTGACAGAGCAAGACTCCATCTCAAAAGAAAAAATAAAAAACCATTGGATGTAAATGCATGGAATATATCTGTGTTATTCATT
+
ffffffffffffffffffffffffffffffffffffffffffffffffffffffffffffffffffffffffffffffffffffffffffffffffffffffffffffffffffffffffffffffffffffffffffffffffffffff
@cA01~tB01_KU645197.1_158969_158859_1_0_0_0_0:0:0_0:0:0_272/1
CCCCTCAAGACCTGACTGTGGTGCTCGTGGGCAGGAGACAACTTTGGATCTGGGCTCAGCATTTGGAAGTTCCGTGTACACGCTGGTATCTGTTAGGGGTGTCTTGGGCCTCTGAGAAGGGCGACTGATTTTTCTCTGTATGAAAACGCA
+
ffffffffffffffffffffffffffffffffffffffffffffffffffffffffffffffffffffffffffffffffffffffffffffffffffffffffffffffffffffffffffffffffffffffffffffffffffffff
@cA01~tB01_KU645197.1_142092_142339_0_1_0_0_0:0:0_0:0:0_273/1
AAACTACATGGCAGCCTTTGTCAACTATGAAGGGACTGTGTATCCACAGATGTATTTTAGACACAGTTTTCTGCCCAGTGGTTCTCTGTATCCCCTCTCATGAGGATGCTGCATTTCATATAAACTTATAGAACCCCTTAAAATTTGGTA
+
ffffffffffffffffffffffffffffffffffffffffffffffffffffffffffffffffffffffffffffffffffffffffffffffffffffffffffffffffffffffffffffffffffffffffffffffffffffff
@cA01~tB01_KU645197.1_82560_82459_1_0_0_0_1:0:0_0:0:0_274/1
CCCAGTCTTCACAGAGCTTGACTCAGGAAAGGGAAAGAAAGGCCGGGGAGGGCAAGGTCAGAAATGTGGGCCGAGCATCCGAGGGTCCCCTCTTCCTAGTGTATGAGAGACTCCCCGACAGGACTTGCCTCCCATTTCAGGAAAATCCTC
+
ffffffffffffffffffffffffffffffffffffffffffffffffffffffffffffffffffffffffffffffffffffffffffffffffffffffffffffffffffffffffffffffffffffffffffffffffffffff
@cA01~tB01_KU645197.1_25351_25569_0_1_0_0_0:0:0_0:0:0_275/1
TCTCCTTCCAGGTCTATATGAGAAACCTTCTCTCTCAGCCCAGCCGGGCCCCACGGTTCTGGCAGGAGAGAGCGTGACCTTGTCCTGCAGCTCCCGGAGCTCCTATGACATGTACCATCTATCCAGGGAGGGGGAGGCCCATGAACGTAG
+
ffffffffffffffffffffffffffffffffffffffffffffffffffffffffffffffffffffffffffffffffffffffffffffffffffffffffffffffffffffffffffffffffffffffffffffffffffffff
@cA01~tB01_KU645197.1_21115_21096_1_0_0_0_0:0:0_0:0:0_276/1
CCCACAGAACTTGACTCTGCCAAGGGAATGAAAGGCCAGGGAGGCGAGGTCGGAACTGTGGGCCGAGCACCCCAGGGTCCCCTCTTCCTAGTTTATGAGAGGCTCCCTGACAGGACTTCCCTCCTGTTTCAGGAAAATCCTCTTATGTGG
+
ffffffffffffffffffffffffffffffffffffffffffffffffffffffffffffffffffffffffffffffffffffffffffffffffffffffffffffffffffffffffffffffffffffffffffffffffffffff
@cA01~tB01_KU645197.1_152661_152479_1_0_0_0_0:0:0_0:0:0_277/1
GACGACAGAGCAAGGCTCCGTCTCAATAAACAAGTAGGTAAATACATAAATAAATAGATTTCATGCACAGATGCTTCTCAATAGATCATTCATTTATTGGTCCCCTTGTGCCTACATTTTCTGCCCTCCCATTTAACCATCTGCAAGATC
+
ffffffffffffffffffffffffffffffffffffffffffffffffffffffffffffffffffffffffffffffffffffffffffffffffffffffffffffffffffffffffffffffffffffffffffffffffffffff
@cA01~tB01_KU645197.1_83523_83289_1_0_0_0_0:0:0_0:0:0_278/1
TATTCAATCTCCCTTGACCCCAAATACAGCCAGGGCCTGGGTGATGGGACCCTGACGGACAGCCCCACCAGAAGCTCTGGGATTCAGGAGGTGGGACAGTGAGAAGCCCAGACGGAAAGCCTCTGACCTGTGACCATGATCACCATGGGG
+
ffffffffffffffffffffffffffffffffffffffffffffffffffffffffffffffffffffffffffffffffffffffffffffffffffffffffffffffffffffffffffffffffffffffffffffffffffffff
@cA01~tB01_KU645197.1_73801_73954_0_1_0_0_0:0:0_0:0:0_279/1
ACCCACTGAACCAAGCTTCAAAACTGGTAAGTGAAGGACCCCTCTTATCTCTGCTTTTGGAAACCTGGGGAGGTAGAAGCCTTGGATTCAAGCGTTGGCTCAGCACCTGCCAGCTCTGTGATTGTGGGCCTGTCTTCCATTGTCTCTGAA
+
ffffffffffffffffffffffffffffffffffffffffffffffffffffffffffffffffffffffffffffffffffffffffffffffffffffffffffffffffffffffffffffffffffffffffffffffffffffff
@cA01~tB01_KU645197.1_146284_146456_0_1_0_0_1:0:0_0:0:0_27a/1
TCGTTGGACAGATCCATGATGGGGTCTCCAAGGCCAACTTCTCCATCGGTCCCTTGATGCCTGTCCTTGCAGGAACCTACAGATGTTATGGTTCTGTTCCTCACTCCCCCTATCAGTTTTCAGCTCCCAGTGACCCCCTGGACATCGTGA
+
ffffffffffffffffffffffffffffffffffffffffffffffffffffffffffffffffffffffffffffffffffffffffffffffffffffffffffffffffffffffffffffffffffffffffffffffffffffff
@cA01~tB01_KU645197.1_49238_49421_0_1_0_0_0:0:0_0:0:0_27b/1
ACATGTCTGCCCCCATGGTTTCGGTAATGGGACTCTTTTCTTGCCTAAGGCTTCCGGTGTTATCAGTACCATGTCCATATAATCCCATCTGTTCCCCACTGAGTTCTCATCCCCGGACTCTGAGTTTCTGGAAGCAGGGTGGAGCCTCAT
+
ffffffffffffffffffffffffffffffffffffffffffffffffffffffffffffffffffffffffffffffffffffffffffffffffffffffffffffffffffffffffffffffffffffffffffffffffffffff
@cA01~tB01_KU645197.1_120077_120237_0_1_0_0_1:0:0_0:0:0_27c/1
AGGCTACAGTGCAGTGTCACCATCTTGGCTCACTGCAACCTGCACCTTCTGGATCCAAGTGATTCTCCTGCGTCAGCCTCTCGAGTATCTGGGATTACAGGCAACTGCCACCATGCCCGGCTAATTCTTTTTGTATATTTTTTGTAGAGG
+
ffffffffffffffffffffffffffffffffffffffffffffffffffffffffffffffffffffffffffffffffffffffffffffffffffffffffffffffffffffffffffffffffffffffffffffffffffffff
@cA01~tB01_KU645197.1_100750_100928_0_1_0_0_1:0:0_0:0:0_27d/1
CAGGTGTGAGGGGAGCTGTGACAAGGAAGAACCTCCCTGAGGAAACTGCCTCTTCTTCCAGGTCTATTTGGGAAACCTTCACTCTCAGCCCAGCCGGGCCCCTCGGTTCGCACAGGAGAGAACGTGACCTTGTCCTGCAGCTCCAGGAGC
+
ffffffffffffffffffffffffffffffffffffffffffffffffffffffffffffffffffffffffffffffffffffffffffffffffffffffffffffffffffffffffffffffffffffffffffffffffffffff
@cA01~tB01_KU645197.1_50606_50383_1_0_0_0_0:0:0_0:0:0_27e/1
TTTAAATTCCCAGGGAAGGATTATGCAATTATTTACAATCTTAGAATTGTACTTTATCAGCAAAAACCACACCTGTAAATTCTGGAGTTTTGTAGTTTAATCTAAAATTTGTCTCATGACCCAAGATTCCAGAGTCCCAACTCTGGAGTT
+
ffffffffffffffffffffffffffffffffffffffffffffffffffffffffffffffffffffffffffffffffffffffffffffffffffffffffffffffffffffffffffffffffffffffffffffffffffffff
@cA01~tB01_KU645197.1_121668_121860_0_1_0_0_0:0:0_0:0:0_27f/1
GAGTGAGTCCAGATCTTGGAATCAGAGATCAGCGTCAGCACTAGCTCCTGCTCCCCTTTCCTACTAATTCACAGGAGGACAGGTGGTATTGAAGCAATAGATGGCCGAGGGTGTGGTCCTTCCCCCAGCCTCTGGGGTAGAACAGCAGCC
+
ffffffffffffffffffffffffffffffffffffffffffffffffffffffffffffffffffffffffffffffffffffffffffffffffffffffffffffffffffffffffffffffffffffffffffffffffffffff
@cA01~tB01_KU645197.1_76029_76214_0_1_0_0_0:0:0_1:0:0_280/1
AAGGAAGAGACCTATTATAATATAACACACAAGGTTCTGAACGGTGGCTCACACCTGTAACCCAACATTTTGGGAGGCTGAGGAGGCTGGATCAAGTGAGATCAGGAGTTCGAGATCAGCCTGGACAACATGGTGAAACCCCATCTCTAC
+
ffffffffffffffffffffffffffffffffffffffffffffffffffffffffffffffffffffffffffffffffffffffffffffffffffffffffffffffffffffffffffffffffffffffffffffffffffffff
@cA01~tB01_KU645197.1_148857_149056_0_1_0_0_0:0:0_0:0:0_281/1
GATCATTTAAGATCAGGGACTCGAGATCAGCCTGGCCAACATGCGGGAAATTCATCTTTACTAAACAGACAAGAAAAATTAGCCAAGCATGCCGGCATGCACCTGTAGTCCTAGCTACTTGGGAGGCTGAGGCAGGAGAAGCACTTAAAG
+
ffffffffffffffffffffffffffffffffffffffffffffffffffffffffffffffffffffffffffffffffffffffffffffffffffffffffffffffffffffffffffffffffffffffffffffffffffffff
@cA01~tB01_KU645197.1_5486_5334_1_0_0_0_0:0:0_0:0:0_282/1
CAATTATTCTTCCCACCACAGCACCCATTTCCCTGTATTCAATCCCCCTTTACCACAAATACAGTCAGGGCCTGCGTGATGGGACCCTCAAGGACATGCCCAACAGAAGCTCTGGGATTCAGGAGGTGGGACAAGGAGAATCCAAGACAG
+
ffffffffffffffffffffffffffffffffffffffffffffffffffffffffffffffffffffffffffffffffffffffffffffffffffffffffffffffffffffffffffffffffffffffffffffffffffffff
@cA01~tB01_KU645197.1_143617_143807_0_1_0_0_0:0:0_0:0:0_283/1
CTTCTTGCTGCAGGGGGCCTGGCCACTCATGGGTGAGTCCTTCCCCAAACCTTAGGGTGTCATCTCCCCACATAAGAGGATTTTTCTGAAACAGGAGGGAAGTCCTGTCGGGGAGTCTCTCATAAACTAGGAAGAGGGGACCCTTGGATA
+
ffffffffffffffffffffffffffffffffffffffffffffffffffffffffffffffffffffffffffffffffffffffffffffffffffffffffffffffffffffffffffffffffffffffffffffffffffffff
@cA01~tB01_KU645197.1_144606_144762_0_1_0_0_0:0:0_1:0:0_284/1
CGGGGTTCACGCCCACACTCCCTCACTGGGTGGTCGACACCCAGCAACCCCCTGGTGATCATGGTCACAGGTCAGAGGCTTTCTGTCTGGGCTTCTCACTGTCCCACCTCCTGAATCCCAGAGCTTCTGGTGGGGGTGTCCATCAGGGTC
+
ffffffffffffffffffffffffffffffffffffffffffffffffffffffffffffffffffffffffffffffffffffffffffffffffffffffffffffffffffffffffffffffffffffffffffffffffffffff
@cA01~tB01_KU645197.1_35376_35229_1_0_0_0_0:0:0_0:0:0_285/1
AAGCCCATATCGCCAATCCAGGCCCATATCTCCAATCCAGGCTCAGATCTCCACCCTGGGCCCATATCTCCAATCCAGGCCCTTATCTCCACTCCAGGTCCATATCTCCTCTCCAGTCCCATATCTCCACTCCAGGCCCATATATCCTCT
+
ffffffffffffffffffffffffffffffffffffffffffffffffffffffffffffffffffffffffffffffffffffffffffffffffffffffffffffffffffffffffffffffffffffffffffffffffffffff
@cA01~tB01_KU645197.1_23889_23669_1_0_0_0_0:0:0_0:0:0_286/1
CTGTGTCTGTCCTCTGTTATGACACCTGGTCTGTACTTGTGTCTCCTGTTTCTCTGTCTCTGTTGGTACAGACCTCACCAAGTCAGTCTCTCTCCATAAGAATACCAAGCTCATCTTCCTTACAACTACCTGGGGGTTCCAAGTCGTGGA
+
ffffffffffffffffffffffffffffffffffffffffffffffffffffffffffffffffffffffffffffffffffffffffffffffffffffffffffffffffffffffffffffffffffffffffffffffffffffff
@cA01~tB01_KU645197.1_108965_109148_0_1_0_0_0:0:0_1:0:0_287/1
CAATTCGAAGATTGTAAATAATTGCATAATCCTTTCCTGGGAATTTAAATCATTTTAACTGGTTTTGCTGTAATACTAGAAATACAAGCATGAAAAATTCTAATGGTTTATTAGTCACAATGACTCCGAAAACATTAATAATACCTATTA
+
ffffffffffffffffffffffffffffffffffffffffffffffffffffffffffffffffffffffffffffffffffffffffffffffffffffffffffffffffffffffffffffffffffffffffffffffffffffff
@cA01~tB01_KU645197.1_25555_25711_0_1_0_0_0:0:0_0:0:0_288/1
CCCTGCCACCCACGGAGGAACCTACAGATGCTTCGGCTCTTTCCGTGACTCTCCCTACGAGTGGTCAAACTCGAGTGACCCACTGCTTGTTTCTGTCACAGGTGAGGAAAGCCCATGGCTGTCCCATGTCCTATGATCCTAGAGCCTTAG
+
ffffffffffffffffffffffffffffffffffffffffffffffffffffffffffffffffffffffffffffffffffffffffffffffffffffffffffffffffffffffffffffffffffffffffffffffffffffff
@rand_0_0_0_0_1_1_0:0:0_0:0:0_289/1
GCGCACACCTACACTAGGCTTAGCGACACGGCGTTGCTGGGTTATTCTCTTTATAACACATTGGGGCTCGCGCTCAACTATTGGGCGTAGCGCATGCCTATTTCTAGTTATCATCCTCAGCACGGGGGCGATGGGCGCCATGCGCTGCCC
+
ffffffffffffffffffffffffffffffffffffffffffffffffffffffffffffffffffffffffffffffffffffffffffffffffffffffffffffffffffffffffffffffffffffffffffffffffffffff
@cA01~tB01_KU645197.1_28975_28854_1_0_0_0_0:0:0_0:0:0_28a/1
AGAAGGATGTCAGATTGCCAATCATTTTTCTAGCTTGTAGGAGATCTCAGCTCCATAAAATGAGAGATTAAGAGATTTCACAGAGCCCTGTTTTGGGTCCAGATCCCTTTCGCTGTTGGAGTATCTGGAGTTTGGAGATGGTAGAAGACA
+
ffffffffffffffffffffffffffffffffffffffffffffffffffffffffffffffffffffffffffffffffffffffffffffffffffffffffffffffffffffffffffffffffffffffffffffffffffffff
@cA01~tB01_KU645197.1_79309_79195_1_0_0_0_0:0:0_0:0:0_28b/1
GCAGACATGTTTATTTGAAGAGGAGAGAACTACACTGAAATCAAAAAAATTTTATAAGGTTTGCTGATGCCAGAAGGCTGAAAAATAGTCTGAGGAAAGGTGGAACAGCACGAGGGAAGGTGGAACAGCACGTGTCTAAGTGCCGTGTTA
+
ffffffffffffffffffffffffffffffffffffffffffffffffffffffffffffffffffffffffffffffffffffffffffffffffffffffffffffffffffffffffffffffffffffffffffffffffffffff
@cA01~tB01_KU645197.1_159879_159988_0_1_0_0_0:0:0_0:0:0_28c/1
AGAGTCATAGGCCTTGTTAGTCTCATCTCCACAGGGACACATGTCAACACATCATCTTTCATACTATAAATATACAGTCGCTCCTCCATATCTGTGGGGTTTACAGGTGTTTATTGAACCAAATATAAATCAAAAATATTCAGAGAAAAA
+
ffffffffffffffffffffffffffffffffffffffffffffffffffffffffffffffffffffffffffffffffffffffffffffffffffffffffffffffffffffffffffffffffffffffffffffffffffffff
@cA01~tB01_KU645197.1_105267_105256_1_0_0_0_0:0:0_0:0:0_28d/1
TTCTACCTCACAGACATATCTTATACCCATCTACTTCATTCATTTAGTGTCTAAATCAGCACCACATTTCACCAGTGGGGCGGGAATTGCCTTTTCCACGGTCTCCTAGATTCCAGTTACGCACTTGGGCGTCCTTATTTTCATGTCAGT
+
ffffffffffffffffffffffffffffffffffffffffffffffffffffffffffffffffffffffffffffffffffffffffffffffffffffffffffffffffffffffffffffffffffffffffffffffffffffff
@cA01~tB01_KU645197.1_12111_12273_0_1_0_0_1:0:0_0:0:0_28e/1
CACATACAAAAATTACGGAAAAAAGGATCCCAGGACTCCCAGGGCCCAATATTAGATAACAGAGTGTTGGCCATGAACCAACCTCAAAGATTTCCATTGAGTAGAGGACAGACACCCTCATTTCCTCACCTCTGTCCTGTCTCGTGTTCT
+
ffffffffffffffffffffffffffffffffffffffffffffffffffffffffffffffffffffffffffffffffffffffffffffffffffffffffffffffffffffffffffffffffffffffffffffffffffffff
@cA01~tB01_KU645197.1_8572_8682_0_1_0_0_0:0:0_0:0:0_28f/1
GACATGAAGAGAGATGGGGTGGAGGGTGAGAGAGAGAGAGAGAGAGAGCATTAGGTCATAGAGCAGGGGAGTGAGTTCTCAGCTCAGGTGAAGGGAGCTGTGACAAGGAAGATCCTCCGTAAGGAAAATGCCTCTTCTCCTCCAGGTCTA
+
ffffffffffffffffffffffffffffffffffffffffffffffffffffffffffffffffffffffffffffffffffffffffffffffffffffffffffffffffffffffffffffffffffffffffffffffffffffff
@cA01~tB01_KU645197.1_130907_131028_0_1_0_0_0:0:0_0:0:0_290/1
GCAAAGACATAAACACACAGAGAATGAGCCAGAGGAAGGAGATTGAGAGACTCACAGACACATAAAGAGAAAAGAGGGCAGAGAAGTGAGAATGATGGAAGGGAGCAGAGAAAAGCACTAAAATTAGACTCCTGAGGGAGAGGCACAAGG
+
ffffffffffffffffffffffffffffffffffffffffffffffffffffffffffffffffffffffffffffffffffffffffffffffffffffffffffffffffffffffffffffffffffffffffffffffffffffff
@cA01~tB01_KU645197.1_86637_86876_0_1_0_0_0:0:0_0:0:0_291/1
AAAAGGAAGATCAAGTCAACCAATCCAAGGAGGGTCAGAGAGAATAAAACAATCCAAAAAGGGAAAACATACCTCAGGGTGGGGAAGTGAGGTCATAGACCTAGAGAGACAGAAAAGGTAGAAGGAGGAAACAGATATGAAGAGAGATGG
+
ffffffffffffffffffffffffffffffffffffffffffffffffffffffffffffffffffffffffffffffffffffffffffffffffffffffffffffffffffffffffffffffffffffffffffffffffffffff
@cA01~tB01_KU645197.1_116498_116296_1_0_0_0_0:0:0_0:0:0_292/1
GAGGAGTCAACCTACCTGCCCATCAGTGGGTGAATGGATAGAGAGAATGTAGTACATACGCACAGTGGAGACTACTCATCCATAGAAAGAATAACATCCTGTCATTTGCAGCCACATGGATGGAACTGGAGGTCATTACAAAGATTCCCA
+
ffffffffffffffffffffffffffffffffffffffffffffffffffffffffffffffffffffffffffffffffffffffffffffffffffffffffffffffffffffffffffffffffffffffffffffffffffffff
@cA01~tB01_KU645197.1_16875_17025_0_1_0_0_0:0:0_1:0:0_293/1
ACTGTATCCTCATGTCCCCTGCAGCCACTCACATCCAGGAGAAGGTTCCATGACAGGCAGAAAGTGGGAGACAGAATCAATGGGATGGGAACTCAGAGCTATTCATGGGATGGGTCCTTGAGCTCAGAGAGATAGAATGTCTGAGTCTGC
+
ffffffffffffffffffffffffffffffffffffffffffffffffffffffffffffffffffffffffffffffffffffffffffffffffffffffffffffffffffffffffffffffffffffffffffffffffffffff
@cA01~tB01_KU645197.1_2234_2452_0_1_0_0_0:0:0_0:0:0_294/1
CTTCCAGGTTCAAGCGATTCTCTTCCCTCAGCCTCCCCAGTAGCCTCCCCTAGGATTACAGGCACGTGCCACCCTGCACAGATAAATTTTTTTGTGTGTATATTTTTAGTAGAGATGGGGTTTCAGAATGTTGGACCAGCTGGTCTTGAA
+
ffffffffffffffffffffffffffffffffffffffffffffffffffffffffffffffffffffffffffffffffffffffffffffffffffffffffffffffffffffffffffffffffffffffffffffffffffffff
@cA01~tB01_KU645197.1_81414_81653_0_1_0_0_0:0:0_0:0:0_295/1
TGGGGCGCAGCCGCCTGTCTGCACCGGCAGCACCATGTTGCTCATGGTCGTCAGCATGGCGTGTGTTGGTGAGTCCTGGAAGGGAATCGAGGGAGGGAGTGCGGGGATGGAGATCTGGACCTGGAGGTAAAGATATGGGCCTAGAGGTGG
+
ffffffffffffffffffffffffffffffffffffffffffffffffffffffffffffffffffffffffffffffffffffffffffffffffffffffffffffffffffffffffffffffffffffffffffffffffffffff
@cA01~tB01_KU645197.1_124608_124504_1_0_0_0_0:0:0_0:0:0_296/1
TATGACTCTACAAATGTTTCATCATGGAATGACTCTGCCAGCTTTCCAGGTCTGCAGAGAGTAAGAATATCACTTGTTCATGTGATTCACGATCCTTGGAACTTCCTATGTGCTGCATCTTTGGATGGAAATTGGAGTCTCAGAGACAAG
+
ffffffffffffffffffffffffffffffffffffffffffffffffffffffffffffffffffffffffffffffffffffffffffffffffffffffffffffffffffffffffffffffffffffffffffffffffffffff
@cA01~tB01_KU645197.1_111519_111695_0_1_0_0_0:0:0_0:0:0_297/1
TCTTACAGTATTAAAATCTAGTAGGAGTCTCTTACTCAGCACTTGCTCAAAGTTCTCAGCTGACACTTTTGTTGTAGGGAGACAGCTTGTCTTTGTGGGATGAGTCCTTCCTTTAGCCCTAGGCACCAAGGTGTGATAGCAGCCATAGAA
+
ffffffffffffffffffffffffffffffffffffffffffffffffffffffffffffffffffffffffffffffffffffffffffffffffffffffffffffffffffffffffffffffffffffffffffffffffffffff
@cA01~tB01_KU645197.1_162036_162102_0_1_0_0_0:0:0_1:0:0_298/1
GCGGAGGTTGCAGTGAGCCAAGATGGCACCACTGCACTCTAGCCTGGGGGACAGAGTAAGACTTCCTCTCAAAAAAAAAAAAAAAAAAAAACAATAACCCTGCGAGATGATGGATATAACTAGCTTGACTATGATGATCATGTCACCATG
+
ffffffffffffffffffffffffffffffffffffffffffffffffffffffffffffffffffffffffffffffffffffffffffffffffffffffffffffffffffffffffffffffffffffffffffffffffffffff
@cA01~tB01_KU645197.1_111214_111275_0_1_0_0_1:0:0_0:0:0_299/1
GGGGACCAGGGTTACACTAGGGTGCTCAAAGCTGGGGTGTGTGGTGGGAAAGTGGTAGGAACTGCAGATCCTCTGAGGACAAAGGTGTTACTCACACACTTCAGCGTTTCCATGACGGTAGGGGCTGCAGTGTGGCTGCTGTCATTCTAC
+
ffffffffffffffffffffffffffffffffffffffffffffffffffffffffffffffffffffffffffffffffffffffffffffffffffffffffffffffffffffffffffffffffffffffffffffffffffffff
@cA01~tB01_KU645197.1_146458_146610_0_1_0_0_0:0:0_0:0:0_29a/1
TCTTCTCATTGTCATTGGGACACAGAGTGAATGATCCAGGACTTGGAACCCCCAGGTGGTCATGAGGAAGATAAGCGTGGGATTCTTATGGAGAGAGACTGACTCGGTGAGGTCTGTACCAACAGAGACAGGGAAACAGGAGACATAAGT
+
ffffffffffffffffffffffffffffffffffffffffffffffffffffffffffffffffffffffffffffffffffffffffffffffffffffffffffffffffffffffffffffffffffffffffffffffffffffff
@cA01~tB01_KU645197.1_54585_54722_0_1_0_0_0:0:0_0:0:0_29b/1
ACCAAATAGATAAATAGATATATCGATAGATAATAGATAGAAATATGCAGAAAGTTATGAACAGGACACAAAGTGAGAAACTCAGAATTTAAAAAAAGTAACATCAAGTCAACTAGTCCAAGGAGAGTCAGAGAGAATAAAACAATCCAA
+
ffffffffffffffffffffffffffffffffffffffffffffffffffffffffffffffffffffffffffffffffffffffffffffffffffffffffffffffffffffffffffffffffffffffffffffffffffffff
@cA01~tB01_KU645197.1_76473_76604_0_1_0_0_0:0:0_0:0:0_29c/1
TCAGGCGAAAACATCTTCCTTATTTGGCTTTCTGTGAGCATGAGATCATATGGAAAATGTGAAACCCACCAGCGCAGGTCCTGGAATAGAGAACGTGATCTGTTCATGGCACAAAACTTGCCCCTTCACCCAAATCCCCCACCTCACCCC
+
ffffffffffffffffffffffffffffffffffffffffffffffffffffffffffffffffffffffffffffffffffffffffffffffffffffffffffffffffffffffffffffffffffffffffffffffffffffff
@cA01~tB01_KU645197.1_14395_14565_0_1_0_0_0:0:0_0:0:0_29d/1
GGTTTGATTTTCCTACTTGTTTAATCCTCGCTTAATTAATTTCTTTCTGAGATTTATTCATCCTACACATAAATCAATACCTGGCAAAGGAGTGACAGATATATGAGTGGTGGTGGAAATGAAGAGACTTATTATAGCATAATATACAAG
+
ffffffffffffffffffffffffffffffffffffffffffffffffffffffffffffffffffffffffffffffffffffffffffffffffffffffffffffffffffffffffffffffffffffffffffffffffffffff
@cA01~tB01_KU645197.1_65759_65574_1_0_0_0_0:0:0_0:0:0_29e/1
TCCACATCCTCGTTAACCCTTGTTATTTTTTATGTTTTTGATAATGGTCTTTTTTTTTTTTTTTTTTTGAGACTCAGTCTTGCTCTGTCACCCAGGCTGGAGTGCAGTGGCACAATCTCGGTGTACTGCAACCTCTGCCTCCTGGGTTCA
+
ffffffffffffffffffffffffffffffffffffffffffffffffffffffffffffffffffffffffffffffffffffffffffffffffffffffffffffffffffffffffffffffffffffffffffffffffffffff
@cA01~tB01_KU645197.1_152014_152200_0_1_0_0_0:0:0_0:0:0_29f/1
CTCATTCAGCCACAGCCCCATGCTCAGGCTGTGCAGTGTGGAAGCTTTTCCTATTGTTGCCATAACAAATTTCCACAAGATTCGTGGGTGAAAACAAAACGGTTATTTAATTATCTTACAGTGCTGTAGCTCAAAGCATGACGTGCATGT
+
ffffffffffffffffffffffffffffffffffffffffffffffffffffffffffffffffffffffffffffffffffffffffffffffffffffffffffffffffffffffffffffffffffffffffffffffffffffff
@cA01~tB01_KU645197.1_140920_140740_1_0_0_0_0:0:0_0:0:0_2a0/1
ATTCTGCTTCCAGAAGCTCAGAGTCCAGGGCTGAGAACCCAATGGAGAACAGATGGGGTTATGTGGACATGGTAATGATAACACCGGAAGCCTTAGGCAAGAAAAGAGTCTCGTTACCGAAACCATGAGGGCAGACATGTTTATTTGAAG
+
ffffffffffffffffffffffffffffffffffffffffffffffffffffffffffffffffffffffffffffffffffffffffffffffffffffffffffffffffffffffffffffffffffffffffffffffffffffff
@rand_0_0_0_0_1_1_0:0:0_0:0:0_2a1/1
AGCACAAAAGTTATGAATTTACGTCTTGGGCTCTCGGGCAATGTTCCGCATGAGTTACGAGCATCGTTCTCTTATGTCCATGCCGCTGACGCTCATGTCATTGGGTCTAAGTCCGAAACATGGTGCGGGGTGAATTCCCTGGCGTGGCGG
+
ffffffffffffffffffffffffffffffffffffffffffffffffffffffffffffffffffffffffffffffffffffffffffffffffffffffffffffffffffffffffffffffffffffffffffffffffffffff
@cA01~tB01_KU645197.1_66854_67053_0_1_0_0_1:0:0_0:0:0_2a2/1
AGTAGAGACAGGGTTTCGCCATGTTAGCCAGGCTGGTCTCGAACTCCAGACCTCAGGTGATCCACCCGCTTCGCCCTCCCAAAGTGCTAGATTTCAGGCTGAGACACCACACCCAGCCTGTACATTGACTTTCTGCCCTTAAACTGTGCT
+
ffffffffffffffffffffffffffffffffffffffffffffffffffffffffffffffffffffffffffffffffffffffffffffffffffffffffffffffffffffffffffffffffffffffffffffffffffffff
@cA01~tB01_KU645197.1_107290_107347_0_1_0_0_0:0:0_0:0:0_2a3/1
ATCACACTGAGGAACTCACAATTCCAGACATACAAGAGGCTCCCTCTTAACATGGCACTGAGACACGTGCTGTTCCACCTTCCCTCATGCTGTTTCACCTTTCCTCAGACTATTTTCCAGCCTTCTGTCAGTCAGCAGTGAAACTTATAA
+
ffffffffffffffffffffffffffffffffffffffffffffffffffffffffffffffffffffffffffffffffffffffffffffffffffffffffffffffffffffffffffffffffffffffffffffffffffffff
@cA01~tB01_KU645197.1_20621_20734_0_1_0_0_0:0:0_0:0:0_2a4/1
GTTGGAGATCTGAGCCTGGAGTGGAGATATGGGCCTGGATTGGAGATATGGGCTTACAGTGGAGATCTTGGCCTGGATTGGCGATATGGGCCTGGATTGGCGATATGGGCCTATGATGGAAATATCGGCCTGGAGTGGAGATATGGGCCT
+
ffffffffffffffffffffffffffffffffffffffffffffffffffffffffffffffffffffffffffffffffffffffffffffffffffffffffffffffffffffffffffffffffffffffffffffffffffffff
@cA01~tB01_KU645197.1_128713_128765_0_1_0_0_0:0:0_1:0:0_2a5/1
ACATTCTAATCCCTGGAGTCTGTGACTATTTATGATATAGGGGAAGGGACTGAAGGAGAAGATGGAGCTCAGGTTGTTGATGAGTTGACCTTGAGATGGGGAGACAACCTGGACTGTCCTGATGGGCTCAGTGTAGTCACAGGGGTCCAC
+
ffffffffffffffffffffffffffffffffffffffffffffffffffffffffffffffffffffffffffffffffffffffffffffffffffffffffffffffffffffffffffffffffffffffffffffffffffffff
@cA01~tB01_KU645197.1_77791_77652_1_0_0_0_1:0:0_0:0:0_2a6/1
ACCCAGCTTTCTCCTGCTTTCTCCGTTATAGTTTTCATAATAACAATAGAATGTGCTGATGATACAACTGCTATTGTTTCAATGTTTGACCCCTCCAAACCCCACTTTGAACTTTAATCCCCAGTGTGGGAGGTTGTGCCTATTGGGAGG
+
ffffffffffffffffffffffffffffffffffffffffffffffffffffffffffffffffffffffffffffffffffffffffffffffffffffffffffffffffffffffffffffffffffffffffffffffffffffff
@cA01~tB01_KU645197.1_2716_2553_1_0_0_0_0:0:0_1:0:0_2a7/1
GGGGTTCTATAAGTTTATATAAAATGCAGCATCCTCATGAGAGGGGATACAGAGAACCACTGGACAGAAAACTGTGTCTAAAATACATCTGTGGATACACAGTCCCTTTATAGTTGACAAAGGCTGCCATGTAGTTTAAGGTGGAATAGA
+
ffffffffffffffffffffffffffffffffffffffffffffffffffffffffffffffffffffffffffffffffffffffffffffffffffffffffffffffffffffffffffffffffffffffffffffffffffffff
@cA01~tB01_KU645197.1_105731_105572_1_0_0_0_1:0:0_0:0:0_2a8/1
GTTTGACCCCGCCAAACCTCACGTTGACACTTATCTCGCAGTGTGGGAGGCTGGGCCTATTGAGAGACGTTCCAGTTATGGGGGTGGATCAATCATGAATACATTAATGCTGTCCCCATGAGACGTGGTTGGCAAGTTCTCCATGAGGTC
+
ffffffffffffffffffffffffffffffffffffffffffffffffffffffffffffffffffffffffffffffffffffffffffffffffffffffffffffffffffffffffffffffffffffffffffffffffffffff
@cA01~tB01_KU645197.1_15142_15369_0_1_0_0_0:0:0_0:0:0_2a9/1
GATTCAGATAGGCTATGGGGAGGTAAACATTGATACTCCTTGGAGTGAGTCCAGATCTTGGAATCAGAGATCAGTGCCAGCACTAGCTCCTGCTCCCCTTTCCTACTAATTCACAGGAGGACAGGTGGTATTGAAGCAATAGATGGCCGA
+
ffffffffffffffffffffffffffffffffffffffffffffffffffffffffffffffffffffffffffffffffffffffffffffffffffffffffffffffffffffffffffffffffffffffffffffffffffffff
@cA01~tB01_KU645197.1_103501_103439_1_0_0_0_0:0:0_0:0:0_2aa/1
CCTCTCTCAAGTCCCCTCAAATTTATCCTCCAATTTGGAATGCAGGCAGAAAAAACACCACTTTATCCCTGAGAAGGATGTCAGATTTGTACTCGTCCGTCTAGCTTGGAGGAGGTCTCAGCTGCAGAAATTTGAAATGAAGAGACTTCA
+
ffffffffffffffffffffffffffffffffffffffffffffffffffffffffffffffffffffffffffffffffffffffffffffffffffffffffffffffffffffffffffffffffffffffffffffffffffffff
@cA01~tB01_KU645197.1_116866_116772_1_0_0_0_0:0:0_0:0:0_2ab/1
CAGTTGAGGTCATGAGTTTGAGAGCAGCCCAGCCAACATGGGGAAACCGCATCTATACTAAAAAAACCAAAAAGTAGCCAGGCATGGTGGCGTGCACCTGTAATCCCAGCTACTAGGGAGGCTGAGGCAGGAAAATCATTGGAACCCAGG
+
ffffffffffffffffffffffffffffffffffffffffffffffffffffffffffffffffffffffffffffffffffffffffffffffffffffffffffffffffffffffffffffffffffffffffffffffffffffff
@cA01~tB01_KU645197.1_24943_25130_0_1_0_0_0:0:0_0:0:0_2ac/1
TAGATGATATATAGATATAGATGACAGGTAGAGAATTTGTAGATAGGCACCGAATAGATAAATAGATAGATCGATAGATAATAGATAGAAATATGCAGAAAGTTATGAACAGGACACAAAGTGAGAAACTTAGAATTTAAAAAAGTAACA
+
ffffffffffffffffffffffffffffffffffffffffffffffffffffffffffffffffffffffffffffffffffffffffffffffffffffffffffffffffffffffffffffffffffffffffffffffffffffff
@rand_0_0_0_0_1_1_0:0:0_0:0:0_2ad/1
TTGGACTACAGGTGGTAGAAAAAAGGATCACCAAGTTTTTAACCTAACAGTGGACGCAAAATTACGCTGTGATATCTCGATATTGCCCACCTGCTAGCGCAAGCCTAGCGATTACGCTGTCGGCCATCTTAAACTTGCATAAACTGATAC
+
ffffffffffffffffffffffffffffffffffffffffffffffffffffffffffffffffffffffffffffffffffffffffffffffffffffffffffffffffffffffffffffffffffffffffffffffffffffff
@cA01~tB01_KU645197.1_71318_71447_0_1_0_0_0:0:0_0:0:0_2ae/1
GGGCACAGGATGGCAGACAGGGCACCTCCAAACCCTCCTGCATGGCCTGCATGGAAGCTTGCAGTAAGGGCTCCGGGTACCCAGGCAGATGGAGAAAGTGGTCAGGACAGACCCAGAGGAGGGAGACTGGGCTCAGTTTGGGGAGATCAG
+
ffffffffffffffffffffffffffffffffffffffffffffffffffffffffffffffffffffffffffffffffffffffffffffffffffffffffffffffffffffffffffffffffffffffffffffffffffffff
@cA01~tB01_KU645197.1_49298_49147_1_0_0_0_1:0:0_0:0:0_2af/1
TGATCCTTGGAACCTCCTATGTGCTACATCTTTGGATGGAAATTGGAGTCCCAGAGACAAATGAGGCTCCACCCTGCTTCCAGAAACTCAGAGTCCGGGGATGAGAACTCAGTGGGGAACAGATGGGATTATATGGACATGGCACTGATA
+
ffffffffffffffffffffffffffffffffffffffffffffffffffffffffffffffffffffffffffffffffffffffffffffffffffffffffffffffffffffffffffffffffffffffffffffffffffffff
@cA01~tB01_KU645197.1_116032_115865_1_0_0_0_0:0:0_0:0:0_2b0/1
GTGCGTGCCTGTAGCACCAGCTACTCAGGTGGCTGAGGCAGGAGAATCGCTTGAACCCAGGAGGCGGAGGTTGCAGTGAGCTGAGATTGTGCCACTGCACTCCAGCATAGGGGACAGAGCTAGACTCCACCTCAAAAAAAAATGTTAAAG
+
ffffffffffffffffffffffffffffffffffffffffffffffffffffffffffffffffffffffffffffffffffffffffffffffffffffffffffffffffffffffffffffffffffffffffffffffffffffff
@cA01~tB01_KU645197.1_29601_29474_1_0_0_0_0:0:0_0:0:0_2b1/1
AGAGAAATACAAAAATGATGATTGGAATTCAGGTGCCTTTGTCATTCGTGTGTGTTTTATTATATTTATGCATTTCTTATTTTTATTTTTTGAGACGGAGTCTCCTTGTGTCACCCAGGCTGGAGTGCAGTGATGCAATCTCCACTCACT
+
ffffffffffffffffffffffffffffffffffffffffffffffffffffffffffffffffffffffffffffffffffffffffffffffffffffffffffffffffffffffffffffffffffffffffffffffffffffff
@cA01~tB01_KU645197.1_143114_142980_1_0_0_0_0:0:0_0:0:0_2b2/1
GCCCATATCTCCACTCCAGGCCCATATCTCCACTCCAGGCCCATATCTCCACATCAGACCCATATCTCCACTCCAGGCCCATATCTCCACTCCAGGCCCAGATCTCCACCTGCAGGCCCATATCTCCACTCCAGGCCCATATCTCCACTC
+
ffffffffffffffffffffffffffffffffffffffffffffffffffffffffffffffffffffffffffffffffffffffffffffffffffffffffffffffffffffffffffffffffffffffffffffffffffffff
@cA01~tB01_KU645197.1_49247_49133_1_0_0_0_0:0:0_0:0:0_2b3/1
CAGAGACAAATGAGGCTCCACCCTGCTTCCAGAAACTCAGAGTCCGGGGATGAGAACTCAGTGGGGAACAGATGGGATTATATGGACATGGTACTGATAACACCGGAAGCCTTAGGCAAGAAAAGAGTCCCATTACCGAAACCATGGGGG
+
ffffffffffffffffffffffffffffffffffffffffffffffffffffffffffffffffffffffffffffffffffffffffffffffffffffffffffffffffffffffffffffffffffffffffffffffffffffff
@cA01~tB01_KU645197.1_79579_79396_1_0_0_0_0:0:0_0:0:0_2b4/1
GTTTCATCATGGAATGACTCTGCCAGCTTTCCAGGTCTGCAGAGAGTAAGAATATCACTTGTTCATGTGATTCACGATCCTTGGAACCTCTTATGTGCTGCATCTTTGGATGGAAATTGGAGTCTCAGAGACAAATGAGGCTCCACCCTG
+
ffffffffffffffffffffffffffffffffffffffffffffffffffffffffffffffffffffffffffffffffffffffffffffffffffffffffffffffffffffffffffffffffffffffffffffffffffffff
@cA01~tB01_KU645197.1_156267_156468_0_1_0_0_0:0:0_0:0:0_2b5/1
TTTGTCAATTTTGGCTTTTGTTGCCGTTGCTTTTGGTGTTTTAGACATGAAGTCCTTGTCCATGCCTATGTCCTGAATGGTAATGCCTAGGTTTTCTTCTAGGGTTTTTATGGTTTTAGGTCTAACGTTTAAGTCTTTAATCCATCTCAA
+
ffffffffffffffffffffffffffffffffffffffffffffffffffffffffffffffffffffffffffffffffffffffffffffffffffffffffffffffffffffffffffffffffffffffffffffffffffffff
@cA01~tB01_KU645197.1_89906_90138_0_1_0_0_0:0:0_0:0:0_2b6/1
TAATACCACTACTCGGGTGTTTGAGGCAAGAGAATTGCTTGAATCCAGGAAGTGGAGGTTGCATTGAGCTGAGATTGCACCTCTGCACTCCAGCCTGCATGACAGAGCAAGATTCCATCACACACACACAAAAAAAAGCCATTGGGTGTA
+
ffffffffffffffffffffffffffffffffffffffffffffffffffffffffffffffffffffffffffffffffffffffffffffffffffffffffffffffffffffffffffffffffffffffffffffffffffffff
@cA01~tB01_KU645197.1_59843_59638_1_0_0_0_1:0:0_0:0:0_2b7/1
AAATCCAGAACTATAAAATCACCGGTGGAAACCCAAAGAGAAACTCTTCTGGGCATTGGTCTGGACAAAGAATTCATCACTAAGACCTCAAAAGCACAGGCAATAAAAATAAAACTAGACCAATGGGACTTAATAAACGAAAGAGCTTCT
+
ffffffffffffffffffffffffffffffffffffffffffffffffffffffffffffffffffffffffffffffffffffffffffffffffffffffffffffffffffffffffffffffffffffffffffffffffffffff
@cA01~tB01_KU645197.1_70764_70582_1_0_0_0_1:0:0_2:0:0_2b8/1
CGAAGGTTTCTCATATAGACCTGGAAGGAGAAGAGGCAGTTTCCTCAGGGAGGTTCCTCCTTGTCACAGCTCCCCTCCCACCTGAGCTGAGAACTCACTGCCCTGCTCTATGGCCTAGTGCTCTCTCTCTCTCTCTCTCTCTCACCCTCC
+
ffffffffffffffffffffffffffffffffffffffffffffffffffffffffffffffffffffffffffffffffffffffffffffffffffffffffffffffffffffffffffffffffffffffffffffffffffffff
@cA01~tB01_KU645197.1_141950_141775_1_0_0_0_0:0:0_0:0:0_2b9/1
TGTAGTTTAAGGTGGAATAGAATATTTTCTCAATAAATAACACAGGACCATAGGGTTACACGTAGGAAAAAATAAATCTAAACTTATCCTCACACTATAAAAACACTTCTTATTTTTTATCTTGTTGTTGTAAACTTTTTATGCTTTATT
+
ffffffffffffffffffffffffffffffffffffffffffffffffffffffffffffffffffffffffffffffffffffffffffffffffffffffffffffffffffffffffffffffffffffffffffffffffffffff
@cA01~tB01_KU645197.1_150253_150136_1_0_0_0_0:0:0_0:0:0_2ba/1
TTTAATTAAAAAACGAGCAAAAGACATGAGGAGACATTTCTCCACAAACAAAACATAGAAATGGCGATCACGTATATGAAAAAGTGCTCAGCATCACTCATCATCACAGAAATGTAAATTACAATCGCGATGAGTTTTCATCTCATCCCA
+
ffffffffffffffffffffffffffffffffffffffffffffffffffffffffffffffffffffffffffffffffffffffffffffffffffffffffffffffffffffffffffffffffffffffffffffffffffffff
@cA01~tB01_KU645197.1_67916_68050_0_1_0_0_0:0:0_0:0:0_2bb/1
CACAAACAACACAGGGAGAAAAAAAGCACACGTTACAGAGAGACAAAAAGGGAGACAGGGAACTGTGAATTTGGACTCTTGTGTCATAAGACAAATTCTAGATAACACGACCAGACCTTCAATTGACATATTGTGTTTTTGCTAATAAGG
+
ffffffffffffffffffffffffffffffffffffffffffffffffffffffffffffffffffffffffffffffffffffffffffffffffffffffffffffffffffffffffffffffffffffffffffffffffffffff
@cA01~tB01_KU645197.1_58846_58781_1_0_0_0_0:0:0_0:0:0_2bc/1
TGTCTGTGAATGAATGATTGGATTAAAAAAAGGATGCGTGTATACACAACGAAATACTATTTGGTCATAAAAATAAAACCATGTCTTTTGCAGCAACATAGATGGAGCTGGACGCCATTATTTTACATAAAACCACTCAGAAAGACAAAT
+
ffffffffffffffffffffffffffffffffffffffffffffffffffffffffffffffffffffffffffffffffffffffffffffffffffffffffffffffffffffffffffffffffffffffffffffffffffffff
@cA01~tB01_KU645197.1_77513_77431_1_0_0_0_0:0:0_0:0:0_2bd/1
TCACACCCCCTTTCTCCCTCTCTTGCCATGTGATCTCTGTGGTCTCTGCACACGCAGGACCCCCTTCTCTTCTGTCAGTGTGGGAGCAGCCTGAGGCCGCAGCCAGAAATAGATGGTAGTGTCCTGCTTCTAGTACAGCGTGCAGATCAG
+
ffffffffffffffffffffffffffffffffffffffffffffffffffffffffffffffffffffffffffffffffffffffffffffffffffffffffffffffffffffffffffffffffffffffffffffffffffffff
@rand_0_0_0_0_1_1_0:0:0_0:0:0_2be/1
GACGTATTCAGCCCACAGAGTCAAGCTGTGCGCCGATTGCCTCATCAACTTCTCGTCGACTTCAATATGCAGCTCCAAACGACCCACGGCGCCAATACCCCCTACCATGCCTCAACAGATCCGGCTAGCCAAATGCGCCCTCCCCCTGGG
+
ffffffffffffffffffffffffffffffffffffffffffffffffffffffffffffffffffffffffffffffffffffffffffffffffffffffffffffffffffffffffffffffffffffffffffffffffffffff
@cA01~tB01_KU645197.1_86478_86294_1_0_0_0_0:0:0_0:0:0_2bf/1
TTGAGTCTCTCACTTTCTGTCTTGTTCATAACTTTCTGCACATTTCTATCTATTATCTATCGATCTATCTATTTATCTATTTTGTGTCTATCTACAAATTATCTATCATCTATATTTATGTATCACTTATCTATCTCTCTATCAATTGTC
+
ffffffffffffffffffffffffffffffffffffffffffffffffffffffffffffffffffffffffffffffffffffffffffffffffffffffffffffffffffffffffffffffffffffffffffffffffffffff
@cA01~tB01_KU645197.1_103630_103534_1_0_0_0_0:0:0_0:0:0_2c0/1
TCCTTCTTACTGCAAGGCTCTTGCTCTGCTGACTCAGCCAAGGTCGCATCATGACCAACAGGGGCTCATTCCTTGGCAAGTGGAACTTCTCTAAATCACCTTTCCCTCATCAGATGTTCCCTTCCCCTCCCTCTCTCAAGTCCCCTCAAA
+
ffffffffffffffffffffffffffffffffffffffffffffffffffffffffffffffffffffffffffffffffffffffffffffffffffffffffffffffffffffffffffffffffffffffffffffffffffffff
@cA01~tB01_KU645197.1_11141_11000_1_0_0_0_1:0:0_0:0:0_2c1/1
ACCAACAAAGTGAAGAGACAACCCACAGATTGGGAGCAAATATGTGCAAACTATGCATCTGAGATGGGATTAATAACTAGAAATATAAGAAGCTCAAACAACTCAATAAAACAAACGATTTAATTGAAAAAGGAGCAAAACACGTGAAAT
+
ffffffffffffffffffffffffffffffffffffffffffffffffffffffffffffffffffffffffffffffffffffffffffffffffffffffffffffffffffffffffffffffffffffffffffffffffffffff
@rand_0_0_0_0_1_1_0:0:0_0:0:0_2c2/1
CGATTAACGAGTGAACGCCAGCTAACCAAAGCTAGCTAAGGCATCGCACAGGGAAGCAACATGTTAATATCAATGTCTTTTTGCCCATATGCGTATAATCTGACTAAAGGCCGTATTCTGCTGTATCTTTGCTTGGAAGATGAACAGGTG
+
ffffffffffffffffffffffffffffffffffffffffffffffffffffffffffffffffffffffffffffffffffffffffffffffffffffffffffffffffffffffffffffffffffffffffffffffffffffff
@cA01~tB01_KU645197.1_156605_156480_1_0_0_0_0:0:0_0:0:0_2c3/1
TATGGAATCAAAAAAGAGCCTGCATTGCCAAGTCAATCCTAAGCCAAAAGAACAAAGCTGGAGGCATCATGCTGCCTGACTTCAAACTATACTACAAGGCTACAGTAACCAAAACAGCATGGTACTGGTACCAAAACAGAGATATAGATC
+
ffffffffffffffffffffffffffffffffffffffffffffffffffffffffffffffffffffffffffffffffffffffffffffffffffffffffffffffffffffffffffffffffffffffffffffffffffffff
@cA01~tB01_KU645197.1_151058_151230_0_1_0_0_1:0:0_0:0:0_2c4/1
GGAGGTTGCATTGAGCTGAGATTGCACCTCTACACTCCAGCCTGCATGACAGAGCAAGATTCCATCACACACACACAAAAGAAAGCCATTGGATGTAAATGCATGGATTATATCTGTGTTCTCCATTCTGTTCCATTTTTTATGTGTCTT
+
ffffffffffffffffffffffffffffffffffffffffffffffffffffffffffffffffffffffffffffffffffffffffffffffffffffffffffffffffffffffffffffffffffffffffffffffffffffff
@cA01~tB01_KU645197.1_92188_92233_0_1_0_0_0:0:0_0:0:0_2c5/1
TGGGGAGAATGACAAGACGACTGTAGAGAGACGGAGAGCACACTGGGTACACAGGAAACTAAGGAGCAACAAGGAGTGTGTGTTTGACACTCACAGCCATTGGATTCACCTCGGGGTAACCAGGAATCCCTACATGATTAATATGACTGA
+
ffffffffffffffffffffffffffffffffffffffffffffffffffffffffffffffffffffffffffffffffffffffffffffffffffffffffffffffffffffffffffffffffffffffffffffffffffffff
@cA01~tB01_KU645197.1_6486_6629_0_1_0_0_0:0:0_0:0:0_2c6/1
ACACTGGTGCCTGCCTTATTCATCAGTTCATACCTTCTGCCAAGGATTGCAATTCATCCAAAAGAGATTGAACCAGGCTGATAAGAGCCTGGATGTGCAGCCTATCCTGGTTCCTCTTTCACCCCCACATAAACAGCAGGAAATACATTA
+
ffffffffffffffffffffffffffffffffffffffffffffffffffffffffffffffffffffffffffffffffffffffffffffffffffffffffffffffffffffffffffffffffffffffffffffffffffffff
@cA01~tB01_KU645197.1_130087_129863_1_0_0_0_0:0:0_0:0:0_2c7/1
AACTGATAGGGGGAGTGAGTAACAGAACCGTAGCATCTGTAGGTCCCTGCCAGGTCTTGCTTCATGCGACTGATGGAGAAGTTGGCCTTGGAGACCCCATCATGGTGTTCTCCAATGAGGCGCAAAGTGTCGTTAAACATCCCCTCTCTG
+
ffffffffffffffffffffffffffffffffffffffffffffffffffffffffffffffffffffffffffffffffffffffffffffffffffffffffffffffffffffffffffffffffffffffffffffffffffffff
@cA01~tB01_KU645197.1_140668_140587_1_0_0_0_2:0:0_0:0:0_2c8/1
TGCTGTGTTAAGAGGCAGCCTCTTGTATGTTTGGAATTGTGAGTTCCTCAGTGTGATTGCAGCCTCAGGTAGACTAGGAAGTAAGCCAGTTAGGTTGGAGAGATGGGCAGGGGTCAAGTGAAACGGAGAATTGTGGGCTAAGCAAAGGAG
+
ffffffffffffffffffffffffffffffffffffffffffffffffffffffffffffffffffffffffffffffffffffffffffffffffffffffffffffffffffffffffffffffffffffffffffffffffffffff
@cA01~tB01_KU645197.1_91526_91327_1_0_0_0_0:0:0_0:0:0_2c9/1
TAAATGAACGAACAAACAAATAGATTTCATGCACAGATGCTTCCCAATGGATCATTCATTTATTGGTCCACTTGTGCATTCATTTTCTGCCCTCCCATTTAACCATCTGCAATATCAGTGTCCCAAGAGCAGAGGCCAAATGCATCTTGT
+
ffffffffffffffffffffffffffffffffffffffffffffffffffffffffffffffffffffffffffffffffffffffffffffffffffffffffffffffffffffffffffffffffffffffffffffffffffffff
@cA01~tB01_KU645197.1_26344_26193_1_0_0_0_0:0:0_0:0:0_2ca/1
CCAGAGGCCAGGAAGAAAAGGGTGGAGGGTAAAAAAAAATATGTGTATATATATATATATTAATGTATTTATGACCACTAGACTTTACACTTAAAAATGGTAAATGTGGCTGGGCGTGGTGGCTCATGCCTGTAATCCCAGCACTTTGGG
+
ffffffffffffffffffffffffffffffffffffffffffffffffffffffffffffffffffffffffffffffffffffffffffffffffffffffffffffffffffffffffffffffffffffffffffffffffffffff
@cA01~tB01_KU645197.1_134487_134334_1_0_0_0_0:0:0_0:0:0_2cb/1
GTGTTAGCCACCAAGCCCAGCCCATCCAATGGACTTTGACAAAGATGCCAAGAACTCACAATCAGGAAAGGACAGTCTTTTCAATAAACAGTGCAGGGAAACCTGGACATCTACATGCAGAGGAATGAAACTGCACCTCTACCTGTCACC
+
ffffffffffffffffffffffffffffffffffffffffffffffffffffffffffffffffffffffffffffffffffffffffffffffffffffffffffffffffffffffffffffffffffffffffffffffffffffff
@cA01~tB01_KU645197.1_139466_139316_1_0_0_0_0:0:0_0:0:0_2cc/1
AAGGGATTTTGACCACTGAGGTCCCAATCAGAATATGTAGGTGTCTGGGGTTACCTGGAAGAAGAGGAGACACCAATAAGAAGCTAATCATAGCAGTTCCTCTTTATGAATTGTCTCGCATTTCTTGATTGGCAGGTAACCACATACAAC
+
ffffffffffffffffffffffffffffffffffffffffffffffffffffffffffffffffffffffffffffffffffffffffffffffffffffffffffffffffffffffffffffffffffffffffffffffffffffff
@cA01~tB01_KU645197.1_37331_37196_1_0_0_0_0:0:0_0:0:0_2cd/1
TGTTGTTTCTTAACTTGTCCTTGACCTGGGTTCCAGTGTTGGTTTCCTGTTGCTGCTGTAGAAAATTATCAGAAGCATGGCACCAGGAGAGAGCACACTAACCCCTTCCAATTCTGGAGACAGAAATCGGACCCTGTTTGTCGTGGGTAA
+
ffffffffffffffffffffffffffffffffffffffffffffffffffffffffffffffffffffffffffffffffffffffffffffffffffffffffffffffffffffffffffffffffffffffffffffffffffffff
@cA01~tB01_KU645197.1_15155_14941_1_0_0_0_0:0:0_0:0:0_2ce/1
AAGGACCACCCCCTCGGCCATCTATTGCTTCAATACCACCTGTCCTCCTGTGAATTAGTAGGAAAGGGGAGCAGGAGCTAGTGCTGGCACTGATCTCTGATTCCAAGATCTGGACTCACTCCAAGGAGTATCAATGTTTACCTCCCCATA
+
ffffffffffffffffffffffffffffffffffffffffffffffffffffffffffffffffffffffffffffffffffffffffffffffffffffffffffffffffffffffffffffffffffffffffffffffffffffff
@cA01~tB01_KU645197.1_15207_14962_1_0_0_0_0:0:0_0:0:0_2cf/1
GTGATCTCGGGAGACACATGTTAGGCTGCTGTTCTACCCGAGAGGCTGGGGGAAGGACCACCCCCTCGGCCATCTATTGCTTCAATACCACCTGTCCTCCTGTGAATTAGTAGGAAAGGGGAGCAGGAGCTAGTGCTGGCACTGATCTCT
+
ffffffffffffffffffffffffffffffffffffffffffffffffffffffffffffffffffffffffffffffffffffffffffffffffffffffffffffffffffffffffffffffffffffffffffffffffffffff
@cA01~tB01_KU645197.1_40266_40108_1_0_0_0_0:0:0_2:0:0_2d0/1
CATGGGACAGCCATGGGCTTTCCTCACCTGTGACAGAAACAAGCAGTGGGTCACTTGACTTTGACCACTCGTATGGAGAGTCATGGAAAGAGCCGAAGCATCTGTAGGTCCCTCCGTGGGTGGCAGGGCCCAGAGGAAAGTCAGCCTGGA
+
ffffffffffffffffffffffffffffffffffffffffffffffffffffffffffffffffffffffffffffffffffffffffffffffffffffffffffffffffffffffffffffffffffffffffffffffffffffff
@cA01~tB01_KU645197.1_130686_130731_0_1_0_0_0:0:0_1:0:0_2d1/1
CAGGCCTTGTGGCACCTACAGATGCCATGTTTATTCTGACACCTCTGCCTTCCATGTAATGGAGAGTAATCGTCCCAGGATATCATGGCCCCACAACACCAACCCCTGTATGCTGTGTGAACTTGTAGTCTCCAGACTGGATTCTGAGGC
+
ffffffffffffffffffffffffffffffffffffffffffffffffffffffffffffffffffffffffffffffffffffffffffffffffffffffffffffffffffffffffffffffffffffffffffffffffffffff
@cA01~tB01_KU645197.1_133250_133305_0_1_0_0_1:0:0_0:0:0_2d2/1
GCTGGATACTATGAAAGTTCTCTTTTTTTCTTTTTTTCTTTTTTGAGAAAGAGTTTCCCTCCTTAGCCCAAGCTGGAGTCAAAGTGGTGCGACCTTGGCTCATTGCAACCTTCGCCTCCTGGGTTCAAATGATTTTCCTGCCTCAGCCTC
+
ffffffffffffffffffffffffffffffffffffffffffffffffffffffffffffffffffffffffffffffffffffffffffffffffffffffffffffffffffffffffffffffffffffffffffffffffffffff
@cA01~tB01_KU645197.1_147045_147246_0_1_0_0_1:0:0_0:0:0_2d3/1
GAGACACAGAGATAAATCAGGGACTTCAAAAAGCAAAGGCATAAACACACCGAGAATGAGCCAGAGGAAGGGGATTGAGAGACTCACAGACACACAAAAAGAAAGAAAAGAGGGCAGAGGAGTGGAGAGAATGCTGGAAGGGAGGAGAGA
+
ffffffffffffffffffffffffffffffffffffffffffffffffffffffffffffffffffffffffffffffffffffffffffffffffffffffffffffffffffffffffffffffffffffffffffffffffffffff
@cA01~tB01_KU645197.1_160484_160361_1_0_0_0_1:0:0_0:0:0_2d4/1
AATGGCAATCTTAAAGAGGAAGCAGAAATTAGAGGATTCAGGCTGCCAAATTTTAAGGGGTTCTATAAGGCCACATAAAGTGCAGCATCCTCATGAGAGTGGACACAGAGAGCCACTGAGCAGAAAAGAGTGTGTAAAATACATCTGTGT
+
ffffffffffffffffffffffffffffffffffffffffffffffffffffffffffffffffffffffffffffffffffffffffffffffffffffffffffffffffffffffffffffffffffffffffffffffffffffff
@cA01~tB01_KU645197.1_91367_91212_1_0_0_0_0:0:0_0:0:0_2d5/1
GTGGAAGGCAGGAGAATGCTGTCCCACCCCAAAATGTCCCTGTCCTGGCCTCCATAGCTTGTGAATATGTTATTTTACATGGAAAGGAGGAATGAAGATTGCAGATGGAATTACGGTTGCTAGTCAGCTGAACTTAAAACAAGGGTATCC
+
ffffffffffffffffffffffffffffffffffffffffffffffffffffffffffffffffffffffffffffffffffffffffffffffffffffffffffffffffffffffffffffffffffffffffffffffffffffff
@cA01~tB01_KU645197.1_74206_74099_1_0_0_0_0:0:0_0:0:0_2d6/1
TTCCACACTGCACAGTCTGAGCATGGGGCAGTGGCTGAACGAGTAAGTGGAAGTGTCATGTGCACGGATGAACTACGTTCTCTCTTACCGCAAAGCTCTTGTTCCACTAAGTCAACCAGGGTTGGATCATGACAGACAGGAGCTCATTCC
+
ffffffffffffffffffffffffffffffffffffffffffffffffffffffffffffffffffffffffffffffffffffffffffffffffffffffffffffffffffffffffffffffffffffffffffffffffffffff
@cA01~tB01_KU645197.1_63205_63146_1_0_0_0_0:0:0_0:0:0_2d7/1
CATTCTTCTGTGTGCATGTGTGTGTGTGTGTGTGTGTGTAGTTTATCTGTCTACATATAATGTAAACACCAAAAAATAACAGACATTTAGTAATTTTCAAATGAGACTTCAGGAATTAACAATGGCTTGCCATTTTTAGTGTGTTATTAT
+
ffffffffffffffffffffffffffffffffffffffffffffffffffffffffffffffffffffffffffffffffffffffffffffffffffffffffffffffffffffffffffffffffffffffffffffffffffffff
@cA01~tB01_KU645197.1_141482_141361_1_0_0_0_0:0:0_0:0:0_2d8/1
GAGGCTGAGGGAAGACAATCGCTTGAACCTGGGAGGCGGAGGTTGCAGTGAGCTGAGATCATGCCACTGCACTCCAGCCTGGGTGAGAGAGTGAGACTGTCTCAAAAAAAAAAAATAGCATAGTAATTGCATAGAACCCATGCACATCCT
+
ffffffffffffffffffffffffffffffffffffffffffffffffffffffffffffffffffffffffffffffffffffffffffffffffffffffffffffffffffffffffffffffffffffffffffffffffffffff
@cA01~tB01_KU645197.1_162263_162113_1_0_0_0_0:0:0_0:0:0_2d9/1
AGTGCTGGGATTATAGGCGTGAGCCACTGCACCCAGCCACTCTCTGCAGTTTTAAAGGCCATTTCCATGAATTAGAGTATACTTAGGCACTGAGGTAAGCATGGCACAGCTTTCTGAAAATAAAGTTGAAACTTAGAGGTTTCTTTTAGC
+
ffffffffffffffffffffffffffffffffffffffffffffffffffffffffffffffffffffffffffffffffffffffffffffffffffffffffffffffffffffffffffffffffffffffffffffffffffffff
@cA01~tB01_KU645197.1_46265_46129_1_0_0_0_0:0:0_0:0:0_2da/1
AGGTGATTGGAAGTAGGGGTGAGGTGGGGGATTTGGGTGAGTGGGCAAGTTTTTTTTGTGATGACCAGAGCACTTTCTCTATTCCAGGATCTGTGCTGGAGGATTCAGCGGGCTTTCACATTTTCTATATGATCTCATGCTCACAGAAAG
+
ffffffffffffffffffffffffffffffffffffffffffffffffffffffffffffffffffffffffffffffffffffffffffffffffffffffffffffffffffffffffffffffffffffffffffffffffffffff
@cA01~tB01_KU645197.1_152378_152186_1_0_0_0_1:0:0_0:0:0_2db/1
AATGAAGATTGCAGATGGAATTGTGGTTGCTAGTCAGCTGAACTTAAAAGGAGGGTATCCTGGATGATTTCCGGGAGATTATGATGGATTTTCATCTTGGTGAACCCAATAGAATCCCCAAGTTTTCAAAAGAAGGGGAAGAAGGGAGAG
+
ffffffffffffffffffffffffffffffffffffffffffffffffffffffffffffffffffffffffffffffffffffffffffffffffffffffffffffffffffffffffffffffffffffffffffffffffffffff
@cA01~tB01_KU645197.1_73042_72802_1_0_0_0_0:0:0_0:0:0_2dc/1
CACAAGTAATCACAACAACAACAAAAAAATAGACCATTGGGATTATATCAAATCAAGCAGCTTCTGCACCGCAAAGGAAGCAACCAATGAAGTGAAGAAGAGACAACCCACAGAATGGGAGCAAATATTTGCAAACTATGCATCTGAGAT
+
ffffffffffffffffffffffffffffffffffffffffffffffffffffffffffffffffffffffffffffffffffffffffffffffffffffffffffffffffffffffffffffffffffffffffffffffffffffff
@cA01~tB01_KU645197.1_116130_116208_0_1_0_0_1:0:0_0:0:0_2dd/1
AAGCGATTCTCCTGCCTCAGCCACCTGAGTAGCTGGTGCTACAGGCACGCACCACCATGCCAGGCTCCTTTTTGTATTTTTAGTAGAGAGGTGGTTTCACCATGTTGGTCGAGCTGGTCTCGAACTCCTGACCACATGATCCACCCGCAT
+
ffffffffffffffffffffffffffffffffffffffffffffffffffffffffffffffffffffffffffffffffffffffffffffffffffffffffffffffffffffffffffffffffffffffffffffffffffffff
@cA01~tB01_KU645197.1_35769_35580_1_0_0_0_0:0:0_0:0:0_2de/1
TTCTTCCTAGTTTATGAGAGACTCCCTGACAGGACTTCCCTCCCATTTCAGGAAAATCCTCTTATGTGGGGAGATGACACCCGAAGGTTGGGAGAAGGACTCACCCTCATGTGGCCAGGCCCCCTGCAGCAAGAAGAACCCTGGAAAGAA
+
ffffffffffffffffffffffffffffffffffffffffffffffffffffffffffffffffffffffffffffffffffffffffffffffffffffffffffffffffffffffffffffffffffffffffffffffffffffff
@cA01~tB01_KU645197.1_33864_33978_0_1_0_0_0:0:0_0:0:0_2df/1
CACAATCTCAGCTCACTGCAACTTCTGCCTCCCAGGTTCAAGCGATTCTCATGCCTCAGCCTCTTGAGTAGCTGGCGTTACAGGTGCCTGCCACCAGGCACGGCTAATTTTTGGATTTTTAGCAGAGACACGGTTTCACTATATTGGCCA
+
ffffffffffffffffffffffffffffffffffffffffffffffffffffffffffffffffffffffffffffffffffffffffffffffffffffffffffffffffffffffffffffffffffffffffffffffffffffff
@cA01~tB01_KU645197.1_25433_25317_1_0_0_0_0:0:0_0:0:0_2e0/1
TCTGTAGGTTCCTCCGTGGGTGGCAGGGCCCAGAGGAAAGTCAGCCTGGAATGTTCCGTTGACCTTGGGCCCTGCAGAGAACCTACGTTCATGGGCCTCCCCCTCCCTGGATAGATGGTACATGTCATAGGAGCTCCGGGAGCTGCAGGA
+
ffffffffffffffffffffffffffffffffffffffffffffffffffffffffffffffffffffffffffffffffffffffffffffffffffffffffffffffffffffffffffffffffffffffffffffffffffffff
@cA01~tB01_KU645197.1_2565_2772_0_1_0_0_0:0:0_1:0:0_2e1/1
ATTTTTATTTGTCAATCTTAAAAATAAAGCATAAAAAATTTACAACAACAAGATAAAAAATAAGAAGTGTTTTTATAGTGTGAGGATAAGTTTAGATTTATTTTTTCCTACGTGTAACCCTATGGTCCTGTGTTATTTGTTGAGAAAATA
+
ffffffffffffffffffffffffffffffffffffffffffffffffffffffffffffffffffffffffffffffffffffffffffffffffffffffffffffffffffffffffffffffffffffffffffffffffffffff
@cA01~tB01_KU645197.1_116792_116944_0_1_0_0_0:0:0_1:0:0_2e2/1
TGAGAAAGAGTTTCCCTCCTTAGCCCAAGCTGGAGTCAAAGTGGTGCGACCTTGGCTCATTGCAACCTCCGCCTCCTGGGTTCCAATGATTTTCCTGCCTCAGCCTCCCTAGTAGCTGGGATTACAGGTGCACGCCACCATGCCTGGCTA
+
ffffffffffffffffffffffffffffffffffffffffffffffffffffffffffffffffffffffffffffffffffffffffffffffffffffffffffffffffffffffffffffffffffffffffffffffffffffff
@cA01~tB01_KU645197.1_40650_40877_0_1_0_0_1:0:0_0:0:0_2e3/1
GCTCAGTTTGGGGAGATCAGAGGTTCCCTCAGCCCCTCAACCTTACCCATTTCCCAGAAGCCCATCCTGGCGTCTCACCCACACAGAGATGTCATCACCAGCAACCCCTACACCCTTTACTTTTCTTTGAAGAAATATTTATTGAGGATA
+
ffffffffffffffffffffffffffffffffffffffffffffffffffffffffffffffffffffffffffffffffffffffffffffffffffffffffffffffffffffffffffffffffffffffffffffffffffffff
@cA01~tB01_KU645197.1_7566_7411_1_0_0_0_0:0:0_0:0:0_2e4/1
AGGGGTTGGTGTTCTGGGGCCATGATATCCTGGGACGATTACTCTCCATTACATGGAAGGCAGAGGTGTCAGAATAAACATGGCCTGTAGGTGCCACAAGGCCTGAGGCCACAGGGCCCAACTCAGGTCATAAATATGGGTGTCCTTGGG
+
ffffffffffffffffffffffffffffffffffffffffffffffffffffffffffffffffffffffffffffffffffffffffffffffffffffffffffffffffffffffffffffffffffffffffffffffffffffff
@cA01~tB01_KU645197.1_23818_23663_1_0_0_0_0:0:0_0:0:0_2e5/1
ACCTCACCAAGTCAGTCTCTCTCCATAAGAATACCAAGCTCATCTTCCTTACAACTACCTGGGGGTTCCAAGTCGTGGATCATTCACTCTGCATCCCAATGACAATGAGAAGAATGTCCGGACACTCTCACCTGTGATGACGATGTCCAG
+
ffffffffffffffffffffffffffffffffffffffffffffffffffffffffffffffffffffffffffffffffffffffffffffffffffffffffffffffffffffffffffffffffffffffffffffffffffffff
@cA01~tB01_KU645197.1_141388_141485_0_1_0_0_0:0:0_0:0:0_2e6/1
AAGCAAAAAACTATGTTGAATCGACACAAATTGAGTGGCGTGTAGGCTGTGTCAGGAATTATAAGTAATCAAGAGATGATTTCATGTATACAGGAGGATGTGCATGGGTTCTATGCAATTACTATGCTATTTTTTTTTTTTGAGACAGTC
+
ffffffffffffffffffffffffffffffffffffffffffffffffffffffffffffffffffffffffffffffffffffffffffffffffffffffffffffffffffffffffffffffffffffffffffffffffffffff
@cA01~tB01_KU645197.1_85333_85480_0_1_0_0_0:0:0_0:0:0_2e7/1
GGTGAGAGTGTCTAGACATTGTTCTCATTGTCACTGGGACACAGAGTGAATGATCCAGGACTTGGAACCCCCAGGTGGTCATGAGGAAGATAAGTGTGGGATTCTTATGGAAAGAGAGTGACTTGGTGAGGTCTGTACCAACAGAGACAG
+
ffffffffffffffffffffffffffffffffffffffffffffffffffffffffffffffffffffffffffffffffffffffffffffffffffffffffffffffffffffffffffffffffffffffffffffffffffffff
@cA01~tB01_KU645197.1_68566_68468_1_0_0_0_1:0:0_0:0:0_2e8/1
GCTTCAGAACATGGCTCTCTGCTGGGGAGACACCCAATCTGCAGGCGCATAGTGTAACCCTGGTGCTCCTTCCCTTCCAGGACTCACCAAGACATGCCAGGATGATGACCGTGGGTGACATGGACATGGTGCAGCTTCTGCTGCCAGGAC
+
ffffffffffffffffffffffffffffffffffffffffffffffffffffffffffffffffffffffffffffffffffffffffffffffffffffffffffffffffffffffffffffffffffffffffffffffffffffff
@cA01~tB01_KU645197.1_9697_9460_1_0_0_0_0:0:0_1:0:0_2e9/1
TATGTTTATATATGTGTGTGTGTGTGTATATATATATATATATATATATATATAAATGTATTTATGACCACTAGACTTTACACTTAAAAATGGTAAATGTGGCTGGGCGTGGTGGCTCATGCCTGTAATCCCAGCACTTTGGGAGGCAGA
+
ffffffffffffffffffffffffffffffffffffffffffffffffffffffffffffffffffffffffffffffffffffffffffffffffffffffffffffffffffffffffffffffffffffffffffffffffffffff
@cA01~tB01_KU645197.1_32413_32476_0_1_0_0_0:0:0_0:0:0_2ea/1
ATCTTAGGGCATCGCTCTTCCTCACACCACAAATCTGAATGTGCCTCTCTCTTGCTTACAAATGTCTAAGGTCCCCACTGCCTGCTGGAGAGAAAACACACTCCTTTGCTTAGCCCACAATTCTCCATTTCACTTGACCCCTGCCCACCT
+
ffffffffffffffffffffffffffffffffffffffffffffffffffffffffffffffffffffffffffffffffffffffffffffffffffffffffffffffffffffffffffffffffffffffffffffffffffffff
@cA01~tB01_KU645197.1_56653_56767_0_1_0_0_0:0:0_0:0:0_2eb/1
CATGCACAGAATGAAATGAATGAACGTGGAACGTTGTCATTTGGAGTGTACAGGAGGGAACGTCTCACTGAGACCTCATCAGAGAGATCACATTTAAACTCCGATCTTAGAGACAAGAGGGAGTGAGCCCTGGGGAGTGTGTTGAAAGGA
+
ffffffffffffffffffffffffffffffffffffffffffffffffffffffffffffffffffffffffffffffffffffffffffffffffffffffffffffffffffffffffffffffffffffffffffffffffffffff
@cA01~tB01_KU645197.1_109970_109907_1_0_0_0_0:0:0_0:0:0_2ec/1
ACTCCAGGCCCATATCTCCACCTCCAGGCCCATATCTCCACTCCAGGCCCATATCTCCATCTCCAGGCTCATATCTCCACTCCAGGCCCATATCTCCACTCCAGGCCCTTATCTCCACCTCCAGGCCCATATCTCCACTCCAGACCCACA
+
ffffffffffffffffffffffffffffffffffffffffffffffffffffffffffffffffffffffffffffffffffffffffffffffffffffffffffffffffffffffffffffffffffffffffffffffffffffff
@cA01~tB01_KU645197.1_15240_15411_0_1_0_0_0:0:0_0:0:0_2ed/1
TTTCCTACTAATTCACAGGAGGACAGGTGGTATTGAAGCAATAGATGGCCGAGGGGGTGGTCCTTCCCCCAGCCTCTCGGGTAGAACAGCAGCCTAACATGTGTCTCCCGAGATCACAAAGAGTAGCACGTTTCACACGGGCTTCAACAC
+
ffffffffffffffffffffffffffffffffffffffffffffffffffffffffffffffffffffffffffffffffffffffffffffffffffffffffffffffffffffffffffffffffffffffffffffffffffffff
@cA01~tB01_KU645197.1_100894_101061_0_1_0_0_1:0:0_1:0:0_2ee/1
AGGAGCTCATTTGACATGTACCATCTATCCAGGGAGGGGAGGGCCCATGAACCTAGGCTCCCTGCAGTGCCCAGCGTCAATGGAACATTCCAGGCTGACTTTCCTCTGGGCCCTGCCACCCACGGAGGGACCTACACATGCTTCCGCTCT
+
ffffffffffffffffffffffffffffffffffffffffffffffffffffffffffffffffffffffffffffffffffffffffffffffffffffffffffffffffffffffffffffffffffffffffffffffffffffff
@cA01~tB01_KU645197.1_140993_141183_0_1_0_0_0:0:0_0:0:0_2ef/1
CATTACCATGTCCACATAACCCCATCTGTTCTCCATTGGGTTCTCAGCCCTGGACTCTGAGCTTCTGGAAGCAGAATGGAGCCTGATTTGTCTCTGAGACTCCAATTTCCATCCAAAGATACAGCACATAGGAGGCTCCAAGGATCGTGA
+
ffffffffffffffffffffffffffffffffffffffffffffffffffffffffffffffffffffffffffffffffffffffffffffffffffffffffffffffffffffffffffffffffffffffffffffffffffffff
@cA01~tB01_KU645197.1_96811_96674_1_0_0_0_0:0:0_0:0:0_2f0/1
TTTAGAGTTGACAAAGGCTGCTGTGTGGTTTAAGGTGGCATAGAATGTCTTCTCAATAAATAATATTAAACCAATGGGTTACACCTAGTAAAAAATAAATCTAACTGACACTATAAAAACACTTCTTAGTTTTTATCTAGTTGTACATTT
+
ffffffffffffffffffffffffffffffffffffffffffffffffffffffffffffffffffffffffffffffffffffffffffffffffffffffffffffffffffffffffffffffffffffffffffffffffffffff
@cA01~tB01_KU645197.1_96663_96760_0_1_0_0_0:0:0_0:0:0_2f1/1
TTTGCAAATGCTGTGCCATTTCATATAAGAGGCTTGAGCATCTACAGATTTTGGTATCTGAGTGGAGATCTCAAAACCAATCACCCACGAATAGTGAAGGATGACCGTATATGACTTTTATTTCTCAAATTTAAATATAAATCATAAAAA
+
ffffffffffffffffffffffffffffffffffffffffffffffffffffffffffffffffffffffffffffffffffffffffffffffffffffffffffffffffffffffffffffffffffffffffffffffffffffff
@rand_0_0_0_0_1_1_0:0:0_0:0:0_2f2/1
GCCAGACGCTTCCCGATGGAACCTTTCGAGACTTAAGACGGTTTGGTCATCTAAGTAATGGGGACAAGAATACATCAATCCCCCCTATTCGGCCAGGTACGATCGAGAATTATAAGATTGGAAAGGCTCAAATTGATAGGTATGGCTTCA
+
ffffffffffffffffffffffffffffffffffffffffffffffffffffffffffffffffffffffffffffffffffffffffffffffffffffffffffffffffffffffffffffffffffffffffffffffffffffff
@cA01~tB01_KU645197.1_160880_160790_1_0_0_0_0:0:0_0:0:0_2f3/1
GATATTACGAAGAAAAATCTTTGCCCACCTAGACAGGGATCTGATGTTTTCCAAGATGACACATGATTACATGTTGAAATGATAATATTTTGAGTCTACTTGTATAATAAAATAATATTTTGGATCTATTAGGTTAATATTTTGGGTCTG
+
ffffffffffffffffffffffffffffffffffffffffffffffffffffffffffffffffffffffffffffffffffffffffffffffffffffffffffffffffffffffffffffffffffffffffffffffffffffff
@cA01~tB01_KU645197.1_57840_57690_1_0_0_0_0:0:0_0:0:0_2f4/1
AGAAACAGAACTGAAAGACAAAAGGGCAAAGAAAGCTTTTCTCACTGACCCTAAAGGAAATTCTGATGACCGTGCCTCAAAGATAAAGAAAGTGAAACCAGATGGGGTGTCGAAGATTCTGACAATAACTAAGAGCAGAGGAAGAACTAA
+
ffffffffffffffffffffffffffffffffffffffffffffffffffffffffffffffffffffffffffffffffffffffffffffffffffffffffffffffffffffffffffffffffffffffffffffffffffffff
@cA01~tB01_KU645197.1_117829_117587_1_0_0_0_0:0:0_0:0:0_2f5/1
AAAAATCAAATGAAAATGGATTAAAGATGTGAGTCTAAGGCCTGAACCTATGAAACACGTAGAACAAAATATTGGGGAAATGCTCCAGGACATTTGTCTGAAGAAAGACATTTTGTTTTAAACCTTGAAAACACAAGTAATCGAAGCAAA
+
ffffffffffffffffffffffffffffffffffffffffffffffffffffffffffffffffffffffffffffffffffffffffffffffffffffffffffffffffffffffffffffffffffffffffffffffffffffff
@cA01~tB01_KU645197.1_55445_55275_1_0_0_0_1:0:0_0:0:0_2f6/1
TCCAATTTGAGCCCGGCCTTTCATGCTCCTGAGTCAGCATTGATGCTGTTTACATGTGTCCCAGGTGGGCTTCTGTACAAAGACTGGGAAGTGGTTTATGTGGCCTGTGCTCTATCTGCAAGCTTCAGGTAGGGTTGCAGTTACCACCCC
+
ffffffffffffffffffffffffffffffffffffffffffffffffffffffffffffffffffffffffffffffffffffffffffffffffffffffffffffffffffffffffffffffffffffffffffffffffffffff
@cA01~tB01_KU645197.1_113547_113417_1_0_0_0_0:0:0_0:0:0_2f7/1
GGTCCCTGCCAGGTCTTGTGTCATGCGACCGATGGAGAAGTTGCCCTTGGAGACCCCATCAATGTGCTCTCCAATGAGGCGCAAAGTGTGGTTAAACGTCCCCTCTCTGTGCAGAAGGAAGTGCTCAAACATGACATCTGACCAACATTG
+
ffffffffffffffffffffffffffffffffffffffffffffffffffffffffffffffffffffffffffffffffffffffffffffffffffffffffffffffffffffffffffffffffffffffffffffffffffffff
@cA01~tB01_KU645197.1_96734_96495_1_0_0_0_1:0:0_0:0:0_2f8/1
GTTACACCTAGTAAAAAATAAATCTAACTGACACTATAAAAACACTTCTTAGGTTTTATCTAGTTGTACATTTTTTATGATTTATATTTAAATTTGAGAAATAAAAGTCATATACGGTCATCCTTCACTATTCGTGGGTGATTGGTTTTG
+
ffffffffffffffffffffffffffffffffffffffffffffffffffffffffffffffffffffffffffffffffffffffffffffffffffffffffffffffffffffffffffffffffffffffffffffffffffffff
@cA01~tB01_KU645197.1_94613_94775_0_1_0_0_0:0:0_0:0:0_2f9/1
GCTGTATGTGGTTACCTGTGAATCAAGAAATGCAAGACAATTCATAAAGAGGAACTGCTATGATTAGCTTCTTATTGGTGTCTCCTCTTCTTCCAGGTAACCTCAGACACCTGCACATTCTGATTGGGACCTCAGTGGTCAAAATCCCTT
+
ffffffffffffffffffffffffffffffffffffffffffffffffffffffffffffffffffffffffffffffffffffffffffffffffffffffffffffffffffffffffffffffffffffffffffffffffffffff
@cA01~tB01_KU645197.1_100597_100740_0_1_0_0_0:0:0_0:0:0_2fa/1
AGGGTTGGCTACCCTAAGGTCAGCAAGGGTGCACTGCTGATGCCACCACCAGGCTGGAGCCGCATAGGGAGGGATCCACAGGGAGAGTCGGGGGTGGAGGGTGAGAGAGAGAGAGAGCATTAGGTCATAGAGCAGGGGAGTGAGTTCTCA
+
ffffffffffffffffffffffffffffffffffffffffffffffffffffffffffffffffffffffffffffffffffffffffffffffffffffffffffffffffffffffffffffffffffffffffffffffffffffff
@cA01~tB01_KU645197.1_59343_59465_0_1_0_0_0:0:0_0:0:0_2fb/1
ATTCTCCTGCCTCAACCTCCTGAGTAGCTGGGATTACAGAACCACACCACCATGCCCAGCTAATCTTTTGTATATTTAGTAGAGATGGGGTTTCACTATGTTGGTCAGGCTGGTCTCAAACTCCTGACCTCATGATCCACCCGCCTCAGC
+
ffffffffffffffffffffffffffffffffffffffffffffffffffffffffffffffffffffffffffffffffffffffffffffffffffffffffffffffffffffffffffffffffffffffffffffffffffffff
@cA01~tB01_KU645197.1_119704_119848_0_1_0_0_0:0:0_0:0:0_2fc/1
GAAAATCCATCATAATCTCCAGGAAATCATTCAGGATACCCTTGTTTTAAGTTCAGCTGATTAGCAACCATAATTCCATCTGCAATCTTCATTCCTCCTTTCCATGTAAAATAAGATATTCACAAGCTATGGAGGCTAGGACAGGGACAT
+
ffffffffffffffffffffffffffffffffffffffffffffffffffffffffffffffffffffffffffffffffffffffffffffffffffffffffffffffffffffffffffffffffffffffffffffffffffffff
@cA01~tB01_KU645197.1_90968_90841_1_0_0_0_0:0:0_0:0:0_2fd/1
CTGGAACCCTCAGAGGGAAGGCAGCCTTGCTGTCACCTTGTTTTTAGCCCAGTGAGATGCACTTCATACTTTGAGCTACAGCACTGTAAGATAATTAAAAAGCCGCTTTATTTTCACCCACGAATCTTGTGGAAATTTGTTATGGCAACA
+
ffffffffffffffffffffffffffffffffffffffffffffffffffffffffffffffffffffffffffffffffffffffffffffffffffffffffffffffffffffffffffffffffffffffffffffffffffffff
@cA01~tB01_KU645197.1_60940_60814_1_0_0_0_1:0:0_0:0:0_2fe/1
AAGAAAAGCATCTGAAAAGAAATTCAACATCCTTACCTGATGAAAACTCTCAAAAACTTAGGCATAGAAAGAACATACCTCAAAATAATAAAAGCCATAGATGACATATCTAGAGTCAACATCATACTGAACAGGAAAAGTTAAAAGCAC
+
ffffffffffffffffffffffffffffffffffffffffffffffffffffffffffffffffffffffffffffffffffffffffffffffffffffffffffffffffffffffffffffffffffffffffffffffffffffff
@cA01~tB01_KU645197.1_14324_14160_1_0_0_0_0:0:0_0:0:0_2ff/1
TATTGATTTATGTGTAGGATGAATAAATCTCAGAAAGAAATTAATTAAGCGAGGATTAAACAAGTAGGAAAATCAAACCCAGTAAGCGTTTCCAGTCAATGATTCTACCTCACAAACATATCTTATATCCATCTACTTCATTCATTTAGT
+
ffffffffffffffffffffffffffffffffffffffffffffffffffffffffffffffffffffffffffffffffffffffffffffffffffffffffffffffffffffffffffffffffffffffffffffffffffffff
@cA01~tB01_KU645197.1_50994_50814_1_0_0_0_1:0:0_0:0:0_300/1
GAGGCCCAGTGGATGCTTGCTCAAGAGCGGAACACGGCTTCCTGGAAATTGTTCTCACTAGAATTGGCACCTCACGTCCTTCACTATGACCAACTCACAACACGTCTCAGATCCAACCTCCCGAACTCAAGATGCCTAAAATCTGTGCTA
+
ffffffffffffffffffffffffffffffffffffffffffffffffffffffffffffffffffffffffffffffffffffffffffffffffffffffffffffffffffffffffffffffffffffffffffffffffffffff
@cA01~tB01_KU645197.1_28535_28407_1_0_0_0_0:0:0_0:0:0_301/1
GTAATTTTTGTATGTGACGGCTACTGTCTTGAGACTTCAAGGTATAAAGAGAAAACAGGAGCATCACACTACCTGATCTCAAAATATGTTACAGAGCTGTAGTAAGCAAGACAGCATGACGTTGGCATGAAGAAAGGCACATAGAACAAC
+
ffffffffffffffffffffffffffffffffffffffffffffffffffffffffffffffffffffffffffffffffffffffffffffffffffffffffffffffffffffffffffffffffffffffffffffffffffffff
@cA01~tB01_KU645197.1_94882_94928_0_1_0_0_0:0:0_0:0:0_302/1
GTGTGTGTTCCTCACCAGCAGGATGGTCCCTGGCCCAAGACAGGAGCCACAGAGGCAGGACTTTCTAGAGAGAGCACCAGATTCCCTTCCCCTGCCTTCAGCTCACAGACCATTGCCTGATTCTGAACTGTATCCTCACGTCCCCTGCAG
+
ffffffffffffffffffffffffffffffffffffffffffffffffffffffffffffffffffffffffffffffffffffffffffffffffffffffffffffffffffffffffffffffffffffffffffffffffffffff
@cA01~tB01_KU645197.1_103359_103189_1_0_0_0_0:0:0_0:0:0_303/1
AGACTTCACTGAGCCCTTTGCTGTCCTCAGATACCCTTCGCTGTTGTAGTGTCTGGGGGTCAGAGATGTTAGAAGACAGGCCCACAATCACAGAGCTGGGAGGTGCTGAGCCAATGCTTGAATCCAAGATACCAACCTCCCCAGGTTTCC
+
ffffffffffffffffffffffffffffffffffffffffffffffffffffffffffffffffffffffffffffffffffffffffffffffffffffffffffffffffffffffffffffffffffffffffffffffffffffff
@cA01~tB01_KU645197.1_7036_7233_0_1_0_0_1:0:0_0:0:0_304/1
ACTTTGCACCTCATTGGAGAGCGCCATGATGGGGTCTCCAAGGCCAACTTCTCCATCGGTCCCATGATGCAAGACCTTGCAGGGACCTACAGATGCTACGGTTCTGTTACTCACTCCCCCTATCAGTTGTCAGCTCCCAGTGACCCTCTG
+
ffffffffffffffffffffffffffffffffffffffffffffffffffffffffffffffffffffffffffffffffffffffffffffffffffffffffffffffffffffffffffffffffffffffffffffffffffffff
@cA01~tB01_KU645197.1_88583_88387_1_0_0_0_1:0:0_0:0:0_305/1
ACTATTATGGAGAAAAGTATGGAAATTCTTTAAAAAACTAAAAGGAGGCTGTGCATAGTGGCTTATGCCTGTAATTTCAGCACTTTGGGAAACCGAGGCAGGCACCTCACTTGAGGTCAGGAGTTTGAGAGCAGCCTGCCCAAAATTGGG
+
ffffffffffffffffffffffffffffffffffffffffffffffffffffffffffffffffffffffffffffffffffffffffffffffffffffffffffffffffffffffffffffffffffffffffffffffffffffff
@cA01~tB01_KU645197.1_152238_152376_0_1_0_0_0:0:0_0:0:0_306/1
TTTCTCAGCTTCTAGAGGCTCCCATGTTCCTTGGCTCCTGGTACCCTTCCTCCTTCCTCAAAGCCCACAAAGACTGGTCACATCTCACATGGCATCACTCAGACCCTTCTTCCTTACCACACCTCTTTCTCTGAATGCTGCTCTCCCTTC
+
ffffffffffffffffffffffffffffffffffffffffffffffffffffffffffffffffffffffffffffffffffffffffffffffffffffffffffffffffffffffffffffffffffffffffffffffffffffff
@cA01~tB01_KU645197.1_20758_20986_0_1_0_0_0:0:0_0:0:0_307/1
GAGATATGGGCCTGGAGTGGAGATACAGGCCTAGGGTGGAAATATTGGCCTGGAGTGGAGATATGGGCTTGTGGTGGGGATATGGGCTTGTGGTGGGGATCTGGGCTTGGAGGCTGGGTCTCTGCACAGCCGACAGCCCTGTTCTTGGGT
+
ffffffffffffffffffffffffffffffffffffffffffffffffffffffffffffffffffffffffffffffffffffffffffffffffffffffffffffffffffffffffffffffffffffffffffffffffffffff
@cA01~tB01_KU645197.1_73936_74127_0_1_0_0_1:0:0_0:0:0_308/1
TCCATTGTCTCTGAACCCCACACACTCCAACAGCGAAAGGGATCTGGGCCCAGCACAGGGCTCAGTGAAATCTCTTAATCTCTAATTTTCTGCTGCTGAGACCTCAGGGTAGAAGGATGAGTGCAAATCAGACATTCTTCTCAGGAAAAA
+
ffffffffffffffffffffffffffffffffffffffffffffffffffffffffffffffffffffffffffffffffffffffffffffffffffffffffffffffffffffffffffffffffffffffffffffffffffffff
@cA01~tB01_KU645197.1_89169_89050_1_0_0_0_0:0:0_0:0:0_309/1
ACAACTCAATAAAACAATTTAATTAAAAAACGAGCAAAAGACATGAGGAGACATTTCTCCACAAACAAAACATAGAAATGGCGATCACGTATATGAAAAAGTACTCGGCATCACTCATCATCAGAGAAATGTAAATTACAATCGCGATGA
+
ffffffffffffffffffffffffffffffffffffffffffffffffffffffffffffffffffffffffffffffffffffffffffffffffffffffffffffffffffffffffffffffffffffffffffffffffffffff
@cA01~tB01_KU645197.1_91521_91348_1_0_0_0_0:0:0_0:0:0_30a/1
GAACGAACAAACAAATAGATTTCATGCACAGATGCTTCCCAATGGATCATTCATTTATTGGTCCACTTGTGCATTCATTTTCTGCCCTCCCATTTAACCATCTGCAATATCAGTGTCCCAAGAGCAGAGGCCAAATGCATCTTGTTCACC
+
ffffffffffffffffffffffffffffffffffffffffffffffffffffffffffffffffffffffffffffffffffffffffffffffffffffffffffffffffffffffffffffffffffffffffffffffffffffff
@cA01~tB01_KU645197.1_134924_134772_1_0_0_0_0:0:0_0:0:0_30b/1
AAGGTATAAAGAGAAAACAGGAGCATCACACTACCTGATCTCAAAATATGTTACAGAGCTGTAGTAAGCAAAATAGCATGACACTGGCATAAAGAAAGGCACATAGAACAACGGAGCAGAATGAATAACACAGATATATTCCATGCATTT
+
ffffffffffffffffffffffffffffffffffffffffffffffffffffffffffffffffffffffffffffffffffffffffffffffffffffffffffffffffffffffffffffffffffffffffffffffffffffff
@cA01~tB01_KU645197.1_7330_7451_0_1_0_0_0:0:0_0:0:0_30c/1
TTGTACCAACAGAGACAGAGAAACAGGAGACACAAGTACAGACCAGGTGTCATAACAGAGGACAGACACAGGGGCCATACAGGGAGTTAGAAAAGACAGAAAGAGTTAAAAGAGACAGACAGACAGACATGTCCCAGAGAGAGGTGTCCC
+
ffffffffffffffffffffffffffffffffffffffffffffffffffffffffffffffffffffffffffffffffffffffffffffffffffffffffffffffffffffffffffffffffffffffffffffffffffffff
@cA01~tB01_KU645197.1_10449_10694_0_1_0_0_0:0:0_0:0:0_30d/1
CCTGGCTACTTTTTGTTTTTTTTAGTATAGATGGGGTTTCCCCATGTTGGCTGGGCTGCTCTCAAACTCATGACCTCAACTGAGGTGCCCGCCTCGGTCTCCCAAAGTGCCGGGATTACAGGCATGATCCACCTCACCCAACCTCTTTTT
+
ffffffffffffffffffffffffffffffffffffffffffffffffffffffffffffffffffffffffffffffffffffffffffffffffffffffffffffffffffffffffffffffffffffffffffffffffffffff
@cA01~tB01_KU645197.1_117175_117413_0_1_0_0_0:0:0_0:0:0_30e/1
CACCTTGCCAGCATTTCTTTTGCCTGTCTTGCAGCTAAAAGCCATTTTATTTTATTTCATTTTATTTTGAGGTGGAGTTTCGCTCTTGTCACCCAGGCTGAGTGCAGTGGTGCGATCTCGGCTCACCGCAACCTCCACCTCCCAGGTTCA
+
ffffffffffffffffffffffffffffffffffffffffffffffffffffffffffffffffffffffffffffffffffffffffffffffffffffffffffffffffffffffffffffffffffffffffffffffffffffff
@cA01~tB01_KU645197.1_45331_45485_0_1_0_0_0:0:0_0:0:0_30f/1
CTGACTCAAATGCTGGGAATGAGGTGGGGAGAATGACAAGACGACTGTAGAGAGACGGAGAGCACACTGGGTACACAGGAAACTAAGGAGCAACAAGGAGTGTGTGTTTGACACTCACAGCCATTGGATTCACCTCGGGGTAACCAGGAA
+
ffffffffffffffffffffffffffffffffffffffffffffffffffffffffffffffffffffffffffffffffffffffffffffffffffffffffffffffffffffffffffffffffffffffffffffffffffffff
@cA01~tB01_KU645197.1_90963_90827_1_0_0_0_0:0:0_0:0:0_310/1
ACCCTCAGAGGGAAGGCAGCCTTGCTGTCACCTTGTTTTTAGCCCAGTGAGATGCACTTCATACTTTGAGCTACAGCACTGTAAGATAATTAAAAAGCCGCTTTATTTTCACCCACGAATCTTGTGGAAATTTGTTATGGCAACAATAGG
+
ffffffffffffffffffffffffffffffffffffffffffffffffffffffffffffffffffffffffffffffffffffffffffffffffffffffffffffffffffffffffffffffffffffffffffffffffffffff
@cA01~tB01_KU645197.1_86179_86352_0_1_0_0_0:0:0_0:0:0_311/1
GAGACTGAGAGGCAGAGAAAGACAAGGAGACGGAGAGAGAGAGATGATAGATGGATAGATAGACGTAGATAGATGATAAATAGGTAGATGATAGATAATGGATTGGTTATAGATACATAGATGATGACTGATAGATGATACATAGAGATG
+
ffffffffffffffffffffffffffffffffffffffffffffffffffffffffffffffffffffffffffffffffffffffffffffffffffffffffffffffffffffffffffffffffffffffffffffffffffffff
@cA01~tB01_KU645197.1_156410_156536_0_1_0_0_0:0:0_0:0:0_312/1
ATCTCAAATTAATTTTTGTATAAGGTGTAAGGAAGGGATCCAGTTTCAGCTTTCTACCTATGGCTAGCCAGTTTTCCCAGCACCATTTATTAAATAGGGAATCCTTTCCCCATTGCTTGTTTTTCTCAGGTGTGTCAAAGATCACATAGT
+
ffffffffffffffffffffffffffffffffffffffffffffffffffffffffffffffffffffffffffffffffffffffffffffffffffffffffffffffffffffffffffffffffffffffffffffffffffffff
@cA01~tB01_KU645197.1_99078_99214_0_1_0_0_0:0:0_0:0:0_313/1
CCGGGAGGGTAGACTGGGGTCCTCCAAGCTGGGCTGTGCGGCTGGGATGTGGTGTCACTGGCAGAGGAAGGGAGCAAAGCAGTGCTAGGAACAGCAGGCCTCTGAGGACAAAGGTGTAACTCACACCCTCCAGCGTTTCCATGACGGTAG
+
ffffffffffffffffffffffffffffffffffffffffffffffffffffffffffffffffffffffffffffffffffffffffffffffffffffffffffffffffffffffffffffffffffffffffffffffffffffff
@cA01~tB01_KU645197.1_65705_65572_1_0_0_0_0:0:0_0:0:0_314/1
TTTTTTTTTTTTTTGAGACTCAGTCTTGCTCTGTCACCCAGGCTGGAGTGCAGTGGCACAATCTCGGTGTACTGCAACCTCTGCCTCCTGGGTTCAAGCGATTCCCCTGCCTCAGTCTCCAGAGTAGCTGGGACTACAAGTGTGCGCCAC
+
ffffffffffffffffffffffffffffffffffffffffffffffffffffffffffffffffffffffffffffffffffffffffffffffffffffffffffffffffffffffffffffffffffffffffffffffffffffff
@cA01~tB01_KU645197.1_153021_152915_1_0_0_0_0:0:0_0:0:0_315/1
CGTGTTTTTCATTAATGTCACAAATATCTGATTAGTGAGAACTTCTCTGTCACCTGAAATCATACACTCAGCATTATCTATTATTGATTTGAAAATTTGGCTTGGCCCCGTGGCTCATGCCTCTTATCCCAGCGTGTTGGGAGGCAGAGG
+
ffffffffffffffffffffffffffffffffffffffffffffffffffffffffffffffffffffffffffffffffffffffffffffffffffffffffffffffffffffffffffffffffffffffffffffffffffffff
@rand_0_0_0_0_1_1_0:0:0_0:0:0_316/1
CAAGATCCAGCCGGCCATATGTGCTGCTGTTTGGTTGCATCAACCATCGCGCTTGACACGCTCAATGGTTCTCCAGAGTAGTAGGGGGTTTTTAGGGTCCTCTTATTCGGGACGTCCAACTTTACCGTGCAACCCGTCTCGACGCACGAG
+
ffffffffffffffffffffffffffffffffffffffffffffffffffffffffffffffffffffffffffffffffffffffffffffffffffffffffffffffffffffffffffffffffffffffffffffffffffffff
@cA01~tB01_KU645197.1_28247_28326_0_1_0_0_0:0:0_0:0:0_317/1
TCACCTGAGGCCAAGAGTTCAAGATTAGTCTGGCCAACGTGATGAAACATCGTCTCCACTAAAAATATAAAAATTAGCTGAGCATGGTGGTCAGCACCTGTAATACCACTACTCAGGAGTTTGAGGCAAGAGAAGTGATTGAACCCAGGA
+
ffffffffffffffffffffffffffffffffffffffffffffffffffffffffffffffffffffffffffffffffffffffffffffffffffffffffffffffffffffffffffffffffffffffffffffffffffffff
@cA01~tB01_KU645197.1_116072_116181_0_1_0_0_0:0:0_1:0:0_318/1
CTATGCTGGAGTGCAGTGGCACAATCTCAGCTCACTGCAACCTCCGCCTCCTGGGTTCAAGCGATTCTCCTGCCTCAGCCACCTGAGTAGCTGGTGCTACAGGCACGCACCACCATGCCAGGCTACTTTTTGTATTTTTAGTAGAGAGGT
+
ffffffffffffffffffffffffffffffffffffffffffffffffffffffffffffffffffffffffffffffffffffffffffffffffffffffffffffffffffffffffffffffffffffffffffffffffffffff
@cA01~tB01_KU645197.1_135691_135762_0_1_0_0_1:0:0_0:0:0_319/1
CTGTAGGTCATGAAGCAACCCTGGTTGACTCAGCAGAGCAAGAGCCTTGCCGTAACAGAGAACAGAGCTCATGCACACACACTTCGACTCACTGACTCATTCAGCCACGGCCCCATGCTCAGGCTGTGCAGTGCGGAACCTTTTCCTATT
+
ffffffffffffffffffffffffffffffffffffffffffffffffffffffffffffffffffffffffffffffffffffffffffffffffffffffffffffffffffffffffffffffffffffffffffffffffffffff
@cA01~tB01_KU645197.1_116481_116582_0_1_0_0_0:0:0_0:0:0_31a/1
TGTATATGGGTGAGAAATGGGAATCTTTGTAATGACCTCCAGTTCCATCCATGTGGCTGCAAATGACAGGATGTTATTCTTTCTATGGATGAGTAGTCTCCACTGTGCGTATGTACTACATTCTCTCTATCCATTCACCCACTGATGGGC
+
ffffffffffffffffffffffffffffffffffffffffffffffffffffffffffffffffffffffffffffffffffffffffffffffffffffffffffffffffffffffffffffffffffffffffffffffffffffff
@cA01~tB01_KU645197.1_8138_7988_1_0_0_0_0:0:0_0:0:0_31b/1
CTTGTCTATCTATCCATCAATCATCTGTTATTTATATGTATGTATCATCTCTCTCTCTATGATTTCTGTCTGCCTCTCTATCTGTACGTATTATCTGTCTTCATCATCATCATCTCTATGTATTATCTATTAATGAATCAATCAATCATC
+
ffffffffffffffffffffffffffffffffffffffffffffffffffffffffffffffffffffffffffffffffffffffffffffffffffffffffffffffffffffffffffffffffffffffffffffffffffffff
@cA01~tB01_KU645197.1_150968_151131_0_1_0_0_0:0:0_0:0:0_31c/1
AATACAAAAATTAGCTGAGCATGGTGATCAGTGCCTGTAATACCACTACTCAGGAGTTTGAAGCAAGAGAATTTCTTGAATCCAGGAAGTGGAGGTTGCATTGAGCTGAGATTGCACCTCTACACTCCAGCCTGCATGACAGAGCAAGAT
+
ffffffffffffffffffffffffffffffffffffffffffffffffffffffffffffffffffffffffffffffffffffffffffffffffffffffffffffffffffffffffffffffffffffffffffffffffffffff
@cA01~tB01_KU645197.1_158168_158032_1_0_0_0_0:0:0_0:0:0_31d/1
CGTGAGACTTACTCTTTTTGTTGGAGCACCAGCGATAAAGGAGAAAGAAGAGGAGGAGGATGAAGAGGAAGATGACCACTGAGGTCCCAATCAGAACATGCAGGTGTCTGCAGATACCTGGAGGAAGATGGGAATCCAATAAGAAGCTAA
+
ffffffffffffffffffffffffffffffffffffffffffffffffffffffffffffffffffffffffffffffffffffffffffffffffffffffffffffffffffffffffffffffffffffffffffffffffffffff
@cA01~tB01_KU645197.1_150974_150821_1_0_0_0_0:0:0_1:0:0_31e/1
GATGGAATCTTGCTCTGTCATGCAGGCTGGAGTGTAGAGGTGCAATCTCAGCTCAATGCAACCTCCACTTCCTGGATTCAAGAAATTCTCTTGCTTCAAACTCCTGAGTAGTGGTATTACAGGCACTGATCACCATGCTCAGCTAATTTT
+
ffffffffffffffffffffffffffffffffffffffffffffffffffffffffffffffffffffffffffffffffffffffffffffffffffffffffffffffffffffffffffffffffffffffffffffffffffffff
@cA01~tB01_KU645197.1_82628_82778_0_1_0_0_0:0:0_0:0:0_31f/1
TCGGATGCTCGGCCCACATTTCTGACCTTGCCCTCCCCGGCCTTTCTTTCCCTTTCCTGAGTCAAGCTCTGTGAAGACTGGGGTGAGACTAGGGTGCTCCAAGATGGGTGTGCAGGGAGGAAGTGGTGTCAGCAGCAGAGAAAGAGAGGG
+
ffffffffffffffffffffffffffffffffffffffffffffffffffffffffffffffffffffffffffffffffffffffffffffffffffffffffffffffffffffffffffffffffffffffffffffffffffffff
@cA01~tB01_KU645197.1_14944_15065_0_1_0_0_0:0:0_0:0:0_320/1
TTATCCATTAGGCAATGAGCTTAAAACCTCTTCCCTATTTGGCTTTCTGTGAGAATGAGATCACATAGAAAATGTGAAAGCCCTCAGAATCCTCCAGCACAGATCGTGGAATAGAGAAAGTGCTCTGTTCATCGCAACAAAAAACTTGCC
+
ffffffffffffffffffffffffffffffffffffffffffffffffffffffffffffffffffffffffffffffffffffffffffffffffffffffffffffffffffffffffffffffffffffffffffffffffffffff
@cA01~tB01_KU645197.1_39041_38908_1_0_0_0_0:0:0_0:0:0_321/1
TGGTGTCCCTGATTTCTCTCTGTGCCTCTCACTGATCCTCTCATAAGTGGGCTTATTTGGAATATGAGCCTCAGAATCCAGTCTGGAGACTACAAGTTCACACAGCATACAGGGGTTGGTGTTGTGGGGCCATGATATCCTGGGACGATT
+
ffffffffffffffffffffffffffffffffffffffffffffffffffffffffffffffffffffffffffffffffffffffffffffffffffffffffffffffffffffffffffffffffffffffffffffffffffffff
@cA01~tB01_KU645197.1_37029_37085_0_1_0_0_1:0:0_0:0:0_322/1
TTTATGATATAGGGGAAGGGACTGAAGGAGAAGATGGAGCTCAGGTTGTTGATGAGTTGACCTTGAGATGGGGAGACAGCCTGGACTGTCCTGATGGGCTCAGTGTAGTAACAGGGGTCCACATGAAAGGAGGAGGAAGAGGGGAGTGGG
+
ffffffffffffffffffffffffffffffffffffffffffffffffffffffffffffffffffffffffffffffffffffffffffffffffffffffffffffffffffffffffffffffffffffffffffffffffffffff
@rand_0_0_0_0_1_1_0:0:0_0:0:0_323/1
AGTTATGAGCTAAGAAACTAGTCTAGAGCAAACAAGCTGCCTTATTCTCCTATGTGCCCATCAGTGACAGGTATAGCAGCGGCGTACCTGATTCTTGTCGGCACACCCTTAAGAGGAAGGATCGGCTTCAACCATGTCTCTGGAAAGCCT
+
ffffffffffffffffffffffffffffffffffffffffffffffffffffffffffffffffffffffffffffffffffffffffffffffffffffffffffffffffffffffffffffffffffffffffffffffffffffff
@cA01~tB01_KU645197.1_83577_83681_0_1_0_0_0:0:0_0:0:0_324/1
TCCCACCTCCTGAATCCCAGAGCTTCTGGTGGGGCTGTCCGTCAGGGTCCCATCACCCAGGCCCTGGCTGTATTTGGGGTCAAGGGAGATTGAATACAGGGCAAATGGGTGCTGTGGTGGGAAGAATAACTGTCCCCAATGATGGCTACA
+
ffffffffffffffffffffffffffffffffffffffffffffffffffffffffffffffffffffffffffffffffffffffffffffffffffffffffffffffffffffffffffffffffffffffffffffffffffffff
@cA01~tB01_KU645197.1_144762_144888_0_1_0_0_0:0:0_0:0:0_325/1
CCCAGGCCCCAACTGTATTTGGGGTCAAGGGGGATTGAATACAGGGGAAATGGGCGCTGTGGTGGGAAGAATCACTGTCGCCAATGATGGCTACATTGTAAACCCTGGAGCCTGTGACTATTTATGTTATAGGGCAGGGGACTGAAGGGG
+
ffffffffffffffffffffffffffffffffffffffffffffffffffffffffffffffffffffffffffffffffffffffffffffffffffffffffffffffffffffffffffffffffffffffffffffffffffffff
@cA01~tB01_KU645197.1_76826_76911_0_1_0_0_0:0:0_0:0:0_326/1
AGCCTAATATCTGACTCCCAAGATGACAAAAGTAGCATGTTGCCCACGAGCTTCATCATTATTTCCTGGCTGTTTGATATAAGACAGCTCAACCTCACTTATGTTGATTTCAATGTCACTGTTTTTTCCTTTTCTTGGAGAATGTAATTT
+
ffffffffffffffffffffffffffffffffffffffffffffffffffffffffffffffffffffffffffffffffffffffffffffffffffffffffffffffffffffffffffffffffffffffffffffffffffffff
@cA01~tB01_KU645197.1_80804_80570_1_0_0_0_0:0:0_0:0:0_327/1
TGCAATTATTTACAATCTTAGAATTGTACTTTATCAGCAAAAATCACAACATGTAAATTCTGGATTTTTGTAGATTTATCTAGAATTTGTCTCATGTCCCAAGATTCCAGAGTTCCAACTCATGGTTTGCTCTCTCTCTGTCTCTCTGCC
+
ffffffffffffffffffffffffffffffffffffffffffffffffffffffffffffffffffffffffffffffffffffffffffffffffffffffffffffffffffffffffffffffffffffffffffffffffffffff
@cA01~tB01_KU645197.1_106573_106508_1_0_0_0_1:0:0_0:0:0_328/1
GAGAACCTACCTCCCTGTTCACTGTTCTGTCCCCGGCAGGCTCTTGGTCCATTACAGCAGCATCTGTAAGAGATAGAAGTCATCAAAACAGCTGGAAGGGCACTTTTGGGTCCTCATTTCATGAGCAGACACCAACACACAGCGGGAGGC
+
ffffffffffffffffffffffffffffffffffffffffffffffffffffffffffffffffffffffffffffffffffffffffffffffffffffffffffffffffffffffffffffffffffffffffffffffffffffff
@cA01~tB01_KU645197.1_81237_81306_0_1_0_0_0:0:0_0:0:0_329/1
GTGTCAATTCTAGTGAGAGCAATTTCCAGGAAGCCATGCTCCGCTCTTGAGCGAGCACCCACTGGGCCTCATGCAAGGTAGAAAGAGCCTGCGTACGTCACCCTCCCATGATGTGGTCAACATGTAAACTGCATGGGCAGGGCGCCAAAT
+
ffffffffffffffffffffffffffffffffffffffffffffffffffffffffffffffffffffffffffffffffffffffffffffffffffffffffffffffffffffffffffffffffffffffffffffffffffffff
@cA01~tB01_KU645197.1_34049_33906_1_0_0_0_0:0:0_0:0:0_32a/1
GTCTCATGACCCAAGATTCCAGAGTCCCAACTCTGGAGTTTGTTTTCCGTCTGTCTCTCTCCCTCCCTCATTTTAAATTTTACAGAAATATCCAGTAACATAATGCTATAGAAAATCAAGTTTCCCCAGCACGTTGGGAAGCCGAGGTGG
+
ffffffffffffffffffffffffffffffffffffffffffffffffffffffffffffffffffffffffffffffffffffffffffffffffffffffffffffffffffffffffffffffffffffffffffffffffffffff
@cA01~tB01_KU645197.1_67726_67913_0_1_0_0_0:0:0_1:0:0_32b/1
TTTAAAATGCATAGTGAAAAAGTTCTTACAAACTCCAGAAAGGTAGGTGTAAATAAGAGACATTTGTAAGAATGACAGCACATTAAATGTGTAGATTTCAACCTTCAGTTATTGCAATATTCCAGTATCAAGTTGGAGGATGTTATCAGT
+
ffffffffffffffffffffffffffffffffffffffffffffffffffffffffffffffffffffffffffffffffffffffffffffffffffffffffffffffffffffffffffffffffffffffffffffffffffffff
@cA01~tB01_KU645197.1_15853_16006_0_1_0_0_0:0:0_0:0:0_32c/1
AGCACTGCATGACGTCCTCCTCCAGGAAGAACAGGAAGACAGCCCAGGCTGTTCTGAGACGTTCCTCCTGATCTCAGGACGTTGCTGTCTTAGTCCATTTTTGTTGCTCTAAAGGAACACTTGAGCCTGGGTAACTTCTAGAGAAAAGAG
+
ffffffffffffffffffffffffffffffffffffffffffffffffffffffffffffffffffffffffffffffffffffffffffffffffffffffffffffffffffffffffffffffffffffffffffffffffffffff
@cA01~tB01_KU645197.1_46417_46210_1_0_0_0_1:0:0_0:0:0_32d/1
GCCATCTATTGCTTCAAAACCACCTTTCCTCCTGTGAATTAGTAGGAAAGGGGAGCAGGAGCTAGTGCTGTCGCTGATCTCTGATTCCAAGATCTGGACTCACTCCAAGGAGTGTTAATGTTTACCTCCCCATGGTCTATCTGAATCTCC
+
ffffffffffffffffffffffffffffffffffffffffffffffffffffffffffffffffffffffffffffffffffffffffffffffffffffffffffffffffffffffffffffffffffffffffffffffffffffff
@rand_0_0_0_0_1_1_0:0:0_0:0:0_32e/1
ATGTTACGGCTCACTTCCTTTCATAGATGTAACGCAGGCATAGCCGCACGGGGAGCAGTGGCGTATTATCACTGGATTCTTTGCGGTGGATTAGTAGCTACGGATTGGGGTAGATTATCTCATGCCGTATGTGTTAGCTGGCATATCTAT
+
ffffffffffffffffffffffffffffffffffffffffffffffffffffffffffffffffffffffffffffffffffffffffffffffffffffffffffffffffffffffffffffffffffffffffffffffffffffff
@cA01~tB01_KU645197.1_135338_135273_1_0_0_0_0:0:0_0:0:0_32f/1
AGATGAAGAGATTTCACTGAGCCCTGTGTTGGGCCCAGATCCCTTTCGCTGTAGGAGTATCTGGAGTTCGGAGATGGTGGAAGACAGGTGTACAATGTCAGAGCTGTGAGATGCTGAGTCAACGCCTGAATCCAAGGTTTCCACCTCCCC
+
ffffffffffffffffffffffffffffffffffffffffffffffffffffffffffffffffffffffffffffffffffffffffffffffffffffffffffffffffffffffffffffffffffffffffffffffffffffff
@cA01~tB01_KU645197.1_112513_112384_1_0_0_0_0:0:0_0:0:0_330/1
TGTTGGTTTCCTGTTGCTGCTGTAGAAAATTATCAGCAGCATGGCAGCAGGAGAGAGCACACTGACCCCTTCCATTTCTGGAGGCAGAAGTTGGGCCCTGTTTTTCCTGGGCTAAAATCAAGGCACCTGTAGGGTTTCGTTCCCTCTGGA
+
ffffffffffffffffffffffffffffffffffffffffffffffffffffffffffffffffffffffffffffffffffffffffffffffffffffffffffffffffffffffffffffffffffffffffffffffffffffff
@cA01~tB01_KU645197.1_62159_62016_1_0_0_0_1:0:0_0:0:0_331/1
AGGATTTTGCTGTACGCCAAAACTCAGTGTCCAACTTCCACTCTGTTTAGCTGGAAAAAGAAGAGGTTTGTTCCCATACATCTCACTCCTGTGTTCCTCTTTCAGTCTCAAAGCTCAGATGAAAACAATGAGTGTCACTTATTGTCAATC
+
ffffffffffffffffffffffffffffffffffffffffffffffffffffffffffffffffffffffffffffffffffffffffffffffffffffffffffffffffffffffffffffffffffffffffffffffffffffff
@cA01~tB01_KU645197.1_138120_138266_0_1_0_0_0:0:0_0:0:0_332/1
CTGTGGAGATTCAGATAGACCATGGGGAGGAAACATTAATACTCCTTGGAGTGAGTCCAGATCTTGGAATCAGAGATCAGCGACAGCACTAGCTCCTGTTCCCCTTTCCTACTAATTCACAGGAGGACAGGTGGTATTGAAGCAATAGAT
+
ffffffffffffffffffffffffffffffffffffffffffffffffffffffffffffffffffffffffffffffffffffffffffffffffffffffffffffffffffffffffffffffffffffffffffffffffffffff
@cA01~tB01_KU645197.1_128097_128275_0_1_0_0_0:0:0_0:0:0_333/1
ACCTTGTGTTTGCGGGATGGGTTCTTCCTTTAGCCCTGGGCACCAAGGTGTGATAGCAGCCATAGAAACTTGGAAAGCGAGGAGAATCTTCAGAGCACAGGGAGGGAGGGGCGGCTCCACATCCTCCTCTCTAAGGCGGTGCCTCCTTCT
+
ffffffffffffffffffffffffffffffffffffffffffffffffffffffffffffffffffffffffffffffffffffffffffffffffffffffffffffffffffffffffffffffffffffffffffffffffffffff
@cA01~tB01_KU645197.1_134432_134585_0_1_0_0_0:0:0_0:0:0_334/1
AGGTTCAGGCCTTAGACTCACATCTTTAATCCATTTTCATTTGATTTTTGTGTATGGTGACAGGTAGAGGTGCAGTTTCATTCCTCTGCATGTAGATGTCCAGGTTTCCCTGCACTGTTTATTGAAAAGACTGTCCTTTCCTGATTGTGA
+
ffffffffffffffffffffffffffffffffffffffffffffffffffffffffffffffffffffffffffffffffffffffffffffffffffffffffffffffffffffffffffffffffffffffffffffffffffffff
@cA01~tB01_KU645197.1_131986_132200_0_1_0_0_0:0:0_0:0:0_335/1
CTCTGGGCCCTGCCACCCATGGAGGGACCTACAGATGCTTCGGCTCTTTCCGTGACTCTCCATACGAGTGGTCAAAGTCAAGTGACCCACTGCTTGTTTCTGTCACAGGTGAGGAAAGCCCATGGCTGTCCCATGTCCTATGATCCTAGA
+
ffffffffffffffffffffffffffffffffffffffffffffffffffffffffffffffffffffffffffffffffffffffffffffffffffffffffffffffffffffffffffffffffffffffffffffffffffffff
@cA01~tB01_KU645197.1_77205_77385_0_1_0_0_0:0:0_0:0:0_336/1
CTTTCAGGGTGAGCCAGTCCCTCAAGGCTCAGAAAAACTGCTCAGGACACATGGAGTCACTTCATGTGCACTGTAGCTGGGGGAAGCCAGAAAGCAGCCCAGCCTGGGTTTTGTACCCTGGAGCCACAGGGAACACTCAGCTAAAGCACT
+
ffffffffffffffffffffffffffffffffffffffffffffffffffffffffffffffffffffffffffffffffffffffffffffffffffffffffffffffffffffffffffffffffffffffffffffffffffffff
@cA01~tB01_KU645197.1_131265_131401_0_1_0_0_0:0:0_0:0:0_337/1
TAGATAGATAATACATAGAGATACAGAGGCAGACATAGAGAAATCATAGAGAGAGAGAGATGATACATAGATATAGATAATAGATGATTGATGGATAGATAGACAATTGATGGATAAATAGATGATATATAGATATAGATGACAGGTAGA
+
ffffffffffffffffffffffffffffffffffffffffffffffffffffffffffffffffffffffffffffffffffffffffffffffffffffffffffffffffffffffffffffffffffffffffffffffffffffff
@cA01~tB01_KU645197.1_69903_70020_0_1_0_0_0:0:0_0:0:0_338/1
ATTAGCCCTGTGACCCCAGCACACGCAGGGACCTACAGATGTCGAGGTTTTCACCCGCACTCCCCCACTGAGTGGTCGGCACCCAGCAACCCCCTGGTGATCATGGTCACAGGTCAGAGGGCTCCTGTCTGGGCTTCTCCTTGTCCCACC
+
ffffffffffffffffffffffffffffffffffffffffffffffffffffffffffffffffffffffffffffffffffffffffffffffffffffffffffffffffffffffffffffffffffffffffffffffffffffff
@cA01~tB01_KU645197.1_136062_136222_0_1_0_0_0:0:0_0:0:0_339/1
TTCCTCAAAGCCCACAAAGACTGGTCACATCTCACATGGCATCACTCAGTGCCTTCTTCCTTACCACACTTCTTTCTCTGAATGCTGCTCTCCCTTCTTCCTCATCTTTTGAAAACTTGGGGATTCTATTGGGTTCACCAAGATGAAAAT
+
ffffffffffffffffffffffffffffffffffffffffffffffffffffffffffffffffffffffffffffffffffffffffffffffffffffffffffffffffffffffffffffffffffffffffffffffffffffff
@cA01~tB01_KU645197.1_140748_140599_1_0_0_0_1:0:0_0:0:0_33a/1
ATTTAAAAAATTTATAAGTTTTACTGCTGGCAGAAGGCTGAAAGATAGTCTGAAGGGAGGTGGAACAGCACGTGTCTAAGTGCTGTGTTAAGAGGCAGCCTCTTGTATGTTTGGAATTGTTAGTTCCTCAGTGTGATTGCAGCCTCAGGT
+
ffffffffffffffffffffffffffffffffffffffffffffffffffffffffffffffffffffffffffffffffffffffffffffffffffffffffffffffffffffffffffffffffffffffffffffffffffffff
@cA01~tB01_KU645197.1_23297_23460_0_1_0_0_0:0:0_0:0:0_33b/1
GAGATGAGGCTAAGCCCAGTGGGAAGGGAATCAGAGGCGACTAGAGACAGAGGGACAGAGAAGAGGGAGGGAGACAGATGGAAGGACCTGCACCAGGAGTTATGGGCCCAGAAAAGAACATGAAGACACAGAGAGGAAGGAGAGAGACAG
+
ffffffffffffffffffffffffffffffffffffffffffffffffffffffffffffffffffffffffffffffffffffffffffffffffffffffffffffffffffffffffffffffffffffffffffffffffffffff
@cA01~tB01_KU645197.1_82972_83085_0_1_0_0_0:0:0_0:0:0_33c/1
CATAGGACTTGCCCTCCATGCCGTGTCTACTTTGTATTGTTTTATATGAGTAATTTTGCAGTATTAAAATCTAGTAAGAGTTGCTTCTCCAGCACTTGCTCAAAGTTCTCAGCTGACACTTGTTGTAGGGAGACGCCATGTCTATGCAGG
+
ffffffffffffffffffffffffffffffffffffffffffffffffffffffffffffffffffffffffffffffffffffffffffffffffffffffffffffffffffffffffffffffffffffffffffffffffffffff
@cA01~tB01_KU645197.1_14790_14729_1_0_0_0_0:0:0_0:0:0_33d/1
AAGGATCAAAGAAGTAATTATAGAGAAATAGAAAAACGATGATTGGAATTCAGGTGCCTTTGTCATTCGTGTGTGTTTTATTATATTTATGTATTTCTTATTTTTATTTTTTGAGATAGAGTCTCCTTGTGTCCCCCAGGCTGGAGTGCA
+
ffffffffffffffffffffffffffffffffffffffffffffffffffffffffffffffffffffffffffffffffffffffffffffffffffffffffffffffffffffffffffffffffffffffffffffffffffffff
@cA01~tB01_KU645197.1_15615_15764_0_1_0_0_0:0:0_0:0:0_33e/1
ACCGTCACTCCAGGGAGACAGAACACACAGAGAATACATTACACAGGCAGGTTCATTACTAACAGATAAGCAGCGAGTGACAACAGAAACCTACATTTCAATGTGAGCCAGTCCCTCAAGGCTCAGAAAAGCTACTCGGGACATATGGAG
+
ffffffffffffffffffffffffffffffffffffffffffffffffffffffffffffffffffffffffffffffffffffffffffffffffffffffffffffffffffffffffffffffffffffffffffffffffffffff
@cA01~tB01_KU645197.1_99250_99340_0_1_0_0_0:0:0_0:0:0_33f/1
ATTCTACCTCAGAGGTGGGGGAACCCCAGCCAGGGCCCTGACCTTCCAAATCCTCTGTTGGGGGCTCAGTTGTGTATTGTGGTTCACACATTGGCTGATATTCCATTCACAAAGAACATGCCCTCGACCCCATGTCTATTTGTGTTGTTT
+
ffffffffffffffffffffffffffffffffffffffffffffffffffffffffffffffffffffffffffffffffffffffffffffffffffffffffffffffffffffffffffffffffffffffffffffffffffffff
@cA01~tB01_KU645197.1_93662_93507_1_0_0_0_0:0:0_0:0:0_340/1
CTGTTAGTAATGAACCTGCCTGTGTAATGTGTTCTCTGTGTGTTCTGTCTCCCTGGAGTGACGGTGAGTGATAGGAATTGGCATAGGCCCAGGTGCAGTCCAGGAGGTGTTTAGAGTCTTCTCTGGGAAGACTGGACTGGGATTGATACA
+
ffffffffffffffffffffffffffffffffffffffffffffffffffffffffffffffffffffffffffffffffffffffffffffffffffffffffffffffffffffffffffffffffffffffffffffffffffffff
@cA01~tB01_KU645197.1_47271_47064_1_0_0_0_0:0:0_0:0:0_341/1
CTTGCCGTGTGATCTCTGTGGTCTCTGCACAGACAGACCCTCCTTCCCTTCTGCCAGAGTGGGAGCAGCCTGAGGCCGTCACGAGAAATAGATGCTGGTGCCATGCTTCCAGTACAGCCTGCAGAACGGTGAGGCAAACCAATCTCTTTT
+
ffffffffffffffffffffffffffffffffffffffffffffffffffffffffffffffffffffffffffffffffffffffffffffffffffffffffffffffffffffffffffffffffffffffffffffffffffffff
@cA01~tB01_KU645197.1_137264_137512_0_1_0_0_0:0:0_0:0:0_342/1
AAGGCAATTCCCGACCCACTGGTGAAATGTGGTGCTGATTTTGACACTAAGTGGATGAAGCAGATGGATATAAGCTATGCTTGTGAGGTAGAATCATTGGCTGGAAAGGCTTGCTGGGTTTGATTTTCCTACTTGTTTAATCCTCGCTTA
+
ffffffffffffffffffffffffffffffffffffffffffffffffffffffffffffffffffffffffffffffffffffffffffffffffffffffffffffffffffffffffffffffffffffffffffffffffffffff
@cA01~tB01_KU645197.1_88609_88768_0_1_0_0_1:0:0_0:0:0_343/1
ACTCCTGACCTCAAGTGAGGTGCCTGCCTCGGTTTCCCAAAGTGCTGAAATTACAGGCATAGGCCACTATGCCCAGCCTCCTTTTAGTTTTTTAAAGAATTTCCATACTTTTCTCCATAATAGTTGTACTAATTTACATTCCTACCAACA
+
ffffffffffffffffffffffffffffffffffffffffffffffffffffffffffffffffffffffffffffffffffffffffffffffffffffffffffffffffffffffffffffffffffffffffffffffffffffff
@cA01~tB01_KU645197.1_156042_155837_1_0_0_0_0:0:0_0:0:0_344/1
TGGGAGAAAATTTTCGCAACCTACTCATCTGACAAAGGGCTAATATCCAGAATCTACAATGAACTCAAACAAATTTACAAGAAAAAAACAAACAATCCTATCAAAAAGTGGGCAAAGGACATGAACAGACACTTCTCAAAAGAAGACATT
+
ffffffffffffffffffffffffffffffffffffffffffffffffffffffffffffffffffffffffffffffffffffffffffffffffffffffffffffffffffffffffffffffffffffffffffffffffffffff
@cA01~tB01_KU645197.1_122250_122397_0_1_0_0_0:0:0_0:0:0_345/1
CACCCCATTTGCAGTGTAGCTGGGGGAAGCCAGAAAGCAGCCCAGCCTGGGTTTTGTACCCTGGAGCCACAGGAAGCACTCAGCTAAAGCACTGCATGACGCCTTCCTCCAGGAAGAACAGGAAGACAGCCCAGGCTGTTCTGAGACATT
+
ffffffffffffffffffffffffffffffffffffffffffffffffffffffffffffffffffffffffffffffffffffffffffffffffffffffffffffffffffffffffffffffffffffffffffffffffffffff
@cA01~tB01_KU645197.1_62020_62180_0_1_0_0_0:0:0_0:0:0_346/1
ATCTTAGGGTAGGTTGATTCCACCTCTAAAAAAGTAGGTACAACATCAGGTTGATTTTTCCGAAGAAAAGTGGTGATTGGCCATCTTTAGTCTCAATGTAAACGGTAATACTGATGAGTGTGGAAAAGGCAGGGAAGAGGATTGACAATA
+
ffffffffffffffffffffffffffffffffffffffffffffffffffffffffffffffffffffffffffffffffffffffffffffffffffffffffffffffffffffffffffffffffffffffffffffffffffffff
@rand_0_0_0_0_1_1_0:0:0_0:0:0_347/1
AATTCGTATTCTATGGTCTAGCTATCGTTGGACCGTTCCCAGTGACTAAAGTAGCGAACGGTATGTGATTTGGGCGAGACGATCCTTGCCATGGCGATGGTATTTCAACAACGTCTTGCCCTGTACAATCCCAACCATAACGGAAGCGAA
+
ffffffffffffffffffffffffffffffffffffffffffffffffffffffffffffffffffffffffffffffffffffffffffffffffffffffffffffffffffffffffffffffffffffffffffffffffffffff
@cA01~tB01_KU645197.1_109694_109884_0_1_0_0_0:0:0_1:0:0_348/1
AGTGGAGATATGGGCCTGCAGTGGAGATATGGGCCTGGAGTGGAGAGAGGAACCTGGAGAAGAGATAGGAACCTGGATGGGAGGTAGGAGCCTAGGGTGGAGATATGGGACTGGAGTGGAGATATGGGACTGGAGTAGAGATATGGGCCT
+
ffffffffffffffffffffffffffffffffffffffffffffffffffffffffffffffffffffffffffffffffffffffffffffffffffffffffffffffffffffffffffffffffffffffffffffffffffffff
@cA01~tB01_KU645197.1_119270_119505_0_1_0_0_2:0:0_2:0:0_349/1
TTCGACTCACTGACTCATTCAGCCACGGCCCCATGCTCAGGCTGTGCAGTGTGGAAGCTTTTCCTATTGTTGCCATAACAAATTTCCACAAGATTCGTGGGTGAAAACAAAACGGTTTTTTAATTACCTTACAGTACTCTAGCTCAAAGT
+
ffffffffffffffffffffffffffffffffffffffffffffffffffffffffffffffffffffffffffffffffffffffffffffffffffffffffffffffffffffffffffffffffffffffffffffffffffffff
@cA01~tB01_KU645197.1_47353_47482_0_1_0_0_0:0:0_0:0:0_34a/1
CTGCTCCCACTCTGGCAGAAGGGAAGGAGGGTCTGTCTGTGCAGAGACCACAGAGATCACACGGCAAGAGAGGGAGCAAGGGGGAGGGGGAGTGATGGAGCTTCCAAGCTCTTTTTAACAACCAGCTCTCCGGGAACTAATAGAGGGGGA
+
ffffffffffffffffffffffffffffffffffffffffffffffffffffffffffffffffffffffffffffffffffffffffffffffffffffffffffffffffffffffffffffffffffffffffffffffffffffff
@cA01~tB01_KU645197.1_134649_134516_1_0_0_0_1:0:0_0:0:0_34b/1
TCAAACTCCTGAGTAGTGGTATTACAGGTGCTGACCACCATGCTCAGCTAATTTATATATTTTTAGTGGAGATGATGTTTCATCACGTCGGCCAGACTAATCTTGAACTCCTGGCCTCAGGTGATCCACCCACCTCGGGCTCCCAAAGTG
+
ffffffffffffffffffffffffffffffffffffffffffffffffffffffffffffffffffffffffffffffffffffffffffffffffffffffffffffffffffffffffffffffffffffffffffffffffffffff
@cA01~tB01_KU645197.1_39716_39942_0_1_0_0_0:0:0_0:0:0_34c/1
GTAGATAGGCACCAAATAGATAAATAGATAGATCGATAGATAATAGATAGAAATATGCAGAAAGTTATGAACAGGACACAAAGTGAGAAACTCAGAATTAAAAAAAGTAACATCAAGTCAACCAATCCAAGGAGAGTCAGAGAGAATAAA
+
ffffffffffffffffffffffffffffffffffffffffffffffffffffffffffffffffffffffffffffffffffffffffffffffffffffffffffffffffffffffffffffffffffffffffffffffffffffff
@cA01~tB01_KU645197.1_76505_76299_1_0_0_0_0:0:0_0:0:0_34d/1
ATCTATCTGTATCATTAATGTGATTGGAAGTAGGGGTGAGGTGGGGGATTTGGGTGAAGGGGCAAGTTTTGTGCCATGAACAGATCACGTTCTCTATTCCAGGACCTGCGCTGGTGGGTTTCACATTTTCCATATGATCTCATGCTCACA
+
ffffffffffffffffffffffffffffffffffffffffffffffffffffffffffffffffffffffffffffffffffffffffffffffffffffffffffffffffffffffffffffffffffffffffffffffffffffff
@cA01~tB01_KU645197.1_39368_39618_0_1_0_0_1:0:0_0:0:0_34e/1
ATGTGGGGATGAATTGCAGAGATTCCAAAGAGAACTAGAGAGACCGAGAGGCAGAGCAAGACAGATGATAGATGGATAGATATAGATAGGTGATAAATAGGTAGATGATAGATAATAGGTTATAGATACATAGATGATGATTGATTGATT
+
ffffffffffffffffffffffffffffffffffffffffffffffffffffffffffffffffffffffffffffffffffffffffffffffffffffffffffffffffffffffffffffffffffffffffffffffffffffff
@cA01~tB01_KU645197.1_3467_3556_0_1_0_0_0:0:0_0:0:0_34f/1
CTGTCTGCACAGACAGCACCATGTCGCTCATGGTCGTCAGCATGGTGTGTGTTGGTGAGTCCTGGAAGGGCATCGAGGGAGGGAGTGCGGGGATGGAGATCGGGGCCCAGAGTTGGAGATATAGGCCTGGAAGTGGAGTTATGGGCCTAG
+
ffffffffffffffffffffffffffffffffffffffffffffffffffffffffffffffffffffffffffffffffffffffffffffffffffffffffffffffffffffffffffffffffffffffffffffffffffffff
@cA01~tB01_KU645197.1_116058_116249_0_1_0_0_0:0:0_0:0:0_350/1
TCTAGCTCTGTCCCCTATGCTGGAGTGCAGTGGCACAATCTCAGCTCACTGCAACCTCCGCCTCCTGGGTTCAAGCGATTCTCCTGCCTCAGCCACCTGAGTAGCTGGTGCTACAGGCACGCACCACCATGCCAGGCTACTTTTTGTATT
+
ffffffffffffffffffffffffffffffffffffffffffffffffffffffffffffffffffffffffffffffffffffffffffffffffffffffffffffffffffffffffffffffffffffffffffffffffffffff
@cA01~tB01_KU645197.1_76231_76001_1_0_0_0_0:0:0_0:0:0_351/1
TGTTATATTATATTTATGTATTCTTTATTTTTATTTTTTGCCATGGAGTCTCACTCTGTCACCTAGGGTGCAGTGCAATGACGCGATCTTGGCTCACTGTAACCTCTCCCTCCCTGGTTGAAGCCATTCTCCTTCTTCAACTTCCCGAAT
+
ffffffffffffffffffffffffffffffffffffffffffffffffffffffffffffffffffffffffffffffffffffffffffffffffffffffffffffffffffffffffffffffffffffffffffffffffffffff
@cA01~tB01_KU645197.1_117173_117041_1_0_0_0_0:0:0_0:0:0_352/1
AACCTGGGAGGTGGAGGTTGCGGTGAGCCGAGATCGCACCACTGCACTCAGCCTGGGTGACAAGAGCGAAACTCCACCTCAAAATAAAATGAAATAAAATAAAATGGCTTTTAGCTGCAAGACAGGCAAAAGAAATGCTGGCAAGGTGGT
+
ffffffffffffffffffffffffffffffffffffffffffffffffffffffffffffffffffffffffffffffffffffffffffffffffffffffffffffffffffffffffffffffffffffffffffffffffffffff
@cA01~tB01_KU645197.1_148223_148040_1_0_0_0_0:0:0_1:0:0_353/1
AAGCTCCTCAGCTATGGCTCTAGGATCATAAGACATGGGACAGACACGGGTTTTCCTCACCTGTGACAGAAACAAGCAGTGGGTCACTTGAGTTTGACCACACGCAGGGCAGGGCACGGAAAGAGCCGAAGCATCTGTAGGTCCCTCCGT
+
ffffffffffffffffffffffffffffffffffffffffffffffffffffffffffffffffffffffffffffffffffffffffffffffffffffffffffffffffffffffffffffffffffffffffffffffffffffff
@cA01~tB01_KU645197.1_39746_39909_0_1_0_0_0:0:0_0:0:0_354/1
GATCGATAGATAATAGATAGAAATATGCAGAAAGTTATGAACAGGACACAAAGTGAGAAACTCAGAATTAAAAAAAGTAACATCAAGTCAACCAATCCAAGGAGAGTCAGAGAGAATAAAACAATCCAAAAAGAGAAAACATATCTAGAG
+
ffffffffffffffffffffffffffffffffffffffffffffffffffffffffffffffffffffffffffffffffffffffffffffffffffffffffffffffffffffffffffffffffffffffffffffffffffffff
@cA01~tB01_KU645197.1_86714_86532_1_0_0_0_0:0:0_0:0:0_355/1
TCCCCTCACACCTGAGCTGAGAACTCACTCCCCTGCTCTATGACCTAATGCTCTCTCTCTCTCTCTCACTCTCCACCCCATCTCTCTTCATATCTGTTTCCTCCTTCTACCTTTTCTGTCTCTCTAGGTCTATGACCTCACTTCCCCACC
+
ffffffffffffffffffffffffffffffffffffffffffffffffffffffffffffffffffffffffffffffffffffffffffffffffffffffffffffffffffffffffffffffffffffffffffffffffffffff
@cA01~tB01_KU645197.1_163134_162983_1_0_0_0_0:0:0_1:0:0_356/1
CTATAGCTTCCATGTTCCTGTCTCAACTGTCACCAGTCCCCTTAGCACAGGGCCTATCATAGCCATTCTACGGCCCAAGGAATTACAAGCCACATAACTACAGGAGTCACAGTGACCCAAGGATTTAGACGGAGACACGGAAGAATTGAG
+
ffffffffffffffffffffffffffffffffffffffffffffffffffffffffffffffffffffffffffffffffffffffffffffffffffffffffffffffffffffffffffffffffffffffffffffffffffffff
@rand_0_0_0_0_1_1_0:0:0_0:0:0_357/1
ATAATTTGACAGTCGTGTGCCCTAGCCCTGGGCCGCATCGGCCCCCGCAGTGCCTGTGGATCGACCCCACGTTCTCCTTCATTAGAGGTTCCCGCCGTGCACGGGACGAATTTAGACGTATTGTCGTTGGAAAATTGCGCTACTGTGCTC
+
ffffffffffffffffffffffffffffffffffffffffffffffffffffffffffffffffffffffffffffffffffffffffffffffffffffffffffffffffffffffffffffffffffffffffffffffffffffff
@rand_0_0_0_0_1_1_0:0:0_0:0:0_358/1
TGAAGCCCGCCAAGAATCAGCCGCCGGTCACCGCTAGTTCTTAAGCACCGTATACAGGAACTACCTTCAGGTGTGTTCGATGGAATACGCTCCTCAGGCTAGAGAGGGGCCCACGGAGACGTAGGTAACTGTACCACGCCAGAGAGACAC
+
ffffffffffffffffffffffffffffffffffffffffffffffffffffffffffffffffffffffffffffffffffffffffffffffffffffffffffffffffffffffffffffffffffffffffffffffffffffff
@cA01~tB01_KU645197.1_7448_7642_0_1_0_0_1:0:0_1:0:0_359/1
ACAGACAGACATGTCCCAGAGAGAGGTGTCCCTCCATGCTGACTTTGCTCACAGACCTGGCACAGGTTAGAAGTTTCATTTCTGTTTTACCTCCACAAAGTGTTCTCTACCAGGAGAACCCAAGGACACCCATATTTATGAACTGAGTTG
+
ffffffffffffffffffffffffffffffffffffffffffffffffffffffffffffffffffffffffffffffffffffffffffffffffffffffffffffffffffffffffffffffffffffffffffffffffffffff
@cA01~tB01_KU645197.1_98705_98893_0_1_0_0_0:0:0_0:0:0_35a/1
CCTGTTCTTGGGTGCAAGCAGGCACTGAGGGTGAGTTTCCCTTCAGCCCAGCAAGGGCCTGGCTACCAAGACTCACAGCCCAGTGGGGGCAGCAAGGGAGTCCTGGTTTGCCTGCAGATGGATGGTCCATCATGATCTTTCTTTCCAGGG
+
ffffffffffffffffffffffffffffffffffffffffffffffffffffffffffffffffffffffffffffffffffffffffffffffffffffffffffffffffffffffffffffffffffffffffffffffffffffff
@cA01~tB01_KU645197.1_83179_83114_1_0_0_0_0:0:0_0:0:0_35b/1
AGTCACGTGTCCTCCGCGAGGCACCACAGCGCTGGGCCAGGCAGACAGGAAGGGCTTGTCCTGACCACCTGGGGGAGAAGGAGGCACTGCCTTAGAGAGGAGGATGTGGAGCCGCCCCTCACTCCCAGTGCCCAGAAGATTCTCCCCATT
+
ffffffffffffffffffffffffffffffffffffffffffffffffffffffffffffffffffffffffffffffffffffffffffffffffffffffffffffffffffffffffffffffffffffffffffffffffffffff
@cA01~tB01_KU645197.1_143387_143175_1_0_0_0_1:0:0_0:0:0_35c/1
TCTTGGCAGCCAGGCCCTTGCTGGGCTGAAGGTAAACTTAGCGTCCCTGCTACCTGCTGCCAAGAACAGGGCTCTCAGCTGTGGAGAGACCCAGGCTCCAGGCCCAGATCAACACTTCCTGGCCCAGATCTCCACTCCAGGCCCATATCT
+
ffffffffffffffffffffffffffffffffffffffffffffffffffffffffffffffffffffffffffffffffffffffffffffffffffffffffffffffffffffffffffffffffffffffffffffffffffffff
@rand_0_0_0_0_1_1_0:0:0_0:0:0_35d/1
ACTGGTGAAAACGGCGTAAGTAGTCATTAAAGCACAAGGGGTAGGCGGTGGAGACATTCCTCAGGAGAGGGCTTCCGCATCTGTTTGTCTGCGTCATTGACAAAATATCCCAGTTGTTCGAAGACTCGGCCAGTATACTGGATATATTCT
+
ffffffffffffffffffffffffffffffffffffffffffffffffffffffffffffffffffffffffffffffffffffffffffffffffffffffffffffffffffffffffffffffffffffffffffffffffffffff
@cA01~tB01_KU645197.1_116534_116360_1_0_0_0_0:0:0_0:0:0_35e/1
TATGATTGGTGCAGCACTGTTCACAGTAGCCAAGATGAGGAGTCAACCTACCTGCCCATCAGTGGGTGAATGGATAGAGAGAATGTAGTACATACGCACAGTGGAGACTACTCATCCATAGAAAGAATAACATCCTGTCATTTGCAGCCA
+
ffffffffffffffffffffffffffffffffffffffffffffffffffffffffffffffffffffffffffffffffffffffffffffffffffffffffffffffffffffffffffffffffffffffffffffffffffffff
@cA01~tB01_KU645197.1_36456_36625_0_1_0_0_0:0:0_0:0:0_35f/1
GGAAAGCGAGGAGAATCTTCAGAGCACAGGGAGGGAGGGGCGGCTCCACATCCTCCTCTCTAAGGCGGTGCCTCCTTCTCCCCACGGTGGTCAGGACAAGCCCTTGCTGTCTGCCTGGCCAAGCCCTGTGGTGCCTCCAGGACATGTGAT
+
ffffffffffffffffffffffffffffffffffffffffffffffffffffffffffffffffffffffffffffffffffffffffffffffffffffffffffffffffffffffffffffffffffffffffffffffffffffff
@cA01~tB01_KU645197.1_114504_114372_1_0_0_0_0:0:0_1:0:0_360/1
ATCTATCATCTGTCTTGCTCTGCCTCTCGGTCTCTCTAGTTCTCTTTGGAATCTCTGCAATTCATCCCCACATCTCCATCTTTCTATGTCCTTGTGCCTCTCCCTCATGACTCTAATTTTAGTGCTTTTCTCTGCTCCCTTCCATCATTC
+
ffffffffffffffffffffffffffffffffffffffffffffffffffffffffffffffffffffffffffffffffffffffffffffffffffffffffffffffffffffffffffffffffffffffffffffffffffffff
@cA01~tB01_KU645197.1_60986_60915_1_0_0_0_1:0:0_0:0:0_361/1
GAGCAGAATCCAGAACAAAAACCATATGATCATCTCAATAGACATAAAGAAAAGCATCTGAAAAGAAATTCAACATCCTTACCTGATGAAAACCCTCAAAAACTTAGGCATAGAAAGAACATGCCTCAAAATAATAAAAGCCATAGATGA
+
ffffffffffffffffffffffffffffffffffffffffffffffffffffffffffffffffffffffffffffffffffffffffffffffffffffffffffffffffffffffffffffffffffffffffffffffffffffff
@cA01~tB01_KU645197.1_52818_52965_0_1_0_0_1:0:0_0:0:0_362/1
CTGGTTCCTATTCCACCCCCACATAGAAGCAGGAAAGACATTAGTTCGAAATAGATACAACAGCCCAAGAGATGAGGCTGAGCCCAGCGGCAAGGGAATCAGGAGCTACTAGAGACAGAGGGACAGAGAAGAGGGAGGGAGACAGATGGA
+
ffffffffffffffffffffffffffffffffffffffffffffffffffffffffffffffffffffffffffffffffffffffffffffffffffffffffffffffffffffffffffffffffffffffffffffffffffffff
@cA01~tB01_KU645197.1_84420_84300_1_0_0_0_0:0:0_0:0:0_363/1
TCTCCATGGCCCCAGCTTCCATAGGGTGGCCCCTGGTGCTGGTTCCAGGAGCATCAACCCCTTCCTATGTGGATGGAGCCTGGTGGTAACATCAGCATCCTGCCCTTGCTGATCTCAGGGTAGCCAACCTTCTCCTTGTTTGGTTTCTTT
+
ffffffffffffffffffffffffffffffffffffffffffffffffffffffffffffffffffffffffffffffffffffffffffffffffffffffffffffffffffffffffffffffffffffffffffffffffffffff
@cA01~tB01_KU645197.1_157803_157962_0_1_0_0_0:0:0_0:0:0_364/1
AGCTCTTTTTAACAACCAGCCCTCCGGGAACTAATAGAGGGGGAACTTGCTAACCCCATCATGTGGGGCAGCATTAATCTATTCATGATGGATCCACCTCCATGACTCAAACACCTTCCCATAGGCCCAAACTTCCACACTGGGGGTTAA
+
ffffffffffffffffffffffffffffffffffffffffffffffffffffffffffffffffffffffffffffffffffffffffffffffffffffffffffffffffffffffffffffffffffffffffffffffffffffff
@cA01~tB01_KU645197.1_65378_65433_0_1_0_0_0:0:0_0:0:0_365/1
GTAAGAAATCAAATAACCCAACTTAAAAAAATGGGCAAAGTATCTGAATAAACATTTCTAAGAATAAGACAAATCACCAAAAGGTATATGAAAAAATGATTAGCATTACTAAACATCAGCTAAATAAAAATTAAAACTAGAATGAGATAT
+
ffffffffffffffffffffffffffffffffffffffffffffffffffffffffffffffffffffffffffffffffffffffffffffffffffffffffffffffffffffffffffffffffffffffffffffffffffffff
@cA01~tB01_KU645197.1_114724_114869_0_1_0_0_0:0:0_0:0:0_366/1
ATTGATTCATTAATAGATGAGACATAGAGATGATGATGATGAAGACAGATAGATAATACATAGAGATAGAGAGGCAGACATAGAGAAATCATAGAGAGAGAGAGATGATACACAGATATAGATAATAGATGATTGATGGATAGATAGAAA
+
ffffffffffffffffffffffffffffffffffffffffffffffffffffffffffffffffffffffffffffffffffffffffffffffffffffffffffffffffffffffffffffffffffffffffffffffffffffff
@cA01~tB01_KU645197.1_9736_9936_0_1_0_0_0:0:0_0:0:0_367/1
CACGCCCAGCCACATTTACCATTTTTAAGTGTAAAGTCTAGTGGTCATAAATACATTTATATATATATATATATATATATATATACACACACACACACATATATAAACATATATATATATATATATATATATATATATATATATATATAT
+
ffffffffffffffffffffffffffffffffffffffffffffffffffffffffffffffffffffffffffffffffffffffffffffffffffffffffffffffffffffffffffffffffffffffffffffffffffffff
@cA01~tB01_KU645197.1_66259_66346_0_1_0_0_0:0:0_1:0:0_368/1
TTAGAGGACATTATGTTAAGGGAAACAATCCAGGCACAGAAAGACAAATGCCACATGATCTCATGTGTGGAGTGTAAGAAGTGGAACCTAGAGGAACAGTAAAATGGTCGTCGAAAGAACCTGGGATGGAGAGAGATTGAAGAGATGTTG
+
ffffffffffffffffffffffffffffffffffffffffffffffffffffffffffffffffffffffffffffffffffffffffffffffffffffffffffffffffffffffffffffffffffffffffffffffffffffff
@cA01~tB01_KU645197.1_122412_122279_1_0_0_0_0:0:0_0:0:0_369/1
CCTGAGGCCGTCACAAGAAATAGATTCTGGTGCCATGCTTCCAGTACAGCCTGCAGAACGGTGAGGCAAACCGATCTCTTTTCTTTAGAAGTTACCGAGGCTCAAGTTTTCCTTTAGAGCAACAAAAAAAAACTACGACAGCAACGTCCT
+
ffffffffffffffffffffffffffffffffffffffffffffffffffffffffffffffffffffffffffffffffffffffffffffffffffffffffffffffffffffffffffffffffffffffffffffffffffffff
@cA01~tB01_KU645197.1_67238_67115_1_0_0_0_0:0:0_0:0:0_36a/1
ATGTAGAACATACTTTTTACTAAGCATTTCTTCATGTTAAAAGCCCTCAACAAGCTAAGCATTGAAGAAACATAACTCAATATAATAAGAGCCGCCTGTGACAAACCCACAACCAACATCATACTGAATGAGTAAAAGCTGGAAGAAGTT
+
ffffffffffffffffffffffffffffffffffffffffffffffffffffffffffffffffffffffffffffffffffffffffffffffffffffffffffffffffffffffffffffffffffffffffffffffffffffff
@cA01~tB01_KU645197.1_49260_49181_1_0_0_0_1:0:0_0:0:0_36b/1
GAAATTGGAGTCCCAGAGACAAATGAGGCTCCACCCTGCTTCCAGAAACTCAGAGTCCGGGGATGAGAGCTCAGTGGGGAACAGATGGGATTATATGGACATGGTACTGATAACACCGGAAGCCTTAGGCAAGAAAAGAGTCCCATTACC
+
ffffffffffffffffffffffffffffffffffffffffffffffffffffffffffffffffffffffffffffffffffffffffffffffffffffffffffffffffffffffffffffffffffffffffffffffffffffff
@cA01~tB01_KU645197.1_136809_136963_0_1_0_0_0:0:0_0:0:0_36c/1
GGACTACAGGCGTGAGCCACTGTGCCCAGCCAGAATTCAAAATCAATAATAGATAATGCTGAGTGTATGATTTCAGGTGACAAAGAAGGTCTCACTATTCAGATATTTGTGACATTAATGAAAAACACGGATTGAACCCCTGAAAGATTG
+
ffffffffffffffffffffffffffffffffffffffffffffffffffffffffffffffffffffffffffffffffffffffffffffffffffffffffffffffffffffffffffffffffffffffffffffffffffffff
@cA01~tB01_KU645197.1_27951_28120_0_1_0_0_0:0:0_0:0:0_36d/1
TTCAGACAAACGTCCTGGAGCATTTCCCCAATATTTTCTTCTACGTGTTTCATAGGTTCAGGCCTTAGACTCACATCTTTAATCCATTTTCATTTGATTTTTGTGTATAGTGACAGGCAGAGGTGCAGTTTCATTCCTCTGCATGTCGAT
+
ffffffffffffffffffffffffffffffffffffffffffffffffffffffffffffffffffffffffffffffffffffffffffffffffffffffffffffffffffffffffffffffffffffffffffffffffffffff
@cA01~tB01_KU645197.1_92563_92497_1_0_0_0_0:0:0_0:0:0_36e/1
CACTGGCCTTAGCCTCCTGCAGTGCTGGGTTACAGGAGTGAGCCACCGTTCACAGACTTGTATACTATGCTATAATAGGTCCCTTCATTTCCACCACCCCTCATATATCTGTCACTCCTTTGCCAGGTATTGATTTATGTGTAGGAGGAA
+
ffffffffffffffffffffffffffffffffffffffffffffffffffffffffffffffffffffffffffffffffffffffffffffffffffffffffffffffffffffffffffffffffffffffffffffffffffffff
@cA01~tB01_KU645197.1_32198_32076_1_0_0_0_0:0:0_0:0:0_36f/1
GGCTGTTGTCTCCCTAGAAGATCCCCTCAAGGCCTGACTGTGGTGCTCATGGGCAGGAGACAACTTTGGATCTGGACTCAGCATTTGGAAGTTCCGTGTACACTCTGGTATCTGTTGGGGGTGTCTTGGGCCTCTGAGAAGGGCGAGTGA
+
ffffffffffffffffffffffffffffffffffffffffffffffffffffffffffffffffffffffffffffffffffffffffffffffffffffffffffffffffffffffffffffffffffffffffffffffffffffff
@cA01~tB01_KU645197.1_138278_138118_1_0_0_0_0:0:0_0:0:0_370/1
TCACGATTAAAAATAGCGAAGCAAGATTCTCTTATGTCAAACAGCCAGAAAATAGTGTTGAAGCCCGTGTGAAATGTGCTGCTCTTTGTGATCTCGGGAGACACATGTTAGGCTGCTGTTCTACCCGAGAGGCTGGGGGAAGGACCACCC
+
ffffffffffffffffffffffffffffffffffffffffffffffffffffffffffffffffffffffffffffffffffffffffffffffffffffffffffffffffffffffffffffffffffffffffffffffffffffff
@cA01~tB01_KU645197.1_260_368_0_1_0_0_0:0:0_1:0:0_371/1
CCTCTTCTTTCTCCTTCATCGCTGGTGTGCCAACAAAAAGAGTAAGTCTCACGAAGCAGAAGCCAGAGAGCTCAGGGCCATGTGGGGAAGCAGGATGGGAGCACTCAGGTGTGTGTTCCTCACAGGCAGGATGGTCCCTGGCCCAAGGCA
+
ffffffffffffffffffffffffffffffffffffffffffffffffffffffffffffffffffffffffffffffffffffffffffffffffffffffffffffffffffffffffffffffffffffffffffffffffffffff
@cA01~tB01_KU645197.1_118696_118888_0_1_0_0_0:0:0_0:0:0_372/1
GAGGACAGACACCCTCATTTCCTCACCTCTCTCCTGTCTCGTGTTCTAGGAAACTCTTCAAATAGTTGGCCTTCACCCACTGAACCAAGCTCCGAAACCGGTGAGTACAGAACCCTCTTATATCCGCTTTTGGAAACCTGGGGAGGTGGA
+
ffffffffffffffffffffffffffffffffffffffffffffffffffffffffffffffffffffffffffffffffffffffffffffffffffffffffffffffffffffffffffffffffffffffffffffffffffffff
@cA01~tB01_KU645197.1_151508_151767_0_1_0_0_1:0:0_0:0:0_373/1
CGAACCAAGCTCCAAATCTGGTGAGTAAAGGACCCCTCTTATCTCTGCTTTTGGAAACCTGGGGAGGTGGAAGCCTTGGATGCAAGTGTTGGCTCAAACCTCCCAGCTCTGTGAATGAGGGCCTGTCTTCCACCATCTCTGAACTCCAGA
+
ffffffffffffffffffffffffffffffffffffffffffffffffffffffffffffffffffffffffffffffffffffffffffffffffffffffffffffffffffffffffffffffffffffffffffffffffffffff
@cA01~tB01_KU645197.1_123348_123184_1_0_0_0_0:0:0_0:0:0_374/1
CATTCTATCTCTCTGAGCTCAAGGACCCATCCCATGAATAGCTCTGAGTTCCCATCCCATTGATTCTATCTCCCACTTTCTGCCTGTCATGGAACCTTCTCCTGGATGTGAGTGGCTGCAGGGGACGTGAGGGTACAGTTCAGAATCAGG
+
ffffffffffffffffffffffffffffffffffffffffffffffffffffffffffffffffffffffffffffffffffffffffffffffffffffffffffffffffffffffffffffffffffffffffffffffffffffff
@cA01~tB01_KU645197.1_77222_76999_1_0_0_0_0:0:0_0:0:0_375/1
GGAGGAGAACATCATGCAGTGCTTTAGCTGAGTGTTCCCTGTGGCTCCAGGGTACAAAACCCAGGCTGGGCTGCTTTCTGGCTTCCCCCAGCTACAGTGCACATGAAGTGACTCCATGTGTCCTGAGCAGTTTTTCTGAGCCTTGAGGGA
+
ffffffffffffffffffffffffffffffffffffffffffffffffffffffffffffffffffffffffffffffffffffffffffffffffffffffffffffffffffffffffffffffffffffffffffffffffffffff
@cA01~tB01_KU645197.1_161501_161404_1_0_0_0_0:0:0_0:0:0_376/1
CCGTCTCTACTAAAAATACAAAAAATTAGCAGGGCGTGGTGGCGGGCGCCTGTAGTCCCAGCTACTCGGGAGGCTGAGGCAGGAGAATGGCGTGAACCCAGGAGGCGGAGCTTGCGGTGAGCCGAGATCGCGCCACTGCACTCCAGCCTG
+
ffffffffffffffffffffffffffffffffffffffffffffffffffffffffffffffffffffffffffffffffffffffffffffffffffffffffffffffffffffffffffffffffffffffffffffffffffffff
@cA01~tB01_KU645197.1_133664_133810_0_1_0_0_0:0:0_0:0:0_377/1
TCCTTTCTCTACCACCTTGCCAGCATTTCTTTTGCCTGTCTTGCAGCTAAAAGCCATTTTATTTTATTTCATTTTATTTTGAGATGGAGTTTTGCTCTTCTCACCCAGGCTGGAGTGCAGTGGCGCGATCTCGGCTCACCACAACCTCCA
+
ffffffffffffffffffffffffffffffffffffffffffffffffffffffffffffffffffffffffffffffffffffffffffffffffffffffffffffffffffffffffffffffffffffffffffffffffffffff
@cA01~tB01_KU645197.1_72602_72465_1_0_0_0_0:0:0_0:0:0_378/1
TGATAGGAATGTAAATTAATACAGCCATTACAGAGGAGAAGAATATGGAAGTTCCTTAAAAACTAAAAAGAGATTAGGCACTGTGGCTCACGCTTGTAATCCCAGCACCTTGGGAGGCTGAAGTGGGCAGATCACTGGAGGTCAAGAGTT
+
ffffffffffffffffffffffffffffffffffffffffffffffffffffffffffffffffffffffffffffffffffffffffffffffffffffffffffffffffffffffffffffffffffffffffffffffffffffff
@cA01~tB01_KU645197.1_91996_91872_1_0_0_0_0:0:0_0:0:0_379/1
CAGATTGTTTTCACCTTTGTGCCTTCACAGCTGACAGCTGTGTGGAAAATCCTTCCGCCAATCTTTCAGGGGTTCAATCCGTGTTTTTCATTAATGTCACAAATATCTGATTAGTGAGACCTTCTCTGTCACCCAAAATTATACACTCAG
+
ffffffffffffffffffffffffffffffffffffffffffffffffffffffffffffffffffffffffffffffffffffffffffffffffffffffffffffffffffffffffffffffffffffffffffffffffffffff
@cA01~tB01_KU645197.1_113592_113370_1_0_0_0_0:0:0_0:0:0_37a/1
TGACAACTGATAGGGGGAGTGAGTAACAGAACCGTAGCATCTGTAGGTCCCTGCCAGGTCTTGTGTCATGCGACCGATGGAGAAGTTGCCCTTGGAGACCCCATCAATGTGCTCTCCAATGAGGCGCAAAGTGTGGTTAAACGTCCCCTC
+
ffffffffffffffffffffffffffffffffffffffffffffffffffffffffffffffffffffffffffffffffffffffffffffffffffffffffffffffffffffffffffffffffffffffffffffffffffffff
@cA01~tB01_KU645197.1_54233_54112_1_0_0_0_0:0:0_0:0:0_37b/1
TGAATGAATCAATCATCATCTATGTATCTATAACCTATTATCTATCATCTACCTATTTATCATCTATCTATATCTATCCATCTATCATCTGTCTTGCTCTGCCTCTCGGTCTCTCTAGTTCTCTTTGGAATCTCTGCAATTCATCCCCAC
+
ffffffffffffffffffffffffffffffffffffffffffffffffffffffffffffffffffffffffffffffffffffffffffffffffffffffffffffffffffffffffffffffffffffffffffffffffffffff
@cA01~tB01_KU645197.1_106280_106123_1_0_0_0_0:0:0_0:0:0_37c/1
CCTGGATGTCAGTGGCTGCAGGGGACGTGAGGATACAGTTCAGAATCAGGCAATGGTCTGTGAGCTGAAGGCAGGGGCAGGGTGTCTGGTGCTCTCTCTAGAAAGCCCTGCCTCTGTGGCTCCTGCCTTGGTCCAGGGACCATCCTGCCA
+
ffffffffffffffffffffffffffffffffffffffffffffffffffffffffffffffffffffffffffffffffffffffffffffffffffffffffffffffffffffffffffffffffffffffffffffffffffffff
@cA01~tB01_KU645197.1_53528_53688_0_1_0_0_0:0:0_0:0:0_37d/1
TCTTATGGAGAGAGACTAACTTGGTGAGGTCTGTACCAACAGAGACAGAGAAACAGGAGACACAAGTACAGACCAGGTGTCATAACAGAGGACAGACACAGGGGCCATACAGGGAGTTAGAAAAGACAGAAAGAGTTAAAGGAGACACAG
+
ffffffffffffffffffffffffffffffffffffffffffffffffffffffffffffffffffffffffffffffffffffffffffffffffffffffffffffffffffffffffffffffffffffffffffffffffffffff
@cA01~tB01_KU645197.1_154916_155051_0_1_0_0_1:0:0_0:0:0_37e/1
CTACATTTCAATGTGAGCCAGTCCCTCAAGGCTCAGAAAAGCTTCTCGGGACATATGGAGTCACCTCATTTGCAGTGTATCTGGGGGAAGCCAGAAAATAGCCCAGCCTGGGTTTTGTACGCTGAAGCCACAGGAAGCACTCAGCTAAAG
+
ffffffffffffffffffffffffffffffffffffffffffffffffffffffffffffffffffffffffffffffffffffffffffffffffffffffffffffffffffffffffffffffffffffffffffffffffffffff
@rand_0_0_0_0_1_1_0:0:0_0:0:0_37f/1
TAATACCTACGTACGTAATGGACATCCGCCCATGATTGTATCCACGAACAGCTGTGTGCGAATTCTTGAGGACCAGGCTCTGGTGAAGACCGTACGCCAGCGAGTCCAGCCGTTTAATGATTAGAGGCTGACCAGAAGTTTGGAAACTAG
+
ffffffffffffffffffffffffffffffffffffffffffffffffffffffffffffffffffffffffffffffffffffffffffffffffffffffffffffffffffffffffffffffffffffffffffffffffffffff
@cA01~tB01_KU645197.1_109949_110135_0_1_0_0_0:0:0_0:0:0_380/1
GATATGGCCCTGGAGTGGAGATGTGGGTCTGGAGTGGAGATATGGGCCTGGAGGTGGAGATAAGGGCCTGGAGTGGAGATATGGGCCTGGAGTGGAGATATGAGCCTGGAGATGGAGATATGGGCCTGGAGTGGAGATATGGGCCTGGAG
+
ffffffffffffffffffffffffffffffffffffffffffffffffffffffffffffffffffffffffffffffffffffffffffffffffffffffffffffffffffffffffffffffffffffffffffffffffffffff
@cA01~tB01_KU645197.1_25675_25426_1_0_0_0_0:0:0_0:0:0_381/1
GGAGGGTTTGGAGGTGCCCTGTCTGCCATCCTGTGCCCTGATCCCTCCCTCACACCCAAGCTTCGTCTTCTCTCTGCATCTGTTCATCCTTCTCTCCATCCTCAGCAGGAAGCTCCTCAGCTAAGGCTCTAGGATCATAGGACATGGGAC
+
ffffffffffffffffffffffffffffffffffffffffffffffffffffffffffffffffffffffffffffffffffffffffffffffffffffffffffffffffffffffffffffffffffffffffffffffffffffff
@cA01~tB01_KU645197.1_157378_157516_0_1_0_0_0:0:0_0:0:0_382/1
CTGGCTGTGGGTTTGTTATAGATGGCTCTTATTATTTTGAGATACGTCCCATCAATGCCTAATTTATTGAGAGTTTTTAGCATGAAGTGTTGTTGAATTTTGTCAAAGGCCTTTTCTGCATCTATTGAGATAATCGTCCGGTTTTTGTCT
+
ffffffffffffffffffffffffffffffffffffffffffffffffffffffffffffffffffffffffffffffffffffffffffffffffffffffffffffffffffffffffffffffffffffffffffffffffffffff
@cA01~tB01_KU645197.1_5189_5421_0_1_0_0_0:0:0_0:0:0_383/1
AAGGTGGTCAGGACAAGCCCTTGCTGTCTGCCTGGCCCAGCCTTGTGGTGCCTCTAGGACATGTCATTCTTCGGTGTCACTCTTATCTTGGGTTTAACAACTTCAGTCTGTAAAAGGAAGGTGGGGTGCCTGTCCCTGAGCTCTACAACA
+
ffffffffffffffffffffffffffffffffffffffffffffffffffffffffffffffffffffffffffffffffffffffffffffffffffffffffffffffffffffffffffffffffffffffffffffffffffffff
@cA01~tB01_KU645197.1_378_233_1_0_0_0_0:0:0_0:0:0_384/1
ATGTGAGTGGCTGCAGGGGATGTGAGGATACGGTTCAGAATCAGGCAATGGTCTGTGAGCTGAAGGCAGAGGCAGGGAGTCTGGTGCTCTCTCTAGAAAGTCCTGCCTCTGTGGCTCCTGCCTTGGGCCAGGGACCATCCTGCCTGTGAG
+
ffffffffffffffffffffffffffffffffffffffffffffffffffffffffffffffffffffffffffffffffffffffffffffffffffffffffffffffffffffffffffffffffffffffffffffffffffffff
@cA01~tB01_KU645197.1_49224_49102_1_0_0_0_0:0:0_0:0:0_385/1
TGCTTCCAGAAACTCAGAGTCCGGGGATGAGAACTCAGTGGGGAACAGATGGGATTATATGGACATGGTACTGATAACACCGGAAGCCTTAGGCAAGAAAAGAGTCCCATTACCGAAACCATGGGGGCAGACATGTTTATTTGAAGGATG
+
ffffffffffffffffffffffffffffffffffffffffffffffffffffffffffffffffffffffffffffffffffffffffffffffffffffffffffffffffffffffffffffffffffffffffffffffffffffff
@cA01~tB01_KU645197.1_27455_27628_0_1_0_0_0:0:0_0:0:0_386/1
CGCCCGACTAATTTTTGTATTTTTAGTAGAGACAGTGTTTCTCCATGTGGGTCAGACTGGTCTCAAACTCCCGACCTTATGAGATTCACCCACCTCAGGCTCTCAAAGTTCTAGGATGACAGACGTGAGCCACCACGCCCGGCCTAAAAG
+
ffffffffffffffffffffffffffffffffffffffffffffffffffffffffffffffffffffffffffffffffffffffffffffffffffffffffffffffffffffffffffffffffffffffffffffffffffffff
@cA01~tB01_KU645197.1_52975_52808_1_0_0_0_0:0:0_0:0:0_387/1
GGAAGAGAGGTTGTGACTTTAGAAGGCATCTCTCTTTATCATCCCATCCATGGCACCTAGAATGAGTGAGGCTTCCCCTCGCTGGTGTCTTATCTCTCTCCTTCCTCTCTGTGTCTTCATGTTCTTTTCTGTGCCCATAACTCCTGGTAC
+
ffffffffffffffffffffffffffffffffffffffffffffffffffffffffffffffffffffffffffffffffffffffffffffffffffffffffffffffffffffffffffffffffffffffffffffffffffffff
@cA01~tB01_KU645197.1_131470_131327_1_0_0_0_0:0:0_0:0:0_388/1
TCTGACCTCACTTCCCCACCTCTAGATATGTTTTCTCTTTTTGGATTGTTTTATTCTCTCTGACTCTCCTTGGATTGGTTGACTTGATGTTACTTTTTTTAATTCTGAGTTTCTCACTTTGTGTCCTGTTCATAACTTTCTGCATATTTC
+
ffffffffffffffffffffffffffffffffffffffffffffffffffffffffffffffffffffffffffffffffffffffffffffffffffffffffffffffffffffffffffffffffffffffffffffffffffffff
@cA01~tB01_KU645197.1_45192_45366_0_1_0_0_0:0:0_0:0:0_389/1
TCTCACTATTCAGATATTTGTGACATTAATGAAAAACACGGAATGAACCCCTGAAAGATTGGCGGAAGGATTTTGCACACACAGCTGTCAGCCATGAAGGCACAAAGGTGAAAACAATCTGATGTGGAAGGAAGAGGCTCTGACTCAAAT
+
ffffffffffffffffffffffffffffffffffffffffffffffffffffffffffffffffffffffffffffffffffffffffffffffffffffffffffffffffffffffffffffffffffffffffffffffffffffff
@cA01~tB01_KU645197.1_7471_7634_0_1_0_0_1:0:0_0:0:0_38a/1
AGGTGTCCCTCCATGCTGACTTTGCTCACTGACCTGGCACAGGTTAGAAGTTTCATTTCTGTTTTACCTCCACAAAGTGTTCTCTACCAGGAGAACCCAAGGACACCCATATTTATGACCTGAGTTGGGCCCTGTGGCCTCAGGCCTTGT
+
ffffffffffffffffffffffffffffffffffffffffffffffffffffffffffffffffffffffffffffffffffffffffffffffffffffffffffffffffffffffffffffffffffffffffffffffffffffff
@cA01~tB01_KU645197.1_33716_33605_1_0_0_0_0:0:0_0:0:0_38b/1
TGTCACTGCAGTCCAGCCTGGGCGACAGAGCAAGACTCCGCCTCAAGAAAAAAAAGCAAATAGCCTATAATAACAAATTAGAGAGCTCTGGCTACTAAATTTAAAGGGTTCTATAAGGCTACATAAAGTGCAGCATCATCAAGAGTGTGG
+
ffffffffffffffffffffffffffffffffffffffffffffffffffffffffffffffffffffffffffffffffffffffffffffffffffffffffffffffffffffffffffffffffffffffffffffffffffffff
@cA01~tB01_KU645197.1_43433_43628_0_1_0_0_0:0:0_0:0:0_38c/1
GCTCAATATTAGATAAGAGAGTGTTGGCCATGAACCATCCTCAAAGATTTCCACTGAGTGGAGGACAGACACCCTCATTTCCTCACCTCTCTCCTGTCTCATGTTCTAGGAAACCCTTCAAATAGTTGGCCTTCACCCACTGAACCAAGC
+
ffffffffffffffffffffffffffffffffffffffffffffffffffffffffffffffffffffffffffffffffffffffffffffffffffffffffffffffffffffffffffffffffffffffffffffffffffffff
@cA01~tB01_KU645197.1_80422_80190_1_0_0_0_0:0:0_1:0:0_38d/1
CCTGGGAGGCAGAAGTTGCAGTGAGCCGAGATCGTGCCACTGCACTCCAGCCTGGGCAACAGAGCGAGACTCTGCCTCAAGAAAAATAAAAAAAGCATAGCAAATAGCCTATAATAAATAACTAGAGGACTCCAGCTACCAAATTTTAGG
+
ffffffffffffffffffffffffffffffffffffffffffffffffffffffffffffffffffffffffffffffffffffffffffffffffffffffffffffffffffffffffffffffffffffffffffffffffffffff
@cA01~tB01_KU645197.1_4807_4693_1_0_0_0_0:0:0_0:0:0_38e/1
GTAAGATTACTCACATAAAACAACACAGGGTAGACATGAGGTGGAGGGCATGTCCTTTGTGAATGGATATCAGCGGATGCCTGAACGAAAATAAACAACTGAGCCCCCATCAGAGGATTTGGAATGTCAGGGCCATGGCTGTGGTTTCCC
+
ffffffffffffffffffffffffffffffffffffffffffffffffffffffffffffffffffffffffffffffffffffffffffffffffffffffffffffffffffffffffffffffffffffffffffffffffffffff
@cA01~tB01_KU645197.1_56286_56395_0_1_0_0_0:0:0_0:0:0_38f/1
TTGAGGTTCCATTTGCCAGTGAAGGGACTTCACTCAGCCGAGGGGGCAACTCAGGGAAGTCAGCCGAGGGAGGGCATTAGAGTAGAGAGAACTGAGCTCACCCAGTAAATGACCCCTTCACTAACTCATTCATCTAATATTTATTTCACA
+
ffffffffffffffffffffffffffffffffffffffffffffffffffffffffffffffffffffffffffffffffffffffffffffffffffffffffffffffffffffffffffffffffffffffffffffffffffffff
@cA01~tB01_KU645197.1_64482_64738_0_1_0_0_0:0:0_0:0:0_390/1
ATGTGGAACCACAAAAGATCTCAAATAACCAAAGCCATCTAGAGGGAAAGGAACAAAGTTGGAAGCATCACATTACCTAAACACAAAACTACATTACAAAATTACAGTAATTAAAACAACACAGTACTTGCATAAAAACAGACACATAGA
+
ffffffffffffffffffffffffffffffffffffffffffffffffffffffffffffffffffffffffffffffffffffffffffffffffffffffffffffffffffffffffffffffffffffffffffffffffffffff
@cA01~tB01_KU645197.1_53405_53256_1_0_0_0_0:0:0_0:0:0_391/1
TCACCAAGTTAGTCTCTCTCCATAAGAATACCAAGCTCATCTTCCTTATAACCACCTGGGCCTCCAAGTCGTGGATCATTCACTCTGTGTCCCAGTGACAATGAGAATAATGTCCAGACACTCTCACCTGTAATCACGATGTCCAGAGGG
+
ffffffffffffffffffffffffffffffffffffffffffffffffffffffffffffffffffffffffffffffffffffffffffffffffffffffffffffffffffffffffffffffffffffffffffffffffffffff
@cA01~tB01_KU645197.1_102210_102030_1_0_0_0_0:0:0_0:0:0_392/1
TCCCATTAAAGTGGCTTTTATCTGAAACACAGACAAAATAAATGCTGGCAAGGTGGTAGAGAAAGGAGAACCCTGGTACCCTGTTGATAGGATCTAGCAATTCCACTACTGGGTGTAAACCCAAAGGGAAGGACATCAGTGTATCGAAGT
+
ffffffffffffffffffffffffffffffffffffffffffffffffffffffffffffffffffffffffffffffffffffffffffffffffffffffffffffffffffffffffffffffffffffffffffffffffffffff
@cA01~tB01_KU645197.1_58282_58596_0_1_0_0_0:0:0_0:0:0_393/1
GTGTCTACTTCCTCCAAATAATCAACAATTGCCTCTTTAAAGATTGCTTCTGACCTGTTTTCTCGTTCTTTCTTTTTGGAACTCAAGTTAGGAGCATTCTAAAACTGTTGTCAATTTTTACCCTGTCACAAAACTGCTCTTTCTTGTTTC
+
ffffffffffffffffffffffffffffffffffffffffffffffffffffffffffffffffffffffffffffffffffffffffffffffffffffffffffffffffffffffffffffffffffffffffffffffffffffff
@cA01~tB01_KU645197.1_75277_75306_0_1_0_0_0:0:0_0:0:0_394/1
GCCCAGGCTATCTCAAACTCCCAACCTTAAGGGATCCGCCCGTCTCAGCCTCCCAAAGTGCTGAGATTCGAGGCGTGAGCCAAGGCGCCGAGCCGTATTTTAAAAGAAATAATAGATAATGCTGAGTGTATAATTTCGGGTGACAGAGAA
+
ffffffffffffffffffffffffffffffffffffffffffffffffffffffffffffffffffffffffffffffffffffffffffffffffffffffffffffffffffffffffffffffffffffffffffffffffffffff
@rand_0_0_0_0_1_1_0:0:0_0:0:0_395/1
CCGGTATACAAAACTGCTCATATTGGTGCCACGGTGCGGCTCAGAAACTGGAACTAGGCGTGACACGCACGACCGTCACAACAAACAGCGATTAACCAGGTGTATTCTAGTGAGAAAATGGATGCCTGCCCAATCGTACCCGTGCGGGCT
+
ffffffffffffffffffffffffffffffffffffffffffffffffffffffffffffffffffffffffffffffffffffffffffffffffffffffffffffffffffffffffffffffffffffffffffffffffffffff
@cA01~tB01_KU645197.1_137308_137140_1_0_0_0_0:0:0_1:0:0_396/1
ATTGATTTATGTGTAGGATGAATAAATCTCAGAAAGAAATTAATTAAGCGAGGATTAAACAAGTAGGAAAATCAAACCCAGCAAGCCTTTCCAGCCAATGATTCTACCTCACAAGCATAGCTTATATCCATCTGCTTCATCCACTTAGTG
+
ffffffffffffffffffffffffffffffffffffffffffffffffffffffffffffffffffffffffffffffffffffffffffffffffffffffffffffffffffffffffffffffffffffffffffffffffffffff
@cA01~tB01_KU645197.1_125776_125624_1_0_0_0_0:0:0_0:0:0_397/1
AGATTTATCTAAAATTTGTCTCATGACCCAAGATTCCAGAGTCCCAACTCTGGAGTTTGCTCTCTCTCTGTCTCTCTCCCTCCCTCATTTTAAATTTTACAGGAAATATCCAGTAACATAATGCTATAGAAAATCAAGTTTCCCCCAGCA
+
ffffffffffffffffffffffffffffffffffffffffffffffffffffffffffffffffffffffffffffffffffffffffffffffffffffffffffffffffffffffffffffffffffffffffffffffffffffff
@cA01~tB01_KU645197.1_94249_94421_0_1_0_0_1:0:0_0:0:0_398/1
TGCAGAGATCACAGAGATCACACGGCAAGAGAGGGAGCAAGGGAGAGGGGGAGTGATGGAGCTTCCAAGCTCTTATGAACAACCAGCTCTCCAGGAACTAATAGAGGGAGAACTTGCTAACCCCGTCTCCTTAAAACAGCATTGATCTGT
+
ffffffffffffffffffffffffffffffffffffffffffffffffffffffffffffffffffffffffffffffffffffffffffffffffffffffffffffffffffffffffffffffffffffffffffffffffffffff
@cA01~tB01_KU645197.1_105353_105512_0_1_0_0_0:0:0_1:0:0_399/1
TGGTGCTGATTTAGACACTAAATGAATGAAGTAGATGGGTATAAGATATGTCTGTGAGGTAGAATCATTTGTAGGGAGGGCTTGCTGGATTTGATAATGCCTACTTATTTAATTTTGAATATATTAATTTCTTTCTGAGATTTATTTTTC
+
ffffffffffffffffffffffffffffffffffffffffffffffffffffffffffffffffffffffffffffffffffffffffffffffffffffffffffffffffffffffffffffffffffffffffffffffffffffff
@cA01~tB01_KU645197.1_34373_34233_1_0_0_0_0:0:0_0:0:0_39a/1
CCTCCGGAACACAGGATGCCTAAAATCTGTGCTAACATGAAAGACTTTTCATGTATTTCTATTGTTTTTATCTGAGATTCAAACTCTTCTTCCTGTGTAATATGCAAAATATCTAATAGGTATTATTAATGTTTTCAGAGTCATTGTCAC
+
ffffffffffffffffffffffffffffffffffffffffffffffffffffffffffffffffffffffffffffffffffffffffffffffffffffffffffffffffffffffffffffffffffffffffffffffffffffff
@cA01~tB01_KU645197.1_141839_141918_0_1_0_0_0:0:0_0:0:0_39b/1
GCAAGGGGCTTGAGCATCTGCAGATTTTGGTATCTGAATGGGGATCCTGGAACCAATCACCCAGGAATAGTGAAGGACCACAGTATATAATTTTTATTTGTCAATCTTAAAAATAAAGCATAAAAAGTTTACAACAACAAGATAAAAAAT
+
ffffffffffffffffffffffffffffffffffffffffffffffffffffffffffffffffffffffffffffffffffffffffffffffffffffffffffffffffffffffffffffffffffffffffffffffffffffff
@cA01~tB01_KU645197.1_161475_161641_0_1_0_0_0:0:0_0:0:0_39c/1
TTGAGCTGGAGTCTTGCTCTGTCACCCAGGCTGGAGTGCAGTGGCGCGATCTCGGCTCACCGCAAGCTCCGCCTCCTGGGTTCACGCCATTCTCCTGCCTCAGCCTCCCGAGTAGCTGGGACTACAGGCGCCCGCCACCACGCCCTGCTA
+
ffffffffffffffffffffffffffffffffffffffffffffffffffffffffffffffffffffffffffffffffffffffffffffffffffffffffffffffffffffffffffffffffffffffffffffffffffffff
@cA01~tB01_KU645197.1_152948_152908_1_0_0_0_0:0:0_0:0:0_39d/1
TTATCTATTATTGATTTGAAAATTTGGCTTGGCCCCGTGGCTCATGCCTCTTATCCCAGCGTGTTGGGAGGCAGAGGCTATTGGATCACCTGAGGTTGGGAATTTGAGACCAGCCTGGCCAACATGGTGAAACATCCTCTCTACAGAAAA
+
ffffffffffffffffffffffffffffffffffffffffffffffffffffffffffffffffffffffffffffffffffffffffffffffffffffffffffffffffffffffffffffffffffffffffffffffffffffff
@cA01~tB01_KU645197.1_96164_96343_0_1_0_0_0:0:0_0:0:0_39e/1
ACCATGTCCATATAATCCCATCTGTTCCCCACTGAGTTCTCATCCCTGGACTCTGATCTTCTGGAAGCAGGGTGGAGCCTCATTTGTCTCTGGGACTCCAATTTCCATCCAAAGATGTAGCACATAGGAGGTTCCAAGGATCGCGAATCA
+
ffffffffffffffffffffffffffffffffffffffffffffffffffffffffffffffffffffffffffffffffffffffffffffffffffffffffffffffffffffffffffffffffffffffffffffffffffffff
@cA01~tB01_KU645197.1_73816_74041_0_1_0_0_0:0:0_0:0:0_39f/1
CTTCAAAACTGGTAAGTGAAGGACCCCTCTTATCTCTGCTTTTGGAAACCTGGGGAGGTAGAAGCCTTGGATTCAAGCGTTGGCTCAGCACCTGCCAGCTCTGTGATTGTGGGCCTGTCTTCCATTGTCTCTGAACCCCAGACACTCCAA
+
ffffffffffffffffffffffffffffffffffffffffffffffffffffffffffffffffffffffffffffffffffffffffffffffffffffffffffffffffffffffffffffffffffffffffffffffffffffff
@cA01~tB01_KU645197.1_144237_144051_1_0_0_0_0:0:0_0:0:0_3a0/1
GGGAGAAGGAGGCACTGCCTTAGAGAGGAGGATGTGGAGCCACCCCTCCCTCCCTGTGCTCAGAAGATTCTCCCATTTCCACTTTCTAAGGCTCCTACCACACCTGGGTGCCCAGGGCTACAGGAAGGACCCACCCCACATAGACATGGC
+
ffffffffffffffffffffffffffffffffffffffffffffffffffffffffffffffffffffffffffffffffffffffffffffffffffffffffffffffffffffffffffffffffffffffffffffffffffffff
@cA01~tB01_KU645197.1_143766_143951_0_1_0_0_0:0:0_0:0:0_3a1/1
ACTCGGCCCACATTTCTGACCTCGCCCTCCCCGGCCTTTCTTTCCCTTTCCTGAGTCAAGCTCTGTGAAGACTGGGGTGAGACTGGGGTGCTCCAAGCTGGGGTGTGCAGGGAGGAAGTGGTGTCAGCAGCAGAGAAAGAGAGGGAAGCA
+
ffffffffffffffffffffffffffffffffffffffffffffffffffffffffffffffffffffffffffffffffffffffffffffffffffffffffffffffffffffffffffffffffffffffffffffffffffffff
@cA01~tB01_KU645197.1_62717_62915_0_1_0_0_0:0:0_0:0:0_3a2/1
GGGAAGAAGTATGTGTTTCTCTTTTGTGCTTGGACCCTGTGTCCAAGCATGTCTGAGATGTGATGAAGATGAATCTTCCTTTCCTTGTCTATTTTCTCATGCCAGAGAATTGGAATCTTATATTCCATTAACTCTTTCTGTTCTGTTCAT
+
ffffffffffffffffffffffffffffffffffffffffffffffffffffffffffffffffffffffffffffffffffffffffffffffffffffffffffffffffffffffffffffffffffffffffffffffffffffff
@cA01~tB01_KU645197.1_89191_89292_0_1_0_0_1:0:0_0:0:0_3a3/1
TTCTCTGATGATGAGTGATGCCGAGTACTTTTTCATATACGTGATCGCCATTTCTATGTTTTGTTTGTGGAGAAATGTCTCCTCATGTCTTTTGCTCGTTTTTTAATTAAATTGATTTATTGAGTTGTTTGAGCTTCTTATATTTCCAGT
+
ffffffffffffffffffffffffffffffffffffffffffffffffffffffffffffffffffffffffffffffffffffffffffffffffffffffffffffffffffffffffffffffffffffffffffffffffffffff
@cA01~tB01_KU645197.1_64673_64455_1_0_0_0_0:0:0_1:0:0_3a4/1
TTGAGTTGACTTTGTATGTTTTGTGAGGCAAATGTCCACTTCCATTCTTCTGCATGTGGACATGCAGTCTCCCAATCCCATTTATTAAAGAGACTGTTTCCTTCTCCATTGTGTGTTCTTGACACATCCCAAAAATTGTTTGACCCTAAA
+
ffffffffffffffffffffffffffffffffffffffffffffffffffffffffffffffffffffffffffffffffffffffffffffffffffffffffffffffffffffffffffffffffffffffffffffffffffffff
@cA01~tB01_KU645197.1_13497_13415_1_0_0_0_1:0:0_0:0:0_3a5/1
ATCCAGGAGACGCAGGTTGCCGTGAGCCAAGATCGTGACACTGCACTGTAGCCTGGAAGACAGAGGGCGACTCTGTCTCAATAAACAAAAGAACAAACAAAAAATAGATTTCATGCACAGATGCTTCCCAATGGATCATTCATTTATAGA
+
ffffffffffffffffffffffffffffffffffffffffffffffffffffffffffffffffffffffffffffffffffffffffffffffffffffffffffffffffffffffffffffffffffffffffffffffffffffff
@cA01~tB01_KU645197.1_60293_60449_0_1_0_0_0:0:0_0:0:0_3a6/1
CAGGTTTCTACATTCACCTAGAATTGCTTTCTCTATTAGGATCTTTTTTGGTTCTGTATGAATTTTAGGATTGCTTTTTCTAATTCTGTGAAAACTGGTGTTACTATTTTCATATAAGAATTGCACTGAATCTGTAGATTGCTTTAGGCA
+
ffffffffffffffffffffffffffffffffffffffffffffffffffffffffffffffffffffffffffffffffffffffffffffffffffffffffffffffffffffffffffffffffffffffffffffffffffffff
@cA01~tB01_KU645197.1_79175_79241_0_1_0_0_0:0:0_0:0:0_3a7/1
TGCTTAGCCCACAATTCTCTATTTCACTTGACCCCTGCCCACCTCTCCAACCTAACTGGCTTACTTCCTAGTCTACTTGAGGCTGCAATCACACTGAGGAACTCACAATTCCAAACATACAAGAGGCTCTCTCTTAACACGGCACTTAGA
+
ffffffffffffffffffffffffffffffffffffffffffffffffffffffffffffffffffffffffffffffffffffffffffffffffffffffffffffffffffffffffffffffffffffffffffffffffffffff
@cA01~tB01_KU645197.1_140122_139955_1_0_0_0_0:0:0_0:0:0_3a8/1
AGGGAAATGCTGAGTGAGGGAGGGTGCTCACATTTTTCAGGACTCTTTGGGAATAAGACTAGCCACGAGGCTGGGCCGAGGAGCACCTACCTCGCTGTTCACTGTTCTGTTCCCTGCAGGCTCTTGGTCCATTACAGCAGCATCTGTAGA
+
ffffffffffffffffffffffffffffffffffffffffffffffffffffffffffffffffffffffffffffffffffffffffffffffffffffffffffffffffffffffffffffffffffffffffffffffffffffff
@cA01~tB01_KU645197.1_50075_49878_1_0_0_0_0:0:0_1:0:0_3a9/1
TCTGGCTACTAAATTTAAAGGGTTCTATAAGGCTACATAAAGTGCAGCATCATCAAGAGTGTGGACACAGAGAGCCCCTTAGCAGAAACAGTGTCTAAAATACATCCATGTACACACAGTCCCTTTAGAGTTGACAAAGGCTGCCGTGTG
+
ffffffffffffffffffffffffffffffffffffffffffffffffffffffffffffffffffffffffffffffffffffffffffffffffffffffffffffffffffffffffffffffffffffffffffffffffffffff
@cA01~tB01_KU645197.1_114241_114405_0_1_0_0_0:0:0_0:0:0_3aa/1
GGTAATGGAGAGTAATCGTCCCAGGATATCATGGCCCCAGAACACCAACCCCTGTATGCTGTGTGAACTTGTAGTCTCCAGACTGGATTCTGAGGCTCACATTCCAAATAACCCCACATATGAAAGGATCACTGAGAGGCACAGAGAAAA
+
ffffffffffffffffffffffffffffffffffffffffffffffffffffffffffffffffffffffffffffffffffffffffffffffffffffffffffffffffffffffffffffffffffffffffffffffffffffff
@rand_0_0_0_0_1_1_0:0:0_0:0:0_3ab/1
AGTCTGTTATTGCGGCCAGAGCCAATTACCCGTTAAGAAAATGCGCTCCCCTGCAGTTGCCCATAGTTTCGTCCATTGAACTGCTTCAGATGGAAAGGTGTTAGACTAGCTTAACTGTTCGAAATTCCAGCCGGGCCTCACAGAACCCTC
+
ffffffffffffffffffffffffffffffffffffffffffffffffffffffffffffffffffffffffffffffffffffffffffffffffffffffffffffffffffffffffffffffffffffffffffffffffffffff
@cA01~tB01_KU645197.1_161255_161363_0_1_0_0_0:0:0_0:0:0_3ac/1
TCTCTTGTACAGCTTTGCCACTATGGTTGACAATACTGTACTCTATACTTGAAATTTACCAGGAAAGTAGATTTTTTTTTTTAAATATGGAACACTTCACGAATTTGCGTGTCATTCTTGCGCAGGGGCCATGCTAGTTTTCTCTGTATC
+
ffffffffffffffffffffffffffffffffffffffffffffffffffffffffffffffffffffffffffffffffffffffffffffffffffffffffffffffffffffffffffffffffffffffffffffffffffffff
@cA01~tB01_KU645197.1_94984_95116_0_1_0_0_0:0:0_0:0:0_3ad/1
TCACAGACCATTGCCTGATTCTGAACTGTATCCTCACGTCCCCTGCAGCCACTCACATCCAGGAGAAGGTTCCATGACAGGCAGAAAGTGGGAGATAGAATCAATGGAATGGGACCTCAGAGCTATTCATGGGATGGGTCCTTGAACTCA
+
ffffffffffffffffffffffffffffffffffffffffffffffffffffffffffffffffffffffffffffffffffffffffffffffffffffffffffffffffffffffffffffffffffffffffffffffffffffff
@cA01~tB01_KU645197.1_58817_58928_0_1_0_0_0:0:0_0:0:0_3ae/1
CCCTCCCATGTAGAGTGAGAAGATGTGGTATTTGTCTTTCTGAGTGGTTTTATGTAAAATAATGGCGTCCAGCTCCATCTATGTTGCTGCAAAAGACATGGTTTTATTTTTATGACCAAATAGTATTTCGTTGTGTATACACGCATCCTT
+
ffffffffffffffffffffffffffffffffffffffffffffffffffffffffffffffffffffffffffffffffffffffffffffffffffffffffffffffffffffffffffffffffffffffffffffffffffffff
@cA01~tB01_KU645197.1_34979_34864_1_0_0_0_0:0:0_0:0:0_3af/1
CACTCCAGGCCCATATCTCCACCTCCAGGCCCATATCTCCCCTCCAGGTTCCTATCTCCCCTCCAGGTTCCTATCTCCACTCCAGGCCCAGATCTCCACTACAGTCCCATCACTCCACCTCCAGGCCTATATCTCGACCTCTGGGCCCAG
+
ffffffffffffffffffffffffffffffffffffffffffffffffffffffffffffffffffffffffffffffffffffffffffffffffffffffffffffffffffffffffffffffffffffffffffffffffffffff
@rand_0_0_0_0_1_1_0:0:0_0:0:0_3b0/1
CGCGTCGCGTAACGTAGATAACGACGCTACTGAAGAACGAGCAAGACAACCAAGTGGCACCTTATATGGGGTTACGGCACCATGATCAGGGCACGGGCTCTAAGGGTAAACAGTGCTAGTGTTGGGAGGACGAACCATTAGACGCCGTTC
+
ffffffffffffffffffffffffffffffffffffffffffffffffffffffffffffffffffffffffffffffffffffffffffffffffffffffffffffffffffffffffffffffffffffffffffffffffffffff
@cA01~tB01_KU645197.1_1508_1696_0_1_0_0_0:0:0_0:0:0_3b1/1
AAACTTATAAATTTTTTTTATAATTTCAATGTAGTTTTCTCTTCTTCAAGTAAACATGTCTGCCCTCATGGTTTCGTCAATGGGACTCTTTTCTTGCCTAAGGCTTCCGGTGTTATCATTACCACGTCCACATAACCCCATCTGTTCTCC
+
ffffffffffffffffffffffffffffffffffffffffffffffffffffffffffffffffffffffffffffffffffffffffffffffffffffffffffffffffffffffffffffffffffffffffffffffffffffff
@cA01~tB01_KU645197.1_131870_132021_0_1_0_0_0:0:0_0:0:0_3b2/1
GTCCTGCAGCTCCCGGAGCTCCTATGACATGTACCATCTATCCAGGGAAGGGGAGGCCCATGAACGTAGGCTCCCTGCAGGGACCAAGGTCAACGGAACATTCCAGGCCAACTTTCCTCTGGGCCCTGCCACCCATGGAGGGACCTACAG
+
ffffffffffffffffffffffffffffffffffffffffffffffffffffffffffffffffffffffffffffffffffffffffffffffffffffffffffffffffffffffffffffffffffffffffffffffffffffff
@cA01~tB01_KU645197.1_116103_115957_1_0_0_0_0:0:0_0:0:0_3b3/1
TCGAGACCAGCTCGACCAACATGGTGAAACCACCTCTCTACTAAAAATACAAAAAGTAGCCTGGCATGGTGGTGCGTGCCTGTAGCACCAGCTACTCAGGTGGCTGAGGCAGGAGAATCGCTTGAACCCAGGAGGCGGAGGTTGCAGTGA
+
ffffffffffffffffffffffffffffffffffffffffffffffffffffffffffffffffffffffffffffffffffffffffffffffffffffffffffffffffffffffffffffffffffffffffffffffffffffff
@cA01~tB01_KU645197.1_16122_15962_1_0_0_0_0:0:0_0:0:0_3b4/1
CATGAACAGACCAATGCTGTCCCAAGGAGACGGGGTTAGCAAGTTCCCCTTCTATTAGTTCCTGGAGAGCTGGTTGTTCAAAAGAGCTTGGAAGCTCCATCGCTCCCCCTCCCCCTTGCTCCCTCTCTTGCCGTGTGATCTCTGTGGTCT
+
ffffffffffffffffffffffffffffffffffffffffffffffffffffffffffffffffffffffffffffffffffffffffffffffffffffffffffffffffffffffffffffffffffffffffffffffffffffff
@cA01~tB01_KU645197.1_117985_117876_1_0_0_0_0:0:0_0:0:0_3b5/1
GTGTTAGCTACCAAGCCCAGCCCATCCAATGGACTTTGACAAAGGTGCCAAGAACTCACAATCAGGAAAGGACAGTCTTTTCAATAAACAGTGCAGGGAAACCTGGACATCGACATGCAGAGGAATGAAACTGCACCTCTACCTGTCACC
+
ffffffffffffffffffffffffffffffffffffffffffffffffffffffffffffffffffffffffffffffffffffffffffffffffffffffffffffffffffffffffffffffffffffffffffffffffffffff
@cA01~tB01_KU645197.1_155808_155669_1_0_0_0_0:0:0_0:0:0_3b6/1
CTCACACCAGTTAGAATGGCGATCATTAAAAAGTCGGGAAACAACAGGTGCTGGAGAGGATGTGGAGAAATAGGAACACTTTTACACTGTTGGTGGGACTGTAAACTAGTTCAACCATTGTGGAAGTCAGTGTGGCGATTCCTCAGGGAT
+
ffffffffffffffffffffffffffffffffffffffffffffffffffffffffffffffffffffffffffffffffffffffffffffffffffffffffffffffffffffffffffffffffffffffffffffffffffffff
@cA01~tB01_KU645197.1_15016_15179_0_1_0_0_0:0:0_0:0:0_3b7/1
TGTGAAAGCCCTCAGAATCCTCCAGCACAGATCGTGGAATAGAGAAAGTGCTCTGTTCATCGCAACAAAAAACTTGCCCACTCACCCAAATCCCCCACCTCACCCCTACTTCCAATCACCTGTGGAGATTCAGATAGGCTATGGGGAGGT
+
ffffffffffffffffffffffffffffffffffffffffffffffffffffffffffffffffffffffffffffffffffffffffffffffffffffffffffffffffffffffffffffffffffffffffffffffffffffff
@cA01~tB01_KU645197.1_146854_147055_0_1_0_0_0:0:0_0:0:0_3b8/1
TCAGGCCTTGTGGCATCTACAGATGCCATGTTTATTCTGACACCTCTGCCTTCCATGCAGTGGAGCCATAATTATCCCAGGATATCATGGCCCCAGAACACCAACCCCTAAATACTGTGTGTACTTGGTGTCCCCAGACTAGATTCTGAG
+
ffffffffffffffffffffffffffffffffffffffffffffffffffffffffffffffffffffffffffffffffffffffffffffffffffffffffffffffffffffffffffffffffffffffffffffffffffffff
@cA01~tB01_KU645197.1_97665_97629_1_0_0_0_0:0:0_0:0:0_3b9/1
GATGCCTAAAATCTGTGCTAACGTGAAAGACTTTTCATGTATTTTTATTGTTTTTATCTGAGATTCAAACTCTTCTTCCTGTGTAATATGCAAAGTATCTAATAGGTATTATTAATGTTTTCGGAGTCATTGTGACTAATAAACCATTAG
+
ffffffffffffffffffffffffffffffffffffffffffffffffffffffffffffffffffffffffffffffffffffffffffffffffffffffffffffffffffffffffffffffffffffffffffffffffffffff
@cA01~tB01_KU645197.1_122770_122654_1_0_0_0_0:0:0_0:0:0_3ba/1
CCTGCTTTCTCAATTATAGCTCTCATAGTAACCATAGAACGTGCTGAGGATACAACTACTTTAGTTGAGATGTCTGACCCCTTCAAACCTCACATGGAAATTTCACCCCCACTGTGGGAGGTTGGGCCTCTTGGGAGGTGTTTGGGTCAT
+
ffffffffffffffffffffffffffffffffffffffffffffffffffffffffffffffffffffffffffffffffffffffffffffffffffffffffffffffffffffffffffffffffffffffffffffffffffffff
@cA01~tB01_KU645197.1_130465_130602_0_1_0_0_0:0:0_0:0:0_3bb/1
AACAGACACAGGGGCCATACCGGGAGTTTGAAAAGACAGAAAGAGTTAAAGGAAACACACAGACAGACATGTCCCAGAGAGAGGTGTCCCTCCATGCTGACTTTGCTCAGAGACCTGGCACAGGTTAGAAGTTTCATTTCTGTTTTACCT
+
ffffffffffffffffffffffffffffffffffffffffffffffffffffffffffffffffffffffffffffffffffffffffffffffffffffffffffffffffffffffffffffffffffffffffffffffffffffff
@cA01~tB01_KU645197.1_132397_132552_0_1_0_0_0:0:0_0:0:0_3bc/1
TTACCCATTTCCCAGAAGCCCATCCTGGCCTCTCACCCACACAGAGATGTCATCACCAGCAACCCCTACACCCTTTACTTTTCTTTGAAGAAATATTTATTGAGGATAAATATACCTATATAGCTTACCACTTTTAACATTTTTTTTTGA
+
ffffffffffffffffffffffffffffffffffffffffffffffffffffffffffffffffffffffffffffffffffffffffffffffffffffffffffffffffffffffffffffffffffffffffffffffffffffff
@cA01~tB01_KU645197.1_65498_65351_1_0_0_0_0:0:0_1:0:0_3bd/1
GCTGGTTTCGAACTGCTGACCTCAGGTAATCTCCCTGCCTCGGCCTCCCAAAGTGCCTGAATTACAGGCATGAGCCACCATGCCCAGACTGTTAATGGTCATTCTAAGAGGTGTGAGGTGATATCTCATTCTAGTTTTAATTTTTATTTA
+
ffffffffffffffffffffffffffffffffffffffffffffffffffffffffffffffffffffffffffffffffffffffffffffffffffffffffffffffffffffffffffffffffffffffffffffffffffffff
@cA01~tB01_KU645197.1_158153_158321_0_1_0_0_0:0:0_1:0:0_3be/1
GAGGAACTGCTATGATTAGCTTCTTATTGGATTCCCATCTTCCTCCAGGTATCTGCAGACACCTGCATGTTCTGATTGGGACCTCAGTGGTCATCTTCCTCTTCATCCTCCTCCTCTTCTTTCTCCTTTATCGCTGGTGCTCCAACAAAA
+
ffffffffffffffffffffffffffffffffffffffffffffffffffffffffffffffffffffffffffffffffffffffffffffffffffffffffffffffffffffffffffffffffffffffffffffffffffffff
@cA01~tB01_KU645197.1_66909_66964_0_1_0_0_0:0:0_0:0:0_3bf/1
GGTGATCCACCCGCTTCGCCCTCCCAAAGTGCTAGATTTCAGGCTGAGACACCACACCCAGCCTGTACATTGACTTTCTGCCCTTAAACTGTGCTGAAGTTTGTTTCTCAGATGTAGGAGCCTTTGGGCAGAGACTATGGGGTTTCTAGG
+
ffffffffffffffffffffffffffffffffffffffffffffffffffffffffffffffffffffffffffffffffffffffffffffffffffffffffffffffffffffffffffffffffffffffffffffffffffffff
@rand_0_0_0_0_1_1_0:0:0_0:0:0_3c0/1
GTAGTCCTGAAACACGTCTCTTACGAACGCTGCCGTCGACTAGGCCGGCTCACGGTGACGCGAGTCTTGCATTTAACCACAGGAAGCCCGTTCGTACAGAACGGGCAGATGGCACGCGCTCAGTTGGGATCTCTATACACCTACGGCCGC
+
ffffffffffffffffffffffffffffffffffffffffffffffffffffffffffffffffffffffffffffffffffffffffffffffffffffffffffffffffffffffffffffffffffffffffffffffffffffff
@cA01~tB01_KU645197.1_86274_86460_0_1_0_0_0:0:0_2:0:0_3c1/1
TAATGGATTGGTTATAGATACATAGATGATGACTGATAGATGATACATAGAGATGATGATGATGACGATGATGATGATAGACACATAGATATATACATAGATGATACATAAATAGAGACAGAGAGGCAGACAGAGAGGTAATAGAGAGAG
+
ffffffffffffffffffffffffffffffffffffffffffffffffffffffffffffffffffffffffffffffffffffffffffffffffffffffffffffffffffffffffffffffffffffffffffffffffffffff
@cA01~tB01_KU645197.1_121694_121823_0_1_0_0_0:0:0_0:0:0_3c2/1
GATCAGCGTCAGCACTAGCTCCTGCTCCCCTTTCCTACTAATTCACAGGAGGACAGGTGGTATTGAAGCAATAGATGGCCGAGGGTGTGGTCCTTCCCCCAGCCTCTGGGGTAGAACAGCAGCCTAACATGTGTCTCCTGAGATCACAAA
+
ffffffffffffffffffffffffffffffffffffffffffffffffffffffffffffffffffffffffffffffffffffffffffffffffffffffffffffffffffffffffffffffffffffffffffffffffffffff
@cA01~tB01_KU645197.1_153453_153635_0_1_0_0_2:0:0_0:0:0_3c3/1
AAGGTAGGCCCAGGTGCGTAACTGGAATCTAGGAGACCGTGGAAAAGGCAATTCCCGCCCCACTGGTGAAATGTGGTGCTGATTTAGACAATAAATGAATGAAGTAGATGGATATAAGATATGTTTGTGAGGTAGAATCATTGGCTGGAA
+
ffffffffffffffffffffffffffffffffffffffffffffffffffffffffffffffffffffffffffffffffffffffffffffffffffffffffffffffffffffffffffffffffffffffffffffffffffffff
@cA01~tB01_KU645197.1_154552_154416_1_0_0_0_2:0:0_0:0:0_3c4/1
TTGACTCAAATTACATTCTCCAAGAAAAGGACACAAAAGTGAAATCAAGATCAAAAAAGCAAAGTAGAATTCTCTTATGTCAAACAGCCAAGAAATAATGATGAAGCCCATGTGAAACGTGCTACCCTTTGTGATCTCGCGAGACACATG
+
ffffffffffffffffffffffffffffffffffffffffffffffffffffffffffffffffffffffffffffffffffffffffffffffffffffffffffffffffffffffffffffffffffffffffffffffffffffff
@cA01~tB01_KU645197.1_145004_144930_1_0_0_0_0:0:0_0:0:0_3c5/1
ATCAGTTCTCTTGACTTCTCCAGCCCTTAGAGGCCACCTGCATTCTGTGACTAGTGGCCTTCCTCCACCTTCAAAGCCCACAGTGGCTGATAGCGTCTCCCTCCCACTACACTGCTCTAATCCCCACTCCCCTCTTCCTCCACCTCTCAC
+
ffffffffffffffffffffffffffffffffffffffffffffffffffffffffffffffffffffffffffffffffffffffffffffffffffffffffffffffffffffffffffffffffffffffffffffffffffffff
@cA01~tB01_KU645197.1_20764_20948_0_1_0_0_0:0:0_0:0:0_3c6/1
TGGGCCTGGAGTGGAGATACAGGCCTAGGGTGGAAATATTGGCCTGGAGTGGAGATATGGGCTTGTGGTGGGGATATGGGCTTGTGGTGGGGATCTGGGCTTGGAGGCTGGGTCTCTGCACAGCCGACAGCCCTGTTCTTGGGTGCAGGT
+
ffffffffffffffffffffffffffffffffffffffffffffffffffffffffffffffffffffffffffffffffffffffffffffffffffffffffffffffffffffffffffffffffffffffffffffffffffffff
@cA01~tB01_KU645197.1_109606_109714_0_1_0_0_0:0:0_0:0:0_3c7/1
ATGGGCCTGGAGTGGAGATCTGGGCCTGGAGGGGATATATGGGCCTAGAGATGGAGTGATGGGCCTAGAAGTGGAGATCTGGGTCTGGAGTGGAGATATGGGCCTGCAGTGGAGATATGGGCCTGGAGTGGAGAGAGGAACCTGGAGAAG
+
ffffffffffffffffffffffffffffffffffffffffffffffffffffffffffffffffffffffffffffffffffffffffffffffffffffffffffffffffffffffffffffffffffffffffffffffffffffff
@cA01~tB01_KU645197.1_48933_48768_1_0_0_0_1:0:0_0:0:0_3c8/1
TTGTATGTTTGGAATTGTGAGTTCCTCAGTGTGATTGCAGCCTCAAGTAGACTAGGAAGTAAGCCAGTTAGGTTGGAGAGGTGGGCAGGGGTCAAGTGAAATGGAGAACTGTGGGTTAAGCAAAGGGGTGTGTTTCTTCTCCAGCAGGCA
+
ffffffffffffffffffffffffffffffffffffffffffffffffffffffffffffffffffffffffffffffffffffffffffffffffffffffffffffffffffffffffffffffffffffffffffffffffffffff
@cA01~tB01_KU645197.1_96353_96207_1_0_0_0_0:0:0_0:0:0_3c9/1
CAATAAACACCTGTAAACCCCGCAGATATGGAGGAGTGACCGTATATTTATATTATGAAAGAAGATGTGTTGATATGTGTCCCCATGGAGATGAGACTAACAAGGCCTATGACTCTACAAATGTTTCATTGTGGAATGACTCTGCCAGCT
+
ffffffffffffffffffffffffffffffffffffffffffffffffffffffffffffffffffffffffffffffffffffffffffffffffffffffffffffffffffffffffffffffffffffffffffffffffffffff
@cA01~tB01_KU645197.1_126585_126783_0_1_0_0_0:0:0_1:0:0_3ca/1
GTGGATATATAGGCCTGGAGGTGGAGTTGTGGGCCTGGAGTGGAGATCTGGGCCTGGAGTGGATATATGGGCCTAGAGATGGAGTGATGGGCCTAGAAGTGGAGATCTGGGCCCAGAGGTCGAGATATAGGCCTGGAGGTGGAGTGATGG
+
ffffffffffffffffffffffffffffffffffffffffffffffffffffffffffffffffffffffffffffffffffffffffffffffffffffffffffffffffffffffffffffffffffffffffffffffffffffff
@cA01~tB01_KU645197.1_45909_45821_1_0_0_0_0:0:0_0:0:0_3cb/1
CTCCACTCACTGCAACCTCCACCTACTGGGTTGAAGTCATTCTCCTGCTTCATCCTCCAGAATAGGAGCTGGGATTACAGGGATGCACCATCGTGCTCGGCTAATTTTTGTATTTTTAGTAGAGATAGGGTTTCACCACGTTGGCCAGGC
+
ffffffffffffffffffffffffffffffffffffffffffffffffffffffffffffffffffffffffffffffffffffffffffffffffffffffffffffffffffffffffffffffffffffffffffffffffffffff
@cA01~tB01_KU645197.1_21545_21731_0_1_0_0_0:0:0_0:0:0_3cc/1
TGTTGTTTTATGTGAGTAATCTTACAGTATTAAAATCTAGTAGGAGTCTCTTACTCAGCACTTGCTCAAAGTTCTCAGCTGACACTTTTGTTGTAGGGAGACACCTTGTGTTTGCGGGATGGGTCCTTCCTTTAGCCCTGGGCACCAAGG
+
ffffffffffffffffffffffffffffffffffffffffffffffffffffffffffffffffffffffffffffffffffffffffffffffffffffffffffffffffffffffffffffffffffffffffffffffffffffff
@cA01~tB01_KU645197.1_60688_60851_0_1_0_0_0:0:0_0:0:0_3cd/1
TTTTACATATTGATTTTGTATTCTGAAACTTTACTTAGTTCATTTATCAATCATAAGAATTTTTGGCAGGGTCTTTAGGATTTTCTAGATTTAAGATCATAGCATCAGAAATAAAAATAATTTTACTTCCTCTTTTCTAATTTGGATTTT
+
ffffffffffffffffffffffffffffffffffffffffffffffffffffffffffffffffffffffffffffffffffffffffffffffffffffffffffffffffffffffffffffffffffffffffffffffffffffff
@cA01~tB01_KU645197.1_136921_136800_1_0_0_0_0:0:0_2:0:0_3ce/1
ATTCTCCCCACCTCATTCCCAGCATTTGAGGAAGAGCCTCTTCCTTCCACATCAGATTGTTTTCACCTTTGTGCCTTCACGGCTGACAGCTGTGTGTGCAAAATCCTTCCGCCAATCTTTCAGGGGTTCAATCCGTGTTTTTCATTAATG
+
ffffffffffffffffffffffffffffffffffffffffffffffffffffffffffffffffffffffffffffffffffffffffffffffffffffffffffffffffffffffffffffffffffffffffffffffffffffff
@cA01~tB01_KU645197.1_81559_81345_1_0_0_0_0:0:0_0:0:0_3cf/1
GGCCCATATCTCCACTCCAGGCCCAGATCTCCACTCCAGGCACATATCTCCACCCCAGGCCCCTATCTCCACTCCAGGCCCAGATCTCCACTCCAGGCCCAGATCTCCACTTCAGGCCCATAACTCCACCTCCAGGCCCATAACTCCACC
+
ffffffffffffffffffffffffffffffffffffffffffffffffffffffffffffffffffffffffffffffffffffffffffffffffffffffffffffffffffffffffffffffffffffffffffffffffffffff
@cA01~tB01_KU645197.1_60443_60544_0_1_0_0_0:0:0_0:0:0_3d0/1
GTATGGTCATTTTAACAATATTAATTCTTATGATCCATGAGCGTGGGATTTTTTTTCTTTTTTTTTTTTGTATTATCTATAATTGCTTTCATTGGTGTCTTACACCTTTCCTGGTACAGATCTTTCACCACCTTGGTTAAATGTATTCCT
+
ffffffffffffffffffffffffffffffffffffffffffffffffffffffffffffffffffffffffffffffffffffffffffffffffffffffffffffffffffffffffffffffffffffffffffffffffffffff
@cA01~tB01_KU645197.1_115456_115598_0_1_0_0_0:0:0_0:0:0_3d1/1
CCCAAGGTCAACAGAACATTCCAGGCCGACTTTCCTCTGGACCCTGCCACCCACGGAGGGACCTACAGATGCTTCGGCTCTTTCCGTGACTCTCCATACGAGTGGTCAAAGTCAAGTGACCCACTGCTTGTTTCTGTCACAGGTGAGGAA
+
ffffffffffffffffffffffffffffffffffffffffffffffffffffffffffffffffffffffffffffffffffffffffffffffffffffffffffffffffffffffffffffffffffffffffffffffffffffff
@cA01~tB01_KU645197.1_79134_78992_1_0_0_0_0:0:0_0:0:0_3d2/1
ATTGTGAGTTCCTCAGTGTGATTGCAGCCTCAAGTAGACTAGGAAGTAAGCCAGTTAGGTTGGAGAGGTGGGCAGGGGTCAAGTGAAATAGAGAATTGTGGGCTAAGCAAAGGAGTGTGTTTTCTCTGCAGCAGGCAGTGGGGACCTTAG
+
ffffffffffffffffffffffffffffffffffffffffffffffffffffffffffffffffffffffffffffffffffffffffffffffffffffffffffffffffffffffffffffffffffffffffffffffffffffff
@cA01~tB01_KU645197.1_147811_147693_1_0_0_0_0:0:0_0:0:0_3d3/1
TACCTGAGCTGAGAACTCACTCCCCTGCTCTATGACCTAATGCTCTCTCTCTCTCTCACCCTCCACCCCAACTCTCTTCATGTCTATTTCCTCCTTCCGCCTTCTCTGTCTCTCTAGGTCTCTGACCTCACTTCCCCACCCCTGGGTATG
+
ffffffffffffffffffffffffffffffffffffffffffffffffffffffffffffffffffffffffffffffffffffffffffffffffffffffffffffffffffffffffffffffffffffffffffffffffffffff
@cA01~tB01_KU645197.1_119979_119789_1_0_0_0_1:0:0_0:0:0_3d4/1
CCAGAAGGTGCAGGTTGCAGTGAGCCAAGATGGTGACACTGCACTGTAGCCTGGGAGACGGAGGGAGACTCTGTCTCAATAAACAAACGAAGAAACAAACAAATAGATTTCATACACAGATGCTTCCCAATGGATCATTCATTTATTGGT
+
ffffffffffffffffffffffffffffffffffffffffffffffffffffffffffffffffffffffffffffffffffffffffffffffffffffffffffffffffffffffffffffffffffffffffffffffffffffff
@cA01~tB01_KU645197.1_130352_130158_1_0_0_0_0:0:0_0:0:0_3d5/1
GTCTTTTCAAACTCCCGGTATGGCCCCTGTGTCTGTTCTCTGTTATGACACCTGGTCTCTACTTGTGTCTCCTGTTTCTCTGTCTCTGTTGGCACAGACCTCACCAAGTCAGTCTCTCTCCATAAGAATACCAAGCTCATCTTCCTTACA
+
ffffffffffffffffffffffffffffffffffffffffffffffffffffffffffffffffffffffffffffffffffffffffffffffffffffffffffffffffffffffffffffffffffffffffffffffffffffff
@cA01~tB01_KU645197.1_68788_68627_1_0_0_0_0:0:0_0:0:0_3d6/1
CCTCCCTCCCATTTCCGGAAAATTCACTTGTATTGGGGTGAAGATGGCAACCCATCATTTGGGGAAGGACTCACCCACGTGTGCCCACACACTCTGGTCCAAGAAGAACCCTGCAAAGAAAGATCATGAGGAACTATTCATCTCGGCAGC
+
ffffffffffffffffffffffffffffffffffffffffffffffffffffffffffffffffffffffffffffffffffffffffffffffffffffffffffffffffffffffffffffffffffffffffffffffffffffff
@cA01~tB01_KU645197.1_60153_60351_0_1_0_0_0:0:0_1:0:0_3d7/1
TTCACTGTAGATATGAGGCTGTATTTCTGGGCTCTCTATTCTGGTCTATTGATCTCTGTTTCTGTGTCTATACCAGCACTGTGCTATTTAAGTTACTATAGCCTTAGAGCATAGTTTGAAGTCAGATAGCGTGATGCCTCCAGGTTTCTA
+
ffffffffffffffffffffffffffffffffffffffffffffffffffffffffffffffffffffffffffffffffffffffffffffffffffffffffffffffffffffffffffffffffffffffffffffffffffffff
@cA01~tB01_KU645197.1_142820_142701_1_0_0_0_0:0:0_0:0:0_3d8/1
TATCTCCACTCCAGGCCCATATCTTTACCTCTAGGCCGAGATCTCCATCCCCACTCTCCCTCCCTCTATTCCCTTCCAGGACTCACCAACGCACGCCATGCTGACGACAGTGAGCGACATGGTGCTGCCGGTGCAGACAGGAGGCCGCGC
+
ffffffffffffffffffffffffffffffffffffffffffffffffffffffffffffffffffffffffffffffffffffffffffffffffffffffffffffffffffffffffffffffffffffffffffffffffffffff
@cA01~tB01_KU645197.1_162249_162129_1_0_0_0_0:0:0_0:0:0_3d9/1
AGGCGTGAGCCACTGCACCCAGCCACTCTCTGCAGTTTTAAAGGCCATTTCCATGAATTAGAGTATACTTAGGCACTGAGGTAAGCATGGCACAGCTTTCTGAAAATAAAGTTGAAACTTAGAGGTTTCTTTTAGCTTTATTGAGATATG
+
ffffffffffffffffffffffffffffffffffffffffffffffffffffffffffffffffffffffffffffffffffffffffffffffffffffffffffffffffffffffffffffffffffffffffffffffffffffff
@cA01~tB01_KU645197.1_130259_130408_0_1_0_0_0:0:0_0:0:0_3da/1
GACATCGTGATCATAGGTGAGAGTGTCCAGACTTTCTTCTCATTGTCATTGGGATGCAGAGTGAATGATCCAGGACTTGGAGGCCCAGGTGGCTGTAAGGAAGATGAGCTTGGTATTCTTATGGAGAGAGACTGACTTGGTGAGGTCTGT
+
ffffffffffffffffffffffffffffffffffffffffffffffffffffffffffffffffffffffffffffffffffffffffffffffffffffffffffffffffffffffffffffffffffffffffffffffffffffff
@cA01~tB01_KU645197.1_10433_10500_0_1_0_0_0:0:0_0:0:0_3db/1
GGTGCACGCCACCATGCCTGGCTACTTTTTGTTTTTTTTAGTATAGATGGGGTTTCCCCATGTTGGCTGGGCTGCTCTCAAACTCATGACCTCAACTGAGGTGCCCGCCTCGGTCTCCCAAAGTGCCGGGATTACAGGCATGATCCACCT
+
ffffffffffffffffffffffffffffffffffffffffffffffffffffffffffffffffffffffffffffffffffffffffffffffffffffffffffffffffffffffffffffffffffffffffffffffffffffff
@cA01~tB01_KU645197.1_5319_5207_1_0_0_0_0:0:0_0:0:0_3dc/1
ACCACGATCACCAGGGGGTTGCTGGGTGCTGACCACCCACTGGGGGAGTGTGTGTGTGAACCCCGACATCTGTATGTCCCTGTGTGTGCGGGGGTCACAGGGCCCATGAAAAGGCTGTTCCAGAATATTCTGTTGTAGAGCTCAGGGACA
+
ffffffffffffffffffffffffffffffffffffffffffffffffffffffffffffffffffffffffffffffffffffffffffffffffffffffffffffffffffffffffffffffffffffffffffffffffffffff
@cA01~tB01_KU645197.1_7951_7826_1_0_0_0_0:0:0_0:0:0_3dd/1
ATTTATCATCTATCTATATCTATCCATCTATCATCTGTCTTGCTCTGCCTCTCGGTCTCTCTAGTTCTCTTTGGAATCTCTGCAATTCATCCCCACATCTCCATGTTTCTATGTCCTTGTGCCTCTCTCTCAGGACTCTAATTTTAGTGC
+
ffffffffffffffffffffffffffffffffffffffffffffffffffffffffffffffffffffffffffffffffffffffffffffffffffffffffffffffffffffffffffffffffffffffffffffffffffffff
@cA01~tB01_KU645197.1_36122_36015_1_0_0_0_0:0:0_1:0:0_3de/1
TGGGGTGGAGGGCATGTCCTTTGAGAATGGAATATCAGCCGATGCCTGAACGAAAATAAACAACTGAGTCCCCATCAGAGGATTGGAATGTCAGGGCCATGGCTGTGGTTTTCCCACCTCTTCTGGTAGAATGACAGCAGCCACACTGCA
+
ffffffffffffffffffffffffffffffffffffffffffffffffffffffffffffffffffffffffffffffffffffffffffffffffffffffffffffffffffffffffffffffffffffffffffffffffffffff
@cA01~tB01_KU645197.1_46167_46330_0_1_0_0_0:0:0_0:0:0_3df/1
TGAATTCCAATCATCGTTTTTCTATTTCTCTATAATTACTTCTTTGATCCTTTATCTTATCCATTAGGCAATGAGCCTAAAACCTCTTCCCTATTTGGCTTTCTGTGAGCATGAGATCATATAGAAAATGTGAAAGCCCGCTGAATCCTC
+
ffffffffffffffffffffffffffffffffffffffffffffffffffffffffffffffffffffffffffffffffffffffffffffffffffffffffffffffffffffffffffffffffffffffffffffffffffffff
@cA01~tB01_KU645197.1_135586_135417_1_0_0_0_0:0:0_0:0:0_3e0/1
GCTCTTGCTCTGCTGAGTCAGCCAGGGTTGCTTCATGACCTACAGGAGCTCATTCCTTGGCAAGTGGAACTTCTCTAAAACACCTCGCCCTCATCAGATGTTCCCTTCCCTTCCCTCTCTCAAGTCTCCAGGAATTTATCCTCCAGTTAG
+
ffffffffffffffffffffffffffffffffffffffffffffffffffffffffffffffffffffffffffffffffffffffffffffffffffffffffffffffffffffffffffffffffffffffffffffffffffffff
@rand_0_0_0_0_1_1_0:0:0_0:0:0_3e1/1
CCCAAGGTATGCACTCTTACGAGACGGGTACCGTGTTTGAAATGTAGAAGCCCGAGATGTGATTAAGACTTATAAACGACTCGTTAACACGGAGATTAGCCGCCCGTCCATAACGGAGGGGTTGCCGAGTTCGTTCAGGAGGTGTCAGTG
+
ffffffffffffffffffffffffffffffffffffffffffffffffffffffffffffffffffffffffffffffffffffffffffffffffffffffffffffffffffffffffffffffffffffffffffffffffffffff
@cA01~tB01_KU645197.1_138037_137810_1_0_0_0_1:0:0_0:0:0_3e2/1
CCAGGATCTGGACTCACTCCAAGGAGTATTAATGTTTCCTCCCCATGGTCTATCTGAATCTCCACAGGTGATTGGAAGTAGGGGTGAGGTGGGGGATTTGGGTGAGTGGGCAAGTTTTTTTTTGCGATGAACAGAGCACTTTCTCTATTC
+
ffffffffffffffffffffffffffffffffffffffffffffffffffffffffffffffffffffffffffffffffffffffffffffffffffffffffffffffffffffffffffffffffffffffffffffffffffffff
@cA01~tB01_KU645197.1_61973_61895_1_0_0_0_0:0:0_0:0:0_3e3/1
GTTTACATTGAGACTAAAGATGGCCAATCACCACTTTTCTTCGGAAAAATCAACCTGATGTTGTACCTACTTTTTTAGAGGTGGAATCAACCTACCCTAAGATGCCAACTACATTTTACTGAATGGACTTTTGTGGATCCCCTCGATGTA
+
ffffffffffffffffffffffffffffffffffffffffffffffffffffffffffffffffffffffffffffffffffffffffffffffffffffffffffffffffffffffffffffffffffffffffffffffffffffff
@cA01~tB01_KU645197.1_21012_20882_1_0_0_0_0:0:0_0:0:0_3e4/1
TCCCTGACAGGACTTCCCTCCTGTTTCAGGAAAATCCTCTTATGTGGGGAGATGACACCCTAAGGTTTGGAGAAGGACTCACCCTCATGTGGCCAGGCCCCCTGCAGCAAGAAGAACCCTGGAAAGAAAGATCATGATGGACCGATCCAT
+
ffffffffffffffffffffffffffffffffffffffffffffffffffffffffffffffffffffffffffffffffffffffffffffffffffffffffffffffffffffffffffffffffffffffffffffffffffffff
@cA01~tB01_KU645197.1_126572_126410_1_0_0_0_0:0:0_0:0:0_3e5/1
TCCAGGCCTATATCTCGACCTCTGGGCCCAGATCTCCACTTCTAGGCCCATCACTCCATCTCTAGGCCCATATATCCACTCCAGGCCCAGATCTCCACTCCAGGCCCACAACTCCACCTCCAGGCCTATATATCCACCTCTGGGCCCAGA
+
ffffffffffffffffffffffffffffffffffffffffffffffffffffffffffffffffffffffffffffffffffffffffffffffffffffffffffffffffffffffffffffffffffffffffffffffffffffff
@cA01~tB01_KU645197.1_17629_17702_0_1_0_0_1:0:0_0:0:0_3e6/1
CTCCCTTGCTTACAAATGTCTAAGGTCCCCACTGCCTGCTGGAGAGAAAACACACTCCTTTGCTTACCCCACAATTCTCCATTTCACTTGACCCCTGCCCACCTCTCCAACCTAACTGGCTTACTTCCTAGTCTACTTGAGGCTGCAATC
+
ffffffffffffffffffffffffffffffffffffffffffffffffffffffffffffffffffffffffffffffffffffffffffffffffffffffffffffffffffffffffffffffffffffffffffffffffffffff
@cA01~tB01_KU645197.1_136838_136995_0_1_0_0_0:0:0_0:0:0_3e7/1
CCAGAATTCAAAATCAATAATAGATAATGCTGAGTGTATGATTTCAGGTGACAAAGAAGGTCTCACTATTCAGATATTTGTGACATTAATGAAAAACACGGATTGAACCCCTGAAAGATTGGCGGAAGGATTTTGCACACACAGCTGTCA
+
ffffffffffffffffffffffffffffffffffffffffffffffffffffffffffffffffffffffffffffffffffffffffffffffffffffffffffffffffffffffffffffffffffffffffffffffffffffff
@cA01~tB01_KU645197.1_87919_88196_0_1_0_0_0:0:0_0:0:0_3e8/1
CTGAGCCGAGATCATGCCACTGCACTGCAGCCTGGGAGACAGAGAGAGACTCTGTTTCTAAATAAATAAATACATCTATATTCTTTTTTTTGTTACCCTCCACCCTTCCCTTCCTGGCCTCTGGTGTCCACCATTGTATTCTCCACCTTC
+
ffffffffffffffffffffffffffffffffffffffffffffffffffffffffffffffffffffffffffffffffffffffffffffffffffffffffffffffffffffffffffffffffffffffffffffffffffffff
@cA01~tB01_KU645197.1_4936_5072_0_1_0_0_0:0:0_0:0:0_3e9/1
GTTTTATGTGAGTAATCTTACAGTATTAAAATCTAGTAGGAGTCTCTTTACTCAGCACTTGCTCAAAGTTCTCAGCTGAGGCTTTTGTTGTAGGGAGACACCATGTCTTTGCGGGATGGGTCCTTCCTTCAGCCCTGGGCACCAAGGTGT
+
ffffffffffffffffffffffffffffffffffffffffffffffffffffffffffffffffffffffffffffffffffffffffffffffffffffffffffffffffffffffffffffffffffffffffffffffffffffff
@cA01~tB01_KU645197.1_46835_46701_1_0_0_0_0:0:0_0:0:0_3ea/1
AGGTTTCTGTTGTCACTCGCTGCTTATCTGTTAGTAATGAACCTGCCTATGTAACGTATTCTCTGTGTGTTCTGTCTCCCTGGAGTGACGGTGAGTGATAGGAATTGGCATAGGCCCAGGTGCAGTCCAGGAGGTGTTTAGAGTCTTCTC
+
ffffffffffffffffffffffffffffffffffffffffffffffffffffffffffffffffffffffffffffffffffffffffffffffffffffffffffffffffffffffffffffffffffffffffffffffffffffff
@cA01~tB01_KU645197.1_75173_75046_1_0_0_0_0:0:0_0:0:0_3eb/1
GAGACGGGCGGATCCCTTAAGGTTGGGAGTTTGAGATAGCCTGGGCAACATGGTAAAACCTTGTCTGTACTAAAAAAAAAATACCAAAAAAAAATTAGCCAGGCGTGGTGGGACATGGGTGTAATCCCAGCCTCTCGGGAAGCTGAGTGT
+
ffffffffffffffffffffffffffffffffffffffffffffffffffffffffffffffffffffffffffffffffffffffffffffffffffffffffffffffffffffffffffffffffffffffffffffffffffffff
@cA01~tB01_KU645197.1_75449_75577_0_1_0_0_0:0:0_0:0:0_3ec/1
TTGTGACCTTAATGAAAAAAATAGATCAACCCCTGGAAGATTGGCGGAAGGATTTTCCACACAGCTGTCAGCCGTGAAGGCACAAAGGTGAAAACAATGTTATGTGGAAGGAAGAGGCTCTGCCTGAAATGCTGGGAATGAGATGGGGAG
+
ffffffffffffffffffffffffffffffffffffffffffffffffffffffffffffffffffffffffffffffffffffffffffffffffffffffffffffffffffffffffffffffffffffffffffffffffffffff
@cA01~tB01_KU645197.1_153139_153235_0_1_0_0_0:0:0_0:0:0_3ed/1
ATCAGATATTTGTGACATTAATGAAAAACACGGATTGAACCCCTGAAAGATGGGCGGAAGGATTTTGCACACACAGCTGTCAGCCGTGAAGGCACAAAGGTGAAAATAATCTGATGTTGAAGGAAGAGGCTCTGCCTCAAATGCTGGGAA
+
ffffffffffffffffffffffffffffffffffffffffffffffffffffffffffffffffffffffffffffffffffffffffffffffffffffffffffffffffffffffffffffffffffffffffffffffffffffff
@cA01~tB01_KU645197.1_138733_138516_1_0_0_0_0:0:0_0:0:0_3ee/1
GGGCTGTCTTCCTGTTCTTCCTGGAGGAGGACGTCATGCAGTGCTTTAGCTGAGTGCTTCCTGTGGCTCCAGGGTACAAAACCCAGGCTGGGCTGCTTTCTGGCTTCCCCCAGTTACACTGCAAATGGGGTGACTCCATATGTCCCGAGC
+
ffffffffffffffffffffffffffffffffffffffffffffffffffffffffffffffffffffffffffffffffffffffffffffffffffffffffffffffffffffffffffffffffffffffffffffffffffffff
@cA01~tB01_KU645197.1_13462_13678_0_1_0_0_1:0:0_0:0:0_3ef/1
TAAATGGGAGGGCAGAAAATGAATGCACAAGTGGATCTATAAATGAATGGTCCATTGGGAAGCATCTGTGCATGAAATCTATTTTTTGTTTGTTCTTTTGTTTATTGAGACAGAGTCGCCCTCTGTCTTCCAGGCTACAGTGCAGTGTCA
+
ffffffffffffffffffffffffffffffffffffffffffffffffffffffffffffffffffffffffffffffffffffffffffffffffffffffffffffffffffffffffffffffffffffffffffffffffffffff
@cA01~tB01_KU645197.1_80535_80748_0_1_0_0_0:0:0_0:0:0_3f0/1
GCACGATCTCGGCTCACTGCAACTTCTGCCTCCCAGGTTCAAGGGATTCCGTGCCTCAGCCTCTTGAATAGCTGGCATTACAAGTGCCTGCTACCAGGCATGGCTAATTTTTGTATTTTTAGCAGAGACATGGTTTCACTATATTGGCCA
+
ffffffffffffffffffffffffffffffffffffffffffffffffffffffffffffffffffffffffffffffffffffffffffffffffffffffffffffffffffffffffffffffffffffffffffffffffffffff
@cA01~tB01_KU645197.1_20521_20381_1_0_0_0_0:0:0_0:0:0_3f1/1
CATATCTCCAATCCAGGCCCATATCTCCACTCCAGGCTCAGATCTCCAACCCTAGGCCCATATCTCCAATCCAGGCCCATATCTCCACACCAGGCCCATATCTCTACTGAAGGCCAGTAACTCCACCTCCAGGCCCATATCTCCACTCCA
+
ffffffffffffffffffffffffffffffffffffffffffffffffffffffffffffffffffffffffffffffffffffffffffffffffffffffffffffffffffffffffffffffffffffffffffffffffffffff
@cA01~tB01_KU645197.1_105754_105870_0_1_0_0_0:0:0_0:0:0_3f2/1
CACGTCTCATGGGGACAGCATTAATGTATTCATGATGGATCCACCCCCATAACTGGAACGTCTCTCAATAGGCCCAGCCTCCCACACTGCGAGATAAGTGTCAACGTGAGGTTTGGCGGGGTCAAACATCCAAACTATAGCAGTGGTATC
+
ffffffffffffffffffffffffffffffffffffffffffffffffffffffffffffffffffffffffffffffffffffffffffffffffffffffffffffffffffffffffffffffffffffffffffffffffffffff
@cA01~tB01_KU645197.1_136102_135956_1_0_0_0_0:0:0_0:0:0_3f3/1
AACAAGGGTATCCTGGATGATTTCCAGGAGATTATGAGGGATTTTCATCTTGGTGAACCCAATAGAATCCCCAAGTTTTCAAAAGATGAGGAAGAAGGGAGAGCAGCATTCAGAGAAAGAAGTGTGGTAAGGAAGAAGGCACTGAGTGAT
+
ffffffffffffffffffffffffffffffffffffffffffffffffffffffffffffffffffffffffffffffffffffffffffffffffffffffffffffffffffffffffffffffffffffffffffffffffffffff
@cA01~tB01_KU645197.1_71522_71632_0_1_0_0_0:0:0_1:0:0_3f4/1
TCACCTACACAGAGATGTCATCACCAGCAACCCCTACACTTTTTCTTTTCCTTTGAAAAAATGCTGATTGAGGTTAAATATACCTATATAATTTATCAACTTTACCATTTTTAAGTGTAAAATCTAGGGATCATAAATACCTTTATATGC
+
ffffffffffffffffffffffffffffffffffffffffffffffffffffffffffffffffffffffffffffffffffffffffffffffffffffffffffffffffffffffffffffffffffffffffffffffffffffff
@cA01~tB01_KU645197.1_9665_9807_0_1_0_0_0:0:0_0:0:0_3f5/1
TCTCCAACTCCTGACCACGTGATCCACCCGCATCTGCCTCCCAAAGTGCTGGGATTACAGGCATGAGCCACCACGCCCAGCCACATTTACCATTTTTAAGTGTAAAGTCTAGTGGTCATAAATACATTTATATATATATATATATATATA
+
ffffffffffffffffffffffffffffffffffffffffffffffffffffffffffffffffffffffffffffffffffffffffffffffffffffffffffffffffffffffffffffffffffffffffffffffffffffff
@cA01~tB01_KU645197.1_77889_78056_0_1_0_0_0:0:0_1:0:0_3f6/1
ATTCTATTGTTATTATGAAAACTATAACGGAGAAAGCAGGAGAAAGCTGGGTCTCCCGCCTCGTGGGTGCTTGTCCTAAAGAGGTGTTTTATGTGGTTGCCTGGCAACCAAGAAATGAGAGACAATCCACAAAGAGGAACTGCTATGGTT
+
ffffffffffffffffffffffffffffffffffffffffffffffffffffffffffffffffffffffffffffffffffffffffffffffffffffffffffffffffffffffffffffffffffffffffffffffffffffff
@cA01~tB01_KU645197.1_89739_89899_0_1_0_0_0:0:0_0:0:0_3f7/1
TTAAATGGGCTGGGTATGGTGGCTCACACCTGCAATTCCAGCACTTTGGGAGGCCGAGGCGGGTGGATCACCTGAAGCCAGGAGTTCAAGACCAGGCTGGCCAACAGAGTGAAACCTCGTCTCTACTAAAAATACAAAAATTAGCTGAGC
+
ffffffffffffffffffffffffffffffffffffffffffffffffffffffffffffffffffffffffffffffffffffffffffffffffffffffffffffffffffffffffffffffffffffffffffffffffffffff
@cA01~tB01_KU645197.1_31842_31725_1_0_0_0_1:0:0_0:0:0_3f8/1
GGTCCATTACAGCAGCATGTGTAGGAGACGGAAGTCAACAAAAGAGCTCGGAGGGCACTTCTGGGTCCTCATTTCATAAGCAGATACCAACAAACAGGGGGAGGCCATAGGTGCCTGAGGTCCCTCAGTTGCCAACAGCAGACTCACACA
+
ffffffffffffffffffffffffffffffffffffffffffffffffffffffffffffffffffffffffffffffffffffffffffffffffffffffffffffffffffffffffffffffffffffffffffffffffffffff
@cA01~tB01_KU645197.1_94052_94189_0_1_0_0_0:0:0_0:0:0_3f9/1
CTGATCTCAGGACGTTGCTGTCTTAGTCCATTTTTGTTGCTCTAAAGGAACACTTGAGCCTGGGTAACTTCTAAACAAAAGATTTTGGTTTGCCTTACAGTTCCGCAGGCTGTACTGGAAGCATGGCACCAGCATCTATTTCTTGTGACT
+
ffffffffffffffffffffffffffffffffffffffffffffffffffffffffffffffffffffffffffffffffffffffffffffffffffffffffffffffffffffffffffffffffffffffffffffffffffffff
@cA01~tB01_KU645197.1_60482_60612_0_1_0_0_0:0:0_1:0:0_3fa/1
AGCGTGGGATTTTTTTTCTTTTTTTTTTTTGTATTATCTATAATTGCTTTCATTGGTGTCTTACACCTTTCCTGGTACAGATCTTTCACCACCTTGGTTAAATGTATTCCTGAGTGTTTTAATTTTGCGTATCTATTGTAAACGGCATTG
+
ffffffffffffffffffffffffffffffffffffffffffffffffffffffffffffffffffffffffffffffffffffffffffffffffffffffffffffffffffffffffffffffffffffffffffffffffffffff
@cA01~tB01_KU645197.1_58729_58507_1_0_0_0_0:0:0_0:0:0_3fb/1
TTATTTTACATAAAACCACTCAGAAAGACAAATACCACATCTTCTCACTCTACATGGGAGGGGAGTAATGTGTACATATGGACGTAGAGTGTGGAATGACGGACAGCGGAGGCTAGAAGGCTGGAGGGTGGCGGGACGTGGGTGAGTGAT
+
ffffffffffffffffffffffffffffffffffffffffffffffffffffffffffffffffffffffffffffffffffffffffffffffffffffffffffffffffffffffffffffffffffffffffffffffffffffff
@cA01~tB01_KU645197.1_60866_60725_1_0_0_0_0:0:0_1:0:0_3fc/1
ATACCTCAAAATAATAAAAGCCATAGATGACATATCTAGAGTCAACATCATACTGAACAGGAAAAGTTAAAAGCACTCCTCTGAGAACTGGCACAAGACAAGGACACGGACATCCACCACTTCCTATCAACATAGTACTGGAAGCCTTGT
+
ffffffffffffffffffffffffffffffffffffffffffffffffffffffffffffffffffffffffffffffffffffffffffffffffffffffffffffffffffffffffffffffffffffffffffffffffffffff
@cA01~tB01_KU645197.1_58961_59151_0_1_0_0_0:0:0_0:0:0_3fd/1
ATCCTTTTTTTAATCCAATCATTCATTCACAGACACTTAGATTGATTTCATATCTTTGCTATTGCAAACAGTGCTGCAATAAACATACAGGTGCAGATATTTTTTGAGTAGATACCCAGCAGCGGGACCCCTAGATCGAATGGTGCTTCT
+
ffffffffffffffffffffffffffffffffffffffffffffffffffffffffffffffffffffffffffffffffffffffffffffffffffffffffffffffffffffffffffffffffffffffffffffffffffffff
@cA01~tB01_KU645197.1_140886_140638_1_0_0_0_0:0:0_0:0:0_3fe/1
GAACCCAATGGAGAACAGATGGGGTTATGTGGACATGGTAATGATAACACCGGAAGCCTTAGGCAAGAAAAGAGTCTCGTTACCGAAACCATGAGGGCAGACATGTTTATTTGAAGGCGGGAAAACTACATTGAAATTATTTAAAAAATT
+
ffffffffffffffffffffffffffffffffffffffffffffffffffffffffffffffffffffffffffffffffffffffffffffffffffffffffffffffffffffffffffffffffffffffffffffffffffffff
@cA01~tB01_KU645197.1_146958_146861_1_0_0_0_0:0:0_0:0:0_3ff/1
TGGCTCATTCTCTGTGTGTTTATGCCTTTGCTTTTTGAAGTCCCTGATTTATCTCTGTGTCTCTCAGTGATCCTATTATATGTAGGATTATTTGGAATATGAGCCTCAGAATCTAGTCTGGGGACACCAAGTACACACAGTATTTAGGGG
+
ffffffffffffffffffffffffffffffffffffffffffffffffffffffffffffffffffffffffffffffffffffffffffffffffffffffffffffffffffffffffffffffffffffffffffffffffffffff
@cA01~tB01_KU645197.1_33245_33124_1_0_0_0_0:0:0_0:0:0_400/1
CAAGCCTCTTATATGAAATGGCACAGAGTTTGCAAATAACCTATGCACATCCTCCTGTATACATGAAATCATCTCTAGATTACTTATAATTCCTGATGCAGCCTACACACAGCTTCATTTGTGTCCATTCAACACAGTTCTGCTTTTTGT
+
ffffffffffffffffffffffffffffffffffffffffffffffffffffffffffffffffffffffffffffffffffffffffffffffffffffffffffffffffffffffffffffffffffffffffffffffffffffff
@cA01~tB01_KU645197.1_26249_26389_0_1_0_0_0:0:0_0:0:0_401/1
AGGCTACTTTTTGTATTTTTAGTAGAGAGGGGGTTTCACCATGTTGGTCAAGCTGGTCTCGAACTCCTGACCACGTGATCCACCCGCATCAGCCTCCCAAAGTGCTGGGATTACAGGCATGAGCCACCACGCCCAGCCACATTTACCATT
+
ffffffffffffffffffffffffffffffffffffffffffffffffffffffffffffffffffffffffffffffffffffffffffffffffffffffffffffffffffffffffffffffffffffffffffffffffffffff
@cA01~tB01_KU645197.1_131594_131806_0_1_0_0_0:0:0_0:0:0_402/1
TCTAGAGGTGGGGAAGTGAGGTCAGAGACCTAAAGAGACAGAGAAGGTGGAAGGAGGAAATAGACATGAAGAGCGATGGGGTAGAGGGTGAGAGAGAGAGAGAGAGAGCATTAGGTCATAGAGCAGGGGAGTGAGTTCTCAGCTCAGGTG
+
ffffffffffffffffffffffffffffffffffffffffffffffffffffffffffffffffffffffffffffffffffffffffffffffffffffffffffffffffffffffffffffffffffffffffffffffffffffff
@cA01~tB01_KU645197.1_155580_155728_0_1_0_0_1:0:0_0:0:0_403/1
CTCATCATTTTTTATGGCTGCATAGTATTCCATGGTGTATATGTGCCACATTTTCTTCATCCAGTCTATCATTGTTGGACATTTGGGTTGGTTCCAAGTCTTTGCTATTGTGGATAGTGCCACAATAAACATACGTGTCCATGTGTCTTT
+
ffffffffffffffffffffffffffffffffffffffffffffffffffffffffffffffffffffffffffffffffffffffffffffffffffffffffffffffffffffffffffffffffffffffffffffffffffffff
@cA01~tB01_KU645197.1_17332_17139_1_0_0_0_0:0:0_1:0:0_404/1
ACTGTGGTGCTCATGGGCAGGAGACAACTTTGGATCAGGGCTCAGCATTTGGAAGTTCCGTGTACACGATGATATCTGTTGGGGGTGTCTTGGGCCTCTGAGAAGGGCGAGTGATTTTTCTCTGTGTGAAAACGCAGTGATTCAACTGTG
+
ffffffffffffffffffffffffffffffffffffffffffffffffffffffffffffffffffffffffffffffffffffffffffffffffffffffffffffffffffffffffffffffffffffffffffffffffffffff
@cA01~tB01_KU645197.1_4068_3945_1_0_0_0_0:0:0_0:0:0_405/1
CTCCAGGCTGATATTTCCACCCTAGGCCCATATCGCCAATCCAGGCTCAGATCTCCACCCTAGGCCCCTATCTCCAATCCAGTCCCATATCTCCGCCCCAGGCCCAGATCTCCACCCTAAGCCCATATCTCCACTCCAGGCCCATATCAC
+
ffffffffffffffffffffffffffffffffffffffffffffffffffffffffffffffffffffffffffffffffffffffffffffffffffffffffffffffffffffffffffffffffffffffffffffffffffffff
@cA01~tB01_KU645197.1_144570_144709_0_1_0_0_0:0:0_0:0:0_406/1
CCTGTGACCCCAGCACATGCAGGGACCTACAGATGTCGGGGTTCACGCCCACACTCCCTCACTGGGTGGTCGACACCCAGCAACCCCCTGGTGATCATGGTCACAGGTCAGAGGCTTTCTGTCTGGGCTTCTCACTGTCCCACCTCCTGA
+
ffffffffffffffffffffffffffffffffffffffffffffffffffffffffffffffffffffffffffffffffffffffffffffffffffffffffffffffffffffffffffffffffffffffffffffffffffffff
@cA01~tB01_KU645197.1_147219_147411_0_1_0_0_0:0:0_0:0:0_407/1
GGGAGGGGCACAAAGACAGAGAAAGATAAAGATGTGGGGATGGATTGCAGAGATTCCAAATAGAACTAGAGAGACTGAGAGGCAGAGAAAGACAAGGAGATGGAGAGAGACAGATGATAGATGGATAGATAGATATAGATAGATGATAAA
+
ffffffffffffffffffffffffffffffffffffffffffffffffffffffffffffffffffffffffffffffffffffffffffffffffffffffffffffffffffffffffffffffffffffffffffffffffffffff
@cA01~tB01_KU645197.1_130915_131070_0_1_0_0_0:0:0_1:0:0_408/1
ATAAACACACAGAGAATGAGCCAGAGGAAGGAGATTGAGAGACTCACAGACACATAAAGAGAAAAGAGGGCAGAGAAGTGAGAATGATGGAAGGGAGCAGAGAAAAGCACTAAAATTAGACTCCTGAGGGAGAGGCACAAGGACATTGAA
+
ffffffffffffffffffffffffffffffffffffffffffffffffffffffffffffffffffffffffffffffffffffffffffffffffffffffffffffffffffffffffffffffffffffffffffffffffffffff
@cA01~tB01_KU645197.1_50158_50026_1_0_0_0_0:0:0_0:0:0_409/1
ACTGCAGTCCAGCCTGGGCGACAGAGCAAGACTCCGCCTCAAGAAAAAAAAAGCAAACAGCCTATAATAACAAATTAGAGGGCTCTGGCTACTAAATTTAAAGGGTTCTATAAGGCTACATAAAGTGCAGCATCATCAAGAGTGTGGACA
+
ffffffffffffffffffffffffffffffffffffffffffffffffffffffffffffffffffffffffffffffffffffffffffffffffffffffffffffffffffffffffffffffffffffffffffffffffffffff
@cA01~tB01_KU645197.1_44191_44058_1_0_0_0_0:0:0_0:0:0_40a/1
GGAGCCAAGGAACTGGGAGCCTTTAGAAGCTGGGACAAGTGAGAAGCAGATTCGTGCCTGGAATCCTCAGAGGGAAGGCAGCCTTGCTGTCACCTTGATTTTAGCCCAGTAAGATGCACTTCCTACTTTGAGCTACAGCACTGTAAGATA
+
ffffffffffffffffffffffffffffffffffffffffffffffffffffffffffffffffffffffffffffffffffffffffffffffffffffffffffffffffffffffffffffffffffffffffffffffffffffff
@cA01~tB01_KU645197.1_61532_61656_0_1_0_0_0:0:0_0:0:0_40b/1
GAGATGGGGAAATAGCTCCATTTCAGAGCTTCTGGGGAGAGAGGGGCCTGGCCCACATGGAAAGGTCTCTGATCTTACCCCCACCCTCCAGCCCCTGTTCTCCAGAACTATACTGTGGAGAGTTCCATCAGGATTGTTGTGGCTGGTCTG
+
ffffffffffffffffffffffffffffffffffffffffffffffffffffffffffffffffffffffffffffffffffffffffffffffffffffffffffffffffffffffffffffffffffffffffffffffffffffff
@cA01~tB01_KU645197.1_91613_91764_0_1_0_0_0:0:0_0:0:0_40c/1
ATAAATGAATGATCCATTGGGAAGCATCTGTGCATGAAATCTATTTGTTTGTTCGTTCATTTATTTATTGAGACAGAGTCTCCCTCTGTCTTCCAGGCTACAGTGCAGTGTCACGATCTTGGCTCACTGCAACCTGCGTCTCCTGGATCC
+
ffffffffffffffffffffffffffffffffffffffffffffffffffffffffffffffffffffffffffffffffffffffffffffffffffffffffffffffffffffffffffffffffffffffffffffffffffffff
@cA01~tB01_KU645197.1_5088_5287_0_1_0_0_0:0:0_0:0:0_40d/1
TAGTAGCCATAGAAACGTGGAAAGCGAGGAGAATCTTCTGAGCACAGGGAGGGAAGGGCAGTTCCACATCCTCCTCTCTAAGGCGGCGCCTCCTTCTCCCCAAGGTGGTCAGGACAAGCCCTTGCTGTCTGCCTGGCCCAGCCTTGTGGT
+
ffffffffffffffffffffffffffffffffffffffffffffffffffffffffffffffffffffffffffffffffffffffffffffffffffffffffffffffffffffffffffffffffffffffffffffffffffffff
@cA01~tB01_KU645197.1_109621_109426_1_0_0_0_0:0:0_0:0:0_40e/1
TCCAGGTTCCTATCTCTTCTCCAGGTTCCTCTCTCCACTCCAGGCCCATATCTCCACTGCAGGCCCATATCTCCACTCCAGACCCAGATCTCCACTTCTAGGCCCATCACTCCATCTCTAGGCCCATATATCCCCTCCAGGCCCAGATCT
+
ffffffffffffffffffffffffffffffffffffffffffffffffffffffffffffffffffffffffffffffffffffffffffffffffffffffffffffffffffffffffffffffffffffffffffffffffffffff
@cA01~tB01_KU645197.1_73971_74114_0_1_0_0_0:0:0_1:0:0_40f/1
AAAGGGATCTGGGCCCAGCACAGGGCTCAGTGAAATCTCTTAATCTCTAATTTTCTGCTGCTGAGACCTCAGGGTAGAAGGATGAGTGCAAATCAGACATTCTTCTCAGGAAAAATGCTGTGTTTGTTCTGCCTGCATTCCTAACTGGGA
+
ffffffffffffffffffffffffffffffffffffffffffffffffffffffffffffffffffffffffffffffffffffffffffffffffffffffffffffffffffffffffffffffffffffffffffffffffffffff
@cA01~tB01_KU645197.1_88215_88411_0_1_0_0_0:0:0_0:0:0_410/1
TCTATCCATTCACCCACTGATAGGCAGGTAGGTTGACTCCACATCTTGGCTACTGTGAACAGTGCTGGAACAGTCATATGAGTGCAGATATCACTTCGATACACTGATGTCCTTTCCTTTGGATATAAACCCAGTAGTGAAATTGCTGGA
+
ffffffffffffffffffffffffffffffffffffffffffffffffffffffffffffffffffffffffffffffffffffffffffffffffffffffffffffffffffffffffffffffffffffffffffffffffffffff
@cA01~tB01_KU645197.1_74410_74354_1_0_0_0_0:0:0_0:0:0_411/1
AGCCTCTAGGAGCTGGGAAAAGTGAGGAAGCAGATTCTTGCCTGGAACATTCAGAGGGAAGGCAGCCTTGCTGTCACCTTGATTTTAGCCCAGTGAGATGATGCATTTCATACTTCTGAGCTACAGCACCATGAGATATTTTTTTAAAAT
+
ffffffffffffffffffffffffffffffffffffffffffffffffffffffffffffffffffffffffffffffffffffffffffffffffffffffffffffffffffffffffffffffffffffffffffffffffffffff
@cA01~tB01_KU645197.1_14075_13921_1_0_0_0_0:0:0_0:0:0_412/1
CAGTCATATTAATCATGTAGGGATTCCTGGTTACCCCGAGGTGAATCCAATGGCTGTGAGTGTCAAACACACACTCCTTGTTGCTCCTTAGTTTCCTGTGTACCCAGTGTGCTCTCCGTCTCTCTACAGTCGTCTTGTCATTCTCCCCAC
+
ffffffffffffffffffffffffffffffffffffffffffffffffffffffffffffffffffffffffffffffffffffffffffffffffffffffffffffffffffffffffffffffffffffffffffffffffffffff
@cA01~tB01_KU645197.1_111484_111304_1_0_0_0_0:0:0_0:0:0_413/1
TAAAGGAAGGACTCATCCCACAAAGACAAGCTGTCTCCCTACAACAAAAGTGTCAGCTGAGAACTTTGAGCAAGTGCTGAGTAAGAGACTCCTACTAGATTTTAATACTGTAAGATTACTCACATAAAACAACACAGGGTAGACATGGGG
+
ffffffffffffffffffffffffffffffffffffffffffffffffffffffffffffffffffffffffffffffffffffffffffffffffffffffffffffffffffffffffffffffffffffffffffffffffffffff
@cA01~tB01_KU645197.1_129367_129206_1_0_0_0_0:0:0_0:0:0_414/1
CCATGCCAGTGCCAGCTTCCATAGCCTGGCTCCTGGTGCTGGTTGGAGGAGTATCAACCGCTCCCTATGTGGATGGAGCCTGGTGGTGGCATCATCATCCGAGCCTTGCTGATCTCAGTGTAGCCAACCTTCTCCTTGTTTGGTTTCTTT
+
ffffffffffffffffffffffffffffffffffffffffffffffffffffffffffffffffffffffffffffffffffffffffffffffffffffffffffffffffffffffffffffffffffffffffffffffffffffff
@cA01~tB01_KU645197.1_24177_24436_0_1_0_0_0:0:0_0:0:0_415/1
TCCACAAAGTGTTCTCTACCAGGAGAACCCAAGGACACCCATATTTATGACCTGAGTTGGGCCCTGTGGCCTCAGGCCTTGTGGCACCTACAGATGCCGTGTTTATTCTGACACCTCTGCCTTCCATGTAATGGAGAGTAACCGTCCCAG
+
ffffffffffffffffffffffffffffffffffffffffffffffffffffffffffffffffffffffffffffffffffffffffffffffffffffffffffffffffffffffffffffffffffffffffffffffffffffff
@cA01~tB01_KU645197.1_158711_158805_0_1_0_0_0:0:0_0:0:0_416/1
AATGAGGACCCAGAAGGGCCCTCCAAGCGGTTTTGATGACTTCCGTCTCCTACAGATGCTGCTGTAATGGACCAAGAGCCTGCGGGGGACAGAACAGTGAATAGGCAGGTAGGTCCTCCTCGGCCCAGCCTCACGGATACAGTCTTATCC
+
ffffffffffffffffffffffffffffffffffffffffffffffffffffffffffffffffffffffffffffffffffffffffffffffffffffffffffffffffffffffffffffffffffffffffffffffffffffff
@cA01~tB01_KU645197.1_137344_137183_1_0_0_0_1:0:0_0:0:0_417/1
ACCACCCCTCATATATCTGTTACTCCTTTGCCAGGTATTGATTTATGTGTAGGATGAATAAATCTCAGAAAGAAATTAATTAAGCGAGGATTAAACAAGTAGGAAAATCAAACCCAGCAAGCCTTTCCAGCCAATGATTCTACCTCACAA
+
ffffffffffffffffffffffffffffffffffffffffffffffffffffffffffffffffffffffffffffffffffffffffffffffffffffffffffffffffffffffffffffffffffffffffffffffffffffff
@cA01~tB01_KU645197.1_113513_113419_1_0_0_0_0:0:0_0:0:0_418/1
GAGAAGTTGCCCTTGGAGACCCCATCAATGTGCTCTCCAATGAGGCGCAAAGTGTGGTTAAACGTCCCCTCTCTGTGCAGAAGGAAGTGCTCAAACATGACATCTGACCAACATTGCAGGATGACTGTCTCTTCTGATTTCACCAGGGGA
+
ffffffffffffffffffffffffffffffffffffffffffffffffffffffffffffffffffffffffffffffffffffffffffffffffffffffffffffffffffffffffffffffffffffffffffffffffffffff
@cA01~tB01_KU645197.1_133758_133602_1_0_0_0_0:0:0_0:0:0_419/1
TAAAAATACAAAAATTAGTCGGGCGTGGTGGCGTGTGCCTGTAATTCCAGCTACTCGGGAGGCTGAGGCAGGAGAATCGCTTGAACCTGGGAGGTGGAGGTTGTGGTGAGCCGAGATCGCGCCACTGCACTCCAGCCTGGGTGAGAAGAG
+
ffffffffffffffffffffffffffffffffffffffffffffffffffffffffffffffffffffffffffffffffffffffffffffffffffffffffffffffffffffffffffffffffffffffffffffffffffffff
@cA01~tB01_KU645197.1_57934_57719_1_0_0_0_1:0:0_0:0:0_41a/1
CAGTAGAATAGCATCTTTACCCAGCTAAGATACCGTCGCCAGCCACCGACAATTCCTTACATAGTACAGTTACTGTCCAAGATCAACGCAGGAAAGAAACAGAACTGAAAGACAAAAGGGCAAAGAAAGCTTCTCTCACTGACCCTAAAG
+
ffffffffffffffffffffffffffffffffffffffffffffffffffffffffffffffffffffffffffffffffffffffffffffffffffffffffffffffffffffffffffffffffffffffffffffffffffffff
@cA01~tB01_KU645197.1_30173_30127_1_0_0_0_0:0:0_0:0:0_41b/1
TCTTGAGTCAAACAACTTGCGTTCTCCAAGGAAAGGAAACAAAAGTGAAATCAAGATAAAAAAGCGAAATAGAGTTATCTTATGTCCAACAGCCAGGAAATCGTGTTGAAGCCCCTGTGAAACGTCCTACTCTTTGTGATCTCGGGAGAC
+
ffffffffffffffffffffffffffffffffffffffffffffffffffffffffffffffffffffffffffffffffffffffffffffffffffffffffffffffffffffffffffffffffffffffffffffffffffffff
@cA01~tB01_KU645197.1_5663_5766_0_1_0_0_1:0:0_0:0:0_41c/1
CTGGAGTCTGTGACTATTTATGTTATAGGGGAAGGGACTGAAGGGGAAGATGGAGCTCATGGGGAGACAGCCTGGACTGTCCCACTGGGCTCAGTGTAATCACATGGGTGCACATGAAAGGAGGAGGAAGAGGGGAGTGGGGATTAGAGC
+
ffffffffffffffffffffffffffffffffffffffffffffffffffffffffffffffffffffffffffffffffffffffffffffffffffffffffffffffffffffffffffffffffffffffffffffffffffffff
@cA01~tB01_KU645197.1_14172_13913_1_0_0_0_0:0:0_0:0:0_41d/1
CTAAATCAGCACCACATTTCACCAGTGGGGTGGCAATTGCCTTTTCCACGGTCTCCTAGATTCCAGTTATGCAACTGAGCCTCCCTTATTTTCATGTCAGTCATATTAATCATGTAGGGATTCCTGGTTACCCCGAGGTGAATCCAATGG
+
ffffffffffffffffffffffffffffffffffffffffffffffffffffffffffffffffffffffffffffffffffffffffffffffffffffffffffffffffffffffffffffffffffffffffffffffffffffff
@cA01~tB01_KU645197.1_6708_6842_0_1_0_0_0:0:0_0:0:0_41e/1
CAGAGGGACAGAGAAGAGGGAGGGAGACAGATGGAAGGACCTGCACCAGGAGTTAAGGGCACAGAAAAGAACATGAAGACACAGAGAGGAAGGAGAGAGACAGACACCAGCAAGGGGAAGCCTCACTCATTCTAGGTGCCATGGATGGGA
+
ffffffffffffffffffffffffffffffffffffffffffffffffffffffffffffffffffffffffffffffffffffffffffffffffffffffffffffffffffffffffffffffffffffffffffffffffffffff
@cA01~tB01_KU645197.1_22371_22493_0_1_0_0_0:0:0_0:0:0_41f/1
TGGACTGTCCCGCTGGGCTCAGTGTAATCACAAGGGTCCACATGAAAGGAGGAGGAAGAGGGGAGTGGGGATTAGAGCAGCGCAATGGGAGACTCCACCAGCTTTGAAGGTGGAGGAAGGCCAGGAGCCATGAATGCAGGTGGCCTGTAG
+
ffffffffffffffffffffffffffffffffffffffffffffffffffffffffffffffffffffffffffffffffffffffffffffffffffffffffffffffffffffffffffffffffffffffffffffffffffffff
@cA01~tB01_KU645197.1_23096_23306_0_1_0_0_0:0:0_0:0:0_420/1
GTCCCGACCAGGAACAGGGTGTGTGGACACTGGTGCCTGCCTTATTCATCAGTTCATACCTACTGCCAAGGATTCCAATTCATCCAAAAGAGATTGAACCAGGCTGATAAGAGGCTGGATGTGCAGCCTATCCTGGTTCCTCTTTCACCC
+
ffffffffffffffffffffffffffffffffffffffffffffffffffffffffffffffffffffffffffffffffffffffffffffffffffffffffffffffffffffffffffffffffffffffffffffffffffffff
@cA01~tB01_KU645197.1_20256_20116_1_0_0_0_1:0:0_0:0:0_421/1
AGCCCATATCTCCACTCTAGGCCCATATCTCCTCTCCAGTCCCATATCTCCACAACCAGGCCCATATCTCCATCCTAGGCCCATATTTCAACTCTAGGCCCAGATATCCACCTCTAGGCCCATATCTCCACTCCTGGCCCAAATCTCCAC
+
ffffffffffffffffffffffffffffffffffffffffffffffffffffffffffffffffffffffffffffffffffffffffffffffffffffffffffffffffffffffffffffffffffffffffffffffffffffff
@cA01~tB01_KU645197.1_56880_57004_0_1_0_0_0:0:0_1:0:0_422/1
TGCCATATGGTGAGGGCTGGTCAGAATCCAGAGAGATTTCTAAATGCCCTTGTGCTTGTAAGGAAAGTGAGTCCTGTGGTTGGGAGTGGACTTATACCTTGGGTCAGGTCCAGCAATTATCTTTCTAAATCCTCTCTAATTGCCTGAACC
+
ffffffffffffffffffffffffffffffffffffffffffffffffffffffffffffffffffffffffffffffffffffffffffffffffffffffffffffffffffffffffffffffffffffffffffffffffffffff
@cA01~tB01_KU645197.1_68404_68226_1_0_0_0_0:0:0_0:0:0_423/1
CTCGACTGACCGGTGCAGAGGATGTGGTGAGGGGCCCGGATCGTGCAGTTGACACATTGACCACAACATGTGAAGGGGACATAGGTAGGCTTCTTCTACGTCATATGAGGTTCAAGTGGTGAATCAGTCAAGGGAGGAATGAGGGTTTCT
+
ffffffffffffffffffffffffffffffffffffffffffffffffffffffffffffffffffffffffffffffffffffffffffffffffffffffffffffffffffffffffffffffffffffffffffffffffffffff
@cA01~tB01_KU645197.1_162303_162051_1_0_0_0_0:0:0_0:0:0_424/1
GAACTCCTGACCTCGTGATCTGCCCACCTCCGCCTCCCAAAGTGCTGGGATTATAGGCGTGAGCCACTGCACCCAGCCACTCTCTGCAGTTTTAAAGGCCATTTCCATGAATTAGAGTATACTTAGGCACTGAGGTAAGCATGGCACAGC
+
ffffffffffffffffffffffffffffffffffffffffffffffffffffffffffffffffffffffffffffffffffffffffffffffffffffffffffffffffffffffffffffffffffffffffffffffffffffff
@cA01~tB01_KU645197.1_29128_29269_0_1_0_0_0:0:0_0:0:0_425/1
GAAAAATGCAATGTTTGTTCTGCCTGCATTCCTAACTGGAGGATAAATTCCTGGGGGCTTGAGAGAGGGAAGGGTAGGGAACATTTGATGAGGGCGAGGTGTTTTAGAGAAGTTCCACTTGCCCAGGAATGAATTACTGTTGGTCATGAA
+
ffffffffffffffffffffffffffffffffffffffffffffffffffffffffffffffffffffffffffffffffffffffffffffffffffffffffffffffffffffffffffffffffffffffffffffffffffffff
@cA01~tB01_KU645197.1_110084_109926_1_0_0_0_0:0:0_1:0:0_426/1
ACTCCAGTCCCATATCTCCACCCCACACCCATATCTCCACTTCAGTCCCATATCTCCACTCAAGGCCCATATCTCCACCCCACGCCCATATCTCCACTCCAGGCCCATATCTCCACTCCAGGCCCATATCTCCACCTCCAGGCCCATATC
+
ffffffffffffffffffffffffffffffffffffffffffffffffffffffffffffffffffffffffffffffffffffffffffffffffffffffffffffffffffffffffffffffffffffffffffffffffffffff
@cA01~tB01_KU645197.1_60258_60433_0_1_0_0_0:0:0_0:0:0_427/1
AGAGCATAGTTTGAAGTCAGATAGCGTGATGCCTCCAGGTTTCTACATTCACCTAGAATTGCTTTCTCTATTAGGATCTTTTTTGGTTCTGTATGAATTTTAGGATTGCTTTTTCTAATTCTGTGAAAACTGGTGTTACTATTTTCATAT
+
ffffffffffffffffffffffffffffffffffffffffffffffffffffffffffffffffffffffffffffffffffffffffffffffffffffffffffffffffffffffffffffffffffffffffffffffffffffff
@cA01~tB01_KU645197.1_69075_69247_0_1_0_0_0:0:0_0:0:0_428/1
AGGAGATCCTGGTATGCTCAGCCTTCTGTTTTGTCTTAGCCCTCCCCAGCCTTTCTTCCCCATGGCTGAGTTGAGCTCTGTGTGGCCCAGGCGGGATACTGAGGTGCTCAAAGCTGGGGTGTGTGGGGGGATGTGGTGTCACCGACAGAG
+
ffffffffffffffffffffffffffffffffffffffffffffffffffffffffffffffffffffffffffffffffffffffffffffffffffffffffffffffffffffffffffffffffffffffffffffffffffffff
@cA01~tB01_KU645197.1_79672_79565_1_0_0_0_1:0:0_0:0:0_429/1
AGAGGACCGACTGTATATTTATAGTATGAAAGATGATGTGTTGATATGTGTCCCCGTGGAGATGAGACTAACAAGGCCTATGACTCTACAAATGTTTCATCATGGAATGACTCTGCTAGCTTTCCAGGTCTGCAGAGAGTAAGAATATCA
+
ffffffffffffffffffffffffffffffffffffffffffffffffffffffffffffffffffffffffffffffffffffffffffffffffffffffffffffffffffffffffffffffffffffffffffffffffffffff
@cA01~tB01_KU645197.1_103305_103181_1_0_0_0_0:0:0_0:0:0_42a/1
GGGGGTCAGAGATGTTAGAAGACAGGCCCACAATCACAGAGCTGGGAGGTGCTGAGCCAATGCTTGAATCCAAGATACCAACCTCCCCAGGTTTCCAAAAGCAGAGATAAGAGGGATCTTTACTCACCAGTTTTGGAGCTTGGTTCAGTG
+
ffffffffffffffffffffffffffffffffffffffffffffffffffffffffffffffffffffffffffffffffffffffffffffffffffffffffffffffffffffffffffffffffffffffffffffffffffffff
@cA01~tB01_KU645197.1_64949_65111_0_1_0_0_0:0:0_0:0:0_42b/1
CTACTAAAAATACAAAAACAGCTGGGTGTGGTTGTGGGTGCCTGTAATCTCAGCTACTCGGGAGGTTGAGACAGGAGAATCACTTGAACCCAGGAGGTAGAGGTTGCAGTGAGCCGAGATCGCACCACTGCACTCCAGCCGGGGCAACAC
+
ffffffffffffffffffffffffffffffffffffffffffffffffffffffffffffffffffffffffffffffffffffffffffffffffffffffffffffffffffffffffffffffffffffffffffffffffffffff
@cA01~tB01_KU645197.1_21405_21296_1_0_0_0_0:0:0_1:0:0_42c/1
TAAAACAACACAGGGTAGACATGGGGTGGAGGGCATGTCTTTGAGAATGGAATATCAGCAGATGCCTGAATGAAAATAAGCAACTGAGCCCCCATCAGAGGATTTGGAATGTCAGGGCCATGGCTGTGGTTTCCCACCTCTTCTGGTGGA
+
ffffffffffffffffffffffffffffffffffffffffffffffffffffffffffffffffffffffffffffffffffffffffffffffffffffffffffffffffffffffffffffffffffffffffffffffffffffff
@cA01~tB01_KU645197.1_138423_138364_1_0_0_0_0:0:0_0:0:0_42d/1
GTGCAGTCCAGGATTTGTTTAGAGTCTTCTCTGGGAAGACTGCACTGGGATTGATACACAGCGAATGTGCTTTAGGATTTCTACATCCACAGCATTCTTGAGTCAAACAAATTGCATTCACCAAGGAAAGGAAACAAAGGTGAAATCACG
+
ffffffffffffffffffffffffffffffffffffffffffffffffffffffffffffffffffffffffffffffffffffffffffffffffffffffffffffffffffffffffffffffffffffffffffffffffffffff
@cA01~tB01_KU645197.1_61467_61672_0_1_0_0_0:0:0_0:0:0_42e/1
TCTGAAGGTGCTCATGATGATATAGGGAGAAGAGGGGTTCTGGACAGGAAGAATTTTATGAAGGTGAGATGGGGAAATAGCTCCATTTCAGAGCTTCTGGGGAGAGAGGGGCCTGGCCCACATGGAAAGGTCTCTGATCTTACCCCCACC
+
ffffffffffffffffffffffffffffffffffffffffffffffffffffffffffffffffffffffffffffffffffffffffffffffffffffffffffffffffffffffffffffffffffffffffffffffffffffff
@cA01~tB01_KU645197.1_20423_20644_0_1_0_0_1:0:0_0:0:0_42f/1
CCTGGGGTGGAGATATGGGCCTGGAGGTGGAGTTACGGGCCTTCAGTAGAGAGATGGGCCTGGGGTGGAGATATGGGCTTGGGGTGGAGATCTGGGCCTGGAGTGGAGATATGGGCCTGGAGGTGGAGTTACTGGCCTTCAGTAGAGATA
+
ffffffffffffffffffffffffffffffffffffffffffffffffffffffffffffffffffffffffffffffffffffffffffffffffffffffffffffffffffffffffffffffffffffffffffffffffffffff
@cA01~tB01_KU645197.1_78280_78153_1_0_0_0_0:0:0_0:0:0_430/1
CTTTCTGCCTGTCATGGAATCTTCTCCTGGATGTGAGTGGCTGCAGGGGACGTGAGGATACAGTTCACAATCAGGCAATGGTCTGTGAGCTGAAGGCAGGGGCAGGTTGTCTGGTGCTCTCTCTAGAAAGCTCTGCCTCTGGCTCCTGCC
+
ffffffffffffffffffffffffffffffffffffffffffffffffffffffffffffffffffffffffffffffffffffffffffffffffffffffffffffffffffffffffffffffffffffffffffffffffffffff
@cA01~tB01_KU645197.1_153342_153254_1_0_0_0_0:0:0_0:0:0_431/1
CGGTCTCCTAGATTCCAGTTACGCACCTGGGCCTCCCTTATTTTCATGTCAGTCATATTAATCATGTAGGGATTCCTGGTTACCCCGAGGTGAGTCCAATGGCTGTGAGTGTCAAACACACACTCCTTGTTGCTCCTTAGTTTCCTGTGT
+
ffffffffffffffffffffffffffffffffffffffffffffffffffffffffffffffffffffffffffffffffffffffffffffffffffffffffffffffffffffffffffffffffffffffffffffffffffffff
@cA01~tB01_KU645197.1_155217_155108_1_0_0_0_0:0:0_0:0:0_432/1
CTAAATGACGAGTTGATGGGTGCAGCACACCAGCATGGCACATGTATACATATGTAACTAACCTGCACATTGTGCACATGTACCCTAAAACTTAAAGTATAATAATAATAAAAATTTAAAAAAAAAGCTCATCAGAAGCACTATACAAAA
+
ffffffffffffffffffffffffffffffffffffffffffffffffffffffffffffffffffffffffffffffffffffffffffffffffffffffffffffffffffffffffffffffffffffffffffffffffffffff
@cA01~tB01_KU645197.1_71945_71823_1_0_0_0_0:0:0_0:0:0_433/1
GCCATTTCTTACTCACATGCAGGATGTAAAAGGTGGACCTCATGAAGGTAGAGAGTAGAATGGTGGATACCAGAGGTTAGGAAGGAAGGGGTGGAGGGTAACAAAAGAAGAATATAAAAGTATTTATTTATTTATTTAGAGACAGAGTCT
+
ffffffffffffffffffffffffffffffffffffffffffffffffffffffffffffffffffffffffffffffffffffffffffffffffffffffffffffffffffffffffffffffffffffffffffffffffffffff
@cA01~tB01_KU645197.1_129367_129526_0_1_0_0_0:0:0_0:0:0_434/1
AAAGAAACCAAACAAGGAGAAGGTTGGCTACACTGAGATCAGCAAGGCTCGGATGATGATGCCACCACCAGGCTCCATCCACATAGGGAGCGGTTGATACTCCTCCAACCAGCACCAGGAGCCAGGCTATGGAAGCTGGCACTGGCATGG
+
ffffffffffffffffffffffffffffffffffffffffffffffffffffffffffffffffffffffffffffffffffffffffffffffffffffffffffffffffffffffffffffffffffffffffffffffffffffff
@cA01~tB01_KU645197.1_132108_132237_0_1_0_0_0:0:0_0:0:0_435/1
TGGCTGTCCCATGTCCTATGATCCTAGAGCCTTAGCTGAGGAGCTTCCTGCTGATGATGGAGAGAAGCATGGACAGATGCAGAGAGAAGACGCAGCCTCGGTGTGAGGGAGGGATCAGGGCACAGGATGGCCGACAGGGCACCTCCAAAC
+
ffffffffffffffffffffffffffffffffffffffffffffffffffffffffffffffffffffffffffffffffffffffffffffffffffffffffffffffffffffffffffffffffffffffffffffffffffffff
@cA01~tB01_KU645197.1_130215_130108_1_0_0_0_0:0:0_0:0:0_436/1
CATCTTCCTTACAGCCACCTGGGCCTCCAAGTCCTGGATCATTCACTCTGCATCCCAATGACAATGAGAAGAAAGTCTGGACACTCTCACCTATGATCACGATGTCCAGAGGGTCACTGGGAGCTGACAACTGATAGGGGGAGTGAGTAA
+
ffffffffffffffffffffffffffffffffffffffffffffffffffffffffffffffffffffffffffffffffffffffffffffffffffffffffffffffffffffffffffffffffffffffffffffffffffffff
@cA01~tB01_KU645197.1_26430_26517_0_1_0_0_0:0:0_0:0:0_437/1
ATTAATATATATATATATACACATATTTTTTTTTACCCTCCACCCTTTTCTTCCTGGCCTCTGGTAGCCACCATTCTACTCTCTACCTTCATGAGATCCACCTTTTAGCTCCTGTATATGGGTAAGAAATGGGAATCTTTGTAATGACCT
+
ffffffffffffffffffffffffffffffffffffffffffffffffffffffffffffffffffffffffffffffffffffffffffffffffffffffffffffffffffffffffffffffffffffffffffffffffffffff
@cA01~tB01_KU645197.1_156660_156440_1_0_0_0_0:0:0_2:0:0_438/1
ATCAAGCTACCAATGACTTTCTTCACAGAATTGGAAAAAACTACCTTAAAGTTCATATGGAATCAAAAAAGAGCCTGCATTGCCAAGTCAATCCTAAGCCAAAAGAACAAAGCTGGAGGCATCATGCTGCCTGACTTCAAACTATACTAC
+
ffffffffffffffffffffffffffffffffffffffffffffffffffffffffffffffffffffffffffffffffffffffffffffffffffffffffffffffffffffffffffffffffffffffffffffffffffffff
@cA01~tB01_KU645197.1_43683_43554_1_0_0_0_0:0:0_0:0:0_439/1
ATTGGCAATCATTCTTCTAGCTTGTAGGAGGTCTCAGCTCCATAAAATGAGAGATGAAGAGATTTCACTGAGCCCTGTGTTGGGCCCAGATCCCTTTCGCTGTAGGAGTATCTGGAGTTCGGAGATGGTGGAAGACAAGTGTACAATGTC
+
ffffffffffffffffffffffffffffffffffffffffffffffffffffffffffffffffffffffffffffffffffffffffffffffffffffffffffffffffffffffffffffffffffffffffffffffffffffff
@cA01~tB01_KU645197.1_79084_79181_0_1_0_0_0:0:0_0:0:0_43a/1
CACTCTTCCTCACACCACAAATCTGGTGCCTGTCTCTTGCTTACCAATGTCTAAGGTCCCCACTGCCTGCTGCAGAGAAAACACACTCCTTTGCTTAGCCCACAATTCTCTATTTCACTTGACCCCTGCCCACCTCTCCAACCTAACTGG
+
ffffffffffffffffffffffffffffffffffffffffffffffffffffffffffffffffffffffffffffffffffffffffffffffffffffffffffffffffffffffffffffffffffffffffffffffffffffff
@cA01~tB01_KU645197.1_112835_112844_0_1_0_0_0:0:0_0:0:0_43b/1
AGGAGTGAGACTCTGTCTCCAAAATTAATTAATTAAAGAAACCAAACAAGGAGAAGGTTGGCTACACCAAGATCAGCAAGTGAGGGATGATGATGCCACCACCAGGCTCCATCCACATAGGGAGCGGTTGATACTCCTCCAACCAGCACC
+
ffffffffffffffffffffffffffffffffffffffffffffffffffffffffffffffffffffffffffffffffffffffffffffffffffffffffffffffffffffffffffffffffffffffffffffffffffffff
@cA01~tB01_KU645197.1_122356_122490_0_1_0_0_0:0:0_0:0:0_43c/1
CTCCAGGAAGAACAGGAAGACAGCCCAGGCTGTTCTGAGACATTCCTCCTGATCTCAGGACGTTGCTGTCGTAGTTTTTTTTTGTTGCTCTAAAGGAAAACTTGAGCCTCGGTAACTTCTAAAGAAAAGAGATCGGTTTGCCTCACCGTT
+
ffffffffffffffffffffffffffffffffffffffffffffffffffffffffffffffffffffffffffffffffffffffffffffffffffffffffffffffffffffffffffffffffffffffffffffffffffffff
@cA01~tB01_KU645197.1_67184_67372_0_1_0_0_0:0:0_0:0:0_43d/1
TGTTGAATAGGATGGTGAGAGTGGGCATTCTTGTCTTGTTTCACTTATGAAGGGAACTTCTTCCAGCTTTTACTCATTCAGTATGATGTTGGTTGTGGGTTTGTCACAGGCGGCTCTTATTATATTGAGTTATGTTTCTTCAATGCTTAG
+
ffffffffffffffffffffffffffffffffffffffffffffffffffffffffffffffffffffffffffffffffffffffffffffffffffffffffffffffffffffffffffffffffffffffffffffffffffffff
@cA01~tB01_KU645197.1_110225_110418_0_1_0_0_0:0:0_0:0:0_43e/1
GACTGGAGTGCAGATATGGGCATGGGGTGGAGATATGGGACTGGAGTGGAGATATGGGCGTGGGGTGGAGATATGGGACTGGAGTGGAGATATGGGCGTGGGGTGGAGATATGGGCCTGGAGTGGAGATATGGGACTGGAGTGGAGATAT
+
ffffffffffffffffffffffffffffffffffffffffffffffffffffffffffffffffffffffffffffffffffffffffffffffffffffffffffffffffffffffffffffffffffffffffffffffffffffff
@cA01~tB01_KU645197.1_148967_148742_1_0_0_0_0:0:0_0:0:0_43f/1
AAAAAAAAGAATATAGATGTATTTATTTATTTAGAAACAGAGTCTCTCTCTGTCTCCCAGGCTGCAGTGCAGTGGCATGATCTCGGCTCAGTGCAACCTCTGCCTCCTGGCTTTAAGTGCTTCTCCTGCCTCAGCCTCCCAAGTAGCTAG
+
ffffffffffffffffffffffffffffffffffffffffffffffffffffffffffffffffffffffffffffffffffffffffffffffffffffffffffffffffffffffffffffffffffffffffffffffffffffff
@cA01~tB01_KU645197.1_59192_59281_0_1_0_0_0:0:0_0:0:0_440/1
GTTTCCTTTTCTCTGCATCCTTGCCAACACCTGTTATATGTTTCACTTTTTCTTTTTTTCTTTTTGAGATGGAGTCTTCCACTGTCACCCAGGCTGGAGTGCAGTGCCGCCATCTCCACGCGCTGCAACCTCCACCAACCAGGTTCAAAT
+
ffffffffffffffffffffffffffffffffffffffffffffffffffffffffffffffffffffffffffffffffffffffffffffffffffffffffffffffffffffffffffffffffffffffffffffffffffffff
@cA01~tB01_KU645197.1_125794_125727_1_0_0_0_0:0:0_0:0:0_441/1
TAAACTCTGGATTTTTGTAGATTTATCTAAAATTTGTCTCATGACCCAAGATTCCAGAGTCCCAACTCTGGAGTTTGCTCTCTCTCTGTCTCTCTCCCTCCCTCATTTTAAATTTTACAGGAAATATCCAGTAACATAATGCTATAGAAA
+
ffffffffffffffffffffffffffffffffffffffffffffffffffffffffffffffffffffffffffffffffffffffffffffffffffffffffffffffffffffffffffffffffffffffffffffffffffffff
@rand_0_0_0_0_1_1_0:0:0_0:0:0_442/1
AGGCGGTCTCGGGAGATGTGCGAACTCTCTCTGGGTTAACTACATATGTCTGCCGATCAGTAGCAACCGATGTGGTGTATGGGAGCCCATTAGGAGTCATCGTCGCCAAACATCTCCCATCCTAACATCTACGGTATGCGTCGGGTTTGC
+
ffffffffffffffffffffffffffffffffffffffffffffffffffffffffffffffffffffffffffffffffffffffffffffffffffffffffffffffffffffffffffffffffffffffffffffffffffffff
@cA01~tB01_KU645197.1_44768_44860_0_1_0_0_0:0:0_0:0:0_443/1
CAAGTGGATCTATAAATGAATGGTCCATTGGGAAGCATCTGTGCATGAAATCTATTTTTTGTTTGTTCTTTTGTTTATTGAGACAGAGTCGCCCTCTGTCTTCCAGGCTACAGTGCAGTGTCACGATCTTGGCTCACTGCAACCTGCGTC
+
ffffffffffffffffffffffffffffffffffffffffffffffffffffffffffffffffffffffffffffffffffffffffffffffffffffffffffffffffffffffffffffffffffffffffffffffffffffff
@cA01~tB01_KU645197.1_27946_28056_0_1_0_0_0:0:0_0:0:0_444/1
CTTCCTTCAGACAAACGTCCTGGAGCATTTCCCCAATATTTTCTTCTACGTGTTTCATAGGTTCAGGCCTTAGACTCACATCTTTAATCCATTTTCATTTGATTTTTGTGTATAGTGACAGGCAGAGGTGCAGTTTCATTCCTCTGCATG
+
ffffffffffffffffffffffffffffffffffffffffffffffffffffffffffffffffffffffffffffffffffffffffffffffffffffffffffffffffffffffffffffffffffffffffffffffffffffff
@cA01~tB01_KU645197.1_4620_4438_1_0_0_0_0:0:0_0:0:0_445/1
CCCTACCATCATGGAAACGCTGAAGTGTGTGAGTAACACCTTTGTCCTCAGAGGATCTGCTGTTCCTACCACTTCCCAACCACACACCCCAGCTTTGAGCACCCCAGTCTAACCCTGGTCCCCACAGAACTTGACTCTGCCAAGGGGTTG
+
ffffffffffffffffffffffffffffffffffffffffffffffffffffffffffffffffffffffffffffffffffffffffffffffffffffffffffffffffffffffffffffffffffffffffffffffffffffff
@cA01~tB01_KU645197.1_131150_131283_0_1_0_0_0:0:0_0:0:0_446/1
AGATATAGATAGATGATAAATAGGTAGATGATAGATAATAGGTTATAGATACATAGATGATGATTGATTGATTCATTAATAGATGAGACATAGAGATGATGATGATGAAGACAGATAGATAGATAATACATAGAGATACAGAGGCAGACA
+
ffffffffffffffffffffffffffffffffffffffffffffffffffffffffffffffffffffffffffffffffffffffffffffffffffffffffffffffffffffffffffffffffffffffffffffffffffffff
@cA01~tB01_KU645197.1_123624_123829_0_1_0_0_0:0:0_0:0:0_447/1
ACAGATGCATCTGTAATGGACCAAGGGCCTGCGGGGAACAGAACAGTGAACAGGGAGGTAGGTGCTCCTCGGCCCAGCCTCGTGGCTAGTCTTATTCCCAAAGAGTCCTGAAAAATGTGAGCACCCTCCCTCACTCAGCATTTCCCTCTC
+
ffffffffffffffffffffffffffffffffffffffffffffffffffffffffffffffffffffffffffffffffffffffffffffffffffffffffffffffffffffffffffffffffffffffffffffffffffffff
@cA01~tB01_KU645197.1_157708_157492_1_0_0_0_0:0:0_0:0:0_448/1
GGTTAGCAAGTTCCCCCTCTATTAGTTCCCGGAGGGCTGGTTGTTAAAAAGAGCTTGGAAGCTCCATCGCTCGCCCTCCCCCTTGCTCCCTCTCTTGCCATGTGATCTCTGTGGTCTCTGCACAGACAGACCCTCCTTCCCTTCTGCCAG
+
ffffffffffffffffffffffffffffffffffffffffffffffffffffffffffffffffffffffffffffffffffffffffffffffffffffffffffffffffffffffffffffffffffffffffffffffffffffff
@cA01~tB01_KU645197.1_12766_12644_1_0_0_0_0:0:0_0:0:0_449/1
GATAATTAAAAAACCGTTTTGTTTTCACCCACGAATCTTGTGGAAATTTGTTATGGCAACAATAGGAAAAGGTTCCGCACTGCACAGCCTGAGCATGGGGCCGTGGCTGAATGAGTCAGTGAGTCGAAGTGTGCGTGCATGAGCTCCGTT
+
ffffffffffffffffffffffffffffffffffffffffffffffffffffffffffffffffffffffffffffffffffffffffffffffffffffffffffffffffffffffffffffffffffffffffffffffffffffff
@cA01~tB01_KU645197.1_160_28_1_0_0_0_0:0:0_0:0:0_44a/1
GAGACTTACTCTTTTTGTTGGCACACCAGCGATGAAGGAGAAAGAAGAGGAGGATAGCAAAGGGGATGATGACCACTGAGGTCCAATCAGAACATGCAGGTGTCTGGAGTTACCTGGAGGAAGACAAGACACCAATAAGAAGCTAATCAT
+
ffffffffffffffffffffffffffffffffffffffffffffffffffffffffffffffffffffffffffffffffffffffffffffffffffffffffffffffffffffffffffffffffffffffffffffffffffffff
@cA01~tB01_KU645197.1_125521_125666_0_1_0_0_0:0:0_0:0:0_44b/1
TCTTGAGGCGGAATCTTGCTCTGTCACCCAGGCTGGACTGCAGTGGTGCAATCTCAGCTCACTGCAAACCTCCGCCTCCCAGGTTCAAGCGATTCTCGTGCCTCAGCCTCTTGGAGTAGCTGGTGTTACAAGTGTCCTGCCACTGGGCAC
+
ffffffffffffffffffffffffffffffffffffffffffffffffffffffffffffffffffffffffffffffffffffffffffffffffffffffffffffffffffffffffffffffffffffffffffffffffffffff
@cA01~tB01_KU645197.1_40991_41182_0_1_0_0_0:0:0_0:0:0_44c/1
TTTGTATTTTTAGTAGAGAGGTGGTTTCACCATGTTGGTCGAGCTGGTCTCGAACTCCTGACCACGTGATCCACCCGCATCAGCCTCCCAAAGTGCTGGGATTACAGGCATGGGCCACCAGGCCCAGCCACATTTACCATTTTTAAGTGT
+
[truncated: 3,239,805 more chars]
