# Supplementary material for: Accurate and Efficient KIR Gene and Haplotype Inference From Genome Sequencing Reads With Novel K-mer Signatures
Source: Front Immunol. 2020 Nov 26;11:583013. doi: 10.3389/fimmu.2020.583013 (PMC7727328; doi:10.3389/fimmu.2020.583013)
Supplement: Supplemental Data Sheet 2 — Raw reads from synthetic evaluation, whose results are in Table 2 . Each of the six simulated individuals have a pair of fastq files for each parental haplotype. [file DataSheet_2.zip › 2/GU182360_paired.bwa.read2.fastq]

@cA01~tA01_GU182360.1_4181_3930_1_0_0_0_0:0:0_0:0:0_0/2
GGGCCTGGAATGGAGACACGGGCCTGGAGGTGGAGATACAGGCCTGGAGGTGGAGATATGGGCCTGGAGTGTAGATATGGGCCTGGAGTAGAGATATAGGACAGAGGTGGAGATATAGGCCTGGAGTGGAGATATGGGCCTGGAGTAGAG
+
ffffffffffffffffffffffffffffffffffffffffffffffffffffffffffffffffffffffffffffffffffffffffffffffffffffffffffffffffffffffffffffffffffffffffffffffffffffff
@cA01~tA01_GU182360.1_113877_113772_1_0_0_0_1:0:0_0:0:0_1/2
AGGGTGGAAATATCGGCCTGGAGTGGAGATATGGGCCTGGAGTGGAGATATGGGCTTGGGGTCGGGATATGGGCCTGGAGGCTGGGTCTCTGTACAGCCGAGAGCACTGTTCTTGGGTGCAGGTAGGCACTGATGGTGAGTTTACCTTCG
+
ffffffffffffffffffffffffffffffffffffffffffffffffffffffffffffffffffffffffffffffffffffffffffffffffffffffffffffffffffffffffffffffffffffffffffffffffffffff
@cA01~tA01_GU182360.1_63053_63232_0_1_0_0_2:0:0_1:0:0_2/2
TCCCAGAGACAAATGAGGCTCCACCCTGCTTCCAGAAACTCAGAGTCCGGGGATGAGAACTCAGTGGGGACCAGATGGGATTATATGGACATGGTACTGATAACACCGGAAGCCTTAGGCAAGAAAAGAGTCCCATTACCGAAACCATGG
+
ffffffffffffffffffffffffffffffffffffffffffffffffffffffffffffffffffffffffffffffffffffffffffffffffffffffffffffffffffffffffffffffffffffffffffffffffffffff
@cA01~tA01_GU182360.1_109795_109896_0_1_0_0_0:0:0_0:0:0_3/2
TGATATGTGTCCCCGTGGAGATGAGACTAGCAAGGCTTATGACTCTACAAATGTTTCATCGTGGAATGACTCTGCCAGCTTTCCAGGTTGCAGAGAGTAAGAATATCACTTGTTCATGTGATTCACGATCCTTGGAACCTCCTATGTGCT
+
ffffffffffffffffffffffffffffffffffffffffffffffffffffffffffffffffffffffffffffffffffffffffffffffffffffffffffffffffffffffffffffffffffffffffffffffffffffff
@cA01~tA01_GU182360.1_22440_22514_0_1_0_0_0:0:0_0:0:0_4/2
CTTCCTTGTCACAGCTCCCTTCACCTGAGCTGAGAACTCACTCCCCTGCTCTATGACCTAATGCTCTCTCTCTCTCTCTCTCTCACCCTCCACCCCATCTCTCTTCATGTCTATTTCCTTCTTCCACCTTCTCTGTCTCTCTAGGTCTCT
+
ffffffffffffffffffffffffffffffffffffffffffffffffffffffffffffffffffffffffffffffffffffffffffffffffffffffffffffffffffffffffffffffffffffffffffffffffffffff
@cA01~tA01_GU182360.1_78545_78669_0_1_0_0_1:0:0_1:0:0_5/2
TCACCTTACATTTAAGTCATTAATCTATCTTGAGTTGACTTTGTATGTTTTGTGAGGCAAATGTCCACATCCATTCTTCTGCATGTCTCCCAATCCCATTTATTAAAGAGACTGTTCCTTCTCCATTGTGTGTTCTTGATACATCCCAAA
+
ffffffffffffffffffffffffffffffffffffffffffffffffffffffffffffffffffffffffffffffffffffffffffffffffffffffffffffffffffffffffffffffffffffffffffffffffffffff
@cA01~tA01_GU182360.1_103540_103424_1_0_0_0_0:0:0_0:0:0_6/2
ATCAGGCTGGCCAACAGAGTGAAACCTCGTCTCTACTAAAAATACAAAAATTAGCTGAGCATGGTGACCAGTGCCTGTAATACCACTACTCGGGTGTTTGAGGCAAGAGAATTGCTTGAATCCAGGAAGTGGAGGTTGCATTGAGCTGAG
+
ffffffffffffffffffffffffffffffffffffffffffffffffffffffffffffffffffffffffffffffffffffffffffffffffffffffffffffffffffffffffffffffffffffffffffffffffffffff
@cA01~tA01_GU182360.1_114606_114493_1_0_0_0_2:0:0_0:0:0_7/2
CTCAAAGGACATGCCCTCCACTTCATGTCTACCCTGTGTTGTTTTATGTCAGTAATCTTACAGTATTAAAATCTAGTAGGAGTCTCTTACTCAGCACTTGCTCAAAGTTCTCAGCTGACACTTTTGTTGTACGGAGACACCTTGTCTTTG
+
ffffffffffffffffffffffffffffffffffffffffffffffffffffffffffffffffffffffffffffffffffffffffffffffffffffffffffffffffffffffffffffffffffffffffffffffffffffff
@cA01~tA01_GU182360.1_113056_112882_1_0_0_0_2:0:0_0:0:0_8/2
GAGATATGGGCCTGGAGTGGAGATATGAGCCTGGAGTGGAGATATGGCCCTGGAGTGGAGATATGGGCCTGGAGTGGAGATATGGGCCTGGAGTGGACATATGGGTCTGGAGTGGAGATACGGGCCTGGAGGTGGAGATATGGGCCTGGA
+
ffffffffffffffffffffffffffffffffffffffffffffffffffffffffffffffffffffffffffffffffffffffffffffffffffffffffffffffffffffffffffffffffffffffffffffffffffffff
@cA01~tA01_GU182360.1_25537_25370_1_0_0_0_0:0:0_1:0:0_9/2
TGTCTTCCTTCAGACAAATATCCTGGAGCATTTCCCCAATATTTTCTTCTACGTGTTTCATAGGTTCAGGCCTTAGACTCACATCTTTAATCCATTTTCATTTGAGTTTTGTGTATAGTGACAGGTAGAGGTGCAGTTTCATTCCTCTGC
+
ffffffffffffffffffffffffffffffffffffffffffffffffffffffffffffffffffffffffffffffffffffffffffffffffffffffffffffffffffffffffffffffffffffffffffffffffffffff
@cA01~tA01_GU182360.1_26461_26638_0_1_0_0_0:0:0_0:0:0_a/2
AGTCAGTGAGTCGAAGTGTGCGTGCATGAGCTCCGTTCTCTGTTACGGCAAGGCTGTTGCTCTGCTGAGTCAGCCAGGGTTGCTTCATGACCAACAGTAATTCATTCCTTGGCAAGTGGAACTTCTCTAAAACACCTCGCCCTCATCAGA
+
ffffffffffffffffffffffffffffffffffffffffffffffffffffffffffffffffffffffffffffffffffffffffffffffffffffffffffffffffffffffffffffffffffffffffffffffffffffff
@cA01~tA01_GU182360.1_112731_112579_1_0_0_0_0:0:0_0:0:0_b/2
TATGGCCCTGGAGTGGAGATATGGGCCTGGAGTGGAGATATGAGCCTGGAGTGGAGATATGGCCCTGGAGTGGAGATATGGGCCTGGAGGTGGAGATATGGGCCTGGAGTGGAGTTATGGGCCTGGAGTGAAGTTATGGGCCTGGAGGTG
+
ffffffffffffffffffffffffffffffffffffffffffffffffffffffffffffffffffffffffffffffffffffffffffffffffffffffffffffffffffffffffffffffffffffffffffffffffffffff
@cA01~tA01_GU182360.1_109719_109936_0_1_0_0_0:0:0_0:0:0_c/2
GAGGAGCGACTGTATATTTATAGTATGAAATATGATGTGTTGATATGTGTCCCCGTGGAGATGAGACTAGCAAGGCTTATGACTCTACAAATGTTTCATCGTGGAATGACTCTGCCAGCTTTCCAGGTTGCAGAGAGTAAGAATATCACT
+
ffffffffffffffffffffffffffffffffffffffffffffffffffffffffffffffffffffffffffffffffffffffffffffffffffffffffffffffffffffffffffffffffffffffffffffffffffffff
@cA01~tA01_GU182360.1_116388_116315_1_0_0_0_0:0:0_0:0:0_d/2
CAGCTACTAGAGACAGAGGGACAGAGAAGAGGGAGGGAGACAGATGGAAGGACCTGCACCAGGAGTTATGGGCACAGAAAAGAACATGAAGACACAGAGAGGAAGCAGAGAGACAGACACCAGCGAAGGGAAGTCTCACTCATTCCAGGT
+
ffffffffffffffffffffffffffffffffffffffffffffffffffffffffffffffffffffffffffffffffffffffffffffffffffffffffffffffffffffffffffffffffffffffffffffffffffffff
@cA01~tA01_GU182360.1_32864_33042_0_1_0_0_0:0:0_0:0:0_e/2
GATGAGGGGATTGAGAGCAGCCTGGCCAACATAGTGAAACCGTGTCTCTGCTAAAAATCCAAAAATTAGCCATGCCTGGTGGCAGGCACCTGTAACGCCAGCTACTCAAGAGGCTGAGGCACGAGAATCGCTTGAACCTGGGAGGCGGAG
+
ffffffffffffffffffffffffffffffffffffffffffffffffffffffffffffffffffffffffffffffffffffffffffffffffffffffffffffffffffffffffffffffffffffffffffffffffffffff
@cA01~tA01_GU182360.1_42654_42819_0_1_0_0_0:0:0_0:0:0_f/2
GGTAGAAGACAGGCGTACAATGTCAGAGCTGTGAGATGCTGAGTCAACGCCTGAATCCAAGGTTTCCACCTCCCCAGGTTTCCAAAAGCGGATATAAGAGGGTTCTGTACTCACCGGTTTTGGAGCTTGGTTCAGTGGGTGAAGGCCAAC
+
ffffffffffffffffffffffffffffffffffffffffffffffffffffffffffffffffffffffffffffffffffffffffffffffffffffffffffffffffffffffffffffffffffffffffffffffffffffff
@cA01~tA01_GU182360.1_105104_105217_0_1_0_0_0:0:0_0:0:0_10/2
ATCACTTGGATCCAGGAGACGCAGGTTGCAGTGAGCCAAGATCGTGACACTGCACTGTAGCCTGGAAGACAGAGGGAGACTCTGTCTCAATAAATAAATGAACGAACAAACAAATAGATTTCATGCACAGATGCTTCCCAATGGATCATT
+
ffffffffffffffffffffffffffffffffffffffffffffffffffffffffffffffffffffffffffffffffffffffffffffffffffffffffffffffffffffffffffffffffffffffffffffffffffffff
@cA01~tA01_GU182360.1_97939_98012_0_1_0_0_0:0:0_0:0:0_11/2
CAGAAAATTACCACAAACATGGCAGCGGGAGAGAACACACTGACCCCTTCCACTTCTGGAGACAGAAATTGGATCCAGTTCTCCCTGTGCTGAAATCAAGGTGTCTACAGGGCTGCGTTCCCTCTGGAGAATCAGCGAATCAGTTCTCTT
+
ffffffffffffffffffffffffffffffffffffffffffffffffffffffffffffffffffffffffffffffffffffffffffffffffffffffffffffffffffffffffffffffffffffffffffffffffffffff
@cA01~tA01_GU182360.1_110137_110347_0_1_0_0_0:0:0_0:0:0_12/2
GGAAAAAATAAATCTAAACTTATTCTCACACTATAAAAACACTTCTTACTTTTTATCTAGTTATTGTACATTTTTTATGATTTATATTTAAAATTGAGAAATAAAAGTCATATACGGTCATCCTTTACTATTCGTGGGTGATTGGTTTCA
+
ffffffffffffffffffffffffffffffffffffffffffffffffffffffffffffffffffffffffffffffffffffffffffffffffffffffffffffffffffffffffffffffffffffffffffffffffffffff
@cA01~tA01_GU182360.1_126936_127064_0_1_0_0_0:0:0_0:0:0_13/2
AGCAAGAGAGAGGCATGTTCAGATTCGTGGTGTGAGGAAGAGCGATGCCCTAAGATGAAGACTGATGCCTTCAGATTCCAGCTGCTGGTACATGGGAGCTGGCAACCCGGTTTTGAGACAGGGCTGTTGTCTCCCTAGAAGATCCCCTCA
+
ffffffffffffffffffffffffffffffffffffffffffffffffffffffffffffffffffffffffffffffffffffffffffffffffffffffffffffffffffffffffffffffffffffffffffffffffffffff
@cA01~tA01_GU182360.1_64833_64994_0_1_0_0_1:0:0_1:0:0_14/2
GCTCTTTCTACCTTGCATGAGGCCCAGTGGATGCTTGCTCAAGAGCGGAACACGGCTTCCTGGAAATTGTTCTCACTAGAATTGGCACCTCACGTCCTTCACTATGACCAACTCAAAACACGTCTCAGATCCAACCTCCCGAACACAAGA
+
ffffffffffffffffffffffffffffffffffffffffffffffffffffffffffffffffffffffffffffffffffffffffffffffffffffffffffffffffffffffffffffffffffffffffffffffffffffff
@cA01~tA01_GU182360.1_118233_118428_0_1_0_0_1:0:0_0:0:0_15/2
GGGTGGCAGGGCCCAGAGGAAAGTCGGCCTGGAATGTTCCGTTGATGCTGCGCACTGCAGGGAGCCTACGTTCATGGGCCTCCCCTTCCCTGGATAGATGGTACATGTCATAGGAGCTCCGGGAGCTGCAGGACAAGGTCACATTCTCTC
+
ffffffffffffffffffffffffffffffffffffffffffffffffffffffffffffffffffffffffffffffffffffffffffffffffffffffffffffffffffffffffffffffffffffffffffffffffffffff
@cA01~tA01_GU182360.1_130388_130226_1_0_0_0_0:0:0_0:0:0_16/2
GGTGTCATCTCCCCACATAAGAGGATTTTTCTGAAACAGGAGGGAAGTCCTGTCGGGGAGTCTCTCATAAACTAGGAAGAGGGGACCCTTGGATACTCGGCCCACATTTCTGACCTCGCCCTCCCCGGCCTTTCTTTCCCTTTCCTGAGT
+
ffffffffffffffffffffffffffffffffffffffffffffffffffffffffffffffffffffffffffffffffffffffffffffffffffffffffffffffffffffffffffffffffffffffffffffffffffffff
@cA01~tA01_GU182360.1_20394_20216_1_0_0_0_0:0:0_0:0:0_17/2
CTGGGTGAAGGAGTGAGACTCTGTCTCCATAATTAATTAATTAATTAAAGAAACCAAACAAGGAGAAGGTTGGCTACCCTGAGATCAGCAAGGGTGGGATGATGATGCCACCACCAGGCTCCATCCACATAGGGAGGGGTTGATACTCCT
+
ffffffffffffffffffffffffffffffffffffffffffffffffffffffffffffffffffffffffffffffffffffffffffffffffffffffffffffffffffffffffffffffffffffffffffffffffffffff
@cA01~tA01_GU182360.1_84601_84406_1_0_0_0_1:0:0_0:0:0_18/2
TTGAAGGTGGAGGAAGACCACGAGCCACGAAGGGGCTGGAGAAATCAATGGAACTGATTCTCCCGAGTCTCCAGAGGGAATGCAGCCCTGCAGATGCATTGATTGTAGCCCAGGAAGAACAGGGTCTGATTTCTGTCTCCAGAAGTGGAA
+
ffffffffffffffffffffffffffffffffffffffffffffffffffffffffffffffffffffffffffffffffffffffffffffffffffffffffffffffffffffffffffffffffffffffffffffffffffffff
@rand_0_0_0_0_1_1_0:0:0_0:0:0_19/2
TTGTCGCCTCGACCTCTCAATATTGGTTATTTGTGGTAGGAATAGTTCTCTCAGACCCGACTGCCGAGTTCTTCAGTCGCGACACAAAACCACTTTAGACTTGTCTACGCGGTAAGTTGTACAGGCATTTACACGTCAGGTGGGAATCCG
+
ffffffffffffffffffffffffffffffffffffffffffffffffffffffffffffffffffffffffffffffffffffffffffffffffffffffffffffffffffffffffffffffffffffffffffffffffffffff
@cA01~tA01_GU182360.1_68473_68624_0_1_0_0_0:0:0_0:0:0_1a/2
CTCTGTCTCTCTAGGTCTCTGACCTCACTTTCTCACCTCTAGATATGTTTTCCCTTTTTGGATTGTTTTATTCTCTCTGACTCTCCTTGGACTAGTTGACTTGATGTTACTTTTTTTAAATTCTGAGTTTCTCACTTTGTGTCCTGTTCA
+
ffffffffffffffffffffffffffffffffffffffffffffffffffffffffffffffffffffffffffffffffffffffffffffffffffffffffffffffffffffffffffffffffffffffffffffffffffffff
@cA01~tA01_GU182360.1_114781_114627_1_0_0_0_0:0:0_0:0:0_1b/2
AGACACCTTGTCTTTGTGGGATGGGTCCTTCCTTTAGCCCTAGGCACCAAGGTGTGATAGCAGCCATAGAAATGTGGAAAGTGGGGAGAATCTTCTGAGCACAGGGAGGGAGGCACAGCTCCACATCCTCCTCTCTAAGGCGGCGCCTCC
+
ffffffffffffffffffffffffffffffffffffffffffffffffffffffffffffffffffffffffffffffffffffffffffffffffffffffffffffffffffffffffffffffffffffffffffffffffffffff
@cA01~tA01_GU182360.1_46314_46478_0_1_0_0_0:0:0_1:0:0_1c/2
CCTCTTATATGTTTGGAACTGTGAGTTCCTCAGTGTGATTGCAGCCTCAAGTAGACTAGGAAGTAAGCCAGTAAGGTTGGAGAGGTGGGCAGGGGTCAAGTGAAATGGAGAATTGTGGGCTAAGCAAAGGAGTGTGTTTTTTCTCCAGCA
+
ffffffffffffffffffffffffffffffffffffffffffffffffffffffffffffffffffffffffffffffffffffffffffffffffffffffffffffffffffffffffffffffffffffffffffffffffffffff
@cA01~tA01_GU182360.1_37757_37597_1_0_0_0_0:0:0_0:0:0_1d/2
TTGGTCAGATGTCAGGTTTCAGCACTTCCTTCTGCACAGAGAAGGGAAGTTTAACGACACTTTGCACCTCACTGGAGAGCACCATGATGGGGTTTCCAAGGCCAACTTCTCCATCGGTCCCATGATGGAAGACCTGGCAGGGACCTACAG
+
ffffffffffffffffffffffffffffffffffffffffffffffffffffffffffffffffffffffffffffffffffffffffffffffffffffffffffffffffffffffffffffffffffffffffffffffffffffff
@cA01~tA01_GU182360.1_5454_5334_1_0_0_0_1:0:0_0:0:0_1e/2
CCATCAGGGTCCAATCATCCAGGCCCAGACTGTATTTGGGGTAAAGGGGGATTCAGTACAGAGAAATAGTTGCTGTGGTGGGAAGAATAATTGTCCCCAGTGATGGCTACATGGTAATCCATGAACCCTGTGACTATTTATGTCATAGGG
+
ffffffffffffffffffffffffffffffffffffffffffffffffffffffffffffffffffffffffffffffffffffffffffffffffffffffffffffffffffffffffffffffffffffffffffffffffffffff
@cA01~tA01_GU182360.1_37616_37577_1_0_0_0_0:0:0_1:0:0_1f/2
GAGACAGTCATCCTGCAATGTTGGTCAGATGTCAGGTTTCAGCACTTCCTTCTGCACAGAGACGGGAAGTTTAACGACACTTTGCACCTCACTGGAGAGCACCATGATGGGGTTTCCAAGGCCAACTTCTCCATCGGTCCCATGATGGAA
+
ffffffffffffffffffffffffffffffffffffffffffffffffffffffffffffffffffffffffffffffffffffffffffffffffffffffffffffffffffffffffffffffffffffffffffffffffffffff
@cA01~tA01_GU182360.1_1516_1374_1_0_0_0_0:0:0_0:0:0_20/2
CCAAATTGCAGCTAGAGATAGCAACATTCACCTCACTTCCAGAACAAGTACACAGAAAATTATTAAGCATATGAAAGACTTGAAAAACATTTGTGTAGGCGGCGGGTGCATAAGGTTGGGTGTTGATATGAAACATTTAATAATTTCAAT
+
ffffffffffffffffffffffffffffffffffffffffffffffffffffffffffffffffffffffffffffffffffffffffffffffffffffffffffffffffffffffffffffffffffffffffffffffffffffff
@cA01~tA01_GU182360.1_108777_108887_0_1_0_0_0:0:0_0:0:0_21/2
AGGGAAATGCTGAGTGAGGGAGGGAAATGCTGAGTGAGGGAGGGTGCTCACGTTTTCCAGGACTGTTTGGGAATAACACTAGCCACGAGGCTGGGCCGAGGAGCACCTACCTCGCTGTTGGCTGTTCTGTTCCCTGCAGGCTCTTGGTCC
+
ffffffffffffffffffffffffffffffffffffffffffffffffffffffffffffffffffffffffffffffffffffffffffffffffffffffffffffffffffffffffffffffffffffffffffffffffffffff
@cA01~tA01_GU182360.1_8875_8680_1_0_0_0_0:0:0_0:0:0_22/2
CGAGTGACCCACTGCCCGTTTCTGTCACAGGTGAGAAAACACCATGCCTGTCCCATGTCTTGTGATCCTAGAGCCATAGCTGAGGAGCTTCCTGCTGATGATGGAGAGAAGCATGGACAGATGCCGAGACAGAACACACAGCATGGGTGT
+
ffffffffffffffffffffffffffffffffffffffffffffffffffffffffffffffffffffffffffffffffffffffffffffffffffffffffffffffffffffffffffffffffffffffffffffffffffffff
@cA01~tA01_GU182360.1_113243_113153_1_0_0_0_0:0:0_0:0:0_23/2
ATAGGCATGGGGTGGAGACATGGGCCGGGAGTGGAGATATGGGACTGGAGTGGAGATACGGGCGTGGGGTGGAGATATGTGCCTGGAGGTGGAGATATGGGCGTGGGTTGGAGATATGGGCCTGGAGTGGAGATATGGGCGTGGGGTGGA
+
ffffffffffffffffffffffffffffffffffffffffffffffffffffffffffffffffffffffffffffffffffffffffffffffffffffffffffffffffffffffffffffffffffffffffffffffffffffff
@cA01~tA01_GU182360.1_4522_4668_0_1_0_0_0:0:0_0:0:0_24/2
TACAGCAAGTGTCAGCTGAGAACTTTGAGCAGGTGCTGAAGAAGCGACTCTTACTAGATTTTAACACTGCAAAATTACTTACATAAAAGAACACAAGGTAGACACAGGATGGAGGGCATGATCAGCTAATGCATGAACCATAATAAACAA
+
ffffffffffffffffffffffffffffffffffffffffffffffffffffffffffffffffffffffffffffffffffffffffffffffffffffffffffffffffffffffffffffffffffffffffffffffffffffff
@cA01~tA01_GU182360.1_65275_65408_0_1_0_0_0:0:0_0:0:0_25/2
CAGGGCCTATGAAAACGGTGTTTCGGAATACTCTGTTGTAGAGCTCAGGGACAGGCATCCCGTCTTCTTTGGACAGACTGAATTCGTTAAACCCAAGACGAGAGCGACACTGAAGAGCCACATGTTCTCCTTCAGACACCACAGGGCTGG
+
ffffffffffffffffffffffffffffffffffffffffffffffffffffffffffffffffffffffffffffffffffffffffffffffffffffffffffffffffffffffffffffffffffffffffffffffffffffff
@cA01~tA01_GU182360.1_34910_34780_1_0_0_0_0:0:0_0:0:0_26/2
GAAATATTGGCCTGGAGTGGAGATATGGGCTTGTGGTGGGGATATGGGCTTGTGGTGGGGATCTGGGCTTGGAGGCTGGGTCTCTGCACAGCCGACAGCCCTGTTCTTGGGTGCAGGTAGGCACTGAGGGTGAGTTTAACTTCAGTCCAG
+
ffffffffffffffffffffffffffffffffffffffffffffffffffffffffffffffffffffffffffffffffffffffffffffffffffffffffffffffffffffffffffffffffffffffffffffffffffffff
@rand_0_0_0_0_1_1_0:0:0_0:0:0_27/2
TCAACGGATCAGACAAGGAGCGATTGGACTAGGTCAGTTCCCGGCACACTAAAATCGGTAGCCTGCGAGAAGCGGCGTTCCAACATCTATGCTACGTATAGGTTAGACCTAAGTTGCTGGCTGAACCCAGAAGTGCAAAAACGCTAATGC
+
ffffffffffffffffffffffffffffffffffffffffffffffffffffffffffffffffffffffffffffffffffffffffffffffffffffffffffffffffffffffffffffffffffffffffffffffffffffff
@cA01~tA01_GU182360.1_38450_38637_0_1_0_0_0:0:0_0:0:0_28/2
ATCTATTAATGAATCAATCAATCATCATCTATGTATCTTTAACCTATTATCTATCATCTACCTATTTATCATCTATCTATATCTATCCATCTATCATCTGTCTTGCTCTGCCTCTCGGTCTCTCTAGTTCTCTTTGGAATCTCTGCAATT
+
ffffffffffffffffffffffffffffffffffffffffffffffffffffffffffffffffffffffffffffffffffffffffffffffffffffffffffffffffffffffffffffffffffffffffffffffffffffff
@cA01~tA01_GU182360.1_131096_131254_0_1_0_0_0:0:0_0:0:0_29/2
ATCATTGGCGACAGTTATTCTTCCCACCACAGCGCCCATTTCCCCTGTATTCAATCTCCCTTGACCCCAAATACAGTTGGGGCCTGGGTGATGGGACCCTGATGGACACCCCCACCAGAAGCTCTGGGATTCAGGAGGTGGGACAGTGAG
+
ffffffffffffffffffffffffffffffffffffffffffffffffffffffffffffffffffffffffffffffffffffffffffffffffffffffffffffffffffffffffffffffffffffffffffffffffffffff
@cA01~tA01_GU182360.1_66148_66036_1_0_0_0_0:0:0_1:0:0_2a/2
TCCATCAGCTTTGAAGGTGGAGGAAGGCCATGAGCCATGAATGCAGGTGGCCTATAGAGGCTGGAAAAGTCAAGGAACTGATTCTCCTGGGTCTCCAGAGGGAACGCAGCCCTGCAGATGCCTTGATTTTAGCGCTCAAAAAACAGGGTC
+
ffffffffffffffffffffffffffffffffffffffffffffffffffffffffffffffffffffffffffffffffffffffffffffffffffffffffffffffffffffffffffffffffffffffffffffffffffffff
@cA01~tA01_GU182360.1_120620_120547_1_0_0_0_0:0:0_0:0:0_2b/2
TTATGAGATTCGCCCACCTCGGGCTCTCAGAGTTCTAGGATGACAGACGTGAGCCACCTCGCCCGGCCTAAAAGCCATTTTAATGGGGTGAGATGAAAACTCACTTTGATTTTAATTCGCGTTTCTCTGATGATGAGTGATACTGAGCAC
+
ffffffffffffffffffffffffffffffffffffffffffffffffffffffffffffffffffffffffffffffffffffffffffffffffffffffffffffffffffffffffffffffffffffffffffffffffffffff
@cA01~tA01_GU182360.1_118507_118333_1_0_0_0_1:0:0_0:0:0_2c/2
AGGAAGATCCCCCCTGAGGAAACTGCCCCTTCTCCTTCCAGGTCTATATGAGAAACCTTCTCTCTCAGCCCAGCCGGGCCCCACGGTTCAGGCAGGAGAGAATGTGACCTTGTCCTGCAGCTCCCGGAGCTCCTATGACATGTACCATCT
+
ffffffffffffffffffffffffffffffffffffffffffffffffffffffffffffffffffffffffffffffffffffffffffffffffffffffffffffffffffffffffffffffffffffffffffffffffffffff
@cA01~tA01_GU182360.1_8990_9107_0_1_0_0_0:0:0_0:0:0_2d/2
GATCCACCTGCCTTGGCCTCTCAAAGTGTTGGGATTACAACAGTGAGCCACCGTGCCCAGCCTATAAATGTATTTATGAACAGTAGACTTCACACTTAAAAATGGTAAAGGTGGTAAATTACATAGGTATATTTCACCTCAATAAATATT
+
ffffffffffffffffffffffffffffffffffffffffffffffffffffffffffffffffffffffffffffffffffffffffffffffffffffffffffffffffffffffffffffffffffffffffffffffffffffff
@cA01~tA01_GU182360.1_97576_97757_0_1_0_0_0:0:0_1:0:0_2e/2
TAATCCCCACTCCCCTCTTCCTCCACCTCTCATGTGGACCCTTGTGATTACACTGAGCCCAGTGGGACAGTCCAGGCTGTCTCCCCATCTCAATGTCAACTCATCAACAACCTGAGCTCCACCTTCCCCTTCAGTCCCCTGCCCTGTAAC
+
ffffffffffffffffffffffffffffffffffffffffffffffffffffffffffffffffffffffffffffffffffffffffffffffffffffffffffffffffffffffffffffffffffffffffffffffffffffff
@rand_0_0_0_0_1_1_0:0:0_0:0:0_2f/2
GCTAGGGGTTTATTTAGGCGTCTCCGCTGACCCCTGCGTGCGTACCAGTTTAATTGCGCGGTTTTTATCGTGGCATTGAAAATGCCCAGCTGTGACCTTTATCTTCGAGAATATTTACGCGCCTGGCTGATACGAACCGGCAGTGTTGCA
+
ffffffffffffffffffffffffffffffffffffffffffffffffffffffffffffffffffffffffffffffffffffffffffffffffffffffffffffffffffffffffffffffffffffffffffffffffffffff
@cA01~tA01_GU182360.1_53322_53180_1_0_0_0_1:0:0_0:0:0_30/2
AAAGACATAAACACACAGAGAATGAGCCAGAGGAAGGAGATTGAGAGACTCACAGACACATAAAGAGAGAGAAAAGAGGGCAGAGGAGTGGTGAGAATGATGGAAGGGAGCAGAGAAAAGCACTAAAATTAGACTCCTGAGGGAGAGGCA
+
ffffffffffffffffffffffffffffffffffffffffffffffffffffffffffffffffffffffffffffffffffffffffffffffffffffffffffffffffffffffffffffffffffffffffffffffffffffff
@cA01~tA01_GU182360.1_84480_84396_1_0_0_0_0:0:0_0:0:0_31/2
ACTGTGGGCTTTGAAGGTGGAGGAAGACCACGAGCCACGAAGGGGCTGGAGAAATCAATGGAACTGATTCTCCCGAGTCTCCAGAGGGAATGCAGCCCTGCAGATGCATTGATTGTAGCCCAGGAAGAACAGGGTCTGATTTCTGTCTCC
+
ffffffffffffffffffffffffffffffffffffffffffffffffffffffffffffffffffffffffffffffffffffffffffffffffffffffffffffffffffffffffffffffffffffffffffffffffffffff
@cA01~tA01_GU182360.1_110463_110604_0_1_0_0_0:0:0_0:0:0_32/2
TCAAGAAAAAAAAATAGCAAGTAGCCTATAATAACAAATTAGAGGGCTCTGGCTACTAAATTTAAAGGGTTTTATAAGGCTACATGAAGTGCAGCATCCTCAAGAGTGTGGACACAGAGAGCCCCTTAGCAGAAACAGTGTCTAAAATAC
+
ffffffffffffffffffffffffffffffffffffffffffffffffffffffffffffffffffffffffffffffffffffffffffffffffffffffffffffffffffffffffffffffffffffffffffffffffffffff
@cA01~tA01_GU182360.1_79431_79665_0_1_0_0_0:0:0_0:0:0_33/2
TTTTTTTTGAGACTCAGTCTTGCTCTGTCACCCAGGCTGGAGTGCAGTGGCACAATCTCGGTGTACTGCAACCTCTGCCTCCTGGGTTCAAGCGATTCCCCTGCCTCAGTCTCCAGAGTAGCTGGGACTACAAGTGTGCGCCACCAAACT
+
ffffffffffffffffffffffffffffffffffffffffffffffffffffffffffffffffffffffffffffffffffffffffffffffffffffffffffffffffffffffffffffffffffffffffffffffffffffff
@cA01~tA01_GU182360.1_99047_99187_0_1_0_0_0:0:0_0:0:0_34/2
TCCTTGGGTTCTTCTGGTAGGAACACTTTGTGGAGGTAAAACAGAAATGAAACTTCTAACCTGTGCCAGGTCTCTGAGCAAAGTCAGCATGGAAGGACACCTCTCTCTGGGACATGTCTGTCTGTCTGAGTGTCTCCTTTACCTCTTTCT
+
ffffffffffffffffffffffffffffffffffffffffffffffffffffffffffffffffffffffffffffffffffffffffffffffffffffffffffffffffffffffffffffffffffffffffffffffffffffff
@cA01~tA01_GU182360.1_38350_38178_1_0_0_0_0:0:0_1:0:0_35/2
CCAGGAGAACCCAAGGACACCCATATTTCTGACCTGAGTTGGGCCCTGTGGCCTCAGGCCTTGTGGCACCTACAGATACCGTGTTTATTCTGACACCTCTGCCTTCCATGTAATGGAGAGTAACCGTCCCAGGATATCATGGCCCCAGAA
+
ffffffffffffffffffffffffffffffffffffffffffffffffffffffffffffffffffffffffffffffffffffffffffffffffffffffffffffffffffffffffffffffffffffffffffffffffffffff
@cA01~tA01_GU182360.1_107310_107432_0_1_0_0_1:0:0_0:0:0_36/2
GCTGAGTGCTTCCTGTGGCTCCAGGGTACAAAACCCAGGCTGGGCTGCTTTCTGGCTTCCCCCAGCTACACTGCAAATGGGGTGACTCCACATGTCTCGAGCAGCTTTTCTGAGCCTTGGGGAACTGGCTCACATTGAAATGTAGGCTTC
+
ffffffffffffffffffffffffffffffffffffffffffffffffffffffffffffffffffffffffffffffffffffffffffffffffffffffffffffffffffffffffffffffffffffffffffffffffffffff
@cA01~tA01_GU182360.1_101532_101367_1_0_0_0_0:0:0_0:0:0_37/2
TCGAGATCACCCTGGCCAACATGTGGGAAATTCATCTTTACTAAACAGACAAGAAAAATTAGCCGAGCATGCTGGCATGCACCTGTAGTCCTAGCTACTTGGGAGGCTGAGGCAGGAGAAGCACTTAAAGCCAGGAGGCAGAGGTTGCAC
+
ffffffffffffffffffffffffffffffffffffffffffffffffffffffffffffffffffffffffffffffffffffffffffffffffffffffffffffffffffffffffffffffffffffffffffffffffffffff
@cA01~tA01_GU182360.1_63301_63487_0_1_0_0_0:0:0_0:0:0_38/2
TATACTTGGTTCAATAAACACCTGTAAACCCCGCAGATATGGAGGAGTGACCGTATATTTATATTATGAAAGATGATGTGTTGATATGTGTCCCCATGGAGATGAGACTAACAAGGCCTATGATTCTACAAATGTTTCATTGTGGAATGA
+
ffffffffffffffffffffffffffffffffffffffffffffffffffffffffffffffffffffffffffffffffffffffffffffffffffffffffffffffffffffffffffffffffffffffffffffffffffffff
@cA01~tA01_GU182360.1_95905_96010_0_1_0_0_0:0:0_0:0:0_39/2
TCAACTCCAGGCTCATATATCCACTCCAGGCTCATATCTCCACTCCAGGCCCATATTTCCACTCCAGGCTTCTATCTCCTCTCCAGGCCCATATCTCCTTTCCAGGCTTGTATGTCTGCTCCAGGCCCGTATCTCCACCCCAGGCCCATA
+
ffffffffffffffffffffffffffffffffffffffffffffffffffffffffffffffffffffffffffffffffffffffffffffffffffffffffffffffffffffffffffffffffffffffffffffffffffffff
@cA01~tA01_GU182360.1_16649_16724_0_1_0_0_0:0:0_0:0:0_3a/2
CAGAGGACTCAGGTTACCAAATTTTAAGGGGTTCTATAAGTTTATATAAAATGCAGCATCCTCATGAGAGGGGATACAGAGAACCACTGGACAGAAAACTGTGTCTAAAATACATCTGTGGATACACAGTCCCTTTATAGTTGACAAAGG
+
ffffffffffffffffffffffffffffffffffffffffffffffffffffffffffffffffffffffffffffffffffffffffffffffffffffffffffffffffffffffffffffffffffffffffffffffffffffff
@cA01~tA01_GU182360.1_16218_16459_0_1_0_0_0:0:0_0:0:0_3b/2
TTATTTTTTATCTTGTTGTTGTAAATTTTTTATGCTTTATTTTTAAGATTGACAAATAAAAATTATATACCATGGTCCTTCACTATACCTGGGTGATTGGTTCCAGGATCCCCATTCAGATACCAAAATCTGCAGATGCTCAAGCCCCTT
+
ffffffffffffffffffffffffffffffffffffffffffffffffffffffffffffffffffffffffffffffffffffffffffffffffffffffffffffffffffffffffffffffffffffffffffffffffffffff
@cA01~tA01_GU182360.1_80420_80327_1_0_0_0_0:0:0_0:0:0_3c/2
GGTCGTCGAAAGAACCTGGGAAGGAGAGAGATTGAAGAGATGTTGGTCAAAGGATGCAAAATTTCAGTTAGAAGAAATCGGTTCAAGAGATCTATTGTATGTCTTGGTGACTCCATTTAATAGCAACATATGGTGTATTGAACATTACTA
+
ffffffffffffffffffffffffffffffffffffffffffffffffffffffffffffffffffffffffffffffffffffffffffffffffffffffffffffffffffffffffffffffffffffffffffffffffffffff
@cA01~tA01_GU182360.1_95452_95267_1_0_0_0_0:0:0_1:0:0_3d/2
CATGTTCCGCTCTTGAGCGAGCACCCACTGGGCCTCACGCAAGGTAGAAAGAGCCTGCGTACGTCACCCTCCCATGATGTGGTCAACATGTAAACCGCATGGGCAGGGCGCCAAATAACATCCTGTGCGCTGCTGAGCTGAGCTGGGGCG
+
ffffffffffffffffffffffffffffffffffffffffffffffffffffffffffffffffffffffffffffffffffffffffffffffffffffffffffffffffffffffffffffffffffffffffffffffffffffff
@cA01~tA01_GU182360.1_14628_14831_0_1_0_0_0:0:0_0:0:0_3e/2
GAAGGGCGAGTGATTTTTCTCTGTGTGAAAACGCAGTGATTCAACTGTGCGTATGTCACCTCCTGAGGGTCTTGTTCATCAGAGTCCTGGAGGGAGGGAAATGCTGAGTGAGGGAGGGTGCTCACATTTTCCAGGACTCTTTGGGAATAA
+
ffffffffffffffffffffffffffffffffffffffffffffffffffffffffffffffffffffffffffffffffffffffffffffffffffffffffffffffffffffffffffffffffffffffffffffffffffffff
@cA01~tA01_GU182360.1_119330_119577_0_1_0_0_0:0:0_0:0:0_3f/2
AGATGTGGAGTCAACCTACCTGCCCATCAGTGGATGAATGGATAGAGAGAATGTAGTACATACGCACAGCGGAGACTACTCATCCATAGAAAGAATAACATCCTGATATTTGCAGCCACATGGATGGAACTGGAAGTCATTACAAATATT
+
ffffffffffffffffffffffffffffffffffffffffffffffffffffffffffffffffffffffffffffffffffffffffffffffffffffffffffffffffffffffffffffffffffffffffffffffffffffff
@cA01~tA01_GU182360.1_33587_33433_1_0_0_0_0:0:0_0:0:0_40/2
ATAATTGCATAATCCTTCCCTGGGAATTTAAATCATTTTAACTGGTTCTGCTGTAATACTAGAAATACAAGCATGAAAAATTCTAATGGTTTATTAGTCACAATGACTCTGAAAACCTTAATAATACCTATTAAATATTTTGCATATTAC
+
ffffffffffffffffffffffffffffffffffffffffffffffffffffffffffffffffffffffffffffffffffffffffffffffffffffffffffffffffffffffffffffffffffffffffffffffffffffff
@cA01~tA01_GU182360.1_42407_42282_1_0_0_0_1:0:0_0:0:0_41/2
TCTCCACTAAAAATATAAAAATTAGCTGAGCATGGTGGTCAGCACCTGTAATACCACTACTCAGGAGTTTGAGGCAAGAGAAGTGATTGAACCCAGGAGGCTGTGGTGGCAGTGAACCGAGATTGCACCTCTGCACTCCAGCCTGGGTGA
+
ffffffffffffffffffffffffffffffffffffffffffffffffffffffffffffffffffffffffffffffffffffffffffffffffffffffffffffffffffffffffffffffffffffffffffffffffffffff
@cA01~tA01_GU182360.1_35654_35565_1_0_0_0_0:0:0_1:0:0_42/2
TAGTAGGAGTCTCTTACTCAGCACTTGCTCAAAGTTCTCAGCTGACACTTTTGTTGTAGGGACACACCTTGTGTTTGCGGGATGGGTCCTTCCTTTAGCCCTGGGCACCAAGGTGTGATAGCAGCCATAGAAACTTGGAAAGCGAGGAGA
+
ffffffffffffffffffffffffffffffffffffffffffffffffffffffffffffffffffffffffffffffffffffffffffffffffffffffffffffffffffffffffffffffffffffffffffffffffffffff
@cA01~tA01_GU182360.1_84671_84538_1_0_0_0_0:0:0_0:0:0_43/2
CTGTCTCCAGAAGTGGAAGGGGTCAGTGTGTTCTCTCCTGTCGCCATGTTTGTGATAATTTTCTCCAGCAACAACAGGAAACCAACACAGGAACCCAGGTGAAGGACAAGTTAAAAAACCAAACAAGAAGGTTGGCTACCCTGAGATCAG
+
ffffffffffffffffffffffffffffffffffffffffffffffffffffffffffffffffffffffffffffffffffffffffffffffffffffffffffffffffffffffffffffffffffffffffffffffffffffff
@cA01~tA01_GU182360.1_111794_111625_1_0_0_0_0:0:0_0:0:0_44/2
AAACTGCATGGGCAGGGCGCCAAATAACATCCTGTGTGCTGCTGAGCTGAGCTGGGGCGCGGCCGCCTGTCTGCACCGGCAGCACCATGTCGCTCATGGTCATCATCATGGCGTGTGTTGGTGAGTCCTGGAAGGGAATAGAGGGAGGGA
+
ffffffffffffffffffffffffffffffffffffffffffffffffffffffffffffffffffffffffffffffffffffffffffffffffffffffffffffffffffffffffffffffffffffffffffffffffffffff
@cA01~tA01_GU182360.1_58873_58657_1_0_0_0_0:0:0_0:0:0_45/2
CCTTCCACAAACAGTGAACAAGATGCATTTGGCCTCTGCCCTTGGGACACTGATATTGCAGATGGTTAAATGGGAGGGCAGAAAATGAACGCACAAGTGGATCTATAAATGAATGGTCCATTGGGAAGCATCTGTGCATGAAATCTATTT
+
ffffffffffffffffffffffffffffffffffffffffffffffffffffffffffffffffffffffffffffffffffffffffffffffffffffffffffffffffffffffffffffffffffffffffffffffffffffff
@cA01~tA01_GU182360.1_96480_96425_1_0_0_0_0:0:0_1:0:0_46/2
GCAGGGTGCCCTGGTTTGCCTGCAGCTGGATGGTCCATCATGATCTTTCTTTCTAGGGTTCTTCTTGGTCCAGAGGGCCGGTCCACACGTGGGTGAGTCCTTCCCCAAACCTTAGGGTGTCATCTCCCCACATAAGAGGATTTTCCTGAA
+
ffffffffffffffffffffffffffffffffffffffffffffffffffffffffffffffffffffffffffffffffffffffffffffffffffffffffffffffffffffffffffffffffffffffffffffffffffffff
@cA01~tA01_GU182360.1_25187_25025_1_0_0_0_0:0:0_0:0:0_47/2
CTAAAATCCATTTTAATGGGGTGAGATGAAAACTCACTTTGATTTTAATTTGTGTTTCTCTGATGATGAGTGAAACTGAGCACTTTTTAGTATGTGGGGAAATTTCATGTGTTTTGCTCCTTTTTCAATTAAATCGTTTGTTTTATTGAG
+
ffffffffffffffffffffffffffffffffffffffffffffffffffffffffffffffffffffffffffffffffffffffffffffffffffffffffffffffffffffffffffffffffffffffffffffffffffffff
@cA01~tA01_GU182360.1_102073_102326_0_1_0_0_0:0:0_0:0:0_48/2
AGTGAAACTCCATCTCAACATAAATAAATAAATAAAATAAAGTAAAGTAAAATGGCTTTTACTGCAAGACAGGCAAAACAAATGCTGGCAAGATGGTAGAGAAAGGAGAACCCTGGTACCCTGTTGGTAGGAATGTAAATTAGTACAACT
+
ffffffffffffffffffffffffffffffffffffffffffffffffffffffffffffffffffffffffffffffffffffffffffffffffffffffffffffffffffffffffffffffffffffffffffffffffffffff
@cA01~tA01_GU182360.1_119540_119337_1_0_0_0_0:0:0_0:0:0_49/2
CCACGTGATCCACCCGCCTCAGGCTCCCAAAGTGCTGGGATTACAGGCATGAGCCACCGCGCCCGGCCACGTTTACCAATTTTAAGTGTAAGGTCTAGTGGTCATAAATACATACATATAAATTTTTTGTTTGTTTGTTTTATCCTCCAC
+
ffffffffffffffffffffffffffffffffffffffffffffffffffffffffffffffffffffffffffffffffffffffffffffffffffffffffffffffffffffffffffffffffffffffffffffffffffffff
@cA01~tA01_GU182360.1_100675_100516_1_0_0_0_0:0:0_0:0:0_4a/2
TATGAGAAACCTTCTCTCTCAGCCCAGCCGGGCCCCAAGGTTCAGGCAGGAGAGAGCGTGACCTTGTCCTGCAGCTCCCGGAGCTCCTATGACATGTACCATCTATCCAGGGAGGGGGGAGCCCATGAACGTAGGCTCCCTGCAGTGCGC
+
ffffffffffffffffffffffffffffffffffffffffffffffffffffffffffffffffffffffffffffffffffffffffffffffffffffffffffffffffffffffffffffffffffffffffffffffffffffff
@cA01~tA01_GU182360.1_63344_63195_1_0_0_0_0:0:0_0:0:0_4b/2
ATGTAGTTTTCCATCCTTCAAATAAACATGTCTGCCCCCATGGTTTCGGTAATGGGACTCTTTTCTTGCCTAAGGCTTCCGGTGTTATCAGTACCATGTCCATATAATCCCATCTGTTCCCCACTGAGTTCTCATCCCCGGACTCTGAGT
+
ffffffffffffffffffffffffffffffffffffffffffffffffffffffffffffffffffffffffffffffffffffffffffffffffffffffffffffffffffffffffffffffffffffffffffffffffffffff
@cA01~tA01_GU182360.1_27583_27381_1_0_0_0_0:0:0_0:0:0_4c/2
CCTTCCACAAACGGTGAACAAGATGCATTTGGCTTCTGCCCTTGGGACACTGATATTGCAGATGGTTAAATGGGAGGGCAGAAAATGAATGCACAAGTGGATCTATAAATGAATGATCCATTGGGAAGCATCTGTGCATGAAATCTATTT
+
ffffffffffffffffffffffffffffffffffffffffffffffffffffffffffffffffffffffffffffffffffffffffffffffffffffffffffffffffffffffffffffffffffffffffffffffffffffff
@cA01~tA01_GU182360.1_95646_95817_0_1_0_0_0:0:0_0:0:0_4d/2
ACTTCATGCCCTTAACTCCACCTCCGGGCCCATAACTCCACCTCTAGGCCCATATCTCCACTCCAGGCCCATATCTCCACTTCAGGCCCATATCTCTACTGCAGGCCCATAACTCCACCTCCAGGCCCATATCTCCACTCCAGGCCCATC
+
ffffffffffffffffffffffffffffffffffffffffffffffffffffffffffffffffffffffffffffffffffffffffffffffffffffffffffffffffffffffffffffffffffffffffffffffffffffff
@cA01~tA01_GU182360.1_108835_108688_1_0_0_0_0:0:0_0:0:0_4e/2
GATGGGAACTCAGAGCTATTCATGGGATGGGTCCTTGAGCTCAGAGAGATAGAATGTCTGAGTCTGCTGTTGGCAACTGAGGGACCTCAGGCACCTATGGCCTCCCCCTGTTTGTTGGTATCTGCTTATGAAATGAGGACCCAGAAGTGC
+
ffffffffffffffffffffffffffffffffffffffffffffffffffffffffffffffffffffffffffffffffffffffffffffffffffffffffffffffffffffffffffffffffffffffffffffffffffffff
@cA01~tA01_GU182360.1_88529_88654_0_1_0_0_1:0:0_0:0:0_4f/2
CGGTTGCTAATCAGCTAACCTTAAAAGGAGGGTATCCTAGATGATTTTAGGGAAATTATGATGGATTATCTTGGTGTTTCCAATAGAATGCCAAAGTCCTTAAAAGATGAGGAAGAAGGCAGAGCAGCATTCAGAGAAAGAGGTGTGGAC
+
ffffffffffffffffffffffffffffffffffffffffffffffffffffffffffffffffffffffffffffffffffffffffffffffffffffffffffffffffffffffffffffffffffffffffffffffffffffff
@cA01~tA01_GU182360.1_50862_50689_1_0_0_0_0:0:0_0:0:0_50/2
CTTTTCATGGGCCCTGTGACCCCAGCACACGCAGGGACCTATACATGTCGGGGTTCACAACCACACTACCCCAGTGGGTGGTCGGCACCCAGCAACCCCCTGGAGATCACGGTCACAGGTCAGAGGGCTCCTGTCTGGGATTCTCCTTGT
+
ffffffffffffffffffffffffffffffffffffffffffffffffffffffffffffffffffffffffffffffffffffffffffffffffffffffffffffffffffffffffffffffffffffffffffffffffffffff
@cA01~tA01_GU182360.1_122285_122086_1_0_0_0_0:0:0_0:0:0_51/2
GGAGCTGAGACCTCCTACAAGCTAGAAGAATGATTGCCAATCTGACATCCTTCTCAGGAAAAACGCAATGTTTGTTCTGCTTGCATTCCTAACTGGAGGATAAATTCCTGGGGGCTTGAGAGAGGGAAGGGAAGCGAACATCTGATGAGG
+
ffffffffffffffffffffffffffffffffffffffffffffffffffffffffffffffffffffffffffffffffffffffffffffffffffffffffffffffffffffffffffffffffffffffffffffffffffffff
@cA01~tA01_GU182360.1_16166_16301_0_1_0_0_0:0:0_0:0:0_52/2
TGGCATAGTGAAGCTGGGCACCGTGGCTCACGCCTGTAATCCCAGCACTTTGGGAGGCTGAGCTGGGTAGATCACAAGGTCAGGAGTTCAAGACCAGCTGGTCCAACATTCTGAAACCCCATCTCTACTAAAAATATACACACAAAAAAA
+
ffffffffffffffffffffffffffffffffffffffffffffffffffffffffffffffffffffffffffffffffffffffffffffffffffffffffffffffffffffffffffffffffffffffffffffffffffffff
@cA01~tA01_GU182360.1_88312_88171_1_0_0_0_0:0:0_0:0:0_53/2
TGGTGTGTTTGTAGAGAAGTTCTACTTGCCAAGGAATGAGCTCCTGTCTGTCATGATCCAACCCTGGTTGACTTAGTGGAACAAGAGCTTTGCGGTAAGAGAGAACGTAGTTCATCCGTGCACATGACACTTCCACTTACTCGTTCAGCC
+
ffffffffffffffffffffffffffffffffffffffffffffffffffffffffffffffffffffffffffffffffffffffffffffffffffffffffffffffffffffffffffffffffffffffffffffffffffffff
@cA01~tA01_GU182360.1_86503_86336_1_0_0_0_0:0:0_1:0:0_54/2
GCTAGATCCTCTGGATGTTCTCTTTTTAGGTTTTGTTTTATGCTTTTTGTTTTTTTGACATAGCGTTTCATTCTTGTTGCCCAAGCTGGAGTGCAATGGCACCACCTGGGCTCACTGCAACCTCTACCTCCAGGATTCAAGTGATTCTCC
+
ffffffffffffffffffffffffffffffffffffffffffffffffffffffffffffffffffffffffffffffffffffffffffffffffffffffffffffffffffffffffffffffffffffffffffffffffffffff
@cA01~tA01_GU182360.1_129932_129862_1_0_0_0_0:0:0_0:0:0_55/2
TGGAGATATGGGTCTGATGTGGAGATATGGGCCTGGAGTGGAGATAGGGGCCTGGAGTGGAGATAGGGGCCTGGAGTGGAGATATGGGCCTGGAGTGGAGATCTGGGCCAGGAAGTGTTGATCTGGGCCTGGAGCCTGGGTCTCTCCACA
+
ffffffffffffffffffffffffffffffffffffffffffffffffffffffffffffffffffffffffffffffffffffffffffffffffffffffffffffffffffffffffffffffffffffffffffffffffffffff
@cA01~tA01_GU182360.1_93834_93985_0_1_0_0_0:0:0_0:0:0_56/2
TTGAGAAATAAAAATTATATACAGTCATCCCTCACTATTCGTGGGTGATTGGTTTCAGGATCTCCACTCAGATAGCACAATCTGCAGATGCTCAAGCCTCTTACATGAAATGGCACAGCATTTGCAAATAACCCATGCACATCCTCCTGT
+
ffffffffffffffffffffffffffffffffffffffffffffffffffffffffffffffffffffffffffffffffffffffffffffffffffffffffffffffffffffffffffffffffffffffffffffffffffffff
@cA01~tA01_GU182360.1_27827_28023_0_1_0_0_0:0:0_0:0:0_57/2
GAGGTGAATCCAATGGCTGTGAGTGTCAAACACACACTCCTTGTTGCTCCTTAGTTTCCTGTGTACCCAGTGTGCTCTCCGTCTCTCTACAGTCGTCTTGTCATTCTCCCCACATCATTCCCAGCATTTGAGGCAGAGCCTCTTCCTTCC
+
ffffffffffffffffffffffffffffffffffffffffffffffffffffffffffffffffffffffffffffffffffffffffffffffffffffffffffffffffffffffffffffffffffffffffffffffffffffff
@cA01~tA01_GU182360.1_57827_57727_1_0_0_0_1:0:0_0:0:0_58/2
TGGGCCCAACACAGGGCTCAGTGAAATCTCTTCATCTCTCATTTTATGGAGCTGAGACCTCCTACAAGCTAGAAGAATGATTGCCAATCTGACATCCTTCTCAGGAAAAATGCAATGTTTGTTCTACCTGCATTCCTAACTGGAGGATAA
+
ffffffffffffffffffffffffffffffffffffffffffffffffffffffffffffffffffffffffffffffffffffffffffffffffffffffffffffffffffffffffffffffffffffffffffffffffffffff
@cA01~tA01_GU182360.1_127234_127139_1_0_0_0_0:0:0_0:0:0_59/2
TCTGAAGGCATCAGTCTTCATCTTAGGGCATCGCTCTTCCTCACACCACGAATCTGAACATGCCTCTCTCTTGCTTACAAATGTCTAAGGTCCCCACTGCCTGCTGGAGAGAAAACACACTCCTTTGCTTAGCCCACAATTCTCCATTTC
+
ffffffffffffffffffffffffffffffffffffffffffffffffffffffffffffffffffffffffffffffffffffffffffffffffffffffffffffffffffffffffffffffffffffffffffffffffffffff
@cA01~tA01_GU182360.1_126931_126989_0_1_0_0_0:0:0_0:0:0_5a/2
TTCCAGCTGCTGGTACATGGGAGCTGGCAACCCGGTTTTGAGACAGGGCTGTTGTCTCCCTAGAAGATCCCCTCAAGGCCTGACTGTGGTGCTCGTGGACAGAAGACAACTTTGGATCTGGGCTCAGCATTTGGAAGTTCTATGTACATG
+
ffffffffffffffffffffffffffffffffffffffffffffffffffffffffffffffffffffffffffffffffffffffffffffffffffffffffffffffffffffffffffffffffffffffffffffffffffffff
@cA01~tA01_GU182360.1_55616_55791_0_1_0_0_0:0:0_0:0:0_5b/2
AGAACCCTGGTACCCTGTTGGGAGGAGTGTAAATTAGTACAGCCATTACGGAGAAAAGTATGGAAGTCCTTTAAAGAACTAAAAAGAGGTTGGGTGAGGTGGATCATGCCTGTAATCCCGGCACTTTGGGAGACTGAGGCGGGCACCTCA
+
ffffffffffffffffffffffffffffffffffffffffffffffffffffffffffffffffffffffffffffffffffffffffffffffffffffffffffffffffffffffffffffffffffffffffffffffffffffff
@cA01~tA01_GU182360.1_14161_14262_0_1_0_0_0:0:0_0:0:0_5c/2
AAGTCCTGCCTCTGTGGCTCCTGCCTTGGGCCAGGGACCATCCTGCCTGTGAGGAACACACACCTGAGTGCTCCCATCCTGCTTCCCCACATGGCCCTGAGCTCTCTGGCTTCTGCTTCGTGAGACTTACTCTTTTTGTTGGCACACCAG
+
ffffffffffffffffffffffffffffffffffffffffffffffffffffffffffffffffffffffffffffffffffffffffffffffffffffffffffffffffffffffffffffffffffffffffffffffffffffff
@cA01~tA01_GU182360.1_59195_59141_1_0_0_0_0:0:0_0:0:0_5d/2
TGCTGAGTGTATGATTTCAGGTGACAAAGAAGGTCTCACTATTCAGATATTTGTGACATTAATGAAAAACACGGAATGAACCCCTGAAAGATTGGCGGAAGGATTTTGCACACACAGCTGTCAGCCATGAAGGCACAAAGGTGAAAACAA
+
ffffffffffffffffffffffffffffffffffffffffffffffffffffffffffffffffffffffffffffffffffffffffffffffffffffffffffffffffffffffffffffffffffffffffffffffffffffff
@cA01~tA01_GU182360.1_115852_115744_1_0_0_0_0:0:0_0:0:0_5e/2
TGGTGGCAGGTGCATGTAATCCTAGCGACTCGGGAGGCTGAGAGCAGGAGAATCGCTTGAACCCAGGAGACAGAGGTTGCAGTGAGCGTAGACCACACCACTTCACTCCAGCCTGGGTGAAGGAGTGAGACTCTGTCTCCAAAATTAATT
+
ffffffffffffffffffffffffffffffffffffffffffffffffffffffffffffffffffffffffffffffffffffffffffffffffffffffffffffffffffffffffffffffffffffffffffffffffffffff
@cA01~tA01_GU182360.1_65505_65325_1_0_0_0_0:0:0_0:0:0_5f/2
GAGGGAGTGCCACATCCTCCTCTCTAAGGTGGCGCCTCCTTCTCCCCCAGGTGGTCAGGACAAGCCCTTCCTCTCTGCCTGGCCCAGCCCTGTGGTGTCTGAAGGAGAACATGTGGCTCTTCAGTGTCGCTCTCGTCTTGGGTTTAACGA
+
ffffffffffffffffffffffffffffffffffffffffffffffffffffffffffffffffffffffffffffffffffffffffffffffffffffffffffffffffffffffffffffffffffffffffffffffffffffff
@cA01~tA01_GU182360.1_34058_34301_0_1_0_0_0:0:0_0:0:0_60/2
AAGGCCCGTAACTCCACCTCCAGGCCCATATCTCCACCCCAGGCCCAGATCTCCACCCCAAGCCCATATCTCCACTCTAGGCCCATATCTCCTCTCCAGTCCCATATCTCCACAACCAGGCCCATATCTCCATCCTAGGCCCATATTTCC
+
ffffffffffffffffffffffffffffffffffffffffffffffffffffffffffffffffffffffffffffffffffffffffffffffffffffffffffffffffffffffffffffffffffffffffffffffffffffff
@cA01~tA01_GU182360.1_44540_44709_0_1_0_0_0:0:0_0:0:0_61/2
CCATGCTTCCAGTACAGCCTGCAGAACGGTGAGGCAAACCAATCTCTTTTCTTTAGAAGTTGCCCAGGCTCAAGTGTTCCTTTAGAGCAACAAAAATGGACTAAGACAGCAACGTCCTGAGATCAGGAGGAACGTCCCAGAGCAGCCTGG
+
ffffffffffffffffffffffffffffffffffffffffffffffffffffffffffffffffffffffffffffffffffffffffffffffffffffffffffffffffffffffffffffffffffffffffffffffffffffff
@cA01~tA01_GU182360.1_80403_80259_1_0_0_0_0:0:0_1:0:0_62/2
AGAAAGACAAATGCCACATAATCTCATGTGTGGAGTGTAAGAAGTGGAACCTAGAGGAACAGTAAAATGGTCGTCGAAAGAACCTGGGAAGGAGAGAGATTGAAGAGATGTTGGTCAAAGGATGCAAAATTTCAGTTAGAAGAAATCGGT
+
ffffffffffffffffffffffffffffffffffffffffffffffffffffffffffffffffffffffffffffffffffffffffffffffffffffffffffffffffffffffffffffffffffffffffffffffffffffff
@cA01~tA01_GU182360.1_97631_97780_0_1_0_0_0:0:0_0:0:0_63/2
GTCTCCTTCCCACTACACTGCTCTAATCCCCACTCCCCTCTTCCTCCACCTCTCATGTGGACCCTTGTGATTACACTGAGCCCAGTGGGACAGTCCAGGCTGTCTCCCCATCTCAAGGTCAACTCATCAACAACCTGAGCTCCACCTTCC
+
ffffffffffffffffffffffffffffffffffffffffffffffffffffffffffffffffffffffffffffffffffffffffffffffffffffffffffffffffffffffffffffffffffffffffffffffffffffff
@cA01~tA01_GU182360.1_58564_58803_0_1_0_0_0:0:0_0:0:0_64/2
TGTAATCCCAGCTACTCGAGAGGCGGAGGCAGGAGAATCACTTGAATCCAGGAGACGCAGGTTGCAGTGAGCCAAGATCGTGACACTGCACTGTAGCCTGGAAGACAGAGGGCGACTCTGTCTCAATAAACAAAAGAACAAACAAAAAAT
+
ffffffffffffffffffffffffffffffffffffffffffffffffffffffffffffffffffffffffffffffffffffffffffffffffffffffffffffffffffffffffffffffffffffffffffffffffffffff
@cA01~tA01_GU182360.1_18857_19056_0_1_0_0_0:0:0_0:0:0_65/2
GCCAGGCAGACAGCAAGGGCTTGTCCTGACCACCTTGGGGAGAAGGAGGCGCCGCCTTAGAGAGGAGGATGTGGAACTGCCCTTCCCTCCCTGTGCTCAGAAGATTCTCCTCGCTTTCCACGTTTCTATGGCTACTATCACACCTTGGTG
+
ffffffffffffffffffffffffffffffffffffffffffffffffffffffffffffffffffffffffffffffffffffffffffffffffffffffffffffffffffffffffffffffffffffffffffffffffffffff
@cA01~tA01_GU182360.1_129869_129740_1_0_0_0_0:0:0_0:0:0_66/2
CCTGCAGGTGGAGATCTGGGCCTGGAGTGGAGATATGGGTCTGATGTGGAGATATGGGCCTGGAGTGGAGATATGGGCCTGGAGTGGAGATATGGGCCTAGAGGGGAGATCTGGGCCTGGAGTGGAGATATGGGTCTGATGTGGAGATAT
+
ffffffffffffffffffffffffffffffffffffffffffffffffffffffffffffffffffffffffffffffffffffffffffffffffffffffffffffffffffffffffffffffffffffffffffffffffffffff
@cA01~tA01_GU182360.1_85345_85261_1_0_0_0_0:0:0_0:0:0_67/2
TGGACAGATGTGGAGAGAAGATGCAGCATGGTGTGAGGGTGGGATCAGGGCACAGGATGGCAGACAGGGCACCTCCAAACCCTCCTGCATGGGCTGCATGGAAGCTTGCAGTAAGGGCTCCGGGTACCCAGGCAGATGGAGAAAGTGGTC
+
ffffffffffffffffffffffffffffffffffffffffffffffffffffffffffffffffffffffffffffffffffffffffffffffffffffffffffffffffffffffffffffffffffffffffffffffffffffff
@cA01~tA01_GU182360.1_107028_107107_0_1_0_0_0:0:0_0:0:0_68/2
AATGTGCTTTAGGATTTCTACATCCACGGCATTCTTGAGTTAAACAACTTGCATTCTCCAAGAAAAGGAAACAAAAGTGAAATCAATATAAAAAAAGCGAAGTAGAATTCTCTTATGTCAAACAGCCAGAAAATAGTGTTGAAGCCCGTG
+
ffffffffffffffffffffffffffffffffffffffffffffffffffffffffffffffffffffffffffffffffffffffffffffffffffffffffffffffffffffffffffffffffffffffffffffffffffffff
@cA01~tA01_GU182360.1_75442_75291_1_0_0_0_1:0:0_1:0:0_69/2
GCCAAATCAGACTCACTATGCTTCCTTTCCTTGTATGCATAACCTACCCAGCAATACACACAAACATTTATTGCTTTGGAGAATTAGTTTGGAAACATTTTTGAAATGTACAAAAAAATGTATATCTTCAAAAGAAATTTCTTTTTGTGG
+
ffffffffffffffffffffffffffffffffffffffffffffffffffffffffffffffffffffffffffffffffffffffffffffffffffffffffffffffffffffffffffffffffffffffffffffffffffffff
@cA01~tA01_GU182360.1_49178_49352_0_1_0_0_0:0:0_0:0:0_6a/2
TATCGCCAATCCAGGCCCATATCTCCAATCCAGGCTCAGATCTCCACCCTGGGCCCATATCTCCAATCCAGGCCCTTATCTCCACTCCAGGTCCATATCTCCTCTCCAGTCCCATATCTCCACTCCAGGCCCATATATCCTCTCCAGTCC
+
ffffffffffffffffffffffffffffffffffffffffffffffffffffffffffffffffffffffffffffffffffffffffffffffffffffffffffffffffffffffffffffffffffffffffffffffffffffff
@cA01~tA01_GU182360.1_126892_126667_1_0_0_0_0:0:0_0:0:0_6b/2
GAGGACCCAGAAGTGCCCTCCGAGCTCTTTTGTTGACTTCCGTCTTCTACAGATGCTGCTGTAATGGACCAAGAGCCTGCAGGGAACAGAACAGTGAACAGCGAGGTAGGTGCTCCTCGGCCCAGCCTCGTGGCTAGTCTTATTCCCAAA
+
ffffffffffffffffffffffffffffffffffffffffffffffffffffffffffffffffffffffffffffffffffffffffffffffffffffffffffffffffffffffffffffffffffffffffffffffffffffff
@cA01~tA01_GU182360.1_125715_125863_0_1_0_0_0:0:0_0:0:0_6c/2
CCCCTGCTTTCTCAATTATAGCTCTCATAGTAACCATAGAACGTGCTGAGGATACAACTACTTTAGTTGAGATGTTTGACCCTTTCAAACCTCACATTGAAATTTCACCCCCATTGTGGGAGGTTGGGCCTCTTCAGAGGTGTTTGGGTC
+
ffffffffffffffffffffffffffffffffffffffffffffffffffffffffffffffffffffffffffffffffffffffffffffffffffffffffffffffffffffffffffffffffffffffffffffffffffffff
@cA01~tA01_GU182360.1_105029_104913_1_0_0_0_0:0:0_0:0:0_6d/2
TATTGGGTTCACCAAGATGAAAATCCATCATAATCTCCCGGAAATCATTCAGGATACCCTTGTTTTCAGTTCAGCTGACTAGCAACCGTAATTCCATCTGCAATCTTCATTCCTTCTTTCCATGTAAAATAAGATATTCACAAGCTATGG
+
ffffffffffffffffffffffffffffffffffffffffffffffffffffffffffffffffffffffffffffffffffffffffffffffffffffffffffffffffffffffffffffffffffffffffffffffffffffff
@rand_0_0_0_0_1_1_0:0:0_0:0:0_6e/2
AGACCACCACAAGTGTCCTTGTGTTCCTCAAGAGCAACTTCGTGTTCTCGAGATCATGCCCACGATTACGTCGTGTCTGAACCTCTCGGCACGGAGATAAGTATCAGGAGTTCGTACTAACGCGTATCTCCCCTCTTAGAAGTCGTAGAA
+
ffffffffffffffffffffffffffffffffffffffffffffffffffffffffffffffffffffffffffffffffffffffffffffffffffffffffffffffffffffffffffffffffffffffffffffffffffffff
@cA01~tA01_GU182360.1_14228_14103_1_0_0_0_0:0:0_0:0:0_6f/2
TCAAGAAATGTGAGACAATTCATATAGAGGAACTGCTATGATTAGCTTCTTATTGGTGTCTTGTCTTCCTCCAGGTAACTCCAGACACCTGCACGTTCTGATTGGGACCTCAGTGGTCATCATCCCCTTTGCTATCCTCCTCTTCTTTCT
+
ffffffffffffffffffffffffffffffffffffffffffffffffffffffffffffffffffffffffffffffffffffffffffffffffffffffffffffffffffffffffffffffffffffffffffffffffffffff
@cA01~tA01_GU182360.1_65867_65671_1_0_0_0_0:0:0_0:0:0_70/2
CCTGTCTGGGATTCTCCTTGTCCCACCTCCTGAGTCCCAGAGCTTCTGGTGGGAGTGTCCACCAGCGTCCCATCATCCAGACCCTAACTGTATTTGGGGTAAAAGGGGATTGAATACAGGGAAATGGGTGCTGTGGTGGAAAGAATAATT
+
ffffffffffffffffffffffffffffffffffffffffffffffffffffffffffffffffffffffffffffffffffffffffffffffffffffffffffffffffffffffffffffffffffffffffffffffffffffff
@cA01~tA01_GU182360.1_9564_9673_0_1_0_0_0:0:0_0:0:0_71/2
GCACTCCCATGACTGTTCCAGCAGTGTTCACAGTAGCCAAGATGTGGATCAACCTACCTGCCCATCAGTGGGTGAATGGATGGAGAGAATGTGGTACACACACACAATAGGGACAACTCATCCATAGAAAGAGTAACATCCTGTCATTTA
+
ffffffffffffffffffffffffffffffffffffffffffffffffffffffffffffffffffffffffffffffffffffffffffffffffffffffffffffffffffffffffffffffffffffffffffffffffffffff
@cA01~tA01_GU182360.1_120579_120745_0_1_0_0_0:0:0_0:0:0_72/2
ACTAAGCAACTTCTGCACCGCTAAAAATAAACCAACAAAGTGAAGAGACAACCCACAGATTGGGAGCAAATATGTGCAAACTATGCATCTGAGACGGGATTAATAACTAGAAGTATAAGAAGCTCAAACAACTCAATAAAACAAATGATT
+
ffffffffffffffffffffffffffffffffffffffffffffffffffffffffffffffffffffffffffffffffffffffffffffffffffffffffffffffffffffffffffffffffffffffffffffffffffffff
@cA01~tA01_GU182360.1_72791_72640_1_0_0_0_0:0:0_0:0:0_73/2
GTAGTGAAGTCAGGACTTTTACTATATCCATCACCCAAATACCGTACATTGTACTCATTAAGCAAATTCTCATCACTCACCCACGTCCCGCCACCCTCCAGCCTTCTAGCCTCCGCTGTCCGTCATTCCACACTCTACGTCCATATGTAC
+
ffffffffffffffffffffffffffffffffffffffffffffffffffffffffffffffffffffffffffffffffffffffffffffffffffffffffffffffffffffffffffffffffffffffffffffffffffffff
@cA01~tA01_GU182360.1_103851_104094_0_1_0_0_0:0:0_0:0:0_74/2
TTGTAGGAGGTCTCACCTGCAGGACATTAAAGGTTAAGAGACTTCGCTGAGCCCTTTGGTGGCCCTAGATCCCTTTCACTGTTGGAGTGTCTGGAGTTCAGAGATGGTGGAAGACAGGCCCTCATTCACAGAGCTGGGAGGTTTGAGCCA
+
ffffffffffffffffffffffffffffffffffffffffffffffffffffffffffffffffffffffffffffffffffffffffffffffffffffffffffffffffffffffffffffffffffffffffffffffffffffff
@cA01~tA01_GU182360.1_55832_55615_1_0_0_0_0:0:0_0:0:0_75/2
CAACCTTGGCTCATTGCAACCTCCGCCTCCTGGGTTCAAATGATTTTCCTGCCTCAGCCTCCCTAGTAGCTGGGATTACAGGTGCACACCACCATGCCTGGCTACTTTTTGGTTTTTTTAGTATAGATGCGGTTTCCCCATGTTGGCTGG
+
ffffffffffffffffffffffffffffffffffffffffffffffffffffffffffffffffffffffffffffffffffffffffffffffffffffffffffffffffffffffffffffffffffffffffffffffffffffff
@cA01~tA01_GU182360.1_126960_126777_1_0_0_0_0:0:0_0:0:0_76/2
TGCTCCTCGGCCCAGCCTCGTGGCTAGTCTTATTCCCAAAGAGTCCTGAAAAATGTGAGCACCCTCCCTCACTCAGCATTTCCCTCTCTCCAGGATTCTGATGAACAAGACCATCAGGAGGTGTCATACGCATAATTGGATCACTGTGTT
+
ffffffffffffffffffffffffffffffffffffffffffffffffffffffffffffffffffffffffffffffffffffffffffffffffffffffffffffffffffffffffffffffffffffffffffffffffffffff
@cA01~tA01_GU182360.1_68306_68214_1_0_0_0_0:0:0_0:0:0_77/2
TGTGGGGATGAATTGCAGAGATTCCAAAGAGAACTAGAGAGACCGAGAGGCAGAGCAAGACAGATGATAGATGGATAGATATAGATAGATGATAAATAGGTAGATGATAGATAATAGGTTATAGATACATAGATGATGATTGATTCATTC
+
ffffffffffffffffffffffffffffffffffffffffffffffffffffffffffffffffffffffffffffffffffffffffffffffffffffffffffffffffffffffffffffffffffffffffffffffffffffff
@rand_0_0_0_0_1_1_0:0:0_0:0:0_78/2
TTGTGGAGTAACGAGAAGTTTATAGGGTTTTGACTGTGTAATCCCTAGTCTACGTCTCATTTAGTGGCTCTGTGAGCAAATAGGAGGGCCCTCTAACCTATCGAGTGAGTGTTTGAGTGAGAATCTAATTGCCGCTCTACACCGAAGATA
+
ffffffffffffffffffffffffffffffffffffffffffffffffffffffffffffffffffffffffffffffffffffffffffffffffffffffffffffffffffffffffffffffffffffffffffffffffffffff
@rand_0_0_0_0_1_1_0:0:0_0:0:0_79/2
GTGCAACTTCTCTTCTTTGTATCGGATGATACCCGGGCATCTGCACAAATCTGGACCGTAACGGCTCGCATCCCCAATTCAGGTCCTTAACTTGAATTAGCACAAGCACTGGGCTAACCCATATAAGGCCGTAGCCCACCTAGCAGATGG
+
ffffffffffffffffffffffffffffffffffffffffffffffffffffffffffffffffffffffffffffffffffffffffffffffffffffffffffffffffffffffffffffffffffffffffffffffffffffff
@cA01~tA01_GU182360.1_122691_122504_1_0_0_0_0:0:0_0:0:0_7a/2
TCAAAGCATGAAGTGCATCTCACTGGGCTAAAATCAAGATGACAGCAAGCCTGCCTTCCCTCTGAGGATTCCAGGCAAGAATCTGCTTCTCACTTGTCCCATCTTATAAAGGCTCCCAGTTCCTTGGCTGCTGGTCCCTTTCCTCCTTCC
+
ffffffffffffffffffffffffffffffffffffffffffffffffffffffffffffffffffffffffffffffffffffffffffffffffffffffffffffffffffffffffffffffffffffffffffffffffffffff
@cA01~tA01_GU182360.1_120889_120760_1_0_0_0_0:0:0_0:0:0_7b/2
TGAGTTGTTTGAGCTTCTTATACTTCTAGTTATTAATCCCGTCTCAGATGCATAGTTTGCACATATTTGCTCCCAATCTGTGGGTTGTCTCTTCACTTTGTTGGTTTATTTTTAGCGGTGCAGAAGTTGCTTAGTTTGAGGTAATCCCAA
+
ffffffffffffffffffffffffffffffffffffffffffffffffffffffffffffffffffffffffffffffffffffffffffffffffffffffffffffffffffffffffffffffffffffffffffffffffffffff
@cA01~tA01_GU182360.1_31735_31634_1_0_0_0_0:0:0_0:0:0_7c/2
TAAGGTCCCCACTGCCTGCTGGAGAGAAAACACACTCCTTTGCTTAGCCCACAATTCTCCATTTCACTTGACCCCTGCCCACCTCTCCAACCTAACTGGCTTACTTCCTAGTCTACTTGAGGCTGCAATCACACTGAGGAACTCACAATT
+
ffffffffffffffffffffffffffffffffffffffffffffffffffffffffffffffffffffffffffffffffffffffffffffffffffffffffffffffffffffffffffffffffffffffffffffffffffffff
@cA01~tA01_GU182360.1_51232_51439_0_1_0_0_0:0:0_0:0:0_7d/2
GGAGTGAAGTGGTGTGGTCTAGGCTCACTGCAACCTCTGTCTCCTGGGTTCAAGTGATTCTCCTGCCCTCAGCCTCCCAAGTCGCTAGGATTACATGCACCTGCCACCATGCCTGGCTATCCTTGTGTTGTTTCTTAACTTGTCCTTGAC
+
ffffffffffffffffffffffffffffffffffffffffffffffffffffffffffffffffffffffffffffffffffffffffffffffffffffffffffffffffffffffffffffffffffffffffffffffffffffff
@cA01~tA01_GU182360.1_36068_35980_1_0_0_0_0:0:0_0:0:0_7e/2
CACAGGGACGTACAGATGTCGGGGTTCACACCCACACTACCCCAGTGGGTGGTCGGCACCCAGCAACACCCTGGTGATCATGGCCACAGGTCAGAGGGCTCCTGTCTTGGATTCTCCTTTCCCACCTCCTGAATCCCAGAGCTTCTGGTG
+
ffffffffffffffffffffffffffffffffffffffffffffffffffffffffffffffffffffffffffffffffffffffffffffffffffffffffffffffffffffffffffffffffffffffffffffffffffffff
@rand_0_0_0_0_1_1_0:0:0_0:0:0_7f/2
CCTCGGTTTTTTTCGACGAGCACTAGATCAGACCGTGTATCTCTAGCCTACTGCTTATATTGTCAGATGTCCCATGGTATTTATGCGAACCTACCTTAAGTGATGAGAGTTAATTAGAAGCGAGTACGCTGAGCTCGAGTCAAGGAGATA
+
ffffffffffffffffffffffffffffffffffffffffffffffffffffffffffffffffffffffffffffffffffffffffffffffffffffffffffffffffffffffffffffffffffffffffffffffffffffff
@cA01~tA01_GU182360.1_47536_47639_0_1_0_0_1:0:0_1:0:0_80/2
TAGCCTATAATAACAAATTAGAGAGCTCTGGCTACTAAATTTAAAGGGTTCTATAAGGCTACATAAAGTGCAGCATCATCAAGAGTGTGGACACAGAGAGCCCCTTAGCAGAAACAGTGTCTAAAGTACATCCGTGTACACACAGTCCTT
+
ffffffffffffffffffffffffffffffffffffffffffffffffffffffffffffffffffffffffffffffffffffffffffffffffffffffffffffffffffffffffffffffffffffffffffffffffffffff
@cA01~tA01_GU182360.1_65882_65936_0_1_0_0_0:0:0_0:0:0_81/2
CCACCTGCATTCATGGCTCATGGCCTTCCTCCACCTTCAAAGCTGATGGAGACTTCCATTGCACTGCTCTAATCGCCACTCCCCTCTTCCTTCTCCTCTCATGTGCACCCTTGTGATTACACTGAGCCCAGCAGGACAGTCCAGGCTGTC
+
ffffffffffffffffffffffffffffffffffffffffffffffffffffffffffffffffffffffffffffffffffffffffffffffffffffffffffffffffffffffffffffffffffffffffffffffffffffff
@cA01~tA01_GU182360.1_55502_55662_0_1_0_0_0:0:0_0:0:0_82/2
GAGACTGAGGCGGGCACCTCAGTTGAGGTCATGAGTTTGAGAGCAGCCCAGCCAACATGGGGAAACCGCATCTATACTAAAAAAACCAAAAAGTAGCCAGGCATGGTGGTGTGCACCTGTAATCCCAGCTACTAGGGAGGCTGAGGCAGG
+
ffffffffffffffffffffffffffffffffffffffffffffffffffffffffffffffffffffffffffffffffffffffffffffffffffffffffffffffffffffffffffffffffffffffffffffffffffffff
@cA01~tA01_GU182360.1_65239_65092_1_0_0_0_0:0:0_0:0:0_83/2
TGTTCCGCTCTTGAGCAAGCATCCACTGGGCCTCATGCAAGGTAGAAAGAGCCTGCGTACGTCACCCTCCCATGATGTAGTCAACATGTAAGCTGCATGGGCAGGGCGCCAAATAACATCCTGTGCGCTGCTGAGCTGAGCTGGGGCGCG
+
ffffffffffffffffffffffffffffffffffffffffffffffffffffffffffffffffffffffffffffffffffffffffffffffffffffffffffffffffffffffffffffffffffffffffffffffffffffff
@cA01~tA01_GU182360.1_89528_89653_0_1_0_0_0:0:0_0:0:0_84/2
GAATTGCCTTTTCCACAGTCTCCTAGATTCCAGTTATGCACCTGGGCCTCCCTTATTTTCATGTCAGTCACTATTCATCATGTAGGGATTCCCAGTTAGCCCCGAGGTAAGTCCAATGGCTGTGAGTATCAAACACACGCTCCTTGTTCC
+
ffffffffffffffffffffffffffffffffffffffffffffffffffffffffffffffffffffffffffffffffffffffffffffffffffffffffffffffffffffffffffffffffffffffffffffffffffffff
@cA01~tA01_GU182360.1_117359_117235_1_0_0_0_0:0:0_1:0:0_85/2
TTGTGGCACCTACAGATGCCATGCTTATTCTGACACCTCTGACTTCCATGCAATGGAGAATAATCGTCCCAAAATATCATGGCCCCAGAACACCAACCCCTGTATGCTGTGTGAACCTGTGGTCTCCAGACTGGATTCTGAGGCTCACAT
+
ffffffffffffffffffffffffffffffffffffffffffffffffffffffffffffffffffffffffffffffffffffffffffffffffffffffffffffffffffffffffffffffffffffffffffffffffffffff
@cA01~tA01_GU182360.1_43447_43533_0_1_0_0_0:0:0_0:0:0_86/2
GTGTTTTATTATATTTATGCATTTCTTATTTTTATTTTTTGAGACGGAGTCTCCTTGTGTCACCCAGGCTGGAGTGCAGTGATGCAATCTCCACTCACTGCAACCTCCACCTCCTGGGTTGAAGTCGTTCTCCTGCTTCATCCTCAAGAG
+
ffffffffffffffffffffffffffffffffffffffffffffffffffffffffffffffffffffffffffffffffffffffffffffffffffffffffffffffffffffffffffffffffffffffffffffffffffffff
@rand_0_0_0_0_1_1_0:0:0_0:0:0_87/2
GACATTTTGGTGAACCAATGGGCGAAACTTGCAGGCAGCAGTAATAACACCGTGTGAGAAGCGGAGTTCCCCCCTTGGGAATCCGAAATACTAGGAGTCTGCTTACTTTATATCCAGCTTGACCATGGACCGCTCGAACCGGTTGGGGAA
+
ffffffffffffffffffffffffffffffffffffffffffffffffffffffffffffffffffffffffffffffffffffffffffffffffffffffffffffffffffffffffffffffffffffffffffffffffffffff
@cA01~tA01_GU182360.1_26856_26971_0_1_0_0_0:0:0_0:0:0_88/2
GAAGAAGGCACTGAGTGATGCCATGTGAGATGTGACCAGTCTTTGTGGGCTTTGAGGAAGGAGGAAGGGGAACAGGAGCCAAGGAACTGGGAGCCTTTAGAAGCTGGGATAAGTGAGAAGCAGATTCTTGCCTGGAATCCTCAGAGGGAA
+
ffffffffffffffffffffffffffffffffffffffffffffffffffffffffffffffffffffffffffffffffffffffffffffffffffffffffffffffffffffffffffffffffffffffffffffffffffffff
@cA01~tA01_GU182360.1_124089_124272_0_1_0_0_1:0:0_0:0:0_89/2
TTTCTTATTTTTATTTTTTGAGACGGAGTCTCCTTGTGTCACCCAGGCTGGAGTGCAGTGATGCAATCTCCACTCACTGCAACCTCCACCTCCTGGGTTGAAGTCATTCTCCTGCTTCATCCTCCAGAGTAGGAGCTGGGATTACAGGGA
+
ffffffffffffffffffffffffffffffffffffffffffffffffffffffffffffffffffffffffffffffffffffffffffffffffffffffffffffffffffffffffffffffffffffffffffffffffffffff
@cA01~tA01_GU182360.1_121314_121388_0_1_0_0_0:0:0_0:0:0_8a/2
AGAACACAGATATAATCCATGCATTTACATCCAATTTTTTTTATTTTTTCTTTTGAGATGGAGTCTCGCTCTGTCACCCAGGCTGGAGTGCAGAGGTGCAATCTCGGTTCACTGCAACCTCAGCCTCCTGGGTTCATTCAATTCTCTTGC
+
ffffffffffffffffffffffffffffffffffffffffffffffffffffffffffffffffffffffffffffffffffffffffffffffffffffffffffffffffffffffffffffffffffffffffffffffffffffff
@cA01~tA01_GU182360.1_19890_19835_1_0_0_0_1:0:0_0:0:0_8b/2
GCCAAGATCCATGAATGCAGGTGGCCTATAGAGGCTGGAAAAGTCAAGGAACTGATTCTCCAGAGTCTCCAGAGGGAACAAAGCCCTGCAGATGCCTTGATTTTAGCCCAGGAAAAATAGGGTCCAATTTCTGTCTCCAGTACTGGAAGG
+
ffffffffffffffffffffffffffffffffffffffffffffffffffffffffffffffffffffffffffffffffffffffffffffffffffffffffffffffffffffffffffffffffffffffffffffffffffffff
@cA01~tA01_GU182360.1_20375_20262_1_0_0_0_0:0:0_0:0:0_8c/2
AAAGAAACCAAACAAGGAGAAGGTTGGCTACCCTGAGATCAGCAAGGGTGGGATGATGATGCCACCACCAGGCTCCATCCACATAGGGAGGGGTTGATACTCCTCCAACCAGCACCAGGAGCCAGCCTATGGAAGCTGGCACCATGGAGA
+
ffffffffffffffffffffffffffffffffffffffffffffffffffffffffffffffffffffffffffffffffffffffffffffffffffffffffffffffffffffffffffffffffffffffffffffffffffffff
@cA01~tA01_GU182360.1_28251_28082_1_0_0_0_0:0:0_0:0:0_8d/2
TGTAGAGAGACGGAGAGCACACTGGGTACACAGGAAACTAAGGAGCAACAAGGAGTGTGTGTTTGACACTCACAGCCATTGGATTCACCTCGGGGTAACCAGGAATCCCTACATGATTAATATGACTGACATGAAAATAAGGGAGGCTCA
+
ffffffffffffffffffffffffffffffffffffffffffffffffffffffffffffffffffffffffffffffffffffffffffffffffffffffffffffffffffffffffffffffffffffffffffffffffffffff
@cA01~tA01_GU182360.1_58801_58572_1_0_0_0_1:0:0_0:0:0_8e/2
ATTCCTCCTTTCCATGTAAAATAACATATTCACAAGCTATGGAGGCTAGGACAGGGACATTTTGGGGTGGGACAGCATTCTCCTGCCTTCCACAAACAGTGAACAAGATGCATTTGGCCTCTGCCCTTGGGACACTGATATTGCAGATGG
+
ffffffffffffffffffffffffffffffffffffffffffffffffffffffffffffffffffffffffffffffffffffffffffffffffffffffffffffffffffffffffffffffffffffffffffffffffffffff
@cA01~tA01_GU182360.1_93535_93447_1_0_0_0_0:0:0_0:0:0_8f/2
ATGTCTGCCTTCATTCTTTAGGTGACTCTTTTTTTGGCTGAAAGTTTCCAGTGTTATCATTACCATGTCCAAATAACTCCAACTGTTCTCCACTGGGTTCTCACCCCTGGACTCTGAGCTTCTGGAAGCAGGGTGGAGCCTGATTTGTCT
+
ffffffffffffffffffffffffffffffffffffffffffffffffffffffffffffffffffffffffffffffffffffffffffffffffffffffffffffffffffffffffffffffffffffffffffffffffffffff
@cA01~tA01_GU182360.1_111905_111787_1_0_0_0_0:0:0_1:0:0_90/2
AGATCTGGGCCCAGAGGTGGAGATATGGGCCTGGAGGTGGAATTATGGGCCTGGAGTGGAGATCTGGGCCTAGAGATGGAGTGATGAGCCTAGAAGTGGAGATCTGCGCCTGGAGTGGAGATCTGGGCCTGGAGTGAAGATCTGGGCCTG
+
ffffffffffffffffffffffffffffffffffffffffffffffffffffffffffffffffffffffffffffffffffffffffffffffffffffffffffffffffffffffffffffffffffffffffffffffffffffff
@cA01~tA01_GU182360.1_115710_115576_1_0_0_0_0:0:0_0:0:0_91/2
TTTAGCCCTCGAAAAACAGGGTCCGCTTTCTGTCTCCAGAATCGGAGGGGGTCAGTGTGCTCTCTCCTGCTGCCATGCTTCTGATAATTTTCTACAGCAGCAACAGGAAACCAACACTGGAACCCAGGTCAAGGACAAGTTAAGAAAAGA
+
ffffffffffffffffffffffffffffffffffffffffffffffffffffffffffffffffffffffffffffffffffffffffffffffffffffffffffffffffffffffffffffffffffffffffffffffffffffff
@cA01~tA01_GU182360.1_84220_84345_0_1_0_0_0:0:0_1:0:0_92/2
TGGGCTGCATTCCCTCTGGAGACTCGGGAGAATCAGTTCCATTGATTTCTCCAGCCCCTTCGTGGCTCGTGGTCTTCCTCCACCTTCAAAGCCCACAGTGGCTGGTGGAGTATCCCACGATGCTGCTCTAATCCCCATTCTCCTCTTCCT
+
ffffffffffffffffffffffffffffffffffffffffffffffffffffffffffffffffffffffffffffffffffffffffffffffffffffffffffffffffffffffffffffffffffffffffffffffffffffff
@rand_0_0_0_0_1_1_0:0:0_0:0:0_93/2
CACCTGCGTTCCTGCGCGCTTTGAGCTAGGGCAGGGCTTACGTCAGCAGCGCGAGGGAAGTACGCGCAGACAAGAGACCTAACGTGAAGATTGCCACACCTGGCTTCACGCGCTCACCCGGGGAGAACTATAGTTCGCGAGAGCTCCGAT
+
ffffffffffffffffffffffffffffffffffffffffffffffffffffffffffffffffffffffffffffffffffffffffffffffffffffffffffffffffffffffffffffffffffffffffffffffffffffff
@cA01~tA01_GU182360.1_44787_44982_0_1_0_0_0:0:0_1:0:0_94/2
GAGGTTGGGCCTCTTCAGAGGTGTTTGGGTCATGGAGGTGGATCCATCATGAACAGATCAATGCTGTCCCAAGGAGACGGGGTTAGCTAGTTCCCCCTCTATTAGTTCCTGGAGAGCTGGTTGTTCAAAAGAACTTGGAAGCTCCATCGC
+
ffffffffffffffffffffffffffffffffffffffffffffffffffffffffffffffffffffffffffffffffffffffffffffffffffffffffffffffffffffffffffffffffffffffffffffffffffffff
@cA01~tA01_GU182360.1_66671_66940_0_1_0_0_0:0:0_0:0:0_95/2
TTTAGAAGGCATCTCTCTTTATCATCCCATCCATGGCACCTAGAATGAGTGAGGCTTCCCCTCGCTGGTGTCTTATCTCTCTCCTTCCTCTCTGTGTCTTCATGTTCTTTTCTGTGCCCATAACTCCTGGTACAGGTCCTTCCATCTGTC
+
ffffffffffffffffffffffffffffffffffffffffffffffffffffffffffffffffffffffffffffffffffffffffffffffffffffffffffffffffffffffffffffffffffffffffffffffffffffff
@cA01~tA01_GU182360.1_78800_79066_0_1_0_0_0:0:0_1:0:0_96/2
ACTTTCAATTTGATATAATGTTATTTGTCTACTTTTGCTTTTGTTGCCTGGGCCTTTGGGTTAATATCCAAAATGGTTTTGCCCAAGCGAGTGGAGTTTTCCCTTGATTTCTTTTAGTAGTTTTTTTTTTTTTTAAGATGGAGTCTCACT
+
ffffffffffffffffffffffffffffffffffffffffffffffffffffffffffffffffffffffffffffffffffffffffffffffffffffffffffffffffffffffffffffffffffffffffffffffffffffff
@cA01~tA01_GU182360.1_6629_6768_0_1_0_0_0:0:0_0:0:0_97/2
ATGACCACCTGGGGCTTCCAGTCCTAGATCATTCACTCCATCTCCCAGCAAGGGTGAGAGGCAGGTCTGTATTCTCTCACCTACGACCACGATGTCCAGAGGGTCACTGGGAGCCGACAACTCATAGGGTAAGTGAGTGACAGAACCAAA
+
ffffffffffffffffffffffffffffffffffffffffffffffffffffffffffffffffffffffffffffffffffffffffffffffffffffffffffffffffffffffffffffffffffffffffffffffffffffff
@rand_0_0_0_0_1_1_0:0:0_0:0:0_98/2
AACTCGCTAATGCTCACCATCGAAGAATATCTATTAGTATCTATACCTTGTCCGTAAAATGTTGCTGCAAAGGTTGAAAAAGTTCAATCTGCACGAGCAAAATGACGCGGAATTAGTACTCCATTATCGGCCTTCACACCGGAGAGCGGA
+
ffffffffffffffffffffffffffffffffffffffffffffffffffffffffffffffffffffffffffffffffffffffffffffffffffffffffffffffffffffffffffffffffffffffffffffffffffffff
@cA01~tA01_GU182360.1_120137_120033_1_0_0_0_0:0:0_0:0:0_99/2
TTTGGTTTTTTTTAGTGTACATGGGGTTTCCCCAGGTTGGCTAGGCTGCTCTCAAACTCATGACCTCAACTGAGGTGCCCGCCTCGGTCTCCCAAAGTGCCGGGATTACAGGCATGATCCACTTCATCCAACCTCTTTTTAGTTCTTTAA
+
ffffffffffffffffffffffffffffffffffffffffffffffffffffffffffffffffffffffffffffffffffffffffffffffffffffffffffffffffffffffffffffffffffffffffffffffffffffff
@cA01~tA01_GU182360.1_90716_90625_1_0_0_0_0:0:0_1:0:0_9a/2
CAATCACATTAATGATACAGATAGATCATGGGGAGGTAAAAACTAATATTCTTTGGAGATCAGATCGTAGACTCAGAGACCAGTGCCAGCACTATCTCCTGGTCACCTTTTGGAGTAATTCACAGAAAGACAGGCTGTATTGAAGCAACA
+
ffffffffffffffffffffffffffffffffffffffffffffffffffffffffffffffffffffffffffffffffffffffffffffffffffffffffffffffffffffffffffffffffffffffffffffffffffffff
@cA01~tA01_GU182360.1_40396_40243_1_0_0_0_0:0:0_0:0:0_9b/2
TGTATTTTTAGTAGAGAGGGGGTTTCACCATGTTGGTCAAGCTGGTCTCGAACTCCTGACCACGTGATCCACCCGCATCAGCCTCCCAAAGTGCTGGGATTACAGGCATGAGCCACCACGCCCAGCCACATTTACCATTTTTAAGTGTAA
+
ffffffffffffffffffffffffffffffffffffffffffffffffffffffffffffffffffffffffffffffffffffffffffffffffffffffffffffffffffffffffffffffffffffffffffffffffffffff
@cA01~tA01_GU182360.1_63794_63925_0_1_0_0_0:0:0_0:0:0_9c/2
GACAAAGGCTGCCGTGTGGTTTAAGGTGGCATAGAATGTCTTCTCAATAAATAATATTAAACCAATTGGTTACACCTAGGAAAAAATAAATCTAACTCACACTATAAAAACACTTCTTAGTTTTTATCTAGTTGTACATTTTTTATGATT
+
ffffffffffffffffffffffffffffffffffffffffffffffffffffffffffffffffffffffffffffffffffffffffffffffffffffffffffffffffffffffffffffffffffffffffffffffffffffff
@cA01~tA01_GU182360.1_70991_70751_1_0_0_0_0:0:0_0:0:0_9d/2
GAGGGAGTGAGCCCTGGGGAGTGTGTTGAAAGGAACTTTCATGGACTTAGGACATTGGGGATGACCCTAATGTGAGAATGAGCTTGGTGTGTTCCAAGAAGTCCATGGACCTGCCATATGGTGAGGGCTGGTCAGAATCCAGAGAGATTT
+
ffffffffffffffffffffffffffffffffffffffffffffffffffffffffffffffffffffffffffffffffffffffffffffffffffffffffffffffffffffffffffffffffffffffffffffffffffffff
@cA01~tA01_GU182360.1_9396_9283_1_0_0_0_0:0:0_0:0:0_9e/2
CCTGGCCAACATGGGGAAAATCCATCTGTACTAAAAATACAAAATAATAATAATAATGATAATAATTAGCCGAGCATGGTGGCACATGCCTGTAGTCCCAGCTACTTGGGAGGGTTGGGCAGGAGTTGCACTTAATTGCAGGAGGCGGAG
+
ffffffffffffffffffffffffffffffffffffffffffffffffffffffffffffffffffffffffffffffffffffffffffffffffffffffffffffffffffffffffffffffffffffffffffffffffffffff
@cA01~tA01_GU182360.1_106745_106830_0_1_0_0_0:0:0_0:0:0_9f/2
GTAGGAAAGGGGAGCAGGAGCTAGTGCTGGTGCTGATCTCTCATTCCAAGATCTGGACTCACTCCAAGGAGTATTAGCATTTACCTCCCCATGATCTATCTGTATCTCCACAGGTGATTGGAAGTAGGGGTGAGATGGGGGATTTGGGTG
+
ffffffffffffffffffffffffffffffffffffffffffffffffffffffffffffffffffffffffffffffffffffffffffffffffffffffffffffffffffffffffffffffffffffffffffffffffffffff
@cA01~tA01_GU182360.1_100358_100558_0_1_0_0_0:0:0_0:0:0_a0/2
AGGGCCCAGAGGGAAATCTGCCTGGAATGTTCTGTTGACCTTGCGCACTGCAGGGAGCCTACGTTCATGGGCTCCCCCCTCCCTGGATAGATGGTACATGTCATAGGAGCTCCGGGAGCTGCAGGACAAGGTCACGCTCTCTCCTGCCTG
+
ffffffffffffffffffffffffffffffffffffffffffffffffffffffffffffffffffffffffffffffffffffffffffffffffffffffffffffffffffffffffffffffffffffffffffffffffffffff
@cA01~tA01_GU182360.1_25954_26063_0_1_0_0_0:0:0_0:0:0_a1/2
GGGTGTCTGTCCTCTACTCAATGGAAATCTTTGAGGTTGGTTCATGGCCAACACTCTGTTATCTAATATTGGGCCCTGGGAGTCCTGGGATCCTTTTTTCCGTAATTTTTGTATGTGACGCCCACTGTCTTGAGACTTCAAGGTATAAAG
+
ffffffffffffffffffffffffffffffffffffffffffffffffffffffffffffffffffffffffffffffffffffffffffffffffffffffffffffffffffffffffffffffffffffffffffffffffffffff
@cA01~tA01_GU182360.1_24623_24462_1_0_0_0_0:0:0_0:0:0_a2/2
AGATGGGGTTTCCCCATGTTGGCTGGGCTGCTCTCAAACTCATGACCTCAACTGAGGTGCCCGCCTCGGTCTCCCAAAGTGCCGGGATTACAGGCATGATCCACCTCACCCAACCTCTTTTTAGTTCTTTAAAGGACTTCCACACTTTTC
+
ffffffffffffffffffffffffffffffffffffffffffffffffffffffffffffffffffffffffffffffffffffffffffffffffffffffffffffffffffffffffffffffffffffffffffffffffffffff
@cA01~tA01_GU182360.1_50417_50645_0_1_0_0_0:0:0_0:0:0_a3/2
TCTCCAGGGGGTTGCTGGGTGCCGACCACCCACTGGGGTAGTGTGGTTGTGAACCCCGACATGTATAGGTCCCTGCGTGTGCTGGGGTCACAGGGCCCATGAAAAGGCTGTTCCAGAATATTATGTTGTAGAGCTCAGGGACAGGCACCC
+
ffffffffffffffffffffffffffffffffffffffffffffffffffffffffffffffffffffffffffffffffffffffffffffffffffffffffffffffffffffffffffffffffffffffffffffffffffffff
@cA01~tA01_GU182360.1_35138_35018_1_0_0_0_0:0:0_0:0:0_a4/2
TCTTTCCAGGGTTCTTCTTGCTGCAGGGGGCCTGGCCACATGAGGGTGAGTCCTTCTCCAAACCTTAGGGTGTCATCTCCCCACATAAGAGGATTTTCCTGAAACAGGAGGGAAGTCCTGTCAGGGAGCCTCTCATAAACTAGGAAGAGG
+
ffffffffffffffffffffffffffffffffffffffffffffffffffffffffffffffffffffffffffffffffffffffffffffffffffffffffffffffffffffffffffffffffffffffffffffffffffffff
@cA01~tA01_GU182360.1_128173_128062_1_0_0_0_0:0:0_0:0:0_a5/2
TGTATACAGGAGGATGTGCATGGGTTCTATGCAATTGCTATGCTATTTTTTTTTTTTTTGAGACAGTCTCACTCTCTCACCCAGGCTGGAGTGCAGTGGCATGATCTCAGCTCACTGCAACCTCTGCCTCCCAGGTTCAAGCGATTGTCT
+
ffffffffffffffffffffffffffffffffffffffffffffffffffffffffffffffffffffffffffffffffffffffffffffffffffffffffffffffffffffffffffffffffffffffffffffffffffffff
@cA01~tA01_GU182360.1_54148_54363_0_1_0_0_0:0:0_0:0:0_a6/2
TCCTGTGCCCTGATCCCTCCCTCACACCGAGGCTGCGTCTTCTCTCTGCATCTGTCCATGCTTCTCTCCATCCTCAGCAGGAAGCTCCTCAGCTAAGGCTCTAGGATCATAGGACATGGGACAGCCATGGGCTTTCCTCACCTGTGACAG
+
ffffffffffffffffffffffffffffffffffffffffffffffffffffffffffffffffffffffffffffffffffffffffffffffffffffffffffffffffffffffffffffffffffffffffffffffffffffff
@cA01~tA01_GU182360.1_87724_87929_0_1_0_0_1:0:0_0:0:0_a7/2
TCCTGAGAAGAATGTCTGATTTGCACTCATCCTTCTACCCTGAGGTCTCAGCAGCAGAAAATTAGAGATTAAGAGATTTCACTGAGCCCTGTGCTGGGCCCAGATCCCTTTCGCTGTTGGAGTGTCTGGGGTTCAGAGACAATGGAAGAC
+
ffffffffffffffffffffffffffffffffffffffffffffffffffffffffffffffffffffffffffffffffffffffffffffffffffffffffffffffffffffffffffffffffffffffffffffffffffffff
@cA01~tA01_GU182360.1_60651_60505_1_0_0_0_0:0:0_0:0:0_a8/2
TACTAATTCACAGGAGGACAGGTGGTTTTGAAGCAATAGATGGCCGAGGGGGTGGTCCTTCCCCCAGCCTCTCGGGTAGAACAGCAGCCTAATATGTGTCTCCCGAGATCACAAAGAGCAGCAGGTTTCACACGGGCTTCAACACTATTT
+
ffffffffffffffffffffffffffffffffffffffffffffffffffffffffffffffffffffffffffffffffffffffffffffffffffffffffffffffffffffffffffffffffffffffffffffffffffffff
@cA01~tA01_GU182360.1_37303_37529_0_1_0_0_0:0:0_0:0:0_a9/2
GTGCTCTCCAGTGAGGTGCAAAGTGTCGTTAAACTTCCCTTCTCTGTGCAGAAGGAAGTGCTGAAACCTGACATCTGACCAACATTGCAGGATGACTGTCTCTTCTGATTTCACCAGGGGACCTGGGTGGGCCAGGAGGGAAGGTTTTCT
+
ffffffffffffffffffffffffffffffffffffffffffffffffffffffffffffffffffffffffffffffffffffffffffffffffffffffffffffffffffffffffffffffffffffffffffffffffffffff
@cA01~tA01_GU182360.1_96917_97102_0_1_0_0_0:0:0_0:0:0_aa/2
AAGGAGGCACTGCCTTAGAGAGGAGGATGTGGAGCCGCCCCTCACTCCCAGTGCCCAGAAGATTCTCCCCATTTCCACTTTCTAAGGCTCCTACCACACCTGGGTGCCCAGGGCTACAGGAAGGACCCATCCTGCATAGACATGGCGTCT
+
ffffffffffffffffffffffffffffffffffffffffffffffffffffffffffffffffffffffffffffffffffffffffffffffffffffffffffffffffffffffffffffffffffffffffffffffffffffff
@cA01~tA01_GU182360.1_51372_51606_0_1_0_0_0:0:0_0:0:0_ab/2
CTGGTGCTGGTTGGAGGAGTATCAACCCCTCCCTATGTGGATGGAGCCTGGTGGTGGCATCATCATCTGAGCCTTGCTGATCTCAGTGTAGCCAACCTTCTCCTTGTTTGGTTTCTTTAATTAATTAATTAATTTTGGCGACAGAGTCTC
+
ffffffffffffffffffffffffffffffffffffffffffffffffffffffffffffffffffffffffffffffffffffffffffffffffffffffffffffffffffffffffffffffffffffffffffffffffffffff
@cA01~tA01_GU182360.1_43576_43689_0_1_0_0_0:0:0_0:0:0_ac/2
CTTTCACATTTTCTATATGGTCTCATGCTCACAGAAAGCCAAATACGGAAGAGGTTTTAGGCTCATTGCCTAATGGATAAGACAAAGGATCAAAGAAGTAATTATAGAGAAATACAAAAATGATGATTGGAATTCAGGTGCCTTTGTCAT
+
ffffffffffffffffffffffffffffffffffffffffffffffffffffffffffffffffffffffffffffffffffffffffffffffffffffffffffffffffffffffffffffffffffffffffffffffffffffff
@cA01~tA01_GU182360.1_90422_90231_1_0_0_0_0:0:0_0:0:0_ad/2
AGGAAGTTGAAGAAGGAGAATGGCTTCAACCAGGGAGGGAGAGGTTACAGTGAGCCAAGATCGCGTCATTGCACTGCACCCTAGGTGACAGAGTGAGACTCCATGGCAAAAAATAAAAATAAAGAATACATAAATATAATATAACATACA
+
ffffffffffffffffffffffffffffffffffffffffffffffffffffffffffffffffffffffffffffffffffffffffffffffffffffffffffffffffffffffffffffffffffffffffffffffffffffff
@cA01~tA01_GU182360.1_8764_8841_0_1_0_0_0:0:0_0:0:0_ae/2
GATCTCCCCAGGCAGAGCCCAGTCTCCCTCCTCTGGGTCTGTTCTGACCTCTTTCTCCATCTGCCTGGGTGCCTGGAACCCTGATCAAGGGCCTCCTTGCAGGCCATACAGGAGGGTTTGGAGGTGCCCTGTCTGCCATCCTGCCCCCTG
+
ffffffffffffffffffffffffffffffffffffffffffffffffffffffffffffffffffffffffffffffffffffffffffffffffffffffffffffffffffffffffffffffffffffffffffffffffffffff
@cA01~tA01_GU182360.1_76208_76040_1_0_0_0_0:0:0_0:0:0_af/2
GTACAACATCAGGTTGATTTTTCCGAAGAAAAGTGGTGATTGGCCATCTTTAGTCTCAATGTAAACGGTAATACTGATGAGTGTGGAAAAGGCAGGGAAGAGGATTGACAATAAGTGACACTCATTGTTTTCATCTGAGCTTTGAGACTG
+
ffffffffffffffffffffffffffffffffffffffffffffffffffffffffffffffffffffffffffffffffffffffffffffffffffffffffffffffffffffffffffffffffffffffffffffffffffffff
@cA01~tA01_GU182360.1_76665_76839_0_1_0_0_0:0:0_1:0:0_b0/2
CGAAGTAATGAGTCCTGAGACACCTCCAACAAGAGCTAGAAAAGGTATCACTTCAAGAGGAGTTGCAGCCTACTCATTTTAGACAAATGGAGCAAAATTACAGTATCACATTTTTTCCTTTCTCCTTCATAGAATCTGGATGAACAGAAC
+
ffffffffffffffffffffffffffffffffffffffffffffffffffffffffffffffffffffffffffffffffffffffffffffffffffffffffffffffffffffffffffffffffffffffffffffffffffffff
@cA01~tA01_GU182360.1_2845_2591_1_0_0_0_1:0:0_0:0:0_b1/2
AAATTTGAAACAACTATATATGTGAGTGCTTAGGGTGTGTGTGTGTGTGTGTGTGTGTGTGTATAACCATATGTATATAAATGCACACATACGCACACATATAGAATGTCCCGGCCAGGCATGGTGGCTCACACCTGTAATCTCAGCACT
+
ffffffffffffffffffffffffffffffffffffffffffffffffffffffffffffffffffffffffffffffffffffffffffffffffffffffffffffffffffffffffffffffffffffffffffffffffffffff
@cA01~tA01_GU182360.1_36582_36434_1_0_0_0_0:0:0_0:0:0_b2/2
CGCAATGGGAGACTCCACCAGCTTTGAAGGTGGAGGAAGGCCAGGAGCCATGAATGCAGGTGGCCTGTAGAGGTTGGAAAAGTCAAGGAAATGATTCTCCAGAGTCTCCAGAGGGAACGAAGCCCTGCAGATGCCTTGATTTTAGCCCAG
+
ffffffffffffffffffffffffffffffffffffffffffffffffffffffffffffffffffffffffffffffffffffffffffffffffffffffffffffffffffffffffffffffffffffffffffffffffffffff
@cA01~tA01_GU182360.1_10948_11215_0_1_0_0_0:0:0_0:0:0_b3/2
TACTAAAAAATATACCAAAAAAATTAGCCGAGTGTGGTGGCGCACAGCTGTAATCCCAGCTACTCGGTAGGCTGAGGCAGGAGAATTGCATGAACCCAGGAGGCAGAGGTTGCAATGAGCTGAGATTGTGCTACTGCACTCCAGCCTGTG
+
ffffffffffffffffffffffffffffffffffffffffffffffffffffffffffffffffffffffffffffffffffffffffffffffffffffffffffffffffffffffffffffffffffffffffffffffffffffff
@cA01~tA01_GU182360.1_44244_44338_0_1_0_0_0:0:0_0:0:0_b4/2
AGTAATGAACCTGCCTATGTAACGTATTCTCTGTGTGTTCTGTCTCCCTGGAGTGACGGTGAGTGATAGGAATTGGCGTAGGCCCAGGTGCAGTCTAGGAGGTGTTTAGGGTCTTTTCTGGGAAGACTGCACTGGGATTGACACACAGCG
+
ffffffffffffffffffffffffffffffffffffffffffffffffffffffffffffffffffffffffffffffffffffffffffffffffffffffffffffffffffffffffffffffffffffffffffffffffffffff
@cA01~tA01_GU182360.1_67101_67306_0_1_0_0_0:0:0_0:0:0_b5/2
ACTCTGTGTCCCAGTGACAATGAGAATAATGTCCAGACACTCTCACCTGTAATCACGATGTCCAGAGGGTCACTGGGAGCTGACAACTGATAGGGGGAATGAGGAACAGAACCGTAGCATCTGTAGGTCCCTGCAAGGTCTTGCGTCATG
+
ffffffffffffffffffffffffffffffffffffffffffffffffffffffffffffffffffffffffffffffffffffffffffffffffffffffffffffffffffffffffffffffffffffffffffffffffffffff
@cA01~tA01_GU182360.1_11447_11351_1_0_0_0_3:0:0_0:0:0_b6/2
TATATTTTTTAGTAGAAATGAGGTTTCACCATGTTGTGCAGGCTGTCTCAAACTCCCAATCTCAAGTGATCCCACCGCCTTAGCGTCCCTAAGTGCAAAGATTACAGGCGAGAGCTACTGCGCCCAGCCAGGATTTAAAATAAGTAATAG
+
ffffffffffffffffffffffffffffffffffffffffffffffffffffffffffffffffffffffffffffffffffffffffffffffffffffffffffffffffffffffffffffffffffffffffffffffffffffff
@cA01~tA01_GU182360.1_90951_90787_1_0_0_0_0:0:0_0:0:0_b7/2
GGTGGTCTTTCCCCCAGACTCTCGGGTGGAACAGCAGCCTAATATCTGACTCCCAAGATGACAAAAGTAGCATGTTGCCCACGAGCTTCATCATTATTTCCTGGCTGTTTGATATAAGACAGCTCAACCTCACTTATGTTGATTTCAATG
+
ffffffffffffffffffffffffffffffffffffffffffffffffffffffffffffffffffffffffffffffffffffffffffffffffffffffffffffffffffffffffffffffffffffffffffffffffffffff
@cA01~tA01_GU182360.1_28707_28881_0_1_0_0_0:0:0_0:0:0_b8/2
CTGTGCTGGAGGATTCTGAGGGCTTTCACATTTTCTATGTGATCTCATTCTCACAGAAAGCCAAATAGGGAAGAGGTTTTAAGCTCATTGCCTAATGGATAAGATAAAGGATCAAAGAAGTAATTATAGAGAAATAGAAAAACGATGATT
+
ffffffffffffffffffffffffffffffffffffffffffffffffffffffffffffffffffffffffffffffffffffffffffffffffffffffffffffffffffffffffffffffffffffffffffffffffffffff
@cA01~tA01_GU182360.1_37559_37750_0_1_0_0_1:0:0_0:0:0_b9/2
CAACTACCTGGGGGTTCCAAGTCGTGGATCATTCACTCTGCATCCCAATGACAATGAGAAGAATGTCCGGACACTCTCACCTGTGATGACGATGTCCAGAGGGTCACTGGGAGCTGACAACTGATGGGGGAGTGAGTAACAGAACCGTAG
+
ffffffffffffffffffffffffffffffffffffffffffffffffffffffffffffffffffffffffffffffffffffffffffffffffffffffffffffffffffffffffffffffffffffffffffffffffffffff
@cA01~tA01_GU182360.1_84608_84466_1_0_0_0_0:0:0_0:0:0_ba/2
TCCCGAGTCTCCAGAGGGAATGCAGCCCTGCAGATGCATTGATTGTAGCCCAGGAAGAACAGGGTCTGATTTCTGTCTCCAGAAGTGGAAGGGGTCAGTGTGTTCTCTCCTGTCGCCATGTTTGTGATAATTTTCTCCAGCAACAACAGG
+
ffffffffffffffffffffffffffffffffffffffffffffffffffffffffffffffffffffffffffffffffffffffffffffffffffffffffffffffffffffffffffffffffffffffffffffffffffffff
@cA01~tA01_GU182360.1_5299_5108_1_0_0_0_0:0:0_0:0:0_bb/2
CCTGTCCCTGAGCTCTACAACAGAATATTCCGGAACAGCTTTCTCATGGGCCCTGTGACCCCAGCACATGCAGGGACCTACAGATGTTGCAGTTCACACCCACACTCCCCCACTGGGTGGTCGGCACCCAGCAACCCTGTGGTGATCATG
+
ffffffffffffffffffffffffffffffffffffffffffffffffffffffffffffffffffffffffffffffffffffffffffffffffffffffffffffffffffffffffffffffffffffffffffffffffffffff
@cA01~tA01_GU182360.1_118982_119081_0_1_0_0_0:0:0_0:0:0_bc/2
GGTGGCTGAGGCAGGAGAATCGCTTGAACCCAGGAGGCGGAGGTTACAGTGAGCTGAGATTGTGCCACTGCATTCCAGCATAGGAGACAGAGCTAGACTCCACCTCAAAAAAAAAAAAATGTTAAAAGTGGTAAGCTATATAGGTATATT
+
ffffffffffffffffffffffffffffffffffffffffffffffffffffffffffffffffffffffffffffffffffffffffffffffffffffffffffffffffffffffffffffffffffffffffffffffffffffff
@cA01~tA01_GU182360.1_11069_10892_1_0_0_0_0:0:0_1:0:0_bd/2
ACCGTAATGCCATCTGCAATCTTCATTCCTCCTTTCCTGTAAATTAACATATTCACAAGCTATGGAGGCTAAGACAGGGACATTTTGGGGGTGGGGCAGCATTCTCCTGCCTTCCACAAATGGTAAACAGGATGCATTTGGCCTCTGCTC
+
ffffffffffffffffffffffffffffffffffffffffffffffffffffffffffffffffffffffffffffffffffffffffffffffffffffffffffffffffffffffffffffffffffffffffffffffffffffff
@cA01~tA01_GU182360.1_15070_15173_0_1_0_0_0:0:0_1:0:0_be/2
CAGGGGTCAAGTGAAATGGAGAATGGTGGGCTAAGCAAGTGTGTTTTCTCTCCAGCAGGCAGTGGGGACCTTAGACATTTGTAAGCAAGAGAGAGGCATGTTCAGATTCGTGGTGTGAGGAAGAGCGATGCCCTAAGATGCAGACTCACG
+
ffffffffffffffffffffffffffffffffffffffffffffffffffffffffffffffffffffffffffffffffffffffffffffffffffffffffffffffffffffffffffffffffffffffffffffffffffffff
@cA01~tA01_GU182360.1_95242_95505_0_1_0_0_0:0:0_0:0:0_bf/2
CACCCCAGGCCCCTATCTCCACTCCAGGCCCAGATCTCCACTCCAGGCCCAGATCTCCACTTCAGGCCCATAACTCCACCTCCAGGCCCATAACTCCACCTCTAGGCCCATATCTTTACCTCCAGGTCCAGATCTCCATCCCCGCACTCC
+
ffffffffffffffffffffffffffffffffffffffffffffffffffffffffffffffffffffffffffffffffffffffffffffffffffffffffffffffffffffffffffffffffffffffffffffffffffffff
@cA01~tA01_GU182360.1_81922_82065_0_1_0_0_0:0:0_0:0:0_c0/2
TCAAACTCTCCTTGATATGTAATATGCAAAATACCTAATAGGTTTTATTAACACTATAGAGCAATCGTATTAAATAAATCATCATAATTTTCCATGGTTGTATTTTTCCTGTTAAGCCAGAAACAGATAAAATGATTTAAATCCCAGTAG
+
ffffffffffffffffffffffffffffffffffffffffffffffffffffffffffffffffffffffffffffffffffffffffffffffffffffffffffffffffffffffffffffffffffffffffffffffffffffff
@cA01~tA01_GU182360.1_97537_97733_0_1_0_0_0:0:0_0:0:0_c1/2
ACCTCTCATGTGGACCCTTGTGATTACACTGAGCCCAGTGGGACAGTCCAGGCTGTCTCCCCATCTCAAGGTCAACTCATCAACAACCTGAGCTCCACCTTCCCCTTCAGTCCCCTGCCCTGTAACATAAATAGTCACAGGCTCCAGGGA
+
ffffffffffffffffffffffffffffffffffffffffffffffffffffffffffffffffffffffffffffffffffffffffffffffffffffffffffffffffffffffffffffffffffffffffffffffffffffff
@cA01~tA01_GU182360.1_103746_103567_1_0_0_0_0:0:0_1:0:0_c2/2
AGCTGAGATTGCACCTCTGCACTCCAGCCTGCATGACAGAGCAAGATTCTAACACACACACACACAAAAAAAGCCATTGGATGTAAATGCATGGATTATATCTGTGTTCTCCATTCTGTTTTATTTTTTATGTGCCTTTCTTTATGCCAA
+
ffffffffffffffffffffffffffffffffffffffffffffffffffffffffffffffffffffffffffffffffffffffffffffffffffffffffffffffffffffffffffffffffffffffffffffffffffffff
@cA01~tA01_GU182360.1_130549_130392_1_0_0_0_0:0:0_0:0:0_c3/2
TGGGGTGAGACTGGGGTGCTCCAAGCTGGGGTGTGCAGGGAGGAAGTGGTGTCAGCAGCAGAGAAAGAGAGGGAAGCAGTGCTAGGAACAGCAGGTCCTCTGAGGACAAAGGTATAACTGACACCCTCCAGCGTTTCCGTGACGGTAGGG
+
ffffffffffffffffffffffffffffffffffffffffffffffffffffffffffffffffffffffffffffffffffffffffffffffffffffffffffffffffffffffffffffffffffffffffffffffffffffff
@cA01~tA01_GU182360.1_97340_97475_0_1_0_0_0:0:0_0:0:0_c4/2
ACCCTGACGGACACCCCCACCAGAAGCTCTGGGATTCAGGAGGTGGGACAGTGAGAAGCCCAGACGGAAAGCCTCTGACCTGTGACCATGATCACCACGGGGTTGCTGGGTGCCGACCACCCAGTGGGGGAGTGTGGGTGTGAACCCCGA
+
ffffffffffffffffffffffffffffffffffffffffffffffffffffffffffffffffffffffffffffffffffffffffffffffffffffffffffffffffffffffffffffffffffffffffffffffffffffff
@cA01~tA01_GU182360.1_112013_111804_1_0_0_0_0:0:0_0:0:0_c5/2
TGGAGATATGGGCCTGGAGGTGGAGTTATGGGCCTGGAGTGGAGATCTGGGCCTAGAGATGGAGTGATGAGCCTAGAAGTGGAGATCTGCGCCTGGAGTGGAGATCTGGGCCTGGAGTGAAGATCTGGGCCTGGAGTGGAGATATGGGCC
+
ffffffffffffffffffffffffffffffffffffffffffffffffffffffffffffffffffffffffffffffffffffffffffffffffffffffffffffffffffffffffffffffffffffffffffffffffffffff
@cA01~tA01_GU182360.1_111362_111460_0_1_0_0_0:0:0_0:0:0_c6/2
CATGGGAGGGTGACGTACGCAGGCTTTTTCTACCTTGCATGAGGCCCAGTGGGTGCTCGCTCAAGAGCGGAACATGGCTTCCTGGAAATTGCTCTCACTAGAATTGACACCTCGCGTCCTTCACTATGACCAACTCAAAACATGTCTTAG
+
ffffffffffffffffffffffffffffffffffffffffffffffffffffffffffffffffffffffffffffffffffffffffffffffffffffffffffffffffffffffffffffffffffffffffffffffffffffff
@cA01~tA01_GU182360.1_67047_67122_0_1_0_0_0:0:0_0:0:0_c7/2
CATGGAGCTCTCCAGTGAGGCGCAAAGTGTCATTAAACTTCCCCTCTCTGTGCAGAAGGAAGTGCTCAAACATGACATCTGACCAACATTGCAGGATGACTGTCTCTTCTGATTTCACCAGGGGACCTGGGTGGGCCAGGAGGGAAGGTT
+
ffffffffffffffffffffffffffffffffffffffffffffffffffffffffffffffffffffffffffffffffffffffffffffffffffffffffffffffffffffffffffffffffffffffffffffffffffffff
@cA01~tA01_GU182360.1_72052_72155_0_1_0_0_0:0:0_0:0:0_c8/2
TTTAAAGAGGCAATTGTTGATTATTTGGAGGAAGTAGACACATCCATCAATCCACAGGTTCAAGAAATCCAGTGAATGCCAGGCAGAATGAAGTAAACACACCTCACGTTCAACATTACAGAAAAGCAGCATAAAAGCACAACCAACCCT
+
ffffffffffffffffffffffffffffffffffffffffffffffffffffffffffffffffffffffffffffffffffffffffffffffffffffffffffffffffffffffffffffffffffffffffffffffffffffff
@cA01~tA01_GU182360.1_87796_87989_0_1_0_0_0:0:0_0:0:0_c9/2
CAAGCCCCCAGGCATTTGTCCTCCCAGTTAGGAATGCAGGCAGAACAAACACAGCATTTTTCCTGAGAAGAATGTCTGATTTGCACTCATCCTTCTACCCTGAGGTCTCAGCAGCAGAAAATTAGAGATTAAGAGATTTCACTGAGCCCT
+
ffffffffffffffffffffffffffffffffffffffffffffffffffffffffffffffffffffffffffffffffffffffffffffffffffffffffffffffffffffffffffffffffffffffffffffffffffffff
@cA01~tA01_GU182360.1_47968_47789_1_0_0_0_1:0:0_0:0:0_ca/2
TTTGCTTTTTTTTCTTGAGGCGGAGTCTTGCTCTGTCGCCCAGGCTGGACTGCAGTGACACAATCTCAGCTCACTGCAACTTCTGCCTCCCAGGTTCAAGCGATTCTCATGCCTCAGCCTCTTGAGTAGCTGGCGTTACAGGTGCCTGCC
+
ffffffffffffffffffffffffffffffffffffffffffffffffffffffffffffffffffffffffffffffffffffffffffffffffffffffffffffffffffffffffffffffffffffffffffffffffffffff
@cA01~tA01_GU182360.1_15613_15435_1_0_0_0_0:0:0_0:0:0_cb/2
ATACGTGCTATTCCACCTTTCCTCAGAGTATCTTTCAGCCTTCTGTCAGCAGTAAAACTTATAAATTTTTTTTATAATTTCAATGTAGTTTTCTCTTCTTCAAGTAAACATGTCTGCCCTCATGGTTTCGTCAATGGGACTCTTTTCTTG
+
ffffffffffffffffffffffffffffffffffffffffffffffffffffffffffffffffffffffffffffffffffffffffffffffffffffffffffffffffffffffffffffffffffffffffffffffffffffff
@cA01~tA01_GU182360.1_100871_100771_1_0_0_0_1:0:0_0:0:0_cc/2
GACCCGAGTGACCCACTGCTTGTTTCTGTCACAGGTGAGAAAAGCCCATATCTCTCTCATGTCCTATGATCCTAAATCCTTAGCTAAGGAGCTTCCTGCTGATGATGGAGAAAAGCATGGACAGATGCAGAGAGAAGACACAGCAGGTGT
+
ffffffffffffffffffffffffffffffffffffffffffffffffffffffffffffffffffffffffffffffffffffffffffffffffffffffffffffffffffffffffffffffffffffffffffffffffffffff
@cA01~tA01_GU182360.1_33279_33139_1_0_0_0_0:0:0_0:0:0_cd/2
TAGCAGAGACACGGTTTCACTATGTTGGCCAGGCTGCTCTCAATCCCCTCATCTCAGTTGATCCGCCCACCTCGGCTTCCCGACGTGCTGGGGAAACTTGATTTTCTATAGCATTATGTTACTGGATATTTCTGTAAAATTTAAAATGAG
+
ffffffffffffffffffffffffffffffffffffffffffffffffffffffffffffffffffffffffffffffffffffffffffffffffffffffffffffffffffffffffffffffffffffffffffffffffffffff
@cA01~tA01_GU182360.1_36339_36174_1_0_0_0_0:0:0_0:0:0_ce/2
GGGGTAAAGGGGGATTGAATACAGGGAAATGGGTGCTGTGGTGGGAAGAATAATTGTCCCCAGTGATGACTACATTCTAATCCCTGGAGTCTGTGACTATTTATGTTATAGGGGAAGGAACTGAAGGGGAAGATGGAGCTCAGGTTGTTG
+
ffffffffffffffffffffffffffffffffffffffffffffffffffffffffffffffffffffffffffffffffffffffffffffffffffffffffffffffffffffffffffffffffffffffffffffffffffffff
@cA01~tA01_GU182360.1_84226_84085_1_0_0_0_0:0:0_0:0:0_cf/2
AGAGTCCGATCATCCAGGCCCCAACTATATTTGGGGTAAAGGGGGATTGAATACAGGGGAATGGGTGCTGTGTTGGAAAGAATAACTGTCCCCATCGATGGCCACATTGTAATCCTTGGAGCCTGTGACTATGTTATAGGGCAGGGGACT
+
ffffffffffffffffffffffffffffffffffffffffffffffffffffffffffffffffffffffffffffffffffffffffffffffffffffffffffffffffffffffffffffffffffffffffffffffffffffff
@cA01~tA01_GU182360.1_33298_33437_0_1_0_0_1:0:0_0:0:0_d0/2
ATGTGTAATATGCAAAATATTTAATAGGTATTATTAAGGTTTTCAGAGTCATTGTGACTAATAAACCATTAGAATTTTTCATGCTTGTATTTCTAGTATTACAGCAGAACCAGTTAAAATGATTTAAATTCCCAGGGAAGGATTATGCAA
+
ffffffffffffffffffffffffffffffffffffffffffffffffffffffffffffffffffffffffffffffffffffffffffffffffffffffffffffffffffffffffffffffffffffffffffffffffffffff
@cA01~tA01_GU182360.1_117699_117465_1_0_0_0_0:0:0_0:0:0_d1/2
ATAAACACACAGAGAAAGAGCCAGAGGAAGGAGATTGAGAGACTCACAGACACATAAAGAGAGAGAAGAGGGCAGAGAAGTGGAGAGAATGATGGAAGAGAGCAGAGAAAACCACTAAAATTAGAGTCCTGAGGGCGAGGCACAAGGGCA
+
ffffffffffffffffffffffffffffffffffffffffffffffffffffffffffffffffffffffffffffffffffffffffffffffffffffffffffffffffffffffffffffffffffffffffffffffffffffff
@rand_0_0_0_0_1_1_0:0:0_0:0:0_d2/2
ATTGGGGAAGGTTAACCGTTCGACTCGCTTCCGGCGGTACCTGTTCCATGTCGCTTATTAGCCCGGGTATAAGTCGTCTCGATACGACCGTCTTAATAAGCCACTCTGGTGATCCGCACTGATGCTGGGGCCGCCAGGCGGTTAAGTCAG
+
ffffffffffffffffffffffffffffffffffffffffffffffffffffffffffffffffffffffffffffffffffffffffffffffffffffffffffffffffffffffffffffffffffffffffffffffffffffff
@cA01~tA01_GU182360.1_17128_17306_0_1_0_0_0:0:0_0:0:0_d3/2
GCAGACAGGCGGCCGCGCCCCAGCTCAGCTCAGCAGCGCACAGGATGTTATTTGGCGCCCTGCCCATGCAGTTTACATGTTGACCACATCATGGGAGGGTGACGTACGCAGGCTCTTTCTACCTTGCATGAGGCCCAGTGGGTGCTCGCT
+
ffffffffffffffffffffffffffffffffffffffffffffffffffffffffffffffffffffffffffffffffffffffffffffffffffffffffffffffffffffffffffffffffffffffffffffffffffffff
@cA01~tA01_GU182360.1_45521_45721_0_1_0_0_0:0:0_0:0:0_d4/2
CCATAGGTGCCTGAGGTCCCTCAGTTGCCAACAGCAGACTCAGACATTCTATCTCTCTGAGCTCAAGGACCCATCCCATGAATAGCTCTGAGTTCCCATCCCATTGATTCTGTCTCCCACTTTCTGCCTGTCATGGAACCTTCTCCTGGA
+
ffffffffffffffffffffffffffffffffffffffffffffffffffffffffffffffffffffffffffffffffffffffffffffffffffffffffffffffffffffffffffffffffffffffffffffffffffffff
@cA01~tA01_GU182360.1_83049_82865_1_0_0_0_0:0:0_0:0:0_d5/2
CAATACAAGTGAATTTTCCGGAAATGGGAGGGAGGCAGCACAGAGGGTGGGCTGATGGGCTGACCATGGGAAGGCCTGGGGGGAGTCTCTCATGAACTAGTAAGAGGAGATCCTGGGAGTCTCTCATGAACTAGTAAGAGGAGATCCTGG
+
ffffffffffffffffffffffffffffffffffffffffffffffffffffffffffffffffffffffffffffffffffffffffffffffffffffffffffffffffffffffffffffffffffffffffffffffffffffff
@cA01~tA01_GU182360.1_1233_1141_1_0_0_0_0:0:0_0:0:0_d6/2
ATGTTTGTAATAAAAAGTATTCCTCAATAGAAGTTTCTTAACTCAAAGAATGAAATATTTCACCATGCACATACAAAGAAGAGATATATGGAGATATGAAGAGGAGTACTTCATAATGACAAAGAGGCAAATTCATAAATAAGACATAAT
+
ffffffffffffffffffffffffffffffffffffffffffffffffffffffffffffffffffffffffffffffffffffffffffffffffffffffffffffffffffffffffffffffffffffffffffffffffffffff
@rand_0_0_0_0_1_1_0:0:0_0:0:0_d7/2
CCATCATCTGGTTCCACGGCTCCGGGGAGACGTTGTGTAGCGAGTTTGTTATGTTGCTTTAGTGAGTTTCATTCTTATAATCTACGAATGAGGCCATGTTCTATACTTATTCTGGTATTGCCAGACCACATTTAAGATTGTGTAGAATCG
+
ffffffffffffffffffffffffffffffffffffffffffffffffffffffffffffffffffffffffffffffffffffffffffffffffffffffffffffffffffffffffffffffffffffffffffffffffffffff
@cA01~tA01_GU182360.1_80393_80187_1_0_0_0_0:0:0_0:0:0_d8/2
AGGAAGTCCTCTCATTTGTGACAATGTGAAAAAACTTAGAGGACATTATGTTAAGGGAAACAATCCAGGCACAGAAAGACAAATGCCACATGATCTCATGTGTGGAGTGTAAGAAGTGGAACCTAGAGGAACAGTAAAATGGTCGTCGAA
+
ffffffffffffffffffffffffffffffffffffffffffffffffffffffffffffffffffffffffffffffffffffffffffffffffffffffffffffffffffffffffffffffffffffffffffffffffffffff
@cA01~tA01_GU182360.1_56674_56785_0_1_0_0_0:0:0_0:0:0_d9/2
TCCCAAAGTGCTGAAATTGCAGGTGTTAGCCACCAAGCCCAGCCCATCCAATGGACTTTGACAAAGATGCCAAGAACTCACAATCAGGAAAGGACAGTCTTTTCAATAAACAGTGCAGGGAAACCTGGACATCTACATGCAGAGGAATGA
+
ffffffffffffffffffffffffffffffffffffffffffffffffffffffffffffffffffffffffffffffffffffffffffffffffffffffffffffffffffffffffffffffffffffffffffffffffffffff
@cA01~tA01_GU182360.1_29272_29391_0_1_0_0_0:0:0_0:0:0_da/2
GGGAAGACTGCACTGGGATTGATACACAGCGAATGTGCTTTAGGATTTCTACATCCACAGCATTCTTGAATCAAACAACTTGCATTCTCCAAGAAAAGGAAACAAAAGTGAAATCAAGATAAAAAAAGCTAAGTAGAATTCTCTTATGTC
+
ffffffffffffffffffffffffffffffffffffffffffffffffffffffffffffffffffffffffffffffffffffffffffffffffffffffffffffffffffffffffffffffffffffffffffffffffffffff
@cA01~tA01_GU182360.1_97360_97476_0_1_0_0_0:0:0_0:0:0_db/2
GACCCTGACGGACACCCCCACCAGAAGCTCTGGGATTCAGGAGGTGGGACAGTGAGAAGCCCAGACGGAAAGCCTCTGACCTGTGACCATGATCACCACGGGGTTGCTGGGTGCCGACCACCCAGTGGGGGAGTGTGGGTGTGAACCCCG
+
ffffffffffffffffffffffffffffffffffffffffffffffffffffffffffffffffffffffffffffffffffffffffffffffffffffffffffffffffffffffffffffffffffffffffffffffffffffff
@cA01~tA01_GU182360.1_95565_95713_0_1_0_0_0:0:0_0:0:0_dc/2
GCCCATAACTCCACCTCCAGGCCCATATCTCCACTCCAGGCCCATCGCTCCACTTCTAGGCCCATCACTCCACCTCTAGGCCCACATCTCCCCTCCAGGCCCATCCATATCTCCCCTCCAGGCCCATATCTCCACCCCAGGCACATATCT
+
ffffffffffffffffffffffffffffffffffffffffffffffffffffffffffffffffffffffffffffffffffffffffffffffffffffffffffffffffffffffffffffffffffffffffffffffffffffff
@cA01~tA01_GU182360.1_29148_29336_0_1_0_0_0:0:0_1:0:0_dd/2
CACAGCATTCTTGAATCAAACAACTTGCATTCTCCAAGAAAAGGAAACAAAAGTGAAATCAAGATATAAAAAGCTAAGTAGAATTCTCTTATGTCAAATGGCCAGGAAATAGTGTTGAAGCCCGTGTGAAACGTGCTACTCTTTGTGATC
+
ffffffffffffffffffffffffffffffffffffffffffffffffffffffffffffffffffffffffffffffffffffffffffffffffffffffffffffffffffffffffffffffffffffffffffffffffffffff
@cA01~tA01_GU182360.1_126895_126733_1_0_0_0_0:0:0_0:0:0_de/2
GACCAAGAGCCTGCAGGGAACAGAACAGTGAACAGCGAGGTAGGTGCTCCTCGGCCCAGCCTCGTGGCTAGTCTTATTCCCAAAGAGTCCTGAAAAATGTGAGCACCCTCCCTCACTCAGCATTTCCCTCTCTCCAGGATTCTGATGAAC
+
ffffffffffffffffffffffffffffffffffffffffffffffffffffffffffffffffffffffffffffffffffffffffffffffffffffffffffffffffffffffffffffffffffffffffffffffffffffff
@cA01~tA01_GU182360.1_9734_9877_0_1_0_0_0:0:0_1:0:0_df/2
ATCCTGGAGGTGGAGGTTGCAGTGAGCCGAGATGGCACCACTGCACTCCAGCCTGGGCAACAAGAGTGAAACTGTCTAAAAAAAACAAAAACAAAAACAAAAACCATAAAACAAAATGTAAAAAGACACTTCCAGAGGATCTAGCAATTC
+
ffffffffffffffffffffffffffffffffffffffffffffffffffffffffffffffffffffffffffffffffffffffffffffffffffffffffffffffffffffffffffffffffffffffffffffffffffffff
@cA01~tA01_GU182360.1_53694_53830_0_1_0_0_0:0:0_0:0:0_e0/2
CTCTCTCTCTCTCTCTCTCACCCTCTACCCCATCGCTCTTCATGTCTATTTCCTCCTTCCACCTTCTCTGTCTCTCTAGGTCTCTGACCTCACTTCCCCACCTCTAGATATGTTTTCTCTTTTTGGATTGTTTTATTCTCTCTGACTCTC
+
ffffffffffffffffffffffffffffffffffffffffffffffffffffffffffffffffffffffffffffffffffffffffffffffffffffffffffffffffffffffffffffffffffffffffffffffffffffff
@cA01~tA01_GU182360.1_13680_13575_1_0_0_0_0:0:0_0:0:0_e1/2
AGGAACACTTGAGCCTGGGTAACTTCTAAAGAAAAGAAATGTGTTTGCCTCACAGTTCTGCAGGCTGTACTGGAAGCATGGCACCAGCATCTATTTCTTGTGACGGCCTCAGGCTGCTCCCACTCTGGCAGAAGGGAAGGAGGGTCTGTC
+
ffffffffffffffffffffffffffffffffffffffffffffffffffffffffffffffffffffffffffffffffffffffffffffffffffffffffffffffffffffffffffffffffffffffffffffffffffffff
@cA01~tA01_GU182360.1_131304_131139_1_0_0_0_0:0:0_0:0:0_e2/2
CATGCAGGGACCTACAGATGTCGGGGTTCACGCCCACACTCCCTCACTGGGTGGTCGGCACCCAGCAACCCCCTGGTGATCATGGTCACAGGTCAGAGGCTTTCTGTCTGGGCTTCTCACTGTCCCACCTCCTGAATCCCAGAGCTTCTG
+
ffffffffffffffffffffffffffffffffffffffffffffffffffffffffffffffffffffffffffffffffffffffffffffffffffffffffffffffffffffffffffffffffffffffffffffffffffffff
@cA01~tA01_GU182360.1_38183_38338_0_1_0_0_0:0:0_0:0:0_e3/2
CCTCTGGCTCATTCTCTGTGTGTTTATGTCTTTGCTTTTTGGTGTCCCTGATTTCTCTCTGTGCCTCTCAGTGATCCTTTCATATGTGGGGTTATTTGGAATGTGAGCCTCAGAATCCAGTCTGGAGACCACAAGTTCACACAGCATACA
+
ffffffffffffffffffffffffffffffffffffffffffffffffffffffffffffffffffffffffffffffffffffffffffffffffffffffffffffffffffffffffffffffffffffffffffffffffffffff
@cA01~tA01_GU182360.1_74784_74613_1_0_0_0_0:0:0_0:0:0_e4/2
TGCCTTCTTGATTTGGTTCTCAGCTAGATCATTATAGGTGTAGAGAAATGCTACCGGCTTTTACATATTGATTTTGTATTCTGAAACTTTACTTAGTTCATTTATCAATCATAAGAATTTTTGGCAGGGTCTTTAGGATTTTCTAGATTT
+
ffffffffffffffffffffffffffffffffffffffffffffffffffffffffffffffffffffffffffffffffffffffffffffffffffffffffffffffffffffffffffffffffffffffffffffffffffffff
@cA01~tA01_GU182360.1_123111_123005_1_0_0_0_0:0:0_0:0:0_e5/2
TGCTCTTGGGACACTGATATTGCAGATGGTTAAATGGGAGGACAGAAAATGAATGCACAAGTGGACCAATAAATGAATGATCCATTGGGAAGCATCTGTGCATGAAATCTATTTGTTTGTTTGTTCGTTTGTTTATTGAGACAGAGTCTC
+
ffffffffffffffffffffffffffffffffffffffffffffffffffffffffffffffffffffffffffffffffffffffffffffffffffffffffffffffffffffffffffffffffffffffffffffffffffffff
@cA01~tA01_GU182360.1_68741_68634_1_0_0_0_1:0:0_0:0:0_e6/2
ACAAAGTGAGAAACTCAGAATTTAAAAAAAGTAACATCAAGTCAACTAGTCCAAGGAGAGTCAGAGAGAATAAAACAATCCAAAAAGGGAAAACATATCTAGAGGTGAGAAAGTGAGGTCAGAGACCTAGAGAGACAGAGAAGGTGGAAA
+
ffffffffffffffffffffffffffffffffffffffffffffffffffffffffffffffffffffffffffffffffffffffffffffffffffffffffffffffffffffffffffffffffffffffffffffffffffffff
@cA01~tA01_GU182360.1_98914_98802_1_0_0_0_2:0:0_0:0:0_e7/2
CTCGTTGGACAGATCCATGATGGGGTCTCCAAGGCCAATTTCTCCATCGGTCCCATGATGCTTGCCCTTGCAGGGACCTACAGATGCTACGGTTCTGTTACTCACACCCCCTATCAGTTGTCAGCTCCCAGTGATCCCCTGGACATCGTG
+
ffffffffffffffffffffffffffffffffffffffffffffffffffffffffffffffffffffffffffffffffffffffffffffffffffffffffffffffffffffffffffffffffffffffffffffffffffffff
@cA01~tA01_GU182360.1_8478_8365_1_0_0_0_0:0:0_1:0:0_e8/2
AGCTGTGACAACGAAGAACCTCCCTGAGGAAACCACCTCTTCTCCTTCCAGGTCTATATGGGAAACCTTCTCTCTCAGCCCAGCCGGGCCCCACGGTTCAGGCAGGAGAGACTGTGACCTTGTCCTGCAGCTCCCGGAGCTTGTTTGACA
+
ffffffffffffffffffffffffffffffffffffffffffffffffffffffffffffffffffffffffffffffffffffffffffffffffffffffffffffffffffffffffffffffffffffffffffffffffffffff
@cA01~tA01_GU182360.1_17548_17407_1_0_0_0_0:0:0_0:0:0_e9/2
AACATCCTGTGCGCTGCTGAGCTGAGCTGGGGCGCGGCCGCCTGTCTGCACAGACAGCACCATGTCGCTCATGGTCGTCAGCATGGTGTGTGTTGGTGAGTCCTGGAAGGGCATCGAGGGAGGGAGTGCGGGGATGGAGATCGGGGCCCA
+
ffffffffffffffffffffffffffffffffffffffffffffffffffffffffffffffffffffffffffffffffffffffffffffffffffffffffffffffffffffffffffffffffffffffffffffffffffffff
@cA01~tA01_GU182360.1_37011_37150_0_1_0_0_0:0:0_0:0:0_ea/2
ACTGGGCTTAGCCTCATCTCTTGGGGTGTTGTATCTATTTCACACTAATGTCTTTCCTGCTGTTTATGTGGGGGTGAAAGAGGAACCAGGATAGGCTGCACATCCAGCCTCTTATCAGCCTGGTTCAATCTCTTTTGGATGAATTGGAAT
+
ffffffffffffffffffffffffffffffffffffffffffffffffffffffffffffffffffffffffffffffffffffffffffffffffffffffffffffffffffffffffffffffffffffffffffffffffffffff
@cA01~tA01_GU182360.1_65606_65405_1_0_0_0_0:0:0_0:0:0_eb/2
GGCCCAGCCCTGTGGTGTCTGAAGGAGAACATGTGGCTCTTCAGTGTCGCTCTCGTCTTGGGTTTAACGAATTCAGTCTGTCCAAAGAAGACGGGATGCCTGTCCCTGAGCTCTACAACAGAGTATTCCGAAACACCGTTTTCATAGGCC
+
ffffffffffffffffffffffffffffffffffffffffffffffffffffffffffffffffffffffffffffffffffffffffffffffffffffffffffffffffffffffffffffffffffffffffffffffffffffff
@cA01~tA01_GU182360.1_124710_124907_0_1_0_0_0:0:0_0:0:0_ec/2
ACAAATTGCATTCACCAAGGAAAGGAAACAAAGGTGAAATCACGATTAAAAATAGCGAAGCAAGATTCTCTTATGTCAAACAGCCAGAAAATAGTGTTGAAGCCCGTGTGAAATGTGCTGCTCTTTGTGATCTCGGGAGACACATGTTAG
+
ffffffffffffffffffffffffffffffffffffffffffffffffffffffffffffffffffffffffffffffffffffffffffffffffffffffffffffffffffffffffffffffffffffffffffffffffffffff
@cA01~tA01_GU182360.1_18717_18543_1_0_0_0_0:0:0_0:0:0_ed/2
GGAAGAGAGGACCCTGGGGTGCTCAGCCCACATTTCTGACCTCGCCTCCCTGGCCTCTCAACCCCTTGGCAGAGTCAAGTTCTGTGGGGACCAGGGTTAGACTGGGGTGCTCAAAGCTGGGGTGTGTGGTTGGGAAGTGGTAGGAACAGC
+
ffffffffffffffffffffffffffffffffffffffffffffffffffffffffffffffffffffffffffffffffffffffffffffffffffffffffffffffffffffffffffffffffffffffffffffffffffffff
@cA01~tA01_GU182360.1_26333_26139_1_0_0_0_0:0:0_0:0:0_ee/2
GCCCAATATTAGATAACAGAGTGTTGGCCATGAACCAACCTCAAAGATTTCCATTGAGTAGAGGACAGACACCCTCATTTCCTCACCTCTCTCCTGTCTCGTGTTCTAGGAAACCCTTCAAATAGTTGGCCTTCACCCACTGAACCAAGC
+
ffffffffffffffffffffffffffffffffffffffffffffffffffffffffffffffffffffffffffffffffffffffffffffffffffffffffffffffffffffffffffffffffffffffffffffffffffffff
@cA01~tA01_GU182360.1_53563_53670_0_1_0_0_0:0:0_0:0:0_ef/2
TTGACTTGATGTTACTTTTTTTAATTCTGAGTTTCTCACTTTGTGTCCTGTTCATAACTTTCTGCATATTTCTATCTATTATCTATCGATCTATCTATTTATCTATTCGGTGCCTATCTACAAATTCTCTACCTGTCATCTATATCTATA
+
ffffffffffffffffffffffffffffffffffffffffffffffffffffffffffffffffffffffffffffffffffffffffffffffffffffffffffffffffffffffffffffffffffffffffffffffffffffff
@cA01~tA01_GU182360.1_59580_59679_0_1_0_0_0:0:0_0:0:0_f0/2
AGGCGTGAGCCACTGTTCACAGACTTGTATATTATGCTATAATAAGTCTCTTCATTTCCACCACCACTCATATATCTGTCACTCCTTTGCCAGGTATTGATTTATGTGTAGGATGAATAAATCTCAGAAAGAAATTAATTAAGCGAGGAT
+
ffffffffffffffffffffffffffffffffffffffffffffffffffffffffffffffffffffffffffffffffffffffffffffffffffffffffffffffffffffffffffffffffffffffffffffffffffffff
@cA01~tA01_GU182360.1_27260_27017_1_0_0_0_1:0:0_0:0:0_f1/2
GCTTCTAAAGGCTCCCAGTTCCTTGGCTCCTGTTCCCCTTCCTCCTTCCTCAAAGCCCACAAAGACTGGTCACATCTCACATGGCATCACTCAGTGCCTTCTTCCTTACCACACCTCTTTCTCTGAATGCTGCTCTCCCTTCTTCCTTAT
+
ffffffffffffffffffffffffffffffffffffffffffffffffffffffffffffffffffffffffffffffffffffffffffffffffffffffffffffffffffffffffffffffffffffffffffffffffffffff
@cA01~tA01_GU182360.1_78113_78235_0_1_0_0_0:0:0_0:0:0_f2/2
TTTGGATAGAATGGACATTTTAACAACATTAATCCTTCTGATCCGTGAACATGGAATATCTTTCGATTTATTTGTTTATTTCTTGAGTTTTTTCATCAATGTTTTATAGCTTTTGCATACAGATCTTTCTACTCCTTGGGTGAATTTATT
+
ffffffffffffffffffffffffffffffffffffffffffffffffffffffffffffffffffffffffffffffffffffffffffffffffffffffffffffffffffffffffffffffffffffffffffffffffffffff
@cA01~tA01_GU182360.1_101280_101105_1_0_0_0_0:0:0_0:0:0_f3/2
TCTTATCCATTTCCCAGAAGCCCATCATGGCCTCTCACCCACACAGAGAGATATCATCACCAGCAACCCCTACACCCTTTTCTTTTCATTTTCAAAAATATTTATTGAGGTTAAATGTAACTATATAATTTACCACCTTTACCATTTTTA
+
ffffffffffffffffffffffffffffffffffffffffffffffffffffffffffffffffffffffffffffffffffffffffffffffffffffffffffffffffffffffffffffffffffffffffffffffffffffff
@cA01~tA01_GU182360.1_123794_123644_1_0_0_0_0:0:0_0:0:0_f4/2
ATGAGGTGGGGAGAATGACAAGATGACTGTAGAGAGATGGAGAGCACTCTGGGTACACAGGAAACTAAGGAGGAACAAGGAGTGTGTGTTTGACACTCACAGCCATTGGATTCACCTCGGGGTAACCAGGAATCCCTACATGATTAATAG
+
ffffffffffffffffffffffffffffffffffffffffffffffffffffffffffffffffffffffffffffffffffffffffffffffffffffffffffffffffffffffffffffffffffffffffffffffffffffff
@cA01~tA01_GU182360.1_28186_28357_0_1_0_0_0:0:0_0:0:0_f5/2
TCTCTTCATTTCCACCACCACTCATATATCTGTCACTCCTTTGCCAGGTATTGATTTATGTGTAGGATGAATAAATCTCAGAAAGAAATTAATTAAGCGAGGATTAAACAAGTAGGAAAATCAAACCCAGTAAGCCTTTCCAGTCAATGA
+
ffffffffffffffffffffffffffffffffffffffffffffffffffffffffffffffffffffffffffffffffffffffffffffffffffffffffffffffffffffffffffffffffffffffffffffffffffffff
@cA01~tA01_GU182360.1_52213_52089_1_0_0_0_0:0:0_0:0:0_f6/2
ACCTGCACCAGGAGTTATGGGCACAGAAAAGAACATGAAGACACAGAGAGGAAGGAGAGAGATAAGACACCAGGAAGGGGAAGCCTGACTCAATCCAGGTGCCATGGATGGGATGATAAAGAGAGACACCTTCTAAACTCACAACCTCTC
+
ffffffffffffffffffffffffffffffffffffffffffffffffffffffffffffffffffffffffffffffffffffffffffffffffffffffffffffffffffffffffffffffffffffffffffffffffffffff
@cA01~tA01_GU182360.1_34236_34123_1_0_0_0_0:0:0_0:0:0_f7/2
GAAGTGGAGATCTGGGCCTGGAGTGCCGATAGGAACCTGGAGGGGAGATAGGAGCCTGGAGTGGAGATATGGGCCTGGAGGTGGAGTTATAGGCCTATAGTAGAGATATGGGCCTGGAGTGGAGATTTGGGCCAGGAGTGGAGATATGGG
+
ffffffffffffffffffffffffffffffffffffffffffffffffffffffffffffffffffffffffffffffffffffffffffffffffffffffffffffffffffffffffffffffffffffffffffffffffffffff
@cA01~tA01_GU182360.1_128149_128356_0_1_0_0_1:0:0_1:0:0_f8/2
CTTCACTATTCCTGGGTGATTGGTTCCAGGATCCCCATTCAGATACCAAAATCTGCAGATGCTCAAGCCCCTTGCATGAAATGGCATAGCGAAGCTGGGCACCGTGGCTCACGCCTGTAATCCCAGCACTTTGGGAGGCTGAGTTAGGTA
+
ffffffffffffffffffffffffffffffffffffffffffffffffffffffffffffffffffffffffffffffffffffffffffffffffffffffffffffffffffffffffffffffffffffffffffffffffffffff
@cA01~tA01_GU182360.1_114365_114271_1_0_0_0_0:0:0_0:0:0_f9/2
AAGCTGGGTTGTGTGGTGGGGAAGTGGTAGGAACAGCAGATCCTCTGAGGACAAAGGTGTTACTCACACACTTCAGCGTTTCCATGACGGTAGGGGCTGCAGTGTGGCTGCTGTCATTCTACCAGAAGAGGTGGGAAACCACAGCCATGG
+
ffffffffffffffffffffffffffffffffffffffffffffffffffffffffffffffffffffffffffffffffffffffffffffffffffffffffffffffffffffffffffffffffffffffffffffffffffffff
@cA01~tA01_GU182360.1_41272_41361_0_1_0_0_0:0:0_1:0:0_fa/2
CGGGAGTTTGAGACCAGTCTGACCCACATGGAGAAACACTGTCTCTATTAAAAATACAAAAATTAGTCGGGCGTGGTGGCGTGTGCCTGTAATTCCAGCTACTCGGGAGGCTGAGGCAGGAGAATCGCTTGAACCTGGGAGGTGGAGGTT
+
ffffffffffffffffffffffffffffffffffffffffffffffffffffffffffffffffffffffffffffffffffffffffffffffffffffffffffffffffffffffffffffffffffffffffffffffffffffff
@cA01~tA01_GU182360.1_75859_75629_1_0_0_0_0:0:0_1:0:0_fb/2
GTGGAGAGTTCCATCAGGATTGTTGTGGCTGGTCTGGTCTTCCTGGCTCTTTTGGCAATGCTGGCTAAGACCTGGTGGAGACATGAGGGGCCACAGGTGGAAATGGAAGAAACATGACTGAAGCTGGCTGGAGTGAATGGCGCGAGATTC
+
ffffffffffffffffffffffffffffffffffffffffffffffffffffffffffffffffffffffffffffffffffffffffffffffffffffffffffffffffffffffffffffffffffffffffffffffffffffff
@cA01~tA01_GU182360.1_78014_77924_1_0_0_0_0:0:0_0:0:0_fc/2
AACATCCAGAATATACAGACAACTCCTAAAACTCAATCACAATAAACTCAATTCAAAAATGGGCAAAGTACTGAAACAGACATTTCTCCAAAGAACATACGCATGACAAGATATTCAGCATCACGAATCATTAGGGAAATACTAACTAAA
+
ffffffffffffffffffffffffffffffffffffffffffffffffffffffffffffffffffffffffffffffffffffffffffffffffffffffffffffffffffffffffffffffffffffffffffffffffffffff
@cA01~tA01_GU182360.1_21852_22074_0_1_0_0_0:0:0_0:0:0_fd/2
CATCTCTCTCTCTATGATTTCTGTCTGCCTCTCTATCTGTACGTATTATCTGTCTTCATCATCATCATCTCTATGTATTATCTATTAATGAATCAATCAATCATCATCTATGTATCTTTAACCTATTATCTATCATCTACCTATTTATCA
+
ffffffffffffffffffffffffffffffffffffffffffffffffffffffffffffffffffffffffffffffffffffffffffffffffffffffffffffffffffffffffffffffffffffffffffffffffffffff
@cA01~tA01_GU182360.1_23570_23653_0_1_0_0_0:0:0_0:0:0_fe/2
ATATATATATATATATATATATATATATAAATGTATTTATGACCACTAGACTTTACACTTAAAAATGGTAAATGTGGCTGGGCGTGGTGGCTCATGCCTGTAATCCCAGCACTTTGGGAGGCAGATGCGGGTGGATCACGTGGTCAGGAG
+
ffffffffffffffffffffffffffffffffffffffffffffffffffffffffffffffffffffffffffffffffffffffffffffffffffffffffffffffffffffffffffffffffffffffffffffffffffffff
@cA01~tA01_GU182360.1_64873_65016_0_1_0_0_0:0:0_0:0:0_ff/2
CATGGGAGGGTGACGTACGCAGGCTCTTTCTACCTTGCATGAGGCCCAGTGGATGCTTGCTCAAGAGCGGAACACGGCTTCCTGGAAATTGTTCTCACTAGAATTGGCACCTCACGTCCTTCACTATGACCAACTCACAACACGTCTCAG
+
ffffffffffffffffffffffffffffffffffffffffffffffffffffffffffffffffffffffffffffffffffffffffffffffffffffffffffffffffffffffffffffffffffffffffffffffffffffff
@cA01~tA01_GU182360.1_57287_57173_1_0_0_0_0:0:0_0:0:0_100/2
AAGAAAAAATAAAAAACCATTGGATGTAAATGCATGGAATATATCTGTGTTATTCATTCTGCTCCGTTGTTCTATGTGCCTTTCTTTATGCCAATGTCATGCTATTTTGCTTACTACAGCTCTGTAACATATTTTGAGATCAGGTAGTGT
+
ffffffffffffffffffffffffffffffffffffffffffffffffffffffffffffffffffffffffffffffffffffffffffffffffffffffffffffffffffffffffffffffffffffffffffffffffffffff
@cA01~tA01_GU182360.1_11103_10969_1_0_0_0_1:0:0_0:0:0_101/2
GGACATTTTGGGGGTGGGGCAGCATTCTCCTGCCTTCCACAAATGGTAAACAGGATGCATTTGGCCTCTGCTCTTGGGACGCTGATATTGCAGATGGGTAAATGCGAGGGCAGAGAATGAATGCACAAGGGTACCAATAAATGAATGATC
+
ffffffffffffffffffffffffffffffffffffffffffffffffffffffffffffffffffffffffffffffffffffffffffffffffffffffffffffffffffffffffffffffffffffffffffffffffffffff
@cA01~tA01_GU182360.1_94763_94645_1_0_0_0_0:0:0_0:0:0_102/2
ATTTTTAGCAGAGACATGGTTTCACTATATTGGCCAGGCTGGTCTCAAACTCCTGACCTCGGTTGATCACTCACTTCGGCTTCCAAAGTGCTGGGGAAATTGATTTTCTATAGCATTATGTTACTGGATATTTCTGTAAAATTTAAAATG
+
ffffffffffffffffffffffffffffffffffffffffffffffffffffffffffffffffffffffffffffffffffffffffffffffffffffffffffffffffffffffffffffffffffffffffffffffffffffff
@cA01~tA01_GU182360.1_71024_70896_1_0_0_0_0:0:0_1:0:0_103/2
GATTTCTAAATGCCCTTGTGCTTGTAAGGAAAGTGAGTCCTGTGGTTGGGAGTGGACTTATACCTTGGGTCAGGTCCAGCAATTATCTTTCTAAATCCTCTCTAATTGCCTAAACCACTTCTATCAACAACTGAGAAAAGAGGAGTGTTA
+
ffffffffffffffffffffffffffffffffffffffffffffffffffffffffffffffffffffffffffffffffffffffffffffffffffffffffffffffffffffffffffffffffffffffffffffffffffffff
@cA01~tA01_GU182360.1_86705_86859_0_1_0_0_0:0:0_0:0:0_104/2
GCTCAAACACCTCAATAAAACTAATAATTTAATTATAAAATTAGTAAAAGACCTGAACAGACATTTCTCAATGAACAAAACATACAAATGAACATATATACATTGCATATATGAAAAAGTGCTCAGTATCACTAATCATCAGAGAAATGC
+
ffffffffffffffffffffffffffffffffffffffffffffffffffffffffffffffffffffffffffffffffffffffffffffffffffffffffffffffffffffffffffffffffffffffffffffffffffffff
@cA01~tA01_GU182360.1_377_529_0_1_0_0_0:0:0_0:0:0_105/2
TTTTTATTTATTTATTTTTGACAGAATATCTTGCCGTCTCACCCAGGCTGGAGTGCAGTGGCATGATCTTGGCTCACTGCAACCTCTGCCTTCCAGGTTTCAGCAATTCCTGCCTCAGCCTCCTGAGTAGCTGGGACTACAGGCATGCGC
+
ffffffffffffffffffffffffffffffffffffffffffffffffffffffffffffffffffffffffffffffffffffffffffffffffffffffffffffffffffffffffffffffffffffffffffffffffffffff
@rand_0_0_0_0_1_1_0:0:0_0:0:0_106/2
GCCCGCCGCATAGGGGTCGATACTAATAGATCTAAGGGGGATGCATATAGGGTTGTCGTATACGTTTTAGGCCCCACACTTCGCACAGGTTCACTCCCCTTCTCCCGGCTTGTCACTGTTCCGTCCTTGCTGAGACCCCTGGCTTTTGGT
+
ffffffffffffffffffffffffffffffffffffffffffffffffffffffffffffffffffffffffffffffffffffffffffffffffffffffffffffffffffffffffffffffffffffffffffffffffffffff
@cA01~tA01_GU182360.1_122168_122236_0_1_0_0_0:0:0_1:0:0_107/2
TGGCTGAATAAGTCAGTGAGTCAAAGTGTGCGTGCATGAGCTCTGTTCTCTGTTACGGCAAGGCTCTTGCTCTGCTGAGTCAGCCAGGGTTGTTTCATGACCAACAGGAGCTCATTCCTTGGCAAGTGGAACTTCTCTAAAACACGTCGC
+
ffffffffffffffffffffffffffffffffffffffffffffffffffffffffffffffffffffffffffffffffffffffffffffffffffffffffffffffffffffffffffffffffffffffffffffffffffffff
@cA01~tA01_GU182360.1_28769_28920_0_1_0_0_0:0:0_1:0:0_108/2
TTTGTTGCGATGAACAGAGCACTTTCTCTATTCCACGATCTGTGCTGGAGGATTCTGAGGGCTTTCACATTTTATATGTGATCTCATTCTCACAGAAAGCCAAATAGGGAAGAGGTTTTAAGCTCATTGCCTAATGGATAAGATAAAGGA
+
ffffffffffffffffffffffffffffffffffffffffffffffffffffffffffffffffffffffffffffffffffffffffffffffffffffffffffffffffffffffffffffffffffffffffffffffffffffff
@rand_0_0_0_0_1_1_0:0:0_0:0:0_109/2
GGAAATTCCCCCCAACTCCGCACCCATCACGGAGCAGTCCCGCATCCGCGCAACGCCTCGACCTGTGAAGGCCGAAGGCTCATGGATTCTGGGTTCGGGTTGTTCAGTAGTCTGGAAACAACCTACATTTCATACCCAATTATAACTCTA
+
ffffffffffffffffffffffffffffffffffffffffffffffffffffffffffffffffffffffffffffffffffffffffffffffffffffffffffffffffffffffffffffffffffffffffffffffffffffff
@cA01~tA01_GU182360.1_67760_67693_1_0_0_0_0:0:0_0:0:0_10a/2
GCTGACTTTGCTCAGAGACCTGGCACAGGTTAGAAGTTTCATTTCTGTTTTACTTCCACAAAGTGTTCTCTACCAGAAGAACCCAAGGACACCCATATTTCTGGCCTGAGTTGGGCCCTGTGGCCTCAGGCCTTCTGGCACCTACAGATG
+
ffffffffffffffffffffffffffffffffffffffffffffffffffffffffffffffffffffffffffffffffffffffffffffffffffffffffffffffffffffffffffffffffffffffffffffffffffffff
@cA01~tA01_GU182360.1_94775_94914_0_1_0_0_0:0:0_0:0:0_10b/2
TATTAAGGTTTTCAGAGCAATTGTGACTAATAAACCATTAGAATTTTTCATGATTGTATTTCTAGTATTACAGCAGAACCAGTTCAAATGATTTAAACTCCCAGGGAAGGATTATGCAATTATTTACAATCTTAGAATTGTACTTTATCA
+
ffffffffffffffffffffffffffffffffffffffffffffffffffffffffffffffffffffffffffffffffffffffffffffffffffffffffffffffffffffffffffffffffffffffffffffffffffffff
@rand_0_0_0_0_1_1_0:0:0_0:0:0_10c/2
CGATCCGACCCCCTAGAACAGTCGCTCCCTAGCTTCTACTTAACCTAAGTATACGATTAGGACGCTTGTCCGAAGTTGGATGCGGGGGATTACCGGTTTCATCACAATGGGGAGAAGTCTTCTCAAGTGAGGGGCAGGGTTCCAGACTAC
+
ffffffffffffffffffffffffffffffffffffffffffffffffffffffffffffffffffffffffffffffffffffffffffffffffffffffffffffffffffffffffffffffffffffffffffffffffffffff
@cA01~tA01_GU182360.1_62693_62813_0_1_0_0_0:0:0_0:0:0_10d/2
GGAGAACTGTGGGTTAAGCAAAGGAGTGTGTTTTTTCTCCAGCAGGCAGTGGGGACCTTAGACATTTGTAAGCAAGTGAGAGGCACATTCAGATTTGTGGTGTGAGGAAGATCGATGCCCTAAGATGCAGACTCACGCCTTCAGATTCCA
+
ffffffffffffffffffffffffffffffffffffffffffffffffffffffffffffffffffffffffffffffffffffffffffffffffffffffffffffffffffffffffffffffffffffffffffffffffffffff
@cA01~tA01_GU182360.1_107808_107917_0_1_0_0_0:0:0_1:0:0_10e/2
ATTTAACCCCCAGTGTGGGAGGTTGGGCCTCTTGGGAGGTGTTTGGGTCATGGAGGTGGATCCTTCATGAACAGATCAATGCTGTCCCAAGGAGACGGGGTTAGCAAGTTCCCTCTCTATTAGTTCCTGGAGAGCTGGTTGTTAAAAAGA
+
ffffffffffffffffffffffffffffffffffffffffffffffffffffffffffffffffffffffffffffffffffffffffffffffffffffffffffffffffffffffffffffffffffffffffffffffffffffff
@cA01~tA01_GU182360.1_68919_69163_0_1_0_0_0:0:0_0:0:0_10f/2
CCCTCCATCTGAGGCTCCCCTGAATGTGGCCATTGTAGTCCATCTGAGTCCCACTATTTGGGGAACAGACTGGTTTCCTCACCTGTGACAGAAACAAGCAGTGGGTCACTAAGGTCTGACCACTCGTAGGGAGAGTCACGGAAAGAGCCG
+
ffffffffffffffffffffffffffffffffffffffffffffffffffffffffffffffffffffffffffffffffffffffffffffffffffffffffffffffffffffffffffffffffffffffffffffffffffffff
@cA01~tA01_GU182360.1_93197_93049_1_0_0_0_0:0:0_0:0:0_110/2
TCTGAAGGCGTGAGTCTCCATCTTAGAGCATCACTCTTCCTCACACCACAAATCTGGTGCCTGTCTCTTGCTTACCAATGTCTAAGGTCCCCACTGCCTGCTGCAGAGAAAACACACTCCTTTGCTTAGCCCACAATTCTCTATTTCACT
+
ffffffffffffffffffffffffffffffffffffffffffffffffffffffffffffffffffffffffffffffffffffffffffffffffffffffffffffffffffffffffffffffffffffffffffffffffffffff
@cA01~tA01_GU182360.1_66832_67025_0_1_0_0_0:0:0_0:0:0_111/2
GACTGTCTCTTCTGATTTCACCAGGGGACCTGGGTGGGCCAGGAGGGAAGGTTTTCTGTGGACTCCTAGGAAGAGAGGTTGTGACTTTAGAAGGCATCTCTCTTTATCATCCCATCCATGGCACCTAGAATGAGTGAGGCTTCCCCTCGC
+
ffffffffffffffffffffffffffffffffffffffffffffffffffffffffffffffffffffffffffffffffffffffffffffffffffffffffffffffffffffffffffffffffffffffffffffffffffffff
@cA01~tA01_GU182360.1_7633_7816_0_1_0_0_0:0:0_0:0:0_112/2
ATGTATGCATCTATCCATCTATCATCATGTGTTTATCTTTCTATCTCTCTATATCTATTTATATATCATCTGTCTGTCTTTCTACTTGTCTATCTATATCATCTATCAGTCATTCATCATCTATTTGTCTATCACCTGTCTCTCTATTAT
+
ffffffffffffffffffffffffffffffffffffffffffffffffffffffffffffffffffffffffffffffffffffffffffffffffffffffffffffffffffffffffffffffffffffffffffffffffffffff
@cA01~tA01_GU182360.1_111041_111162_0_1_0_0_0:0:0_0:0:0_113/2
ATTGTGACTAATAAACCATTAGAATTGTTCATGCTTGTATTTCTAGTATTACAGCAGAACCAGTTCAAATGATTTAAATTCCCAGGGAAGGATTATGCAATTATTTACAATCTTAGAATTGTACTTTATCAGCAAAAACCACACATGTAA
+
ffffffffffffffffffffffffffffffffffffffffffffffffffffffffffffffffffffffffffffffffffffffffffffffffffffffffffffffffffffffffffffffffffffffffffffffffffffff
@cA01~tA01_GU182360.1_6578_6429_1_0_0_0_2:0:0_0:0:0_114/2
GAGGAAGGAGAGAGATAGACACCATGGAGGGGAAGCCTCACTTATTTCAGGTCCCATGAATGGGATGAGAAAGGGAGACGCCTTCTGAACTCACAACCTCTCTTCTTAGGAGTCCACAGAAAACCTTCCCTCCTGGCCCACCCAGGTCCC
+
ffffffffffffffffffffffffffffffffffffffffffffffffffffffffffffffffffffffffffffffffffffffffffffffffffffffffffffffffffffffffffffffffffffffffffffffffffffff
@cA01~tA01_GU182360.1_4521_4375_1_0_0_0_1:0:0_1:0:0_115/2
GTTCTGTCCTAGCCCTCCCCGGCCTTTCTTTCCCTTGGCTGAGTCTGTGGGGACCCAGGGGGTGACTGAAGTGCTCAAAGGAGTGGTGTGCAGGGAGGAAGTGGTGTCACCAGCAGAGGAAGGGAGAGAAGCAGTGCAAGGAACAACAGG
+
ffffffffffffffffffffffffffffffffffffffffffffffffffffffffffffffffffffffffffffffffffffffffffffffffffffffffffffffffffffffffffffffffffffffffffffffffffffff
@cA01~tA01_GU182360.1_115985_116128_0_1_0_0_0:0:0_0:0:0_116/2
GCTGTTGTATCTATTTCACACTAATGTCTTTCTTACTGTCTATGTGGGAGTGGAAGAGGAAGCAGGATAGGCTGCACGTCCCGGCTCTTAGCAGCCTGGTTCAATCTCTTTTGGACGAATTGGAATCCTTGGCAGGAGGTATGAACTGAT
+
ffffffffffffffffffffffffffffffffffffffffffffffffffffffffffffffffffffffffffffffffffffffffffffffffffffffffffffffffffffffffffffffffffffffffffffffffffffff
@cA01~tA01_GU182360.1_85898_86147_0_1_0_0_1:0:0_0:0:0_117/2
AGTGTATTGAAGTGACATCTGCACTCCCATGACTGTTCCAGCACTGTTCACAGTAGCCAAGATGTGGAGTCAACCTACCTGCCCATCAGTGGATGAATGGATAGAGAGAATGTAGTACATACACACAATGGAGACAACTCATCCATAGAA
+
ffffffffffffffffffffffffffffffffffffffffffffffffffffffffffffffffffffffffffffffffffffffffffffffffffffffffffffffffffffffffffffffffffffffffffffffffffffff
@cA01~tA01_GU182360.1_121666_121892_0_1_0_0_0:0:0_0:0:0_118/2
CCAGATCCCTTTCGCTGTTGGAGTATCTGGAGTTCGGAGATGGTAGAAGACAGGCGTACAATGTCAGAGCTGTGAGATGCTGAGTCAACGCCTGAATCCAAGGTTTCCACCTCCCCAGGGTTCCAAAAGCGGATATAAGAGGGTCCTGTA
+
ffffffffffffffffffffffffffffffffffffffffffffffffffffffffffffffffffffffffffffffffffffffffffffffffffffffffffffffffffffffffffffffffffffffffffffffffffffff
@cA01~tA01_GU182360.1_89436_89626_0_1_0_0_0:0:0_1:0:0_119/2
TTCCAGTTATGCACCTGGGCCTCCCTTATTTTCATGTCAGTCACTATTCATCATGTAGGGATTCCCAGTTAGCCCCGAGGTAAGTCCAATGGCTGTGAGTATCAAACACACGCTCCTTGTTCCTCCTTAGTTTCCTGTGTACCCAGGGTG
+
ffffffffffffffffffffffffffffffffffffffffffffffffffffffffffffffffffffffffffffffffffffffffffffffffffffffffffffffffffffffffffffffffffffffffffffffffffffff
@cA01~tA01_GU182360.1_19829_20003_0_1_0_0_0:0:0_0:0:0_11a/2
TCCTGCCCTCAGCCTCCTGAGTCGCTAGGATTACATGCACCTGCCACCATGCCTGGCTTTCCTTGGGTTGTTTCTTAACTTGTCCTTGACCTGGGTTCCAGTGTTGGTTTCCTGTTGCTGCTGTAGAAAATTATCAGAAGCATGGCAGCA
+
ffffffffffffffffffffffffffffffffffffffffffffffffffffffffffffffffffffffffffffffffffffffffffffffffffffffffffffffffffffffffffffffffffffffffffffffffffffff
@cA01~tA01_GU182360.1_19048_18924_1_0_0_0_0:0:0_0:0:0_11b/2
GTGAGTAATCTTACAGTATTAAAATCTAGTAGGAGTCTCTTTACTCAGCACTTGCTCAAAGTTCTCAGCTGAGGCTTTTGTTGTAGGGAGACACCATGTCTTTGCGGGATGGGTCCTTCCTTCAGCCCTGGGCACCAAGGTGTGATAGTA
+
ffffffffffffffffffffffffffffffffffffffffffffffffffffffffffffffffffffffffffffffffffffffffffffffffffffffffffffffffffffffffffffffffffffffffffffffffffffff
@cA01~tA01_GU182360.1_67556_67691_0_1_0_0_0:0:0_0:0:0_11c/2
TCTGTAGGTGCCAGAAGGCCTGAGGCCACAGGGCCCAACTCAGGCCAGAAATATGGGTGTCCTTGGGTTCTTCTGGTAGAGAACACTTTGTGGAAGTAAAACAGAAATGAAACTTCTAACCTGTGCCAGGTCTCTGAGCAAAGTCAGCAT
+
ffffffffffffffffffffffffffffffffffffffffffffffffffffffffffffffffffffffffffffffffffffffffffffffffffffffffffffffffffffffffffffffffffffffffffffffffffffff
@cA01~tA01_GU182360.1_74233_74096_1_0_0_0_0:0:0_0:0:0_11d/2
TTTCTCCAGTGTATGTTTTGTTAACGTCGTCAATGATTATTCACTGTAGATATGAGGCTGTATTTCTGGGCTCTCTATTCTGGTCTATTGATCTCTGTTTCTGTGTCTATACCAGCACTGTGCTATTTAAGTTACTATAGCCTTAGAGCA
+
ffffffffffffffffffffffffffffffffffffffffffffffffffffffffffffffffffffffffffffffffffffffffffffffffffffffffffffffffffffffffffffffffffffffffffffffffffffff
@cA01~tA01_GU182360.1_118693_118440_1_0_0_0_0:0:0_0:0:0_11e/2
CCTTGTCCTGCAGCTCCCGGAGCTCCTATGACATGTACCATCTATCCAGGGAAGGGGAGGCCCATGAACGTAGGCTCCCTGCAGTGCGCAGCATCAACGGAACATTCCAGGCCGACTTTCCTCTGGGCCCTGCCACCCACGGAGGGACCT
+
ffffffffffffffffffffffffffffffffffffffffffffffffffffffffffffffffffffffffffffffffffffffffffffffffffffffffffffffffffffffffffffffffffffffffffffffffffffff
@cA01~tA01_GU182360.1_34220_33953_1_0_0_0_0:0:0_0:0:0_11f/2
CAGCATGGCGTGTGTTGGTGAGTCCTGGAAGGGAATAGAGGAAGGGAGTGTGGGGTTGGAGATCTGGGCCCAGAGGTGGAGATATAGGCCTGGAGGTGGAGTTGTGGGCCTGGAGTGGAGATCTGGGCCTGGAGTGGATATATGGGCCTA
+
ffffffffffffffffffffffffffffffffffffffffffffffffffffffffffffffffffffffffffffffffffffffffffffffffffffffffffffffffffffffffffffffffffffffffffffffffffffff
@cA01~tA01_GU182360.1_107821_107596_1_0_0_0_0:0:0_0:0:0_120/2
ACGTCCTCCTCCAGGAAGAACAGGAAGACAGCCCAGGCTGTTCTGGGACGATCCTCCTGATCTCAGGACTTTGCTGTCTTAGTCCATTTTTGTTGCTCTAAAGGAACACTTGAGCCTGGGTAACTTCTAAAGAAGAGATTGGTTTGCCTC
+
ffffffffffffffffffffffffffffffffffffffffffffffffffffffffffffffffffffffffffffffffffffffffffffffffffffffffffffffffffffffffffffffffffffffffffffffffffffff
@cA01~tA01_GU182360.1_103676_103870_0_1_0_0_0:0:0_0:0:0_121/2
TTGGAGCTTGGTTCTGTGGGTGAAGGCCAACTACTTGAAGGGTTTCCTAGAACATGGGACAGGAGAGATGTGAGGAAATGAGGGTGCTTGTCCTCTACTCAATGGAAATCTTTGAGGTTGGTTCATGGCCAACACTCTGTTATCTAATGT
+
ffffffffffffffffffffffffffffffffffffffffffffffffffffffffffffffffffffffffffffffffffffffffffffffffffffffffffffffffffffffffffffffffffffffffffffffffffffff
@cA01~tA01_GU182360.1_101684_101888_0_1_0_0_1:0:0_0:0:0_122/2
CTTAGACTCCAGCTTGGACTAAGGAGGGAAACTCTTTCTCAAAAAAGAAAAAAAAAAAAAGAGAACTTTCATAGTGTCCAGCAATTTCACTACTGGGTTTATATCCAAAGGAAAGGACATCAGTGTATCGAAGTGATATCTGCACTCATA
+
ffffffffffffffffffffffffffffffffffffffffffffffffffffffffffffffffffffffffffffffffffffffffffffffffffffffffffffffffffffffffffffffffffffffffffffffffffffff
@cA01~tA01_GU182360.1_93653_93549_1_0_0_0_0:0:0_0:0:0_123/2
ACCCCTGGACTCTGAGCTTCTGGAAGCAGGGTGGAGCCTGATTTGTCTCTGAGACTCCAATTTCCATCCAAAGATGCAGCACATAAGAGGTTCCAAGGATCGTGAATCACATGAACAAGTGATATTCTTACTCTCTGCAGACCTGGAAAG
+
ffffffffffffffffffffffffffffffffffffffffffffffffffffffffffffffffffffffffffffffffffffffffffffffffffffffffffffffffffffffffffffffffffffffffffffffffffffff
@cA01~tA01_GU182360.1_11074_10922_1_0_0_0_0:0:0_0:0:0_124/2
CCTTTCCTGTAAAATAACATATTCACAAGCTATGGAGGCTAAGACAGGGACATTTTGGGGGTGGGGCAGCATTCTCCTGCCTTCCACAAATGGTAAACAGGATGCATTTGGCCTCTGCTCTTGGGACGCTGATATTGCAGATGGGTAAAT
+
ffffffffffffffffffffffffffffffffffffffffffffffffffffffffffffffffffffffffffffffffffffffffffffffffffffffffffffffffffffffffffffffffffffffffffffffffffffff
@cA01~tA01_GU182360.1_106849_106986_0_1_0_0_0:0:0_0:0:0_125/2
ACAGCCAGAAAATAGTGTTGAAGCCCGTGTGAAATGTGCTACTCTTTGTGATCTCGGGAGACACATGTTAGGCTGCTGTTCTACCTCAGAGGCTGGGGGAAGGACCACCCCCTCGACTATCTATTGCTTCAATACCACCTGTCCTCCTGT
+
ffffffffffffffffffffffffffffffffffffffffffffffffffffffffffffffffffffffffffffffffffffffffffffffffffffffffffffffffffffffffffffffffffffffffffffffffffffff
@cA01~tA01_GU182360.1_71418_71276_1_0_0_0_0:0:0_0:0:0_126/2
ACCACATTTCTAACAGTGATTGCTTGGTATATTTCTACATTGTTTAATTTCAAACTCCATGAATTGTTAACATTGAGATGTGTCCTTTGTAAATTTCAAACAATTCGCCTTAGAAAGTAAGACTTTCTGACAATCTTTTGTTCATGTTTG
+
ffffffffffffffffffffffffffffffffffffffffffffffffffffffffffffffffffffffffffffffffffffffffffffffffffffffffffffffffffffffffffffffffffffffffffffffffffffff
@cA01~tA01_GU182360.1_55687_55572_1_0_0_0_0:0:0_0:0:0_127/2
GAAAGAGTTTCCCTCCTTAGCCCAAGCTGGAGTCAAAGTGGTGCAACCTTGGCTCATTGCAACCTCCGCCTCCTGGGTTCAAATGATTTTCCTGCCTCAGCCTCCCTAGTAGCTGGGATTACAGGTGCACACCACCATGCCTGGCTACTT
+
ffffffffffffffffffffffffffffffffffffffffffffffffffffffffffffffffffffffffffffffffffffffffffffffffffffffffffffffffffffffffffffffffffffffffffffffffffffff
@cA01~tA01_GU182360.1_98030_97885_1_0_0_0_1:0:0_0:0:0_128/2
AGGAAGAGGGGAGTGGGGATTAGAGCAGTGTAGTGGGAAGGAGACGCTATCAGCCACTGCGGGCTTTGAAGGTGGAGGAAGACCACTAGTCACAGAATGCAGGTGGCCTCTAAGGGCTGGAGAAGTCAAGAGAACTGATTCGCTGATTCT
+
ffffffffffffffffffffffffffffffffffffffffffffffffffffffffffffffffffffffffffffffffffffffffffffffffffffffffffffffffffffffffffffffffffffffffffffffffffffff
@cA01~tA01_GU182360.1_97001_97115_0_1_0_0_0:0:0_1:0:0_129/2
CCACCTGGGGGAGAAGGAGGCACTGCCTTAGAGAGGAGGATGTGGAGCCGCCCCTCACTCCCAGTGCCCAGAAGATTCTCCCCATTTCCACTTTCTAAGGCTCCTACCACACCTGGGTGCCCAGGGCTACAGTAAGGACCCATCCTGCAT
+
ffffffffffffffffffffffffffffffffffffffffffffffffffffffffffffffffffffffffffffffffffffffffffffffffffffffffffffffffffffffffffffffffffffffffffffffffffffff
@cA01~tA01_GU182360.1_33404_33613_0_1_0_0_0:0:0_0:0:0_12a/2
CACGGCTTCCTGGAAATTGTTCTCACTAGAATTTACACCTAGCGTCCTTCACTATGACCAACTCAAAACACGTCTCAGATCCAACCTCCTGAACACGAGATGCCTAAAATCTGTGCTAACGTGAAAGACTTTTCATGTATTTTTATTGTT
+
ffffffffffffffffffffffffffffffffffffffffffffffffffffffffffffffffffffffffffffffffffffffffffffffffffffffffffffffffffffffffffffffffffffffffffffffffffffff
@cA01~tA01_GU182360.1_125409_125305_1_0_0_0_1:0:0_1:0:0_12b/2
TCAAGGCTCAGAAAAGCTGCTCGGGACATATGGAGTCACCCCATTTGCAGTGTAACTGGGGGAAGCCAGAAAGTAGCCCAGCCTGGGTTTTGTACCCTGGAGCCACAGGAAGCACTCAGCTAAAGCACTGCATGACGTCCTCCTCCAGGA
+
ffffffffffffffffffffffffffffffffffffffffffffffffffffffffffffffffffffffffffffffffffffffffffffffffffffffffffffffffffffffffffffffffffffffffffffffffffffff
@cA01~tA01_GU182360.1_102066_102232_0_1_0_0_0:0:0_1:0:0_12c/2
GGTAGAGAAAGGAGAACCCTGGTACCCTGTTGGTAGGAATGTAAATTAGTACAACTATTATGGAGAAAAGTATGGAAATTCTTTAAAAAACTAAAAGGAGGCTGGACATAGTGGCTTATGCCTGTAACTTCAGCACTTTGGGAAACCGAG
+
ffffffffffffffffffffffffffffffffffffffffffffffffffffffffffffffffffffffffffffffffffffffffffffffffffffffffffffffffffffffffffffffffffffffffffffffffffffff
@cA01~tA01_GU182360.1_51346_51129_1_0_0_0_0:0:0_0:0:0_12d/2
TCCACATGAAAGGAGGAGGAAGAGGGGAGTGGGGATTACAGCAGCATAATGGGAGTCTCCATCAGCTTTGAAGGTGGAGGAAGTCCAGGAGCCATGAATGCAGGTGGCCTATAGAGGCTGGAAAAGTCAAGGAACTGATTCTCCTGAGTC
+
ffffffffffffffffffffffffffffffffffffffffffffffffffffffffffffffffffffffffffffffffffffffffffffffffffffffffffffffffffffffffffffffffffffffffffffffffffffff
@cA01~tA01_GU182360.1_10044_9936_1_0_0_0_0:0:0_0:0:0_12e/2
TTTTTGTTTTTTTTAGACAGTTTCACTCTTGTTGCCCAGGCTGGAGTGCAGTGGTGCCATCTGGGCTCACTGCAACCTCCACCTCCAGGATTCAAGAGATTCCCCAGCCTCAGCCTCCCAAGTAGCTGGGTTACTGGCTCCCACCACCAC
+
ffffffffffffffffffffffffffffffffffffffffffffffffffffffffffffffffffffffffffffffffffffffffffffffffffffffffffffffffffffffffffffffffffffffffffffffffffffff
@cA01~tA01_GU182360.1_15904_16091_0_1_0_0_0:0:0_0:0:0_12f/2
GGAAGAGAATCGCTTGAACCTGGAAGGCGGAGGTTGCAGTGAGTTGAGATCACGCCACTGCACTCCAGCCTGGGTGAGAGAGTGAGACTGTCTCAAAAAAAAAAAAAATAGCATAGCAATTGCATAGAACCCATGCACATCCTCCTGTAT
+
ffffffffffffffffffffffffffffffffffffffffffffffffffffffffffffffffffffffffffffffffffffffffffffffffffffffffffffffffffffffffffffffffffffffffffffffffffffff
@cA01~tA01_GU182360.1_20242_20418_0_1_0_0_0:0:0_0:0:0_130/2
GCTGCACATCCAGGCTCTTATCAGCCTGGTTCAATCTCTTTTGGATGAATTGCAATCCTTGGCAGAAGGTATGAACTGATGAATAAGGCAGGCACCAGTGTCCACACACCCTGTTCCTGGTGGGGACTGGGAGCCACTCTTGCCATGCCT
+
ffffffffffffffffffffffffffffffffffffffffffffffffffffffffffffffffffffffffffffffffffffffffffffffffffffffffffffffffffffffffffffffffffffffffffffffffffffff
@cA01~tA01_GU182360.1_88197_88367_0_1_0_0_0:0:0_0:0:0_131/2
CCTGGAACATTCAGAGGGAAGGCAGCCTTGCTGTCACCTTGATTTTAGCCCAGTGAGATGATGCATTTCATACTTCTGAGCTACAGCACCATGAGATATTTTTTAAAAATGTGGTTTCCATCCACGAAGCTTGTGGAAATTTGTTATGGC
+
ffffffffffffffffffffffffffffffffffffffffffffffffffffffffffffffffffffffffffffffffffffffffffffffffffffffffffffffffffffffffffffffffffffffffffffffffffffff
@cA01~tA01_GU182360.1_67455_67586_0_1_0_0_0:0:0_1:0:0_132/2
AATGAAACTTCTAACCTGTGCCAGGTCTCTGAGCAAAGTCAGCATGAAAGGACACCTCTCTCTGGCACATGTCTGTCTGTGTCTCCTTTAACTCTTTCTGTCTTTTCTAACTCCCTGTATGGCCCCTGTGTCTGTCCTCTGTTATGACAC
+
ffffffffffffffffffffffffffffffffffffffffffffffffffffffffffffffffffffffffffffffffffffffffffffffffffffffffffffffffffffffffffffffffffffffffffffffffffffff
@cA01~tA01_GU182360.1_84998_84980_1_0_0_0_0:0:0_0:0:0_133/2
ACATCTACCATCTATCCAGGGAGGGGGAAGCCCATGAACTTAGGCTCCCTGCAGTGCCCAGCATCAATGGAACATTCCAGGCCGACTTCCCTCTGGGTCCTGCCACCCACGGAGAGACCTACAGATGCTTCGGCTCTTTCCATGGATCTC
+
ffffffffffffffffffffffffffffffffffffffffffffffffffffffffffffffffffffffffffffffffffffffffffffffffffffffffffffffffffffffffffffffffffffffffffffffffffffff
@cA01~tA01_GU182360.1_108971_108905_1_0_0_0_1:0:0_0:0:0_134/2
GAACAGAACAGCCAACAGCGAGGTAGGTGCTCCTCGGCCCAGCCTCGTGGCTAGTGTTATTCCCAAACAGTCCTGGAAAACGTGAGCACCCTCCCTCACTCAGCATTTCCCTCCCTCACTCAGCATTTCCCTCTCTCCAGGACTCTGATG
+
ffffffffffffffffffffffffffffffffffffffffffffffffffffffffffffffffffffffffffffffffffffffffffffffffffffffffffffffffffffffffffffffffffffffffffffffffffffff
@cA01~tA01_GU182360.1_26270_26134_1_0_0_0_0:0:0_2:0:0_135/2
CCAGGGCCCAATATTAGATAACAGAGTGTTGGCCATGTACCAACCTCAAAGATTTCCATTGAGTAGAGGACAGACACCCTCATTTCCTCACCTCTCTCCTGTCTCGTGTTCTAGGAAACCCTTCAAATAGGTGGCCTTCACCCACTGAAC
+
ffffffffffffffffffffffffffffffffffffffffffffffffffffffffffffffffffffffffffffffffffffffffffffffffffffffffffffffffffffffffffffffffffffffffffffffffffffff
@cA01~tA01_GU182360.1_114829_114954_0_1_0_0_0:0:0_0:0:0_136/2
GGACAAGGAGAATCCCAGACAGGAGCCCTCTGACCTGTGACCATGATCACCAGGGGGTTGCTGGGTGCCGACCACCCACTGGGGGAGTGTGTGTGTGAACCCCGGCATCTATAGGTCCCTGCATGTGACGGGGTCACAGGGCCCATGAAA
+
ffffffffffffffffffffffffffffffffffffffffffffffffffffffffffffffffffffffffffffffffffffffffffffffffffffffffffffffffffffffffffffffffffffffffffffffffffffff
@cA01~tA01_GU182360.1_63003_62837_1_0_0_0_0:0:0_0:0:0_137/2
ATCTTAGGGCATCGATCTTCCTCACACCACAAATCTGAATGTGCCTCTCACTTGCTTACAAATGTCTAAGGTCCCCACTGCCTGCTGGAGAAAAAACACACTCCTTTGCTTAACCCACAGTTCTCCATTTCACTTGACCCCTGCCCACCT
+
ffffffffffffffffffffffffffffffffffffffffffffffffffffffffffffffffffffffffffffffffffffffffffffffffffffffffffffffffffffffffffffffffffffffffffffffffffffff
@cA01~tA01_GU182360.1_129917_129765_1_0_0_0_0:0:0_0:0:0_138/2
AGTGGAGATATGGGTCTGATGTGGAGATATGGGCCTGGAGTGGAGATATGGGCCTGGAGTGGAGATATGGGCCTAGAGGGGAGATCTGGGCCTGGAGTGGAGATATGGGTCTGATGTGGAGATATGGGCCTGGAGTGGAGATAGGGGCCT
+
ffffffffffffffffffffffffffffffffffffffffffffffffffffffffffffffffffffffffffffffffffffffffffffffffffffffffffffffffffffffffffffffffffffffffffffffffffffff
@cA01~tA01_GU182360.1_122395_122335_1_0_0_0_0:0:0_0:0:0_139/2
AGAGAACAGAGCTCATGCACGCACACTTTGACTCACTGACTTATTCAGCCACGGCCCCATGCTCAGGTTGTGCAGTGTGGAAGCTTTTCCTATTGTTGCCATAACAAATTTCCACAAGATTCGTGGGTGAAAACAAAACGGTTATTTAAT
+
ffffffffffffffffffffffffffffffffffffffffffffffffffffffffffffffffffffffffffffffffffffffffffffffffffffffffffffffffffffffffffffffffffffffffffffffffffffff
@cA01~tA01_GU182360.1_71138_71292_0_1_0_0_0:0:0_1:0:0_13a/2
GATTGGAAGAACTGCTCAAACATGAACAAAAGATTGTCAGAAAGTCTTACTTTCTAAGGCGAATTGTTTGAAATTTACAAAGGACACATCTCAATGATAACAATTCATGGAGTTTGAAATTAAACAATGTAGAAATATACCAAGCAATCA
+
ffffffffffffffffffffffffffffffffffffffffffffffffffffffffffffffffffffffffffffffffffffffffffffffffffffffffffffffffffffffffffffffffffffffffffffffffffffff
@cA01~tA01_GU182360.1_122811_122699_1_0_0_0_0:0:0_1:0:0_13b/2
ACCCTTCTTCCTTACCACACCTCTTTCTCTGAATGCTGCTCTCCCTTCTTCCTCATCTTTTGAAAACTTGGGGATTCTATTGGGTTCACCAAGATGAAAATGCGTCATAATCTCCCGGAAATCATTCAGGATACCCTTGTTTTAAGTTCA
+
ffffffffffffffffffffffffffffffffffffffffffffffffffffffffffffffffffffffffffffffffffffffffffffffffffffffffffffffffffffffffffffffffffffffffffffffffffffff
@cA01~tA01_GU182360.1_112615_112391_1_0_0_0_0:0:0_0:0:0_13c/2
GCCTGGAGTGGAGATATGGGTCTGCAGTGGAGATATGGGCCTGGAGGTGGAGATATGGGCCTGGAGTGGAGTTATGGGCCTGGAGTGAAGTTATGGGCCTGGAGGTGGAGATATGGGCCTGGAGTGGAGATATGGGACTAGAGTGGAGAT
+
ffffffffffffffffffffffffffffffffffffffffffffffffffffffffffffffffffffffffffffffffffffffffffffffffffffffffffffffffffffffffffffffffffffffffffffffffffffff
@cA01~tA01_GU182360.1_117171_117051_1_0_0_0_0:0:0_0:0:0_13d/2
AAAGAGTTAAAGGAGACAGACAGACATGTCCCAGACAGAGGTGTCCTTCCATGCTGACTTTGCTCAGAGACCTGGCACAGGTTAGAAGTTTCATTTCTGTTTTACCTCCACAAAGTGTTCTCTACCAGGAGAACCCAAGGACACCCATAT
+
ffffffffffffffffffffffffffffffffffffffffffffffffffffffffffffffffffffffffffffffffffffffffffffffffffffffffffffffffffffffffffffffffffffffffffffffffffffff
@cA01~tA01_GU182360.1_52122_52252_0_1_0_0_0:0:0_0:0:0_13e/2
GTTCTCCAATGAGGCGCAAAGTGTCGTTAAACATCCCCTCTCTGTGCAGAAGGAAGTGTTCAAACATGACATCTGACCAACACTGCAGGATGACTGTCTCTTCTGATTTCACCAGGCGACCTGGGTGGGCCAGGAGGGAAGGTTTTCTGT
+
ffffffffffffffffffffffffffffffffffffffffffffffffffffffffffffffffffffffffffffffffffffffffffffffffffffffffffffffffffffffffffffffffffffffffffffffffffffff
@cA01~tA01_GU182360.1_11304_11486_0_1_0_0_0:0:0_0:0:0_13f/2
ACGGCTGAGAGCTCAGTGTGGAAAATCCTTCCGCCAATCTTCCAAGGGTTGAATCCATTTTTTCCATTAAGGTCACAAATATTATCTGATCAGTGAGACCTTCTCTGTCACCTGAAATTATATACTCAGCATTATCTATTACTTATTTTA
+
ffffffffffffffffffffffffffffffffffffffffffffffffffffffffffffffffffffffffffffffffffffffffffffffffffffffffffffffffffffffffffffffffffffffffffffffffffffff
@cA01~tA01_GU182360.1_120814_120574_1_0_0_0_0:0:0_0:0:0_140/2
CAGAGTTCTAGGATGACAGACGTGAGCCACCTCGCCCGGCCTAAAAGCCATTTTAATGGGGTGAGATGAAAACTCACTTTGATTTTAATTCGCGTTTCTCTGATGATGAGTGATACTGAGCACTTTTTCGTATGTGGGGAAATTTCATGT
+
ffffffffffffffffffffffffffffffffffffffffffffffffffffffffffffffffffffffffffffffffffffffffffffffffffffffffffffffffffffffffffffffffffffffffffffffffffffff
@cA01~tA01_GU182360.1_51030_51170_0_1_0_0_0:0:0_0:0:0_141/2
GGGTAAAATCAAGGCACCTGCAGGGCTTCGTTCCCTCTGGAGACTCAGGAGAATCAGTTCCTTGACTTTTCCAGCCTCTATAGGCCACCTGCATTCATGGCTCCTGGACTTCCTCCACCTTCAAAGCTGATGGAGACTCCCATTATGCTG
+
ffffffffffffffffffffffffffffffffffffffffffffffffffffffffffffffffffffffffffffffffffffffffffffffffffffffffffffffffffffffffffffffffffffffffffffffffffffff
@cA01~tA01_GU182360.1_96304_96205_1_0_0_0_0:0:0_0:0:0_142/2
GCCTGGAGAGGAGATATGGGTCTGGAGTGGAGATACGGACCTGGAGTGGAGATCTGGGCCTGTTGTGTAGATCTAGGCCTGGAGGTAGAGATCTGGGCCTGGAGGCTGAGTCTCTGCACAGCCGAGATCCTTGTTCCTGGGGGCAGGTAG
+
ffffffffffffffffffffffffffffffffffffffffffffffffffffffffffffffffffffffffffffffffffffffffffffffffffffffffffffffffffffffffffffffffffffffffffffffffffffff
@cA01~tA01_GU182360.1_79342_79499_0_1_0_0_0:0:0_1:0:0_143/2
TTCTAGTAGGGATGGGATTTCACCATATTGGCCAGGCTGGTTTCGAACTGCTGACCTCAGGTAATCTCCCTGCCTCGGCCTCCCAAAGTGCCTGAATTACAGGCATGAGCCACCATGCCCAGACTGTTAATGGTCATTCTAAGAGGTGTG
+
ffffffffffffffffffffffffffffffffffffffffffffffffffffffffffffffffffffffffffffffffffffffffffffffffffffffffffffffffffffffffffffffffffffffffffffffffffffff
@cA01~tA01_GU182360.1_72855_72736_1_0_0_0_0:0:0_0:0:0_144/2
TCCAGCCTTCTAGCCTCCGCTGTCCGTCATTCCACACTCTACGTCCATATGTACACATTACTCCCCTCCCATGTAGAGTGAGAAGATGTGGTATTTGTCTTTCTGAGTGGTTTTATGTAAAATAATGGCGTCCAGCTCCATCTATGTTGC
+
ffffffffffffffffffffffffffffffffffffffffffffffffffffffffffffffffffffffffffffffffffffffffffffffffffffffffffffffffffffffffffffffffffffffffffffffffffffff
@cA01~tA01_GU182360.1_6247_6107_1_0_0_0_0:0:0_0:0:0_145/2
TCCCCATCAGGAACAGGGACACTGATGCCTGCCTTACTGATGAGTTCGTACCTCCTGCCAGCCTTTCCAATCTGTCCAAAAGAGATTGATTCAGGCTGCTAAGAGCCTGGACATGCAGCCTGTCGTGGTTCCTCTTCCACCCCCACATAA
+
ffffffffffffffffffffffffffffffffffffffffffffffffffffffffffffffffffffffffffffffffffffffffffffffffffffffffffffffffffffffffffffffffffffffffffffffffffffff
@cA01~tA01_GU182360.1_3036_2812_1_0_0_0_0:0:0_0:0:0_146/2
TCCTCTCTACTAAAAGTACAAAAATTAGGTGGGCGTGGTGGTGGGTGCCTGTAAATCCAGCTACTTAGGAGGCTGAGGCACGAGAATTGCGTGAACCTGGGAGGTGGAGGCTGCAATGAGCCGAGGTCTCACCACTGCATTCCAAACTGG
+
ffffffffffffffffffffffffffffffffffffffffffffffffffffffffffffffffffffffffffffffffffffffffffffffffffffffffffffffffffffffffffffffffffffffffffffffffffffff
@cA01~tA01_GU182360.1_124767_124521_1_0_0_0_0:0:0_0:0:0_147/2
ATCCATTAGGCAATCAGCCTAAAACCTCTTCCCTATTTGGCTTTCTGTGAGCATGAGATCACATAGAAAATGTGAAAGCCCGCTGAATCCTCCAGCACGGATCCTGGAATAGAGAAAGTGCTCTGGTCATCGCAAAAAAAAACTTGCCCA
+
ffffffffffffffffffffffffffffffffffffffffffffffffffffffffffffffffffffffffffffffffffffffffffffffffffffffffffffffffffffffffffffffffffffffffffffffffffffff
@cA01~tA01_GU182360.1_59515_59620_0_1_0_0_1:0:0_0:0:0_148/2
ACCACCACTCATATATCTGTCACTCCTTTGCCAGGTATTGATTTATGTGTAGGATGAATAAATCTCAGAAAGAAATTAATTAAGCGAGGATTAAACAAGTAGGAAAATCAAACCCAGTAAGCCTTTCCAGTCAATGATTCTACCTCACAA
+
ffffffffffffffffffffffffffffffffffffffffffffffffffffffffffffffffffffffffffffffffffffffffffffffffffffffffffffffffffffffffffffffffffffffffffffffffffffff
@cA01~tA01_GU182360.1_100459_100351_1_0_0_0_0:0:0_1:0:0_149/2
GTAGAAGGAGGAAACAGATATGAAGAGAGATGGGGTGGAGGGTGAGAGAGAGAGAGAGAGCATTAGGTCATAGAGCAGGGGAGTGAGTTCTCAGCTCAGGTACGAGGGGAGCTATGACAAGGAAGAACCTCCCTGAGGAAACTGCCTCTT
+
ffffffffffffffffffffffffffffffffffffffffffffffffffffffffffffffffffffffffffffffffffffffffffffffffffffffffffffffffffffffffffffffffffffffffffffffffffffff
@cA01~tA01_GU182360.1_117784_117918_0_1_0_0_0:0:0_1:0:0_14a/2
CGTTCATAACTTTCTGCATATTTCTATCTATTATCTATCAATCCATCTATTTATCTATTCGGTGCCTATCTACAAATTCTCTACCTGTCATCTATATCTATATATCACCTATTTATCTATCAATTGTCTATCCGTCAATCATCTATTATC
+
ffffffffffffffffffffffffffffffffffffffffffffffffffffffffffffffffffffffffffffffffffffffffffffffffffffffffffffffffffffffffffffffffffffffffffffffffffffff
@cA01~tA01_GU182360.1_78352_78501_0_1_0_0_0:0:0_0:0:0_14b/2
GCGTGCATTTTTTTTCCTGGGCTATGAATCACTTCCATTGGTCTATGTGTCTGTTTTTATGCAAGTACTGTGTTGTTTTAATTACTGTAACTTTGTAATGTAGTTTGTGTTTAGGTAATGTGATGCTTCCAACTTTGTTCCTTTCCCTCT
+
ffffffffffffffffffffffffffffffffffffffffffffffffffffffffffffffffffffffffffffffffffffffffffffffffffffffffffffffffffffffffffffffffffffffffffffffffffffff
@cA01~tA01_GU182360.1_84113_83940_1_0_0_0_0:0:0_1:0:0_14c/2
TCGAGGTTTTCACCCGCACTCCCCCACTGAGTGGTCGGCACCCAGCAGCCCCCTGGTGATCATGGTCACAGGTCAGAGGGCTCCTGTCTGGGCTTCTCCTTGTCCCACCTCCTGAGTCCCAGAGCTTCTGGTGGGGGTGTCCACCAGAGT
+
ffffffffffffffffffffffffffffffffffffffffffffffffffffffffffffffffffffffffffffffffffffffffffffffffffffffffffffffffffffffffffffffffffffffffffffffffffffff
@cA01~tA01_GU182360.1_7233_7089_1_0_0_0_0:0:0_0:0:0_14d/2
AGAGAGACAGATATATCCCAGAGAGAGGTGTCCTTCTATGCTGACTTTGTTCAGAGACCAGGCACAGGTTAGAAGGTTCCATTCTGTTTTACCTCTACAAAGTGTTCTCTCCCAGGAGAACCCAAAGAGACACATCTATCTGGCCTGAGT
+
ffffffffffffffffffffffffffffffffffffffffffffffffffffffffffffffffffffffffffffffffffffffffffffffffffffffffffffffffffffffffffffffffffffffffffffffffffffff
@cA01~tA01_GU182360.1_5769_5905_0_1_0_0_0:0:0_1:0:0_14e/2
AGGGTGGCCCCTGGTGCTGGTTCCAGGAGCATCAACCCCTCCCTATGTGGATCGAGCCTGGTGGTAGCATCGGTATCCCACCCATGCTAAAATCAGTGTAGCCAACCTTCTCCTTGTTTGGTTTCTTAACTTGTGCTTCACCTGGGTTCC
+
ffffffffffffffffffffffffffffffffffffffffffffffffffffffffffffffffffffffffffffffffffffffffffffffffffffffffffffffffffffffffffffffffffffffffffffffffffffff
@cA01~tA01_GU182360.1_28372_28242_1_0_0_0_0:0:0_0:0:0_14f/2
TGGAATCTAGGAGACCGTGGAAAAGGCAATTGCCACCCCACTGGTGAAATGTGGTGCTGATTTAGACACTAAATGAATGAAGTAGATGGATATAAGATATGTTTGTGAGGTAGAATCATTGACTGGAAAGGCTTACTGGGTTTGATTTTC
+
ffffffffffffffffffffffffffffffffffffffffffffffffffffffffffffffffffffffffffffffffffffffffffffffffffffffffffffffffffffffffffffffffffffffffffffffffffffff
@cA01~tA01_GU182360.1_120490_120607_0_1_0_0_0:0:0_0:0:0_150/2
AAACAAATGATTTAATTGAAAAAGGAGCAAAAGACATGAAATTTCCCCACATACGAAAAAGTGCTCAGTATCACTCATCATCAGAGAAACGCGAATTAAAATCAAAGTGAGTTTTCATCTCACCCCATTAAAATGGCTTTTAGGCCGGGC
+
ffffffffffffffffffffffffffffffffffffffffffffffffffffffffffffffffffffffffffffffffffffffffffffffffffffffffffffffffffffffffffffffffffffffffffffffffffffff
@cA01~tA01_GU182360.1_118734_118848_0_1_0_0_0:0:0_0:0:0_151/2
AGGAAGGGCTTCTGGGAAATGGGTAAGGTTGAGGGGCTGAGGGAACCTCTGATCTCCCCAAACTGAGCCCAGTCTCCCCTTCTCTGGGTCTCTCCTGACCGCTTTCTACATCTGCCTGGGTTTCTGGAGCCCTAATCGGAGGCCTCCATG
+
ffffffffffffffffffffffffffffffffffffffffffffffffffffffffffffffffffffffffffffffffffffffffffffffffffffffffffffffffffffffffffffffffffffffffffffffffffffff
@cA01~tA01_GU182360.1_7749_7932_0_1_0_0_0:0:0_0:0:0_152/2
ATCTACTATCTATTGATCGATCTATCATTTATCTATGTATGTATCTATCATCTATCATCATCTGTGTATCTATGACCTATCTCTCTGTTATCTATCATCTATCAATCAATGTATGTATGTATGCATCTATCCATCTATCATCATGTGTTT
+
ffffffffffffffffffffffffffffffffffffffffffffffffffffffffffffffffffffffffffffffffffffffffffffffffffffffffffffffffffffffffffffffffffffffffffffffffffffff
@cA01~tA01_GU182360.1_38004_38137_0_1_0_0_0:0:0_0:0:0_153/2
ATGGAAGGCAGAGGTGTCAGAATAAACACGGCATCTGTAGGTGCCACAAGGCCTGAGGCCACAGGGCCCAACTCAGGTCAGAAATATGGGTGTCCTTGGGTTCTCCTGGTAGAGAACACTTTGTGGAGGTAAAACAGAAATGAAACTTCT
+
ffffffffffffffffffffffffffffffffffffffffffffffffffffffffffffffffffffffffffffffffffffffffffffffffffffffffffffffffffffffffffffffffffffffffffffffffffffff
@cA01~tA01_GU182360.1_51342_51114_1_0_0_0_1:0:0_0:0:0_154/2
GTGTAGTCACAGGGGTCCACATGAAAGGAGGAGGAAGAGGGGAGTGGGGATTACAGCAGCATAATGGGAGTCTCCATCAGCTTTGAAGGTGGAGGAAGTCCAGGAGCCATGAATGCAGGTGGCCTATAGAGGCTGGAAAAGTCAAGGAAC
+
ffffffffffffffffffffffffffffffffffffffffffffffffffffffffffffffffffffffffffffffffffffffffffffffffffffffffffffffffffffffffffffffffffffffffffffffffffffff
@cA01~tA01_GU182360.1_1319_1209_1_0_0_0_0:0:0_0:0:0_155/2
ACATACAAAGAAGAGATATATGGAGATATGAAGAGGAGTACTTCATAATGACAAAGAGGCAAATTCATAAATAAGACATAATCATCCTAAATGCCTACACACTTAAAGCTGGAACCTCAAAACACATTAAATTAAAGGCATAATTCAAAA
+
ffffffffffffffffffffffffffffffffffffffffffffffffffffffffffffffffffffffffffffffffffffffffffffffffffffffffffffffffffffffffffffffffffffffffffffffffffffff
@cA01~tA01_GU182360.1_114287_114385_0_1_0_0_1:0:0_0:0:0_156/2
ACAACACAGGGTAGACATGAAGTGGAGGGCATGTCCTTTGAGAATGGAATATCAGCAGTTGCCTGAATGAAAATAAAAAACTTAGCCCCCATCAGAGGATTTGGAATGTCAGGGCCATGGCTGTGGTTTCCCACCTCTTCTGGTAGAATG
+
ffffffffffffffffffffffffffffffffffffffffffffffffffffffffffffffffffffffffffffffffffffffffffffffffffffffffffffffffffffffffffffffffffffffffffffffffffffff
@cA01~tA01_GU182360.1_116231_116018_1_0_0_0_0:0:0_0:0:0_157/2
AGGAGCCAGCCTATGGAAACTGGCACCATGGAGAAGGCACAGACATGGCAAGAGTGGCTCCCAGTCCCCACCAGGAACAGGGTGTGTGGACACTGGTGCCTGCCTTACTGATCAGTTCATACCTCCTGCCAAGGATTCCAATTCGTCCAA
+
ffffffffffffffffffffffffffffffffffffffffffffffffffffffffffffffffffffffffffffffffffffffffffffffffffffffffffffffffffffffffffffffffffffffffffffffffffffff
@cA01~tA01_GU182360.1_119949_119806_1_0_0_0_0:0:0_0:0:0_158/2
TAAACCCAGTAGTGAAATTGCTGGATACTATGAAAGTTCTCTTTTTAGTTTTTCGTTTGTTGTTTTGTTTTTGTTTTTGAGACAGTTTCCCTCTGTGCCCAGGCTGGAGTACAAGTGATGTGATCTTGGCTCATTGCAACCTCCGCCTCC
+
ffffffffffffffffffffffffffffffffffffffffffffffffffffffffffffffffffffffffffffffffffffffffffffffffffffffffffffffffffffffffffffffffffffffffffffffffffffff
@cA01~tA01_GU182360.1_10105_9960_1_0_0_0_0:0:0_0:0:0_159/2
ACTCTTGTTGCCCAGGCTGGAGTGCAGTGGTGCCATCTGGGCTCACTGCAACCTCCACCTCCAGGATTCAAGAGATTCCCCAGCCTCAGCCTCCCAAGTAGCTGGGTTACTGGCTCCCACCACCACACTCGGCTAATTTTTATATTTTTA
+
ffffffffffffffffffffffffffffffffffffffffffffffffffffffffffffffffffffffffffffffffffffffffffffffffffffffffffffffffffffffffffffffffffffffffffffffffffffff
@rand_0_0_0_0_1_1_0:0:0_0:0:0_15a/2
AGTCGCCAACACGGAAGTCGCCTTTCATATGCAGGCCGAACATGACTTCGGGTGTAGCAACGACTGGGTCCTACTGGGTACATTCAGGATAGAGACGTATAGGTGTGCCCCGTCATATTTGTAATTACACTTTGGTCGCGCAATTGTAAT
+
ffffffffffffffffffffffffffffffffffffffffffffffffffffffffffffffffffffffffffffffffffffffffffffffffffffffffffffffffffffffffffffffffffffffffffffffffffffff
@cA01~tA01_GU182360.1_13484_13308_1_0_0_0_0:0:0_1:0:0_15b/2
CAGAAACCTACATTTCAATGTGAGCCAGTCCCTCAAGGCTCAGAAAAGCTGCTCGAGACATGGGGAGTCACCCCATATGCAGTGTATCTGGGGGAAATCAAAAAGCAGCCCAGCCTGGGTTTTGTACCCTGGAGCCACAGGAAGCACTTA
+
ffffffffffffffffffffffffffffffffffffffffffffffffffffffffffffffffffffffffffffffffffffffffffffffffffffffffffffffffffffffffffffffffffffffffffffffffffffff
@cA01~tA01_GU182360.1_56599_56732_0_1_0_0_0:0:0_0:0:0_15c/2
GACTTTGACAAAGATGCCAAGAACTCACAATCAGGAAAGGACAGTCTTTTCAATAAACAGTGCAGGGAAACCTGGACATCTACATGCAGAGGAATGAAACTGCAACTCTACCTGTCACCATACACAAAAATCAAATGAAAATGGATTAAA
+
ffffffffffffffffffffffffffffffffffffffffffffffffffffffffffffffffffffffffffffffffffffffffffffffffffffffffffffffffffffffffffffffffffffffffffffffffffffff
@cA01~tA01_GU182360.1_87658_87510_1_0_0_0_0:0:0_0:0:0_15d/2
CCAATGTCATGTTGTTTTGCTTACTACAGCTCTGTAACATATTTTTAAGTCAGGTAGTGTGATGCTCCTGTTTTCTCCTTATACCTTGAAGTCTCAAGATAGTTGGTGTCACCTACAATGATTATGGAGAATGGGATGCCAGGACTCCCA
+
ffffffffffffffffffffffffffffffffffffffffffffffffffffffffffffffffffffffffffffffffffffffffffffffffffffffffffffffffffffffffffffffffffffffffffffffffffffff
@cA01~tA01_GU182360.1_19859_19747_1_0_0_0_1:0:0_0:0:0_15e/2
AAGGGTGCACATGAAAGGAGGAGGAAGAGGGGAGTGGGGATTAGAGCAGTCCAGTGGAAGTCTTCACCAGCTTTGAAGGTGGAGGAAGGCCAAGATCCATGAATGCAGGTGGCCTATAGAGGCTGGAAAAGTCAAGGAACTGATTCTCCA
+
ffffffffffffffffffffffffffffffffffffffffffffffffffffffffffffffffffffffffffffffffffffffffffffffffffffffffffffffffffffffffffffffffffffffffffffffffffffff
@cA01~tA01_GU182360.1_114384_114262_1_0_0_0_0:0:0_0:0:0_15f/2
GGGTGTTCAAAGCTGGGTTGTGTGGTGGGGAAGTGGTAGGAACAGCAGATCCTCTGAGGACAAAGGTGTTACTCACACACTTCAGCGTTTCCATGACGGTAGGGGCTGCAGTGTGGCTGCTGTCATTCTACCAGAAGAGGTGGGAAACCA
+
ffffffffffffffffffffffffffffffffffffffffffffffffffffffffffffffffffffffffffffffffffffffffffffffffffffffffffffffffffffffffffffffffffffffffffffffffffffff
@cA01~tA01_GU182360.1_25947_25830_1_0_0_0_0:0:0_1:0:0_160/2
GGAGGCAGTGAACCGAGATTGCACCTCTGCACTCCAGCCTGGGTGACAGAGCGAGACTCCATCTCAAAAGAAAAAAGAAAAAAACATTGGAGGTAAATGCATGGATTATATCTGTGTTCTTCATTCTGCTCCATTGTTCTACGTGCCTTT
+
ffffffffffffffffffffffffffffffffffffffffffffffffffffffffffffffffffffffffffffffffffffffffffffffffffffffffffffffffffffffffffffffffffffffffffffffffffffff
@cA01~tA01_GU182360.1_727_897_0_1_0_0_1:0:0_0:0:0_161/2
TGGATTAGTATTTGAAGTGCAGCTTATGTAGACAGCATAAGGTTGGGTGTTGATATGAAACATTTAATAATTGCACACGTATTTGCCTCTTGGGATACTTCCACTTTTTTGAATTTCAAGTTACTAAATGGTATCATTAATCTTTGCTTC
+
ffffffffffffffffffffffffffffffffffffffffffffffffffffffffffffffffffffffffffffffffffffffffffffffffffffffffffffffffffffffffffffffffffffffffffffffffffffff
@cA01~tA01_GU182360.1_1460_1566_0_1_0_0_0:0:0_0:0:0_162/2
TGCTAGACAAGTTTGTGGATTAGGAAGATTTGAGGTGGATGTTTTCTAAATGTCAGTTAAGAAAAAAATCATTCAAATGTTTTTCTTTATTTAAAAAAAATAGAGACGGGGTCTCACTATGGTGCCCAGGCTGGTCTCAAACTCCTGGCC
+
ffffffffffffffffffffffffffffffffffffffffffffffffffffffffffffffffffffffffffffffffffffffffffffffffffffffffffffffffffffffffffffffffffffffffffffffffffffff
@cA01~tA01_GU182360.1_110473_110375_1_0_0_0_0:0:0_0:0:0_163/2
GATGACCGTATATGACTTTTATTTCTCAATTTTAAATATAAATCATAAAAAATGTACAATAACTAGATAAAAAGTAAGAAGTGTTTTTATAGTGTGAGAATAAGTTTAGATTTATTTTTTCCTACGTGTAACCCTTTGGTTTAATATTAT
+
ffffffffffffffffffffffffffffffffffffffffffffffffffffffffffffffffffffffffffffffffffffffffffffffffffffffffffffffffffffffffffffffffffffffffffffffffffffff
@cA01~tA01_GU182360.1_102927_102807_1_0_0_0_1:0:0_0:0:0_164/2
CGAGTACTTTTTCATATACGTGATCGCCATTTCTATGTTTTGTTTGTGGAGAAATGTCTCCTCATGTCTTTTGCTCGTTTTTTAATTAAATTGTTTTATTGAGTTGTTTGAGCTTCTTATATTTCCAGTTATTAATCCCGTCTCAGATGA
+
ffffffffffffffffffffffffffffffffffffffffffffffffffffffffffffffffffffffffffffffffffffffffffffffffffffffffffffffffffffffffffffffffffffffffffffffffffffff
@cA01~tA01_GU182360.1_81349_81449_0_1_0_0_0:0:0_0:0:0_165/2
GATACTAAAGACAGAAAAGAATATTAAACAAAAGAAAACTACATGCCAATATTCCTGATGAGCATAGATGCAAAAATCCACAAAAAATACTAAGAACTGAATCCCGCAGCATATCAAAAAGTGAATCCACCATGATCAAGTCAACTTTAT
+
ffffffffffffffffffffffffffffffffffffffffffffffffffffffffffffffffffffffffffffffffffffffffffffffffffffffffffffffffffffffffffffffffffffffffffffffffffffff
@cA01~tA01_GU182360.1_53966_53820_1_0_0_0_0:0:0_0:0:0_166/2
CCAATCCAAGGAGAGTCAGAGAGAATAAAACAATCCAAAAAGAGAAAACATATCTAGAGGTGGGGAAGTGAGGTCAGAGACCTAGAGAGACAGAGAAGGTGGAAGGAGGAAATAGACATGAAGAGCGATGGGGTAGAGGGTGAGAGAGAG
+
ffffffffffffffffffffffffffffffffffffffffffffffffffffffffffffffffffffffffffffffffffffffffffffffffffffffffffffffffffffffffffffffffffffffffffffffffffffff
@cA01~tA01_GU182360.1_52882_52782_1_0_0_0_0:0:0_0:0:0_167/2
TAAAGGAGACACACAGACAGACATGTCCCAGAGAGAGGTGTCCCTCCATGCTGACTTTGCTCAGAGACCTGGCACAGGTTAGAAGTTTCATTTCTGTTTTACCTCCACAAAGTGTTCTCTACCAGGAGAACCCAAGGACACCCATATTTC
+
ffffffffffffffffffffffffffffffffffffffffffffffffffffffffffffffffffffffffffffffffffffffffffffffffffffffffffffffffffffffffffffffffffffffffffffffffffffff
@rand_0_0_0_0_1_1_0:0:0_0:0:0_168/2
GCTCGCCGGTGAAAAGGCGACACGCGGACTTACGCGCCCAGTATTAGCAAGCGAAGGAATTGACGCGACGTGCCGTGGTGGGACCTGTATCTTACGCAAGCCCTTCCTTCAGGTGCCTTGTCAATTACGCACGAGAGTATACCCCGTTGA
+
ffffffffffffffffffffffffffffffffffffffffffffffffffffffffffffffffffffffffffffffffffffffffffffffffffffffffffffffffffffffffffffffffffffffffffffffffffffff
@cA01~tA01_GU182360.1_1841_1656_1_0_0_0_0:0:0_0:0:0_169/2
TTAACTGACATTTAGAAAACATCCACCTCAAATCTTCCTAATCCACAAACTTGTCTAGCACCCCTGGAACATTCACCAAAATAAATTTTTAAATGCTGAATCATAGGTAATATGATAGATGAAACAGTTGAATTAAATTATAAATGTACA
+
ffffffffffffffffffffffffffffffffffffffffffffffffffffffffffffffffffffffffffffffffffffffffffffffffffffffffffffffffffffffffffffffffffffffffffffffffffffff
@cA01~tA01_GU182360.1_38588_38464_1_0_0_0_0:0:0_0:0:0_16a/2
AACACACAGAGAATGAGCCAGAGGAAGGAGATTGAGAGACTCACAGACACATAAAGAGAGAGAAAAGAGGGCAGAGGAGTGGTGAGAATGATGGAAGGGAGCAGAGAAAAGCACTAAAATTAGACTCCTGAGGGAGAGGCACAAGGACAT
+
ffffffffffffffffffffffffffffffffffffffffffffffffffffffffffffffffffffffffffffffffffffffffffffffffffffffffffffffffffffffffffffffffffffffffffffffffffffff
@cA01~tA01_GU182360.1_73332_73139_1_0_0_0_1:0:0_0:0:0_16b/2
ATACTAATTTACATACCGGCCAACAGTGTATAAGAGTTTCCTTTTCTCTGCATCCTTGCCAACACCTGTTATATGTTTCACTTTTTCTTTTTTTCTTTTTGAGATGGAGTCTTCCACTGTCACCCAGGCTGGAGTGCAGTGCCGCCATCT
+
ffffffffffffffffffffffffffffffffffffffffffffffffffffffffffffffffffffffffffffffffffffffffffffffffffffffffffffffffffffffffffffffffffffffffffffffffffffff
@cA01~tA01_GU182360.1_1413_1275_1_0_0_0_0:0:0_1:0:0_16c/2
ATAAATAAGACATAATCATCCTAAATGCCTACACACTTAAAGCTGGAACCTCAAAACACATTAAATTAAAGGTATAATTCAAAACATAATCAATCACATCCAAATTGCAGCTAGAGATAGCAACATTCACCTCACTTCCAGAACAAGTAC
+
ffffffffffffffffffffffffffffffffffffffffffffffffffffffffffffffffffffffffffffffffffffffffffffffffffffffffffffffffffffffffffffffffffffffffffffffffffffff
@cA01~tA01_GU182360.1_30388_30530_0_1_0_0_0:0:0_0:0:0_16d/2
TCGTGAGACTTACTTTTTTTGTTGCAGCACCAGCGATGAAGGAGAAAGAAGAGGAGGAGGATGAAGAGGATGATGACCACTGAGGTCCCAATCAGAACATGCAGGTGTCTGGGGTTACCTGGAAGAAGAGGAGACACCAATAAGAAGCTA
+
ffffffffffffffffffffffffffffffffffffffffffffffffffffffffffffffffffffffffffffffffffffffffffffffffffffffffffffffffffffffffffffffffffffffffffffffffffffff
@cA01~tA01_GU182360.1_20123_20180_0_1_0_0_0:0:0_0:0:0_16e/2
GTGGTGGCATCATCATCCCACCCTTGCTGATCTCAGGGTAGCCAACCTTCTCCTTGTTTGGTTTCTTTAATTAATTAATTAATTATGGAGACAGAGTCTCACTCCTTCACCCAGGCTGGAGTGAAGTGGTGTGGTCTAGGCTCACTGCAA
+
ffffffffffffffffffffffffffffffffffffffffffffffffffffffffffffffffffffffffffffffffffffffffffffffffffffffffffffffffffffffffffffffffffffffffffffffffffffff
@rand_0_0_0_0_1_1_0:0:0_0:0:0_16f/2
CGATTATATTCGCAACCCGGCCAAGCGGACACGATTTTAGGAGAGATACTCCGACGTTGCGAGCGAGCGGTTCAAACTCGCAAACCCCCCTTCTCGCTGAATCAACCGACTCCTCTCCCTATATCCCTGGGACCCAATTTGAACCATTCA
+
ffffffffffffffffffffffffffffffffffffffffffffffffffffffffffffffffffffffffffffffffffffffffffffffffffffffffffffffffffffffffffffffffffffffffffffffffffffff
@cA01~tA01_GU182360.1_128527_128486_1_0_0_0_0:0:0_0:0:0_170/2
ATCACCCAGGAATAGTGAAGGACCACAGTATATAATTTTTATTTGTCAATCTTAAAAATAAAGCATAAAAAGTTTACAACAACAAGATAAAAAATAAGAAGTGTTTTTATAGTGTGAGGATAAGTTTAGATTTATTTTTTCCTACGTGTA
+
ffffffffffffffffffffffffffffffffffffffffffffffffffffffffffffffffffffffffffffffffffffffffffffffffffffffffffffffffffffffffffffffffffffffffffffffffffffff
@cA01~tA01_GU182360.1_10945_10821_1_0_0_0_1:0:0_0:0:0_171/2
ACCAAGATAATCCATCTCAATCTCCCTAAAATCATCCAGCGTACCCTCTTTTTAAGTTCAGCTGATTAGCAACCGTAATGCCATCTGCAATCTTCATTCCTCCTTTCCTGTAAAATAACATATTCACAAGCTATGGAGGCTAAGACAGGG
+
ffffffffffffffffffffffffffffffffffffffffffffffffffffffffffffffffffffffffffffffffffffffffffffffffffffffffffffffffffffffffffffffffffffffffffffffffffffff
@cA01~tA01_GU182360.1_116593_116747_0_1_0_0_0:0:0_0:0:0_172/2
CACCTGGGTCTCCAAGTCCTGGATCATTCACTCTGCATCCCAATGACAATGAGAAGAATGTCTGGACACTCTCACCTATGATCACCATGTCCAGAGGGTCACTGGGAGCTGACAACTGATAGGGGGAGTGAGGAACAGAACCGTAGCATC
+
ffffffffffffffffffffffffffffffffffffffffffffffffffffffffffffffffffffffffffffffffffffffffffffffffffffffffffffffffffffffffffffffffffffffffffffffffffffff
@cA01~tA01_GU182360.1_23734_23695_1_0_0_0_0:0:0_0:0:0_173/2
TGGGATTACAGGCATGAGCCACCACGCCCAGCCACATTTACCATTTTTAAGTGTAAAGTCTAGTGGTCATAAATACATTTATATATATATATATATATATATATATATATACACACACACACACATATATAAACATATATATATATATAT
+
ffffffffffffffffffffffffffffffffffffffffffffffffffffffffffffffffffffffffffffffffffffffffffffffffffffffffffffffffffffffffffffffffffffffffffffffffffffff
@cA01~tA01_GU182360.1_35772_35578_1_0_0_0_2:0:0_1:0:0_174/2
TTACTCAGCACTTGCTCAAAGTTCTCAGCTGACACTTTTGTTGTAGGGAGACACCTTGTGTTTGCGGGATGGGTCCTTCCTTTAGCCCTGGGCACCAAGGTGTGATAGCAGCCATAGAAGCTTGGAAAGCGAGGAGAATCTTCAGAGCAC
+
ffffffffffffffffffffffffffffffffffffffffffffffffffffffffffffffffffffffffffffffffffffffffffffffffffffffffffffffffffffffffffffffffffffffffffffffffffffff
@cA01~tA01_GU182360.1_109107_108975_1_0_0_0_0:0:0_0:0:0_175/2
TCCTGGAAAACGTGAGCACCCTCCCTCACTCAGCATTTCCCTCCCTCACTCAGCATTTCCCTCTCTCCAGGACTCTGATGAACAAGACCCTCAGGAGGTGACATACGCACAGTTGGATCACTGCGTTTTCACACAGAGAAAAATCACTCG
+
ffffffffffffffffffffffffffffffffffffffffffffffffffffffffffffffffffffffffffffffffffffffffffffffffffffffffffffffffffffffffffffffffffffffffffffffffffffff
@cA01~tA01_GU182360.1_126093_126291_0_1_0_0_0:0:0_0:0:0_176/2
GGCAATGGTCTGTGAGCTGAAGGCAGGGGAAGGGAATCTGGTGCTCTCTCTAGAAAGTCCTGCCTCTGTGGCTCCTGTCTTGGGCCAGGGACCATCCTGCTGGTGAGGAACACACATCCGCGTGCTCCCATCCTGCTTCCCCACATGGCC
+
ffffffffffffffffffffffffffffffffffffffffffffffffffffffffffffffffffffffffffffffffffffffffffffffffffffffffffffffffffffffffffffffffffffffffffffffffffffff
@cA01~tA01_GU182360.1_105878_105699_1_0_0_0_0:0:0_0:0:0_177/2
CACACACAGCTGTCAGCCGTGAAGGCAGAAAGCTGAAAACAATCTGATGTGGAAGGAAGAGGCTCTGCCTCAAATGCTGGGAATGAGGTGGGGAGAATGACAAGACGACTGTGGAGAGACGGAGAGCACACTGGGTACACAGGAAACTAA
+
ffffffffffffffffffffffffffffffffffffffffffffffffffffffffffffffffffffffffffffffffffffffffffffffffffffffffffffffffffffffffffffffffffffffffffffffffffffff
@cA01~tA01_GU182360.1_16816_16693_1_0_0_0_0:0:0_0:0:0_178/2
ATATTCTATTCCACCTTAAACTACATGGCAGCCTTTGTCAACTATAAAGGGACTGTGTATCCACAGATGTATTTTAGACACAGTTTTCTGTCCAGTGGTTCTCTGTATCCCCTCTCATGAGGATGCTGCATTTTATATAAACTTATAGAA
+
ffffffffffffffffffffffffffffffffffffffffffffffffffffffffffffffffffffffffffffffffffffffffffffffffffffffffffffffffffffffffffffffffffffffffffffffffffffff
@cA01~tA01_GU182360.1_4655_4780_0_1_0_0_0:0:0_1:0:0_179/2
TCCCTCCCTGTGCTCAGAAGATTCTCCCATTTCCACGTTTCTAAGGCTCCTACCACACCTGGGTGCCCAGGGGTACAGGAAGGACCCATCCCGCATAGACATGGCGTCTCCCTACAGCAAGTGTCAGCTGAGAACTTTGAGCAGGTGCTG
+
ffffffffffffffffffffffffffffffffffffffffffffffffffffffffffffffffffffffffffffffffffffffffffffffffffffffffffffffffffffffffffffffffffffffffffffffffffffff
@cA01~tA01_GU182360.1_50844_51010_0_1_0_0_0:0:0_0:0:0_17a/2
CACTCCCCTCTTCCTCCTCCTTTCATGTGGACCCCTGTGACTACACTGAGCCCATCAGGACAGTCCAGGCTGTCTCCCCATCTCAAGGTCAACTCATCAACAACCTGAGCTCCATCTTCTCCTTCAGTCCCTTCCCCTATATCATAAATA
+
ffffffffffffffffffffffffffffffffffffffffffffffffffffffffffffffffffffffffffffffffffffffffffffffffffffffffffffffffffffffffffffffffffffffffffffffffffffff
@cA01~tA01_GU182360.1_66593_66741_0_1_0_0_0:0:0_0:0:0_17b/2
GCCGCTGGGCTCAGCCTCATCTCTTGGGCTGTTGTATCTATTTCGAACTAATGTCTTTCCTGCTTCTATGTGGGGGTGGAAGAGGAACCAGGATAGGCTGCACGTCCAGGCTCTTAGCAGACTGGTTCAATCTCTTTTGGACGAATTGGA
+
ffffffffffffffffffffffffffffffffffffffffffffffffffffffffffffffffffffffffffffffffffffffffffffffffffffffffffffffffffffffffffffffffffffffffffffffffffffff
@cA01~tA01_GU182360.1_106055_105876_1_0_0_0_1:0:0_0:0:0_17c/2
CTCACAGCCATTGGATTCACCTCGGGGTAGCCAGGAATCCCTACATGATTAATAGTGACTGACATGAAAATAAGGGAGGCCCAGGTGCGTAACTGGAATCTAGGAGACAGTGGAAAAGGCAATTGCCGCCCCACTGGTGAAATGTGGTGC
+
ffffffffffffffffffffffffffffffffffffffffffffffffffffffffffffffffffffffffffffffffffffffffffffffffffffffffffffffffffffffffffffffffffffffffffffffffffffff
@cA01~tA01_GU182360.1_69389_69478_0_1_0_0_0:0:0_0:0:0_17d/2
GGGGCTTCTGGAAATGGGCAATGGCGGGCGGCCAATGCTACCTCTAGTCTTTCCAATCTGAGCCCGGCCTTTCATGCTCCTGAGTCAGCATTGATGCTGTTTACATGTGTCCCAGGTGGGCTTCTGTACAAAGACTGGGAAGTGGTTTAT
+
ffffffffffffffffffffffffffffffffffffffffffffffffffffffffffffffffffffffffffffffffffffffffffffffffffffffffffffffffffffffffffffffffffffffffffffffffffffff
@cA01~tA01_GU182360.1_9042_8809_1_0_0_0_1:0:0_1:0:0_17e/2
CAGAACACACAGCATGGGTGTAAGGGCGGGGTCAGGGGGCAGGATGGCAGACAGGGCACCTCCAAACCCTCCTGTATGGCCTGCAAGGAGGCCCTTGATCAGGGTTCCAGGCACCCACGCAGATGGAGAAAGAGGTCAGAACAGACCCAG
+
ffffffffffffffffffffffffffffffffffffffffffffffffffffffffffffffffffffffffffffffffffffffffffffffffffffffffffffffffffffffffffffffffffffffffffffffffffffff
@cA01~tA01_GU182360.1_17089_17242_0_1_0_0_0:0:0_0:0:0_17f/2
CATGCAGTTTACATGTTGACCACATCATGGGAGGGTGACGTACGCAGGCTCTTTCTACCTTGCATGAGGCCCAGTGGGTGCTCGCTCAAGAGCGGAACATGGCTTCCTGGAAATTGTTCTCACTAGAATTGACACCTTGCGTCCTTCACT
+
ffffffffffffffffffffffffffffffffffffffffffffffffffffffffffffffffffffffffffffffffffffffffffffffffffffffffffffffffffffffffffffffffffffffffffffffffffffff
@cA01~tA01_GU182360.1_26034_25880_1_0_0_0_0:0:0_0:0:0_180/2
GCGAGACTCCATCTCAAAAGAAAAAAGAAAAAAACATTGGAGGTAAATGCATGGATTATATCTGTGTTCTTCATTCTGCTCCATTGTTCTACGTGCCTTTCTTTATGCCAATGTGATGCTGTTTTGCTTACTACAGCTCTGTAACATATT
+
ffffffffffffffffffffffffffffffffffffffffffffffffffffffffffffffffffffffffffffffffffffffffffffffffffffffffffffffffffffffffffffffffffffffffffffffffffffff
@cA01~tA01_GU182360.1_79436_79545_0_1_0_0_0:0:0_0:0:0_181/2
GCTGGGACTACAAGTGTGCGCCACCAAACTCTGCTAATTTTTGTATTTTTAGTAGGGATGGGATTTCACCATATTGGCCAGGCTGGTTTCGAACTGCTGACCTCAGGTAATCTCCCTGCCTCGGCCTCCCAAAGTGCCTGAATTACAGGC
+
ffffffffffffffffffffffffffffffffffffffffffffffffffffffffffffffffffffffffffffffffffffffffffffffffffffffffffffffffffffffffffffffffffffffffffffffffffffff
@cA01~tA01_GU182360.1_79440_79627_0_1_0_0_0:0:0_1:0:0_182/2
GGAGTGCAGTGGCACAATCTCGGTGTACTGCAACCTCTGCCTCCTGGGTTCAAGCGATTCCCCTGCCTCAGTCTCCAGAGTAGCTGGGACTACAAGTGTGCGCCACCAAACTCTGCTAATTTTTATATTTTTAGTAGGGATGGGATTTCA
+
ffffffffffffffffffffffffffffffffffffffffffffffffffffffffffffffffffffffffffffffffffffffffffffffffffffffffffffffffffffffffffffffffffffffffffffffffffffff
@cA01~tA01_GU182360.1_45457_45335_1_0_0_0_1:0:0_0:0:0_183/2
TCATAAAGAGGAACTGCTATGATTAGCTTCTTATTGGTGTCTCATCTTCTTCCAGGTAACCCAAGACACCTGCACGTTCTGATTGGGACCTCAGTGGTCATCATCCTCTTCATCCTCCTCCTCTTCTTTCTCCTTCATCGCTGGTGCTCC
+
ffffffffffffffffffffffffffffffffffffffffffffffffffffffffffffffffffffffffffffffffffffffffffffffffffffffffffffffffffffffffffffffffffffffffffffffffffffff
@cA01~tA01_GU182360.1_8210_8433_0_1_0_0_0:0:0_0:0:0_184/2
TCCATTGACCCTCAGCACCGCAGTGAGCCTAAGTTCACCGGCCTCTGCCTCCCTGGATAGATGGTAAATGTCAAACAAGCTCCGGGAGCTGCAGGACAAGGTCACATTCTCTCCTGCCTGAACCGTGGGGCCCGGCTGGGCTGAGAGAGA
+
ffffffffffffffffffffffffffffffffffffffffffffffffffffffffffffffffffffffffffffffffffffffffffffffffffffffffffffffffffffffffffffffffffffffffffffffffffffff
@cA01~tA01_GU182360.1_73749_73878_0_1_0_0_0:0:0_1:0:0_185/2
GTATCTGTAATCATACACATAAATTAACTTAAGGTAATTAGCAGCTTAAATGTAAATCCAGAACTATAAAATCACCGGTGGAAACCCAAAGAGAAACTGTTCTGGGCATTGGTCTGGGCAAAGAATTCATCACTAAGACCTCAAAAGCAC
+
ffffffffffffffffffffffffffffffffffffffffffffffffffffffffffffffffffffffffffffffffffffffffffffffffffffffffffffffffffffffffffffffffffffffffffffffffffffff
@cA01~tA01_GU182360.1_120084_119927_1_0_0_0_0:0:0_0:0:0_186/2
GATCTTGGCTCATTGCAACCTCCGCCTCCTGGGTTCAAATGATTTTCCTGCCTCAGCCTCCCTAGTAGCTGGGATTACAGGTGCACGCCACCATGCCGGGATACTTTTTGGTTTTTTTTAGTGTACATGGGGTTTCCCCAGGTTGGCTAG
+
ffffffffffffffffffffffffffffffffffffffffffffffffffffffffffffffffffffffffffffffffffffffffffffffffffffffffffffffffffffffffffffffffffffffffffffffffffffff
@cA01~tA01_GU182360.1_27754_27594_1_0_0_0_0:0:0_1:0:0_187/2
TCACGATCTTGGCTCACTGCAACCTGCGTCTCCTGGATTCAAGTGATTCTCCTGCCTCCGCCTCTCGAGTAGCTGGGATTACAGGCAACTGCCACCGTGCCCGGCTAATTCTTTTTGTTTATTTTTTGTAGAGAGGATGTTTCACCACGT
+
ffffffffffffffffffffffffffffffffffffffffffffffffffffffffffffffffffffffffffffffffffffffffffffffffffffffffffffffffffffffffffffffffffffffffffffffffffffff
@cA01~tA01_GU182360.1_118861_119109_0_1_0_0_1:0:0_0:0:0_188/2
GATGGGCGCCTGTAGTACCAGCTACTCAGGTGGCTGAGGCAGGAGAATCGCTTGAACCCAGGAGGCGGAGGTTACAGTGAGCTGAGATTGTGCCACTGCATTCCAGCATAGGAGACAGAGCTAGACTCCACCTCAAAAAAAAAAAAATGT
+
ffffffffffffffffffffffffffffffffffffffffffffffffffffffffffffffffffffffffffffffffffffffffffffffffffffffffffffffffffffffffffffffffffffffffffffffffffffff
@cA01~tA01_GU182360.1_124930_124803_1_0_0_0_1:0:0_0:0:0_189/2
TCCTGTTCCCCTTTCCTACTAATTCACAGGAGGACAGGTGGTATTGAAGCAATAGATGGTGGAGGGGGTGGTCCTTCCCCCAGCCTCTCGGGTAGAACAGCAGCCTAACATGTGTCTCCCGAGATCACAAAGAGCAGCACATTTCACACG
+
ffffffffffffffffffffffffffffffffffffffffffffffffffffffffffffffffffffffffffffffffffffffffffffffffffffffffffffffffffffffffffffffffffffffffffffffffffffff
@cA01~tA01_GU182360.1_91399_91176_1_0_0_0_0:0:0_0:0:0_18a/2
GCAGCGAGTGACAACAGAAACCTTCCTTTCAGGGTGAGCCAGTCCCTCAAGGCTCAGAAAAACTGCTCAGGACACATGGAGTCACTTCATGTGCACTGTAGCTGGGGGAAGCCAGAAAGCAGCCCAGCCTGGGTTTTGTACCCTGGAGCC
+
ffffffffffffffffffffffffffffffffffffffffffffffffffffffffffffffffffffffffffffffffffffffffffffffffffffffffffffffffffffffffffffffffffffffffffffffffffffff
@cA01~tA01_GU182360.1_35797_35616_1_0_0_0_0:0:0_0:0:0_18b/2
TGTTGTAGGGAGACACCTTGTGTTTGCGGGATGGGTCCTTCCTTTAGCCCTGGGCACCAAGGTGTGATAGCAGCCATAGAAACTTGGAAAGCGAGGAGAATCTTCAGAGCACAGGGAGGGAGGGGTGGCTCCACATCCTCCTCTCTAAGG
+
ffffffffffffffffffffffffffffffffffffffffffffffffffffffffffffffffffffffffffffffffffffffffffffffffffffffffffffffffffffffffffffffffffffffffffffffffffffff
@cA01~tA01_GU182360.1_114989_114777_1_0_0_0_0:0:0_0:0:0_18c/2
TTCACCCCAAGGTGGTCAGGACAAGCCCTTGCTTTCTACCTGGCCCAGCCTTGTGGTGCCTCCAGAACATGTGACTCTTCAGTGTCACTCTAATCTTGGGTTTAACAACTTCAGTCTGTACAAGGATGATGGGGTGCCTGTCCCTGAGCT
+
ffffffffffffffffffffffffffffffffffffffffffffffffffffffffffffffffffffffffffffffffffffffffffffffffffffffffffffffffffffffffffffffffffffffffffffffffffffff
@cA01~tA01_GU182360.1_45831_45999_0_1_0_0_0:0:0_0:0:0_18d/2
TGTACGTATGTCACCTCCTGAGGGTCTTGTTCATCAGAGTCCTGGAGAGAGGGAAATCCTGAGTGAGGGAGGGTGCTCACGTTTTCCAGGACTGTTTGGGAATAACACTAGCCACGAGGCTGGGCCGAGGAGCACCTACCTCGCTATTCG
+
ffffffffffffffffffffffffffffffffffffffffffffffffffffffffffffffffffffffffffffffffffffffffffffffffffffffffffffffffffffffffffffffffffffffffffffffffffffff
@cA01~tA01_GU182360.1_120297_120523_0_1_0_0_0:0:0_0:0:0_18e/2
AGAAACGCGAATTAAAATCAAAGTGAGTTTTCATCTCACCCCATTAAAATGGCTTTTAGGCCGGGCGAGGTGGCTCACGTCTGTCATCCTAGAACTCTGAGAGCCCGAGGTGGGCGAATCTCATAAGGTCGGGAGTTTGAGACCAGTCTG
+
ffffffffffffffffffffffffffffffffffffffffffffffffffffffffffffffffffffffffffffffffffffffffffffffffffffffffffffffffffffffffffffffffffffffffffffffffffffff
@cA01~tA01_GU182360.1_32888_32697_1_0_0_0_1:0:0_0:0:0_18f/2
TTATAGTGTGAGTTAGATTTATTTTTTACTAGGTGTAACCCATTGGTTTAATATTATTTATTGAGAAGACATTCTATGCCACCTTAAACCACACGGCAGCCTTTGTCAACTCTAAAGGGACTGTGTGTACATGGATGTATTTTAGACAGT
+
ffffffffffffffffffffffffffffffffffffffffffffffffffffffffffffffffffffffffffffffffffffffffffffffffffffffffffffffffffffffffffffffffffffffffffffffffffffff
@cA01~tA01_GU182360.1_42544_42661_0_1_0_0_0:0:0_0:0:0_190/2
GGGTTTCCTAGAACATGAGACAGGAGAGAGGTGAGGAAATGAGGGTGTCTGTCCTCTACTCAGTGGAAATCTTTGAGGTTGGTTCATGGCCAACACTCTGTTATCTAATATTGGGCCCTGGGAGTCCTGGGATCCTTTTTTCCGTAATTT
+
ffffffffffffffffffffffffffffffffffffffffffffffffffffffffffffffffffffffffffffffffffffffffffffffffffffffffffffffffffffffffffffffffffffffffffffffffffffff
@cA01~tA01_GU182360.1_108514_108730_0_1_0_0_1:0:0_0:0:0_191/2
CAGCATCTGTAGGAGACGGAAGTCAACAAAAGAGCTCGGAGGGCACTTCTGGGTCCTCATTTCATAAGCAGATACCAACAAACAGGGGGAGGCCATAGGTGCCTGAGGTCCCTCAGTTGCCAACAGCAGACTCAGACATTCTATCTCTCT
+
ffffffffffffffffffffffffffffffffffffffffffffffffffffffffffffffffffffffffffffffffffffffffffffffffffffffffffffffffffffffffffffffffffffffffffffffffffffff
@cA01~tA01_GU182360.1_116273_116112_1_0_0_0_0:0:0_0:0:0_192/2
GGTGCCTGCCTTACTGATCAGTTCATACCTCCTGCCAAGGATTCCAATTCGTCCAAAAGAGATTGAACCAGGCTGCTAAGAGCCGGGACGTGCAGCCTATCCTGCTTCCTCTTCCACTCCCACATAGACAGTAAGAAAGACATTAGTGTG
+
ffffffffffffffffffffffffffffffffffffffffffffffffffffffffffffffffffffffffffffffffffffffffffffffffffffffffffffffffffffffffffffffffffffffffffffffffffffff
@cA01~tA01_GU182360.1_97395_97227_1_0_0_0_0:0:0_0:0:0_193/2
CTCCTCTCTAAGGCAGTGCCTCCTTCTCCCCCAGGTGGTCAGGACAAGCCCTTCCTGTCTGCCTGGCCCAGCGCTGTGGTGCCTCGAGGAGGACACGTGACTCTTCGGTGTCACTATCGTCATAGGTTTAACAATTTCATGCTATACAAA
+
ffffffffffffffffffffffffffffffffffffffffffffffffffffffffffffffffffffffffffffffffffffffffffffffffffffffffffffffffffffffffffffffffffffffffffffffffffffff
@cA01~tA01_GU182360.1_78519_78363_1_0_0_0_0:0:0_1:0:0_194/2
TAAAATGTCCATTCTATCCAAAGTGATTCAATGCAACCATTATCAAAAATCCAATGACATTTTTTTTTACAGAAATAGAAAAAACAGTCCTAAAATTCATGTGGAACCACAAAAGATCTCAAATAACCAAAGCCATCTAGAGAGAAAGGA
+
ffffffffffffffffffffffffffffffffffffffffffffffffffffffffffffffffffffffffffffffffffffffffffffffffffffffffffffffffffffffffffffffffffffffffffffffffffffff
@cA01~tA01_GU182360.1_105519_105716_0_1_0_0_0:0:0_0:0:0_195/2
ACACTCCTTGTTGCTCCTTAGTTTCCTGTGTACCCAGTGTGCTCTCCGTCTCTCCACAGTCGTCTTGTCATTCTCCCCACCTCATTCCCAGCATTTGAGGCAGAGCCTCTTCCTTCCACATCAGATTGTTTTCAGCTTTCTGCCTTCACG
+
ffffffffffffffffffffffffffffffffffffffffffffffffffffffffffffffffffffffffffffffffffffffffffffffffffffffffffffffffffffffffffffffffffffffffffffffffffffff
@cA01~tA01_GU182360.1_81164_81289_0_1_0_0_0:0:0_0:0:0_196/2
CAAGGTTGGTTGAACATACACAATCAATACATGTGATTCATCACCTAAACAAAACTAAAAACAAAAACCACATGATCTTCTCAACACACATGTAGAACATACTTTTTACTAAGCATTTCTTCATGTTAAAAGCCCTCAACAAGCTAAGCA
+
ffffffffffffffffffffffffffffffffffffffffffffffffffffffffffffffffffffffffffffffffffffffffffffffffffffffffffffffffffffffffffffffffffffffffffffffffffffff
@cA01~tA01_GU182360.1_98765_98862_0_1_0_0_0:0:0_0:0:0_197/2
ATCATTCACTCTGTGTCCCAGTGACAATGAGAACAATGTCTAGACACTCTCACCTGTGACCACGATGTCCAGGGGATCACTGGGAGCTGACAACTGATAGGGGGTGTGAGTAACAGAACCGTAGCATCTGTAGGTCCCTGCAAGGGCAAG
+
ffffffffffffffffffffffffffffffffffffffffffffffffffffffffffffffffffffffffffffffffffffffffffffffffffffffffffffffffffffffffffffffffffffffffffffffffffffff
@cA01~tA01_GU182360.1_75415_75264_1_0_0_0_0:0:0_1:0:0_198/2
GATATAATTTCCACATATGTTTCCTCTGCCAGATCAGACTCACTATGCTTCCTTTCCTTGTATGCATAACCTACCCAGCAATACACACAAACATTTATTGCTTTGGAGAATTAGTTTGGGAACATTTTTGAAATGTACAAAAAAATGTAT
+
ffffffffffffffffffffffffffffffffffffffffffffffffffffffffffffffffffffffffffffffffffffffffffffffffffffffffffffffffffffffffffffffffffffffffffffffffffffff
@cA01~tA01_GU182360.1_78069_78201_0_1_0_0_0:0:0_0:0:0_199/2
CTTCTGATCCGTGAACATGGAATATCTTTCGATTTATTTGTTTATTTCTTGAGTTTTTTCATCAATGTTTTATAGCTTTTGCATACAGATCTTTCTACTCCTTGGGTGAATTTATTCCTGCATGTTTTGTTTTCTGTAGTTATTGCAAAT
+
ffffffffffffffffffffffffffffffffffffffffffffffffffffffffffffffffffffffffffffffffffffffffffffffffffffffffffffffffffffffffffffffffffffffffffffffffffffff
@cA01~tA01_GU182360.1_5652_5579_1_0_0_0_0:0:0_0:0:0_19a/2
CACAAGGGTCCTCATGAGAGGAGGAGGAAGAGGAAAGTGGGGTTAGAGCAACGTCGTGGGAGGGAGACTCCATCAGCCACAGCGGGCTTTGAAGATGGGGGAAGGCCATGAGCCACAAAGGCAGTTGGCCTCTAAGGGCTGGAGAAGTCA
+
ffffffffffffffffffffffffffffffffffffffffffffffffffffffffffffffffffffffffffffffffffffffffffffffffffffffffffffffffffffffffffffffffffffffffffffffffffffff
@cA01~tA01_GU182360.1_123384_123543_0_1_0_0_0:0:0_0:0:0_19b/2
GAGTGCTCTCCATCTCTCTACAGTCATCTTGTCATTCTCCCCACCTCATTCCCAGCATTTCAGGCAGAGCCTCTTCCTTCAACATCAGATTGTTTTCACCTTTGTGCCTTCACAGCTGACAGCTGTGTGTGGAAAATCCTTCCGCCAATC
+
ffffffffffffffffffffffffffffffffffffffffffffffffffffffffffffffffffffffffffffffffffffffffffffffffffffffffffffffffffffffffffffffffffffffffffffffffffffff
@cA01~tA01_GU182360.1_76576_76464_1_0_0_0_0:0:0_2:0:0_19c/2
GGGGGGGGTACCAAGCTCCCCGGGGCCATGCCTCCACAGCTCTCTTCTCACCTCATTCTTGACCATTTCCCAAACCTCTGACCTCACCTTCATTCATCCATGGTGAACACGCTAAAGCTGGCCTTCAAAGCTTGAGACAGAGGAAAACTG
+
ffffffffffffffffffffffffffffffffffffffffffffffffffffffffffffffffffffffffffffffffffffffffffffffffffffffffffffffffffffffffffffffffffffffffffffffffffffff
@cA01~tA01_GU182360.1_85774_85664_1_0_0_0_0:0:0_0:0:0_19d/2
TGTGCGGTGGCTCACGCCTGTAATCTCAGCATTTTGAGACGCCAAGGCAGGTGGATCATTTAAAATCAGGGGCTGGAGACCAGCCCGGCCAACATGGGGGAACCAATCTTTACTAAAAAGACAAAAAAAATAAAATTAGCCAGGCATGGT
+
ffffffffffffffffffffffffffffffffffffffffffffffffffffffffffffffffffffffffffffffffffffffffffffffffffffffffffffffffffffffffffffffffffffffffffffffffffffff
@cA01~tA01_GU182360.1_67694_67871_0_1_0_0_0:0:0_0:0:0_19e/2
CTCTCTGTGTCTCTCAGTGATCCTCTCATATGTGGGGTTATTTGGAATGTGAGCCTCAGAATCCAGTCTGGGGACCGCAAGTTCACACAGTATACAGGGGTTGATGTTCTGGGGCCATGATATCCTGGGACGATTACTCTCCATTGCATG
+
ffffffffffffffffffffffffffffffffffffffffffffffffffffffffffffffffffffffffffffffffffffffffffffffffffffffffffffffffffffffffffffffffffffffffffffffffffffff
@cA01~tA01_GU182360.1_312_486_0_1_0_0_2:0:0_0:0:0_19f/2
CAGGCTGGAGTGCAGTGGCATGATCTTGGCTCACTGCAACCTCTGCCTTCCAGGTTTCAGCAATTCCTGCCTCAGCCTCCTGAGTAGCTGGGACTACAGGCATGCGCCACCATACCCAGCCAATTTTTTTTTTTGTATTTTTTTTTTGTA
+
ffffffffffffffffffffffffffffffffffffffffffffffffffffffffffffffffffffffffffffffffffffffffffffffffffffffffffffffffffffffffffffffffffffffffffffffffffffff
@cA01~tA01_GU182360.1_82735_82961_0_1_0_0_0:0:0_0:0:0_1a0/2
GCTAAGACAAAACAGAGGGCTGAGCATACCAGGATCTCCTCTTACTAGTTCATGAGAGACTCCCAGGATCTCCTCTTACTAGTTCATGAGAGACTCCCAGGATCTCCTCTTACTAGTTCATGAGAGACTCCCAGGATCTCCTCTTACTAG
+
ffffffffffffffffffffffffffffffffffffffffffffffffffffffffffffffffffffffffffffffffffffffffffffffffffffffffffffffffffffffffffffffffffffffffffffffffffffff
@cA01~tA01_GU182360.1_116250_116182_1_0_0_0_0:0:0_0:0:0_1a1/2
GGCTGCTAAGAGCCGGGACGTGCAGCCTATCCTGCTTCCTCTTCCACTCCCACATAGACAGTAAGAAAGACATTAGTGTGAAATAGATACAACAGCCCAAGAGATGAGGCTGAGCCCAGTGGGAAGGGAATCACAGCTACTAGAGACAGA
+
ffffffffffffffffffffffffffffffffffffffffffffffffffffffffffffffffffffffffffffffffffffffffffffffffffffffffffffffffffffffffffffffffffffffffffffffffffffff
@cA01~tA01_GU182360.1_11210_11354_0_1_0_0_0:0:0_0:0:0_1a2/2
TATCTATTACTTATTTTAAATCCTGGCTGGGCGCAGTAGCTCTCGCCTGTAATCTTTGCACTTAGGGACGCTAAGGCGGTGGGATCACTTGAGATTGGGAGTTTGAGACAGCCTGCACAACATGGTGAAACCTCATTTCTACTAAAAAAT
+
ffffffffffffffffffffffffffffffffffffffffffffffffffffffffffffffffffffffffffffffffffffffffffffffffffffffffffffffffffffffffffffffffffffffffffffffffffffff
@cA01~tA01_GU182360.1_73108_73070_1_0_0_0_0:0:0_0:0:0_1a3/2
CCCCTAGATCGAATGGTGCTTCTATTTTTGGTTCTCTGCCAAATTTCCATACTGTCTTCCATAGAGGCTATACTAATTTACATACCGGCCAACAGTGTATAAGAGTTTCCTTTTCTCTGCATCCTTGCCAACACCTGTTATATGTTTCAC
+
ffffffffffffffffffffffffffffffffffffffffffffffffffffffffffffffffffffffffffffffffffffffffffffffffffffffffffffffffffffffffffffffffffffffffffffffffffffff
@cA01~tA01_GU182360.1_53049_53213_0_1_0_0_1:0:0_1:0:0_1a4/2
TCATCCCCACATCTCCATCTTTCAATGTCCTTGTGCCTCTCCCTCAGGAGTCTAATTTTAGTGCTTTTCTCTGCTCCCTTCCATCATTCTCACCACTCCTCTGCCCTCTTTTCTCTCTCTTTATGTGTATGTGAGTCTCTCAATCTCCTT
+
ffffffffffffffffffffffffffffffffffffffffffffffffffffffffffffffffffffffffffffffffffffffffffffffffffffffffffffffffffffffffffffffffffffffffffffffffffffff
@cA01~tA01_GU182360.1_36492_36682_0_1_0_0_0:0:0_0:0:0_1a5/2
TAGGGTCACTGCAACCTCTGTCTCCTGGGTTCAAGTGATTCTCCTGCCCTCAGCCTCCCAAGTCGCTAGGATTACATGCGCCTGCCACCACACCCGGCTATCCTTGTGTTGTTTCTTACCTTGTCCTTGACCTGGGTTCCAGTGTTGGTT
+
ffffffffffffffffffffffffffffffffffffffffffffffffffffffffffffffffffffffffffffffffffffffffffffffffffffffffffffffffffffffffffffffffffffffffffffffffffffff
@cA01~tA01_GU182360.1_43144_43034_1_0_0_0_0:0:0_0:0:0_1a6/2
CTCTTAATCTCTCATTTTATGGAGCTGAGATCTCCTACAAGCTAGAAAAATGATTGGCAATCTGACATCCTTCTCAGGAAAAATGCAATGTTTGTTCTGCCTGCATTCCTAACTGGAGGATAAATTCCTGGGGGCTTGAGAGAGGGAAGG
+
ffffffffffffffffffffffffffffffffffffffffffffffffffffffffffffffffffffffffffffffffffffffffffffffffffffffffffffffffffffffffffffffffffffffffffffffffffffff
@rand_0_0_0_0_1_1_0:0:0_0:0:0_1a7/2
CCCGGGACGATAAAGTCGAGTAATAATTCGCATCGCGTCGGGATGTTACAGAAGGTGTTGGTTTGCCTAGCCATTGCGATAAGAAGTACCCAATCTTTTTCAGTATTTCCAAGCGTGTTTGATAATAAAGTAGGTGCATCCACAGTGATA
+
ffffffffffffffffffffffffffffffffffffffffffffffffffffffffffffffffffffffffffffffffffffffffffffffffffffffffffffffffffffffffffffffffffffffffffffffffffffff
@cA01~tA01_GU182360.1_90713_90490_1_0_0_0_0:0:0_0:0:0_1a8/2
ATTTGGCTTTCTGTGAGCATGAGATCATATGGAAAATGTGAAACCCACCAGCACAGGTCCTGGAATAGAGAACGTGATCTGTTCATGGCACAAAACTTGCCCCTTCACCCAAATCCCCCACCTCACCCCTACTTCCAATCACATTAATGA
+
ffffffffffffffffffffffffffffffffffffffffffffffffffffffffffffffffffffffffffffffffffffffffffffffffffffffffffffffffffffffffffffffffffffffffffffffffffffff
@cA01~tA01_GU182360.1_24748_24553_1_0_0_0_0:0:0_1:0:0_1a9/2
AGGCATGATCCACCTCACCCAACCTCTTTTTAGTTCTTTAAAGGACTTCCACACTTTTCTCCGTAAAGGCTGTACTAATTTACACTCCAACCAACAGGGTATTAGGGTTCTCCTTTCTCTACCACTTTGGCAGGATTTCCTTTGCCTGTC
+
ffffffffffffffffffffffffffffffffffffffffffffffffffffffffffffffffffffffffffffffffffffffffffffffffffffffffffffffffffffffffffffffffffffffffffffffffffffff
@cA01~tA01_GU182360.1_87737_87595_1_0_0_0_0:0:0_0:0:0_1aa/2
TTGAAGTCTCAAGATAGTTGGTGTCACCTACAATGATTATGGAGAATGGGATGCCAGGACTCCCAGGGCCCAACATTAGATAATAGAAGGTTGGCCATGAACCAACCTCAAAGATTTCCATTGAGTAGAAAAGACAGGCATCCTCATTGC
+
ffffffffffffffffffffffffffffffffffffffffffffffffffffffffffffffffffffffffffffffffffffffffffffffffffffffffffffffffffffffffffffffffffffffffffffffffffffff
@cA01~tA01_GU182360.1_3630_3801_0_1_0_0_0:0:0_1:0:0_1ab/2
CCGTGTCTCCATTCCAGGCCCATATCTGCACTCCAAGCCAACATCTCCACTCCAGGCCCATATCTCTACTCCAGGCCCATATCTACCGTTCCAGGCCCATATCTCCACCTCCAGGCCCATATCTCCACTCTAGGCCCATATCTCCACCTC
+
ffffffffffffffffffffffffffffffffffffffffffffffffffffffffffffffffffffffffffffffffffffffffffffffffffffffffffffffffffffffffffffffffffffffffffffffffffffff
@cA01~tA01_GU182360.1_82378_82502_0_1_0_0_0:0:0_0:0:0_1ac/2
GAGACACCCAATCTGCAGGCCCATAGTGTAACCCTGGTGCTCCTTCCCTTCCAGGACTCACCAAGACATGCCAGGATGATGACCGTGGGTGACATGGACATGGTGCAGCTTCTGCTGCCAGGACGCAGTGACTCGGCTCGACTGACCGGT
+
ffffffffffffffffffffffffffffffffffffffffffffffffffffffffffffffffffffffffffffffffffffffffffffffffffffffffffffffffffffffffffffffffffffffffffffffffffffff
@cA01~tA01_GU182360.1_64739_64968_0_1_0_0_0:0:0_0:0:0_1ad/2
GTGGATGCTTGCTCAAGAGCGGAACACGGCTTCCTGGAAATTGTTCTCACTAGAATTGGCACCTCACGTCCTTCACTATGACCAACTCACAACACGTCTCAGATCCAACCTCCCGAACACAAGATGCCTAAAATCTGTGCTAACGTGAAA
+
ffffffffffffffffffffffffffffffffffffffffffffffffffffffffffffffffffffffffffffffffffffffffffffffffffffffffffffffffffffffffffffffffffffffffffffffffffffff
@cA01~tA01_GU182360.1_10731_10548_1_0_0_0_1:0:0_0:0:0_1ae/2
TCACTGGGCTGATATCAAAGGGACAGTAAGGCTGGATTTCTTTTTAAGGTTCCAAGCAAGAATCTGCTCCTTAACGTTTCCCAGCTCCTAGAGGCTCCCACGTTCCTGGGCCCCTGGTCCCCTTCCTCCTTCCTCCTTCCTCAAAGCCCA
+
ffffffffffffffffffffffffffffffffffffffffffffffffffffffffffffffffffffffffffffffffffffffffffffffffffffffffffffffffffffffffffffffffffffffffffffffffffffff
@cA01~tA01_GU182360.1_43335_43249_1_0_0_0_0:0:0_0:0:0_1af/2
GTTGGTCATGAAGCAACCCTGGCTGACTCAGCAGAGCAAGAGCTTTGCCTTAACAGAGAACGGAGCTCATGCACGCACACTTCGACTCACTGACTCATTCAGCCACGGCCCCATGCTCAGGCCGTGGAAAAGGCAATTCCCAGCACTGCA
+
ffffffffffffffffffffffffffffffffffffffffffffffffffffffffffffffffffffffffffffffffffffffffffffffffffffffffffffffffffffffffffffffffffffffffffffffffffffff
@cA01~tA01_GU182360.1_104708_104864_0_1_0_0_0:0:0_0:0:0_1b0/2
GCAGATGGAATTACGGTTGCTAGTCAGCTGAACTGAAAACAAGGGTATCCTGAATGATTTCCGGGAGATTATGATGGATTTTCATCTTGGTGAACCCAATAGAATCCCCAAGTTTTCAAAAGATAAGGAAGAAGGGAGAGCAGCATTCAG
+
ffffffffffffffffffffffffffffffffffffffffffffffffffffffffffffffffffffffffffffffffffffffffffffffffffffffffffffffffffffffffffffffffffffffffffffffffffffff
@cA01~tA01_GU182360.1_66826_66700_1_0_0_0_0:0:0_0:0:0_1b1/2
GTGCCTGCCTTACTGATCAGTTCATACCTTCTGCCAAGGATTCCAATTCGTCCAAAAGAGATTGAACCAGTCTGCTAAGAGCCTGGACGTGCAGCCTATCCTGGTTCCTCTTCCACCCCCACATAGAAGCAGGAAAGACATTAGTTCGAA
+
ffffffffffffffffffffffffffffffffffffffffffffffffffffffffffffffffffffffffffffffffffffffffffffffffffffffffffffffffffffffffffffffffffffffffffffffffffffff
@cA01~tA01_GU182360.1_105418_105295_1_0_0_0_0:0:0_0:0:0_1b2/2
CTGTCTTCCAGGCTACAGTGCAGTGTCACGATCTTGGCTCACTGCAACCTGCGTCTCCTGGATCCAAGTGATTCTCCTGCCTCACCCTCTCGAGTAGCTGGGATTACAGGCAACTGCCACCATGCCCGGCTAATTCTTTTTGTATATTTT
+
ffffffffffffffffffffffffffffffffffffffffffffffffffffffffffffffffffffffffffffffffffffffffffffffffffffffffffffffffffffffffffffffffffffffffffffffffffffff
@rand_0_0_0_0_1_1_0:0:0_0:0:0_1b3/2
TCTTATGTTCTCCTGCGTAGGTGCCGGGCACATGTACACGTGCAGCGAGCTCTAGCCCCTCGTTAGTGTATTTGCGACTGAGAAACTAAACCTGTTTACCAACCCACCGCATGTCGGCCCCTACAAAGGGAGGGGAAGCTCAGGCCGCCT
+
ffffffffffffffffffffffffffffffffffffffffffffffffffffffffffffffffffffffffffffffffffffffffffffffffffffffffffffffffffffffffffffffffffffffffffffffffffffff
@cA01~tA01_GU182360.1_42795_42699_1_0_0_0_0:0:0_0:0:0_1b4/2
AATATTAGATAACAGAGTGTTGGCCATGAACCAACCTCAAAGATTTCCACTGAGTAGAGGACAGACACCCTCATTTCCTCACCTCTCTCCTGTCTCATGTTCTAGGAAACCCTTCAAATAGTTGGCCTTCACCCACTGAACCAAGCTCCA
+
ffffffffffffffffffffffffffffffffffffffffffffffffffffffffffffffffffffffffffffffffffffffffffffffffffffffffffffffffffffffffffffffffffffffffffffffffffffff
@cA01~tA01_GU182360.1_124875_124759_1_0_0_0_0:0:0_0:0:0_1b5/2
AGTGAGTCCAGATCTTGGAATCAGAGATCAGCGACAGCACTAGCTCCTGTTCCCCTTTCCTACTAATTCACAGGAGGACAGGTGGTATTGAAGCAATAGATGGTGGAGGGGGTGGTCCTTCCCCCAGCCTCTCGGGTAGAACAGCAGCCT
+
ffffffffffffffffffffffffffffffffffffffffffffffffffffffffffffffffffffffffffffffffffffffffffffffffffffffffffffffffffffffffffffffffffffffffffffffffffffff
@cA01~tA01_GU182360.1_115661_115832_0_1_0_0_1:0:0_0:0:0_1b6/2
GGATGGAGCCTGGTGGTGGCATCATCATCCCACCCTTGCTGATCTCGGTGTAGCCAACCTTCTCTTTGTTTGGTTTCTTTAATTAATTAATTAATTTTGGAGACAGAGTCTCACTCCTTCACCCAGGCTGGAGTGAAGTGGTGTGGTCTA
+
ffffffffffffffffffffffffffffffffffffffffffffffffffffffffffffffffffffffffffffffffffffffffffffffffffffffffffffffffffffffffffffffffffffffffffffffffffffff
@cA01~tA01_GU182360.1_20055_20114_0_1_0_0_0:0:0_0:0:0_1b7/2
TTAATTAATTAATTAATTATGGAGACAGAGTCTCACTCCTTCACCCAGGCTGGAGTGAAGTGGTGTGGTCTAGGCTCACTGCAACCTCTGTCTCCTGGGTTCAAGTGATTCTCCTGCCCTCAGCCTCCTGAGTCGCTAGGATTACATGCA
+
ffffffffffffffffffffffffffffffffffffffffffffffffffffffffffffffffffffffffffffffffffffffffffffffffffffffffffffffffffffffffffffffffffffffffffffffffffffff
@cA01~tA01_GU182360.1_106209_106360_0_1_0_0_0:0:0_0:0:0_1b8/2
CACTCACTGCAACCTCCACCTCCTGGGTTGAAGTCATTCTCCTGCTTCATCCTCCAGAGCAGGAGCTGGGATTACAGGGATGCACCACCATGCTCGGCTAATTTTTGTATTTTTAGGAGAGATAGGGTTTCACCATGTAGAGATAGGGTT
+
ffffffffffffffffffffffffffffffffffffffffffffffffffffffffffffffffffffffffffffffffffffffffffffffffffffffffffffffffffffffffffffffffffffffffffffffffffffff
@cA01~tA01_GU182360.1_47517_47407_1_0_0_0_0:0:0_0:0:0_1b9/2
AGATCTCGAAACCAATCACCCACGAATAGTGAAGGATGACCGTATATGACTTTTATTTCTCAAATTTAAATATAAATCATAAAAAATGTACAACTAGATAAAAACTAAGAAGTGTTTTTATAGTGTGAGTTAGATTTATTTTTTCCTAGG
+
ffffffffffffffffffffffffffffffffffffffffffffffffffffffffffffffffffffffffffffffffffffffffffffffffffffffffffffffffffffffffffffffffffffffffffffffffffffff
@cA01~tA01_GU182360.1_50000_50225_0_1_0_0_0:0:0_1:0:0_1ba/2
ACAAGGTGTCTCCCTACAACAAAAGTGTCAGCTGAGAACTATGAGCAAGTGCTGAGTAAGAGACTCCTACTAGATTTTAATACTGTAAGATTACTCACATAAAACAACACAGGGTAGACATGGGGTGGAGGGCATGTCCTTTGAGAATGG
+
ffffffffffffffffffffffffffffffffffffffffffffffffffffffffffffffffffffffffffffffffffffffffffffffffffffffffffffffffffffffffffffffffffffffffffffffffffffff
@cA01~tA01_GU182360.1_78808_78585_1_0_0_0_0:0:0_0:0:0_1bb/2
ACTTGCATAAAAACAGACACATAGACCAATGGAAGTGATTCATAGCCCAGGAAAAAAAATGCACGCATTTAGGGTCAAACAATTTTTGGGATGTATCAAGAACACACAATGGAGAAGGAACAGTCTCTTTAATAAATGGGATTGGGAGAC
+
ffffffffffffffffffffffffffffffffffffffffffffffffffffffffffffffffffffffffffffffffffffffffffffffffffffffffffffffffffffffffffffffffffffffffffffffffffffff
@cA01~tA01_GU182360.1_114482_114281_1_0_0_0_0:0:0_0:0:0_1bc/2
GTGTGGTGGGGAAGTGGTAGGAACAGCAGATCCTCTGAGGACAAAGGTGTTACTCACACACTTCAGCGTTTCCATGACGGTAGGGGCTGCAGTGTGGCTGCTGTCATTCTACCAGAAGAGGTGGGAAACCACAGCCATGGCCCTGACATT
+
ffffffffffffffffffffffffffffffffffffffffffffffffffffffffffffffffffffffffffffffffffffffffffffffffffffffffffffffffffffffffffffffffffffffffffffffffffffff
@cA01~tA01_GU182360.1_125258_125359_0_1_0_0_0:0:0_1:0:0_1bd/2
CATCCTGAGATCAGGAGGAATGTCTCAGAACAGCCTGGGCTGTCTTCCTGTTCTTCCTGGAGGAGGACGTCATGCAGTACTTTAGCTGAGTGCTTCCTGTGGCTCCAGGGTACAAAACCCAGGCTGGGCTGCTTTCTGGCTTCCCCCAGT
+
ffffffffffffffffffffffffffffffffffffffffffffffffffffffffffffffffffffffffffffffffffffffffffffffffffffffffffffffffffffffffffffffffffffffffffffffffffffff
@cA01~tA01_GU182360.1_17164_16973_1_0_0_0_0:0:0_0:0:0_1be/2
CACTGCAACCTCCGTCTCCCAGGTTCAAGCTATTCTGATGCCTCTGGTTTAGTAGTAGAAACTCAAGCAGGAAAATTAGAATGGCTTCTTGTCACAATTACTCTGATAATGTTAATAATACCTGTTAGACATTTTGCACATTACATATGA
+
ffffffffffffffffffffffffffffffffffffffffffffffffffffffffffffffffffffffffffffffffffffffffffffffffffffffffffffffffffffffffffffffffffffffffffffffffffffff
@cA01~tA01_GU182360.1_61856_62023_0_1_0_0_0:0:0_0:0:0_1bf/2
CTTCTCCTGGATGTGAGTGGCTGCAGGGGACATGGGGATACAGTTCAGAATCAGGCAACGGTCTGTGAGTTGAAGGCAGGGACAGGGAGTCTGGTGCCCTCTCTAGAAAGTCCTGCCTCTGTGGCTGCTGCCTTGGGCCAGGGACCATCC
+
ffffffffffffffffffffffffffffffffffffffffffffffffffffffffffffffffffffffffffffffffffffffffffffffffffffffffffffffffffffffffffffffffffffffffffffffffffffff
@cA01~tA01_GU182360.1_21234_21436_0_1_0_0_1:0:0_0:0:0_1c0/2
CAGGGCCCAACTCAGGTCATAAATATGGGTGTCCTTGGGTTCTCCTGGTAGAGAACACTTTGTGGAGGTAAAACAGAAATGAAACTTCTAACCTGTGCCAGGTCTGTGAGCAAAGTCAGCATGGAGGGACACCTCTCTCTGGGACATGTC
+
ffffffffffffffffffffffffffffffffffffffffffffffffffffffffffffffffffffffffffffffffffffffffffffffffffffffffffffffffffffffffffffffffffffffffffffffffffffff
@cA01~tA01_GU182360.1_81376_81594_0_1_0_0_0:0:0_0:0:0_1c1/2
TTATTTACACCTACCTTTCTGGAGTTTGTAAGAACTTTTTCACTATGCATTTTAAATTTGTAAAACTCATAATTTTTAAAAAGGGATGGGTCTCACTGTTTGCCCAGGGTGGCCTTTACTCATTCTATAAGGCTGGCATCACCCTGATAC
+
ffffffffffffffffffffffffffffffffffffffffffffffffffffffffffffffffffffffffffffffffffffffffffffffffffffffffffffffffffffffffffffffffffffffffffffffffffffff
@cA01~tA01_GU182360.1_63130_63269_0_1_0_0_0:0:0_0:0:0_1c2/2
ACCTCCTATGTGCTACATCTTTGGATGGAAATTGGAGTCCCAGAGACAAATGAGGCTCCACCCTGCTTCCAGAAACTCAGAGTCCGGGGATGAGAACTCAGTGGGGAACAGATGGGATTATATGGACATGGTACTGATAACACCGGAAGC
+
ffffffffffffffffffffffffffffffffffffffffffffffffffffffffffffffffffffffffffffffffffffffffffffffffffffffffffffffffffffffffffffffffffffffffffffffffffffff
@cA01~tA01_GU182360.1_60292_60356_0_1_0_0_0:0:0_0:0:0_1c3/2
AGGAAAGGGGAGCAGGAGCTAGTGCTGTCGCTGATCTCTGATTCCAAGATCTGGACTCACTCCAAGGAGTGTTAATGTTTACCTCCCCATGGTCTATCTGAATCTCCACAGGTGATTGGAAGTAGGGGTGAGGTGGGGGATTTGGGTGAG
+
ffffffffffffffffffffffffffffffffffffffffffffffffffffffffffffffffffffffffffffffffffffffffffffffffffffffffffffffffffffffffffffffffffffffffffffffffffffff
@cA01~tA01_GU182360.1_53282_53115_1_0_0_0_0:0:0_1:0:0_1c4/2
AAAATAAGCCCACTTATGAGAGGATCAGTGAGAGGCACAGAGAGAAATCAGGGACACCAAAAAGCAAAGACATAAACACACAGAGAATGAGCCAGAGGAAGGAGATTGAGAGACTCACAGACACATAAAGAGAGAGAAAAGAGGGCAGAG
+
ffffffffffffffffffffffffffffffffffffffffffffffffffffffffffffffffffffffffffffffffffffffffffffffffffffffffffffffffffffffffffffffffffffffffffffffffffffff
@cA01~tA01_GU182360.1_45350_45147_1_0_0_0_0:0:0_0:0:0_1c5/2
AATTTCAATGTGAGGTTTGAAGGGGTCAAACATCTCAACTAAAGTAGTTGTGTCCTCAGCACATTCTATGGTTACTTTGAGAGCTATAACTGAGAAAGCAGGAGAAAGCTGGGTCTCCCGCCATCTGGGTGCTTGTCCTAAAGAGGTGTT
+
ffffffffffffffffffffffffffffffffffffffffffffffffffffffffffffffffffffffffffffffffffffffffffffffffffffffffffffffffffffffffffffffffffffffffffffffffffffff
@cA01~tA01_GU182360.1_38945_38772_1_0_0_0_0:0:0_0:0:0_1c6/2
GATTCATTAATAGATGAGACATAGAGATGATGATGATGAAGACAGATAGATAATACATAGAGATAGAGAGGCAGACAGAAGTCATAGAGAGAGAGATGATACATAGATATAGATAACAGATGATTGATGGATAGATAGACAAGTGATAGA
+
ffffffffffffffffffffffffffffffffffffffffffffffffffffffffffffffffffffffffffffffffffffffffffffffffffffffffffffffffffffffffffffffffffffffffffffffffffffff
@cA01~tA01_GU182360.1_91469_91302_1_0_0_0_0:0:0_0:0:0_1c7/2
GCCTGGGTTTTGTACCCTGGAGCCACAGGGAACACTCAGCTAAAGCACTGCATGATGTTCTCCTCCAGGAAGAACAGGAAGACAGCCCAGGCTGTTCTGAGACGTTCCTCCTGATCTCAGGATGTTGCTGTCTTAGCCTATTTTTGTTGC
+
ffffffffffffffffffffffffffffffffffffffffffffffffffffffffffffffffffffffffffffffffffffffffffffffffffffffffffffffffffffffffffffffffffffffffffffffffffffff
@cA01~tA01_GU182360.1_101442_101247_1_0_0_0_0:0:0_0:0:0_1c8/2
CATTTTTAAAAGTAAAATCTAGTGGTCATAAATACCTTTATATGCTGGGTGTGGTGGTTCACGGTTGTAATCTCGGCGCTTTGAGAGGCCAAGGAAGGTGGATCATTTAAGATCAGGAACTCGAGATCACCCTGGCCAACATGTGGGAAA
+
ffffffffffffffffffffffffffffffffffffffffffffffffffffffffffffffffffffffffffffffffffffffffffffffffffffffffffffffffffffffffffffffffffffffffffffffffffffff
@cA01~tA01_GU182360.1_112232_112339_0_1_0_0_0:0:0_0:0:0_1c9/2
GCCCATAACTTCACTCCAGGCCCATAACTCCACTCCAGGCCCATATCTCCACCTCCAGGCCCATATCTCCACTGCAGACCCATATCTCCACTCCAGGCCCATATCTCCACTCCAGGCCCAGATCTCCACTCCAGGCCCAGATCTCCACTC
+
ffffffffffffffffffffffffffffffffffffffffffffffffffffffffffffffffffffffffffffffffffffffffffffffffffffffffffffffffffffffffffffffffffffffffffffffffffffff
@cA01~tA01_GU182360.1_14039_14150_0_1_0_0_0:0:0_0:0:0_1ca/2
CTGCTTCGTGAGACTTACTCTTTTTGTTGGCACACCAGCGATGAAGGAGAAAGAAGAGGAGGATAGCAAAGGGGATGATGACCACTGAGGTCCCAATCAGAACGTGCAGGTGTCTGGAGTTACCTGGAGGAAGACAAGACACCAATAAGA
+
ffffffffffffffffffffffffffffffffffffffffffffffffffffffffffffffffffffffffffffffffffffffffffffffffffffffffffffffffffffffffffffffffffffffffffffffffffffff
@cA01~tA01_GU182360.1_112523_112747_0_1_0_0_1:0:0_0:0:0_1cb/2
CCAGGCCCATATCTCCACTCCAGGGCCATATCTCCACTCCAGGCTCATATCTCCACTCCAGGCCCATATCTCCACTCCAGGGCCATATCTCCACTCCAGGCCCAGATCTCCACCTCCAGGCCCGTATCTCCACTCTAGTCCCATATCTCC
+
ffffffffffffffffffffffffffffffffffffffffffffffffffffffffffffffffffffffffffffffffffffffffffffffffffffffffffffffffffffffffffffffffffffffffffffffffffffff
@cA01~tA01_GU182360.1_3365_3548_0_1_0_0_0:0:0_0:0:0_1cc/2
ATATCTCTACTTCAGGCCCATATCTACAGTTCCAGGCCCATATCTCCACTCCAGGCCCATATCTCCACCCCAGGCCCATATCTCCACTCCAGGCCTATATCTCCACTCCAGGCCCATATCTCCACTCCAGGCCCATATCTCCACTCCAGG
+
ffffffffffffffffffffffffffffffffffffffffffffffffffffffffffffffffffffffffffffffffffffffffffffffffffffffffffffffffffffffffffffffffffffffffffffffffffffff
@cA01~tA01_GU182360.1_30863_30787_1_0_0_0_0:0:0_0:0:0_1cd/2
GGGAGGACTTTCTAGAGAGAGCACCAGACTCCCTGTCCCTGCCTTCAGCTCACAGACCATTGCCTGATTCTGAACTGTATCCTCATGTCCCCTGCAGCCACTCACATCCAGGAGAAGGTTCCATGACAGGCAGAAAGTGGGAGACAGAAT
+
ffffffffffffffffffffffffffffffffffffffffffffffffffffffffffffffffffffffffffffffffffffffffffffffffffffffffffffffffffffffffffffffffffffffffffffffffffffff
@cA01~tA01_GU182360.1_93273_93423_0_1_0_0_0:0:0_0:0:0_1ce/2
TCCAGAAGCTCAGAGTCCAGGGGTGAGAACCCAGTGGAGAACAGTTGGAGTTATTTGGACATGGTAATGATAACACTGGAAACTTTCAGCCAAAAAAAGAGTCACCTAAAGAATGAAGGCAGACATGTTTATTTGAAGAGGAGAGAACTA
+
ffffffffffffffffffffffffffffffffffffffffffffffffffffffffffffffffffffffffffffffffffffffffffffffffffffffffffffffffffffffffffffffffffffffffffffffffffffff
@cA01~tA01_GU182360.1_118587_118738_0_1_0_0_1:0:0_0:0:0_1cf/2
TCTGCCTGGGTTTCTGGAGCCCTAATCGGAGGCCTCCATGCAGGCCATGCAGGAGGGTTTGGAGGTGCTGTGTGTGCCATCCTGCGCCCTGATCCCTCCCTCACAGGCATGCTGCGTCTTCTCTCTGCATCTGTCCATGCTTCTCTCCAT
+
ffffffffffffffffffffffffffffffffffffffffffffffffffffffffffffffffffffffffffffffffffffffffffffffffffffffffffffffffffffffffffffffffffffffffffffffffffffff
@cA01~tA01_GU182360.1_30336_30510_0_1_0_0_0:0:0_0:0:0_1d0/2
GTTGCAGCACCAGCGATGAAGGAGAAAGAAGAGGAGGAGGATGAAGAGGATGATGACCACTGAGGTCCCAATCAGAACATGCAGGTGTCTGGGGTTACCTGGAAGAAGAGGAGACACCAATAAGAAGCTAATCATAGCAGTTCCTCTTTA
+
ffffffffffffffffffffffffffffffffffffffffffffffffffffffffffffffffffffffffffffffffffffffffffffffffffffffffffffffffffffffffffffffffffffffffffffffffffffff
@cA01~tA01_GU182360.1_87738_87487_1_0_0_0_0:0:0_0:0:0_1d1/2
TGTTTTATGTGCTTTTCTTTATGCCAATGTCATGTTGTTTTGCTTACTACAGCTCTGTAACATATTTTTAAGTCAGGTAGTGTGATGCTCCTGTTTTCTCCTTATACCTTGAAGTCTCAAGATAGTTGGTGTCACCTACAATGATTATGG
+
ffffffffffffffffffffffffffffffffffffffffffffffffffffffffffffffffffffffffffffffffffffffffffffffffffffffffffffffffffffffffffffffffffffffffffffffffffffff
@cA01~tA01_GU182360.1_47500_47343_1_0_0_0_0:0:0_0:0:0_1d2/2
TTGCAAACTCTGTGCCATTTCATATAAGAGGCTTGAGCATCTACAGATTTTGGTATCTGAGTGGAGATCTCGAAACCAATCACCCACGAATAGTGAAGGATGACCGTATATGACTTTTATTTCTCAAATTTAAATATAAATCATAAAAAA
+
ffffffffffffffffffffffffffffffffffffffffffffffffffffffffffffffffffffffffffffffffffffffffffffffffffffffffffffffffffffffffffffffffffffffffffffffffffffff
@cA01~tA01_GU182360.1_70502_70356_1_0_0_0_0:0:0_0:0:0_1d3/2
GAACTGAGCTCACCCAGTAAATGACCCCTTCACTAACTCATTCATCTAATATTTATTTCACACCTACCATCAGTTCTCTCTGTTTCATGGCCAGGAGTAGACAGCACGGCCAAGCTCCTGGGTTCATGATGCTCACATTGCTGTGGGGTG
+
ffffffffffffffffffffffffffffffffffffffffffffffffffffffffffffffffffffffffffffffffffffffffffffffffffffffffffffffffffffffffffffffffffffffffffffffffffffff
@cA01~tA01_GU182360.1_40179_40312_0_1_0_0_0:0:0_0:0:0_1d4/2
AAAAGGGTGGAGGGTAAAAAAAAATATGTGTATATATATATATATTAATGTATTTATGACCACTAGACTTTACACTTAAAAATGGTAAATGTGGCTGGGCGTGGTGGCTCATGCCTGTAATCCCAGCACTTTGGGAGGCTGATGCGGGTG
+
ffffffffffffffffffffffffffffffffffffffffffffffffffffffffffffffffffffffffffffffffffffffffffffffffffffffffffffffffffffffffffffffffffffffffffffffffffffff
@cA01~tA01_GU182360.1_10691_10928_0_1_0_0_0:0:0_0:0:0_1d5/2
CCTCGCATTTACCCATCTGCAATATCAGCGTCCCAAGAGCAGAGGCCAAATGCATCCTGTTTACCATTTGTGGAAGGCAGGAGAATGCTGCCCCACCCCCAAAATGTCCCTGTCTTAGCCTCCATAGCTTGTGAATATGTTATTTTACAG
+
ffffffffffffffffffffffffffffffffffffffffffffffffffffffffffffffffffffffffffffffffffffffffffffffffffffffffffffffffffffffffffffffffffffffffffffffffffffff
@cA01~tA01_GU182360.1_22724_22871_0_1_0_0_0:0:0_0:0:0_1d6/2
GACATGAGACAGATATGGGGTTTCCTCACCTGTGACAGAAACAAGCAGTGGGTCACTCGAGTTTGACCACTCGTATGGAGAGTCACGGAAAGAGCCGAAGCATCTGTAGGTTCCTCCGTGGGTGGCAGGGCCCAGAGGAAAGTCGGCCTG
+
ffffffffffffffffffffffffffffffffffffffffffffffffffffffffffffffffffffffffffffffffffffffffffffffffffffffffffffffffffffffffffffffffffffffffffffffffffffff
@cA01~tA01_GU182360.1_125249_125156_1_0_0_0_0:0:0_0:0:0_1d7/2
ACTGCACCTGGGCCTATGCCAATTCCTATCACTCACCGTCACTCCAGGGAGACAGAACACACAGAGGATACGTTACATAGGCAGGTTCATTACTAACAGATAAGCAGCGAGTGACAACAGAAGCCTGCATTTCAATGTGAGCCAGTCCCT
+
ffffffffffffffffffffffffffffffffffffffffffffffffffffffffffffffffffffffffffffffffffffffffffffffffffffffffffffffffffffffffffffffffffffffffffffffffffffff
@cA01~tA01_GU182360.1_116364_116586_0_1_0_0_0:0:0_0:0:0_1d8/2
GCAAGGACAGGCATCATGGGACCAATGGAGAAGTTGGCCTTGGAAACCCCATCATGGTGCTCTCCAATGAGGTGCAAAGTGTTGTTAAACTTCCCCTCTCTGTGCAGAAGGAAGTGCTCAAACATGACATCCGACCAACATTGCAGGATG
+
ffffffffffffffffffffffffffffffffffffffffffffffffffffffffffffffffffffffffffffffffffffffffffffffffffffffffffffffffffffffffffffffffffffffffffffffffffffff
@cA01~tA01_GU182360.1_61386_61617_0_1_0_0_0:0:0_0:0:0_1d9/2
TTCTTGATTGACAGGTAACCACATAAAACACCTCTTTAGGACAAGCACCCAGATGGCAGGAGACCCAGCTTTCTCCTGCTTTTTCAGTTATAGCTCTCATAGTAACCATAGAACGTGCTGAGGATACGACTACTTTAGTTGAGATGTTTG
+
ffffffffffffffffffffffffffffffffffffffffffffffffffffffffffffffffffffffffffffffffffffffffffffffffffffffffffffffffffffffffffffffffffffffffffffffffffffff
@cA01~tA01_GU182360.1_69099_69216_0_1_0_0_0:0:0_0:0:0_1da/2
TTGCTTTGTGTCTCTTCTGTCCAGCATCTCTGGCTGACACCCCCATGGCCACCCCCTCCATCTGAGGCTCCCCTGAATGTGGCCATTGTAGTCCATCTGAGTCCCACTATTTGGGGAACAGACTGGTTTCCTCACCTGTGACAGAAACAA
+
ffffffffffffffffffffffffffffffffffffffffffffffffffffffffffffffffffffffffffffffffffffffffffffffffffffffffffffffffffffffffffffffffffffffffffffffffffffff
@cA01~tA01_GU182360.1_10818_10723_1_0_0_0_1:0:0_0:0:0_1db/2
CATCATTCAGACTCTTCTTCTTTACCCATACCTTTTTCTCTGAATCCTGCTCTGCCTTCTTCCTCATCTTTTAAGGACTTTGGGATTCTATTGGGGTCACCAAGATAATCCATCTCAATCTCCCTAAAATCATCCAGCGTACCCTCTTTT
+
ffffffffffffffffffffffffffffffffffffffffffffffffffffffffffffffffffffffffffffffffffffffffffffffffffffffffffffffffffffffffffffffffffffffffffffffffffffff
@cA01~tA01_GU182360.1_69207_69066_1_0_0_0_1:0:0_0:0:0_1dc/2
ATGAACTTAGGTTCCCTGCAGTGCCCAAGGTCAATGGAACCTTCCAGGCCAACTTTCCTCTGGGCCCTGCCACCCACGGAGGGACCTACAGATGCTTCGGCTCTTTCCGTGACTCTCCCTACGAGTGGTCAGACCTTAGTGACCCACTGC
+
ffffffffffffffffffffffffffffffffffffffffffffffffffffffffffffffffffffffffffffffffffffffffffffffffffffffffffffffffffffffffffffffffffffffffffffffffffffff
@cA01~tA01_GU182360.1_95103_94937_1_0_0_0_0:0:0_0:0:0_1dd/2
GTAAATAATTGCATAATCCTTCCCTGGGAGTTTAAATCATTTGAACTGGTTCTGCTGTAATACTAGAAATACAATCATGAAAAATTCTAATGGTTTATTAGTCACAATTGCTCTGAAAACCTTAATAATACCTATTAGATATTTTGCATA
+
ffffffffffffffffffffffffffffffffffffffffffffffffffffffffffffffffffffffffffffffffffffffffffffffffffffffffffffffffffffffffffffffffffffffffffffffffffffff
@cA01~tA01_GU182360.1_114147_114041_1_0_0_0_0:0:0_0:0:0_1de/2
GGGGGCCTGGCCACAGGAGGGTAAGTCCTTCTCCAAACCTTAGGGTGTCATCTCCCCACATAAGAGGATTTTCCTGAAACGGGAGGGAAGTCCTGTCAGGGAGTCTCTCATAAACTAGGAAGAGGGGACCCTGGGGTGCTCGGCCCACAG
+
ffffffffffffffffffffffffffffffffffffffffffffffffffffffffffffffffffffffffffffffffffffffffffffffffffffffffffffffffffffffffffffffffffffffffffffffffffffff
@cA01~tA01_GU182360.1_126445_126302_1_0_0_0_0:0:0_0:0:0_1df/2
GAAGCAGGATGGGAGCACGCGGATGTGTGTTCCTCACCAGCAGGATGGTCCCTGGCCCAAGACAGGAGCCACAGAGGCAGGACTTTCTAGAGAGAGCACCAGATTCCCTTCCCCTGCCTTCAGCTCACAGACCATTGCCTGATTCTGAAC
+
ffffffffffffffffffffffffffffffffffffffffffffffffffffffffffffffffffffffffffffffffffffffffffffffffffffffffffffffffffffffffffffffffffffffffffffffffffffff
@cA01~tA01_GU182360.1_7854_7952_0_1_0_0_0:0:0_0:0:0_1e0/2
ATAACTTTCTGCATATTTCTATCTACTATCTATTGATCGATCTATCATTTATCTATGTATGTATCTATCATCTATCATCATCTGTGTATCTATGACCTATCTCTCTGTTATCTATCATCTATCAATCAATGTATGTATGTATGCATCTAT
+
ffffffffffffffffffffffffffffffffffffffffffffffffffffffffffffffffffffffffffffffffffffffffffffffffffffffffffffffffffffffffffffffffffffffffffffffffffffff
@cA01~tA01_GU182360.1_39531_39733_0_1_0_0_1:0:0_0:0:0_1e1/2
GGTCTCTCCTGACCGCTTTCTCCATCTGCCTGGGTGCCTGGAGTCCTGGCCGCAGGCCTTCATGCAGGCCATGTAGGAGGGTTTGGAGGTGCCCTGTCTGCCATCCTGTGCCCTGATCCCTCCCTCACACCCAAGCTTCGTCTTCTCTCT
+
ffffffffffffffffffffffffffffffffffffffffffffffffffffffffffffffffffffffffffffffffffffffffffffffffffffffffffffffffffffffffffffffffffffffffffffffffffffff
@cA01~tA01_GU182360.1_94143_94028_1_0_0_0_0:0:0_0:0:0_1e2/2
CATGTAAGAGGCTTGAGCATCTGCAGATTGTGCTATCTGAGTGGAGATCCTGAAACCAATCACCCACGAATAGTGAGGGATGACTGTATATAATTTTTATTTCTCAATTTTAAATATAAAACATAAAAAAATTACAATAACAAGATAAAA
+
ffffffffffffffffffffffffffffffffffffffffffffffffffffffffffffffffffffffffffffffffffffffffffffffffffffffffffffffffffffffffffffffffffffffffffffffffffffff
@cA01~tA01_GU182360.1_100871_100714_1_0_0_0_0:0:0_1:0:0_1e3/2
CACGGAGGGACGTACAGATGCTTCGGCTCTTTCCGTCACTCTCCCTACGAGTGGTCAGACCCGAGTGACCCACTGCTTGTTTCTGTCACAGGTGAGAAAAGCCCATATCTCTCTCATGTCCTATGATCCTAAATCCTTAGCTAAGGAGCT
+
ffffffffffffffffffffffffffffffffffffffffffffffffffffffffffffffffffffffffffffffffffffffffffffffffffffffffffffffffffffffffffffffffffffffffffffffffffffff
@cA01~tA01_GU182360.1_25051_24876_1_0_0_0_0:0:0_0:0:0_1e4/2
CCACCACGCCCAACTAAATTTTGTATTTTTAGTAGAGACAGTGTTTCTTCATGTGGGTCAGACTGGTCTCAAACTCCCGACCTTATGAGGTTCACCCACCTCAGGCTCTCAAAGGTCTAGGATGACAGACGTGAGCCACCACGCCCGGCC
+
ffffffffffffffffffffffffffffffffffffffffffffffffffffffffffffffffffffffffffffffffffffffffffffffffffffffffffffffffffffffffffffffffffffffffffffffffffffff
@cA01~tA01_GU182360.1_104909_104728_1_0_0_0_0:0:0_0:0:0_1e5/2
TCTCACTTGTCCCAGCTTCTAAAGGCTCCCAGTTCCTTGGCTCCTGGTCCCCTTCCTCCTTCCTCAAAGCCCACAAAGACTGGTCACATCTCACATGGCATCACTCAGACCCTTCTTCCTTACCACACCTCTTTCTCTGAATGCTGCTCT
+
ffffffffffffffffffffffffffffffffffffffffffffffffffffffffffffffffffffffffffffffffffffffffffffffffffffffffffffffffffffffffffffffffffffffffffffffffffffff
@cA01~tA01_GU182360.1_129994_130192_0_1_0_0_0:0:0_0:0:0_1e6/2
AGGTCAGAAATGTGGGCCGAGTATCCAAGGGTCCCCTCTTCCTAGTTTATGAGAGACTCCCCGACAGGACTTCCCTCCTGTTTCAGAAAAATCCTCTTATGTGGGGAGATGACACCCTAAGGTTTGGGGAAGGACTCACCCATGAGTGGC
+
ffffffffffffffffffffffffffffffffffffffffffffffffffffffffffffffffffffffffffffffffffffffffffffffffffffffffffffffffffffffffffffffffffffffffffffffffffffff
@cA01~tA01_GU182360.1_112805_112974_0_1_0_0_0:0:0_0:0:0_1e7/2
CAGGCCCATATCTCCACTCCAGACCCATATCTCCACTCGGCCCATGTCTACACTCCAGGCCCATATCACCACCTCCAGGCCCATATCTCCACTCCAGGCCCATATCTCCACCTCCAGGCCCGTATCTCCACTCCAGACCCATATGTCCAC
+
ffffffffffffffffffffffffffffffffffffffffffffffffffffffffffffffffffffffffffffffffffffffffffffffffffffffffffffffffffffffffffffffffffffffffffffffffffffff
@cA01~tA01_GU182360.1_46269_46165_1_0_0_0_0:0:0_0:0:0_1e8/2
TTCACACAGAGAAAAATCACTCGCCCTTCTCAGAGGCCCAAGACACCCCCAACAGATACCAGAGTGTACACGGAACTTCCAAATGCTGAGTCCAGATCCAAAGTTGTCTCCTGCCCATGAGCACCACAGTCAGGCCTTGAGGGGATCTTC
+
ffffffffffffffffffffffffffffffffffffffffffffffffffffffffffffffffffffffffffffffffffffffffffffffffffffffffffffffffffffffffffffffffffffffffffffffffffffff
@cA01~tA01_GU182360.1_81266_81112_1_0_0_0_0:0:0_0:0:0_1e9/2
TTCCTGATGGCTCTGTCTAGGACTTCAAGTACTATGTTGAATAGGATGGTGAGAGTGGGCATTCTTGTCTTGTTTCACTTATGAAGGGAACTTCTTCCAGCTTTTACTCATTCAGTATGATGTTGGTTGTGGGTTTGTCATAGGCGGCTC
+
ffffffffffffffffffffffffffffffffffffffffffffffffffffffffffffffffffffffffffffffffffffffffffffffffffffffffffffffffffffffffffffffffffffffffffffffffffffff
@cA01~tA01_GU182360.1_63038_62904_1_0_0_0_0:0:0_1:0:0_1ea/2
AAGGTCCCCACTGCCTGCTGGAGAAAAAACACACTCCTTTGCTTAACCCACAGTTCTCCATTTCACTTGACCCCTGCCCACCTCTCCAACCTAACTGGCTTACTTCCTAGTCTACTTGAGGCTGCAATCAGACTGAGGAACTCACAATTC
+
ffffffffffffffffffffffffffffffffffffffffffffffffffffffffffffffffffffffffffffffffffffffffffffffffffffffffffffffffffffffffffffffffffffffffffffffffffffff
@cA01~tA01_GU182360.1_127493_127679_0_1_0_0_0:0:0_0:0:0_1eb/2
TAACAAGGCCTATGTCTCTACAAATGTTTCATCGTGGAATGACTCTGCCAGCTTTCCAGGTCTGCAGAGAGTAAGAATATCACTTGTTCATGTGATTCACGATCCTTGGAGCCTCCTATGTGCTGTATCTTTGGATGGAAATTGGAGTCT
+
ffffffffffffffffffffffffffffffffffffffffffffffffffffffffffffffffffffffffffffffffffffffffffffffffffffffffffffffffffffffffffffffffffffffffffffffffffffff
@cA01~tA01_GU182360.1_120891_120997_0_1_0_0_0:0:0_0:0:0_1ec/2
TTTCAATAAACAGTGCAGGGAAACCTGGACATCTACATGCAGAGGAATGAAACTGCACCTCTACCTGTCACCATACACAAAAATCAAATGAAAGTGGATTAAAGATGTGAGTCTAAGGCCTGAACCTGTGAAACACGTAGAAGAAAATAT
+
ffffffffffffffffffffffffffffffffffffffffffffffffffffffffffffffffffffffffffffffffffffffffffffffffffffffffffffffffffffffffffffffffffffffffffffffffffffff
@cA01~tA01_GU182360.1_38937_38761_1_0_0_0_0:0:0_0:0:0_1ed/2
GATGATTGATTGATTCATTAATAGATGAGACATAGAGATGATGATGATGAAGACAGATAGATAATACATAGAGATAGAGAGGCAGACAGAAGTCATAGAGAGAGAGATGATACATAGATATAGATAACAGATGATTGATGGATAGATAGA
+
ffffffffffffffffffffffffffffffffffffffffffffffffffffffffffffffffffffffffffffffffffffffffffffffffffffffffffffffffffffffffffffffffffffffffffffffffffffff
@cA01~tA01_GU182360.1_49742_49768_0_1_0_0_0:0:0_0:0:0_1ee/2
AGCACCCCAGGGTCCCTTCTTCCTAGTTTATGAGAGACTCCCTGACAGGACTTCCCTCCCATTTCAGGAAAATCCTCTTATGTGGGGAGATGACACCCGAAGGTTGGGAGAAGGACTCACCCTCATGTGGCCAGGCCCCCTGCAGCAAGA
+
ffffffffffffffffffffffffffffffffffffffffffffffffffffffffffffffffffffffffffffffffffffffffffffffffffffffffffffffffffffffffffffffffffffffffffffffffffffff
@cA01~tA01_GU182360.1_19449_19630_0_1_0_0_0:0:0_0:0:0_1ef/2
TCCCCTCTTCCTCCTCCTTTCATGTGCACCCTTGTGATTACACTGAGCCCAGTGGGACAGTCCAGGCTGTCTCCCCATGAGCTCCATCTTCCCCTTCAGTCCCTTCCCCTATAACATAAATAGTCACAGACTCCAGGGATTAGAATGTAG
+
ffffffffffffffffffffffffffffffffffffffffffffffffffffffffffffffffffffffffffffffffffffffffffffffffffffffffffffffffffffffffffffffffffffffffffffffffffffff
@cA01~tA01_GU182360.1_105238_105131_1_0_0_0_0:0:0_0:0:0_1f0/2
CATTTGGCCTCTGCTCTTGGGACACTGATATTGCAGATGGTTAAATGGGAGGACAGAAAATGAATGCACAAGTGGACCAATAAATGAATGATCCATTGGGAAGCATCTGTGCATGAAATCTATTTGTTTGTTCGTTCATTTATTTATTGA
+
ffffffffffffffffffffffffffffffffffffffffffffffffffffffffffffffffffffffffffffffffffffffffffffffffffffffffffffffffffffffffffffffffffffffffffffffffffffff
@cA01~tA01_GU182360.1_110091_109910_1_0_0_0_0:0:0_0:0:0_1f1/2
TCCAAGGATCGTGAATCACATGAACAAGTGATATTCTTACTCTCTGCAACCTGGAAAGCTGGCAGAGTCATTCCACGATGAAACATTTGTAGAGTCATAAGCCTTGCTAGTCTCATCTCCACGGGGACACATATCAACACATCATATTTC
+
ffffffffffffffffffffffffffffffffffffffffffffffffffffffffffffffffffffffffffffffffffffffffffffffffffffffffffffffffffffffffffffffffffffffffffffffffffffff
@cA01~tA01_GU182360.1_105501_105438_1_0_0_0_1:0:0_1:0:0_1f2/2
ATATTTTTTGTAGAGAGGATGTTTCACCATGTTGGCCAAGCTTGTCTGAAACTCCCAACCTCAAGTGATCCGACCATCTCAGCAACCCAAAGTACAGGGATTACAGGCGTGAGCCACTTTGCCCAGCCAGAATTCAAAATAAATAATAGA
+
ffffffffffffffffffffffffffffffffffffffffffffffffffffffffffffffffffffffffffffffffffffffffffffffffffffffffffffffffffffffffffffffffffffffffffffffffffffff
@cA01~tA01_GU182360.1_57584_57815_0_1_0_0_0:0:0_0:0:0_1f3/2
GCTCATTCCTTGGCAAGTGGAACTTCTCTAAAACACCTTGCCCTCATCAGATGTTCCCTTCCCTTCCCTCTCTCAAGTCTCCAGGAATTTATCCTCCAGTTAGGAATGCAGGTAGAACAAACATTGCATTTTTCCTGAGAAGGATGTCAG
+
ffffffffffffffffffffffffffffffffffffffffffffffffffffffffffffffffffffffffffffffffffffffffffffffffffffffffffffffffffffffffffffffffffffffffffffffffffffff
@cA01~tA01_GU182360.1_11594_11471_1_0_0_0_0:0:0_0:0:0_1f4/2
CGCCCAGCCAGGATTTAAAATAAGTAATAGATAATGCTGAGTATATAATTTCAGGTGACAGAGAAGGTCTCACTGATCAGATAATATTTGTGACCTTAATGGAAAAAATGGATTCAACCCTTGGAAGATTGGCGGAAGGATTTTCCACAC
+
ffffffffffffffffffffffffffffffffffffffffffffffffffffffffffffffffffffffffffffffffffffffffffffffffffffffffffffffffffffffffffffffffffffffffffffffffffffff
@cA01~tA01_GU182360.1_29980_29764_1_0_0_0_0:0:0_0:0:0_1f5/2
GTGTAGCTGGGGGAAGCCAGAGAGCAGCCCAGCCTGGGTTTTGTACTGTGGAGCCACAGGAAGCACTCAGCTAAAGCACTGCATGACGTCCTCCTCCAGGAAGAACAGGAAGACAGCCCAGGCTGTTCTGAGACGTTCCTCCTGATCTCA
+
ffffffffffffffffffffffffffffffffffffffffffffffffffffffffffffffffffffffffffffffffffffffffffffffffffffffffffffffffffffffffffffffffffffffffffffffffffffff
@cA01~tA01_GU182360.1_65440_65339_1_0_0_0_0:0:0_0:0:0_1f6/2
TCCTCCTCTCTAAGGTGGCGCCTCCTTCTCCCCCAGGTGGTCAGGACAAGCCCTTCCTCTCTGCCTGGCCCAGCCCTGTGGTGTCTGAAGGAGAACATGTGGCTCTTCAGTGTCGCTCTCGTCTTGGGTTTAACGAATTCAGTCTGTCCA
+
ffffffffffffffffffffffffffffffffffffffffffffffffffffffffffffffffffffffffffffffffffffffffffffffffffffffffffffffffffffffffffffffffffffffffffffffffffffff
@cA01~tA01_GU182360.1_111529_111431_1_0_0_0_0:0:0_0:0:0_1f7/2
TTAGGCATCTCATGTTTGGGAGGTTGGATCTAAGACATGTTTTGAGTTGGTCATAGTGAAGGACGCGAGGTGTCAATTCTAGTGAGAGCAATTTCCAGGAAGCCATGTTCCGCTCTTGAGCGAGCACCCACTGGGCCTCATGCAAGGTAG
+
ffffffffffffffffffffffffffffffffffffffffffffffffffffffffffffffffffffffffffffffffffffffffffffffffffffffffffffffffffffffffffffffffffffffffffffffffffffff
@cA01~tA01_GU182360.1_104260_104092_1_0_0_0_0:0:0_0:0:0_1f8/2
GTTGGCTCAAACCTCCCAGCTCTGTGAATGAGGGCCTGTCTTCCACCATCTCTGAACTCCAGACACTCCAACAGTGAAAGGGATCTAGGGCCACCAAAGGGCTCAGCGAAGTCTCTTAACCTTTAATGTCCTGCAGGTGAGACCTCCTAC
+
ffffffffffffffffffffffffffffffffffffffffffffffffffffffffffffffffffffffffffffffffffffffffffffffffffffffffffffffffffffffffffffffffffffffffffffffffffffff
@cA01~tA01_GU182360.1_4744_4498_1_0_0_0_0:0:0_0:0:0_1f9/2
GAGAGAAGCAGTGCAAGGAACAACAGGCCTCTGAGGACAAGAGCATAACTCACACCCTCCAGCGTTTCCATGACGGTAGGGGCTGCAATGTGGCTGCTGTCATTCTACCTAAGAGGTGGGGGAACCACAGTCATGACCCTGACATTCCAG
+
ffffffffffffffffffffffffffffffffffffffffffffffffffffffffffffffffffffffffffffffffffffffffffffffffffffffffffffffffffffffffffffffffffffffffffffffffffffff
@cA01~tA01_GU182360.1_27227_27082_1_0_0_0_1:0:0_0:0:0_1fa/2
CTGGTCACATCTCACATGGCATCACTCAGTGCCTTCTTCCTTACCACACCTCTTTCTCTGAATGCTGCTCTCCCTTCTTCCTTATCTTTTGAAAACTTGGGGATTCTATTGGGTTCACCAAGATGAAAATCCCTCATAATCTCCTGGAAA
+
ffffffffffffffffffffffffffffffffffffffffffffffffffffffffffffffffffffffffffffffffffffffffffffffffffffffffffffffffffffffffffffffffffffffffffffffffffffff
@cA01~tA01_GU182360.1_15460_15229_1_0_0_0_0:0:0_3:0:0_1fb/2
TCCCTCTTGCTTACAAATGTCTAAGGTCCCCACTGCCTGCTGGAGAGAAAACGCACTTGCTTAGCCCACCATTCTCCATTTCACTTGACCCCTGCCCACCTCTCCAACCTAACTGGCTTACTTCCTAGTCTACTTGAGGCTGCGATCACA
+
ffffffffffffffffffffffffffffffffffffffffffffffffffffffffffffffffffffffffffffffffffffffffffffffffffffffffffffffffffffffffffffffffffffffffffffffffffffff
@cA01~tA01_GU182360.1_128149_128150_1_0_0_0_0:0:0_0:0:0_1fc/2
GAGTGCAGTGGCATGATCTCAGCTCACTGCAACCTCTGCCTCCCAGGTTCAAGCGATTGTCTTCCCTCAGCCTCCCCAGTAGCCTCCCCTAGGATTACAGGCACGTGCCACCATGCACAGATAAATTTTTTTGTGTGTGTATTTTTAGTA
+
ffffffffffffffffffffffffffffffffffffffffffffffffffffffffffffffffffffffffffffffffffffffffffffffffffffffffffffffffffffffffffffffffffffffffffffffffffffff
@cA01~tA01_GU182360.1_98827_98972_0_1_0_0_0:0:0_0:0:0_1fd/2
TGTCTCCTGTTTCTCTGTCTCTGTTGGTACAGACCTCACCAAGTCACTCTCTTTCCATAAGAATCCCACACTTATCTTCCTCATGACCACCTGGGGGTTCCAAGTCCTGGATCATTCACTCTGTGTCCCAGTGACAATGAGAACAATGTC
+
ffffffffffffffffffffffffffffffffffffffffffffffffffffffffffffffffffffffffffffffffffffffffffffffffffffffffffffffffffffffffffffffffffffffffffffffffffffff
@cA01~tA01_GU182360.1_59761_59555_1_0_0_0_0:0:0_0:0:0_1fe/2
CCACTGGTGAAATGTGGTGCTGATTTAGACACTAAATGAATGAAGTAGATGGATATAAGATATGTTTGTGAGGTAGAATCATTGACTGGAAAGGCTTACTGGGTTTGATTTTCCTACTTGTTTAATCCTCGCTTAATTAATTTCTTTCTG
+
ffffffffffffffffffffffffffffffffffffffffffffffffffffffffffffffffffffffffffffffffffffffffffffffffffffffffffffffffffffffffffffffffffffffffffffffffffffff
@cA01~tA01_GU182360.1_31961_31763_1_0_0_0_0:0:0_0:0:0_1ff/2
CACACTGAGGAACTCACAATTCCAAACATACAAGAGGCTCCCTCTTAACACGGCACTTAGACACGTGCTGTTCCACCTTCCCTCATGCTGTTCCACCTCCCCTCAGACTAGCTTTCAGCCTTCTGTCAGCAGTAAAACTTATATATTTTT
+
ffffffffffffffffffffffffffffffffffffffffffffffffffffffffffffffffffffffffffffffffffffffffffffffffffffffffffffffffffffffffffffffffffffffffffffffffffffff
@cA01~tA01_GU182360.1_101682_101804_0_1_0_0_1:0:0_0:0:0_200/2
TTTCACTACTGGGTTTATATCCAAAGGAAAGGACATCAGTGTATCGAAGTGATATCTGCACTCATATGACTGTTCCAGCACTGTTCACAGTAGCCAAGATGTGGAGTCAACCTACCTGCCCATCAGTGGGTGAATGGATAGAGAACTGTG
+
ffffffffffffffffffffffffffffffffffffffffffffffffffffffffffffffffffffffffffffffffffffffffffffffffffffffffffffffffffffffffffffffffffffffffffffffffffffff
@cA01~tA01_GU182360.1_21716_21502_1_0_0_0_0:0:0_1:0:0_201/2
TTTCATTTCTGTTTTACCTCCACAAAGTGTTCTCTACCAGAAGAACCCAAGGACACCCATATTTATGACCTGAGTTGGGCCCTGTGGCCTCAGGCCTTGTGGCACCTACAGGCCATGTTTATTCTGACACCTCTGCCTTCCATGTAATGG
+
ffffffffffffffffffffffffffffffffffffffffffffffffffffffffffffffffffffffffffffffffffffffffffffffffffffffffffffffffffffffffffffffffffffffffffffffffffffff
@cA01~tA01_GU182360.1_74446_74646_0_1_0_0_0:0:0_0:0:0_202/2
TAAAATTATTTTTATTTCTGATGCTATGATCTTAAATCTAGAAAATCCTAAAGACCCTGCCAAAAATTCTTATGATTGATAAATGAACTAAGTAAAGTTTCAGAATACAAAATCAATATGTAAAAGCCGGTAGCATTTCTCTACACCTAT
+
ffffffffffffffffffffffffffffffffffffffffffffffffffffffffffffffffffffffffffffffffffffffffffffffffffffffffffffffffffffffffffffffffffffffffffffffffffffff
@cA01~tA01_GU182360.1_6159_6307_0_1_0_0_1:0:0_1:0:0_203/2
TCCATGGTGTCTATCTCTCTCCTTCCTCTCTGTGTCTCCGTGTTCTTTTGTGCCCATAACCCCTTTTGCAGGTCCCTCCATCTGTCTCCCTCCCTCTTCCCTGTCTCTCTGTCTCTAGTAGCCCTGATTCCCTTCCCACTGTGCTCAGTG
+
ffffffffffffffffffffffffffffffffffffffffffffffffffffffffffffffffffffffffffffffffffffffffffffffffffffffffffffffffffffffffffffffffffffffffffffffffffffff
@cA01~tA01_GU182360.1_71413_71549_0_1_0_0_1:0:0_0:0:0_204/2
CAAACATATGTACTAAATATGCTCTAAAATCCTGTTCTTACACAGGAAGAGTGGAAATATGTTTTTATATTTGCAGTTTAATCTCTGAAATGATTAATTTCAATTTTAAAAATATGTAACAACTTCAGGATGAGTACACCATATATGTAT
+
ffffffffffffffffffffffffffffffffffffffffffffffffffffffffffffffffffffffffffffffffffffffffffffffffffffffffffffffffffffffffffffffffffffffffffffffffffffff
@cA01~tA01_GU182360.1_8851_9062_0_1_0_0_1:0:0_1:0:0_205/2
AGCCACCGTGCCCAGCCTATAAATGTATTTATGAACAGTAGACTTGACACTTAAAAATGGTAAAGGTGGTAAATTACATAGGTATATTTCACCTCAATAAATATTTCTTCAAACAAAAAGAAAAGGGTGTAGGCGTTGCTGGTGATGACA
+
ffffffffffffffffffffffffffffffffffffffffffffffffffffffffffffffffffffffffffffffffffffffffffffffffffffffffffffffffffffffffffffffffffffffffffffffffffffff
@cA01~tA01_GU182360.1_53994_54107_0_1_0_0_0:0:0_0:0:0_206/2
AGCCTGGAATGTTCCGTTGACCTTGGGCCCTGCAGGGAGCCTACGTTCATGGGCCTCCCCTTCCCTGGATAGATGGTACATGTCATAGGAGCTCCGGGAGCTGCAGGACAAGGTCACATTCTCTCCTGCCAGAACCGTGGGGCCCAGCTG
+
ffffffffffffffffffffffffffffffffffffffffffffffffffffffffffffffffffffffffffffffffffffffffffffffffffffffffffffffffffffffffffffffffffffffffffffffffffffff
@cA01~tA01_GU182360.1_86450_86679_0_1_0_0_0:0:0_0:0:0_207/2
CCCATTACAATGGGTTTTATCTCAGAGACAGACAAAACAAATGTTGGCAAGGTGGTGGAGAAAGGAGAACCCTGATACACTGTTGATAGGAATGTAAATTAATACAGCCATTACAGAGGAGAAGAATATGGAAGTTCCTTAAAAACTGAA
+
ffffffffffffffffffffffffffffffffffffffffffffffffffffffffffffffffffffffffffffffffffffffffffffffffffffffffffffffffffffffffffffffffffffffffffffffffffffff
@cA01~tA01_GU182360.1_59004_59212_0_1_0_0_0:0:0_0:0:0_208/2
TACAGTCGTCTTGTCATTCTCCCCACCTCATTCCCAGCATTTGAGTCAGAGCCTCTTCCTTCCACATCAGATTGTTTTCACCTTTGTGCCTTCATGGCTGACAGCTGTGTGTGCAAAATCCTTCCGCCAATCTTTCAGGGGTTCATTCCG
+
ffffffffffffffffffffffffffffffffffffffffffffffffffffffffffffffffffffffffffffffffffffffffffffffffffffffffffffffffffffffffffffffffffffffffffffffffffffff
@cA01~tA01_GU182360.1_50081_49885_1_0_0_0_0:0:0_0:0:0_209/2
TCATAAACTAGGAAGAAGGGACCCTGGGGTGCTGGGCCCACATTTCTGACCTTGCCTCCCTGGCCTTTCATTCCCTTGGCAGAGTCAAGTTCTGTGGGGACCAGGGTTAGACTACGGTGCTCAAAGCTGGGGTGTGTGGTGGGGAAGTGG
+
ffffffffffffffffffffffffffffffffffffffffffffffffffffffffffffffffffffffffffffffffffffffffffffffffffffffffffffffffffffffffffffffffffffffffffffffffffffff
@cA01~tA01_GU182360.1_74228_74022_1_0_0_0_0:0:0_0:0:0_20a/2
AGATACAGGTCCAGTTTTATTCTTCTGCATATGGCTATTTAGTTTTCCCAGCACCTTTTATTGAAAAGGAAATCTTTCTCCAGTGTATGTTTTGTTAACGTCGTCAATGATTATTCACTGTAGATATGAGGCTGTATTTCTGGGCTCTCT
+
ffffffffffffffffffffffffffffffffffffffffffffffffffffffffffffffffffffffffffffffffffffffffffffffffffffffffffffffffffffffffffffffffffffffffffffffffffffff
@cA01~tA01_GU182360.1_63603_63438_1_0_0_0_0:0:0_0:0:0_20b/2
ATGAACAAGTGATACTCTTACTCTCTGCAGACCTGGAAAGCTGGCAGAGTCATTCCACAATGAAACATTTGTAGAATCATAGGCCTTGTTAGTCTCATCTCCATGGGGACACATATCAACACATCATCTTTCATAATATAAATATACGGT
+
ffffffffffffffffffffffffffffffffffffffffffffffffffffffffffffffffffffffffffffffffffffffffffffffffffffffffffffffffffffffffffffffffffffffffffffffffffffff
@cA01~tA01_GU182360.1_4473_4587_0_1_0_0_1:0:0_0:0:0_20c/2
CATAAAAGAACACAAGGTAGACACAGGATGGAGGGCATGATCAGCTAATGCATGAACCATAATAAACAACTGAGCCCCTATTAGAAGATCTGGAATGTCAGGGTCATGACTGTGGTTCCCCCACCTCTTAGGTAGAATGACAGCAGCCAC
+
ffffffffffffffffffffffffffffffffffffffffffffffffffffffffffffffffffffffffffffffffffffffffffffffffffffffffffffffffffffffffffffffffffffffffffffffffffffff
@cA01~tA01_GU182360.1_112333_112199_1_0_0_0_0:0:0_0:0:0_20d/2
GCCTGGAGTGGAGATATGGGTCTGCAGTGGAGTTATGGGCCTGGAGTGAAGTTATGGGCCTGGAGGTGGAGATATGGGACTGGAGTGGAGATATGGGACTAGAGTGGAGATAGGGGCCTGGAGGTGGAGATCTGGGCCTGGAGTGGAGAT
+
ffffffffffffffffffffffffffffffffffffffffffffffffffffffffffffffffffffffffffffffffffffffffffffffffffffffffffffffffffffffffffffffffffffffffffffffffffffff
@cA01~tA01_GU182360.1_45416_45389_1_0_0_0_0:0:0_1:0:0_20e/2
GGTAACCCAAGACACCTGCACGTTCTGATTGGGACCTCAGTGGTCATCATCCTCTTCATCCTCCTCCTCTTCTTTCTCCTTCATCGCTGGTGCTCCAACAAGAAAAGTAAGTCTGACGAAGGAGAGGCCAGAGAGCTCAGGGCCATGTGG
+
ffffffffffffffffffffffffffffffffffffffffffffffffffffffffffffffffffffffffffffffffffffffffffffffffffffffffffffffffffffffffffffffffffffffffffffffffffffff
@cA01~tA01_GU182360.1_30396_30597_0_1_0_0_0:0:0_0:0:0_20f/2
GAGGAACACACACCTGAGTGCTCCCATCCTGCTTCCCCACATGGCCCTGAGCTCTCTGGCCTCTGCTTCGTGAGACTTACTTTTTTTGTTGCAGCACCAGCGATGAAGGAGAAAGAAGAGGAGGAGGATGAAGAGGATGATGACCACTGA
+
ffffffffffffffffffffffffffffffffffffffffffffffffffffffffffffffffffffffffffffffffffffffffffffffffffffffffffffffffffffffffffffffffffffffffffffffffffffff
@cA01~tA01_GU182360.1_28606_28750_0_1_0_0_0:0:0_0:0:0_210/2
AAATAGAAAAACGATGATTGGAATTCAGGTGCCTTTGTCATTCGTGTGTGTTTTATTATATTTATGTATTTCTTATTTTTATTTTTTGAGATAGAGTCTCCTTGTGTCCCCCAGGCTGGAGTGCAGTGATGCAATCTCCACTCACTGCAA
+
ffffffffffffffffffffffffffffffffffffffffffffffffffffffffffffffffffffffffffffffffffffffffffffffffffffffffffffffffffffffffffffffffffffffffffffffffffffff
@cA01~tA01_GU182360.1_40513_40656_0_1_0_0_0:0:0_0:0:0_211/2
ATAGTATCCAGCAATTTCACTACTGGGTTTATATCCAAAGGAAAGTAAATCAATATATCGAAGTGATATCTGCACTCGTATGATTGGTGCAGCACTCTTCACAGTAGCCAAGATGAGGAGTCAACCTACCTGCCCATCAGTGGGTGAATG
+
ffffffffffffffffffffffffffffffffffffffffffffffffffffffffffffffffffffffffffffffffffffffffffffffffffffffffffffffffffffffffffffffffffffffffffffffffffffff
@cA01~tA01_GU182360.1_94733_94847_0_1_0_0_0:0:0_0:0:0_212/2
TTACAGCAGAACCAGTTCAAATGATTTAAACTCCCAGGGAAGGATTATGCAATTATTTACAATCTTAGAATTGTACTTTATCAGCAAAAATCACAACATGTAAATTCTGGATTTTTGTAGATTTATCTAGAATTTGTCTCATGTCCCAAG
+
ffffffffffffffffffffffffffffffffffffffffffffffffffffffffffffffffffffffffffffffffffffffffffffffffffffffffffffffffffffffffffffffffffffffffffffffffffffff
@cA01~tA01_GU182360.1_57180_57399_0_1_0_0_0:0:0_0:0:0_213/2
GAAGGCCAACTATTTGAAGGGTTTCCTAGAACATGAGACAGGAGAGAGGTGAGGAAATGAGGGTGTCTGTCCTCTACTCAGTGGAAATCTTTGAGGATGGTTCATGGCCAACACTCTCTTATCTAATATTGAGCCCTGGGAGTCCTGGGA
+
ffffffffffffffffffffffffffffffffffffffffffffffffffffffffffffffffffffffffffffffffffffffffffffffffffffffffffffffffffffffffffffffffffffffffffffffffffffff
@cA01~tA01_GU182360.1_29449_29320_1_0_0_0_0:0:0_0:0:0_214/2
AACATGTGTCTCCCGAGATCACAAAGAGTAGCACGTTTCACACGGGCTTCAACACTATTTCCTGGCCATTTGACATAAGAGAATTCTACTTAGCTTTTTTTATCTTGATTTCACTTTTGTTTCCTTTTCTTGGAGAATGCAAGTTGTTTG
+
ffffffffffffffffffffffffffffffffffffffffffffffffffffffffffffffffffffffffffffffffffffffffffffffffffffffffffffffffffffffffffffffffffffffffffffffffffffff
@cA01~tA01_GU182360.1_83512_83310_1_0_0_0_0:0:0_1:0:0_215/2
TGCAGTGTGGCTGCTGTCATTCTGCCAGAAGAGGTGGAGGAACCACAGCCACGACCCTGCCATTCCAAATCCTCTGATGGAGCTCAGTTGTTTATTGTGGTTCAGGCATTAGCTAATATTCCATTCACAAAGGTCATACCCTCCACCCCA
+
ffffffffffffffffffffffffffffffffffffffffffffffffffffffffffffffffffffffffffffffffffffffffffffffffffffffffffffffffffffffffffffffffffffffffffffffffffffff
@rand_0_0_0_0_1_1_0:0:0_0:0:0_216/2
CGCTCGACCGTGTTTCGGTCATGGAGCTGGAAATTGGCCTCCCAAGTTGATACATATACCGTGCTGGAAAGGTTATTTTAATACGCCGGTAGGGCGTAAAGTAGAGTGTACTAGTCTCACAAGGTACCTAGTCCTAAGCGATCAGCAAGA
+
ffffffffffffffffffffffffffffffffffffffffffffffffffffffffffffffffffffffffffffffffffffffffffffffffffffffffffffffffffffffffffffffffffffffffffffffffffffff
@cA01~tA01_GU182360.1_23500_23380_1_0_0_0_0:0:0_1:0:0_217/2
TGAAGAAATATTTATTGAGGATAAATATACCTATATAGCTTACCACCTATAACATTTTTTTTTTTTTTGAGGCAGAGTCTAGCTCTGTCCCCTATGCTGGAGTGCAGTGGCACAATCTCAGCTCACTGCAACTTCCGCCTCCTGGGTTCA
+
ffffffffffffffffffffffffffffffffffffffffffffffffffffffffffffffffffffffffffffffffffffffffffffffffffffffffffffffffffffffffffffffffffffffffffffffffffffff
@cA01~tA01_GU182360.1_108785_108935_0_1_0_0_1:0:0_0:0:0_218/2
GTGCGTATGTCACCTCCTGAGGGTCTTGTTCATCAGAGTCCTGGAGAGAGGGAAATGCTGAGTGAGGGAGGGAAATGCTGAGTGAGGGAGGGTGCTCACGTTTTCCAGGACTGTTTGGGAATAACACTAGCCACGAGGCTGGGCCGAGGA
+
ffffffffffffffffffffffffffffffffffffffffffffffffffffffffffffffffffffffffffffffffffffffffffffffffffffffffffffffffffffffffffffffffffffffffffffffffffffff
@cA01~tA01_GU182360.1_94008_94218_0_1_0_0_0:0:0_0:0:0_219/2
AGAGAGCCACTGAGCAGAAAACAGTGTCTAAAATACATCCGTGTACACACAGTCCCTTTATAGTTGACAAAGGCTGCCATGTGGTTTAAGGTGGAATAGAATGTCTTCTCAATAAATAACATGGGCCCAAGGGTTACACATGGAGAAAAA
+
ffffffffffffffffffffffffffffffffffffffffffffffffffffffffffffffffffffffffffffffffffffffffffffffffffffffffffffffffffffffffffffffffffffffffffffffffffffff
@cA01~tA01_GU182360.1_14821_14676_1_0_0_0_2:0:0_0:0:0_21a/2
TATCTGCTTATGAAATGAGGACCCAGAAGTGCCCTCCGAGCTGTTTTGACGACTTCCGTCTTCTACAGATGCTGTTGTAATGGACCAAGAGCCTGCAGGGAACAGAACAGTGAACAGGGAGGTAGGTGCTCCTCCGCCCAGCCTCGTGGC
+
ffffffffffffffffffffffffffffffffffffffffffffffffffffffffffffffffffffffffffffffffffffffffffffffffffffffffffffffffffffffffffffffffffffffffffffffffffffff
@cA01~tA01_GU182360.1_113199_113036_1_0_0_0_0:0:0_0:0:0_21b/2
AGATATGGGCCTGGAGGTGGTGATATGGGCCTGGAGTGTAGACATGGGCCGAGTGGAGATATGGGTCTGGAGTGGAGATATGGGCCTGGAGTGGAGATATGGGACTGGAGTGGAGATATAGGCATGGGGTGGAGACATGGGCCGGGAGTG
+
ffffffffffffffffffffffffffffffffffffffffffffffffffffffffffffffffffffffffffffffffffffffffffffffffffffffffffffffffffffffffffffffffffffffffffffffffffffff
@cA01~tA01_GU182360.1_92629_92425_1_0_0_0_0:0:0_0:0:0_21c/2
GTGGGAGATAGAATCAATGGGATGGGAACTGACAGCTATTCATGGAATGGGGTCTTGCACTCAGAGAGATGGAATGTCTGAGTCTGGCTGTTGGCAGCTGAGGGACCTCAGGCACCTATGGCCTCCCCCTGTGTGTTGGTATCTGTTCAT
+
ffffffffffffffffffffffffffffffffffffffffffffffffffffffffffffffffffffffffffffffffffffffffffffffffffffffffffffffffffffffffffffffffffffffffffffffffffffff
@cA01~tA01_GU182360.1_15510_15681_0_1_0_0_1:0:0_0:0:0_21d/2
CAAATGTTTCATCGTGGAATGACTCTGCCAGCTTTCCAGATCTGCAGAGAGTAAGAATATCACTTGTTCATCTGATTCACCATCCTTGGAACCTCCTATGTGCTGCATCTTTGGATGGAAATTGGAGTCTCAGAGACAATTCAGGCTCCA
+
ffffffffffffffffffffffffffffffffffffffffffffffffffffffffffffffffffffffffffffffffffffffffffffffffffffffffffffffffffffffffffffffffffffffffffffffffffffff
@rand_0_0_0_0_1_1_0:0:0_0:0:0_21e/2
AATCCCAGTACTGGGTGTCGACCCACTTCATTCTGTTATAGCGCCATTAATCACCGCTCACGTCTGGCCGCAATTGAGGTTGCTATTCAGTTATGGCCCGCTCGTCTGTTCGAGGACAAGCACCTTTAGTGTAACGTTCTAGGCGTCTAA
+
ffffffffffffffffffffffffffffffffffffffffffffffffffffffffffffffffffffffffffffffffffffffffffffffffffffffffffffffffffffffffffffffffffffffffffffffffffffff
@cA01~tA01_GU182360.1_26367_26488_0_1_0_0_0:0:0_0:0:0_21f/2
TGTTCCCTTCCCTTCCCTCTCTCAAGCCCCCAGGAATTTATCCTCCAGTTAGGAATGCAGGCAGAACAAACATTGCATTTTTCCTGAGAAGGATGTCAGATTGGCAATCATTCTTCTAGCTTGTAGGAGGTCTCAGCTCCATAAAATGAG
+
ffffffffffffffffffffffffffffffffffffffffffffffffffffffffffffffffffffffffffffffffffffffffffffffffffffffffffffffffffffffffffffffffffffffffffffffffffffff
@cA01~tA01_GU182360.1_55626_55560_1_0_0_0_0:0:0_0:0:0_220/2
TTTCTTTTTTGAGAAAGAGTTTCCCTCCTTAGCCCAAGCTGGAGTCAAAGTGGTGCAACCTTGGCTCATTGCAACCTCCGCCTCCTGGGTTCAAATGATTTTCCTGCCTCAGCCTCCCTAGTAGCTGGGATTACAGGTGCACACCACCAT
+
ffffffffffffffffffffffffffffffffffffffffffffffffffffffffffffffffffffffffffffffffffffffffffffffffffffffffffffffffffffffffffffffffffffffffffffffffffffff
@cA01~tA01_GU182360.1_26958_26843_1_0_0_0_0:0:0_0:0:0_221/2
TGCCATAACAAATTTCCACAAGATTCGTGGGTGAAAACAAAACGGTTTTTTAATTATCTTACAGTGCTGTAGCTCAAAGTAGGAAGTGCATCTTACTGGGCTAAAATCAAGGTGACAGCAAGGCTGCCTTCCCTCTGAGGATTCCAGGCA
+
ffffffffffffffffffffffffffffffffffffffffffffffffffffffffffffffffffffffffffffffffffffffffffffffffffffffffffffffffffffffffffffffffffffffffffffffffffffff
@cA01~tA01_GU182360.1_53446_53568_0_1_0_0_1:0:0_0:0:0_222/2
CTATTCGGTGCCTATCTACAAATTCTCTACCTGTCATCTATATCTATATATCATCTATTTATCCATCAATTGTCTATCTATCCATCAATCATCTATTATCTATATCTATGTATCATCTCTCTCTCTCTATGATTTCTCTATGTCTGCCTC
+
ffffffffffffffffffffffffffffffffffffffffffffffffffffffffffffffffffffffffffffffffffffffffffffffffffffffffffffffffffffffffffffffffffffffffffffffffffffff
@cA01~tA01_GU182360.1_98099_97966_1_0_0_0_0:0:0_0:0:0_223/2
ACCACTAGTCACAGAATGCAGGTGGCCTCTAAGGGCTGGAGAAGTCAAGAGAACTGATTCGCTGATTCTCCAGAGGGAACGCAGCCCTGTAGACACCTTGATTTCAGCACAGGGAGAACTGGATCCAATTTCTGTCTCCAGAAGTGGAAG
+
ffffffffffffffffffffffffffffffffffffffffffffffffffffffffffffffffffffffffffffffffffffffffffffffffffffffffffffffffffffffffffffffffffffffffffffffffffffff
@cA01~tA01_GU182360.1_66375_66244_1_0_0_0_0:0:0_0:0:0_224/2
TGATAATTTTCCACAGCACCAACAGGAAACCAACACTGGAACCCAGGTCAAGGACAAGATAAGAAAGGACACAAGGATAGCCGGGCGTGGTGGCAGGTGCATGTAATCCTAGCAACTCAGGAGGCTGAGGGCAGGAGAATCACTTGAACC
+
ffffffffffffffffffffffffffffffffffffffffffffffffffffffffffffffffffffffffffffffffffffffffffffffffffffffffffffffffffffffffffffffffffffffffffffffffffffff
@cA01~tA01_GU182360.1_23290_23075_1_0_0_0_0:0:0_0:0:0_225/2
TGGACAGATGCAGAGAGAAGACGAAGCTTGGGTGTGAGGGAGGGATCAGGGCACAGGATGGCAGACAGGGCACCTCCAAACCCTCCTACACGGCCTGCATGAAGGCCCGCGGCCAGGGCTCCAGGCACACAGGCAGATGGAGAAAACGGT
+
ffffffffffffffffffffffffffffffffffffffffffffffffffffffffffffffffffffffffffffffffffffffffffffffffffffffffffffffffffffffffffffffffffffffffffffffffffffff
@cA01~tA01_GU182360.1_29814_30002_0_1_0_0_0:0:0_1:0:0_226/2
CCCCTCCCCCTTGCTCCCTCTCTTGCCGTGTGATCTCTGTGGTCTCTGCACAGACAGACCCTCCTTCCCTTCTGCCAGAGAGGGAGCAGCCTGAGGCCGTCACGAGAAATAGATGCTGGTGCCACGCTTCCAGTACAGCCTGCAGAACTG
+
ffffffffffffffffffffffffffffffffffffffffffffffffffffffffffffffffffffffffffffffffffffffffffffffffffffffffffffffffffffffffffffffffffffffffffffffffffffff
@cA01~tA01_GU182360.1_74451_74279_1_0_0_0_0:0:0_0:0:0_227/2
TTTCTACATTCACCTAGAATTGCTTTCTCTATTAGGATCTTTTTTGGTTCTGTATGAATTTTAGGATTGCTTTTTCTAATTCTGTGAAAGCTGGTGTTACTATTTTCATATAAGAATTGCACTGAATCTGTAGATTGCTTTAGGCAGTAT
+
ffffffffffffffffffffffffffffffffffffffffffffffffffffffffffffffffffffffffffffffffffffffffffffffffffffffffffffffffffffffffffffffffffffffffffffffffffffff
@cA01~tA01_GU182360.1_74818_74733_1_0_0_0_0:0:0_0:0:0_228/2
TTGGCAGGGTCTTTAGGATTTTCTAGATTTAAGATCATAGCATCAGAAATAAAAATAATTTTACTTCCTCTTTTCTAATTTGGATTTTTAATTCTTCCTGTTGCCCAATAGCTCTGACAAGGCTTCCAGTACTATGTTGATAGGAAGTGG
+
ffffffffffffffffffffffffffffffffffffffffffffffffffffffffffffffffffffffffffffffffffffffffffffffffffffffffffffffffffffffffffffffffffffffffffffffffffffff
@cA01~tA01_GU182360.1_76544_76681_0_1_0_0_0:0:0_0:0:0_229/2
TTAATGGAATATAAGATTCCAATTCTCTGGCATGAGAAAATAGACAAGGAAAGGAAGATTCATCTTCATCACATCTCAGACATGCTTGGACACAGGGTCCAAGCACAAAAGAGAAACACATACTTCTTCCCATCCACACTGGGATCCAGG
+
ffffffffffffffffffffffffffffffffffffffffffffffffffffffffffffffffffffffffffffffffffffffffffffffffffffffffffffffffffffffffffffffffffffffffffffffffffffff
@cA01~tA01_GU182360.1_108627_108812_0_1_0_0_0:0:0_0:0:0_22a/2
ACACTAGCCACGAGGCTGGGCCGAGGAGCACCTACCTCGCTGTTGGCTGTTCTGTTCCCTGCAGGCTCTTGGTCCATTACAGCAGCATCTGTAGGAGACGGAAGTCAACAAAAGAGCTCGGAGGGCACTTCTGGGTCCTCATTTCATAAG
+
ffffffffffffffffffffffffffffffffffffffffffffffffffffffffffffffffffffffffffffffffffffffffffffffffffffffffffffffffffffffffffffffffffffffffffffffffffffff
@rand_0_0_0_0_1_1_0:0:0_0:0:0_22b/2
CCCTGGGTAAACTTGTAAGACGACTAAGGGGCTGCGCGCTGCTGTTTGTTGACCCGGGAGGAGAGTCGTTGGAAGTAACACCGGTATGACTATTTCCTAAGGCACTATCATTAACCAGCCCATTTAGTTTGGAGTGCGTCCGCTGCTCAA
+
ffffffffffffffffffffffffffffffffffffffffffffffffffffffffffffffffffffffffffffffffffffffffffffffffffffffffffffffffffffffffffffffffffffffffffffffffffffff
@cA01~tA01_GU182360.1_16814_16633_1_0_0_0_0:0:0_0:0:0_22c/2
AAGTTTAGATTTATTTTTTCCTACGTGTAACCCTATGGTCCTGTGTTATTTGTTGAGAAAATATTCTATTCCACCTTAAACTACATGGCAGCCTTTGTCAACTATAAAGGGACTGTGTATCCACAGATGTATTTTAGACACAGTTTTCTG
+
ffffffffffffffffffffffffffffffffffffffffffffffffffffffffffffffffffffffffffffffffffffffffffffffffffffffffffffffffffffffffffffffffffffffffffffffffffffff
@cA01~tA01_GU182360.1_126180_125933_1_0_0_0_0:0:0_0:0:0_22d/2
GTCAAACATCTCAACTAAAGTAGTTGTATCCTCAGCACGTTCTATGGTTACTATGAGAGCTATAATTGAGAAAGCAGGGGAAAGCTAGGTCTCCCGCCATTTGGGTGCTTGTCCTAAAGAGACGTTGTATGTGGTTACCTGCCAATCAAG
+
ffffffffffffffffffffffffffffffffffffffffffffffffffffffffffffffffffffffffffffffffffffffffffffffffffffffffffffffffffffffffffffffffffffffffffffffffffffff
@cA01~tA01_GU182360.1_126245_126053_1_0_0_0_0:0:0_1:0:0_22e/2
GACGTTGTATGTGGTTACCTGCCAATCAAGAAATGCGAGACAATTCATAAAGAGGAACTGCTATGATTAGCTTCTTATTGGTGTCTCCTCTTCTTCCAGGTAACCCCAGACACCTACATGTTCTGATTGGGTCCTCAGTGGTCAAAATCC
+
ffffffffffffffffffffffffffffffffffffffffffffffffffffffffffffffffffffffffffffffffffffffffffffffffffffffffffffffffffffffffffffffffffffffffffffffffffffff
@cA01~tA01_GU182360.1_44394_44523_0_1_0_0_0:0:0_0:0:0_22f/2
CAGTGCTTTAGCTGAGTGCTTCCTGTGGCTCCAGGGTACAAAACCCAGGCTGGGCTGCTTTCTGGCTTCCCCCAGCTACACTGCAAATGGGGTGACTCCATATGTCCCGAGCAGCTTTTCTGAGCCTTGAGGGACTGGCTCACATTGAAA
+
ffffffffffffffffffffffffffffffffffffffffffffffffffffffffffffffffffffffffffffffffffffffffffffffffffffffffffffffffffffffffffffffffffffffffffffffffffffff
@cA01~tA01_GU182360.1_22574_22687_0_1_0_0_0:0:0_0:0:0_230/2
CTACGTTCATGGGCCTCCCCCTCCCTGGATAGATGGTACATGTCATAGGAGCTCCGGGAGCTGCAGGACAAGGTCACGCTCTCTCCTGCCAGAACCGTGGGGCCCGGCTGGGCTGAGAGAGAAGGTTTCTCATATAGACCTGGAGGAGAA
+
ffffffffffffffffffffffffffffffffffffffffffffffffffffffffffffffffffffffffffffffffffffffffffffffffffffffffffffffffffffffffffffffffffffffffffffffffffffff
@cA01~tA01_GU182360.1_81180_81085_1_0_0_0_0:0:0_1:0:0_231/2
ACTTGGATGCCTTATAATTCTTTCTCTTTCCTGATGGCTCTGTCTAGGACTTCAAGTACTATGTTGAATAGGATGGTGAGAGTGGGCATTCTTGTCTTGTTTCACTTATGAAGCGAACTTCTTCCAGCTTTTACTCATTCAGTATGATGT
+
ffffffffffffffffffffffffffffffffffffffffffffffffffffffffffffffffffffffffffffffffffffffffffffffffffffffffffffffffffffffffffffffffffffffffffffffffffffff
@cA01~tA01_GU182360.1_127592_127447_1_0_0_0_0:0:0_1:0:0_232/2
TCAGCCTTCTGCCAGCAGTAAAACTTATAAATTTTTTAAATAATTTCAATGTAGTTTTCCCGCCTTCAAATAAACATGTCTGCCCTCATGGTTTCCGTAACGAGACTCTTTTCTTGCCTAAGGCTTCCGGTGTTATCATTACCATGTCCA
+
ffffffffffffffffffffffffffffffffffffffffffffffffffffffffffffffffffffffffffffffffffffffffffffffffffffffffffffffffffffffffffffffffffffffffffffffffffffff
@cA01~tA01_GU182360.1_50672_50514_1_0_0_0_0:0:0_0:0:0_233/2
TTCTCCCCACGGTGGTCAGGACAAGCCCTTGCTGTCTGCCTGGCCAAGCCCTGTGGTGCCTCCAGGACATGTGATTCTTCAGTGTCATTCTTATCTTGGGTTTAACAACTTCAGTCTGTAAAAGGAAGATGGGGTGCCTGTCCCTGAGCT
+
ffffffffffffffffffffffffffffffffffffffffffffffffffffffffffffffffffffffffffffffffffffffffffffffffffffffffffffffffffffffffffffffffffffffffffffffffffffff
@cA01~tA01_GU182360.1_28806_28683_1_0_0_0_0:0:0_0:0:0_234/2
CCCTGTAATCCCAGCTCCTATTCTGGAGGATGAAGCAGGAGAATGACTTCAACCCAGTAGGTGGAGGTTGCAGTGAGTGGAGATTGCATCACTGCACTCCAGCCTGGGGGACACAAGGAGACTCTATCTCAAAAAATAAAAATAAGAAAT
+
ffffffffffffffffffffffffffffffffffffffffffffffffffffffffffffffffffffffffffffffffffffffffffffffffffffffffffffffffffffffffffffffffffffffffffffffffffffff
@cA01~tA01_GU182360.1_37088_36926_1_0_0_0_0:0:0_0:0:0_235/2
GCTACACCGAGATGAGCAAGTGTGGGATGATGATGCCACCACCAGGCTCCATCCACATAGGGAGGGGTTGATACTCCTCAAACCAGCACCAGGAGCCAGCCTATGGAAGCTGGCACCATGGAGAAGGCACAGGCATGGCAAGAGTGGCTC
+
ffffffffffffffffffffffffffffffffffffffffffffffffffffffffffffffffffffffffffffffffffffffffffffffffffffffffffffffffffffffffffffffffffffffffffffffffffffff
@cA01~tA01_GU182360.1_31289_31416_0_1_0_0_0:0:0_0:0:0_236/2
AGACTCACGCCTTCAGATTCCAGCTGCTGGTACATTGGAGCTGGCAACCCAGTTTTGAGACAGGGCTGTTGTCTCCCTAGAAGATCCCCTCAAGGCCTGACTGTGGTGCTCATGGGCAGGAGACAACTTTGGATCAGGGCTCAGCATTTG
+
ffffffffffffffffffffffffffffffffffffffffffffffffffffffffffffffffffffffffffffffffffffffffffffffffffffffffffffffffffffffffffffffffffffffffffffffffffffff
@cA01~tA01_GU182360.1_30717_30651_1_0_0_0_1:0:0_1:0:0_237/2
TGCTGCAACAAAAAAAGTAAGTCTCACGAAGCAGAGGCCAGAGAGCTCAGGGCCATGTGGGGAAGCAGGGTGGGAGCACTCAGGTGTGTGTTCCTCACAGACAGGATGGTCCCTGGCCCAAGGCAGCAGCCACAGAGGGAGGACTTTCTA
+
ffffffffffffffffffffffffffffffffffffffffffffffffffffffffffffffffffffffffffffffffffffffffffffffffffffffffffffffffffffffffffffffffffffffffffffffffffffff
@cA01~tA01_GU182360.1_75933_76096_0_1_0_0_0:0:0_0:0:0_238/2
TTAGCTGGAAAAAGAAGGGGTTTGTTCCCATACATCTCACTCCTGTGTTCCTCTTTCAGTCTCAAAGCTCAGATGAAAACAATGAGTGTCACTTATTGTCAATCCTCTTCCCTGCCTTTTCCACACTCATCAGTATTACCGTTTACATTG
+
ffffffffffffffffffffffffffffffffffffffffffffffffffffffffffffffffffffffffffffffffffffffffffffffffffffffffffffffffffffffffffffffffffffffffffffffffffffff
@cA01~tA01_GU182360.1_112704_112823_0_1_0_0_0:0:0_0:0:0_239/2
CCAGGCCCATATCTCCACTCCAGGCCCATATCTCCACTCCAGGGCCATATCTCCACTCCAGGCTCATATCTCCACTCCAGGCCCATATCTCCACTCCAGGGCCATATCTCCACTCCAGGCTCATATCTCCACTCCAGGCCCATATCTCCA
+
ffffffffffffffffffffffffffffffffffffffffffffffffffffffffffffffffffffffffffffffffffffffffffffffffffffffffffffffffffffffffffffffffffffffffffffffffffffff
@rand_0_0_0_0_1_1_0:0:0_0:0:0_23a/2
CGGGAAAACTCCTATGGCAACTTTTAACGGCCCCTACTGATCGCGGTGTGCGCGCCCATATCTTGTCCAGGATCGCTGTGAAATGCTCGCTATTTCCACGTTTTTATCCATGATACGATGGAGTCCTGGGGCGTAGCCGCGCGCAGAAAA
+
ffffffffffffffffffffffffffffffffffffffffffffffffffffffffffffffffffffffffffffffffffffffffffffffffffffffffffffffffffffffffffffffffffffffffffffffffffffff
@cA01~tA01_GU182360.1_3362_3501_0_1_0_0_1:0:0_0:0:0_23b/2
ACTCCAGGCCCATATCTCCACCCCAGGCCCATATCTCCACTCCAGGCCTATATCTCCACTCCAGGCCCATATCTCCACTCCAGGCCCATATCTCCACTCCAGGCCCAGATCTCCACCCCACCGCTCCCTCCCTCGATTCCCTTCCAGGAC
+
ffffffffffffffffffffffffffffffffffffffffffffffffffffffffffffffffffffffffffffffffffffffffffffffffffffffffffffffffffffffffffffffffffffffffffffffffffffff
@cA01~tA01_GU182360.1_53686_53795_0_1_0_0_0:0:0_0:0:0_23c/2
CTCTTCATGTCTATTTCCTCCTTCCACCTTCTCTGTCTCTCTAGGTCTCTGACCTCACTTCCCCACCTCTAGATATGTTTTCTCTTTTTGGATTGTTTTATTCTCTCTGACTCTCCTTGGATTGGTTGACTTGATGTTACTTTTTTTAAT
+
ffffffffffffffffffffffffffffffffffffffffffffffffffffffffffffffffffffffffffffffffffffffffffffffffffffffffffffffffffffffffffffffffffffffffffffffffffffff
@cA01~tA01_GU182360.1_65293_65239_1_0_0_0_0:0:0_0:0:0_23d/2
GCGGCCGCCTGTCTGCACCGGCAGCACCATGTCGCTCATGGTCGTCAGCATGGCGTGTGTTGGTGAGTCCTGGAAAGGAATAGAGGGAGGGAGTGCCACATCCTCCTCTCTAAGGTGGCGCCTCCTTCTCCCCCAGGTGGTCAGGACAAG
+
ffffffffffffffffffffffffffffffffffffffffffffffffffffffffffffffffffffffffffffffffffffffffffffffffffffffffffffffffffffffffffffffffffffffffffffffffffffff
@cA01~tA01_GU182360.1_76854_76733_1_0_0_0_1:0:0_0:0:0_23e/2
ACCCTGTGTCCAAGCATGTCTGAGATGTGATGAAGATGAATCTTCCTTTCCTTGTCTATTTTCTCATGCCAGAGAATTGGAATCTTATATTCCATTAACTCTTTCTGTTCTGTTCATCCAGATTCTATGAAGGAGAAAGGAAAAGATGTG
+
ffffffffffffffffffffffffffffffffffffffffffffffffffffffffffffffffffffffffffffffffffffffffffffffffffffffffffffffffffffffffffffffffffffffffffffffffffffff
@cA01~tA01_GU182360.1_72111_72021_1_0_0_0_0:0:0_0:0:0_23f/2
TGGCTGGCGACGGTATCTTAGCTGGGTAAAGATGCTATTCTACTGGCTTATGTTTTCCTTTTTTCTGTGGGGAAGACAATGCTTGGCTCCCTATAAATCCTTACCAGCTGATCCTTTTCCTCTGGCTAATTTTAAGGGTTGGTTGTGCTT
+
ffffffffffffffffffffffffffffffffffffffffffffffffffffffffffffffffffffffffffffffffffffffffffffffffffffffffffffffffffffffffffffffffffffffffffffffffffffff
@rand_0_0_0_0_1_1_0:0:0_0:0:0_240/2
CCGCTTCTACTCTGTATGCGCGCCCACCATTAGTGAGAGGCCAGGCGAATGAGGCCTATCCCGCCTTGGATTCTTCGCCAATAGACTCGAAACATGGAAAATCGACCTTGTTGTGTTTATGCGGGAAGACGTACTGGGCGGGCCATCGAT
+
ffffffffffffffffffffffffffffffffffffffffffffffffffffffffffffffffffffffffffffffffffffffffffffffffffffffffffffffffffffffffffffffffffffffffffffffffffffff
@cA01~tA01_GU182360.1_104912_105117_0_1_0_0_0:0:0_0:0:0_241/2
AACGAACAAACAAATAGATTTCATGCACAGATGCTTCCCAATGGATCATTCATTTATTGGTCCACTTGTGCATTCATTTTCTGTCCTCCCATTTAACCATCTGCAATATCAGTGTCCCAAGAGCAGAGGCCAAATGCATCTTGTTCACCG
+
ffffffffffffffffffffffffffffffffffffffffffffffffffffffffffffffffffffffffffffffffffffffffffffffffffffffffffffffffffffffffffffffffffffffffffffffffffffff
@cA01~tA01_GU182360.1_61378_61266_1_0_0_0_0:0:0_1:0:0_242/2
TTGCCTCACCGTTCTGCAGGCTGTACTCGAAGCATGGCACCAGCATCTATTTCTCGTGACGGCCTCAGGCTGCTCCCACTCTGGCAGAAGGGAAGGAGGGTCTGTCTGTGCAGAGACCACAGAGATCACACGGCAAGAGAGGGAGCAAGG
+
ffffffffffffffffffffffffffffffffffffffffffffffffffffffffffffffffffffffffffffffffffffffffffffffffffffffffffffffffffffffffffffffffffffffffffffffffffffff
@cA01~tA01_GU182360.1_115125_115359_0_1_0_0_0:0:0_0:0:0_243/2
CCTCTATAGGCCACCTGCATTCATGGCTTATGGCCTTCATCCACCTTCAAAGCTAATGGAGTCTCCCACTACGCTGCTCTAATCCCCACTCTCCTCTTCCTCCTCCTTTCATGTGGACACTTGTGATTATATTGAGCCCACCGGGACAGT
+
ffffffffffffffffffffffffffffffffffffffffffffffffffffffffffffffffffffffffffffffffffffffffffffffffffffffffffffffffffffffffffffffffffffffffffffffffffffff
@cA01~tA01_GU182360.1_66755_66957_0_1_0_0_0:0:0_0:0:0_244/2
GGAAGAGAGGTTGTGACTTTAGAAGGCATCTCTCTTTATCATCCCATCCATGGCACCTAGAATGAGTGAGGCTTCCCCTCGCTGGTGTCTTATCTCTCTCCTTCCTCTCTGTGTCTTCATGTTCTTTTCTGTGCCCATAACTCCTGGTAC
+
ffffffffffffffffffffffffffffffffffffffffffffffffffffffffffffffffffffffffffffffffffffffffffffffffffffffffffffffffffffffffffffffffffffffffffffffffffffff
@cA01~tA01_GU182360.1_48835_48991_0_1_0_0_0:0:0_0:0:0_245/2
CCATAACTCCACCTCCAGGCCCATGACTCCACTCCAGGCCCATATCTCCACCTCCAGGCCCATATCTCCCCTCCAGGTTCCTATCTCCCCTCCAGGTTCCTATCTCCACTCCAGGCCCAGATCTCCACTACAGTCCCATCACTCCACCTC
+
ffffffffffffffffffffffffffffffffffffffffffffffffffffffffffffffffffffffffffffffffffffffffffffffffffffffffffffffffffffffffffffffffffffffffffffffffffffff
@cA01~tA01_GU182360.1_113253_113478_0_1_0_0_0:0:0_0:0:0_246/2
TCCACTCCAGGCCCATATCTCCACCCCAGGCCCAGATCTCCACCTCCAGGCCCATAACTACACTCCAGGATCATATCTCCACTCCAAGCCCATATCTCCACATCAGGCCCATATCTCCACTCCAGTCCCATATCTCCACACCCAGGCCCA
+
ffffffffffffffffffffffffffffffffffffffffffffffffffffffffffffffffffffffffffffffffffffffffffffffffffffffffffffffffffffffffffffffffffffffffffffffffffffff
@cA01~tA01_GU182360.1_89819_89932_0_1_0_0_0:0:0_0:0:0_247/2
CAGGTGTGAGCCACCGTTCAGAACCTTGTGTGTTATATTATAATAGGTCTCTTCCTTTGCACCACCCCTCATGTATCTCTCACTCCTCTGCCAAGTATTGATTTACATGTAGGAAAAATAAATCTCAGAAAGAAATCAATGAAGTGAAGA
+
ffffffffffffffffffffffffffffffffffffffffffffffffffffffffffffffffffffffffffffffffffffffffffffffffffffffffffffffffffffffffffffffffffffffffffffffffffffff
@rand_0_0_0_0_1_1_0:0:0_0:0:0_248/2
TGGGCTTATAAGTAACAGCCTGCCTTAGACAACTCGTCGCAAGGGGAAAAAAATGTATCGAACTGCTGCGCACAGGGCTTCCACTATAGCAGTCGTTCCACACAACCGTATCTGTTAGCAATTAGGAGCAACGCGACTTCGCGATGTCTT
+
ffffffffffffffffffffffffffffffffffffffffffffffffffffffffffffffffffffffffffffffffffffffffffffffffffffffffffffffffffffffffffffffffffffffffffffffffffffff
@cA01~tA01_GU182360.1_102296_102578_0_1_0_0_0:0:0_0:0:0_249/2
GGTGGCTCACGCCTGTAATTCCGGCACTTCAGGAGGCGGAGGTGGGCGGATCACCTGAGGTCGGGAGACCAGCCTGACCATCATGGAGAAACTCCCTCTCTACTAAACATACAAAAATTAGCTAGGCGTGGTGGCACATGCCTGTAATCC
+
ffffffffffffffffffffffffffffffffffffffffffffffffffffffffffffffffffffffffffffffffffffffffffffffffffffffffffffffffffffffffffffffffffffffffffffffffffffff
@cA01~tA01_GU182360.1_62046_62252_0_1_0_0_0:0:0_0:0:0_24a/2
GCATCTGTAGAAGATGGAAGTCAACAAAACAGCTCGGAGGGCACTTCTGGGTCCTCATTTCATAAGCAGATACCAACATACAGGGGGAGACCATAGGTGGCTGAGGTCCCTCAGTTGCCAACAGCAGACTCAGACATTCTATCTCTCTGA
+
ffffffffffffffffffffffffffffffffffffffffffffffffffffffffffffffffffffffffffffffffffffffffffffffffffffffffffffffffffffffffffffffffffffffffffffffffffffff
@rand_0_0_0_0_1_1_0:0:0_0:0:0_24b/2
CCCAAGTTCAGGAGCGACCCTGGTGGTAGGTTTCGGGCCTCTAGATCCGTTCTTTATCCTTGCTAAAGAGGCTCTAGCTGATTGGTCCTGGTGACTCTTTTGCCATGCAATACTCAGCTACATCCTCGTCTAACCCCAGCCTTGTGAATT
+
ffffffffffffffffffffffffffffffffffffffffffffffffffffffffffffffffffffffffffffffffffffffffffffffffffffffffffffffffffffffffffffffffffffffffffffffffffffff
@cA01~tA01_GU182360.1_90814_90984_0_1_0_0_1:0:0_0:0:0_24c/2
TGTGTTCTGTCTCCCTGGAGTGATGGTGAGTGATAGAAATTGGCACAGGCCCAGGTGCAGTATGGGAGGTGTTTAGAGTCTTCTCTGGGAAGACTGGACTGGGATTGATACACAGTGAATGTGCTTTACAGTTTCTACATCCACAACCCT
+
ffffffffffffffffffffffffffffffffffffffffffffffffffffffffffffffffffffffffffffffffffffffffffffffffffffffffffffffffffffffffffffffffffffffffffffffffffffff
@cA01~tA01_GU182360.1_50275_50188_1_0_0_0_0:0:0_0:0:0_24d/2
TCAGTTGTTTATTTTCGTTCAGGCATCGGCTGATATTCCATTCTCAAAGGACATGCCCTCCACCCCATGTCTACCCTGTGTTGTTTTATGTGAGTAATCTTACAGTATTAAAATCTAGTAGGAGTCTCTTACTCAGCACTTGCTCAAAGT
+
ffffffffffffffffffffffffffffffffffffffffffffffffffffffffffffffffffffffffffffffffffffffffffffffffffffffffffffffffffffffffffffffffffffffffffffffffffffff
@rand_0_0_0_0_1_1_0:0:0_0:0:0_24e/2
CACACCGCATAAGACGAAAGTCTGTATTTGAAAGCCAAAGTAAAGCCCTGCCAAAACTGCCCACTTTCAGGTTAGGCCGTGTCTCGGAGAAGATCGTAATTATTACCAGCTGCAAAGTCTCCACGTAGGTTAATTGTCCGACCCATATAA
+
ffffffffffffffffffffffffffffffffffffffffffffffffffffffffffffffffffffffffffffffffffffffffffffffffffffffffffffffffffffffffffffffffffffffffffffffffffffff
@cA01~tA01_GU182360.1_6792_6938_0_1_0_0_0:0:0_0:0:0_24f/2
TGTCTTCTTTACCTCTTTATCTCTTTTTCTAACACCTTGTATGGCCCCTGTGTCTGGCTTCTATGTTATGACATGAGGTCTGTACTTGTGTCTCCTGTTTCTCTGCCTTTGTTGGTACAGACCTCACCAAGTCACTTTCTCTCCATAGGA
+
ffffffffffffffffffffffffffffffffffffffffffffffffffffffffffffffffffffffffffffffffffffffffffffffffffffffffffffffffffffffffffffffffffffffffffffffffffffff
@cA01~tA01_GU182360.1_108547_108354_1_0_0_0_0:0:0_1:0:0_250/2
CTCCTCTTCATCCTCCTCCTCTTCTTTCTCCTTCATCTCTGGTGCTCCAACAAAAAAAGTAAGTCTCACGGGGCACAGGCCAGAGAGCTCAGGGCCATGTGGGGAAGCAGGATGGGAGCACACAGCTGTGTGTTCCTCACTGGCAGGATG
+
ffffffffffffffffffffffffffffffffffffffffffffffffffffffffffffffffffffffffffffffffffffffffffffffffffffffffffffffffffffffffffffffffffffffffffffffffffffff
@cA01~tA01_GU182360.1_76450_76305_1_0_0_0_0:0:0_0:0:0_251/2
GGTTGAACACGGCCATGTTGTACATCCTGGTTTCACAGCAGACACTGGAGGAAAACAGCCTGTATTCATAAGAGGCTGTCCCTCGGGTCACTGCCCAGAATATCCGGAGTTGGTGCTCACAGGGTTGGGAACTCTCCTGGACCAGACAGG
+
ffffffffffffffffffffffffffffffffffffffffffffffffffffffffffffffffffffffffffffffffffffffffffffffffffffffffffffffffffffffffffffffffffffffffffffffffffffff
@cA01~tA01_GU182360.1_119061_118888_1_0_0_0_0:0:0_0:0:0_252/2
TGTAGAAAGCGGTCAGGAGAGACCCAGAGAAGGGGAGACTGGGCTCAGTTTGGGGAGATCAGAGGTTCCCTCAGCCCCTCAACCTTACCCATTTCCCAGAAGCCCTTCCTGGCCTCTCACCCACACAGAGATGTCATCACCAGCAACCCC
+
ffffffffffffffffffffffffffffffffffffffffffffffffffffffffffffffffffffffffffffffffffffffffffffffffffffffffffffffffffffffffffffffffffffffffffffffffffffff
@cA01~tA01_GU182360.1_19445_19257_1_0_0_0_0:0:0_0:0:0_253/2
TTGGGTTTAACAACTTCAGTCTGTAAAAGGAAGGTGGGGTGCCTGTCCCTGAGCTCTACAACAGAATATTCTGGAACAGCCTTTTCATGGGCCCTGTGACCCCCGCACACACAGGGACATACAGATGTCGGGGTTCACACACACACTCCC
+
ffffffffffffffffffffffffffffffffffffffffffffffffffffffffffffffffffffffffffffffffffffffffffffffffffffffffffffffffffffffffffffffffffffffffffffffffffffff
@cA01~tA01_GU182360.1_83789_83961_0_1_0_0_0:0:0_0:0:0_254/2
AGTTGGGGCCTGGATGATCGGACTCTGGTGGACACCCCCACCAGAAGCTCTGGGACTCAGGAGGTGGGACAAGGAGAAGCCCAGACAGGAGCCCTCTGACCTGTGACCATGATCACCAGGGGGTTGCTGGGTGCCGACCACTCAGTGGGG
+
ffffffffffffffffffffffffffffffffffffffffffffffffffffffffffffffffffffffffffffffffffffffffffffffffffffffffffffffffffffffffffffffffffffffffffffffffffffff
@cA01~tA01_GU182360.1_96924_96795_1_0_0_0_0:0:0_0:0:0_255/2
GCAGGTCCTCTGAGGACAAAGGTGTAACTCACACCCTCCAGCGTTTCCGTGATGGTAGGGGCTGCAGTGTGGCTGTGGTCTTTCTACCAGAAAAGGTGAGGAAACCACAGCCATGGCCCTGACATTCCAAATCCTCTGATGGGGGCTCAG
+
ffffffffffffffffffffffffffffffffffffffffffffffffffffffffffffffffffffffffffffffffffffffffffffffffffffffffffffffffffffffffffffffffffffffffffffffffffffff
@cA01~tA01_GU182360.1_67640_67812_0_1_0_0_0:0:0_0:0:0_256/2
AATCCAGTCTGGGGACCGCAAGTTCACACAGTATACAGGGGTTGATGTTCTGGGGCCATGATATCCTGGGACGATTACTCTCCATTGCATGGAAGGCAGAGGTGTCAGAATAAACACGGCATCTGTAGGTGCCAGAAGGCCTGAGGCCAC
+
ffffffffffffffffffffffffffffffffffffffffffffffffffffffffffffffffffffffffffffffffffffffffffffffffffffffffffffffffffffffffffffffffffffffffffffffffffffff
@cA01~tA01_GU182360.1_122130_121927_1_0_0_0_0:0:0_0:0:0_257/2
GGGAGGTGGAAACCTTGGATTCAGGCGTTGACTCAGCATCTCACAGCTCTGACATTGTACGCCTGTCTTCTACCATCTCCGAACTCCAGATACTCCAACAGCGAAAGGGATCTGGGCCCAACACAGGGCTCAGTGAAATCTCTTCATCTC
+
ffffffffffffffffffffffffffffffffffffffffffffffffffffffffffffffffffffffffffffffffffffffffffffffffffffffffffffffffffffffffffffffffffffffffffffffffffffff
@cA01~tA01_GU182360.1_111805_111958_0_1_0_0_1:0:0_0:0:0_258/2
CAGGCCCATAACTCCACTCCAGGCCCATATCTCCACTCCAGTCCCATATCTCCACTCCAGTCCCATATCTCCACCCTAGGCTCCTACCTCCCCTCCAGGTTCCTATCTCTCCTCCAGGTTCCTCTCTCCACTCCAGGTTCCTATCCCCAC
+
ffffffffffffffffffffffffffffffffffffffffffffffffffffffffffffffffffffffffffffffffffffffffffffffffffffffffffffffffffffffffffffffffffffffffffffffffffffff
@cA01~tA01_GU182360.1_15088_14868_1_0_0_0_0:0:0_0:0:0_259/2
CCTCACTCAGCATTTCCCTCCCTCCAGGACTCTGATGAACAAGACCCTCAGGAGGTGACATACGCACAGTTGAATCACTGCGTTTTCACACAGAGAAAAATCACTCGCCCTTCTCAGAGGCCCAAGACACCCCCAACAGATACCAGCGTG
+
ffffffffffffffffffffffffffffffffffffffffffffffffffffffffffffffffffffffffffffffffffffffffffffffffffffffffffffffffffffffffffffffffffffffffffffffffffffff
@cA01~tA01_GU182360.1_120007_119889_1_0_0_0_0:0:0_0:0:0_25a/2
AGTTTCCCTCTGTGCCCAGGCTGGAGTACAAGTGATGTGATCTTGGCTCATTGCAACCTCCGCCTCCTGGGTTCAAATGATTTTCCTGCCTCAGCCTCCCTAGTAGCTGGGATTACAGGTGCACGCCACCATGCCGGGATACTTTTTGGT
+
ffffffffffffffffffffffffffffffffffffffffffffffffffffffffffffffffffffffffffffffffffffffffffffffffffffffffffffffffffffffffffffffffffffffffffffffffffffff
@cA01~tA01_GU182360.1_70931_71069_0_1_0_0_1:0:0_0:0:0_25b/2
AAGCATAAAATGTAGGAAAAAAGCAGGTAAATTTATAGCATTTTAAATTTACCAGGAATATATAATCAGTTTACACTTAACCACTCCCAGTAATATTCCTGCAAATATACATGGAGGAAGAGTCGCGGAAATAAATGGACAGGTAGGCAA
+
ffffffffffffffffffffffffffffffffffffffffffffffffffffffffffffffffffffffffffffffffffffffffffffffffffffffffffffffffffffffffffffffffffffffffffffffffffffff
@cA01~tA01_GU182360.1_79164_79099_1_0_0_0_0:0:0_0:0:0_25c/2
CTAAAAGAAATCAAGGGAAAACTCCACTGGCTTGGGCAAAACCATTTTGGATATTAACCCAAAGGCCCAGGCAACAAAAGCAAAAGTAGACAAATAACATTATATCAAATTGAAAGTTTCTGCAAAGAAAAAAAAAAACTCAACAAGTGG
+
ffffffffffffffffffffffffffffffffffffffffffffffffffffffffffffffffffffffffffffffffffffffffffffffffffffffffffffffffffffffffffffffffffffffffffffffffffffff
@cA01~tA01_GU182360.1_29912_30101_0_1_0_0_0:0:0_0:0:0_25d/2
CAGACCAATGCTGTCCCAAGGAGACGGGGTTAGCAAGTTCCCCTTCTATTAGTTCCTGGAGAGCTGGTTGTTCAAAAGAGCTTGGAAGCTCCATCGCTCCCCCTCCCCCTTGCTCCCTCTCTTGCCGTGTGATCTCTGTGGTCTCTGCAC
+
ffffffffffffffffffffffffffffffffffffffffffffffffffffffffffffffffffffffffffffffffffffffffffffffffffffffffffffffffffffffffffffffffffffffffffffffffffffff
@cA01~tA01_GU182360.1_75178_75375_0_1_0_0_0:0:0_0:0:0_25e/2
TCCCCATCTCACCTTCATAAAATTCTTCCTGTCCAGAACCCCTCTTCTCCCTATATCATCATGAGCACCTTCAGAAGTCTTTTGCCACAAAAAGAAATTTCTTTTGAAGATATACATTTTTTTGTACATTTCAAAAATGTTCCCAAACTA
+
ffffffffffffffffffffffffffffffffffffffffffffffffffffffffffffffffffffffffffffffffffffffffffffffffffffffffffffffffffffffffffffffffffffffffffffffffffffff
@cA01~tA01_GU182360.1_116932_117103_0_1_0_0_0:0:0_1:0:0_25f/2
CATCTGTAGGTGCCACAAGGCCTGAGGCCACAGGGCCCAACTCAGGTCAGAAATATGGGTGTCCTTGGGTTCTCCTGGTAGAGAACACTTTGTGGAGGTAAAACAGAAATGAAACTTCTAACCTGTGCCAGCTCTCTGAGCAAAGTCAGC
+
ffffffffffffffffffffffffffffffffffffffffffffffffffffffffffffffffffffffffffffffffffffffffffffffffffffffffffffffffffffffffffffffffffffffffffffffffffffff
@cA01~tA01_GU182360.1_19800_19942_0_1_0_0_1:0:0_0:0:0_260/2
CTTGGGTTGTTTCTTAACTTGTCCTTGACCTGGGTTCCAGTGTTGGTTTCCTGTTGCTGCTGTAGAAAATTATCAGAAGCATGGCAGCAGGAGAGACCACACTGACACCTTCCAGTACTGGAGACAGAAATTGGACCCTATTTTTCCTGG
+
ffffffffffffffffffffffffffffffffffffffffffffffffffffffffffffffffffffffffffffffffffffffffffffffffffffffffffffffffffffffffffffffffffffffffffffffffffffff
@cA01~tA01_GU182360.1_111595_111721_0_1_0_0_0:0:0_0:0:0_261/2
TCACTCCATCTCTAGGCCCAGATCTCCACTCCAGGCCCATAACTCCACCTCCAGGCCCATATCTCCACCTCTGGGCCCAGATCTCCATCCCCACGCTCCCTCCCTCTATTCCCTTCCAGGACTCACCAACACACGCCATGATGATGACCA
+
ffffffffffffffffffffffffffffffffffffffffffffffffffffffffffffffffffffffffffffffffffffffffffffffffffffffffffffffffffffffffffffffffffffffffffffffffffffff
@cA01~tA01_GU182360.1_126298_126454_0_1_0_0_0:0:0_0:0:0_262/2
AACAGCAGACTCAGACATTCTATCTCTCTGAGTTCAAGGACCCATCCCATGAATAGCTCTGAGTTCCCATCCCATTGATTCTATCTCCCACTTTCTGCCTGTCATGGAACCTTCTCCTGGATGTGAGTGGCTGCAGGGGACGTGAGGATA
+
ffffffffffffffffffffffffffffffffffffffffffffffffffffffffffffffffffffffffffffffffffffffffffffffffffffffffffffffffffffffffffffffffffffffffffffffffffffff
@cA01~tA01_GU182360.1_29873_29928_0_1_0_0_0:0:0_0:0:0_263/2
CCAGAGTGGGAGCAGCCTGAGGCCGTCACGAGAAATAGATGCTGGTGCCACGCTTCCAGTACAGCCTGCAGAACTGTGAGGCAAACCAATCTCTTTTCTCTAGAAGTTACCCAGGCTCAAGTGTTCCTTTAGAGCAACAAAAATGGACTA
+
ffffffffffffffffffffffffffffffffffffffffffffffffffffffffffffffffffffffffffffffffffffffffffffffffffffffffffffffffffffffffffffffffffffffffffffffffffffff
@cA01~tA01_GU182360.1_83387_83174_1_0_0_0_0:0:0_0:0:0_264/2
GTGCTCAAAGCTGGGGTGTGTGGGGGGATGTGGTGTCACCGACAGAGGAGGGAAGGGTAGCAGTGTTAGGAACAGCAGGTCCTCTGAGGACAAGAGGGTAACTCACACCCTCCAGCGTTTCCATGACGGTAGGGGCTGCAGTGTGGCTGC
+
ffffffffffffffffffffffffffffffffffffffffffffffffffffffffffffffffffffffffffffffffffffffffffffffffffffffffffffffffffffffffffffffffffffffffffffffffffffff
@rand_0_0_0_0_1_1_0:0:0_0:0:0_265/2
GAGGCCGCCGGAGCTACAACAATGACGCGTGCATTTTGGAGGGTTAAACTTGCCATGTTACTCCGTCTGTGCCTAATACAGTCCGATAGACACGGTCCACGGAGTTCACGGCGATTGTGTGGAATAAGATCGCGTTCCACGATACGTGCA
+
ffffffffffffffffffffffffffffffffffffffffffffffffffffffffffffffffffffffffffffffffffffffffffffffffffffffffffffffffffffffffffffffffffffffffffffffffffffff
@cA01~tA01_GU182360.1_116341_116400_0_1_0_0_0:0:0_0:0:0_266/2
GCCAGGAAGGAAGGTTTTCTGTGGACTCCTAGGAAGAGAGGTTGTGAGTTTAGAAGGTGTCTCTCTTTATCATCCCATCCATGGCACCTGGAATGAGTGAGACTTCCCTTCGCTGGTGTCTGTCTCTCTGCTTCCTCTCTGTGTCTTCAT
+
ffffffffffffffffffffffffffffffffffffffffffffffffffffffffffffffffffffffffffffffffffffffffffffffffffffffffffffffffffffffffffffffffffffffffffffffffffffff
@cA01~tA01_GU182360.1_7357_7575_0_1_0_0_0:0:0_0:0:0_267/2
AGTCTCTCTAGTTCCCTTTTGGAGTCTCTGCAATCCATCCCCACATCTTTATCTTTCCCTGTCTTTGTGCCCCTCCCTCAGGGCTCTGATTTTAGGGCTTTTCTCTGCTTCCTTCCATCATACGCTCCACTTCTCTGCCCTCTTTTTCTA
+
ffffffffffffffffffffffffffffffffffffffffffffffffffffffffffffffffffffffffffffffffffffffffffffffffffffffffffffffffffffffffffffffffffffffffffffffffffffff
@cA01~tA01_GU182360.1_94176_94409_0_1_0_0_0:0:0_0:0:0_268/2
CGGAAGTTGCAGTGAGCCGAGATCGTGCCACTGCACTCCAGCCTGGGCAACAGAGCGAGACTCTGCCTCAAGAAAAATAAAAAAAGCATAGCAAATAGCCTATAATAAATAACTAGAGGACTCCAGCTACCAAATTTTAGGGGTTGTATA
+
ffffffffffffffffffffffffffffffffffffffffffffffffffffffffffffffffffffffffffffffffffffffffffffffffffffffffffffffffffffffffffffffffffffffffffffffffffffff
@cA01~tA01_GU182360.1_110430_110609_0_1_0_0_0:0:0_0:0:0_269/2
CCGCCTCAAGAAAAAAAAATAGCAAGTAGCCTATAATAACAAATTAGAGGGCTCTGGCTACTAAATTTAAAGGGTTTTATAAGGCTACATGAAGTGCAGCATCCTCAAGAGTGTGGACACAGAGAGCCCCTTAGCAGAAACAGTGTCTAA
+
ffffffffffffffffffffffffffffffffffffffffffffffffffffffffffffffffffffffffffffffffffffffffffffffffffffffffffffffffffffffffffffffffffffffffffffffffffffff
@cA01~tA01_GU182360.1_14651_14574_1_0_0_0_0:0:0_0:0:0_26a/2
TATACATGGGATGGATCCTTGAGCTCAGAGAGATAGAATGTCTGAGTCTGCTGTTGGCAACTGAGGGACCTCAGGCACCTATGGCCTCCCCCTGTATGTTGGTATCTGCTTATGAAATGAGGACCCAGAAGTGCCCTCCGAGCTGTTTTG
+
ffffffffffffffffffffffffffffffffffffffffffffffffffffffffffffffffffffffffffffffffffffffffffffffffffffffffffffffffffffffffffffffffffffffffffffffffffffff
@cA01~tA01_GU182360.1_36012_36076_0_1_0_0_0:0:0_0:0:0_26b/2
TATTCTTCCCACCACAGCACCCATTTCCCTGTATTCAATCCCCCTTTACCCCAAATATAGTCAGGGCCTGGGTGATGGGACCCTCAAGGACACGCCCACCAGAAGCTCTGGGATTCAGGAGGTGGGAAAGGAGAATCCAAGACAGGAGCC
+
ffffffffffffffffffffffffffffffffffffffffffffffffffffffffffffffffffffffffffffffffffffffffffffffffffffffffffffffffffffffffffffffffffffffffffffffffffffff
@cA01~tA01_GU182360.1_115085_115224_0_1_0_0_0:0:0_0:0:0_26c/2
GCCCACCGGGACAGTCCAGGCTGTCTCCCCATCTCAAGGTCAACTCATCAACAACCTGAGCTCCATCTTCCCCTTCAGTCCCTTCCCCTATAACATAAATAGTCACAGACTCCAGGGATTAGAATGCAGTCATCACTGGGGACACTTATT
+
ffffffffffffffffffffffffffffffffffffffffffffffffffffffffffffffffffffffffffffffffffffffffffffffffffffffffffffffffffffffffffffffffffffffffffffffffffffff
@cA01~tA01_GU182360.1_91225_91038_1_0_0_0_0:0:0_1:0:0_26d/2
CAGTCTTCCCAGAGAAGACTCTAAACACCTCCCATACTGCACCTGGGCCTGTGCCAATTTCTATCACTCACCATCACTCCAGGGAGACAGTACACACAGGGAATACATTACATAGGCAGGTTCATTACTTATAGATAAGCAGCGAGTGAC
+
ffffffffffffffffffffffffffffffffffffffffffffffffffffffffffffffffffffffffffffffffffffffffffffffffffffffffffffffffffffffffffffffffffffffffffffffffffffff
@cA01~tA01_GU182360.1_8076_7898_1_0_0_0_0:0:0_2:0:0_26e/2
TCATATATAAATAGATATAGAGAGATAGAAAGATAAACACATGCTGATAGATGGATAGATGCATACATACATACATTGATTGATAGATGATAGATAACAGAGAGATAGGTCATAGATACACAGATGATGATAGATGATAGATACATACAT
+
ffffffffffffffffffffffffffffffffffffffffffffffffffffffffffffffffffffffffffffffffffffffffffffffffffffffffffffffffffffffffffffffffffffffffffffffffffffff
@cA01~tA01_GU182360.1_103113_103268_0_1_0_0_0:0:0_0:0:0_26f/2
CTCCTGGCTTCAGGTGATCCACCCGCCTCGGCCTCCCAAAGTGCTGGAATTGCAGGTGTGAGCCACCATACCCAGCCCATTTAATGGACTTTGACAAAGGTGCCGAGAACTTACAATCAGGAAAGGACAGTCTTTTCAATAAATGGTGTG
+
ffffffffffffffffffffffffffffffffffffffffffffffffffffffffffffffffffffffffffffffffffffffffffffffffffffffffffffffffffffffffffffffffffffffffffffffffffffff
@cA01~tA01_GU182360.1_41346_41200_1_0_0_0_0:0:0_0:0:0_270/2
CCAACAGGATACCAGGATTCTCCTTTCTCTAACACCTTGCCAGCATTTCTTTTGCCTGTCTTGCAGCTAAAAGCCATTTTATTTTATTTCATTTTATTTTGAGATGGAGTTTCGCTCTTGTCACCCAGGCTGAGTGCAGTGGTGCGATCT
+
ffffffffffffffffffffffffffffffffffffffffffffffffffffffffffffffffffffffffffffffffffffffffffffffffffffffffffffffffffffffffffffffffffffffffffffffffffffff
@cA01~tA01_GU182360.1_107020_107194_0_1_0_0_0:0:0_0:0:0_271/2
TGATAGGAATTGGCATAGGCCCAGGTGCAGTCCAGGAGGTGTTTAGAGTCTTCTCTGGGAAGACTGGACTGGGATTGATACACAGCGAATGTGCTTTAGGATTTCTACATCCACGGCATTCTTGAGTTAAACAACTTGCATTCTCCAAGA
+
ffffffffffffffffffffffffffffffffffffffffffffffffffffffffffffffffffffffffffffffffffffffffffffffffffffffffffffffffffffffffffffffffffffffffffffffffffffff
@cA01~tA01_GU182360.1_13481_13292_1_0_0_0_0:0:0_0:0:0_272/2
AAGCAGCGAGTGACAACAGAAACCTACATTTCAATGTGAGCCAGTCCCTCAAGGCTCAGAAAAGCTGCTCGAGACATGGGGAGTCACCCCATATGCAGTGTATCTGGGGGAAATCAAAAAGCAGCCCAGCCTGGGTTTTGTACCCTGGAG
+
ffffffffffffffffffffffffffffffffffffffffffffffffffffffffffffffffffffffffffffffffffffffffffffffffffffffffffffffffffffffffffffffffffffffffffffffffffffff
@cA01~tA01_GU182360.1_14017_13853_1_0_0_0_0:0:0_1:0:0_273/2
TCCTTGGAACAGCATTGATCTGTTCATGATGGATCCACCTCCATGACCCAAACAACTCCCAAGAGGCCCAACCTCCCACCCTGGGGGTTACATTTCAATGTGAGGTTTGAAGGGGTCAAACATCTAAACTAAAGCAGTTGTATGCTCAGC
+
ffffffffffffffffffffffffffffffffffffffffffffffffffffffffffffffffffffffffffffffffffffffffffffffffffffffffffffffffffffffffffffffffffffffffffffffffffffff
@rand_0_0_0_0_1_1_0:0:0_0:0:0_274/2
ATGTGCACAAATGAATTTGCGGAAGTATCAGAGCTTTACGTAAAACTTGTACGTAGAGTTACACAACAGGAGGTCCGCAGCGGCACCTTGGAAACGTAATGCGATGGGACCACTCTGGAACTCATATGGTACCCCGAGACACCATGGCTA
+
ffffffffffffffffffffffffffffffffffffffffffffffffffffffffffffffffffffffffffffffffffffffffffffffffffffffffffffffffffffffffffffffffffffffffffffffffffffff
@cA01~tA01_GU182360.1_122178_122061_1_0_0_0_0:0:0_1:0:0_275/2
GAAATCTCTTCATCTCTCATTTTATGGAGCTGAGACCTCCTACAAGCTAGAAGAATGATTGCCAATCTGACCTCCTTCTCAGGAAAAACGCAATGTTTGTTCTGCTTGCATTCCTAACTGGAGGATAAATTCCTGGGGGCTTGAGAGAGG
+
ffffffffffffffffffffffffffffffffffffffffffffffffffffffffffffffffffffffffffffffffffffffffffffffffffffffffffffffffffffffffffffffffffffffffffffffffffffff
@cA01~tA01_GU182360.1_100982_100816_1_0_0_0_0:0:0_0:0:0_276/2
CCATATCTCTCTCATGTCCTATGATCCTAAATCCTTAGCTAAGGAGCTTCCTGCTGATGATGGAGAAAAGCATGGACAGATGCAGAGAGAAGACACAGCAGGTGTGAGGGCGGAGTCAGGGCGCAGGATGGCAGACAGGGCACCTCCAAA
+
ffffffffffffffffffffffffffffffffffffffffffffffffffffffffffffffffffffffffffffffffffffffffffffffffffffffffffffffffffffffffffffffffffffffffffffffffffffff
@cA01~tA01_GU182360.1_14921_14763_1_0_0_0_0:0:0_0:0:0_277/2
AGAGCCTGCAGGGAACAGAACAGTGAACAGGGAGGTAGGTGCTCCTCCGCCCAGCCTCGTGGCTAGTCTTATTCCCAAAGAGTCCTGGAAAATGTGAGCACCCTCCCTCACTCAGCATTTCCCTCCCTCCAGGACTCTGATGAACAAGAC
+
ffffffffffffffffffffffffffffffffffffffffffffffffffffffffffffffffffffffffffffffffffffffffffffffffffffffffffffffffffffffffffffffffffffffffffffffffffffff
@cA01~tA01_GU182360.1_65166_64958_1_0_0_0_0:0:0_0:0:0_278/2
ATGAAAAGTCTTTCACGTTAGCACAGATTTTAGGCATCTTGTGTTCGGGAGGTTGGATCTGAGACGTGTTGTGAGTTGGTCATAGTGAAGGACGTGAGGTGCCAATTCTAGTGAGAACAATTTCCAGGAAGCCGTGTTCCGCTCTTGAGC
+
ffffffffffffffffffffffffffffffffffffffffffffffffffffffffffffffffffffffffffffffffffffffffffffffffffffffffffffffffffffffffffffffffffffffffffffffffffffff
@cA01~tA01_GU182360.1_18888_18983_0_1_0_0_0:0:0_1:0:0_279/2
GAACTGCCCTTCCCTCCCTGTGCTCAGAAGATTCTCCTCGCTTTCCACGTTTCTATGGCTACTATCACACCTTGGTGCCCAGGGCTGAAGGAAGGGCCCATCCCGCAAAGACATGGTGTCTCCCTACAACAAAAGCCTCAGCTGAGAACT
+
ffffffffffffffffffffffffffffffffffffffffffffffffffffffffffffffffffffffffffffffffffffffffffffffffffffffffffffffffffffffffffffffffffffffffffffffffffffff
@cA01~tA01_GU182360.1_92544_92667_0_1_0_0_0:0:0_0:0:0_27a/2
TGTCACCTCCTGAGGGTCTTGTTCATCAGAGTCCTGGAGAGAGGGAAATCCTGAGTGAGGGAGGGTGTTCACATTTTTCAGGACTATTAGGGAATAAGACTGTATCCATGAGGCTGGGCTAGGAGGACCTACCTCCCTGTTCACTGTTCT
+
ffffffffffffffffffffffffffffffffffffffffffffffffffffffffffffffffffffffffffffffffffffffffffffffffffffffffffffffffffffffffffffffffffffffffffffffffffffff
@cA01~tA01_GU182360.1_60157_60043_1_0_0_0_0:0:0_0:0:0_27b/2
TGCATCACTGCACTCCAGCCTGGGGGACACAAGGAGACTCTATCTCAAAAAATAAAAATAAGAAATACATAAATATAATAAAACACACACGAATGACAAAGGCACCTGAATTCCAATCATCGTTTTTCTATTTCTCTATAATTACTTCTT
+
ffffffffffffffffffffffffffffffffffffffffffffffffffffffffffffffffffffffffffffffffffffffffffffffffffffffffffffffffffffffffffffffffffffffffffffffffffffff
@cA01~tA01_GU182360.1_108408_108282_1_0_0_0_0:0:0_1:0:0_27c/2
TTACTGGTGTCTCCTCTTCTTCCAGGTAACCCCAGACACCTGCACATTCTGATTGGGACCGCAGTGGTCATCATCCTCTTCATCCTCCTCCTCTTCTTTCTCCTTCATCTCTGGTGCTCCAACAAAAAAAGTAAGTCTCACGGGGCACAG
+
ffffffffffffffffffffffffffffffffffffffffffffffffffffffffffffffffffffffffffffffffffffffffffffffffffffffffffffffffffffffffffffffffffffffffffffffffffffff
@cA01~tA01_GU182360.1_48311_48146_1_0_0_0_0:0:0_0:0:0_27d/2
CCAGAGTTGGGACTCTGGAATCTTGGGTCATGAGACAAATTTTAGATTAAACTACAAAACTCCAGAATTTACAGGTGGGGTTTTTACTGATAAAGTACAATTCTAAGATTGTAAATAATTGCATAATCCTTCCCTGGGAATTTAAATCAT
+
ffffffffffffffffffffffffffffffffffffffffffffffffffffffffffffffffffffffffffffffffffffffffffffffffffffffffffffffffffffffffffffffffffffffffffffffffffffff
@cA01~tA01_GU182360.1_73739_73612_1_0_0_0_0:0:0_0:0:0_27e/2
CGCTGTTTGGCCATTCGTATGTCTTCTTTTGAAAAATGTCTATGTATATCCCTTTGCCCACTTTTTAATGCTATTATTTGAGGGGTTATGTTTAGTTGTTTGAGTTGCCTAGAAATTCTGGATGTTAGTCCTCTGTTGGGTGCATAGTTT
+
ffffffffffffffffffffffffffffffffffffffffffffffffffffffffffffffffffffffffffffffffffffffffffffffffffffffffffffffffffffffffffffffffffffffffffffffffffffff
@cA01~tA01_GU182360.1_9665_9565_1_0_0_0_0:0:0_1:0:0_27f/2
GTAGCCACCATTCTACTCTCTACCTTTGTGACATCCACCTTTTAGCTCCTGCATATGAGTGAGAAATGGAAATACTTGTAATGACCTCCAGTTCCATTCATGTGGCTGTAAATGACAGGATGTTACTCTTTCTATGGATGAGTTGTCCCT
+
ffffffffffffffffffffffffffffffffffffffffffffffffffffffffffffffffffffffffffffffffffffffffffffffffffffffffffffffffffffffffffffffffffffffffffffffffffffff
@cA01~tA01_GU182360.1_93645_93747_0_1_0_0_0:0:0_1:0:0_280/2
TTGAAACTTTGTGGATTTTTTCTCTGAATATTTTTGATTTATATTTGGTTCAATAAACACCTGTAAATCCCACAGATACAGAGGACCGACTGTCTATTTATAGTATGAAAGATGATGTGTTGATATGTGTCCCCGTGGAGATGAGACTGA
+
ffffffffffffffffffffffffffffffffffffffffffffffffffffffffffffffffffffffffffffffffffffffffffffffffffffffffffffffffffffffffffffffffffffffffffffffffffffff
@cA01~tA01_GU182360.1_39969_39803_1_0_0_0_1:0:0_0:0:0_281/2
CCTCCTACATGGCCTGCATGAAGGCCTGCGGCCAGGACTCCAGGCACCCAGGCAGATGGAGAAAGCGGTCAGGAGAGACCCAGAGGAGGGAGACTGGGCTCAGTTTGGGAAGATCAGAGGTTCCCTCAGCCCCTCAACATTACCCATTTC
+
ffffffffffffffffffffffffffffffffffffffffffffffffffffffffffffffffffffffffffffffffffffffffffffffffffffffffffffffffffffffffffffffffffffffffffffffffffffff
@cA01~tA01_GU182360.1_35225_35032_1_0_0_0_0:0:0_1:0:0_282/2
TTCTTGCTGCAGGGGGCCTGGCCACATGATGGTGAGTCCTTCTCCAAACCTTAGGGTGTCATCTCCCCACATAAGAGGATTTTCCTGAAACAGGAGGGAAGTCCTGTCAGGGAGCCTCTCATAAACTAGGAAGAGGGGACCCTGGGGTGC
+
ffffffffffffffffffffffffffffffffffffffffffffffffffffffffffffffffffffffffffffffffffffffffffffffffffffffffffffffffffffffffffffffffffffffffffffffffffffff
@cA01~tA01_GU182360.1_35051_34855_1_0_0_0_0:0:0_0:0:0_283/2
CTGGGTCTCTGCACAGCCGACAGCCCTGTTCTTGGGTGCAGGTAGGCACTGAGGGTGAGTTTAACTTCAGTCCAGGAAGGGCCTGCCTACCAAGACTCACAGCCCAGTGAGGGCAGCAAGGGAGGGCTGGTTTGCCTGCAGATGGATCGT
+
ffffffffffffffffffffffffffffffffffffffffffffffffffffffffffffffffffffffffffffffffffffffffffffffffffffffffffffffffffffffffffffffffffffffffffffffffffffff
@rand_0_0_0_0_1_1_0:0:0_0:0:0_284/2
CTTAGTTCTCATAGGTCGATCTCAGATTACCGTTCAACTTCTACGCTTGTACAGACAAGACTCGCAGGGAAACCACCTAGCGCACTCGCACCCCTGCGCACTTGTACCCCCACTCCCACGGTGGTCAAAGCGTATCTCATTATCGTTATA
+
ffffffffffffffffffffffffffffffffffffffffffffffffffffffffffffffffffffffffffffffffffffffffffffffffffffffffffffffffffffffffffffffffffffffffffffffffffffff
@cA01~tA01_GU182360.1_33679_33528_1_0_0_0_0:0:0_0:0:0_285/2
AGTCACAATGACTCTGAAAACCTTAATAATACCTATTAAATATTTTGCATATTACACATGAAGAAGAGTTTGAATCTCAGATAAAAACAATAAAAATACATGAAAAGTCTTTCACGTTAGCACAGATTTTAGGCATCTCGTGTTCAGGAG
+
ffffffffffffffffffffffffffffffffffffffffffffffffffffffffffffffffffffffffffffffffffffffffffffffffffffffffffffffffffffffffffffffffffffffffffffffffffffff
@cA01~tA01_GU182360.1_79982_80110_0_1_0_0_0:0:0_0:0:0_286/2
TGTGCCTGGATTGTTTCCCTTAACATAATGTCCTCTAAGTTTTTTCACATTGTCACAAATGAGAGGACTTCCTTCTTTGTTGTAAAGGTTGTATAGTACTTCATTACGTTCCTATCGTATACCACGTTTTCTTTGTCCATGCACCCATAG
+
ffffffffffffffffffffffffffffffffffffffffffffffffffffffffffffffffffffffffffffffffffffffffffffffffffffffffffffffffffffffffffffffffffffffffffffffffffffff
@cA01~tA01_GU182360.1_110082_110205_0_1_0_0_0:0:0_0:0:0_287/2
TGGTTTCAGGATCTCCACTCAGGTACCAAAATCTGCAGATGCTCAAGCCTCTTACATAAAATGACACAGCATTTGGATATAACCCATGCACATCCTCCTGTATACATGAAATCATCTCTTGATTACTTATAATTCCTGATACAGCCTACA
+
ffffffffffffffffffffffffffffffffffffffffffffffffffffffffffffffffffffffffffffffffffffffffffffffffffffffffffffffffffffffffffffffffffffffffffffffffffffff
@cA01~tA01_GU182360.1_7044_6924_1_0_0_0_0:0:0_1:0:0_288/2
GATGAGTGTGGGGTTCCTATGGAGAGAAAGTGACTTGGTGAGGTCTGTACCAACAAAGGCAGAGAAACAGGAGACACAAGTACAGACCTCATGGCATAACATAGAAGCCAGACACAGGGGCCATACAAGGTGTTAGAAAAAGAGATAAAG
+
ffffffffffffffffffffffffffffffffffffffffffffffffffffffffffffffffffffffffffffffffffffffffffffffffffffffffffffffffffffffffffffffffffffffffffffffffffffff
@cA01~tA01_GU182360.1_34748_34627_1_0_0_0_0:0:0_0:0:0_289/2
GGAGATATGGGCCTGGATTGGAGATATGGGCTTACAGTGGAGATCTTGGCCTGGATTGGCGATATGGGCCTGGATTGGCGATATGGGCCTATGATGGAAATATCGGCCTGGAGTGGAGATATGGGCCTGGAGTGGAGATACAGGCCTAGG
+
ffffffffffffffffffffffffffffffffffffffffffffffffffffffffffffffffffffffffffffffffffffffffffffffffffffffffffffffffffffffffffffffffffffffffffffffffffffff
@cA01~tA01_GU182360.1_79367_79218_1_0_0_0_1:0:0_0:0:0_28a/2
CTGCAAAGAAAAAAAAAAACTCAACAAGTGGAAAGACAACCTATGGAATGGGAGAATATATTTGCACCCATACATCTAATAAGGAATTAATATCCAAAATATATAAGAAACTCAAACAACTCAATGGTAAGAAATCAAATAACCCAACTT
+
ffffffffffffffffffffffffffffffffffffffffffffffffffffffffffffffffffffffffffffffffffffffffffffffffffffffffffffffffffffffffffffffffffffffffffffffffffffff
@cA01~tA01_GU182360.1_109607_109430_1_0_0_0_0:0:0_0:0:0_28b/2
TCCTTTGCTTAGCCCACAGTTCTCCATTTCACTTGACCCCTGCCCACCTCTCCAACCTAACTGGCTTACTTCCTAGTCTACTTGAGGCTGCAATCACACTGAGGAACTCACAATTCCAAACATACAAGAGGCTCCCTCTTGACGTGGCAC
+
ffffffffffffffffffffffffffffffffffffffffffffffffffffffffffffffffffffffffffffffffffffffffffffffffffffffffffffffffffffffffffffffffffffffffffffffffffffff
@cA01~tA01_GU182360.1_32673_32759_0_1_0_0_0:0:0_0:0:0_28c/2
TATAAGGCTACATAAAGTGTAGCATCATCAAGTGTGTGGACACAGACAGCCCCTTAGCAGAAACTGTCTAAAATACATCCATGTACACACAGTCCCTTTAGAGTTGACAAAGGCTGCCGTGTGGTTTAAGGTGGCATAGAATGTCTTCTC
+
ffffffffffffffffffffffffffffffffffffffffffffffffffffffffffffffffffffffffffffffffffffffffffffffffffffffffffffffffffffffffffffffffffffffffffffffffffffff
@cA01~tA01_GU182360.1_101147_101014_1_0_0_0_0:0:0_0:0:0_28d/2
CCAGGCAGATGGAGAAAGCGGTCAGGACAGACCCAGAGAAGGGGAGACTGGGCTTAGTTTGGGGAGATCAGAGGTTCCCTCAGCCCCTCAATCTTATCCATTTCCCAGAAGCCCATCATGGCCTCTCACCCACACAGAGAGATATCATCA
+
ffffffffffffffffffffffffffffffffffffffffffffffffffffffffffffffffffffffffffffffffffffffffffffffffffffffffffffffffffffffffffffffffffffffffffffffffffffff
@cA01~tA01_GU182360.1_94761_94875_0_1_0_0_0:0:0_0:0:0_28e/2
AGAATTTTTCATGATTGTATTTCTAGTATTACAGCAGAACCAGTTCAAATGATTTAAACTCCCAGGGAAGGATTATGCAATTATTTACAATCTTAGAATTGTACTTTATCAGCAAAAATCACAACATGTAAATTCTGGATTTTTGTAGAT
+
ffffffffffffffffffffffffffffffffffffffffffffffffffffffffffffffffffffffffffffffffffffffffffffffffffffffffffffffffffffffffffffffffffffffffffffffffffffff
@cA01~tA01_GU182360.1_121051_121204_0_1_0_0_0:0:0_0:0:0_28f/2
ACCACCATGCTCAGCTAATTTTTATATTTTTAGTGGAGACGATGTTTCATCACGTCGGCCAGAGTAATCTTGTACTCCTGTCCTCAGGTGATCCACCAGCCTTGGCCTCCCAAAGTGCTGAAGTTGCTGGTGTTAGCCACCATGCCCAGC
+
ffffffffffffffffffffffffffffffffffffffffffffffffffffffffffffffffffffffffffffffffffffffffffffffffffffffffffffffffffffffffffffffffffffffffffffffffffffff
@cA01~tA01_GU182360.1_26572_26380_1_0_0_0_0:0:0_0:0:0_290/2
CGCAGCTCTGACATTGTACGCCTGTCTTCTACCATCTCCGAACTCCAGATACTCCAACAGCGAAAGGGATCTGGGCCCAACCTAGGGCTCAGTGAAATCTCTTAATCTCTCATTTTATGGAGCTGAGACCTCCTACAAGCTAGAAGAATG
+
ffffffffffffffffffffffffffffffffffffffffffffffffffffffffffffffffffffffffffffffffffffffffffffffffffffffffffffffffffffffffffffffffffffffffffffffffffffff
@cA01~tA01_GU182360.1_128956_128798_1_0_0_0_0:0:0_0:0:0_291/2
TTCATATAAACTTATAGAACCCCTTAAAATTTGGTAACCTGAGTTCTCTGATTTGTTATTATAGGTTATTTAGTTTGCTTTTTTTTTTCTTTCTTGAGACAGACTCTTCCTCTGTCACCCAAGCTGGAGTTCAGTGGCTTGAGCTCAGCT
+
ffffffffffffffffffffffffffffffffffffffffffffffffffffffffffffffffffffffffffffffffffffffffffffffffffffffffffffffffffffffffffffffffffffffffffffffffffffff
@cA01~tA01_GU182360.1_114886_115113_0_1_0_0_0:0:0_0:0:0_292/2
CCAGGGATTAGAATGCAGTCATCACTGGGGACACTTATTCTTCCCACCACAGCACCCATTTCCCTGTATTCAATCCCCCTTTACCCCAAATACAGTTAGGGCCTGCATGATGGGACCCTCAAGGACATGCCTACCAGAAGCTCTGGGATT
+
ffffffffffffffffffffffffffffffffffffffffffffffffffffffffffffffffffffffffffffffffffffffffffffffffffffffffffffffffffffffffffffffffffffffffffffffffffffff
@cA01~tA01_GU182360.1_32027_31842_1_0_0_0_0:0:0_0:0:0_293/2
CCCTCATGCTGTTCCACCTCCCCTCAGACTAGCTTTCAGCCTTCTGTCAGCAGTAAAACTTATATATTTTTTAAAATAATTTCAATGTAGTTTTCCCTCCTTCAAATAAACATGTCTGCCCTCATGGTTTAGGTAATGGGACTCTTTTCT
+
ffffffffffffffffffffffffffffffffffffffffffffffffffffffffffffffffffffffffffffffffffffffffffffffffffffffffffffffffffffffffffffffffffffffffffffffffffffff
@cA01~tA01_GU182360.1_53851_53631_1_0_0_0_0:0:0_0:0:0_294/2
TGATGGATAGATAGACAATTGATGGATAAATAGATGATATATAGATATAGATGACAGGTAGAGAATTTGTAGATAGGCACCGAATAGATAAATAGATAGATCGATAGATAATAGATAGAAATATGCAGAAAGTTATGAACAGGACACAAA
+
ffffffffffffffffffffffffffffffffffffffffffffffffffffffffffffffffffffffffffffffffffffffffffffffffffffffffffffffffffffffffffffffffffffffffffffffffffffff
@cA01~tA01_GU182360.1_130085_130035_1_0_0_0_0:0:0_0:0:0_295/2
CAGGTAGCAGGGAGGCTAAGTTTACCTTCAGCCCAGCAAGGGCCTGGCTGCCAAGACACACAGTGCAGTGGGGGCAGCAGGGTGCCCTGGTTTGCCTGCAGTTGGATCGTCTATCATGATCTTTCTTTCCAGGGTTCTTCTTGCTGCAGG
+
ffffffffffffffffffffffffffffffffffffffffffffffffffffffffffffffffffffffffffffffffffffffffffffffffffffffffffffffffffffffffffffffffffffffffffffffffffffff
@cA01~tA01_GU182360.1_25623_25430_1_0_0_0_1:0:0_0:0:0_296/2
TAGGTTCAGGCCTTAGACTCACATCTTTAATCCATTTTCATTTGAGTTTTGTGTATAGTGACAGGTAGAGGTGCAGTTTCATTCCTCTGCATGTAGATGTCCAGGTTTCCCTGCACTGTTTATTGAAAAGACTGTCCTTTCCTGATTGTG
+
ffffffffffffffffffffffffffffffffffffffffffffffffffffffffffffffffffffffffffffffffffffffffffffffffffffffffffffffffffffffffffffffffffffffffffffffffffffff
@cA01~tA01_GU182360.1_95987_95898_1_0_0_0_0:0:0_0:0:0_297/2
GGCCTGGAGTGGAGATATGGGCCTAGAGGTGGAGTTATGGGCCCGGAGGTGGAGTTAAGGGCATGAAGTGGAGATCTGGGCCTGGAGTGGAGATATGATCCTGGAGTGGAGATATGGGCCTGGGGTGGAGATACGGGCCTGGAGCAGACA
+
ffffffffffffffffffffffffffffffffffffffffffffffffffffffffffffffffffffffffffffffffffffffffffffffffffffffffffffffffffffffffffffffffffffffffffffffffffffff
@cA01~tA01_GU182360.1_17502_17624_0_1_0_0_1:0:0_1:0:0_298/2
GCAGGCCCATATCTCCATCTCCAGGCCCATATCTCCATCTCCAGGCCCATGTCTCCACTACAAGCCCATATCTCTACTGCAGGCCCATATCTCAACCTCCAGGCCCATATCTCCACTCCAGGCCCAGATCTCCACTCCAGGCCCAAATCT
+
ffffffffffffffffffffffffffffffffffffffffffffffffffffffffffffffffffffffffffffffffffffffffffffffffffffffffffffffffffffffffffffffffffffffffffffffffffffff
@cA01~tA01_GU182360.1_21560_21782_0_1_0_0_0:0:0_0:0:0_299/2
TTTTCTCTGCTCCCTGCCATCATTCTCACCACTCCTCTGCCCTCTTTTCTCTCTCTTTATGTGTCTGTGAGTCTCTCAATCTCCTTCCTCTGGCTCATTCTCTGTGTGTTTATGTCTTTGCTTTTTGGTGTTCCTGATTTTTCTCTGTGC
+
ffffffffffffffffffffffffffffffffffffffffffffffffffffffffffffffffffffffffffffffffffffffffffffffffffffffffffffffffffffffffffffffffffffffffffffffffffffff
@cA01~tA01_GU182360.1_68106_67861_1_0_0_0_0:0:0_1:0:0_29a/2
CTCTGCCTTCCATGCAATGGAGAGTAATCGTCCCAGGATATCATGGCCCCAGAACATCAACCCCTGTATACTGTGTGAACTTGCGGTCCCCAGACTGGATTCGGAGGCTCACATTCCAAATAACCCCACATATGAGAGGATCACTGAGAG
+
ffffffffffffffffffffffffffffffffffffffffffffffffffffffffffffffffffffffffffffffffffffffffffffffffffffffffffffffffffffffffffffffffffffffffffffffffffffff
@cA01~tA01_GU182360.1_54623_54476_1_0_0_0_0:0:0_0:0:0_29b/2
CGCAGCCTCGGTGTGAGGGAGGGATCAGGGCACAGGATGGCCGACAGGGCACCTCCAAACCCTCCTACATGGCCTGCATGGAGGCCCACGGCCAGGGCTCCAGGCACCCAGGCAGATGGAGAAAGCGGTCAGGAGAGACCCAGAGGAGGG
+
ffffffffffffffffffffffffffffffffffffffffffffffffffffffffffffffffffffffffffffffffffffffffffffffffffffffffffffffffffffffffffffffffffffffffffffffffffffff
@cA01~tA01_GU182360.1_14107_13995_1_0_0_0_0:0:0_0:0:0_29c/2
TCCTCAGCACGTTCTATGGTTACTACAACTGAGAAAGCAGGAGGAAGCTAGGTCTCCCGCCATCTGGGTGCTTGTCCTAAAGAGACGTTGTATGTGGTTACCTGTCAATCAAGAAATGTGAGACAATTCATATAGAGGAACTGCTATGAT
+
ffffffffffffffffffffffffffffffffffffffffffffffffffffffffffffffffffffffffffffffffffffffffffffffffffffffffffffffffffffffffffffffffffffffffffffffffffffff
@cA01~tA01_GU182360.1_126981_127126_0_1_0_0_0:0:0_0:0:0_29d/2
GTGGGCTAAGCAAAGGAGTGTGTTTTCTCTCCAGCAGGCAGTGGGGACCTTAGACATTTGTAAGCAAGAGAGAGGCATGTTCAGATTCGTGGTGTGAGGAAGAGCGATGCCCTAAGATGAAGACTGATGCCTTCAGATTCCAGCTGCTGG
+
ffffffffffffffffffffffffffffffffffffffffffffffffffffffffffffffffffffffffffffffffffffffffffffffffffffffffffffffffffffffffffffffffffffffffffffffffffffff
@cA01~tA01_GU182360.1_57230_57274_0_1_0_0_0:0:0_0:0:0_29e/2
ATATTGAGCCCTGGGAGTCCTGGGATCCTTTTTTCCATAATTTTTTTATATGACACCCACTGTCTTGAGACTTCAAGATATAAAGAGAAAACAGGAGCATCACACTACCTGATCTCAAAATATGTTACAGAGCTGTAGTAAGCAAAATAG
+
ffffffffffffffffffffffffffffffffffffffffffffffffffffffffffffffffffffffffffffffffffffffffffffffffffffffffffffffffffffffffffffffffffffffffffffffffffffff
@cA01~tA01_GU182360.1_6904_7089_0_1_0_0_1:0:0_1:0:0_29f/2
ACTCAGGCCAGATAGATGTGTCTCTTTGGGTTCTCCTGGGAGAGAACACTTTGTAGAGGTAAAACAGAATGGAACCTTCTAACCTGTGCCTGGTCTCTGAACAAAGTCAGCATAGAAGGACACCTCTCTCTGGAATATATCTGTCTCTCT
+
ffffffffffffffffffffffffffffffffffffffffffffffffffffffffffffffffffffffffffffffffffffffffffffffffffffffffffffffffffffffffffffffffffffffffffffffffffffff
@cA01~tA01_GU182360.1_22626_22784_0_1_0_0_0:0:0_0:0:0_2a0/2
GAAAGAGCCGAAGCATCTGTAGGTTCCTCCGTGGGTGGCAGGGCCCAGAGGAAAGTCGGCCTGGAATGTTCCGTTGACCTTGGGCCCTGCAGAGAACCTACGTTCATGGGCCTCCCCCTCCCTGGATAGATGGTACATGTCATAGGAGCT
+
ffffffffffffffffffffffffffffffffffffffffffffffffffffffffffffffffffffffffffffffffffffffffffffffffffffffffffffffffffffffffffffffffffffffffffffffffffffff
@cA01~tA01_GU182360.1_9825_9931_0_1_0_0_0:0:0_0:0:0_2a1/2
GGTGGGAGCCAGTAACCCAGCTACTTGGGAGGCTGAGGCTGGGGAATCTCTTGAATCCTGGAGGTGGAGGTTGCAGTGAGCCCAGATGGCACCACTGCACTCCAGCCTGGGCAACAAGAGTGAAACTGTCTAAAAAAAACAAAAACAAAA
+
ffffffffffffffffffffffffffffffffffffffffffffffffffffffffffffffffffffffffffffffffffffffffffffffffffffffffffffffffffffffffffffffffffffffffffffffffffffff
@cA01~tA01_GU182360.1_126729_126925_0_1_0_0_0:0:0_0:0:0_2a2/2
AGATCCCCTCAAGGCCTGACTGTGGTGCTCGTGGACAGAAGACAACTTTGGATCTGGGCTCAGCATTTGGAAGTTCTATGTACATGCTGGTATCTGTTGGGGGTGTCTTGGGCCTCTCAGAAGGGCGAGTGATTTTTCTCTGTGTGAAAA
+
ffffffffffffffffffffffffffffffffffffffffffffffffffffffffffffffffffffffffffffffffffffffffffffffffffffffffffffffffffffffffffffffffffffffffffffffffffffff
@cA01~tA01_GU182360.1_78056_78297_0_1_0_0_0:0:0_0:0:0_2a3/2
TTTTTTCTATTTCTGTAAAAAAAAATGTCATTGGATTTTTGATAATGGTTGCATTGAATCACTTTGGATAGAATGGACATTTTAACAACATTAATCCTTCTGATCCGTGAACATGGAATATCTTTCGATTTATTTGTTTATTTCTTGAGT
+
ffffffffffffffffffffffffffffffffffffffffffffffffffffffffffffffffffffffffffffffffffffffffffffffffffffffffffffffffffffffffffffffffffffffffffffffffffffff
@cA01~tA01_GU182360.1_94785_94909_0_1_0_0_0:0:0_0:0:0_2a4/2
AGGTTTTCAGAGCAATTGTGACTAATAAACCATTAGAATTTTTCATGATTGTATTTCTAGTATTACAGCAGAACCAGTTCAAATGATTTAAACTCCCAGGGAAGGATTATGCAATTATTTACAATCTTAGAATTGTACTTTATCAGCAAA
+
ffffffffffffffffffffffffffffffffffffffffffffffffffffffffffffffffffffffffffffffffffffffffffffffffffffffffffffffffffffffffffffffffffffffffffffffffffffff
@cA01~tA01_GU182360.1_127271_127142_1_0_0_0_0:0:0_0:0:0_2a5/2
GAAGGCATCAGTCTTCATCTTAGGGCATCGCTCTTCCTCACACCACGAATCTGAACATGCCTCTCTCTTGCTTACAAATGTCTAAGGTCCCCACTGCCTGCTGGAGAGAAAACACACTCCTTTGCTTAGCCCACAATTCTCCATTTCACT
+
ffffffffffffffffffffffffffffffffffffffffffffffffffffffffffffffffffffffffffffffffffffffffffffffffffffffffffffffffffffffffffffffffffffffffffffffffffffff
@cA01~tA01_GU182360.1_74841_75006_0_1_0_0_1:0:0_1:0:0_2a6/2
AATGCTTTTCTGGCATGTCTCATCCACTTAGAAGAACGAGCAGAATCCAGAACAAAAACCATATGATCATCTCAATAGACATAAAGAAAAGCATCTGAAAAGAAATTCAACATCCTTACCTGATGAAAACCCTCAAAAACTTAGGCTTAG
+
ffffffffffffffffffffffffffffffffffffffffffffffffffffffffffffffffffffffffffffffffffffffffffffffffffffffffffffffffffffffffffffffffffffffffffffffffffffff
@cA01~tA01_GU182360.1_81525_81715_0_1_0_0_0:0:0_0:0:0_2a7/2
CTCTCTCATTTGAGGAAAAAATATCAGACTGATAACATCCTCCAACTTGATACTGGAATATTGCAATAACTGAAGGTTGAAATCTACACATTTAATGTGCTGTCATTCTTACAAATGTCTCTTATTTACACCTACCTTTCTGGAGTTTGT
+
ffffffffffffffffffffffffffffffffffffffffffffffffffffffffffffffffffffffffffffffffffffffffffffffffffffffffffffffffffffffffffffffffffffffffffffffffffffff
@cA01~tA01_GU182360.1_68621_68490_1_0_0_0_0:0:0_0:0:0_2a8/2
GATTTTTGGATAGACAATTGATAGATAAATAGATTATATATAGATATAGATGACAGGTAGAGAATTTGTAGATAGGCACCAAATAGATAAATAGATATATCGATAGATAATAGATAGAAATATGCAGAAAGTTATGAACAGGACACAAAG
+
ffffffffffffffffffffffffffffffffffffffffffffffffffffffffffffffffffffffffffffffffffffffffffffffffffffffffffffffffffffffffffffffffffffffffffffffffffffff
@cA01~tA01_GU182360.1_9093_8956_1_0_0_0_0:0:0_0:0:0_2a9/2
CAGAGGAGGGAGACTGGGCTCTGCCTGGGGAGATCAGAGGTTCTCTCAGCCCCTCAACCTTACCCACTTCCCAGAAGCCCATCCTGGCCTGTCACCCACAGAGAGATGTCATCACCAGCAACGCCTACACCCTTTTCTTTTTGTTTGAAG
+
ffffffffffffffffffffffffffffffffffffffffffffffffffffffffffffffffffffffffffffffffffffffffffffffffffffffffffffffffffffffffffffffffffffffffffffffffffffff
@cA01~tA01_GU182360.1_4069_3799_1_0_0_0_0:0:0_1:0:0_2aa/2
TGGAGGTGGAGATATGGGCCTAGAGTGGAGATATGGGCCTGGAGGTGGAGATATGGGCCTGTAACTGTAGATATGGGCCTGGAGTAGAGATATGGGCCTGGAGTGGAGATGTTGGCTTGGAGTGCAGATATGGGCCTGGAATGGAGACAC
+
ffffffffffffffffffffffffffffffffffffffffffffffffffffffffffffffffffffffffffffffffffffffffffffffffffffffffffffffffffffffffffffffffffffffffffffffffffffff
@cA01~tA01_GU182360.1_37544_37714_0_1_0_0_0:0:0_0:0:0_2ab/2
TCTGCATCCCAATGACAATGAGAAGAATGTCCGGACACTCTCACCTGTGATGACGATGTCCAGAGGGTCACTGGGAGCTGACAACTGATGGGGGAGTGAGTAACAGAACCGTAGCATCTGTAGGTCCCTGCCAGGTCTTCCATCATGGGA
+
ffffffffffffffffffffffffffffffffffffffffffffffffffffffffffffffffffffffffffffffffffffffffffffffffffffffffffffffffffffffffffffffffffffffffffffffffffffff
@cA01~tA01_GU182360.1_36653_36878_0_1_0_0_0:0:0_0:0:0_2ac/2
AGGCTGGCTCCTGGTGCTGGTTTGAGGAGTATCAACCCCTCCCTATGTGGATGGAGCCTGGTGGTGGCATCATCATCCCACACTTGCTCATCTCGGTGTAGCCAACCTTCCCCTTGTTTGGTTCCTTTAATTAATTAATTAATTATGGAG
+
ffffffffffffffffffffffffffffffffffffffffffffffffffffffffffffffffffffffffffffffffffffffffffffffffffffffffffffffffffffffffffffffffffffffffffffffffffffff
@rand_0_0_0_0_1_1_0:0:0_0:0:0_2ad/2
ATGAGCGATCACGACACGTGGGGAATTAGTGTTCTTAAGTGAGAACAATTCGGCTTCAAGACGACGGCCTGCAAATGCCGTCGGGGATGGGGTCAAGCCTTTCTGATGACTGTTTGTACCGCCGAGCGGTCTCTGCACCCCTACACCAAT
+
ffffffffffffffffffffffffffffffffffffffffffffffffffffffffffffffffffffffffffffffffffffffffffffffffffffffffffffffffffffffffffffffffffffffffffffffffffffff
@cA01~tA01_GU182360.1_39727_39523_1_0_0_0_0:0:0_0:0:0_2ae/2
TGACTTTCCTCTGGGCCCTGCCACCCACGGAGGAACCTACAGATGCTTCGGCTCTTTCCGTGACTCTCCCTACGAGTGGTCAAACTCGAGTGACCCACTGCTTGTTTCTGTCACAGGTGAGGAAAGCCCATGGCTGTCCCATGTCCTATG
+
ffffffffffffffffffffffffffffffffffffffffffffffffffffffffffffffffffffffffffffffffffffffffffffffffffffffffffffffffffffffffffffffffffffffffffffffffffffff
@cA01~tA01_GU182360.1_47330_47249_1_0_0_0_0:0:0_0:0:0_2af/2
AATGGACACAAATGAAGCTGTGTGTAGGCTGCATCAGGAATTATAAGTAATCTAGAGATGATTTCATGTATACAGGAGGATGTGCATAGGTTATTTGCAAACTCTGTGCCATTTCATATAAGAGGCTTGAGCATCTACAGATTTTGGTAT
+
ffffffffffffffffffffffffffffffffffffffffffffffffffffffffffffffffffffffffffffffffffffffffffffffffffffffffffffffffffffffffffffffffffffffffffffffffffffff
@cA01~tA01_GU182360.1_45693_45740_0_1_0_0_0:0:0_0:0:0_2b0/2
ACCAACAAACAGGGGGAGGCCATAGGTGCCTGAGGTCCCTCAGTTGCCAACAGCAGACTCAGACATTCTATCTCTCTGAGCTCAAGGACCCATCCCATGAATAGCTCTGAGTTCCCATCCCATTGATTCTGTCTCCCACTTTCTGCCTGT
+
ffffffffffffffffffffffffffffffffffffffffffffffffffffffffffffffffffffffffffffffffffffffffffffffffffffffffffffffffffffffffffffffffffffffffffffffffffffff
@cA01~tA01_GU182360.1_102472_102333_1_0_0_0_0:0:0_1:0:0_2b1/2
CTAATTTACATTCCTACCAACAGGGTACCAGGGTTCTCCTTTCTCTACCATCTTGCCAGCATTTGTTTTGCCTGTCTTGCAGTAAAAGCCATTTTACTTTACTTTATTTTATTTATTTATTTATGTTGAGAGGGAGTTTCACTCATAGTC
+
ffffffffffffffffffffffffffffffffffffffffffffffffffffffffffffffffffffffffffffffffffffffffffffffffffffffffffffffffffffffffffffffffffffffffffffffffffffff
@cA01~tA01_GU182360.1_85327_85205_1_0_0_0_0:0:0_0:0:0_2b2/2
TCCTATGGTCCTAGAGCCTTAGCTGAGGAGCTTCCTGCTGATGATGGAGAGAAGCATGGACAGATGTGGAGAGAAGATGCAGCATGGTGTGAGGGTGGGATCAGGGCACAGGATGGCAGACAGGGCACCTCCAAACCCTCCTGCATGGGC
+
ffffffffffffffffffffffffffffffffffffffffffffffffffffffffffffffffffffffffffffffffffffffffffffffffffffffffffffffffffffffffffffffffffffffffffffffffffffff
@cA01~tA01_GU182360.1_60268_60178_1_0_0_0_0:0:0_0:0:0_2b3/2
CTATAATTACTTCTTTGATCCTTTATCTTATCCATTAGGCAATGAGCCTAAAACCTCTTCCCTATTTGGCTTTCTGTGAGCATGAGATCATATAGAAAATGTGAAAGCCCGCTGAATCCTCCAGCACAGATCCTGGAATAGAGAAAGTGC
+
ffffffffffffffffffffffffffffffffffffffffffffffffffffffffffffffffffffffffffffffffffffffffffffffffffffffffffffffffffffffffffffffffffffffffffffffffffffff
@cA01~tA01_GU182360.1_15717_15518_1_0_0_0_1:0:0_0:0:0_2b4/2
TGTAGTTTTCTCTTCTTCAAGTAAACATGTCTGCCCTCATGGTTTCGTCAATGGGACTCTTTTCTTGCCTAAGGCTTCCGGTGTTATCATTACCACGTCCACATAACCCCATCTGTTCTCCGCTGGGTTCTCACCCCTGGACTCTGAGCT
+
ffffffffffffffffffffffffffffffffffffffffffffffffffffffffffffffffffffffffffffffffffffffffffffffffffffffffffffffffffffffffffffffffffffffffffffffffffffff
@cA01~tA01_GU182360.1_122802_122558_1_0_0_0_0:0:0_0:0:0_2b5/2
CTTCCCTCTGAGGATTCCAGGCAAGAATCTGCTTCTCACTTGTCCCATCTTATAAAGGCTCCCAGTTCCTTGGCTGCTGGTCCCTTTCCTCCTTCCTCAAAACCCACAAAGACTGGTCACATCTCACATGGCATCACTCAGACCCTTCTT
+
ffffffffffffffffffffffffffffffffffffffffffffffffffffffffffffffffffffffffffffffffffffffffffffffffffffffffffffffffffffffffffffffffffffffffffffffffffffff
@cA01~tA01_GU182360.1_78620_78488_1_0_0_0_0:0:0_0:0:0_2b6/2
ACCAAAGCCATCTAGAGGGAAAGGAACAAAGTTGGAAGCATCACATTACCTAAACACAAACTACATTACAAAGTTACAGTAATTAAAACAACACAGTACTTGCATAAAAACAGACACATAGACCAATGGAAGTGATTCATAGCCCAGGAA
+
ffffffffffffffffffffffffffffffffffffffffffffffffffffffffffffffffffffffffffffffffffffffffffffffffffffffffffffffffffffffffffffffffffffffffffffffffffffff
@cA01~tA01_GU182360.1_68486_68302_1_0_0_0_0:0:0_0:0:0_2b7/2
ATGATAAATAGGTAGATGATAGATAATAGGTTATAGATACATAGATGATGATTGATTCATTCATTGATTAATCGATGATACATAGAGATGATGAAGATGAAGATAGATAGATAATACATAGAGATAGAGAGGCAGACAAAGAGAAATCAT
+
ffffffffffffffffffffffffffffffffffffffffffffffffffffffffffffffffffffffffffffffffffffffffffffffffffffffffffffffffffffffffffffffffffffffffffffffffffffff
@cA01~tA01_GU182360.1_58577_58397_1_0_0_0_0:0:0_0:0:0_2b8/2
CTTACCACACCTCTTTCTCTGAGTGCTGCTCTCCCTTCTTCCTCATCTTTTGAAAACTTGGGGATTCTATTGGGTTCACCAAGATGAAAATCCCTCATAATCTCCTGGAAATCATCCAGGATACCCTTGTTTTAAGTTCAGCTGATTAGC
+
ffffffffffffffffffffffffffffffffffffffffffffffffffffffffffffffffffffffffffffffffffffffffffffffffffffffffffffffffffffffffffffffffffffffffffffffffffffff
@cA01~tA01_GU182360.1_5745_5621_1_0_0_0_0:0:0_0:0:0_2b9/2
TTAGAGCAACGTCGTGGGAGGGAGACTCCATCAGCCACAGCGGGCTTTGAAGATGGGGGAAGGCCATGAGCCACAAAGGCAGTTGGCCTCTAAGGGCTGGAGAAGTCAAGGGAACTGATTCTTCCCTGAGTCTCCAGAGGAAACACAGCC
+
ffffffffffffffffffffffffffffffffffffffffffffffffffffffffffffffffffffffffffffffffffffffffffffffffffffffffffffffffffffffffffffffffffffffffffffffffffffff
@cA01~tA01_GU182360.1_81200_81391_0_1_0_0_1:0:0_0:0:0_2ba/2
TGAGCATAGATGCAAAAATCCACAAAAAATACTAAGAACTGAATCCCGCAGCATATCAAAAAGTGAATCCACCATGATCAAGTCAACTTTATTCTTAGGGTGCAAGGTTGGTTGAACATACACAATCAATACATGTGATTCATCACCTAA
+
ffffffffffffffffffffffffffffffffffffffffffffffffffffffffffffffffffffffffffffffffffffffffffffffffffffffffffffffffffffffffffffffffffffffffffffffffffffff
@rand_0_0_0_0_1_1_0:0:0_0:0:0_2bb/2
TTCCTTGATGTCCGTGGAGCTGGCGCAATAGACTGCGCTAGAAACGAGCCGAAGCACTAACAGCTGGTTAGCACCTCAAGTCAGCACGGCTCCTCTTCGCTGATGCGACAACAGACGACGTAATGAACATCTGTTGCTGTAATCTTTTCG
+
ffffffffffffffffffffffffffffffffffffffffffffffffffffffffffffffffffffffffffffffffffffffffffffffffffffffffffffffffffffffffffffffffffffffffffffffffffffff
@cA01~tA01_GU182360.1_66364_66248_1_0_0_0_0:0:0_0:0:0_2bc/2
AATTTTCCACAGCACCAACAGGAAACCAACACTGGAACCCAGGTCAAGGACAAGATAAGAAAGGACACAAGGATAGCCGGGCGTGGTGGCAGGTGCATGTAATCCTAGCAACTCAGGAGGCTGAGGGCAGGAGAATCACTTGAACCCAGG
+
ffffffffffffffffffffffffffffffffffffffffffffffffffffffffffffffffffffffffffffffffffffffffffffffffffffffffffffffffffffffffffffffffffffffffffffffffffffff
@cA01~tA01_GU182360.1_6058_6220_0_1_0_0_0:0:0_0:0:0_2bd/2
CCCTCCCTCTTCCCTGTCTCTCTGTCTCTAGTAGCCCTGATTCCCTTCCCACTGTGCTCAGTGTCACCTCTTATGCTGTTGTATCTGTTTCCCACTAATCTCTTTCCTGGTGTTTATGTGGGGGTGGAAGAGGAACCACGACAGGCTGCA
+
ffffffffffffffffffffffffffffffffffffffffffffffffffffffffffffffffffffffffffffffffffffffffffffffffffffffffffffffffffffffffffffffffffffffffffffffffffffff
@cA01~tA01_GU182360.1_93579_93500_1_0_0_0_0:0:0_0:0:0_2be/2
TTATCATTACCATGTCCAAATAACTCCAACTGTTCTCCACTGGGTTCTCACCCCTGGACTCTGAGCTTCTGGAAGCAGGGTGGAGCCTGATTTGTCTCTGAGACTCCAATTTCCATCCAAAGATGCAGCACATAAGAGGTTCCAAGGATC
+
ffffffffffffffffffffffffffffffffffffffffffffffffffffffffffffffffffffffffffffffffffffffffffffffffffffffffffffffffffffffffffffffffffffffffffffffffffffff
@cA01~tA01_GU182360.1_113391_113529_0_1_0_0_0:0:0_1:0:0_2bf/2
CCAGGCCCATATCTCCACTCCAGTCCCATATCTCCTCCCCAGTCCCATATCTCCACTCCAGGCCCATATCTCCACCCCAGGCCCAGATCTCCACCTCCAGGCCCATAACTACACTCCAGGATCATATCTCCACTCCAAGCCCATATCTCC
+
ffffffffffffffffffffffffffffffffffffffffffffffffffffffffffffffffffffffffffffffffffffffffffffffffffffffffffffffffffffffffffffffffffffffffffffffffffffff
@cA01~tA01_GU182360.1_74870_74969_0_1_0_0_0:0:0_0:0:0_2c0/2
GAGCAGAATCCAGAACAAAAACCATATGATCATCTCAATAGACATAAAGAAAAGCATCTGAAAAGAAATTCAACATCCTTACCTGATGAAAACCCTCAAAAACTTAGGCATAGAAAGAACATACCTCAAAATAATAAAAGCCATAGATGA
+
ffffffffffffffffffffffffffffffffffffffffffffffffffffffffffffffffffffffffffffffffffffffffffffffffffffffffffffffffffffffffffffffffffffffffffffffffffffff
@cA01~tA01_GU182360.1_10651_10813_0_1_0_0_0:0:0_0:0:0_2c1/2
TAGCCTCCATAGCTTGTGAATATGTTATTTTACAGGAAAGGAGGAATGAAGATTGCAGATGGCATTACGGTTGCTAATCAGCTGAACTTAAAAAGAGGGTACGCTGGATGATTTTAGGGAGATTGAGATGGATTATCTTGGTGACCCCAA
+
ffffffffffffffffffffffffffffffffffffffffffffffffffffffffffffffffffffffffffffffffffffffffffffffffffffffffffffffffffffffffffffffffffffffffffffffffffffff
@cA01~tA01_GU182360.1_84492_84705_0_1_0_0_0:0:0_0:0:0_2c2/2
GAGGTTCTTCCTTGTCACAGCTCCCCTCCCACCTGAGCTGAGAACTCACTGCCCTGCTCTATGGCCTAGTGCTCTCTCTCTCTCTCTCACCCTCCACCCCCAACTCTTCCTGTCGATCCCTCCCTATGTGGTTCCAGCCTGGTGGTGGCA
+
ffffffffffffffffffffffffffffffffffffffffffffffffffffffffffffffffffffffffffffffffffffffffffffffffffffffffffffffffffffffffffffffffffffffffffffffffffffff
@cA01~tA01_GU182360.1_58534_58341_1_0_0_0_1:0:0_0:0:0_2c3/2
CTCAAAGCCCACAAAGACTGGTCACATCTCACATGGCATCACTCAGTGCCTTCTTCCTTACCACACCTCTTTCTCTGAGTGCTGCTCTCCCTTCTTCCTCATCTTTTGAAAACTTGGGGATTCTATTGGGTTCACCAAGATGAAAATCCC
+
ffffffffffffffffffffffffffffffffffffffffffffffffffffffffffffffffffffffffffffffffffffffffffffffffffffffffffffffffffffffffffffffffffffffffffffffffffffff
@cA01~tA01_GU182360.1_121129_120959_1_0_0_0_0:0:0_0:0:0_2c4/2
TGTCTTCCTTCAGACAAATGTACTGGAGCATTTCCCCAATATTTTCTTCTACGTGTTTCACAGGTTCAGGCCTTAGACTCACATCTTTAATCCACTTTCATTTGATTTTTGTGTATGGTGACAGGTAGAGGTGCAGTTTCATTCCTCTGC
+
ffffffffffffffffffffffffffffffffffffffffffffffffffffffffffffffffffffffffffffffffffffffffffffffffffffffffffffffffffffffffffffffffffffffffffffffffffffff
@cA01~tA01_GU182360.1_47034_46799_1_0_0_0_1:0:0_0:0:0_2c5/2
TCGGTAATGGGACTCTTTTCTTGCCTAAGACTTCCATTATCATTACCATGTCCACATAACCCCATCTGTTCTCCACTGGGTTCTCACCCCCGGACTCTGAGTTTCTGGAAGCAGGGTGGAGCCTCATTTGTCTCTGGGACTCCTATTTCC
+
ffffffffffffffffffffffffffffffffffffffffffffffffffffffffffffffffffffffffffffffffffffffffffffffffffffffffffffffffffffffffffffffffffffffffffffffffffffff
@cA01~tA01_GU182360.1_58623_58686_0_1_0_0_0:0:0_0:0:0_2c6/2
CTGTCTCAATAAACAAAAGAACAAACAAAAAATAGATTTCATGCACAGATGCTTCCCAATGGACCATTCATTTATAGATCCACTTGTGCGTTCATTTTCTGCCCTCCCATTTAACCATCTGCAATATCAGTGTCCCAAGGGCAGAGGCCA
+
ffffffffffffffffffffffffffffffffffffffffffffffffffffffffffffffffffffffffffffffffffffffffffffffffffffffffffffffffffffffffffffffffffffffffffffffffffffff
@cA01~tA01_GU182360.1_114824_115078_0_1_0_0_0:0:0_0:0:0_2c7/2
TATTCTTCCCACCACAGCACCCATTTCCCTGTATTCAATCCCCCTTTACCCCAAATACAGTTAGGGCCTGCATGATGGGACCCTCAAGGACATGCCTACCAGAAGCTCTGGGATTCAGGAGGTGGGACAAGGAGAATCCCAGACAGGAGC
+
ffffffffffffffffffffffffffffffffffffffffffffffffffffffffffffffffffffffffffffffffffffffffffffffffffffffffffffffffffffffffffffffffffffffffffffffffffffff
@cA01~tA01_GU182360.1_77199_77291_0_1_0_0_0:0:0_0:0:0_2c8/2
AAGAAATCAATCTTTTCATAGACCCTTTATCTAAAATAGAATAGTAGGTGCCATGACATTTCATCCTTTCATCTTGAATTATTTACTTTTCTACATGAACCAATCCATTCTTCTGTGTGCATGTGTGTGTGTGTGTGTGTGTAGTTTATC
+
ffffffffffffffffffffffffffffffffffffffffffffffffffffffffffffffffffffffffffffffffffffffffffffffffffffffffffffffffffffffffffffffffffffffffffffffffffffff
@cA01~tA01_GU182360.1_82695_82879_0_1_0_0_0:0:0_0:0:0_2c9/2
TTCATGAGAGACTCCCAGGATCTCCTCTTACTAGTTCATGAGAGACTCCCAGGATCTCCTCTTACTAGTTCATGAGAGACTCCCCCCAGGCCTTCCCATGGTCAGCCCATCAGCCCACCCTCTGTGCTGCCTCCCTCCCATTTCCGGAAA
+
ffffffffffffffffffffffffffffffffffffffffffffffffffffffffffffffffffffffffffffffffffffffffffffffffffffffffffffffffffffffffffffffffffffffffffffffffffffff
@cA01~tA01_GU182360.1_80490_80335_1_0_0_0_1:0:0_0:0:0_2ca/2
AAAGAACCTGGGAAGGAGAGAGATTGAAGAGATGTTGGTCAAAGGATGCAAAATTTCAGTTAGAAGAAATCGGTTCAAGAGATCTATTGTATGTCTTGGTGACTCCATTTAATAGCAACATATGGTGTATTGAACATTACTAAGAGATTA
+
ffffffffffffffffffffffffffffffffffffffffffffffffffffffffffffffffffffffffffffffffffffffffffffffffffffffffffffffffffffffffffffffffffffffffffffffffffffff
@cA01~tA01_GU182360.1_124088_124288_0_1_0_0_0:0:0_0:0:0_2cb/2
TTATTATATTTATGCATTTCTTATTTTTATTTTTTGAGACGGAGTCTCCTTGTGTCACCCAGGCTGGAGTGCAGTGATGCAATCTCCACTCACTGCAACCTCCACCTCCTGGGTTGAAGTCATTCTCCTGCTTCATCCTCCAGAGTAGGA
+
ffffffffffffffffffffffffffffffffffffffffffffffffffffffffffffffffffffffffffffffffffffffffffffffffffffffffffffffffffffffffffffffffffffffffffffffffffffff
@cA01~tA01_GU182360.1_57342_57275_1_0_0_0_0:0:0_0:0:0_2cc/2
TATTTTGCTTACTACAGCTCTGTAACATATTTTGAGATCAGGTAGTGTGATGCTCCTGTTTTCTCTTTATATCTTGAAGTCTCAAGACAGTGGGTGTCATATAAAAAAATTATGGAAAAAAGGATCCCAGGACTCCCAGGGCTCAATATT
+
ffffffffffffffffffffffffffffffffffffffffffffffffffffffffffffffffffffffffffffffffffffffffffffffffffffffffffffffffffffffffffffffffffffffffffffffffffffff
@cA01~tA01_GU182360.1_34773_35028_0_1_0_0_0:0:0_0:0:0_2cd/2
CCCAGGGTCCCCTCTTCCTAGTTTATGAGAGGCTCCCTGACAGGACTTCCCTCCTGTTTCAGGAAAATCCTCTTATGTGGGGAGATGACACCCTAAGGTTTGGAGAAGGACTCACCCTCATGTGGCCAGGCCCCCTGCAGCAAGAAGAAC
+
ffffffffffffffffffffffffffffffffffffffffffffffffffffffffffffffffffffffffffffffffffffffffffffffffffffffffffffffffffffffffffffffffffffffffffffffffffffff
@cA01~tA01_GU182360.1_130279_130413_0_1_0_0_0:0:0_0:0:0_2ce/2
AGACCGCAGCCACACTGCAGCCCCTACCGTCACGGAAACGCTGGAGGGTGTCAGTTATACCTTTGTCCTCAGAGGACCTGCTGTTCCTAGCACTGCTTCCCTCTCTTTCTCTGCTGCTGACACCACTTCCTCCCTGCACACCCCAGCTTG
+
ffffffffffffffffffffffffffffffffffffffffffffffffffffffffffffffffffffffffffffffffffffffffffffffffffffffffffffffffffffffffffffffffffffffffffffffffffffff
@cA01~tA01_GU182360.1_97118_97266_0_1_0_0_0:0:0_0:0:0_2cf/2
TAATCTGCCATGGAAGATGGGAACGTGGATTCTGTCTTCTTTGTATAGCATGAAATTGTTAAACCTATGACGATAGTGACACCGAAGAGTCACGTGTCCTCCTCGAGGCACCACAGCGCTGGGCCAGGCAGACAGGAAGGGCTTGTCCTG
+
ffffffffffffffffffffffffffffffffffffffffffffffffffffffffffffffffffffffffffffffffffffffffffffffffffffffffffffffffffffffffffffffffffffffffffffffffffffff
@cA01~tA01_GU182360.1_2566_2476_1_0_0_0_0:0:0_0:0:0_2d0/2
TATTAAACTGCAATCCAAAAGAATAAAATAGAGCTATAAAATTCAATATGTATATGGTGTCATAGAAACACAAATGTGAGAAAAAGAAAGAAAAATACAAAATTTATATTTTTTAAAATTTGAAACAACTATATATGTGAGTGCTTAGGG
+
ffffffffffffffffffffffffffffffffffffffffffffffffffffffffffffffffffffffffffffffffffffffffffffffffffffffffffffffffffffffffffffffffffffffffffffffffffffff
@cA01~tA01_GU182360.1_19988_19785_1_0_0_0_0:0:0_1:0:0_2d1/2
GATTAGAGCAGTCCAGTGGAAGTCTTCACCAGTTTTGAAGGTGGAGGAAGGCCAAGATCCATGAATGCAGGTGGCCTATAGAGGCTGGAAAAGTCAAGGAACTGATTCTCCAGAGTCTCCAGAGGGAACAAAGCCCTGCAGATGCCTTGA
+
ffffffffffffffffffffffffffffffffffffffffffffffffffffffffffffffffffffffffffffffffffffffffffffffffffffffffffffffffffffffffffffffffffffffffffffffffffffff
@cA01~tA01_GU182360.1_64878_65116_0_1_0_0_0:0:0_0:0:0_2d2/2
GTGCTGCCGGTGCAGACAGGCGGCCGCGCCCCAGCTCAGCTCAGCAGCGCACAGGATGTTATTTGGCGCCCTGCCCATGCAGCTTACATGTTGACTACATCATGGGAGGGTGACGTACGCAGGCTCTTTCTACCTTGCATGAGGCCCAGT
+
ffffffffffffffffffffffffffffffffffffffffffffffffffffffffffffffffffffffffffffffffffffffffffffffffffffffffffffffffffffffffffffffffffffffffffffffffffffff
@rand_0_0_0_0_1_1_0:0:0_0:0:0_2d3/2
GATGAGACCTGGGCCAATGCGCCGTGGAGTGCTGTTCGAATCTGCCCGGGGGATAGGCTCGTTTCTGCTGAACTAAATAGTACGAAGACTTGGACATGCGTTTTCACGGACTTTTTCCCGGGAGTCTCTAGGCTTGCCTTTGCGTCCGCG
+
ffffffffffffffffffffffffffffffffffffffffffffffffffffffffffffffffffffffffffffffffffffffffffffffffffffffffffffffffffffffffffffffffffffffffffffffffffffff
@cA01~tA01_GU182360.1_91412_91341_1_0_0_0_1:0:0_1:0:0_2d4/2
CTAAAGCACTGCATGATGTTCTCCTCCAGGAAGAACAGGAAGACAGCCCAGGCTGTTCTGAGACGTTCCTCCTGATCTCAGGATGTTGCTGTCTTAGCCTATTTTTGTTGCTATAAAAGTACACTTGAGCCTGGGTATCTTCTAAAGAAA
+
ffffffffffffffffffffffffffffffffffffffffffffffffffffffffffffffffffffffffffffffffffffffffffffffffffffffffffffffffffffffffffffffffffffffffffffffffffffff
@cA01~tA01_GU182360.1_93427_93212_1_0_0_0_1:0:0_0:0:0_2d5/2
CCTCTCCAACCTAACTGGCTTACTTCCTAGTCTACTTGAGGCTGCAATCACACTGAGGAACTCACAATTCCAAACATACAAGAGGCTCTCTCTTAACACGGCACTTAGACACGTGCTGTTCCACCTTCCCTCGTGCTGTTCCACCTTTCC
+
ffffffffffffffffffffffffffffffffffffffffffffffffffffffffffffffffffffffffffffffffffffffffffffffffffffffffffffffffffffffffffffffffffffffffffffffffffffff
@cA01~tA01_GU182360.1_62437_62286_1_0_0_0_0:0:0_0:0:0_2d6/2
AACTGAGGGACCTCAGCCACCTATGGTCTCCCCCTGTATGTTGGTATCTGCTTATGAAATGAGGACCCAGAAGTGCCCTCCGAGCTGTTTTGTTGACTTCCATCTTCTACAGATGCTGCGGTAATGGACCAAGAGTCTGCAGGAAACAGA
+
ffffffffffffffffffffffffffffffffffffffffffffffffffffffffffffffffffffffffffffffffffffffffffffffffffffffffffffffffffffffffffffffffffffffffffffffffffffff
@cA01~tA01_GU182360.1_100434_100631_0_1_0_0_1:0:0_0:0:0_2d7/2
CACTCGGGTCTGACCACTCGTAGGGAGAGTGACGGAAAGAGCCGAAGCATCTGTAGGTCCCTCCGTGGGTGGCAGGGCCCAGAGGGAAATCTGCCTGGAATGTTCTGTTGACCTTGCGCACTGCAGGGAGCCTACGTTCATGGGCTCCCC
+
ffffffffffffffffffffffffffffffffffffffffffffffffffffffffffffffffffffffffffffffffffffffffffffffffffffffffffffffffffffffffffffffffffffffffffffffffffffff
@cA01~tA01_GU182360.1_83823_83613_1_0_0_0_0:0:0_0:0:0_2d8/2
CCCAGGTGTGGTAGGAGCCTTAGAAAGAAGAAATGGGGAGAATCTTCTGAGCACAGGGAGGGAGGGGCAGCTCAACATACTCCTCTCTGAGGCGGCATCTCCTTCTCCCCAAGGTGGTCAGGACAAGCCCTTCTGCTCTGCCTGGCCCAG
+
ffffffffffffffffffffffffffffffffffffffffffffffffffffffffffffffffffffffffffffffffffffffffffffffffffffffffffffffffffffffffffffffffffffffffffffffffffffff
@cA01~tA01_GU182360.1_127527_127379_1_0_0_0_0:0:0_1:0:0_2d9/2
CATACAAGAGGCTGCCTCTTAACACAGCACTTAGACACGTGCTGTTCCAACTCCCTTCAGACTATCTTTCAGCCTTCTGCCAGCAGTAAAACTTATAAATTTTTTAAATAATTTCAATGTAGTTTTCCCGCCTTCAAATAAACATGTCTG
+
ffffffffffffffffffffffffffffffffffffffffffffffffffffffffffffffffffffffffffffffffffffffffffffffffffffffffffffffffffffffffffffffffffffffffffffffffffffff
@cA01~tA01_GU182360.1_115163_115427_0_1_0_0_0:0:0_0:0:0_2da/2
AATCAAGGCATCTGCAGGGCTGTGTTCCCTCTGGAGACTCAGGAGAATCAGTTACTTGACTTTCCCAGCCTCTATAGGCCACCTGCATTCATGGCTTATGGCCTTCATCCACCTTCAAAGCTAATGGAGTCTCCCACTACGCTGCTCTAA
+
ffffffffffffffffffffffffffffffffffffffffffffffffffffffffffffffffffffffffffffffffffffffffffffffffffffffffffffffffffffffffffffffffffffffffffffffffffffff
@cA01~tA01_GU182360.1_128706_128816_0_1_0_0_0:0:0_0:0:0_2db/2
GAGGCGGAGGCTGCAGTGAGCTGAGCTCAAGCCACTGAACTCCAGCTTGGGTGACAGAGGAAGAGTCTGTCTCAAGAAAGAAAAAAAAAAGCAAACTAAATAACCTATAATAACAAATCAGAGAACTCAGGTTACCAAATTTTAAGGGGT
+
ffffffffffffffffffffffffffffffffffffffffffffffffffffffffffffffffffffffffffffffffffffffffffffffffffffffffffffffffffffffffffffffffffffffffffffffffffffff
@cA01~tA01_GU182360.1_129342_129240_1_0_0_0_0:0:0_1:0:0_2dc/2
GTAGTCACAACAATTTCCAGGAAGCCATGTTCCGCTCTTGAGCGAGCACCCACTGGGCCTCATGCAAGGTAGAAAGAGCCAGCGTACGTCACCCTCCCATGATGTGGTCAACATGTAAACTGCATGGGCAGGGCGCCAAATAACATCCTG
+
ffffffffffffffffffffffffffffffffffffffffffffffffffffffffffffffffffffffffffffffffffffffffffffffffffffffffffffffffffffffffffffffffffffffffffffffffffffff
@cA01~tA01_GU182360.1_59943_60077_0_1_0_0_0:0:0_0:0:0_2dd/2
AGGCTCATTGCCTAATGGATAAGATAAAGGATCAAAGAAGTAATTATAGAGAAATAGAAAAACGATGATTGGAATTCAGGTGCCTTTGTCATTCGTGTGTGTTTTATTATATTTATGTATTTCTTATTTTTATTTTTTGAGATAGAGTCT
+
ffffffffffffffffffffffffffffffffffffffffffffffffffffffffffffffffffffffffffffffffffffffffffffffffffffffffffffffffffffffffffffffffffffffffffffffffffffff
@cA01~tA01_GU182360.1_100575_100308_1_0_0_0_0:0:0_0:0:0_2de/2
CAGGGTGGGGAAGTGAGGTCATAGACCTAGAGAGACAGAAAAGGTAGAAGGAGGAAACAGATATGAAGAGAGATGGGGTGGAGGGTGAGAGAGAGAGAGAGAGCATTAGGTCATAGAGCAGGGGAGTGAGTTCTCAGCTCAGGTATGAGG
+
ffffffffffffffffffffffffffffffffffffffffffffffffffffffffffffffffffffffffffffffffffffffffffffffffffffffffffffffffffffffffffffffffffffffffffffffffffffff
@cA01~tA01_GU182360.1_33635_33717_0_1_0_0_0:0:0_0:0:0_2df/2
CCCTGCCCATGCAGTTTACATGTTGACCACATCATGGGAGGGTGACGTACGCAGGCTCATTCTACCTTGCATGAGGCCCAGTGGGTGCTCGCTCAAGAGCGGAACACGGCTTCCTGGAAATTGTTCTCACTAGAATTTACACCTAGCGTC
+
ffffffffffffffffffffffffffffffffffffffffffffffffffffffffffffffffffffffffffffffffffffffffffffffffffffffffffffffffffffffffffffffffffffffffffffffffffffff
@cA01~tA01_GU182360.1_117711_117549_1_0_0_0_0:0:0_0:0:0_2e0/2
GAGAATGATGGAAGAGAGCAGAGAAAACCACTAAAATTAGAGTCCTGAGGGCGAGGCACAAGGGCATAGAAAGATGGAGATGTGGGGATGAATTGCAGAGATTCCAAAGAGAACTAGAGAGACCGAGAGGCAGAGCAAGACAGATGATAG
+
ffffffffffffffffffffffffffffffffffffffffffffffffffffffffffffffffffffffffffffffffffffffffffffffffffffffffffffffffffffffffffffffffffffffffffffffffffffff
@cA01~tA01_GU182360.1_48463_48600_0_1_0_0_0:0:0_0:0:0_2e1/2
AGACAGGCAGCCGCGACCGAGCTCAGCTCAGCAGCGCACAGGATGTTATTTGGCGCCCTGCCCATGCAGTTTACATGTTGACCACATCATGGGAGGGTGACGTACGCAGGCTCTTTCTACCTTGCATGAGGCCCAGTGGGTGCTCGCTCA
+
ffffffffffffffffffffffffffffffffffffffffffffffffffffffffffffffffffffffffffffffffffffffffffffffffffffffffffffffffffffffffffffffffffffffffffffffffffffff
@cA01~tA01_GU182360.1_34797_34698_1_0_0_0_0:0:0_1:0:0_2e2/2
GGATTGGCGATATGGGCCTATGATGGAAATATCGGCCTGGAGTGGAGATATGGGCCTGGAGTGGAGATACAGGCCTAGGGTGGAAATATTGGCCTGGTGTGGAGATATGGGCTTGTGGTGGGGATATGGGCTTGTGGTGGGGATCTGGGC
+
ffffffffffffffffffffffffffffffffffffffffffffffffffffffffffffffffffffffffffffffffffffffffffffffffffffffffffffffffffffffffffffffffffffffffffffffffffffff
@cA01~tA01_GU182360.1_104705_104821_0_1_0_0_0:0:0_0:0:0_2e3/2
GGTATCCTGAATGATTTCCGGGAGATTATGATGGATTTTCATCTTGGTGAACCCAATAGAATCCCCAAGTTTTCAAAAGATAAGGAAGAAGGGAGAGCAGCATTCAGAGAAAGAGGTGTGGTAAGGAAGAAGGGTCTGAGTGATGCCATG
+
ffffffffffffffffffffffffffffffffffffffffffffffffffffffffffffffffffffffffffffffffffffffffffffffffffffffffffffffffffffffffffffffffffffffffffffffffffffff
@cA01~tA01_GU182360.1_130706_130944_0_1_0_0_0:0:0_0:0:0_2e4/2
GCCGTGGAAGATGGGAACGTGGCTTCTGTCTTCTTTGTACAGCATGAAATTGTTAAACCCACGACGATAGTGACACTGAAGAGCCACGTGTCCTCCTCGAGGCACCACAGTGCTGGGCCGGGCAGACAGGAAGGGTTTGTCCTGACCACC
+
ffffffffffffffffffffffffffffffffffffffffffffffffffffffffffffffffffffffffffffffffffffffffffffffffffffffffffffffffffffffffffffffffffffffffffffffffffffff
@cA01~tA01_GU182360.1_77653_77817_0_1_0_0_0:0:0_0:0:0_2e5/2
ATTGTGATTGAGTTTTAGGAGTTGTCTGTATATTCTGGATGTTAATCCCTTACAGGTGGTGTGGTTTGAAAACATTTTCTCCCATTCTGTGGGTTGTCTTTTTACTTTGATAATATCGTCTTAAAAGTTCTTTTTCCTTGCCATGTGAAG
+
ffffffffffffffffffffffffffffffffffffffffffffffffffffffffffffffffffffffffffffffffffffffffffffffffffffffffffffffffffffffffffffffffffffffffffffffffffffff
@cA01~tA01_GU182360.1_128964_129126_0_1_0_0_0:0:0_0:0:0_2e6/2
AGCGGAACATGGCTTCCTGGAAATTGTTGTGACTACAATTGCCACCTTGCATCCTTCACTATGACCAGACTCAAAAGACGTCTCAGATCCAACCTCTCACACATGAGGTGATTGAATTCTGTGCTTACATTAAAGACTTTTGATGTATTT
+
ffffffffffffffffffffffffffffffffffffffffffffffffffffffffffffffffffffffffffffffffffffffffffffffffffffffffffffffffffffffffffffffffffffffffffffffffffffff
@cA01~tA01_GU182360.1_27733_27536_1_0_0_0_1:0:0_1:0:0_2e7/2
TTGTTCTTTTGTTTATTGAGACAGAGTCGCCCTCTGTCTTCCAGGCTACAGTGCAGTGTCACGATCTTGGCTCACTGCAACCTGCGTCTCCTGGATTCAAGTGATTCTCCTGCCGCCGCCTCTCGAGTAGCTGGGATTACAGGCAACTGC
+
ffffffffffffffffffffffffffffffffffffffffffffffffffffffffffffffffffffffffffffffffffffffffffffffffffffffffffffffffffffffffffffffffffffffffffffffffffffff
@cA01~tA01_GU182360.1_14278_14145_1_0_0_0_0:0:0_0:0:0_2e8/2
TAGCTTCTTATTGGTGTCTTGTCTTCCTCCAGGTAACTCCAGACACCTGCACGTTCTGATTGGGACCTCAGTGGTCATCATCCCCTTTGCTATCCTCCTCTTCTTTCTCCTTCATCGCTGGTGTGCCAACAAAAAGAGTAAGTCTCACGA
+
ffffffffffffffffffffffffffffffffffffffffffffffffffffffffffffffffffffffffffffffffffffffffffffffffffffffffffffffffffffffffffffffffffffffffffffffffffffff
@cA01~tA01_GU182360.1_15604_15537_1_0_0_0_0:0:0_0:0:0_2e9/2
AGTAAACATGTCTGCCCTCATGGTTTCGTCAATGGGACTCTTTTCTTGCCTAAGGCTTCCGGTGTTATCATTACCACGTCCACATAACCCCATCTGTTCTCCGCTGGGTTCTCACCCCTGGACTCTGAGCTTCTGGAAGCAGGGTGGAGC
+
ffffffffffffffffffffffffffffffffffffffffffffffffffffffffffffffffffffffffffffffffffffffffffffffffffffffffffffffffffffffffffffffffffffffffffffffffffffff
@cA01~tA01_GU182360.1_42216_42092_1_0_0_0_0:0:0_1:0:0_2ea/2
TTCCCTGCACTGTTTATTGAAAAGAATGTCCTTTCCTGATTGTGAGTTCTTGGCACCTTTGTCAAAGTCCATTGGATGGGCTGGGCATGGTGGCTGACACCTGCAATTTCAGCACTTTGGGAGCCCGAGGTGGGTGGATCACCTGAGGCC
+
ffffffffffffffffffffffffffffffffffffffffffffffffffffffffffffffffffffffffffffffffffffffffffffffffffffffffffffffffffffffffffffffffffffffffffffffffffffff
@cA01~tA01_GU182360.1_57526_57786_0_1_0_0_0:0:0_1:0:0_2eb/2
AAAACACCTTGCCCTCATCAGATGTTCCCTTCCCTTCCCTCTCTCAAGTCTCCAGGAATTTACCCTCCAGTTAGGAATGCAGGTAGAACAAACATTGCATTTTTCCTGAGAAGGATGTCAGATTGGCAATCATTCTTCTAGCTTGTAGGA
+
ffffffffffffffffffffffffffffffffffffffffffffffffffffffffffffffffffffffffffffffffffffffffffffffffffffffffffffffffffffffffffffffffffffffffffffffffffffff
@rand_0_0_0_0_1_1_0:0:0_0:0:0_2ec/2
TAATGGGCCTTGGCGCACGGAAGAGAATAATTCCGGTCATTAGAGCTAACGGCGCTAGCGATCGAGTTCCGCTAAATTCGACCGGTTTCTGCTGGGATGTTTGAATACCCTCCTCGAGTTGGCGCGGTAGCCCACTTACCTAGGCTCCAG
+
ffffffffffffffffffffffffffffffffffffffffffffffffffffffffffffffffffffffffffffffffffffffffffffffffffffffffffffffffffffffffffffffffffffffffffffffffffffff
@cA01~tA01_GU182360.1_20147_20256_0_1_0_0_0:0:0_0:0:0_2ed/2
TGGTGCCAGCTTCCATAGGCTGGCTCCTGGTGCTGGTTGGAGGAGTATCAACCCCTCCCTATGTGGATGGAGCCTGGTGGTGGCATCATCATCCCACCCTTGCTGATCTCAGGGTAGCCAACCTTCTCCTTGTTTGGTTTCTTTAATTAA
+
ffffffffffffffffffffffffffffffffffffffffffffffffffffffffffffffffffffffffffffffffffffffffffffffffffffffffffffffffffffffffffffffffffffffffffffffffffffff
@cA01~tA01_GU182360.1_72675_72579_1_0_0_0_0:0:0_0:0:0_2ee/2
TTTCTATTAGTATAAATTTATGAGGTACACTTGTAATTTTGTGACATGAGTATGTTGCAGAGTAGTGAAGTCAGGACTTTTACTATATCCATCACCCAAATACCGTACATTGTACTCATTAAGCAAATTCTCATCACTCACCCACGTCCC
+
ffffffffffffffffffffffffffffffffffffffffffffffffffffffffffffffffffffffffffffffffffffffffffffffffffffffffffffffffffffffffffffffffffffffffffffffffffffff
@cA01~tA01_GU182360.1_91840_91641_1_0_0_0_0:0:0_0:0:0_2ef/2
GGGAGAAAGGGGGTGTGATGGAGCTTCCAAGCTCTTTTTAAGAATCAACTCTCCAGGGTACTAATAGAGGGAGAACTTGCTAAACCCGTCCTCTGGGGACAGCATTAATCTATTCATGATGGATCCACCCCCATGACCAAAACACCCCTC
+
ffffffffffffffffffffffffffffffffffffffffffffffffffffffffffffffffffffffffffffffffffffffffffffffffffffffffffffffffffffffffffffffffffffffffffffffffffffff
@cA01~tA01_GU182360.1_99400_99548_0_1_0_0_0:0:0_1:0:0_2f0/2
TCCATCATTCTCTCCATTCTGCCCTCTTTTCTTTCTTTTTATGTGTCTGTGAATCTCTTAATCTCCTTCTTCTGGCTCATTTTGTGTGTGTTTATGTCTTTGTTTTTTGGTGTCCCTGATTTTTCTCTGTGTCTCTCAGCGATCCTGTCA
+
ffffffffffffffffffffffffffffffffffffffffffffffffffffffffffffffffffffffffffffffffffffffffffffffffffffffffffffffffffffffffffffffffffffffffffffffffffffff
@cA01~tA01_GU182360.1_59200_59363_0_1_0_0_0:0:0_1:0:0_2f1/2
GCACCTGGGCCTCCCTTATTTTCATGTCAGTCATATTAATCATGTAGGGATTCCTGGTTACCCCGAGGTGAATCCAATGGCTGTGAGTGTCAAACACACACTCCTTGTGGCTCCTTAGTTTCCTGTGTACCCAGTGTGCTCTCCGTCTCT
+
ffffffffffffffffffffffffffffffffffffffffffffffffffffffffffffffffffffffffffffffffffffffffffffffffffffffffffffffffffffffffffffffffffffffffffffffffffffff
@cA01~tA01_GU182360.1_10546_10375_1_0_0_0_0:0:0_0:0:0_2f2/2
TGCACACGACACTTCCACTCACTCACTCGTTCAGCCAATGCCCCATGCTCTGGCTGTGCAGTGTGGAATCTTTTCCTATTGTTGCCATAACAAATTTCCACAAGCTTCGTGGATGAAAACATGTTTTTCTTAATTATCTCACAGTGCTGT
+
ffffffffffffffffffffffffffffffffffffffffffffffffffffffffffffffffffffffffffffffffffffffffffffffffffffffffffffffffffffffffffffffffffffffffffffffffffffff
@cA01~tA01_GU182360.1_103662_103818_0_1_0_0_0:0:0_1:0:0_2f3/2
CATGGGACAGGAGAGATGTGAGGAAATGAGGGTGCTTGTCCTCTACTCAATGGAAATCTTTGAGGTTGGTTCATGGCCAACACTCTGTTATCTAATGTTGGACCCTGGGAGTCTTGGGATCCTCTTATCCATAATTTTTGTGTGCGATGC
+
ffffffffffffffffffffffffffffffffffffffffffffffffffffffffffffffffffffffffffffffffffffffffffffffffffffffffffffffffffffffffffffffffffffffffffffffffffffff
@cA01~tA01_GU182360.1_85107_85150_0_1_0_0_0:0:0_0:0:0_2f4/2
CCCTCACACCATGCTGCATCTTCTCTCCACATCTGTCCATGCTTCTCTCCATCATCAGCAGGAAGCTCCTCAGCTAAGGCTCTAGGACCATAGGACATGGGACAGACATTGGCTTTCCTCACCTGTGACAGAAACAGGCAGTGGGTCACT
+
ffffffffffffffffffffffffffffffffffffffffffffffffffffffffffffffffffffffffffffffffffffffffffffffffffffffffffffffffffffffffffffffffffffffffffffffffffffff
@cA01~tA01_GU182360.1_81596_81504_1_0_0_0_0:0:0_0:0:0_2f5/2
TCTTAGTATTTTTTGTGGATTTTTGCATCTATGCTCATCAGGAATATTGGCATGTAGTTTTCTTTTGTTTAATATTCTTTTCTGTCTTTAGTATCAGGGTGATGCCAGCCTTATAGAATGAGTAAAGGCCACCCTGGGCAAACAGTGAGA
+
ffffffffffffffffffffffffffffffffffffffffffffffffffffffffffffffffffffffffffffffffffffffffffffffffffffffffffffffffffffffffffffffffffffffffffffffffffffff
@cA01~tA01_GU182360.1_5112_4928_1_0_0_0_0:0:0_1:0:0_2f6/2
GAGGGGCGGCTCCACATCCTCCTCTCTAAGGTAGTGCCTCCTTCTCCCCCAGGTGGTCAGGACAAGCCCTTCCTCTCTGCCAGGCCCGGCACTGTGGTGTCTGAAGGACAACATGTGACTCTTCAGTGTCGCTCTCGTCTTGGGTTTAAC
+
ffffffffffffffffffffffffffffffffffffffffffffffffffffffffffffffffffffffffffffffffffffffffffffffffffffffffffffffffffffffffffffffffffffffffffffffffffffff
@cA01~tA01_GU182360.1_102962_103053_0_1_0_0_0:0:0_0:0:0_2f7/2
ATCAAATGAAAATGGATTAAAAACATGAGTCTAAGGCCTGAACCTATGAAACATGTAGAAGAAAATAATGGGGAAGACATTTGTCTGACGAAAGACATTTTGTTTAAAACCTTCAAAACACAAGTAATCAAAGCAAAAAATAGACCATTA
+
ffffffffffffffffffffffffffffffffffffffffffffffffffffffffffffffffffffffffffffffffffffffffffffffffffffffffffffffffffffffffffffffffffffffffffffffffffffff
@cA01~tA01_GU182360.1_71680_71814_0_1_0_0_0:0:0_0:0:0_2f8/2
AACTGAAAGACAAAAGGGCAAAGAAAGCTTTTCTCACTGACCCTAAAGGAAATTCTGATGACCGTGCCTCAAAGATAAAGAAAGTGAAACCAGATGGGGTGTCGAAGATTCTGACAATAACTAAGAGCAGAGGAAGAACTAAAAATATGG
+
ffffffffffffffffffffffffffffffffffffffffffffffffffffffffffffffffffffffffffffffffffffffffffffffffffffffffffffffffffffffffffffffffffffffffffffffffffffff
@cA01~tA01_GU182360.1_25401_25293_1_0_0_0_0:0:0_0:0:0_2f9/2
GAAGTTGCTTAGTTTGAGGTAATCCCAATGGTCTATTTTTGCTTCGATTACTTGTGTTTTGAAGGTTTAAAACAAAATGTCTTCCTTCAGACAAATGTCCTGGAGCATTTCCCCAATATTTTCTTCTACGTGTTTCATAGGTTCAGGCCT
+
ffffffffffffffffffffffffffffffffffffffffffffffffffffffffffffffffffffffffffffffffffffffffffffffffffffffffffffffffffffffffffffffffffffffffffffffffffffff
@cA01~tA01_GU182360.1_2451_2255_1_0_0_0_1:0:0_0:0:0_2fa/2
ATTTTGGCACTTCCTGGTTAAGCTCAACACCAACTTGCACCCAAAACCAATAATTTCATTTCTAGGTAAATATGTCTAATTAATTCAGCATATGTATGCAAGGGATCACACAGAAACACGATTATCAAGGCCCGAGTTATAAAAGAGAAA
+
ffffffffffffffffffffffffffffffffffffffffffffffffffffffffffffffffffffffffffffffffffffffffffffffffffffffffffffffffffffffffffffffffffffffffffffffffffffff
@cA01~tA01_GU182360.1_108402_108124_1_0_0_0_0:0:0_1:0:0_2fb/2
ACGTTCCATGGTTACTATGAGAGCTATAACTGAGAAAGCAGGAGGAAGCTAGGTCTCCCGCCATCTGAGTGCTTGTCCGAAAGAGATGCTGTAAGTGGTTACCTGTCAATCAAGAAATGCAAGACAATTCATATAGAGAAACTGCTATGA
+
ffffffffffffffffffffffffffffffffffffffffffffffffffffffffffffffffffffffffffffffffffffffffffffffffffffffffffffffffffffffffffffffffffffffffffffffffffffff
@cA01~tA01_GU182360.1_108331_108477_0_1_0_0_0:0:0_0:0:0_2fc/2
GCAGGGGACATGAGGATACAGTTCAGAATCAGGCAACGGTCTGTGAGCTGAAGGCAGGGGCAGGGAGTCTGGTGCTCTCTCTAGAAAGTCCTGCCTCTGTGGCTCCTGTCTTGGGCCAGGGACCATCCTGCCAGTGAGGAACACACAGCT
+
ffffffffffffffffffffffffffffffffffffffffffffffffffffffffffffffffffffffffffffffffffffffffffffffffffffffffffffffffffffffffffffffffffffffffffffffffffffff
@cA01~tA01_GU182360.1_116778_116960_0_1_0_0_0:0:0_0:0:0_2fd/2
AGTCAGCATGGAAGGACACCTCTGTCTGGGACATGTCTGTCTGTCTCCTTTAACTCTTTCTGTCTTTTCTAACTCCCGGTATGGCCCCTGTGTTTGTCCTCTGTTATGACACCTGGTCTGTACTTGTGTCTCTTGTTTCTCTGTCTCTGT
+
ffffffffffffffffffffffffffffffffffffffffffffffffffffffffffffffffffffffffffffffffffffffffffffffffffffffffffffffffffffffffffffffffffffffffffffffffffffff
@cA01~tA01_GU182360.1_15198_15130_1_0_0_0_0:0:0_0:0:0_2fe/2
CCGGGTTGCCAGCTCCCATGTACCAGCAGCTGGACTCTGAAGGCGTGAGTCTGCATCTTAGGGCATCGCTCTTCCTCACACCACGAATCTGAACATGCCTCTCTCTTGCTTACAAATGTCTAAGGTCCCCACTGCCTGCTGGAGAGAAAA
+
ffffffffffffffffffffffffffffffffffffffffffffffffffffffffffffffffffffffffffffffffffffffffffffffffffffffffffffffffffffffffffffffffffffffffffffffffffffff
@cA01~tA01_GU182360.1_64835_64947_0_1_0_0_0:0:0_0:0:0_2ff/2
GAACACGGCTTCCTGGAAATTGTTCTCACTAGAATTGGCACCTCACGTCCTTCACTATGACCAACTCACAACACGTCTCAGATCCAACCTCCCGAACACAAGATGCCTAAAATCTGTGCTAACGTGAAAGACTTTTCATGTATTTTTATC
+
ffffffffffffffffffffffffffffffffffffffffffffffffffffffffffffffffffffffffffffffffffffffffffffffffffffffffffffffffffffffffffffffffffffffffffffffffffffff
@cA01~tA01_GU182360.1_95415_95274_1_0_0_0_0:0:0_0:0:0_300/2
CGCTCTTGAGCGAGCACCCACTGGGCCTCACGCAAGGTAGAAAGAGCCTGCGTACGTCACCCTCCCATGATGTGGTCAACATGTAAACTGCATGGGCAGGGCGCCAAATAACATCCTGTGCGCTGCTGAGCTGAGCTGGGGCGCGGCCGC
+
ffffffffffffffffffffffffffffffffffffffffffffffffffffffffffffffffffffffffffffffffffffffffffffffffffffffffffffffffffffffffffffffffffffffffffffffffffffff
@rand_0_0_0_0_1_1_0:0:0_0:0:0_301/2
AGGACTCTTTTGGATACACTTGCCGAGCCTGCGTAACTCGCGAATCCAGTGTAACGTGGAGGGTGGTATGGCCTTAGCTCCGATCATAGCGTCATGGAAGTGAACAGTTGGTCTACGCCTGCGTCCTATCAGCCCTCAAAGCTGACGGGA
+
ffffffffffffffffffffffffffffffffffffffffffffffffffffffffffffffffffffffffffffffffffffffffffffffffffffffffffffffffffffffffffffffffffffffffffffffffffffff
@cA01~tA01_GU182360.1_106611_106823_0_1_0_0_1:0:0_0:0:0_302/2
AGGGGAGCAGGAGCTAGTGCTGGTGCTGATCTCTCATTCCAAGATCTGGACTCACTCCAAGGAGTATTAGCATTTACCTCCCCATGATCTATCTGTATCTCCACAGGTGATTGGAAGTAGGGGTGAGATGGGGGATTTGGGTGAGGGGGC
+
ffffffffffffffffffffffffffffffffffffffffffffffffffffffffffffffffffffffffffffffffffffffffffffffffffffffffffffffffffffffffffffffffffffffffffffffffffffff
@rand_0_0_0_0_1_1_0:0:0_0:0:0_303/2
CCGCTAGGACGCACTTTGGTCAAATGTATGACTAGCTTTTTCCTCTCGGACTACTGCCTTGCATGTTACACATAATTAACTCAGGCCCACTACACCACGTGAGCCTCCATGGATCAGCATACAATTTGACCTCCTGTACCAGTCCACGTA
+
ffffffffffffffffffffffffffffffffffffffffffffffffffffffffffffffffffffffffffffffffffffffffffffffffffffffffffffffffffffffffffffffffffffffffffffffffffffff
@cA01~tA01_GU182360.1_114024_113860_1_0_0_0_2:0:0_0:0:0_304/2
TCTGTACAGCCGAGAGCACTGTTCTTGGGTGCAGGTAGGCACTGATGGTGAGTTTACCTTCGGCCCAGGAAGGGGCTGGCTATCAAGACTCACAGCCCAGTGGGGGCAGCAAGGAAGGCCTTGTTTGCCTGCAAATGGATCTTCCATCAT
+
ffffffffffffffffffffffffffffffffffffffffffffffffffffffffffffffffffffffffffffffffffffffffffffffffffffffffffffffffffffffffffffffffffffffffffffffffffffff
@cA01~tA01_GU182360.1_84609_84464_1_0_0_0_0:0:0_0:0:0_305/2
TCTCCCGAGTCTCCAGAGGGAATGCAGCCCTGCAGATGCATTGATTGTAGCCCAGGAAGAACAGGGTCTGATTTCTGTCTCCAGAAGTGGAAGGGGTCAGTGTGTTCTCTCCTGTCGCCATGTTTGTGATAATTTTCTCCAGCAACAACA
+
ffffffffffffffffffffffffffffffffffffffffffffffffffffffffffffffffffffffffffffffffffffffffffffffffffffffffffffffffffffffffffffffffffffffffffffffffffffff
@cA01~tA01_GU182360.1_83706_83858_0_1_0_0_0:0:0_0:0:0_306/2
TGACCATGATCACCAGGGGGTTGCTGGGTGCCGACCACTCAGTGGGGGAGTGCGGGTGAAAACCTCGACATCTGTAGGTCCCTGCGTGTGCTGGGGTCACAGGGCTAATGAGGAAACTGTTCCAGAATATTCTGTTGTAGAGCTCAGGGA
+
ffffffffffffffffffffffffffffffffffffffffffffffffffffffffffffffffffffffffffffffffffffffffffffffffffffffffffffffffffffffffffffffffffffffffffffffffffffff
@cA01~tA01_GU182360.1_112541_112452_1_0_0_0_1:0:0_1:0:0_307/2
TGGAGTGGAGTTATGGGCCTGGAGTGAAGTTATGGGCCTGGAGGTGGAGATATGGGCCTGGAGTGGAGATATGGGACTAGAGTGGAGATAGGGGCCTGGAGGTGTAGATCTGGGCCTGGAGTGGAGATATGGCCCTGGAGTGGAGATATG
+
ffffffffffffffffffffffffffffffffffffffffffffffffffffffffffffffffffffffffffffffffffffffffffffffffffffffffffffffffffffffffffffffffffffffffffffffffffffff
@cA01~tA01_GU182360.1_10412_10274_1_0_0_0_0:0:0_0:0:0_308/2
GGCTGTACTAATTTGCATTCGTATCAGCAGTGTACCAGATGCAACCCTGGTTGACTCAGCAGAGCAAGAGACGTGCAGTAAGAGAGAATTTAGCTTATTTATGCACACGACACTTCCACTCACTCACTCGTTCAGCCAATGCCCCATGCT
+
ffffffffffffffffffffffffffffffffffffffffffffffffffffffffffffffffffffffffffffffffffffffffffffffffffffffffffffffffffffffffffffffffffffffffffffffffffffff
@cA01~tA01_GU182360.1_43220_43094_1_0_0_0_0:0:0_0:0:0_309/2
TCTGACATCCTTCTCAGGAAAAATGCAATGTTTGTTCTGCCTGCATTCCTAACTGGAGGATAAATTCCTGGGGGCTTGAGAGAGGGAAGGGTAGGGAACATTTGATGAGGGCGAGGTGTTTTAGAGAAGTTCCACTTGCCCAGGAATGAA
+
ffffffffffffffffffffffffffffffffffffffffffffffffffffffffffffffffffffffffffffffffffffffffffffffffffffffffffffffffffffffffffffffffffffffffffffffffffffff
@cA01~tA01_GU182360.1_43310_43409_0_1_0_0_2:0:0_0:0:0_30a/2
TCGTTCTCCTGCTTCATCCTCAAGAGTAGGAGCTGGGATTACAGGGATGCACCACCATGCTCGGCTAATTTTTGTATTTTTCATAGAGACAGGGTTTCACCATTTTGGCCAGGCTGGTCTGGAACTCCTGACTTCAAGTGATCCACCCGC
+
ffffffffffffffffffffffffffffffffffffffffffffffffffffffffffffffffffffffffffffffffffffffffffffffffffffffffffffffffffffffffffffffffffffffffffffffffffffff
@cA01~tA01_GU182360.1_76306_76422_0_1_0_0_1:0:0_0:0:0_30b/2
GTTCACCATGGATGAATGAAGGTGAGGTCAGAGGTTTGGGAAATGGTCAAGAATGAGGTGAGAAGAGAGCTGTGGAGGCATGGCCCCGGGGAGCTTGGTACCCCCCCATATCCAGAGCCTGTCTGGTCCAGGAGAGTTCCCAACCCTGTG
+
ffffffffffffffffffffffffffffffffffffffffffffffffffffffffffffffffffffffffffffffffffffffffffffffffffffffffffffffffffffffffffffffffffffffffffffffffffffff
@cA01~tA01_GU182360.1_38873_38730_1_0_0_0_1:0:0_0:0:0_30c/2
ATGATAGATAATAGGTTAAAGATACATAGATGATGATTGATTGATTCATTAATAGATGAGACATAGAGATGATGATGATGAAGACAGATAGATAATACATAGAGATAGAGAGGCAGACAGAAGTCATAGAGAGAGAGATGATACATAGAT
+
ffffffffffffffffffffffffffffffffffffffffffffffffffffffffffffffffffffffffffffffffffffffffffffffffffffffffffffffffffffffffffffffffffffffffffffffffffffff
@cA01~tA01_GU182360.1_74137_74287_0_1_0_0_0:0:0_0:0:0_30d/2
AAATGACCATACTGCCTAAAGCAATCTACAGATTCAGTGCAATTCTTATATGAAAATAGTAACACCAGCTTTCACAGAATTAGAAAAAGCAATCCTAAAATTCATACAGAACCAAAAAAGATCCTAATAGAGAAAGCAATTCTAGGTGAA
+
ffffffffffffffffffffffffffffffffffffffffffffffffffffffffffffffffffffffffffffffffffffffffffffffffffffffffffffffffffffffffffffffffffffffffffffffffffffff
@cA01~tA01_GU182360.1_72895_72757_1_0_0_0_0:0:0_0:0:0_30e/2
GTCCGTCATTCCACACTCTACGTCCATATGTACACATTACTCCCCTCCCATGTAGAGTGAGAAGATGTGGTATTTGTCTTTCTGAGTGGTTTTATGTAAAATAATGGCGTCCAGCTCCATCTATGTTGCTGCAAAAGACATGGTTTTATT
+
ffffffffffffffffffffffffffffffffffffffffffffffffffffffffffffffffffffffffffffffffffffffffffffffffffffffffffffffffffffffffffffffffffffffffffffffffffffff
@cA01~tA01_GU182360.1_13299_13178_1_0_0_0_0:0:0_0:0:0_30f/2
AAACACCTCCTGGAATGCACCTGGGCCTATACCAATTCCTATCACTCACCGTCACTCCAGGGAGACAGAACACACAGAGAACACATTACACAGGCAGGTTCATTACTAACAGATAAGCAGCGAGTGACAACAGAAACCTACATTTCAATG
+
ffffffffffffffffffffffffffffffffffffffffffffffffffffffffffffffffffffffffffffffffffffffffffffffffffffffffffffffffffffffffffffffffffffffffffffffffffffff
@cA01~tA01_GU182360.1_21099_20874_1_0_0_0_0:0:0_0:0:0_310/2
TCTTCCTAGGAGTCCACAGAAAACCTTCCCTCCTGGCCCACCCAGGTCCCCTGGTGAAATCAGAAGAGACAGTCATCCTGCAATGTTGGTCAGATGTCAGGTTTCAGCACTTCCTTCTGCACAGAGAAGGGAAGTTTAAGGACACTTTGC
+
ffffffffffffffffffffffffffffffffffffffffffffffffffffffffffffffffffffffffffffffffffffffffffffffffffffffffffffffffffffffffffffffffffffffffffffffffffffff
@cA01~tA01_GU182360.1_80745_80619_1_0_0_0_0:0:0_0:0:0_311/2
TCCTCATTAATTAAATTTGTTTTGGCTTTTTTTTTGAGACGCAGTTTCACTGTTGTTGCCCAAGCTGAGGTGCAATGGCGTGATCTCCGCTCACTGCAACCTCTGCCTCCCAGGTTCAAGCGGTTCTCCTGACTCAGCCTCCCAAGCAGC
+
ffffffffffffffffffffffffffffffffffffffffffffffffffffffffffffffffffffffffffffffffffffffffffffffffffffffffffffffffffffffffffffffffffffffffffffffffffffff
@cA01~tA01_GU182360.1_65817_66052_0_1_0_0_0:0:0_0:0:0_312/2
CTGGAGACAGAAATCGGACCCTGTTTTTTGAGGGCTAAAATCAAGGCATCTGCAGGGCTGCGTTCCCTCTGGAGACCCAGGAGAATCAGTTCCTTGACTTTTCCAGCCTCTATAGGCCACCTGCATTCATGGCTCATGGCCTTCCTCCAC
+
ffffffffffffffffffffffffffffffffffffffffffffffffffffffffffffffffffffffffffffffffffffffffffffffffffffffffffffffffffffffffffffffffffffffffffffffffffffff
@cA01~tA01_GU182360.1_7918_8010_0_1_0_0_0:0:0_0:0:0_313/2
TGGTTGACTTGATCTTCCTCTTTCTTTAATTCTGAGTCTCTCACTTTCTGTCTTGCTCATAACTTTCTGCATATTTCTATCTACTATCTATTGATCGATCTATCATTTATCTATGTATGTATCTATCATCTATCATCATCTGTGTATCTA
+
ffffffffffffffffffffffffffffffffffffffffffffffffffffffffffffffffffffffffffffffffffffffffffffffffffffffffffffffffffffffffffffffffffffffffffffffffffffff
@cA01~tA01_GU182360.1_4316_4196_1_0_0_0_0:0:0_0:0:0_314/2
CTGGCCACATGTGGGTGAGTCCTTCCCCCAAACCTTAGGTTGTCATCTCCCCACATAAGATGATGTTCCTGAAACGGGAGGCAGGCGACACAGGGGGTTGACTGATGGGCTGACCATGGGAAGCCATGTGGGAATCTCTCATGAACTAGG
+
ffffffffffffffffffffffffffffffffffffffffffffffffffffffffffffffffffffffffffffffffffffffffffffffffffffffffffffffffffffffffffffffffffffffffffffffffffffff
@cA01~tA01_GU182360.1_87815_87966_0_1_0_0_0:0:0_0:0:0_315/2
CCAGTTAGGAATGCAGGCAGAACAAACACAGCATTTTTCCTGAGAAGAATGTCTGATTTGCACTCATCCTTCTACCCTGAGGTCTCAGCAGCAGAAAATTAGAGATTAAGAGATTTCACTGAGCCCTGTGCTGGGCCCAGATCCCTTTCG
+
ffffffffffffffffffffffffffffffffffffffffffffffffffffffffffffffffffffffffffffffffffffffffffffffffffffffffffffffffffffffffffffffffffffffffffffffffffffff
@cA01~tA01_GU182360.1_67192_67007_1_0_0_0_0:0:0_0:0:0_316/2
GAGAGAGATAAGACACCAGCGAGGGGAAGCCTCACTCATTCTAGGTGCCATGGATGGGATGATAAAGAGAGATGCCTTCTAAAGTCACAACCTCTCTTCCTAGGAGTCCACAGAAAACCTTCCCTCCTGGCCCACCCAGGTCCCCTGGTG
+
ffffffffffffffffffffffffffffffffffffffffffffffffffffffffffffffffffffffffffffffffffffffffffffffffffffffffffffffffffffffffffffffffffffffffffffffffffffff
@cA01~tA01_GU182360.1_83081_83264_0_1_0_0_0:0:0_0:0:0_317/2
TGAACCACAATAAACAACTGAGCTCCATCAGAGGATTTGGAATGGCAGGGTCGTGGCTGTGGTTCCCCCACCTCTTCTGGCAGAATGACAGCAGCCACACTGCAGCCCCTACCGTCATGGAAACGCTGGAGGGTGTGAGTTACCCTCTTG
+
ffffffffffffffffffffffffffffffffffffffffffffffffffffffffffffffffffffffffffffffffffffffffffffffffffffffffffffffffffffffffffffffffffffffffffffffffffffff
@cA01~tA01_GU182360.1_62062_62229_0_1_0_0_0:0:0_1:0:0_318/2
ACAAAACAGCTCGGAGGGCACTTCTGGGTCCTCATTTCATAAGCAGATACCAACATACAGGGGGAGACCATAGGTGGCTGAGGTCCCTCAGTTGCCTACAGCAGACTCAGACATTCTATCTCTCTGAGCTCAAGGACCCATCCCATGAAT
+
ffffffffffffffffffffffffffffffffffffffffffffffffffffffffffffffffffffffffffffffffffffffffffffffffffffffffffffffffffffffffffffffffffffffffffffffffffffff
@cA01~tA01_GU182360.1_40278_40402_0_1_0_0_0:0:0_0:0:0_319/2
AAGATTCCCATTTCTTACCCATATACAGGAGCTAAAAGGTGGATCTCATGAAGGTAGAGAGTAGAATGGTGGCTACCAGAGGCCAGGAAGAAAAGGGTGGAGGGTAAAAAAAAATATGTGTATATATATATATATTAATGTATTTATGAC
+
ffffffffffffffffffffffffffffffffffffffffffffffffffffffffffffffffffffffffffffffffffffffffffffffffffffffffffffffffffffffffffffffffffffffffffffffffffffff
@cA01~tA01_GU182360.1_20367_20500_0_1_0_0_0:0:0_0:0:0_31a/2
CTCATCTCTTGGGGTGTTGTATCTATTTCACACTAATGTATTTCCTGCTGTTTATGTGGGGGTGAAAGAGGAACCAGGATAGGCTGCACATCCAGGCTCTTATCAGCCTGGTTCAATCTCTTTTGGATGAATTGCAATCCTTGGCAGAAG
+
ffffffffffffffffffffffffffffffffffffffffffffffffffffffffffffffffffffffffffffffffffffffffffffffffffffffffffffffffffffffffffffffffffffffffffffffffffffff
@cA01~tA01_GU182360.1_68185_68034_1_0_0_0_0:0:0_0:0:0_31b/2
CAAAAAGCAAAGACATAAACACACAGAGAATGAGCCAGAGGAAGGAGATTGAGAGACTCACAGACACATAAAGAGGGAGAAAAGAGGGCAGAGAAGTGGAGAGAACAATGGAAGGGAACAGAGAAAAGCACTAAAATTAGAGTCCTGAGG
+
ffffffffffffffffffffffffffffffffffffffffffffffffffffffffffffffffffffffffffffffffffffffffffffffffffffffffffffffffffffffffffffffffffffffffffffffffffffff
@cA01~tA01_GU182360.1_71116_71347_0_1_0_0_0:0:0_0:0:0_31c/2
GTCAGTGGGAAAAAAAGGGAATCAGGAAAACACAACGTAATAATAACAAAAATATGATTGGAAGAACTGCTCAAACATGAACAAAAGATTGTCAGAAAGTCTTACTTTCTAAGGCGAATTGTTTGAAATTTACAAAGGACACATCTCAAT
+
ffffffffffffffffffffffffffffffffffffffffffffffffffffffffffffffffffffffffffffffffffffffffffffffffffffffffffffffffffffffffffffffffffffffffffffffffffffff
@cA01~tA01_GU182360.1_29612_29828_0_1_0_0_0:0:0_0:0:0_31d/2
TAGAAGTTACCCAGGCTCAAGTGTTCCTTTAGAGCAACAAAAATGGACTAAGACAGCAACGTCCTGAGATCAGGAGGAACGTCTCAGAACAGCCTGGGCTGTCTTCCTGTTCTTCCTGGAGGAGGACGTCATGCAGTGCTTTAGCTGAGT
+
ffffffffffffffffffffffffffffffffffffffffffffffffffffffffffffffffffffffffffffffffffffffffffffffffffffffffffffffffffffffffffffffffffffffffffffffffffffff
@cA01~tA01_GU182360.1_129255_129406_0_1_0_0_1:0:0_1:0:0_31e/2
CACTCCAGGCCCATATCTTTACCTCTAGGCCGAGATCTCCATCCCCACTCTCCCTCCCTCTATTCCCTTCCAGGACTCACCAACGCACGCCATGCTGACGACAGTGAGCGACATGGTGCTGCCGGTGCAGACAGGAGGCCGCGCCCCAGT
+
ffffffffffffffffffffffffffffffffffffffffffffffffffffffffffffffffffffffffffffffffffffffffffffffffffffffffffffffffffffffffffffffffffffffffffffffffffffff
@cA01~tA01_GU182360.1_126812_126896_0_1_0_0_0:0:0_0:0:0_31f/2
CGTGGACAGAAGACAACTTTGGATCTGGGCTCAGCATTTGGAAGTTCTATGTACATGCTGGTATCTGTTGGGGGTGTCTTGGGCCTCTCAGAAGGGCGAGTGATTTTTCTCTGTGTGAAAACACAGTGATCCAATTATGCGTATGACACC
+
ffffffffffffffffffffffffffffffffffffffffffffffffffffffffffffffffffffffffffffffffffffffffffffffffffffffffffffffffffffffffffffffffffffffffffffffffffffff
@cA01~tA01_GU182360.1_10874_10771_1_0_0_0_0:0:0_0:0:0_320/2
GCTCTGCCTTCTTCCTCATCTTTTAAGGACTTTGGGATTCTATTGGGGTCACCAAGATAATCCATCTCAATCTCCCTAAAATCATCCAGCGTACCCTCTTTTTAAGTTCAGCTGATTAGCAACCGTAATGCCATCTGCAATCTTCATTCC
+
ffffffffffffffffffffffffffffffffffffffffffffffffffffffffffffffffffffffffffffffffffffffffffffffffffffffffffffffffffffffffffffffffffffffffffffffffffffff
@cA01~tA01_GU182360.1_108016_107851_1_0_0_0_1:0:0_0:0:0_321/2
GAGACCACAGAGATCACACGGCAAGAGAGGGAGCAAGGGGGAGGGGGAGCAATGGAGCTTCCAAGCTCTTTTTAACAACCAGCTCTCCAGGAACTAATAGAGAGGGAACTTGCTAACCCCGTCTCCTTGGGACAGCATTGATCTGTTCAT
+
ffffffffffffffffffffffffffffffffffffffffffffffffffffffffffffffffffffffffffffffffffffffffffffffffffffffffffffffffffffffffffffffffffffffffffffffffffffff
@cA01~tA01_GU182360.1_9498_9355_1_0_0_0_0:0:0_1:0:0_322/2
AGCATGGTGGCACATGCCTGTAGTCCCAGCTACTTGGGAGGGTTGGGCAGGAGTTGCACTTAATTGCACGAGGCGGAGGTTGCAGTGAGCTGAGATCATGCCACTGCACTGCAGCCTGGGCAACAGAGAGAGACACTCTCTCAAAATTAA
+
ffffffffffffffffffffffffffffffffffffffffffffffffffffffffffffffffffffffffffffffffffffffffffffffffffffffffffffffffffffffffffffffffffffffffffffffffffffff
@cA01~tA01_GU182360.1_107333_107470_0_1_0_0_0:0:0_0:0:0_323/2
CCTGTTCTTCCTGGAGGAGGACGTCATGCAGTGCTTTAGCTGAGTGCTTCCTGTGGCTCCAGGGTACAAAACCCAGGCTGGGCTGCTTTCTGGCTTCCCCCAGCTACACTGCAAATGGGGTGACTCCACATGTCTCGAGCAGCTTTTCTG
+
ffffffffffffffffffffffffffffffffffffffffffffffffffffffffffffffffffffffffffffffffffffffffffffffffffffffffffffffffffffffffffffffffffffffffffffffffffffff
@cA01~tA01_GU182360.1_72120_71846_1_0_0_0_0:0:0_0:0:0_324/2
ATTGTCAGAATCTTCGACACCCCATCTGGTTTCACTTTCTTTATCTTTGAGGCACGGTCATCAGAATTTCCTTTAGGGTCAGTGAGAAAAGCTTTCTTTGCCCTTTTGTCTTTCAGTTCTGTTTCTTTCCTGCGTTGATCTTGGACAGTA
+
ffffffffffffffffffffffffffffffffffffffffffffffffffffffffffffffffffffffffffffffffffffffffffffffffffffffffffffffffffffffffffffffffffffffffffffffffffffff
@cA01~tA01_GU182360.1_73179_73322_0_1_0_0_0:0:0_0:0:0_325/2
GAGGCGGGTGGATCATGAGGTCAGGAGTTTGAGACCAGCCTGACCAACATAGTGAAACCCCATCTCTACTAAATATACAAAAGATTAGCTGGGCATGGTGGTGTGGTTCTGTAATCCCAGCTACTCAGGAGGCTGAGGCAGGAGAATCAT
+
ffffffffffffffffffffffffffffffffffffffffffffffffffffffffffffffffffffffffffffffffffffffffffffffffffffffffffffffffffffffffffffffffffffffffffffffffffffff
@cA01~tA01_GU182360.1_59885_59716_1_0_0_0_0:0:0_0:0:0_326/2
TCCTACACATAAATCAATACCTGGCAAAGGAGTGACAGATATATGAGTGGTGGTGGAAATGAAGAGACTTATTATAGCATAATATACAAGTCTGTGAACAGTGGCTCACGCCTGTAACCTAGCACTGCAGGAGGCCAAGGTGGGTGGATT
+
ffffffffffffffffffffffffffffffffffffffffffffffffffffffffffffffffffffffffffffffffffffffffffffffffffffffffffffffffffffffffffffffffffffffffffffffffffffff
@cA01~tA01_GU182360.1_72963_73044_0_1_0_0_0:0:0_0:0:0_327/2
GGATGCAGAGAAAAGGAAACTCTTATACACTGTTGGCCGGTATGTAAATTAGTATAGCCTCTATGGAAGACAGTATGGAAATTTGGCAGAGAACCAAAAATAGAAGCACCATTCGATCTAGGGGTCCCGCTGCTGGGTATCTACTCAAAA
+
ffffffffffffffffffffffffffffffffffffffffffffffffffffffffffffffffffffffffffffffffffffffffffffffffffffffffffffffffffffffffffffffffffffffffffffffffffffff
@cA01~tA01_GU182360.1_9213_9102_1_0_0_0_0:0:0_0:0:0_328/2
GAAGAAATATTTATTGAGGTGAAATATACCTATGTAATTTACCACCTTTACCATTTTTAAGTGTGAAGTCTACTGTTCATAAATACATTTATAGGCTGGGCACGGTGGCTCACTGTTGTAATCCCAACACTTTGAGAGGCCAAGGCAGGT
+
ffffffffffffffffffffffffffffffffffffffffffffffffffffffffffffffffffffffffffffffffffffffffffffffffffffffffffffffffffffffffffffffffffffffffffffffffffffff
@cA01~tA01_GU182360.1_29052_29254_0_1_0_0_0:0:0_0:0:0_329/2
ATTCTCTTATGTCAAATGGCCAGGAAATAGTGTTGAAGCCCGTGTGAAACGTGCTACTCTTTGTGATCTCGGGAGACACATGTTAGGCTGCTGTTCTACCCGAGAGGCTGGGGGAAGGACCACCCCCTCGGCCATCTATTGCTTCAATAC
+
ffffffffffffffffffffffffffffffffffffffffffffffffffffffffffffffffffffffffffffffffffffffffffffffffffffffffffffffffffffffffffffffffffffffffffffffffffffff
@cA01~tA01_GU182360.1_57530_57325_1_0_0_0_0:0:0_0:0:0_32a/2
TGCTCCTGTTTTCTCTTTATATCTTGAAGTCTCAAGACAGTGGGTGTCATATAAAAAAATTATGGAAAAAAGGATCCCAGGACTCCCAGGGCTCAATATTAGATAAGAGAGTGTTGGCCATGAACCATCCTCAAAGATTTCCACTGAGTA
+
ffffffffffffffffffffffffffffffffffffffffffffffffffffffffffffffffffffffffffffffffffffffffffffffffffffffffffffffffffffffffffffffffffffffffffffffffffffff
@cA01~tA01_GU182360.1_54521_54427_1_0_0_0_0:0:0_0:0:0_32b/2
AGCTTCCTGCTGAGGATGGAGAGAAGCATGGACAGATGCAGAGAGAAGACGCAGCCTCGGTGTGAGGGAGGGATCAGGGCACAGGATGGCCGACAGGGCACCTCCAAACCCTCCTACATGGCCTGCATGGAGGCCCACGGCCAGGGCTCC
+
ffffffffffffffffffffffffffffffffffffffffffffffffffffffffffffffffffffffffffffffffffffffffffffffffffffffffffffffffffffffffffffffffffffffffffffffffffffff
@cA01~tA01_GU182360.1_114844_114767_1_0_0_0_0:0:0_0:0:0_32c/2
CGGCGCCTCCTTCACCCCAAGGTGGTCAGGACAAGCCCTTGCTTTCTACCTGGCCCAGCCTTGTGGTGCCTCCAGAACATGTGACTCTTCAGTGTCACTCTAATCTTGGGTTTAACAACTTCAGTCTGTACAAGGATGATGGGGTGCCTG
+
ffffffffffffffffffffffffffffffffffffffffffffffffffffffffffffffffffffffffffffffffffffffffffffffffffffffffffffffffffffffffffffffffffffffffffffffffffffff
@cA01~tA01_GU182360.1_112344_112514_0_1_0_0_0:0:0_0:0:0_32d/2
AGGCCCATATCTCCACTCCAGGGCCATATCTCCACTCCAGGCTCATATCTCCACTCCAGGCCCATATCTCCACTCCAGGGCCATATCTCCACTCCAGGCCCAGATCTCCACCTCCAGGCCCCTATCTCCACTCTAGTCCCATATCTCCAC
+
ffffffffffffffffffffffffffffffffffffffffffffffffffffffffffffffffffffffffffffffffffffffffffffffffffffffffffffffffffffffffffffffffffffffffffffffffffffff
@cA01~tA01_GU182360.1_53180_53328_0_1_0_0_1:0:0_0:0:0_32e/2
ATCTATAACCTATTATCTATCATCTACCTATTTATCATCTATCTATATCTATCCATCTATCATCTGTCTTGCTCTGCCTCTCGGTCTCTCTAGTTCTCTTTGGAATCTCTGCAATTCATCCCCACATCTCCATCTTTCAATGTCCTTGTG
+
ffffffffffffffffffffffffffffffffffffffffffffffffffffffffffffffffffffffffffffffffffffffffffffffffffffffffffffffffffffffffffffffffffffffffffffffffffffff
@cA01~tA01_GU182360.1_114302_114223_1_0_0_0_0:0:0_0:0:0_32f/2
TTGGCAGAGTCAAGTTGTGTGGGGACCAGGGTTGGACTAGGGTGTTCAAAGCTGGGTTGTGTGGTGGGGAAGTGGTAGGAACAGCAGATCCTCTGAGGACAAAGGTGTTACTCACACACTTCAGCGTTTCCATGACGGTAGGGGCTGCAG
+
ffffffffffffffffffffffffffffffffffffffffffffffffffffffffffffffffffffffffffffffffffffffffffffffffffffffffffffffffffffffffffffffffffffffffffffffffffffff
@cA01~tA01_GU182360.1_89805_89624_1_0_0_0_0:0:0_0:0:0_330/2
AGCACTCTGGGTACACAGGAAACTAAGGAGGAACAAGGAGCGTGTGTTTGATACTCACAGCCATTGGACTTACCTCGGGGCTAACTGGGAATCCCTACATGATGAATAGTGACTGACATGAAAATAAGGGAGGCCCAGGTGCATAACTGG
+
ffffffffffffffffffffffffffffffffffffffffffffffffffffffffffffffffffffffffffffffffffffffffffffffffffffffffffffffffffffffffffffffffffffffffffffffffffffff
@cA01~tA01_GU182360.1_123228_123026_1_0_0_0_0:0:0_0:0:0_331/2
GCAGATGGTTAAATGGGAGGACAGAAAATGAATGCACAAGTGGACCAATAAATGAATGATCCATTGGGAAGCATCTGTGCATGAAATCTATTTGTTTGTTTGTTCGTTTGTTTATTGAGACAGAGTCTCCCTCTGTCTTCCAGGCTACAG
+
ffffffffffffffffffffffffffffffffffffffffffffffffffffffffffffffffffffffffffffffffffffffffffffffffffffffffffffffffffffffffffffffffffffffffffffffffffffff
@cA01~tA01_GU182360.1_76765_76720_1_0_0_0_0:0:0_0:0:0_332/2
CTTTTGTGCTTGGACCCTGTGTCCAAGCATGTCTGAGATGTGATGAAGATGAATCTTCCTTTCCTTGTCTATTTTCTCATGCCAGAGAATTGGAATCTTATATTCCATTAACTCTTTCTGTTCTGTTCATCCAGATTCTATGAAGGAGAA
+
ffffffffffffffffffffffffffffffffffffffffffffffffffffffffffffffffffffffffffffffffffffffffffffffffffffffffffffffffffffffffffffffffffffffffffffffffffffff
@cA01~tA01_GU182360.1_45367_45197_1_0_0_0_2:0:0_0:0:0_333/2
TGTCCTCAGCACATTCTATGGTTACTTTGAGAGCTATAACTGAGAAAGCAGGAGAAAGCTGGGTCTCCCGCCATCTGGGTGCTTGTCCTAAAGAGGTGTTTTACGTGGTTACCTGTCAATCAAGAAATGCGAGACAATTCATAAAGAGGA
+
ffffffffffffffffffffffffffffffffffffffffffffffffffffffffffffffffffffffffffffffffffffffffffffffffffffffffffffffffffffffffffffffffffffffffffffffffffffff
@cA01~tA01_GU182360.1_73845_74006_0_1_0_0_0:0:0_0:0:0_334/2
CAGCCTCATATCTACAGTGAATAATCATTGACGACGTTAACAAAACATACACTGGAGAAAGATTTCCTTTTCAATAAAAGGTGCTGGGAAAACTAAATAGCCATATGCAGAAGAATAAAACTGGACCTGTATCTGTAATCATACACATAA
+
ffffffffffffffffffffffffffffffffffffffffffffffffffffffffffffffffffffffffffffffffffffffffffffffffffffffffffffffffffffffffffffffffffffffffffffffffffffff
@cA01~tA01_GU182360.1_46416_46253_1_0_0_0_1:0:0_0:0:0_335/2
AGTCCAGATCCAAAGTTGTCTCCTGCCCATGAGCACCACAGTCAGGCCTTGAGGGGATCTTCTAGGGAGACAACAGCCCTGTCTCAAAACCGGGTTGCCAGCTCCCATGTACCAGCAGCTGGAATCTGAAGGCGTGAGTCTGCATCTTAG
+
ffffffffffffffffffffffffffffffffffffffffffffffffffffffffffffffffffffffffffffffffffffffffffffffffffffffffffffffffffffffffffffffffffffffffffffffffffffff
@cA01~tA01_GU182360.1_95261_95101_1_0_0_0_0:0:0_0:0:0_336/2
GAGTTTGAATCTCAGATAAAAGCAAAAAAAATACATGAAAAGTCTTTCATGTTAGCACAGATTTTAGGCATCTCGTGTTCGGGAGGTTGGATCTAAGACGTGTTTTGAGTTGGTCATAGTGAAGGACGCGAGGTGTCAATTCTAGTGAGA
+
ffffffffffffffffffffffffffffffffffffffffffffffffffffffffffffffffffffffffffffffffffffffffffffffffffffffffffffffffffffffffffffffffffffffffffffffffffffff
@cA01~tA01_GU182360.1_50642_50755_0_1_0_0_1:0:0_0:0:0_337/2
TCAGGACTTGCATGATGGGACCCGCAAGGACACGCCCACCAGGAGCTCTGGGATTCAGGAGGTGGGACAAGGAGAATCCCAGACAGGAGCCCTCTGACCTGTGACCGTGATCTCCAGGGGGTTGCTGGGTGCCGACCACCCACTGGGGTA
+
ffffffffffffffffffffffffffffffffffffffffffffffffffffffffffffffffffffffffffffffffffffffffffffffffffffffffffffffffffffffffffffffffffffffffffffffffffffff
@cA01~tA01_GU182360.1_36477_36660_0_1_0_0_1:0:0_0:0:0_338/2
TCCTGGGTTCAAGTGATTCTCCTGCCCTCAGCCTCCCAAGTCGCTAGGATTACATGCGCCTGCCACCACACCCGGCTATCCTTGTGTTGTTTCTTACCTTGTCCTTGACCTGGGTTCCAGTGTTGGTTTCCTGTTGCTGCTGTAGAAAAT
+
ffffffffffffffffffffffffffffffffffffffffffffffffffffffffffffffffffffffffffffffffffffffffffffffffffffffffffffffffffffffffffffffffffffffffffffffffffffff
@cA01~tA01_GU182360.1_80548_80625_0_1_0_0_0:0:0_0:0:0_339/2
GTCCCAGCTGCTTGGGAGGCTGAGTCAGGAGAACCGCTTGAACCTGGGAGGCAGAGGTTGCAGTGAGCGGAGATCACGCCATTGCACCTCAGCTTGGGCAACAACAGTGAAACTGCGTCTCAAAAAAAAAGCCAAAACAAATTTAATTAA
+
ffffffffffffffffffffffffffffffffffffffffffffffffffffffffffffffffffffffffffffffffffffffffffffffffffffffffffffffffffffffffffffffffffffffffffffffffffffff
@cA01~tA01_GU182360.1_21742_21625_1_0_0_0_0:0:0_0:0:0_33a/2
CTGACACCTCTGCCTTCCATGTAATGGAGAGTAATCGTCCCAGGATATCATGGCCCCAGAACACCAACCCCTGTATGCTGTGTGAACTTGTGGTCTCCAGACTGGATTCTGTGGCTCACATTCCAAATAACCCCACATATGAAAGGATCA
+
ffffffffffffffffffffffffffffffffffffffffffffffffffffffffffffffffffffffffffffffffffffffffffffffffffffffffffffffffffffffffffffffffffffffffffffffffffffff
@cA01~tA01_GU182360.1_39155_39321_0_1_0_0_0:0:0_0:0:0_33b/2
CCTCCCCCTCCCTGGATAGATGGTACATGTCATAGGAGCTCCGGGAGCTGCAGGACAAGGTCACGCTCTCTCCTGCCAGAACCGTGGGGCCCGGCTGGGCTGAGAGAGAAGGTTTCTCATATAGACCTGGAAGGAGAAGAGGCATTTTCC
+
ffffffffffffffffffffffffffffffffffffffffffffffffffffffffffffffffffffffffffffffffffffffffffffffffffffffffffffffffffffffffffffffffffffffffffffffffffffff
@cA01~tA01_GU182360.1_18214_17994_1_0_0_0_0:0:0_0:0:0_33c/2
ATATGGGCCTAGGAAGGAGATATGGGCCTGGGTGTGGAGATATGGGACTGGAGAGGTGATATGGGCCTGGAGTGGAGATATGGGCTTAGGGTGGAGATCTGGGCCTGGGGCGGAGATATGGGACTGGATTGGAGATAGGGGCCTAGGGTG
+
ffffffffffffffffffffffffffffffffffffffffffffffffffffffffffffffffffffffffffffffffffffffffffffffffffffffffffffffffffffffffffffffffffffffffffffffffffffff
@cA01~tA01_GU182360.1_84857_84795_1_0_0_0_0:0:0_0:0:0_33d/2
AGAGCAGGGCAGTGAGTTCTCAGCTCAGGTGGGAGGGGAGCTGTGACAAGGAAGAACCTCCCTGAGGAAACTGCCTCTTCTCCTTCCAGGTCTATATGAGAAACCTTCGCTTACAGCCCGGCCGGGCCCCACGGTTCGCACAGGAGAGAA
+
ffffffffffffffffffffffffffffffffffffffffffffffffffffffffffffffffffffffffffffffffffffffffffffffffffffffffffffffffffffffffffffffffffffffffffffffffffffff
@cA01~tA01_GU182360.1_80219_80021_1_0_0_0_0:0:0_0:0:0_33e/2
ATCAGTATGTTGAAGAGATATCTGCATTCCCATGTTTACAGCCGCATTATTCATAACAGCCAAGATGTGGAATCACCCTTACTGCCCATCTATGGGTGCATGGACAAAGAAAACGTGGTATACGATAGGAACGTAATGAAGTACTATACA
+
ffffffffffffffffffffffffffffffffffffffffffffffffffffffffffffffffffffffffffffffffffffffffffffffffffffffffffffffffffffffffffffffffffffffffffffffffffffff
@cA01~tA01_GU182360.1_122190_122375_0_1_0_0_0:0:0_0:0:0_33f/2
GAGATGCACTTCATGCTTTGAGCTAGAGCACTGTAAGATAATTAAATAACCGTTTTGTTTTCACCCACGAATCTTGTGGAAATTTGTTATGGCAACAATAGGAAAAGCTTCCACACTGCACAACCTGAGCATGGGGCCGTGGCTGAATAA
+
ffffffffffffffffffffffffffffffffffffffffffffffffffffffffffffffffffffffffffffffffffffffffffffffffffffffffffffffffffffffffffffffffffffffffffffffffffffff
@cA01~tA01_GU182360.1_96465_96620_0_1_0_0_0:0:0_0:0:0_340/2
TTCTCTGCTGCTGACACCACTTCCTCCCTGCACACCCATCTTGGAGCACCCTAGTCTCACCCCAGTCTTCACAGAGCTTGACTCAGGAAAGGGAAAGAAAGGCCGGGGAGGGCAAGGTCAGAAATGTGGGCCGAGCATCCGAGGGTCCCC
+
ffffffffffffffffffffffffffffffffffffffffffffffffffffffffffffffffffffffffffffffffffffffffffffffffffffffffffffffffffffffffffffffffffffffffffffffffffffff
@cA01~tA01_GU182360.1_109661_109861_0_1_0_0_0:0:0_0:0:0_341/2
CTTATGACTCTACAAATGTTTCATCGTGGAATGACTCTGCCAGCTTTCCAGGTTGCAGAGAGTAAGAATATCACTTGTTCATGTGATTCACGATCCTTGGAACCTCCTATGTGCTGCATCTTTGGATGGAAATTGGAGTCCCAGAGACAA
+
ffffffffffffffffffffffffffffffffffffffffffffffffffffffffffffffffffffffffffffffffffffffffffffffffffffffffffffffffffffffffffffffffffffffffffffffffffffff
@cA01~tA01_GU182360.1_89643_89833_0_1_0_0_0:0:0_0:0:0_342/2
GATTTACATGTAGGAAAAATAAATCTCAGAAAGAAATCAATGAAGTGAAGATTAAACAATTAGGAAAAATCAAACCAGGCAAGCCCTCCCTGCAAATTACTCTACCTCACAAACACATCTTGTGTCCATCTTTCATTCATTTAGTGTCTA
+
ffffffffffffffffffffffffffffffffffffffffffffffffffffffffffffffffffffffffffffffffffffffffffffffffffffffffffffffffffffffffffffffffffffffffffffffffffffff
@cA01~tA01_GU182360.1_48880_48722_1_0_0_0_0:0:0_0:0:0_343/2
AGCTGAGCTCGGTCGCGGCTGCCTGTCTGCTCCGGCAGCACCATGTCGCTCTTGGTCGTCAGCATGGCGTGTGTTGGTGAGTCCTGGAAAGCAATAGAGGGAGGGAGTGAGGGGATGGAGATCTGGGCCCAGAGGTGGAGATATAGGCCT
+
ffffffffffffffffffffffffffffffffffffffffffffffffffffffffffffffffffffffffffffffffffffffffffffffffffffffffffffffffffffffffffffffffffffffffffffffffffffff
@cA01~tA01_GU182360.1_40496_40345_1_0_0_0_0:0:0_0:0:0_344/2
CAGGCATGAGCCACCACGCCCAGCCACATTTACCATTTTTAAGTGTAAAGTCTAGTGGTCATAAATACATTAATATATATATATATACACATATTTTTTTTTACCCTCCACCCTTTTCTTCCTGGCCTCTGGTAGCCACCATTCTACTCT
+
ffffffffffffffffffffffffffffffffffffffffffffffffffffffffffffffffffffffffffffffffffffffffffffffffffffffffffffffffffffffffffffffffffffffffffffffffffffff
@cA01~tA01_GU182360.1_96675_96865_0_1_0_0_0:0:0_1:0:0_345/2
AAAACAACGCAAAGTAGACACGGCATGGAGGGCAAGTCCTATGTGAATGGAATATCAGCCAATTGATGAACTGAGCCCCCATCAGAGGATTTGGAATGTCAGGGCCATGGCTGTGGTTTCCTCACCTTTTCTGGTAGAAAGACCACAGCC
+
ffffffffffffffffffffffffffffffffffffffffffffffffffffffffffffffffffffffffffffffffffffffffffffffffffffffffffffffffffffffffffffffffffffffffffffffffffffff
@cA01~tA01_GU182360.1_93565_93774_0_1_0_0_0:0:0_0:0:0_346/2
TGTGTCCATTCAACATAGTTTTGCTTTTTGAAACTTTGTGGATTTTTTCTCTGAATATTTTTGATTTATATTTGGTTCAATAAACACCTGTAAATCCCACAGATACAGAGGACCGACTGTATATTTATAGTATGAAAGATGATGTGTTGA
+
ffffffffffffffffffffffffffffffffffffffffffffffffffffffffffffffffffffffffffffffffffffffffffffffffffffffffffffffffffffffffffffffffffffffffffffffffffffff
@cA01~tA01_GU182360.1_69801_69641_1_0_0_0_1:0:0_0:0:0_347/2
AGAGTGATTTCCACATGGGGGGCACAGATGCAACCATCGTTGGGGGAGCCCCAATGTCTCTTGATGGGAGGCATTTTCCACCCTAGATGTTTTTTGCTCTCTCCACACCTTGGAGACTCAGTGGGGGAGTCTTCTCTGGGGACTCGGGGA
+
ffffffffffffffffffffffffffffffffffffffffffffffffffffffffffffffffffffffffffffffffffffffffffffffffffffffffffffffffffffffffffffffffffffffffffffffffffffff
@cA01~tA01_GU182360.1_32245_32324_0_1_0_0_0:0:0_0:0:0_348/2
TTACTTATAATTCCTGATACAGCCTACACACAGCTTCATTTGTGTCCATTCAACATAGTTATGAGTTTTGGAACTCTGTGGATATTTTCTCTGAATATTTTTGATTTATACTTTGTTCAATAAAGACCTGTAAACCCCACAGATACGGAG
+
ffffffffffffffffffffffffffffffffffffffffffffffffffffffffffffffffffffffffffffffffffffffffffffffffffffffffffffffffffffffffffffffffffffffffffffffffffffff
@cA01~tA01_GU182360.1_47473_47377_1_0_0_0_1:0:0_0:0:0_349/2
GAGCATCTACAGATTTTGGTATCTGAGTGGAGATCTCGAAACCAATCACCCACGAATAGTGAAGGATGACCGTATATGACTTTTATTTCTCAAATTTAAATATAAATCATAAAAAATGTACAACTAGATAAAAACTAAGAAGTGTTTTTA
+
ffffffffffffffffffffffffffffffffffffffffffffffffffffffffffffffffffffffffffffffffffffffffffffffffffffffffffffffffffffffffffffffffffffffffffffffffffffff
@cA01~tA01_GU182360.1_25978_25843_1_0_0_0_0:0:0_0:0:0_34a/2
CGAGATTGCACCTCTGCACTCCAGCCTGGGTGACAGAGCGAGACTCCATCTCAAAAGAAAAAAGAAAAAAACATTGGAGGTAAATGCATGGATTATATCTGTGTTCTTCATTCTGCTCCATTGTTCTACGTGCCTTTCTTTATGCCAATG
+
ffffffffffffffffffffffffffffffffffffffffffffffffffffffffffffffffffffffffffffffffffffffffffffffffffffffffffffffffffffffffffffffffffffffffffffffffffffff
@cA01~tA01_GU182360.1_19760_19572_1_0_0_0_0:0:0_0:0:0_34b/2
GGATTGAATACAGGGAAATGGGTGCTGTGGTGGGAAGAATAATTGTCCCCAGTGATGACTACATTCTAATCCCTGGAGTCTGTGACTATTTATGTTATAGGGGAAGGGACTGAAGGGGAAGATGGAGCTCATGGGGAGACAGCCTGGACT
+
ffffffffffffffffffffffffffffffffffffffffffffffffffffffffffffffffffffffffffffffffffffffffffffffffffffffffffffffffffffffffffffffffffffffffffffffffffffff
@cA01~tA01_GU182360.1_48532_48691_0_1_0_0_0:0:0_0:0:0_34c/2
TCCATCCCCTCACTCCCTCCCTCTATTGCTTTCCAGGACTCACCAACACACGCCATGCTGACGACCAAGAGCGACATGGTGCTGCCGGAGCAGACAGGCAGCCGCGACCGAGCTCAGCTCAGCAGCGCACAGGATGTTATTTGGCGCCCT
+
ffffffffffffffffffffffffffffffffffffffffffffffffffffffffffffffffffffffffffffffffffffffffffffffffffffffffffffffffffffffffffffffffffffffffffffffffffffff
@cA01~tA01_GU182360.1_18556_18652_0_1_0_0_0:0:0_0:0:0_34d/2
GGCTGTGGTTTCCCACCTCTTCTGGTAGAATGACAGCAGCCACACTGCAGCCCCTACCATCATGGAAACGCTGAAGTGTGTGAGTAACACCTTTGTCCTCAGAGGATCTGCTGTTCCTACCACTTCCCAACCACACACCCCAGCTTTGAG
+
ffffffffffffffffffffffffffffffffffffffffffffffffffffffffffffffffffffffffffffffffffffffffffffffffffffffffffffffffffffffffffffffffffffffffffffffffffffff
@cA01~tA01_GU182360.1_116094_115929_1_0_0_0_0:0:0_1:0:0_34e/2
CTACACCGAGATCAGCAAGGGTGGGATGATGATGCCACCACCAGGCTCCATCCACATAGGGAGGGGTTGATACTCCTCAAATCAGCACGAGGAGCCAGCCTATGGAAACTGGCACCATGCAGAAGGCACAGACATGGCAAGAGTGGCTCC
+
ffffffffffffffffffffffffffffffffffffffffffffffffffffffffffffffffffffffffffffffffffffffffffffffffffffffffffffffffffffffffffffffffffffffffffffffffffffff
@cA01~tA01_GU182360.1_22095_21929_1_0_0_0_0:0:0_0:0:0_34f/2
AAAGCACTAAAATTAGAGTCCTGAGAGAGAGGCACAAGGACATAGAAACATGGAGATGTGGGGATGAATTGCAGAGATTCCAAAGAGAACTAGAGAGACCGAGAGGCAGAGCAAGACAGATGATAGATGGATAGATATAGATAGATGATA
+
ffffffffffffffffffffffffffffffffffffffffffffffffffffffffffffffffffffffffffffffffffffffffffffffffffffffffffffffffffffffffffffffffffffffffffffffffffffff
@cA01~tA01_GU182360.1_63151_63309_0_1_0_0_0:0:0_0:0:0_350/2
GTAAGAGTATCACTTGTTCATATGATTCGTGATCCTTGGAACCTCCTATGTGCTACATCTTTGGATGGAAATTGGAGTCCCAGAGACAAATGAGGCTCCACCCTGCTTCCAGAAACTCAGAGTCCGGGGATGAGAACTCAGTGGGGAACA
+
ffffffffffffffffffffffffffffffffffffffffffffffffffffffffffffffffffffffffffffffffffffffffffffffffffffffffffffffffffffffffffffffffffffffffffffffffffffff
@cA01~tA01_GU182360.1_1858_1987_0_1_0_0_0:0:0_1:0:0_351/2
TGTACATATGCACGTATATATTTGCTGGCCATTTTATGTTTTTCCTCGACGTTACTTTGGAATTAATTTGCTGATGTGTAGTATTTCTGCAAGTGAAAGTTACCTATTTACTCAGCTCTTCCTTCTTTTCTAACACAGACATTTGAGGCT
+
ffffffffffffffffffffffffffffffffffffffffffffffffffffffffffffffffffffffffffffffffffffffffffffffffffffffffffffffffffffffffffffffffffffffffffffffffffffff
@cA01~tA01_GU182360.1_100674_100878_0_1_0_0_0:0:0_0:0:0_352/2
CTCCATCTGCCTGGGTGCCTGGAGCCCTGATCGGAGGCCTCCATGCAGGCCATGAAGGAGGGTTTGGAGGTGCCCTGTCTGCCATCCTGCGCCCTGACTCCGCCCTCACACCTGCTGTGTCTTCTCTCTGCATCTGTCCATGCTTTTCTC
+
ffffffffffffffffffffffffffffffffffffffffffffffffffffffffffffffffffffffffffffffffffffffffffffffffffffffffffffffffffffffffffffffffffffffffffffffffffffff
@cA01~tA01_GU182360.1_43138_43329_0_1_0_0_0:0:0_0:0:0_353/2
TCATAGAGACAGGGTTTCACCATTTTGGCCAGGCTGGTCTGGAACTCCTGACTTCAAGTGATCCACCCGCCTTGGCCTCCTGCAGTGCTGGGAATTGCCTTTTCCACGGCCTGAGCATGGGGCCGTGGCTGAATGAGTCAGTGAGTCGAA
+
ffffffffffffffffffffffffffffffffffffffffffffffffffffffffffffffffffffffffffffffffffffffffffffffffffffffffffffffffffffffffffffffffffffffffffffffffffffff
@cA01~tA01_GU182360.1_34649_34406_1_0_0_0_0:0:0_0:0:0_354/2
GGCCTGGGGTGGAGATATGGGCCTGGAGGTGGAGTTACGGGCCTTCAGTAGAGATATGGGCCTGGGGTGGAGATATGGGCTTGGGGTGGAGATCTGGGCCTGGAGTGGAGATATGGGCCTGGAGGTGGAGTTACTGGCCTTCAGTAGAGA
+
ffffffffffffffffffffffffffffffffffffffffffffffffffffffffffffffffffffffffffffffffffffffffffffffffffffffffffffffffffffffffffffffffffffffffffffffffffffff
@cA01~tA01_GU182360.1_14338_14152_1_0_0_0_0:0:0_0:0:0_355/2
TTATTGGTGTCTTGTCTTCCTCCAGGTAACTCCAGACACCTGCACGTTCTGATTGGGACCTCAGTGGTCATCATCCCCTTTGCTATCCTCCTCTTCTTTCTCCTTCATCGCTGGTGTGCCAACAAAAAGAGTAAGTCTCACGAAGCAGAA
+
ffffffffffffffffffffffffffffffffffffffffffffffffffffffffffffffffffffffffffffffffffffffffffffffffffffffffffffffffffffffffffffffffffffffffffffffffffffff
@cA01~tA01_GU182360.1_68879_69114_0_1_0_0_0:0:0_0:0:0_356/2
CCCACTATTTGGGGAACAGACTGGTTTCCTCACCTGTGACAGAAACAAGCAGTGGGTCACTAAGGTCTGACCACTCGTAGGGAGAGTCACGGAAAGAGCCGAAGCATCTGTAGGTCCCTCCGTGGGTGGCAGGGCCCAGAGGAAAGTTGG
+
ffffffffffffffffffffffffffffffffffffffffffffffffffffffffffffffffffffffffffffffffffffffffffffffffffffffffffffffffffffffffffffffffffffffffffffffffffffff
@cA01~tA01_GU182360.1_103069_103135_0_1_0_0_0:0:0_0:0:0_357/2
TTTCAATAAATGGTGTGGGGAAAACTGGATATCTACATGCAGAGGAATAAAACTGCATCTATACCTGTCACCATACACAAAAATCAAATGAAAATGGATTAAAAACATGAGTCTAAGGCCTGAACCTATGAAACATGTAGAAGAAAATAA
+
ffffffffffffffffffffffffffffffffffffffffffffffffffffffffffffffffffffffffffffffffffffffffffffffffffffffffffffffffffffffffffffffffffffffffffffffffffffff
@rand_0_0_0_0_1_1_0:0:0_0:0:0_358/2
CATCGCCACTCAGTGCGAGCCGGCTGTTCAGAACCATCAACATCAGTAATATAAAATATGCATGGTGTCACATCTTGTGATGCTAACAGTTCACCGGTTACACGTCTAGAGTCCCAATCAGGGTAAGCTCTACGTGAATGGTTTAACAGA
+
ffffffffffffffffffffffffffffffffffffffffffffffffffffffffffffffffffffffffffffffffffffffffffffffffffffffffffffffffffffffffffffffffffffffffffffffffffffff
@cA01~tA01_GU182360.1_87414_87494_0_1_0_0_0:0:0_0:0:0_359/2
CCATTCTCCATAATCATTGTAGGTGACACCAACTATCTTGAGACTTCAAGGTATAAGGAGAAAACAGGAGCATCACACTACCTGACTTAAAAATATGTTACAGAGCTGTAGTAAGCAAAACAACATGACATTGGCATAAAGAAAAGCACA
+
ffffffffffffffffffffffffffffffffffffffffffffffffffffffffffffffffffffffffffffffffffffffffffffffffffffffffffffffffffffffffffffffffffffffffffffffffffffff
@cA01~tA01_GU182360.1_65990_65839_1_0_0_0_0:0:0_1:0:0_35a/2
ATTCTAATCCCTGCAGTCTGTGACTATTTATGTTATAGGGGAAGGCACTGAAGGGGAAGATGGAGCTCAGGTTGTTGAGTTGACCTTGAGATGGGGAGACAGCCTGGACTGTCCTGCTGGGCTCAGTGTAATCACAACGGTGCACATGAG
+
ffffffffffffffffffffffffffffffffffffffffffffffffffffffffffffffffffffffffffffffffffffffffffffffffffffffffffffffffffffffffffffffffffffffffffffffffffffff
@cA01~tA01_GU182360.1_38032_37899_1_0_0_0_0:0:0_0:0:0_35b/2
GTAAGGAAGATGAGCTTGGTATTCTTATGGAGAGAGACTGACTTGGTGAGGTCTGTACCAACAGAGACAGAGAAACAGGAGACACAAGTACAGACCAGGTGTCATAACAGAGGACAGACACAGGGGCCATACCGGGAGTTAGAAAAGACA
+
ffffffffffffffffffffffffffffffffffffffffffffffffffffffffffffffffffffffffffffffffffffffffffffffffffffffffffffffffffffffffffffffffffffffffffffffffffffff
@rand_0_0_0_0_1_1_0:0:0_0:0:0_35c/2
TATTGAGGCTTATAGAGTTATAATCTACTCTGTAACCATAGACGAGAGGAAGTCGGTGGCTAAAAAGCGATCTGCCGACGCGCCCTATGACACACTTTGCAGTGACCGCGGCGGGTTGGCTCTCCAAGAGAGTCTGCTCGATGGATCAGA
+
ffffffffffffffffffffffffffffffffffffffffffffffffffffffffffffffffffffffffffffffffffffffffffffffffffffffffffffffffffffffffffffffffffffffffffffffffffffff
@cA01~tA01_GU182360.1_24594_24703_0_1_0_0_0:0:0_0:0:0_35d/2
TCGGGAGGCTGAGGCAGGAGAATCGCTTGAACCTGGGAGGTGGAGGTTGTGGTGAGCCGAGATCGCACCACTGCACTCCAGCCTGGGTGACAAGAGCGAAACTCCATCTCAAAATAAAATGAAATAAAATAAAATGGCTTTTAGCTGCAA
+
ffffffffffffffffffffffffffffffffffffffffffffffffffffffffffffffffffffffffffffffffffffffffffffffffffffffffffffffffffffffffffffffffffffffffffffffffffffff
@cA01~tA01_GU182360.1_106006_105865_1_0_0_0_0:0:0_0:0:0_35e/2
TGTGTTTGACACTCACAGCCATTGGATTCACCTCGGGGTAGCCAGGAATCCCTACATGATTAATAGTGACTGACATGAAAATAAGGGAGGCCCAGGTGCGTAACTGGAATCTAGGAGACAGTGGAAAAGGCAATTGCCGCCCCACTGGTG
+
ffffffffffffffffffffffffffffffffffffffffffffffffffffffffffffffffffffffffffffffffffffffffffffffffffffffffffffffffffffffffffffffffffffffffffffffffffffff
@cA01~tA01_GU182360.1_71449_71661_0_1_0_0_0:0:0_0:0:0_35f/2
TGCCAAAAATGAATATGGACCATACGATAGTGTATGAAAACACGCCCCTGTGTAATTTCTGAAAAAGATAGAATTATGTATACCACAAAACAAAACATCATATAAGTAAATACAAACATATGTACTAAATATGCTCTAAAATCCTGTTCT
+
ffffffffffffffffffffffffffffffffffffffffffffffffffffffffffffffffffffffffffffffffffffffffffffffffffffffffffffffffffffffffffffffffffffffffffffffffffffff
@cA01~tA01_GU182360.1_102629_102797_0_1_0_0_0:0:0_0:0:0_360/2
CGGGATTAATAACTGGAAATATAAGAAGCTCAAACAACTCAATAAAACAATTTAATTAAAAAACGAGCAAAAGACATGAGGAGACATTTCTCCACAAACAAAACATAGAAATGGCGATCACGTATATGAAAAAGTACTCGGCATCACTCA
+
ffffffffffffffffffffffffffffffffffffffffffffffffffffffffffffffffffffffffffffffffffffffffffffffffffffffffffffffffffffffffffffffffffffffffffffffffffffff
@cA01~tA01_GU182360.1_115344_115446_0_1_0_0_0:0:0_1:0:0_361/2
CCTGTTTTTCGAGGGCTAAAATCAAGGCATCTGCAGGGCTGTGTTCCCTCTGGAGACTCAGGAGAATCAGTTACTCGACTTTCCCAGCCTCTATAGGCCACCTGCATTCATGGCTTATGGCCTTCATCCACCTTCAAAGCTAATGGAGTC
+
ffffffffffffffffffffffffffffffffffffffffffffffffffffffffffffffffffffffffffffffffffffffffffffffffffffffffffffffffffffffffffffffffffffffffffffffffffffff
@cA01~tA01_GU182360.1_79984_79857_1_0_0_0_0:0:0_0:0:0_362/2
TAACGAGGATGTGGAGAAAAGGGAACATTTGTATGCAGTTGATGGGAATGTAAATTAGCACAACCATTATGGAAAACAGTCTGGAAGTTCCTGAAAAAATTAAACATAGAATTCCCATATGTGTCTGCAATCCAACTACTGCGCATGTAT
+
ffffffffffffffffffffffffffffffffffffffffffffffffffffffffffffffffffffffffffffffffffffffffffffffffffffffffffffffffffffffffffffffffffffffffffffffffffffff
@cA01~tA01_GU182360.1_71803_71883_0_1_0_0_0:0:0_0:0:0_363/2
CGTCGCCAGCCACCGACAATTCCTTACATAGTACAGTTACTGTCCAAGATCAACGCAGGAAAGAAACAGAACTGAAAGACAAAAGGGCAAAGAAAGCTTTTCTCACTGACCCTAAAGGAAATTCTGATGACCGTGCCTCAAAGATAAAGA
+
ffffffffffffffffffffffffffffffffffffffffffffffffffffffffffffffffffffffffffffffffffffffffffffffffffffffffffffffffffffffffffffffffffffffffffffffffffffff
@cA01~tA01_GU182360.1_55836_55659_1_0_0_0_0:0:0_0:0:0_364/2
TTTCCTGCCTCAGCCTCCCTAGTAGCTGGGATTACAGGTGCACACCACCATGCCTGGCTACTTTTTGGTTTTTTTAGTATAGATGCGGTTTCCCCATGTTGGCTGGGCTGCTCTCAAACTCATGACCTCAACTGAGGTGCCCGCCTCAGT
+
ffffffffffffffffffffffffffffffffffffffffffffffffffffffffffffffffffffffffffffffffffffffffffffffffffffffffffffffffffffffffffffffffffffffffffffffffffffff
@cA01~tA01_GU182360.1_22548_22652_0_1_0_0_0:0:0_0:0:0_365/2
GTACATGTCATAGGAGCTCCGGGAGCTGCAGGACAAGGTCACGCTCTCTCCTGCCAGAACCGTGGGGCCCGGCTGGGCTGAGAGAGAAGGTTTCTCATATAGACCTGGAGGAGAAGAGGCATTTTCCTTACGGAGGATCTTCCTTGTCAC
+
ffffffffffffffffffffffffffffffffffffffffffffffffffffffffffffffffffffffffffffffffffffffffffffffffffffffffffffffffffffffffffffffffffffffffffffffffffffff
@cA01~tA01_GU182360.1_66685_66849_0_1_0_0_0:0:0_0:0:0_366/2
CTGTGTCTTCATGTTCTTTTCTGTGCCCATAACTCCTGGTACAGGTCCTTCCATCTGTCTCCCTCCCTCTTCTCTGTCCCTCTGTCTCTAGTAGCTCCTGATTCCCTTGCCGCTGGGCTCAGCCTCATCTCTTGGGCTGTTGTATCTATT
+
ffffffffffffffffffffffffffffffffffffffffffffffffffffffffffffffffffffffffffffffffffffffffffffffffffffffffffffffffffffffffffffffffffffffffffffffffffffff
@cA01~tA01_GU182360.1_55038_55111_0_1_0_0_0:0:0_0:0:0_367/2
TACAGGAGCTAAAAGGTGGATCTCATGAAGGTAGAGAGTAGAATGGTGGCTACTGGAGGACAGGAAGAAAAGGGTGGAGGGTAAAAAAAATGTATATATATATATATATAAAAATGTATTTATGACCACTAGACTTTACACTTAAAAATG
+
ffffffffffffffffffffffffffffffffffffffffffffffffffffffffffffffffffffffffffffffffffffffffffffffffffffffffffffffffffffffffffffffffffffffffffffffffffffff
@cA01~tA01_GU182360.1_98433_98543_0_1_0_0_0:0:0_0:0:0_368/2
GGGTGGGCCAGGAGGGAAGGTTTTCTGTGGTTTCCTAGAAAGAGAAGTTGTGAGTTTAGAAGGCATCTCTCTTTATCATCCCATCCATGGCACCTGGAATGAGTGAGGGTTCCCCTCCCCGTGTCTGTCTCTCTCCTCCCTCTCTGCATC
+
ffffffffffffffffffffffffffffffffffffffffffffffffffffffffffffffffffffffffffffffffffffffffffffffffffffffffffffffffffffffffffffffffffffffffffffffffffffff
@rand_0_0_0_0_1_1_0:0:0_0:0:0_369/2
AAGGCCCACAGACCGTTCCTAGCGGCTAAGTTGACAGAGGCCAACCACAGAGGGTGACATGCTAGTAATGATAATACCGCGCCCTATGAAGGTCAATTCTCGCTATCGAGTAGTGCTAAGAACGGCTAGTTGCCCATATGGGGCATGCCA
+
ffffffffffffffffffffffffffffffffffffffffffffffffffffffffffffffffffffffffffffffffffffffffffffffffffffffffffffffffffffffffffffffffffffffffffffffffffffff
@cA01~tA01_GU182360.1_124851_124987_0_1_0_0_0:0:0_1:0:0_36a/2
TTCTCTGGGAAGGCTGCACTGGGATTGATACACAGCGAATGTGCTTTAGGATTTCTACATCCACAGCATTCTTGAGTCAAACAAATTGCATTCACCAAGGAAAGGAAACAAAGGTGAAATCACGATTAAAAATAGCGAAGCAAGATTCTC
+
ffffffffffffffffffffffffffffffffffffffffffffffffffffffffffffffffffffffffffffffffffffffffffffffffffffffffffffffffffffffffffffffffffffffffffffffffffffff
@cA01~tA01_GU182360.1_23031_22922_1_0_0_0_0:0:0_0:0:0_36b/2
TTCGGCTCTTTCCGTGACTCTCCATACGAGTGGTCAAACTCGAGTGACCCACTGCTTGTTTCTGTCACAGGTGAGGAAACCCCATATCTGTCTCATGTCCTATGATCCTAGAGCCTTAGCTGAGGAGCTTCCTGCTGATGATGGAGAGAA
+
ffffffffffffffffffffffffffffffffffffffffffffffffffffffffffffffffffffffffffffffffffffffffffffffffffffffffffffffffffffffffffffffffffffffffffffffffffffff
@rand_0_0_0_0_1_1_0:0:0_0:0:0_36c/2
ATGCATTACCTAGTCGGTTGCTAAATCACCAGTGGACCAGGCCTACACAGATAGGTGCCACGGTTTTACGTAAAGGCACAATTGATAGATATGTATAGCCGCAGGGTGCCGCTGCAAGTTGAACTGCGTCGTATTCCCGGCCAGGGGTCA
+
ffffffffffffffffffffffffffffffffffffffffffffffffffffffffffffffffffffffffffffffffffffffffffffffffffffffffffffffffffffffffffffffffffffffffffffffffffffff
@cA01~tA01_GU182360.1_62700_62638_1_0_0_0_0:0:0_0:0:0_36d/2
GAGGCCCAAGACACCCCCAACAGATATCATCGTGTACACGGAACTTCCAAATGCTGAGTCCAGATCCAAAGTTGTCTCCTGCCCATGAGCACCACAGTCAGGCCTTGAGGGCGTCTTCTAGGGAGACAACAGCCCTGTCTCAAAACCGGG
+
ffffffffffffffffffffffffffffffffffffffffffffffffffffffffffffffffffffffffffffffffffffffffffffffffffffffffffffffffffffffffffffffffffffffffffffffffffffff
@cA01~tA01_GU182360.1_32338_32492_0_1_0_0_0:0:0_0:0:0_36e/2
AGAAATAAAAGTCATATACGGTCATCCTTCACTATTCGTGGGTGATTGGTTTCGAGATCTCCACTCAGATACCAAAATCTGTAGATGCTCAAGCCTCTTATATGAAATGGCACAGCGCTTGCAAATAACATATGCACATCCTCCTGTATA
+
ffffffffffffffffffffffffffffffffffffffffffffffffffffffffffffffffffffffffffffffffffffffffffffffffffffffffffffffffffffffffffffffffffffffffffffffffffffff
@cA01~tA01_GU182360.1_32497_32541_0_1_0_0_0:0:0_0:0:0_36f/2
TTCTTAGTTTTTATCTAGTTGTACATTTTTTGATTTATATTTAAATTTGAGAAATAAAAGTCATATACGGTCATCCTTCACTATTCGTGGGTGATTGGTTTCGAGATCTCCACTCAGATACCAAAATCTGTAGATGCTCAAGCCTCTTAT
+
ffffffffffffffffffffffffffffffffffffffffffffffffffffffffffffffffffffffffffffffffffffffffffffffffffffffffffffffffffffffffffffffffffffffffffffffffffffff
@cA01~tA01_GU182360.1_97863_97770_1_0_0_0_0:0:0_0:0:0_370/2
GGACTGAAGGGGAAGGTGGAGCTCAGGTTGTTGATGAGTTGACCTTGAGATGGGGAGACAGCCTGGACTGTCCCACTGGGCTCAGTGTAATCACAAGGGTCCACATGAGAGGTGGAGGAAGAGGGGAGTGGGGATTAGAGCAGTGTAGTG
+
ffffffffffffffffffffffffffffffffffffffffffffffffffffffffffffffffffffffffffffffffffffffffffffffffffffffffffffffffffffffffffffffffffffffffffffffffffffff
@cA01~tA01_GU182360.1_95710_95539_1_0_0_0_0:0:0_0:0:0_371/2
AAGATATGGGCCTAGAGGTGGAGTTATGGGCCTGGAGGTGGAGTTATGGGCCTGAAGTGGAGATCTGGGCCTGGAGTGGAGATCTGGGCCTGGAGTGGAGATAGGGGCCTGGGGTGGAGATATGTGCCTGGAGTGGAGATCTGGGCCTGG
+
ffffffffffffffffffffffffffffffffffffffffffffffffffffffffffffffffffffffffffffffffffffffffffffffffffffffffffffffffffffffffffffffffffffffffffffffffffffff
@cA01~tA01_GU182360.1_97153_97326_0_1_0_0_0:0:0_0:0:0_372/2
ACATGTGTAGTTCCCTGCATGTGCTGTGGTCACAGGGCTCATGTTGAAGCTCTCCTGGAATAATCTGCCATGGAAGATGGGAACGTGGATTCTGTCTTCTTTGTATAGCATGAAATTGTTAAACCTATGACGATAGTGACACCGAAGAGT
+
ffffffffffffffffffffffffffffffffffffffffffffffffffffffffffffffffffffffffffffffffffffffffffffffffffffffffffffffffffffffffffffffffffffffffffffffffffffff
@cA01~tA01_GU182360.1_9048_9206_0_1_0_0_0:0:0_0:0:0_373/2
TCGGCTAATTATTATCATTATTATTATTATTTTGTATTTTTAGTACAGATGGATTTTCCCCATGTTGGCCAGGGTGGTCTTGAGCCCCTGATCTCAAATGATCCACCTGCCTTGGCCTCTCAAAGTGTTGGGATTACAACAGTGAGCCAC
+
ffffffffffffffffffffffffffffffffffffffffffffffffffffffffffffffffffffffffffffffffffffffffffffffffffffffffffffffffffffffffffffffffffffffffffffffffffffff
@cA01~tA01_GU182360.1_115804_115958_0_1_0_0_0:0:0_2:0:0_374/2
TCCACACACCCTGTTCCTGGTGGGGATTGGGAGCCACTCTTGCCATGTCTGTGCCTTCTCCATGGTGCCAGTTTCCATAGGCTGGCTCCTCGTGCTGATTTGAGGTGTATCAACCCCTCCCTATGTGGATGGAGCCTGGTGGTGGCATCA
+
ffffffffffffffffffffffffffffffffffffffffffffffffffffffffffffffffffffffffffffffffffffffffffffffffffffffffffffffffffffffffffffffffffffffffffffffffffffff
@cA01~tA01_GU182360.1_12768_12670_1_0_0_0_0:0:0_0:0:0_375/2
AGAACGTGCTCTGTTCATGGCATAAAACTTGCCCCTTCACCCAAATCCCCCAATTCATCTCTACTTCCAATCACCTATGGAGATACAGATAGATCATGGGGAGGTAAACACTAATACTCTTTGGAGTGAGCTCAGATCTTGGACTCAGAG
+
ffffffffffffffffffffffffffffffffffffffffffffffffffffffffffffffffffffffffffffffffffffffffffffffffffffffffffffffffffffffffffffffffffffffffffffffffffffff
@cA01~tA01_GU182360.1_129351_129474_0_1_0_0_0:0:0_0:0:0_376/2
CCATATTTACACCTCCAGGCCCATATCTCCACACCCAGGCCCATATCTCCACTCCAGGCCCATATCTCCACTCCAGGCCCATATCTTTACCTCTAGGCCGAGATCTCCATCCCCACTCTCCCTCCCTCTATTCCCTTCCAGGACTCACCA
+
ffffffffffffffffffffffffffffffffffffffffffffffffffffffffffffffffffffffffffffffffffffffffffffffffffffffffffffffffffffffffffffffffffffffffffffffffffffff
@cA01~tA01_GU182360.1_68738_68541_1_0_0_0_0:0:0_0:0:0_377/2
GACAGGTAGAGAATTTGTAGATAGGCACCAAATAGATAAATAGATATATCGATAGATAATAGATAGAAATATGCAGAAAGTTATGAACAGGACACAAAGTGAGAAACTCAGAATTTAAAAAAAGTAACATCAAGTCAACTAGTCCAAGGA
+
ffffffffffffffffffffffffffffffffffffffffffffffffffffffffffffffffffffffffffffffffffffffffffffffffffffffffffffffffffffffffffffffffffffffffffffffffffffff
@cA01~tA01_GU182360.1_18002_18153_0_1_0_0_0:0:0_0:0:0_378/2
GTTAAACTCACCCTCAGTGCCTACCTGCACCCAAGAACAGGGCTGTCGGCTGTGCAGAGACCCAGTTTCCAGGCCCATATCCCCACCCCAAGCCCATATCTCCACTCCAGGCTGATATTTCCACCCTAGGCCCATATCGCCAATCCAGGC
+
ffffffffffffffffffffffffffffffffffffffffffffffffffffffffffffffffffffffffffffffffffffffffffffffffffffffffffffffffffffffffffffffffffffffffffffffffffffff
@cA01~tA01_GU182360.1_89650_89812_0_1_0_0_0:0:0_0:0:0_379/2
AATCTCAGAAAGAAATCAATGAAGTGAAGATTAAACAATTAGGAAAAATCAAACCAGGCAAGCCCTCCCTGCAAATTACTCTACCTCACAAACACATCTTGTGTCCATCTTTCATTCATTTAGTGTCTAAATCAGCACCACATTTCACCA
+
ffffffffffffffffffffffffffffffffffffffffffffffffffffffffffffffffffffffffffffffffffffffffffffffffffffffffffffffffffffffffffffffffffffffffffffffffffffff
@cA01~tA01_GU182360.1_123127_123003_1_0_0_0_0:0:0_0:0:0_37a/2
TCTGCTCTTGGGACACTGATATTGCAGATGGTTAAATGGGAGGACAGAAAATGAATGCACAAGTGGACCAATAAATGAATGATCCATTGGGAAGCATCTGTGCATGAAATCTATTTGTTTGTTTGTTCGTTTGTTTATTGAGACAGAGTC
+
ffffffffffffffffffffffffffffffffffffffffffffffffffffffffffffffffffffffffffffffffffffffffffffffffffffffffffffffffffffffffffffffffffffffffffffffffffffff
@rand_0_0_0_0_1_1_0:0:0_0:0:0_37b/2
GATAGACTGCCCGCTTTAAGAACATCATACTTCATAAATGGAGACATGGATCAGTAGGAGTACCCGTCCAGTTTCCCCGGCCAAGATGCGCGTGTGCATGACGTAGAGGCTGGGGCGGCGCACGCGCACCGACCGGTTAACAGGCACCGA
+
ffffffffffffffffffffffffffffffffffffffffffffffffffffffffffffffffffffffffffffffffffffffffffffffffffffffffffffffffffffffffffffffffffffffffffffffffffffff
@cA01~tA01_GU182360.1_98252_98316_0_1_0_0_0:0:0_1:0:0_37c/2
CTCCAGTAGCCCCTGACTCCCTTGCCACTGAGAAGACAGCCTCATCTCTTGGGCTGTTGTATCTGTTTCCCACTAATCTCTTTCCTGCTGTCTATGTGGGGGTGGAAGAGGAGAGGCTGCATGTCCAGGCTCTTAGCAGCCTGAATCAAT
+
ffffffffffffffffffffffffffffffffffffffffffffffffffffffffffffffffffffffffffffffffffffffffffffffffffffffffffffffffffffffffffffffffffffffffffffffffffffff
@cA01~tA01_GU182360.1_5953_5798_1_0_0_0_0:0:0_0:0:0_37d/2
GAGAACTGGGTCCGATTTCTGTTCTCCAGAAGTGGAAGGGGTCATTGTATTCTCTCCTGCCCCATGTTTGTGACAATTTTCTCCAGCAGCAACAGGAAACCAACACAGGAACCCAGGTGAAGCACAAGTTAAGAAACCAAACAAGGAGAA
+
ffffffffffffffffffffffffffffffffffffffffffffffffffffffffffffffffffffffffffffffffffffffffffffffffffffffffffffffffffffffffffffffffffffffffffffffffffffff
@cA01~tA01_GU182360.1_34081_34256_0_1_0_0_0:0:0_0:0:0_37e/2
CAGATCTCCACCCCAAGCCCATATCTCCACTCTAGGCCCATATCTCCTCTCCAGTCCCATATCTCCACAACCAGGCCCATATCTCCATCCTAGGCCCATATTTCCACTCTAGGCCCAGATATCCACCTCTAGGCCCATATCTCCACTCCT
+
ffffffffffffffffffffffffffffffffffffffffffffffffffffffffffffffffffffffffffffffffffffffffffffffffffffffffffffffffffffffffffffffffffffffffffffffffffffff
@cA01~tA01_GU182360.1_118726_118592_1_0_0_0_0:0:0_0:0:0_37f/2
AGATGCTTCGGCTCTTTCCGTGACGCTCCCTACGAGTGGTCAAACTCGAGTGATCCACTGCTTGTTTCCGTCACAGGTGAGGAAACCCCATATCTGTCCCATGTCCTATGATCCTAGAGCCTTAGCTGAGGAGCTTCCTGCTGATGATGG
+
ffffffffffffffffffffffffffffffffffffffffffffffffffffffffffffffffffffffffffffffffffffffffffffffffffffffffffffffffffffffffffffffffffffffffffffffffffffff
@cA01~tA01_GU182360.1_28174_28316_0_1_0_0_0:0:0_0:0:0_380/2
TGCCAGGTATTGATTTATGTGTAGGATGAATAAATCTCAGAAAGAAATTAATTAAGCGAGGATTAAACAAGTAGGAAAATCAAACCCAGTAAGCCTTTCCAGTCAATGATTCTACCTCACAAACATATCTTATATCCATCTACTTCATTC
+
ffffffffffffffffffffffffffffffffffffffffffffffffffffffffffffffffffffffffffffffffffffffffffffffffffffffffffffffffffffffffffffffffffffffffffffffffffffff
@cA01~tA01_GU182360.1_87511_87593_0_1_0_0_0:0:0_0:0:0_381/2
AATGAGGATGCCTGTCTTTTCTACTCAATGGAAATCTTTGAGGTTGGTTCATGGCCAACCTTCTATTATCTAATGTTGGGCCCTGGGAGTCCTGGCATCCCATTCTCCATAATCATTGTAGGTGACACCAACTATCTTGAGACTTCAAGG
+
ffffffffffffffffffffffffffffffffffffffffffffffffffffffffffffffffffffffffffffffffffffffffffffffffffffffffffffffffffffffffffffffffffffffffffffffffffffff
@cA01~tA01_GU182360.1_94293_94219_1_0_0_0_0:0:0_0:0:0_382/2
TTTTCTCCATGTGTAACCCTTGGGCCCATGTTATTTATTGAGAAGACATTCTATTCCACCTTAAACCACATGGCAGCCTTTGTCAACTATAAAGGGACTGTGTGTACACGGATGTATTTTAGACACTGTTTTCTGCTCAGTGGCTCTCTC
+
ffffffffffffffffffffffffffffffffffffffffffffffffffffffffffffffffffffffffffffffffffffffffffffffffffffffffffffffffffffffffffffffffffffffffffffffffffffff
@cA01~tA01_GU182360.1_31429_31228_1_0_0_0_0:0:0_0:0:0_383/2
AGTCCTGGAAAATGTGAGCACCCTCCCTCACTCAGCATTTCCCTCTCTCCAGGACTCTGATGAACAAGACCCTCAGGAGGTGACATATGCACAGTTGAATCACTGCGTTTTCACACAGAGAAAAATCACTCGCCCTTCTCAGAGGCCCAA
+
ffffffffffffffffffffffffffffffffffffffffffffffffffffffffffffffffffffffffffffffffffffffffffffffffffffffffffffffffffffffffffffffffffffffffffffffffffffff
@cA01~tA01_GU182360.1_36262_36083_1_0_0_0_0:0:0_0:0:0_384/2
GTCTTGGATTCTCCTTTCCCACCTCCTGAATCCCAGAGCTTCTGGTGGGCGTGTCCTTGAGGGTCCCATCACCCAGGCCCTGACTATATTTGGGGTAAAGGGGGATTGAATACAGGGAAATGGGTGCTGTGGTGGGAAGAATAATTGTCC
+
ffffffffffffffffffffffffffffffffffffffffffffffffffffffffffffffffffffffffffffffffffffffffffffffffffffffffffffffffffffffffffffffffffffffffffffffffffffff
@cA01~tA01_GU182360.1_82157_82281_0_1_0_0_0:0:0_0:0:0_385/2
TAGGCTTCTTCTACGTCATATGAGGTTCAAGTGGTGAGTCAGTCAAGGGAGGAATGAGGGTTTCTGAAAACTGCAGACTAGACTTGTCAGTTCACATCATGCGCAACGGCCAGGCTCAAAACACATCTCAGACTCACTTACCCCTGCACG
+
ffffffffffffffffffffffffffffffffffffffffffffffffffffffffffffffffffffffffffffffffffffffffffffffffffffffffffffffffffffffffffffffffffffffffffffffffffffff
@cA01~tA01_GU182360.1_66106_66223_0_1_0_0_0:0:0_0:0:0_386/2
CTCAGCCTCCTGAGTTGCTAGGATTACATGCACCTGCCACCACGCCCGGCTATCCTTGTGTCCTTTCTTATCTTGTCCTTGACCTGGGTTCCAGTGTTGGTTTCCTGTTGGTGCTGTGGAAAATTATCAGAAGCATGGCAGCAGGAGAGA
+
ffffffffffffffffffffffffffffffffffffffffffffffffffffffffffffffffffffffffffffffffffffffffffffffffffffffffffffffffffffffffffffffffffffffffffffffffffffff
@cA01~tA01_GU182360.1_67019_66871_1_0_0_0_0:0:0_0:0:0_387/2
ATGAGGCTGAGCCCAGCGGCAAGGGAATCAGGAGCTACTAGAGACAGAGGGACAGAGAAGAGGGAGGGAGACAGATGGAAGGACCTGTACCAGGAGTTATGGGCACAGAAAAGAACATGAAGACACAGAGAGGAAGGAGAGAGATAAGAC
+
ffffffffffffffffffffffffffffffffffffffffffffffffffffffffffffffffffffffffffffffffffffffffffffffffffffffffffffffffffffffffffffffffffffffffffffffffffffff
@cA01~tA01_GU182360.1_106490_106746_0_1_0_0_1:0:0_0:0:0_388/2
CTCCCCATGATCTATCTGTATCTCCACAGGTGATTGGAAGTAGGGGTGAGATGGGGGATTTGGGTGAGGGGGCAAGTTTTTTTTGTGATGACCAGAGCACTTTCTCTATTCCAGGATTTGTGCTGGAGGATTCAGCGGGCTTTCACATTT
+
ffffffffffffffffffffffffffffffffffffffffffffffffffffffffffffffffffffffffffffffffffffffffffffffffffffffffffffffffffffffffffffffffffffffffffffffffffffff
@cA01~tA01_GU182360.1_73895_73745_1_0_0_0_1:0:0_0:0:0_389/2
TGTTGGGTGCATAGTTTGCAAACATTTCCATTCATTCTGTGGGTTGTCTGTTCACCCTGCTACTATTTCCTTTGCTTGGCAGAAGCTCTTTCGTTTATTAAGTCCCATTGGTCTAGTTTTATTTTTATTGCCTGTGCTTTTGAGGTCTTA
+
ffffffffffffffffffffffffffffffffffffffffffffffffffffffffffffffffffffffffffffffffffffffffffffffffffffffffffffffffffffffffffffffffffffffffffffffffffffff
@cA01~tA01_GU182360.1_72661_72877_0_1_0_0_1:0:0_1:0:0_38a/2
GTTTATTGAAGCACTGTTTGCAATAGCAAAGATATGAAATCAATCTAAGTGTCTGTGAATGAATGATTGGATTAAAAAAAGGATGCGTGTATACACAACGAAATACTATTTGGTCATAAAAATAAAACCATGTCTTTTGCAGCAACATAG
+
ffffffffffffffffffffffffffffffffffffffffffffffffffffffffffffffffffffffffffffffffffffffffffffffffffffffffffffffffffffffffffffffffffffffffffffffffffffff
@cA01~tA01_GU182360.1_113299_113383_0_1_0_0_0:0:0_0:0:0_38b/2
CTCCACATCAGGCCCATATCTCCACTCCAGTCCCATATCTCCACACCCAGGCCCATATCTCCATTCCAGGCCCATATCCCCATCCTAGGCCCATATCTCCACCGTAGGCCCAGATCTCCACTCCAGGCCCATATCTCCACTCCAGGGCCA
+
ffffffffffffffffffffffffffffffffffffffffffffffffffffffffffffffffffffffffffffffffffffffffffffffffffffffffffffffffffffffffffffffffffffffffffffffffffffff
@cA01~tA01_GU182360.1_21143_20976_1_0_0_0_0:0:0_0:0:0_38c/2
TTCAGCACTTCCTTCTGCACAGAGAAGGGAAGTTTAAGGACACTTTGCACCTCATTGGAGAGCACCATGATGGGGTCTCCAAGGCCAACTTCTCCATCGGTCCCATGATGCAAGACCTTGCAGGGACCTACAGATGCTACGGTTCTGTTA
+
ffffffffffffffffffffffffffffffffffffffffffffffffffffffffffffffffffffffffffffffffffffffffffffffffffffffffffffffffffffffffffffffffffffffffffffffffffffff
@cA01~tA01_GU182360.1_120358_120162_1_0_0_0_0:0:0_0:0:0_38d/2
AACCTCTTTTTAGTTCTTTAAAGGACTTCCATACTTTTCTCCGTAATGGCTGTACTAATTTACACTCCTACCAACAGGGTACCAGGGTTCTCCTTTCTCTACCACCTTGCCAGCATTTGTTTTGCCTGTCTTGCAGCTAAAAGCCATTTT
+
ffffffffffffffffffffffffffffffffffffffffffffffffffffffffffffffffffffffffffffffffffffffffffffffffffffffffffffffffffffffffffffffffffffffffffffffffffffff
@cA01~tA01_GU182360.1_58653_58878_0_1_0_0_0:0:0_0:0:0_38e/2
CTTGGCCAACGTGGTGAAACATCCTCTCTACAAAAAATATACAAAAAGAATTAGCCGGGCACGGTGGCAGTTGCCTGTAATCCCAGCTACTCGAGAGGCGGAGGCAGGAGAATCACTTGAATCCAGGAGACGCAGGTTGCAGTGAGCCAA
+
ffffffffffffffffffffffffffffffffffffffffffffffffffffffffffffffffffffffffffffffffffffffffffffffffffffffffffffffffffffffffffffffffffffffffffffffffffffff
@cA01~tA01_GU182360.1_50780_50575_1_0_0_0_0:0:0_1:0:0_38f/2
CCAGGACATGTGATTCTTCAGTGTCATTCTTATCTCGGGTTTAACAACTTCAGTCTGTAAAAGGAAGATGGGGTGCCTGTCCCTGAGCTCTACAACATAATATTCTGGAACAGCCTTTTCATGGGCCCTGTGACCCCAGCACACGCAGGG
+
ffffffffffffffffffffffffffffffffffffffffffffffffffffffffffffffffffffffffffffffffffffffffffffffffffffffffffffffffffffffffffffffffffffffffffffffffffffff
@cA01~tA01_GU182360.1_25031_24895_1_0_0_0_0:0:0_0:0:0_390/2
TTTGTATTTTTAGTAGAGACAGTGTTTCTTCATGTGGGTCAGACTGGTCTCAAACTCCCGACCTTATGAGGTTCACCCACCTCAGGCTCTCAAAGGTCTAGGATGACAGACGTGAGCCACCACGCCCGGCCTAAAATCCATTTTAATGGG
+
ffffffffffffffffffffffffffffffffffffffffffffffffffffffffffffffffffffffffffffffffffffffffffffffffffffffffffffffffffffffffffffffffffffffffffffffffffffff
@cA01~tA01_GU182360.1_59973_59740_1_0_0_0_0:0:0_0:0:0_391/2
CAAAGGAGTGACAGATATATGAGTGGTGGTGGAAATGAAGAGACTTATTATAGCATAATATACAAGTCTGTGAACAGTGGCTCACGCCTGTAACCTAGCACTGCAGGAGGCCAAGGTGGGTGGATTCCATGAAGTCAGGAGTTCCAGACC
+
ffffffffffffffffffffffffffffffffffffffffffffffffffffffffffffffffffffffffffffffffffffffffffffffffffffffffffffffffffffffffffffffffffffffffffffffffffffff
@cA01~tA01_GU182360.1_5955_6131_0_1_0_0_0:0:0_0:0:0_392/2
TCCCACTAATCTCTTTCCTGGTGTTTATGTGGGGGTGGAAGAGGAACCACGACAGGCTGCATGTCCAGGCTCTTAGCAGCCTGAATCAATCTCTTTTGGACAGATTGGAAAGGCTGGCAGGAGGTACGAACTCATCAGTAAGGCAGGCAT
+
ffffffffffffffffffffffffffffffffffffffffffffffffffffffffffffffffffffffffffffffffffffffffffffffffffffffffffffffffffffffffffffffffffffffffffffffffffffff
@cA01~tA01_GU182360.1_117069_117202_0_1_0_0_0:0:0_0:0:0_393/2
AGTTCACACAGCATACAGGGGTTGGTGTTCTGGGGCCATGATATTTTGGGACGATTATTCTCCATTGCATGGAAGTCAGAGGTGTCAGAATAAGCATGGCATCTGTAGGTGCCACAAGGCCTGAGGCCACAGGGCCCAACTCAGGTCAGA
+
ffffffffffffffffffffffffffffffffffffffffffffffffffffffffffffffffffffffffffffffffffffffffffffffffffffffffffffffffffffffffffffffffffffffffffffffffffffff
@cA01~tA01_GU182360.1_19780_19982_0_1_0_0_0:0:0_1:0:0_394/2
TCGCTAGGATTACATGCACCTGCCACAATGCCTGGCTTTCCTTGGGTTGTTTCTTAACTTGTCCTTGACCTGGGTTCCAGTGTTGGTTTCCTGTTGCTGCTGTAGAAAATTATCAGAAGCATGGCAGCAGGAGAGACCACACTGACACCT
+
ffffffffffffffffffffffffffffffffffffffffffffffffffffffffffffffffffffffffffffffffffffffffffffffffffffffffffffffffffffffffffffffffffffffffffffffffffffff
@cA01~tA01_GU182360.1_78382_78490_0_1_0_0_0:0:0_0:0:0_395/2
TTTTCCTGGGCTATGAATCACTTCCATTGGTCTATGTGTCTGTTTTTATGCAAGTACTGTGTTGTTTTAATTACTGTAACTTTGTAATGTAGTTTGTGTTTAGGTAATGTGATGCTTCCAACTTTGTTCCTTTCCCTCTAGATGGCTTTG
+
ffffffffffffffffffffffffffffffffffffffffffffffffffffffffffffffffffffffffffffffffffffffffffffffffffffffffffffffffffffffffffffffffffffffffffffffffffffff
@cA01~tA01_GU182360.1_1452_1304_1_0_0_0_0:0:0_0:0:0_396/2
TACACACTTAAAGCTGGAACCTCAAAACACATTAAATTAAAGGCATAATTCAAAACATAATCAATCACATCCAAATTGCAGCTAGAGATAGCAACATTCACCTCACTTCCAGAACAAGTACACAGAAAATTATTAAGCATATGAAAGACT
+
ffffffffffffffffffffffffffffffffffffffffffffffffffffffffffffffffffffffffffffffffffffffffffffffffffffffffffffffffffffffffffffffffffffffffffffffffffffff
@rand_0_0_0_0_1_1_0:0:0_0:0:0_397/2
CACGCCTGGGGTGGAATGTGGCATGTGTAGTGTAGTGTCCCCGCTAAGGACCCCTGTAAGATATAGCTAACCTTTCCTGTCCGGCGGCAACATCAATTTTTTTCCTGACGGCGACTGACGCCACATGGCCATTATAATTCCCGCATGTTA
+
ffffffffffffffffffffffffffffffffffffffffffffffffffffffffffffffffffffffffffffffffffffffffffffffffffffffffffffffffffffffffffffffffffffffffffffffffffffff
@rand_0_0_0_0_1_1_0:0:0_0:0:0_398/2
ATATAATCGGACGCATCGGCAACCAAACTCGTCCTCGAATGTCCCCCCAATATGACTGTTGGCCATTCTATCGGGTTACCGTGAGATAACCGGGTTGAATCTCAGTTGAACGATGTTCTTGTCCAGTGCAGCAATTGCAAGTCGGTTCCA
+
ffffffffffffffffffffffffffffffffffffffffffffffffffffffffffffffffffffffffffffffffffffffffffffffffffffffffffffffffffffffffffffffffffffffffffffffffffffff
@cA01~tA01_GU182360.1_1353_1175_1_0_0_0_0:0:0_0:0:0_399/2
TTCTTAACTCAAAGAATGAAATATTTCACCATGCACATACAAAGAAGAGATATATGGAGATATGAAGAGGAGTACTTCATAATGACAAAGAGGCAAATTCATAAATAAGACATAATCATCCTAAATGCCTACACACTTAAAGCTGGAACC
+
ffffffffffffffffffffffffffffffffffffffffffffffffffffffffffffffffffffffffffffffffffffffffffffffffffffffffffffffffffffffffffffffffffffffffffffffffffffff
@cA01~tA01_GU182360.1_15977_16110_0_1_0_0_1:0:0_0:0:0_39a/2
GGCTACTGGGGAGGCTGAGGGAAGAGAATCGCTTGAACCTGGAAGGCGGAGGTTGCAGTGAGTTGAGATCACGCCACTGCACTCCAGCCTGGGTGAGAGAGTGAGACTGTCTCAAAAAAAAAAAAAATAGCATAGCAATTGCATAGAACC
+
ffffffffffffffffffffffffffffffffffffffffffffffffffffffffffffffffffffffffffffffffffffffffffffffffffffffffffffffffffffffffffffffffffffffffffffffffffffff
@cA01~tA01_GU182360.1_77168_77351_0_1_0_0_0:0:0_2:0:0_39b/2
TTCAAATCGACTCCCTCTCTTACATAGTTTGTGTTCAAATGTCAACAAATAAAACATAAAAAGAAATCAATCTTTTCATAGACCCTTTATCTAAAATAGAATAGTAGGTGCCATGACATTACATCCTTTCATCTTGAATTATTTACTTTT
+
ffffffffffffffffffffffffffffffffffffffffffffffffffffffffffffffffffffffffffffffffffffffffffffffffffffffffffffffffffffffffffffffffffffffffffffffffffffff
@cA01~tA01_GU182360.1_40114_39949_1_0_0_0_1:0:0_0:0:0_39c/2
TTTCCCAGAAGCCCATCCTGGCCTCCCACCCACACAGGGATGTCATCACCTGCAACCCCTACACCCTTTACTTTTGTTTGAGAAATATTTATTGAGGATAAATATACCTATATAGCTTACCACCTTTAACATTTTTTTTTTGAGGCGGAG
+
ffffffffffffffffffffffffffffffffffffffffffffffffffffffffffffffffffffffffffffffffffffffffffffffffffffffffffffffffffffffffffffffffffffffffffffffffffffff
@cA01~tA01_GU182360.1_65095_65285_0_1_0_0_0:0:0_0:0:0_39d/2
GTTCTCCTTCAGACACCACAGGGCTGGGCCAGGCAGAGAGGAAGGGCTTGTCCTGACCACCTGGGGGAGAAGGAGGCGCCACCTTAGAGAGGAGGATGTGGCACTCCCTCCCTCTATTCCTTTCCAGGACTCACCAACACACGCCATGCT
+
ffffffffffffffffffffffffffffffffffffffffffffffffffffffffffffffffffffffffffffffffffffffffffffffffffffffffffffffffffffffffffffffffffffffffffffffffffffff
@cA01~tA01_GU182360.1_116147_115961_1_0_0_0_0:0:0_0:0:0_39e/2
TGCCACCACCAGGCTCCATCCACATAGGGAGGGGTTGATACTCCTCAAATCAGCACGAGGAGCCAGCCTATGGAAACTGGCACCATGGAGAAGGCACAGACATGGCAAGAGTGGCTCCCAGTCCCCACCAGGAACAGGGTGTGTGGACAC
+
ffffffffffffffffffffffffffffffffffffffffffffffffffffffffffffffffffffffffffffffffffffffffffffffffffffffffffffffffffffffffffffffffffffffffffffffffffffff
@cA01~tA01_GU182360.1_88933_89122_0_1_0_0_0:0:0_0:0:0_39f/2
ACATGGTAAAACCTTGTCTGTACTAAAAAAAAATACCAAAAAAAAATTAGCCAGGCGTGGTGGGACATGGGTGTAATCCCAGCCTCTCGGGAAGCTGAGTGTAGAGAATCGCTTTAACCTGGGAGGTGGAGGTTGCGGTGAGCCGAGATC
+
ffffffffffffffffffffffffffffffffffffffffffffffffffffffffffffffffffffffffffffffffffffffffffffffffffffffffffffffffffffffffffffffffffffffffffffffffffffff
@cA01~tA01_GU182360.1_61271_61081_1_0_0_0_0:0:0_0:0:0_3a0/2
GTACCCTGGAGCCACAGGAAGCACTCAGCTAAAGCACTGCATGACGTCCTCCAGGAAGAACAGGAAGACAGCCCAGGGTGTTCTGAGACGTTCCTCCTGATCTCAGGAAGTTGCTGTCTTAGGCCATTTTTGTTGCTCTAAAGGAACACT
+
ffffffffffffffffffffffffffffffffffffffffffffffffffffffffffffffffffffffffffffffffffffffffffffffffffffffffffffffffffffffffffffffffffffffffffffffffffffff
@cA01~tA01_GU182360.1_90881_90671_1_0_0_0_0:0:0_0:0:0_3a1/2
TATTCTTTGGAGTTCAGATCGTAGACTCAGAGACCAGTGCCAGCACTATCTCCTGGTCACCTTTTGGAGTAATTCACAGAAAGACAGGCTGTATTGAAGCAACAGATGATGGAGGGGGTGGTCTTTCCCCCAGACTCTCGGGTGGAACAG
+
ffffffffffffffffffffffffffffffffffffffffffffffffffffffffffffffffffffffffffffffffffffffffffffffffffffffffffffffffffffffffffffffffffffffffffffffffffffff
@cA01~tA01_GU182360.1_5671_5691_0_1_0_0_0:0:0_0:0:0_3a2/2
GACCCCTTCCACTTCTGGAGAACAGAAATCGGACCCAGTTCTCTCTGGGCTAAAATCAAGGCATCTACAGGGCTGTGTTTCCTCTGGAGACTCAGGGAAGAATCAGTTCCCTTGACTTCTCCAGCCCTTAGAGGCCAACTGCCTTTGTGG
+
ffffffffffffffffffffffffffffffffffffffffffffffffffffffffffffffffffffffffffffffffffffffffffffffffffffffffffffffffffffffffffffffffffffffffffffffffffffff
@cA01~tA01_GU182360.1_128043_128229_0_1_0_0_0:0:0_0:0:0_3a3/2
ACTTTGGGAGGCTGAGTTGGGTAGATCACGAGGTCAGGAGTTCAAGACCAGCTGGTCCAACATTCTGAAACCCCGTCTCTACTAAAAATACACACACAAAAAAATTTATCTGTGCATGGTGGCACGTGCCTGTAATCCTAGGGGAGGCTA
+
ffffffffffffffffffffffffffffffffffffffffffffffffffffffffffffffffffffffffffffffffffffffffffffffffffffffffffffffffffffffffffffffffffffffffffffffffffffff
@cA01~tA01_GU182360.1_84416_84230_1_0_0_0_0:0:0_2:0:0_3a4/2
GGACTGAAGGGGAAGATGGAGCTCAGGTTGTTGATGAGTTGACATTGAGATGGGGAGATGGCCTGGACCCTCCCACTGGGCTCAGTGTAATCACAAGGGTCCATATGAGTGGAGAAGGAAGAGGAGAATGGGGATTAGAGCAGCATCGTG
+
ffffffffffffffffffffffffffffffffffffffffffffffffffffffffffffffffffffffffffffffffffffffffffffffffffffffffffffffffffffffffffffffffffffffffffffffffffffff
@cA01~tA01_GU182360.1_63351_63566_0_1_0_0_0:0:0_0:0:0_3a5/2
ACACAGCTTCATTTGTGTCCATTCAACATAGTTATGCTTTTTGAAACTCTGTGGATACTTTCTCTCAATATTTTTGATTTATACTTGGTTCAATAAACACCTGTAAACCCCGCAGATATGGAGGAGTGACCGTATATTTATATTATGAAA
+
ffffffffffffffffffffffffffffffffffffffffffffffffffffffffffffffffffffffffffffffffffffffffffffffffffffffffffffffffffffffffffffffffffffffffffffffffffffff
@cA01~tA01_GU182360.1_78869_78794_1_0_0_0_0:0:0_0:0:0_3a6/2
GATTAATGACTTAAATGTAAGGTGAAAGACTATCATCCCAGCAATTTGGGAGGCCAAGGCGGGCAGATCACCTAAGGTCAGGATTCCAAGACCAGCATGGCCAACATGGTGAAATCCCGCCTCTACTAAAAATACAAAAACAGCTGGGTG
+
ffffffffffffffffffffffffffffffffffffffffffffffffffffffffffffffffffffffffffffffffffffffffffffffffffffffffffffffffffffffffffffffffffffffffffffffffffffff
@cA01~tA01_GU182360.1_67677_67490_1_0_0_0_0:0:0_0:0:0_3a7/2
AAGGAAGATGAGCTTGGTATTCTTATGGAGAGAGACTAACTTGGTGAGGTCTGTACCAACAGAGACAGAGAAACAGGAGACACAAGTACAGACCAGGTGTCATAACAGAGGACAGACACAGGGGCCATACAGGGAGTTAGAAAAGACAGA
+
ffffffffffffffffffffffffffffffffffffffffffffffffffffffffffffffffffffffffffffffffffffffffffffffffffffffffffffffffffffffffffffffffffffffffffffffffffffff
@rand_0_0_0_0_1_1_0:0:0_0:0:0_3a8/2
AATAGGATGGGGAGCACCAAAGACCTTTGTTGCGGATAACCTCCATTGTTTTCGTACTAGGCGACGTGCAAAAAAGAAGGGTAATGCACGAGCCCTAGTCTATTCGCTACGTAACCCGGAGGCTGCCACTACGCAACACTTCAAAACTGA
+
ffffffffffffffffffffffffffffffffffffffffffffffffffffffffffffffffffffffffffffffffffffffffffffffffffffffffffffffffffffffffffffffffffffffffffffffffffffff
@cA01~tA01_GU182360.1_11008_10901_1_0_0_0_0:0:0_1:0:0_3a9/2
CCATCTGCAATCTTCATTCCTCCGTTCCTGTAAAATAACATATTCACAAGCTATGGAGGCTAAGACAGGGACATTTTGGGGGTGGGGCAGCATTCTCCTGCCTTCCACAAATGGTAAACAGGATGCATTTGGCCTCTGCTCTTGGGACGC
+
ffffffffffffffffffffffffffffffffffffffffffffffffffffffffffffffffffffffffffffffffffffffffffffffffffffffffffffffffffffffffffffffffffffffffffffffffffffff
@cA01~tA01_GU182360.1_71719_71903_0_1_0_0_0:0:0_0:0:0_3aa/2
TCTTTACCCAGCTAAGATACCGTCGCCAGCCACCGACAATTCCTTACATAGTACAGTTACTGTCCAAGATCAACGCAGGAAAGAAACAGAACTGAAAGACAAAAGGGCAAAGAAAGCTTTTCTCACTGACCCTAAAGGAAATTCTGATGA
+
ffffffffffffffffffffffffffffffffffffffffffffffffffffffffffffffffffffffffffffffffffffffffffffffffffffffffffffffffffffffffffffffffffffffffffffffffffffff
@cA01~tA01_GU182360.1_49624_49697_0_1_0_0_0:0:0_0:0:0_3ab/2
ATCCTCTTATGTGGGGAGATGACACCCGAAGGTTGGGAGAAGGACTCACCCTCATGTGGCCAGGCCCCCTGCAGCAAGAAGAACCCTGGAAAGAAAGATCATGATGGATGACCCATCTGCAGGCAAACCAGGGCACCCTTGCTGCCCCCA
+
ffffffffffffffffffffffffffffffffffffffffffffffffffffffffffffffffffffffffffffffffffffffffffffffffffffffffffffffffffffffffffffffffffffffffffffffffffffff
@cA01~tA01_GU182360.1_31867_31638_1_0_0_0_1:0:0_0:0:0_3ac/2
GTCCCCACTGCCTGCTGGAGAGAAAACACACTCCTTTGCTTAGCCCACAATTCTCCATTTCACTTGACCCCTGCCCACCTCTCCAACCTAACTGGCTTACTTCCTAGTCTACTTGAGGCTGCAATCACACTGAGGAACTCACAATTCCAA
+
ffffffffffffffffffffffffffffffffffffffffffffffffffffffffffffffffffffffffffffffffffffffffffffffffffffffffffffffffffffffffffffffffffffffffffffffffffffff
@cA01~tA01_GU182360.1_79741_79999_0_1_0_0_0:0:0_0:0:0_3ad/2
CTATCGTATACCACGTTTTCTTTGTCCATGCACCCATAGATGGGCAGTAAGGGTGATTCCACATCTTGGCTGTTATGAATAATGCGGCTGTAAACATGGGAATGCAGATATCTCTTCAACATACTGATTCCACTTCCTTTGGATACATGC
+
ffffffffffffffffffffffffffffffffffffffffffffffffffffffffffffffffffffffffffffffffffffffffffffffffffffffffffffffffffffffffffffffffffffffffffffffffffffff
@cA01~tA01_GU182360.1_100597_100795_0_1_0_0_0:0:0_0:0:0_3ae/2
ATCCTGCGCCCTGACTCCGCCCTCACACCTGCTGTGTCTTCTCTCTGCATCTGTCCATGCTTTTCTCCATCATCAGCAGGAAGCTCCTTAGCTAAGGATTTAGGATCATAGGACATGAGAGAGATATGGGCTTTTCTCACCTGTGACAGA
+
ffffffffffffffffffffffffffffffffffffffffffffffffffffffffffffffffffffffffffffffffffffffffffffffffffffffffffffffffffffffffffffffffffffffffffffffffffffff
@cA01~tA01_GU182360.1_126703_126470_1_0_0_0_0:0:0_1:0:0_3af/2
GCAGCCACTCACATCCAGGAGAAGGTTCCATGACAGGCAGAAAGTGGGAGATAGAATCAATGGGATGGGAACTCAGAGCTATTCATGGGATGGGTCCTTGAACTCAGAGAGATATAATGTCTGAGTCTGCTGTTGGCAACTGAGGGACCT
+
ffffffffffffffffffffffffffffffffffffffffffffffffffffffffffffffffffffffffffffffffffffffffffffffffffffffffffffffffffffffffffffffffffffffffffffffffffffff
@cA01~tA01_GU182360.1_61223_61004_1_0_0_0_0:0:0_2:0:0_3b0/2
AGCTCCTCGGGACATATGGAGTCACCCCATTTGCAGTGTAGCTGCGGGAAGCCAGAGAGCAGCCCAGCCTGGGTTTTGTACCCTGGAGCCACAGGAACCACTCAGCTAAAGCACTGCATGACGTCCTCCAGGAAGAACAGGAAGACAGCC
+
ffffffffffffffffffffffffffffffffffffffffffffffffffffffffffffffffffffffffffffffffffffffffffffffffffffffffffffffffffffffffffffffffffffffffffffffffffffff
@cA01~tA01_GU182360.1_126520_126795_0_1_0_0_0:0:0_1:0:0_3b1/2
GATTTTTCTCTGTGTGAAAACACAGTGATCCAATTATGCGTATGACACCTCCTGATGGTCTTGTTCATCAGAATCCTGGAGAGAGGGAAATGCTGAGTGAGGGAGGTTGCTCACATTTTTCAGGACTCTTTGGGAATAAGACTAGCCACG
+
ffffffffffffffffffffffffffffffffffffffffffffffffffffffffffffffffffffffffffffffffffffffffffffffffffffffffffffffffffffffffffffffffffffffffffffffffffffff
@cA01~tA01_GU182360.1_57004_57212_0_1_0_0_0:0:0_0:0:0_3b2/2
TCTTGAGACTTCAAGATATAAAGAGAAAACAGGAGCATCACACTACCTGATCTCAAAATATGTTACAGAGCTGTAGTAAGCAAAATAGCATGACATTGGCATAAAGAAAGGCACATAGAACAACGGAGCAGAATGAATAACACAGATATA
+
ffffffffffffffffffffffffffffffffffffffffffffffffffffffffffffffffffffffffffffffffffffffffffffffffffffffffffffffffffffffffffffffffffffffffffffffffffffff
@cA01~tA01_GU182360.1_100231_100432_0_1_0_0_0:0:0_0:0:0_3b3/2
CAAGGTCACGCTCTCTCCTGCCTGAACCTTGGGGCCCGGCTGGGCTGAGAGAGAAGGTTTCTCATATGGACCTGGAAGGAGAAGAGGCAGTTTCCTCAGGGAGGTTCTTCCTTGTCATAGCTCCCCTCATACCTGAGCTGAGAACTCACT
+
ffffffffffffffffffffffffffffffffffffffffffffffffffffffffffffffffffffffffffffffffffffffffffffffffffffffffffffffffffffffffffffffffffffffffffffffffffffff
@cA01~tA01_GU182360.1_121703_121848_0_1_0_0_0:0:0_1:0:0_3b4/2
AGAAGACAGGCGTACAATGTCAGAGCTGTGAGATGCTCAGTCAACGCCTGAATCCAAGGTTTCCACCTCCCCAGGGTTCCAAAAGCGGATATAAGAGGGTCCTGTACTCACCGGTTTTGGAGCTTGGTTCAGTGGGTGAAGGCCAACTAT
+
ffffffffffffffffffffffffffffffffffffffffffffffffffffffffffffffffffffffffffffffffffffffffffffffffffffffffffffffffffffffffffffffffffffffffffffffffffffff
@cA01~tA01_GU182360.1_87006_86821_1_0_0_0_0:0:0_0:0:0_3b5/2
GTAATGGGGTGAGATGATAGCTCATTGTGACTTCATTTGCATTTCTCTGATGATTAGTGATACTGAGCACTTTTTCATATATGCAATGTATATATGTTCATTTGTATGTTTTGTTCATTGAGAAATGTCTGTTCAGGTCTTTTACTAATT
+
ffffffffffffffffffffffffffffffffffffffffffffffffffffffffffffffffffffffffffffffffffffffffffffffffffffffffffffffffffffffffffffffffffffffffffffffffffffff
@cA01~tA01_GU182360.1_52909_53059_0_1_0_0_0:0:0_0:0:0_3b6/2
TGGCTCATTCTCTGTGTGTTTATGTCTTTGCTTTTTGGTGTCCCTGATTTCTCTCTGTGCCTCTCACTGATCCTCTCATAAGTGGGCTTATTTGGAATATGAGCCTCAGAATCCAGTCTGGAGACTACAAGTTCACACAGCATACAGGGG
+
ffffffffffffffffffffffffffffffffffffffffffffffffffffffffffffffffffffffffffffffffffffffffffffffffffffffffffffffffffffffffffffffffffffffffffffffffffffff
@cA01~tA01_GU182360.1_64313_64207_1_0_0_0_0:0:0_0:0:0_3b7/2
GCCCTCTAATTTGTTATTATAGGCTGTTTGCTTTTTTTTTCTTGAGGCGGAGTCTTGCTCTGTCGCCCAGGCTGGACTGCAGTGGCACAATCTCAGCTCACTGCAACCTCCGCCTCCCAGGTTCAAGCGATTCTCGTGCCTCAGCCTCTT
+
ffffffffffffffffffffffffffffffffffffffffffffffffffffffffffffffffffffffffffffffffffffffffffffffffffffffffffffffffffffffffffffffffffffffffffffffffffffff
@cA01~tA01_GU182360.1_81371_81217_1_0_0_0_0:0:0_1:0:0_3b8/2
ACTCATTCAGTATGATGTTGGTTGCGGGTTTGTCATAGGCGGCTCTTATTATATTGAGTTATGTTTCTTCAATGCTTAGCTTGTTGAGGGCTTTTAACATGAAGAAATGCTTAGTAAAAAGTATGTTCTACATGTGTGTTGAGAAGATCA
+
ffffffffffffffffffffffffffffffffffffffffffffffffffffffffffffffffffffffffffffffffffffffffffffffffffffffffffffffffffffffffffffffffffffffffffffffffffffff
@cA01~tA01_GU182360.1_127096_126912_1_0_0_0_1:0:0_0:0:0_3b9/2
TTGGATCACTGTGTTTTCACACAGAGAAAAATCACTCGCCCTTCTGAGAGGCCCAAGACACCCCCAACAGATACCAGCATGTACATAGAACTTCCAAATGCTGAGCCCAGATCCAAAGTTGTCTTCTGTCCACGAGCACCACAGTCAGGC
+
ffffffffffffffffffffffffffffffffffffffffffffffffffffffffffffffffffffffffffffffffffffffffffffffffffffffffffffffffffffffffffffffffffffffffffffffffffffff
@cA01~tA01_GU182360.1_85444_85240_1_0_0_0_0:0:0_0:0:0_3ba/2
TGCTGATGATGGAGAGAAGCATGGACAGATGTGGAGAGAAGATGCAGCATGGTGTGAGGGTGGGATCAGGGCACAGGATGGCAGACAGGGCACCTCCAAACCCTCCTGCATGGGCTGCATGGAAGCTTGCAGTAAGGGCTCCGGGTACCC
+
ffffffffffffffffffffffffffffffffffffffffffffffffffffffffffffffffffffffffffffffffffffffffffffffffffffffffffffffffffffffffffffffffffffffffffffffffffffff
@cA01~tA01_GU182360.1_87347_87424_0_1_0_0_0:0:0_0:0:0_3bb/2
CATCACACTACCTGACTTAAAAATATGTTACAGAGCTGTAGTAAGCAAAACAACATGACATTGGCATAAAGAAAAGCACATAAAACAATGAAGCAGAATGAAGAACACGGATGTAATCCACCCATTTACATCCAATGGACTTTGACAAAG
+
ffffffffffffffffffffffffffffffffffffffffffffffffffffffffffffffffffffffffffffffffffffffffffffffffffffffffffffffffffffffffffffffffffffffffffffffffffffff
@cA01~tA01_GU182360.1_83359_83525_0_1_0_0_0:0:0_1:0:0_3bc/2
CCCTCCCTGTGCTCAGAAGATTCTCCCCATTTCTTCTTCCTAAGGCTCCTACCACACCTGGGTGCCTGGGGCTACAGGAAGGACCCATCCCGCATAGACGTGGCGTCTCCCTACAACAAAAGTGTCAGTTGAGAACTGAGCAGGTGCTGA
+
ffffffffffffffffffffffffffffffffffffffffffffffffffffffffffffffffffffffffffffffffffffffffffffffffffffffffffffffffffffffffffffffffffffffffffffffffffffff
@cA01~tA01_GU182360.1_30009_29803_1_0_0_0_0:0:0_0:0:0_3bd/2
TTTGTACTGTGGAGCCACAGGAAGCACTCAGCTAAAGCACTGCATGACGTCCTCCTCCAGGAAGAACAGGAAGACAGCCCAGGCTGTTCTGAGACGTTCCTCCTGATCTCAGGACGTTGCTGTCTTAGTCCATTTTTGTTGCTCTAAAGG
+
ffffffffffffffffffffffffffffffffffffffffffffffffffffffffffffffffffffffffffffffffffffffffffffffffffffffffffffffffffffffffffffffffffffffffffffffffffffff
@cA01~tA01_GU182360.1_507_393_1_0_0_0_1:0:0_0:0:0_3be/2
GGCTCACACCTGTAATCCCAGCACTTTGGGAGGCCAAAGCAGGTGGATCATTTGAGGTCAGGAGTTCTGGCCAATATGGCAAAACTTCATCTCTACAAAAAAAAAATACAAAAAAAAAAATTGGCTGGGTATGGTGGCGCATGCCTGTAG
+
ffffffffffffffffffffffffffffffffffffffffffffffffffffffffffffffffffffffffffffffffffffffffffffffffffffffffffffffffffffffffffffffffffffffffffffffffffffff
@cA01~tA01_GU182360.1_81780_81706_1_0_0_0_0:0:0_0:0:0_3bf/2
AAAGTTCTTACAAACTCCAGAAAGGTAGGTGTAAATAAGAGACATTTGTAAGAATGACAGCACATTAAATGTGTAGATTTCAACCTTCAGTTATTGCAATATTCCAGTATCAAGTTGGAGGATGTTATCAGTCTGATATTTTTTCCTCAA
+
ffffffffffffffffffffffffffffffffffffffffffffffffffffffffffffffffffffffffffffffffffffffffffffffffffffffffffffffffffffffffffffffffffffffffffffffffffffff
@cA01~tA01_GU182360.1_107792_107987_0_1_0_0_0:0:0_0:0:0_3c0/2
AACCATGGAACGTGCTGAGGATACAACTACTTTAGTTGAGATGTTTGACCCCTTCAAACCTCACATTGAAATTTAACCCCCAGTGTGGGAGGTTGGGCCTCTTGGGAGGTGTTTGGGTCATGGAGGTGGATCCATCATGAACAGATCAAT
+
ffffffffffffffffffffffffffffffffffffffffffffffffffffffffffffffffffffffffffffffffffffffffffffffffffffffffffffffffffffffffffffffffffffffffffffffffffffff
@cA01~tA01_GU182360.1_115549_115683_0_1_0_0_0:0:0_0:0:0_3c1/2
ACGCTCACTGCAACCTCTGTCTCCTGGGTTCAAGCGATTCTCCTGCTCTCAGCCTCCCGAGTCGCTAGGATTACATGCACCTGCCACCATGCCTGGCTATCCTTGTGTCTTTTCTTAACTTGTCCTTGACCTGGGTTCCAGTGTTGGTTT
+
ffffffffffffffffffffffffffffffffffffffffffffffffffffffffffffffffffffffffffffffffffffffffffffffffffffffffffffffffffffffffffffffffffffffffffffffffffffff
@cA01~tA01_GU182360.1_111005_111211_0_1_0_0_1:0:0_0:0:0_3c2/2
TGTGTAATATGCAAAATATCTAATAGGTATTATTAGTGTTTTCAGAGTCATTGTGACTAATAAACCATTAGAATTGTTCATGCTTGTATTTCTAGTATTACAGCAGAACCAGTTCAAATGATTTAAATTCCCAGGGAAGGATTATGCAAT
+
ffffffffffffffffffffffffffffffffffffffffffffffffffffffffffffffffffffffffffffffffffffffffffffffffffffffffffffffffffffffffffffffffffffffffffffffffffffff
@cA01~tA01_GU182360.1_79283_79493_0_1_0_0_0:0:0_0:0:0_3c3/2
TAGGGATGGGATTTCACCATATTGGCCAGGCTGGTTTCGAACTGCTGACCTCAGGTAATCTCCCTGCCTCGGCCTCCCAAAGTGCCTGAATTACAGGCATGAGCCACCATGCCCAGACTGTTAATGGTCATTCTAAGAGGTGTGAGGTGA
+
ffffffffffffffffffffffffffffffffffffffffffffffffffffffffffffffffffffffffffffffffffffffffffffffffffffffffffffffffffffffffffffffffffffffffffffffffffffff
@cA01~tA01_GU182360.1_6683_6562_1_0_0_0_0:0:0_1:0:0_3c4/2
TGGCCCACCCAGGTCCCCTGGTGAAATCGGGAGAGACGGTCATCCTGCAATGTTGGTCAGATGTCAGGTTTGAGCGCTTCCTTCTGCACAGAGAGGGGATCACTGAGGACCCCTTGCGCCTCATGGGACAGCTCCACGATGCGGGTTCCC
+
ffffffffffffffffffffffffffffffffffffffffffffffffffffffffffffffffffffffffffffffffffffffffffffffffffffffffffffffffffffffffffffffffffffffffffffffffffffff
@rand_0_0_0_0_1_1_0:0:0_0:0:0_3c5/2
TCTAGAGGAGCCAGGGTTTAGAGGCCCACATACTCGTGCCAGGATTCATTTCAGAATTCTGGCACTGGCCATACAATATATGTGGTACAACATGAACCCACATAAGACCCAACATCCATGAACATAATGGTAGCCTAGACGATCACCCTA
+
ffffffffffffffffffffffffffffffffffffffffffffffffffffffffffffffffffffffffffffffffffffffffffffffffffffffffffffffffffffffffffffffffffffffffffffffffffffff
@cA01~tA01_GU182360.1_72180_72342_0_1_0_0_0:0:0_1:0:0_3c6/2
ACACAACAGTGAAGAGAGTATTTATCCTCTATGACAGAGGAAACCATCAGTATTAATGCACAGAAAAAGCAAATAACTGAAACAAGAAAGAGCAGTTTTGTGACAGGGTAAAAATTGACAACAGTTTTAGAATGCTCCTAACTTGAGTTC
+
ffffffffffffffffffffffffffffffffffffffffffffffffffffffffffffffffffffffffffffffffffffffffffffffffffffffffffffffffffffffffffffffffffffffffffffffffffffff
@cA01~tA01_GU182360.1_27135_27024_1_0_0_0_0:0:0_1:0:0_3c7/2
AAGGCTCCCAGTTCCTTGGCTCCTGTTCCCCTTCCTCCTTCCTCAAAGCCCACAAAGACTGGTCACATCTCACATGGCATCACTCAGTGCCTTCTTCCTTACCACACCTCTTTCTCTGAATGCTGCTCTCCCTTCTTCCTTCTCTTTTGA
+
ffffffffffffffffffffffffffffffffffffffffffffffffffffffffffffffffffffffffffffffffffffffffffffffffffffffffffffffffffffffffffffffffffffffffffffffffffffff
@cA01~tA01_GU182360.1_116744_116637_1_0_0_0_0:0:0_0:0:0_3c8/2
AGAGGGGAAGTTTAACAACACTTTGCACCTCATTGGAGAGCACCATGATGGGGTTTCCAAGGCCAACTTCTCCATTGGTCCCATGATGCCTGTCCTTGCAGGAACCTACAGATGCTACGGTTCTGTTCCTCACTCCCCCTATCAGTTGTC
+
ffffffffffffffffffffffffffffffffffffffffffffffffffffffffffffffffffffffffffffffffffffffffffffffffffffffffffffffffffffffffffffffffffffffffffffffffffffff
@cA01~tA01_GU182360.1_13126_12956_1_0_0_0_0:0:0_0:0:0_3c9/2
AGCAGATCACAAAAAGTAGCATGTTGTTCCTGGGCTACATCATTATTTCATGGCTGTTTGATTTAAGTCAGTTCTACTTCACTTTTTTTATCTTGATTTCATTTTTTCTTTCTTTTCTTGGAGAATGTAATTTTTTTTGAGTCAAGAGGG
+
ffffffffffffffffffffffffffffffffffffffffffffffffffffffffffffffffffffffffffffffffffffffffffffffffffffffffffffffffffffffffffffffffffffffffffffffffffffff
@cA01~tA01_GU182360.1_45485_45616_0_1_0_0_0:0:0_0:0:0_3ca/2
GATTCTGTCTCCCACTTTCTGCCTGTCATGGAACCTTCTCCTGGATGTGAGTGGCTGCAGGGGACATGAGGATACAGTTCAGAATCAGGCAACGGTCTGTGAGCTGAAAGCAGGGACAGGGAGTCTGGTGCCCTCTCTAGAAAGTCCTGC
+
ffffffffffffffffffffffffffffffffffffffffffffffffffffffffffffffffffffffffffffffffffffffffffffffffffffffffffffffffffffffffffffffffffffffffffffffffffffff
@cA01~tA01_GU182360.1_124869_124687_1_0_0_0_0:0:0_0:0:0_3cb/2
ACCTCACCCCTACTTCCAATCACCTGTGGAGATTCAGATAGACCATGGGGAGGAAACATTAATATTCCTTGGAGTGAGTCCAGATCTTGGAATCAGAGATCAGCGACAGCACTAGCTCCTGTTCCCCTTTCCTACTAATTCACAGGAGGA
+
ffffffffffffffffffffffffffffffffffffffffffffffffffffffffffffffffffffffffffffffffffffffffffffffffffffffffffffffffffffffffffffffffffffffffffffffffffffff
@cA01~tA01_GU182360.1_69444_69603_0_1_0_0_0:0:0_0:0:0_3cc/2
CAAGGTGTGGAGAGAGCAAAAAACATCTAGGGTGGAAAATGCCTCCCATCAAGAGACATTGGGGCTCCCCCAACGATGGTTGCATCTGTGCCCCCCATGTGGAAATCACTCTTTGGTGAGAGGTGGGGGCTTCTGGAAATGGGCAATGGC
+
ffffffffffffffffffffffffffffffffffffffffffffffffffffffffffffffffffffffffffffffffffffffffffffffffffffffffffffffffffffffffffffffffffffffffffffffffffffff
@cA01~tA01_GU182360.1_63270_63178_1_0_0_0_0:0:0_0:0:0_3cd/2
TTTTTAAAATAACTTCAATGTAGTTTTCCATCCTTCAAATAAACATGTCTGCCCCCATGGTTTCGGTAATGGGACTCTTTTCTTGCCTAAGGCTTCCGGTGTTATCAGTACCATGTCCATATAATCCCATCTGTTCCCCACTGAGTTCTC
+
ffffffffffffffffffffffffffffffffffffffffffffffffffffffffffffffffffffffffffffffffffffffffffffffffffffffffffffffffffffffffffffffffffffffffffffffffffffff
@cA01~tA01_GU182360.1_98004_97886_1_0_0_0_0:0:0_0:0:0_3ce/2
GGAAGAGGGGAGTGGGGATTAGAGCAGTGTAGTGGGAAGGAGACGCTATCAGCCACTGCGGGCTTTGAAGGTGGAGGAAGACCACTAGTCACAGAATGCAGGTGGCCTCTAAGGGCTGGAGAAGTCAAGAGAACTGATTCGCTGATTCTC
+
ffffffffffffffffffffffffffffffffffffffffffffffffffffffffffffffffffffffffffffffffffffffffffffffffffffffffffffffffffffffffffffffffffffffffffffffffffffff
@cA01~tA01_GU182360.1_18990_18806_1_0_0_0_0:0:0_1:0:0_3cf/2
CCCTGACATTCCAAATCCTCTGATGGGGGCTCAGTTGTTTATTTTCGTTCAGGCATCCGCTGATATCCATTCACAAAGGACATGCCCTCCACCTCATGTCTACCCTGTGTTGTTTTATGTCAGTAATCTTACAGTATTAAAATCTAGTAG
+
ffffffffffffffffffffffffffffffffffffffffffffffffffffffffffffffffffffffffffffffffffffffffffffffffffffffffffffffffffffffffffffffffffffffffffffffffffffff
@cA01~tA01_GU182360.1_121118_121249_0_1_0_0_0:0:0_0:0:0_3d0/2
AATTCTCTTGCCTCAAACTCCTGAGTAGTAGTATTACAGGTGCTGACCACCATGCTCAGCTAATTTTTATATTTTTAGTGGAGACGATGTTTCATCACGTCGGCCAGAGTAATCTTGTACTCCTGTCCTCAGGTGATCCACCAGCCTTGG
+
ffffffffffffffffffffffffffffffffffffffffffffffffffffffffffffffffffffffffffffffffffffffffffffffffffffffffffffffffffffffffffffffffffffffffffffffffffffff
@cA01~tA01_GU182360.1_114131_114322_0_1_0_0_0:0:0_0:0:0_3d1/2
TGAATGAAAATAAAAAACTTAGCCCCCATCAGAGGATTTGGAATGTCAGGGCCATGGCTGTGGTTTCCCACCTCTTCTGGTAGAATGACAGCAGCCACACTGCAGCCCCTACCGTCATGGAAACGCTGAAGTGTGTGAGTAACACCTTTG
+
ffffffffffffffffffffffffffffffffffffffffffffffffffffffffffffffffffffffffffffffffffffffffffffffffffffffffffffffffffffffffffffffffffffffffffffffffffffff
@cA01~tA01_GU182360.1_71025_71158_0_1_0_0_0:0:0_0:0:0_3d2/2
ATATACCAAGCAATCACTGTTAGAAATGTGGTATAACTATATTAAAATTAGACAAAATTAGTCTTTGGGAAAAATCAGCGGAAAACATTAAGCATAAAATGTAGGAAAAAAGCAGGTAAATTTATAGCATTTTAAATTTACCAGGAATAT
+
ffffffffffffffffffffffffffffffffffffffffffffffffffffffffffffffffffffffffffffffffffffffffffffffffffffffffffffffffffffffffffffffffffffffffffffffffffffff
@cA01~tA01_GU182360.1_35012_34832_1_0_0_0_0:0:0_0:0:0_3d3/2
TGGTGGGGATCTGGGCTTGGAGGCTGGGTCTCTGCACAGCCGACAGCCCTGTTCTTGGGTGCAGGTAGGCACTGAGGGTGAGTTTAACTTCAGTCCAGGAAGGGCCTGCCTACCAAGACTCACAGCCCAGTGAGGGCAGCAAGGGAGGGC
+
ffffffffffffffffffffffffffffffffffffffffffffffffffffffffffffffffffffffffffffffffffffffffffffffffffffffffffffffffffffffffffffffffffffffffffffffffffffff
@cA01~tA01_GU182360.1_88852_89012_0_1_0_0_0:0:0_0:0:0_3d4/2
GCTTTAACCTGGGAGGTGGAGGTTGCGGTGAGCCGAGATCCCGCCACTGCACTCCAGCCTGGGGCACAGAGGGAGACACCGTCTCATAAAAACAACCAATCAATCAATCATTCTCATGCACAGATGCTTCCCAATGGATCATTCATTTAT
+
ffffffffffffffffffffffffffffffffffffffffffffffffffffffffffffffffffffffffffffffffffffffffffffffffffffffffffffffffffffffffffffffffffffffffffffffffffffff
@cA01~tA01_GU182360.1_76003_76126_0_1_0_0_0:0:0_0:0:0_3d5/2
CCAAAACTCAGTGTCCAACTTCCACTCTGTTTAGCTGGAAAAAGAAGGGGTTTGTTCCCATACATCTCACTCCTGTGTTCCTCTTTCAGTCTCAAAGCTCAGATGAAAACAATGAGTGTCACTTATTGTCAATCCTCTTCCCTGCCTTTT
+
ffffffffffffffffffffffffffffffffffffffffffffffffffffffffffffffffffffffffffffffffffffffffffffffffffffffffffffffffffffffffffffffffffffffffffffffffffffff
@cA01~tA01_GU182360.1_23966_24158_0_1_0_0_0:0:0_0:0:0_3d6/2
GGAAACTGTCTCAAAAACAAAAACAAAACAACAAACGAATAACTAAAAAGAGAACTTTCATAGTATCCAGCAATTTCACTACTGGGTTTATATCCAAAGGAAAGTAAATCAATATATCGAAGTGATATCTGCACTCGTATGATTGGTGCA
+
ffffffffffffffffffffffffffffffffffffffffffffffffffffffffffffffffffffffffffffffffffffffffffffffffffffffffffffffffffffffffffffffffffffffffffffffffffffff
@cA01~tA01_GU182360.1_44561_44699_0_1_0_0_0:0:0_1:0:0_3d7/2
AGTACAGCCTGCAGAACGGTGAGGCAAACCACTCTCTTTTCTTTAGAAGTTGCCCAGGCTCAAGTGTTCCTTTAGAGCAACAAAAATGGACTAAGACAGCAACGTCCTGAGATCAGGAGGAACGTCCCAGAGCAGCCTGGGCTGTCTTCC
+
ffffffffffffffffffffffffffffffffffffffffffffffffffffffffffffffffffffffffffffffffffffffffffffffffffffffffffffffffffffffffffffffffffffffffffffffffffffff
@cA01~tA01_GU182360.1_17022_16873_1_0_0_0_1:0:0_0:0:0_3d8/2
GATTTGTTATTATAGGTTATTTAGTTTGCTTTTTTTTTTTTTCTTGAGACAGACTCTTCCTCTGTCACCCAAGCTGGAGTTCAGTGGCTTGAGCTCAGCTCACTGCAACCTCCGTCTCCCAGGTTCAAGCTATTCTGATGCCTCTGGTTT
+
ffffffffffffffffffffffffffffffffffffffffffffffffffffffffffffffffffffffffffffffffffffffffffffffffffffffffffffffffffffffffffffffffffffffffffffffffffffff
@cA01~tA01_GU182360.1_70621_70525_1_0_0_0_0:0:0_0:0:0_3d9/2
GAATGAATGAATGAGAGAATGAATGAATGAGTGAATGATGGAATGAGTGAATGAATGAATGAATGAATGTATGAATTAGTGAGTGAATCCTTAGCACTTGGTGAAAGTGCCATGCACAGAATGAAATGAATGAACGTGGAACGTTGTCAT
+
ffffffffffffffffffffffffffffffffffffffffffffffffffffffffffffffffffffffffffffffffffffffffffffffffffffffffffffffffffffffffffffffffffffffffffffffffffffff
@cA01~tA01_GU182360.1_11243_11175_1_0_0_0_0:0:0_0:0:0_3da/2
TGTTTTCTTTTTTTTTTTTGAGTAGAGTCTCTCTCTGTTCCACAGGCTGGAGTGCAGTAGCACAATCTCAGCTCATTGCAACCTCTGCCTCCTGGGTTCATGCAATTCTCCTGCCTCAGCCTACCGAGTAGCTGGGATTACAGCTGTGCG
+
ffffffffffffffffffffffffffffffffffffffffffffffffffffffffffffffffffffffffffffffffffffffffffffffffffffffffffffffffffffffffffffffffffffffffffffffffffffff
@cA01~tA01_GU182360.1_32315_32479_0_1_0_0_0:0:0_0:0:0_3db/2
ATATACGGTCATCCTTCACTATTCGTGGGTGATTGGTTTCGAGATCTCCACTCAGATACCAAAATCTGTAGATGCTCAAGCCTCTTATATGAAATGGCACAGCGCTTGCAAATAACATATGCACATCCTCCTGTATACATGAAATCATCT
+
ffffffffffffffffffffffffffffffffffffffffffffffffffffffffffffffffffffffffffffffffffffffffffffffffffffffffffffffffffffffffffffffffffffffffffffffffffffff
@cA01~tA01_GU182360.1_4268_4399_0_1_0_0_0:0:0_0:0:0_3dc/2
GAGTTATGCTCTTGTCCTCAGAGGCCTGTTGTTCCTTGCACTGCTTCTCTCCCTTCCTCTGCTGGTGACACCACTTCCTCCCTGCACACCACTCCTTTGAGCACTTCAGTCTCCCCCTGGGTCCCCACAGACTCAGCCAAGGGAAAGAAA
+
ffffffffffffffffffffffffffffffffffffffffffffffffffffffffffffffffffffffffffffffffffffffffffffffffffffffffffffffffffffffffffffffffffffffffffffffffffffff
@cA01~tA01_GU182360.1_30957_31108_0_1_0_0_0:0:0_0:0:0_3dd/2
TGAGGGAGGGTGCTCACATTTTCCAGGACTCTTTGGGAATAACACTAGCCACGAGGCTGGGCCGAGGAGCACCTACCTCCCTGTTCACTGTTCTGTTCCCTGCAGGCTCTTGGTCCATTACAACAGCATCTGTAGAAGACGGAAGTCAAC
+
ffffffffffffffffffffffffffffffffffffffffffffffffffffffffffffffffffffffffffffffffffffffffffffffffffffffffffffffffffffffffffffffffffffffffffffffffffffff
@cA01~tA01_GU182360.1_103868_103691_1_0_0_0_0:0:0_0:0:0_3de/2
TTTTTATGTGCCTTTCTTTATGCCAATGTCATGCTGTTTTGCTTACTACAGCTCTGTAACATATTTCTAAGTCAGGTAGTGTGATGCTCCTGTTTTCTCTTTATACCTTCAAGTCTCAAGACAGTGGGCATCGCACACAAAAATTATGGA
+
ffffffffffffffffffffffffffffffffffffffffffffffffffffffffffffffffffffffffffffffffffffffffffffffffffffffffffffffffffffffffffffffffffffffffffffffffffffff
@cA01~tA01_GU182360.1_89686_89456_1_0_0_0_1:0:0_0:0:0_3df/2
ATGAAAAAAATAGATCAACCCCTGGAAGATTGGCGGAAGGATTTTCCACACAGCTGTCAGCCGTGAAGGCACAAAGGTGAAAACAATGTTATGTGGAAGGAAGAGGCTCTGCCTGAAATGCTGGGAATGACATGGGGAGAATGACAAGAC
+
ffffffffffffffffffffffffffffffffffffffffffffffffffffffffffffffffffffffffffffffffffffffffffffffffffffffffffffffffffffffffffffffffffffffffffffffffffffff
@cA01~tA01_GU182360.1_27026_27119_0_1_0_0_1:0:0_0:0:0_3e0/2
TAATCAGCTGAACTTAAAACAAGGGTATCCTGGATGATTTCCAGGAGATTATGAGGGATTTTCATCTTGGTGAACCCAATAGAATCCCCAAGTTTTCAAAAGATAAGGAAGAAGGGAGAGCAGCATTCAGAGAAAGAGGTGTGGTAAGGA
+
ffffffffffffffffffffffffffffffffffffffffffffffffffffffffffffffffffffffffffffffffffffffffffffffffffffffffffffffffffffffffffffffffffffffffffffffffffffff
@cA01~tA01_GU182360.1_105726_105822_0_1_0_0_1:0:0_0:0:0_3e1/2
CCAGTTACGCACCTGGGCCTCCCTTATTTTCATGTCAGTCACTATTAATCATGTAGGGATTCCTGGCTACCCCGAGGTGAATCCAATGGCTGTGAGTGTCAAACACACACTCCTTGTTGCTCCTTAGTTTCCTGTGTACCCAGTGTGCTC
+
ffffffffffffffffffffffffffffffffffffffffffffffffffffffffffffffffffffffffffffffffffffffffffffffffffffffffffffffffffffffffffffffffffffffffffffffffffffff
@cA01~tA01_GU182360.1_103226_103398_0_1_0_0_0:0:0_0:0:0_3e2/2
TGGATTCAAGCAATTCTCTTGCCTCAAACACCCGAGTAGTGGTATTACAGGCACTGGTCACCATGCTCAGCTAATTTTTGTATTTTTAGTAGAGACGAGGTTTCACTCTGTTGGCCAGCCTGATCTTGAACTCCTGGCTTCAGGTGATCC
+
ffffffffffffffffffffffffffffffffffffffffffffffffffffffffffffffffffffffffffffffffffffffffffffffffffffffffffffffffffffffffffffffffffffffffffffffffffffff
@cA01~tA01_GU182360.1_33819_33917_0_1_0_0_0:0:0_0:0:0_3e3/2
TCCAGGCCCACAACTCCACCTCCAGGCCTATATCTCCACCTCTGGGCCCAGATCTCCAACCCCACACTCCCTTCCTCTATTCCCTTCCAGGACTCACCAACACACGCCATGCTGACGACCGTGAGCGACATGGTGCTGCCGGTGCAGACA
+
ffffffffffffffffffffffffffffffffffffffffffffffffffffffffffffffffffffffffffffffffffffffffffffffffffffffffffffffffffffffffffffffffffffffffffffffffffffff
@cA01~tA01_GU182360.1_108437_108254_1_0_0_0_0:0:0_0:0:0_3e4/2
ATATAGAGAAACTGCTATGATTAGCTTCTTACTGGTGTCTCCTCTTCTTCCAGGTAACCCCAGACACCTGCACATTCTGATTGGGACCTCAGTGGTCATCATCCTCTTCATCCTCCTCCTCTTCTTTCTCCTTCATCTCTGGTGCTCCAA
+
ffffffffffffffffffffffffffffffffffffffffffffffffffffffffffffffffffffffffffffffffffffffffffffffffffffffffffffffffffffffffffffffffffffffffffffffffffffff
@cA01~tA01_GU182360.1_121327_121128_1_0_0_0_0:0:0_0:0:0_3e5/2
CCTGCACTGTTTATTGAAAAAACTGTCCTTTCCTGATTGTGAGTTCTTGGCACCTTTGTCAAAGTCCATTGGATGGGCTGGGCATGGTGGCTAACACCAGCAACTTCAGCACTTTGGGAGGCCAAGGCTGGTGGATCACCTGAGGACAGG
+
ffffffffffffffffffffffffffffffffffffffffffffffffffffffffffffffffffffffffffffffffffffffffffffffffffffffffffffffffffffffffffffffffffffffffffffffffffffff
@cA01~tA01_GU182360.1_68429_68218_1_0_0_0_0:0:0_0:0:0_3e6/2
GGGATGAATTGCAGAGATTCCAAAGAGAACTAGAGAGACCGAGAGGCAGAGCAAGACAGATGATAGATGGATAGATATAGATAGATGATAAATAGGTAGATGATAGATAATAGGTTATAGATACATAGATGATGATTGATTCATTCATTG
+
ffffffffffffffffffffffffffffffffffffffffffffffffffffffffffffffffffffffffffffffffffffffffffffffffffffffffffffffffffffffffffffffffffffffffffffffffffffff
@cA01~tA01_GU182360.1_32809_32856_0_1_0_0_0:0:0_0:0:0_3e7/2
CCTGGGCGACAGAGCAAGACTCCGCCTCAAGAAAAAAAAAAGCAAATAGCCTATAATAACAAATTAGAGGGCTCTGGCTACTAAATTTAAAGGGTTCTATAAGGCTACATAAAGTGTAGCATCATCAAGTGTGTGGACACAGACAGCCCC
+
ffffffffffffffffffffffffffffffffffffffffffffffffffffffffffffffffffffffffffffffffffffffffffffffffffffffffffffffffffffffffffffffffffffffffffffffffffffff
@cA01~tA01_GU182360.1_32599_32840_0_1_0_0_0:0:0_0:0:0_3e8/2
AGACTCCGCCTCAAGAAAAAAAAAAGCAAATAGCCTATAATAACAAATTAGAGGGCTCTGGCTACTAAATTTAAAGGGTTCTATAAGGCTACATAAAGTGTAGCATCATCAAGTGTGTGGACACAGACAGCCCCTTAGCAGAAACTGTCT
+
ffffffffffffffffffffffffffffffffffffffffffffffffffffffffffffffffffffffffffffffffffffffffffffffffffffffffffffffffffffffffffffffffffffffffffffffffffffff
@cA01~tA01_GU182360.1_53448_53271_1_0_0_0_1:0:0_0:0:0_3e9/2
TGAGAATGATGGAAGGGAGCAGAGAAAAGCACTAAAATTAGACTCCTGAGGGAGAGGCACAAGGACATTGAAAGATGGAGATGTGGGGATGAATTGCAGAGATTCCAAAGAGAACTAGAGAGACCGAGAGGCAGAGCAAGACAGATGATA
+
ffffffffffffffffffffffffffffffffffffffffffffffffffffffffffffffffffffffffffffffffffffffffffffffffffffffffffffffffffffffffffffffffffffffffffffffffffffff
@cA01~tA01_GU182360.1_72076_71887_1_0_0_0_0:0:0_1:0:0_3ea/2
TATCTTTGAGGCACGGTCATCAGAATTTCCTTTAGGGTCAGTGAGAAAAGCTTTCTTTGCCCTTTTGTCTTTCAGTTCTGTTTCTTTCCTGCGTTGATCTTGGACAGTAACTGTACTATGTAATGAATTGTCGGTGGCTGGCGACGGTAT
+
ffffffffffffffffffffffffffffffffffffffffffffffffffffffffffffffffffffffffffffffffffffffffffffffffffffffffffffffffffffffffffffffffffffffffffffffffffffff
@cA01~tA01_GU182360.1_23853_24014_0_1_0_0_0:0:0_1:0:0_3eb/2
GGTGCAGCACTGTTCACAGTAGCCAAGATGTGGAGTCAACCTACCTGCCCATCAGTGGATGAATGGATAGAGAGAATGTAGTACATACGCACAGTGGAGACTACTAATCCATAGAAAGAATAACATCCTGATATTTGCAGCCACATGGAT
+
ffffffffffffffffffffffffffffffffffffffffffffffffffffffffffffffffffffffffffffffffffffffffffffffffffffffffffffffffffffffffffffffffffffffffffffffffffffff
@cA01~tA01_GU182360.1_73135_73273_0_1_0_0_0:0:0_0:0:0_3ec/2
TAGTGAAACCCCATCTCTACTAAATATACAAAAGATTAGCTGGGCATGGTGGTGTGGTTCTGTAATCCCAGCTACTCAGGAGGCTGAGGCAGGAGAATCATTTGAACCTGGTTGGTGGAGGTTGCAGCGCGTGGAGATGGCGGCACTGCA
+
ffffffffffffffffffffffffffffffffffffffffffffffffffffffffffffffffffffffffffffffffffffffffffffffffffffffffffffffffffffffffffffffffffffffffffffffffffffff
@cA01~tA01_GU182360.1_106480_106604_0_1_0_0_0:0:0_0:0:0_3ed/2
TCACATTTTCTATATGATCTCATGCTCACAGAAAGCCAAATACGGAAGAGGTTTTAGGCTGATTGCCTAATGGATAAGATAAAGGATCAAAGAAGTAATTATAGAGAAATAGAAAAATGATGATGGGAATTCAGGTGCCTTTGTCATTCG
+
ffffffffffffffffffffffffffffffffffffffffffffffffffffffffffffffffffffffffffffffffffffffffffffffffffffffffffffffffffffffffffffffffffffffffffffffffffffff
@cA01~tA01_GU182360.1_127271_127061_1_0_0_0_0:0:0_1:0:0_3ee/2
CCTTGAGGGGATCTTCTAGGGAGACAACAGCCCTGTCTCAAAACCGGGTTGCCAGCTCCCATGTACCATCAGCTGGAATCTGAAGGCATCAGTCTTCATCTTAGGGCATCGCTCTTCCTCACACCACGAATCTGAACATGCCTCTCTCTT
+
ffffffffffffffffffffffffffffffffffffffffffffffffffffffffffffffffffffffffffffffffffffffffffffffffffffffffffffffffffffffffffffffffffffffffffffffffffffff
@cA01~tA01_GU182360.1_69253_69461_0_1_0_0_0:0:0_0:0:0_3ef/2
GCAATGGCGGGCGGCCAATGCTACCTCTAGTCTTTCCAATCTGAGCCCGGCCTTTCATGCTCCTGAGTCAGCATTGATGCTGTTTACATGTGTCCCAGGTGGGCTTCTGTACAAAGACTGGGAAGTGGTTTATGTGGCCTGTGCTCTATC
+
ffffffffffffffffffffffffffffffffffffffffffffffffffffffffffffffffffffffffffffffffffffffffffffffffffffffffffffffffffffffffffffffffffffffffffffffffffffff
@cA01~tA01_GU182360.1_94981_95127_0_1_0_0_0:0:0_0:0:0_3f0/2
GCGGAACATGGCTTCCTGGAAATTGCTCTCACTAGAATTGACACCTCGCGTCCTTCACTATGACCAACTCAAAACACGTCTTAGATCCAACCTCCCGAACACGAGATGCCTAAAATCTGTGCTAACATGAAAGACTTTTCATGTATTTTT
+
ffffffffffffffffffffffffffffffffffffffffffffffffffffffffffffffffffffffffffffffffffffffffffffffffffffffffffffffffffffffffffffffffffffffffffffffffffffff
@cA01~tA01_GU182360.1_65281_65482_0_1_0_0_0:0:0_0:0:0_3f1/2
GGGTGCTGACCACCCAGTGAGGAAGTGTGGGTGTGAACCCCGACATCTGTAGGTCCCTGCATGTGCTGGGGTCACAGGGCCTATGAAAACGGTGTTTCGGAATACTCTGTTGTAGAGCTCAGGGACAGGCATCCCGTCTTCTTTGGACAG
+
ffffffffffffffffffffffffffffffffffffffffffffffffffffffffffffffffffffffffffffffffffffffffffffffffffffffffffffffffffffffffffffffffffffffffffffffffffffff
@cA01~tA01_GU182360.1_68241_68328_0_1_0_0_0:0:0_0:0:0_3f2/2
TATCTATGTATCGTCTCTCTCTCTCTATGATTTCTCTTTGTCTGCCTCTCTATCTCTATGTATTATCTATCTATCTTCATCTTCATCATCTCTATGTATCATCGATTAATCAATGAATGAATCAATCATCATCTATGTATCTATAACCTA
+
ffffffffffffffffffffffffffffffffffffffffffffffffffffffffffffffffffffffffffffffffffffffffffffffffffffffffffffffffffffffffffffffffffffffffffffffffffffff
@cA01~tA01_GU182360.1_123786_124003_0_1_0_0_0:0:0_0:0:0_3f3/2
GCTGGGTTACAAGCATGAGCCACCGTTCACAGACTTGTATATTATGCTATAATAGGTCCCTTCATTTCCACCACCCCTCATATATCTGTCACTCCTTTGCCAGGTATTGATTTATGTGTAGGATGAATAAATCTCAGAAAGAAATTAATT
+
ffffffffffffffffffffffffffffffffffffffffffffffffffffffffffffffffffffffffffffffffffffffffffffffffffffffffffffffffffffffffffffffffffffffffffffffffffffff
@cA01~tA01_GU182360.1_78208_78432_0_1_0_0_0:0:0_1:0:0_3f4/2
GTGTTGTTTTAATTACTGTAACTTTGTAATGTAGTTTGTGTTTAGGTAATGTGATGCTTCCAACTTTGTTCCTTTCCCTCTAGATGGCTTTGGTTATTTGAGATCTTTTGTGGTTCCACATGAATTTTAGGATTGTTTTTTCTATTTCTG
+
ffffffffffffffffffffffffffffffffffffffffffffffffffffffffffffffffffffffffffffffffffffffffffffffffffffffffffffffffffffffffffffffffffffffffffffffffffffff
@cA01~tA01_GU182360.1_34169_34209_0_1_0_0_0:0:0_1:0:0_3f5/2
TCTCCAGTCCCATATCTCCACAACCAGGCCCATATCTCCATCCTAGCCCCATATTTCCACTCTAGGCCCAGATATCCACCTCTAGGCCCATATCTCCACTCCTGGCCCAAATCTCCACTCCAGGCCCATATCTCTACTATAGGCCTATAA
+
ffffffffffffffffffffffffffffffffffffffffffffffffffffffffffffffffffffffffffffffffffffffffffffffffffffffffffffffffffffffffffffffffffffffffffffffffffffff
@cA01~tA01_GU182360.1_93971_93817_1_0_0_0_0:0:0_0:0:0_3f6/2
TGTATCTGTGGGATTTACAGGTGTTTATTGAACCAAATATAAATCAAAAATATTCAGAGAAAAAATCCACAAAGTTTCAAAAAGCAAAACTATGTTGAATGGACACAAATGAAGCTGTGTGTAGGCTGTATCAGGAATTATAAATAATCA
+
ffffffffffffffffffffffffffffffffffffffffffffffffffffffffffffffffffffffffffffffffffffffffffffffffffffffffffffffffffffffffffffffffffffffffffffffffffffff
@cA01~tA01_GU182360.1_65974_65881_1_0_0_0_0:0:0_0:0:0_3f7/2
AGGCACTGAAGGGGAAGATGGAGCTCAGGTTGTTGAGTTGACCTTGAGATGGGGAGACAGCCTGGACTGTCCTGCTGGGCTCAGTGTAATCACAAGGGTGCACATGAGAGGAGAAGGAAGAGGGGAGTGGCGATTAGAGCAGTGCAATGG
+
ffffffffffffffffffffffffffffffffffffffffffffffffffffffffffffffffffffffffffffffffffffffffffffffffffffffffffffffffffffffffffffffffffffffffffffffffffffff
@cA01~tA01_GU182360.1_95952_96170_0_1_0_0_0:0:0_0:0:0_3f8/2
AGAGACTCAGCCTCCAGGCCCAGATCTCTACCTCCAGGCCTAGATCTACACAACAGGCCCAGATCTCCACTCCAGGTCCGTATCTCCACTCCAGACCCATATCTCCTCTCCAGGCTGATAAGTCCACTCCAGGCCCATATCTCCACTCCA
+
ffffffffffffffffffffffffffffffffffffffffffffffffffffffffffffffffffffffffffffffffffffffffffffffffffffffffffffffffffffffffffffffffffffffffffffffffffffff
@rand_0_0_0_0_1_1_0:0:0_0:0:0_3f9/2
GTACCGGAAGTGAGCACCATGGTATGCGGTTATGAACGTAGTAAGGGTATCGCCCTGGTGAGCCACCTTGCGACGAGGGCCTGCATAATTTGTAGTCTACAGCAACAGCCCCACGAAAAAATCGATACATAGGTTCTGTCACCACCGCAA
+
ffffffffffffffffffffffffffffffffffffffffffffffffffffffffffffffffffffffffffffffffffffffffffffffffffffffffffffffffffffffffffffffffffffffffffffffffffffff
@cA01~tA01_GU182360.1_80098_80254_0_1_0_0_0:0:0_0:0:0_3fa/2
TTTCTTCTAACTGAAATTTTGCATCCTTTGACCAACATCTCTTCAATCTCTCTCCTTCCCAGGTTCTTTCGACGACCATTTTACTGTTCCTCTAGGTTCCACTTCTTACACTCCACACATGAGATCATGTGGCATTTGTCTTTCTGTGCC
+
ffffffffffffffffffffffffffffffffffffffffffffffffffffffffffffffffffffffffffffffffffffffffffffffffffffffffffffffffffffffffffffffffffffffffffffffffffffff
@cA01~tA01_GU182360.1_81341_81244_1_0_0_0_0:0:0_0:0:0_3fb/2
GTTTGTCATAGGCGGCTCTTATTATATTGAGTTATGTTTCTTCAATGCTTAGCTTGTTGAGGGCTTTTAACATGAAGAAATGCTTAGTAAAAAGTATGTTCTACATGTGTGTTGAGAAGATCATGTGGTTTTTGTTTTTAGTTTTGTTTA
+
ffffffffffffffffffffffffffffffffffffffffffffffffffffffffffffffffffffffffffffffffffffffffffffffffffffffffffffffffffffffffffffffffffffffffffffffffffffff
@cA01~tA01_GU182360.1_14607_14412_1_0_0_0_0:0:0_0:0:0_3fc/2
TCTAGAGAGAGCACCAGACTCCCTGCCTCTGCCTTCAGCTCACAGACCATTGCCTGATTCTGAACCGTATCCTCACATCCCCTGCAGCCACTCACATCCAGGAGAAGGTTCCATGACAGGCAGAAAGTGGGACACAGAATCAATAGGATG
+
ffffffffffffffffffffffffffffffffffffffffffffffffffffffffffffffffffffffffffffffffffffffffffffffffffffffffffffffffffffffffffffffffffffffffffffffffffffff
@cA01~tA01_GU182360.1_43884_44018_0_1_0_0_0:0:0_0:0:0_3fd/2
ATCTCGGGAGACACATGTTAGGCTGCTGTTCTACCTGAGAGGCTGGGGGAAGGACCACCCCCTCCACCATCTATTGCTTCAATACCACCTGTCCTCCTGTGAATTAGTAGGAAAGGGGAGCAGGAGCTAGTGCTGGTGCTGATCTCTCAT
+
ffffffffffffffffffffffffffffffffffffffffffffffffffffffffffffffffffffffffffffffffffffffffffffffffffffffffffffffffffffffffffffffffffffffffffffffffffffff
@cA01~tA01_GU182360.1_52762_52643_1_0_0_0_0:0:0_0:0:0_3fe/2
TATTCTTATGGAGAGAGACTGACTTGGTGAGGTCTGTGCCAACAGAGACAGAGAAACAGGAGACACAAGTAGAGACCAGGTGTCATAACAGAGAACAGACACAGGGGCCATACCGGGAGTTAGAAAAGACAGAAAGAGTTAAAGGAGACA
+
ffffffffffffffffffffffffffffffffffffffffffffffffffffffffffffffffffffffffffffffffffffffffffffffffffffffffffffffffffffffffffffffffffffffffffffffffffffff
@cA01~tA01_GU182360.1_13793_13651_1_0_0_0_2:0:0_0:0:0_3ff/2
CATGGCACCAGCATCTATTTCTTGTGACGGCCTCAGGCTGCTCCCACTCTGGCAGAAGGGAAGGAGGGTCTGTCTGTGCAGAGACCACAGAGATCACACGGCAAGAGAGGGACCAAGGGGGAGGGGGAGCGATGGAGCTTCCAAGCTCTT
+
ffffffffffffffffffffffffffffffffffffffffffffffffffffffffffffffffffffffffffffffffffffffffffffffffffffffffffffffffffffffffffffffffffffffffffffffffffffff
@cA01~tA01_GU182360.1_103701_103984_0_1_0_0_2:0:0_1:0:0_400/2
AAGACAGGCCCTCATTCACAGAGCTGGGAGGTTTGAGCCAACACTTGCATCCAAGGCTTCCATCTCCCCAGGTTTCCAAAAGCAGAGATAAGAGGGGTCCTTTACTCACCAGATTTGGAGCTTGGTTCTGTGGGTGAAGGCCAACTACTT
+
ffffffffffffffffffffffffffffffffffffffffffffffffffffffffffffffffffffffffffffffffffffffffffffffffffffffffffffffffffffffffffffffffffffffffffffffffffffff
@cA01~tA01_GU182360.1_107084_107202_0_1_0_0_0:0:0_1:0:0_401/2
ACGGTGAGTGATAGGAATCGGCATAGGCCCAGGTGCAGTCCAGGAGGTGTTTAGAGTCTTCTCTGGGAAGACTGGACTGGGATTGATACACAGCGAATGTGCTTTAGGATTTCTACATCCACGGCATTCTTGAGTTAAACAACTTGCATT
+
ffffffffffffffffffffffffffffffffffffffffffffffffffffffffffffffffffffffffffffffffffffffffffffffffffffffffffffffffffffffffffffffffffffffffffffffffffffff
@cA01~tA01_GU182360.1_53259_53389_0_1_0_0_0:0:0_0:0:0_402/2
TCTTCATCATCATCATCTCTATGTCTCATCTATTAATGAATCAATCAATCATCATCTATGTATCTATAACCTATTATCTATCATCTACCTATTTATCATCTATCTATATCTATCCATCTATCATCTGTCTTGCTCTGCCTCTCGGTCTCT
+
ffffffffffffffffffffffffffffffffffffffffffffffffffffffffffffffffffffffffffffffffffffffffffffffffffffffffffffffffffffffffffffffffffffffffffffffffffffff
@cA01~tA01_GU182360.1_116687_116544_1_0_0_0_0:0:0_0:0:0_403/2
CCTGGCCCTCCCAGGTCACCTGGTGAAATCAGAAGAGACAGTCATCCTGCAATGTTGGTCGGATGTCATGTTTGAGCACTTCCTTCTGCACAGAGAGGGGAAGTTTAACAACACTTTGCACCTCATTGGAGAGCACCATGATGGGGTTTC
+
ffffffffffffffffffffffffffffffffffffffffffffffffffffffffffffffffffffffffffffffffffffffffffffffffffffffffffffffffffffffffffffffffffffffffffffffffffffff
@cA01~tA01_GU182360.1_123569_123437_1_0_0_0_0:0:0_0:0:0_404/2
AAATAAATAATAGATAATGCTGAGTGTATAATTTTGGGTGACAGAGAAGGTCTCACTAATCAGATATTTGTGACATTAATGAAAAACACGGATTGAACCCCTGAAAGATTGGCGGAAGGATTTTCCACACACAGCTGTCAGCTGTGAAGG
+
ffffffffffffffffffffffffffffffffffffffffffffffffffffffffffffffffffffffffffffffffffffffffffffffffffffffffffffffffffffffffffffffffffffffffffffffffffffff
@cA01~tA01_GU182360.1_130201_130014_1_0_0_0_0:0:0_0:0:0_405/2
TGAGAGCCCTGTTCTTGGCAGCAGGTAGCAGGGAGGCTAAGTTTACCTTCAGCCCAGCAAGGGCCTGGCTGCCAAGACACACAGTGCAGTGGGGGCAGCAGGGTGCCCTGGTTTGCCTGCAGTTGGATCGTCTATCATGATCTTTCTTTC
+
ffffffffffffffffffffffffffffffffffffffffffffffffffffffffffffffffffffffffffffffffffffffffffffffffffffffffffffffffffffffffffffffffffffffffffffffffffffff
@cA01~tA01_GU182360.1_96565_96358_1_0_0_0_0:0:0_0:0:0_406/2
GCGAGGGTGAGTTTACCTTCAGCCCAGCAAGGGCCTGGCTGCCAAGACGCACAGCCCAGTGGGGGCAGCAGGGTGCCCTGGTTTGCCTGCAGATGGATGGTCCATCATGATCTTTCTTTCTAGGGTTCTTCTTGGTCCAGAGGGCCGGTC
+
ffffffffffffffffffffffffffffffffffffffffffffffffffffffffffffffffffffffffffffffffffffffffffffffffffffffffffffffffffffffffffffffffffffffffffffffffffffff
@rand_0_0_0_0_1_1_0:0:0_0:0:0_407/2
CTAGGGGGACGTTGAGCTGCTGTTCTCGTAAGTCAGGCAACTATGCGAGCTAGGAACGGACGGAACCAAGGAAACATGCTACGTGACGTTTGCTGAGCCAGGATCGATATGATTATACCCGACCCGAGGCTACCCGGGCAATATCATGTC
+
ffffffffffffffffffffffffffffffffffffffffffffffffffffffffffffffffffffffffffffffffffffffffffffffffffffffffffffffffffffffffffffffffffffffffffffffffffffff
@cA01~tA01_GU182360.1_56966_57161_0_1_0_0_0:0:0_0:0:0_408/2
CTCAAAATATGTTACAGAGCTGTAGTAAGCAAAATAGCATGACATTGGCATAAAGAAAGGCACATAGAACAACGGAGCAGAATGAATAACACAGATATATTCCATGCATTTACATCCAATGGTTTTTTATTTTTTCTTTTGAGATGGAGT
+
ffffffffffffffffffffffffffffffffffffffffffffffffffffffffffffffffffffffffffffffffffffffffffffffffffffffffffffffffffffffffffffffffffffffffffffffffffffff
@cA01~tA01_GU182360.1_22573_22315_1_0_0_0_0:0:0_1:0:0_409/2
TTTGTAGATAGGCACCGAATAGATAAATAGATAGATCGACATATAATAGATAGAAATATGCAGAAAGTTATGAACAGGACACAACGTGAGAAACTTAGAATTTAAAAAAGTAACATCAAGTCAACCAATCCAAGGAGAGTCAGAGAGAAT
+
ffffffffffffffffffffffffffffffffffffffffffffffffffffffffffffffffffffffffffffffffffffffffffffffffffffffffffffffffffffffffffffffffffffffffffffffffffffff
@rand_0_0_0_0_1_1_0:0:0_0:0:0_40a/2
GAACGGACTGCTACACGAGTAATTCTATATGCTACAAAACACCAGTTGTGCCTGACCCCGTGTCTTCAAGACGTATTGCAGGGGCCGACGACTGCGAGCAACCTTTGCGACTACACGTGAGACTGTCATGAGAGGGGTTCGCGGAGGCAG
+
ffffffffffffffffffffffffffffffffffffffffffffffffffffffffffffffffffffffffffffffffffffffffffffffffffffffffffffffffffffffffffffffffffffffffffffffffffffff
@cA01~tA01_GU182360.1_13783_13963_0_1_0_0_0:0:0_0:0:0_40b/2
CATTTCTTGATTGACAGGTAACCACATACAACGTCTCTTTAGGACAAGCACCCAGATGGCGGGAGACCTAGCTTCCTCCTGCTTTCTCAGTTGTAGTAACCATAGAACGTGCTGAGGATACAACTGCTTTAGTTTAGATGTTTGACCCCT
+
ffffffffffffffffffffffffffffffffffffffffffffffffffffffffffffffffffffffffffffffffffffffffffffffffffffffffffffffffffffffffffffffffffffffffffffffffffffff
@rand_0_0_0_0_1_1_0:0:0_0:0:0_40c/2
ACTGTCCACAGAGCTGCACGTGACTGGAATTACACGTAGCTACCACGCGAAAACTCCCCTCACTCCGGGCCTTTACCCCGCCAGAAGGCTGTTGTCGTCTTGGTAACATCAACCTTGTGCTAGCCACCTCGATTTTCTCTGGAAATCCCG
+
ffffffffffffffffffffffffffffffffffffffffffffffffffffffffffffffffffffffffffffffffffffffffffffffffffffffffffffffffffffffffffffffffffffffffffffffffffffff
@cA01~tA01_GU182360.1_64033_63896_1_0_0_0_0:0:0_0:0:0_40d/2
ATGACTTTTATTTCTCAAATTTAAATATAAATCATAAAAAATGTACAACTAGATAAAAACTAAGAAGTGTTTTTATAGTGTGAGTTAGATTTATTTTTTCCTAGGTGTAACCAATTGGTTTAATATTATTTATTGAGAAGACATTCTATG
+
ffffffffffffffffffffffffffffffffffffffffffffffffffffffffffffffffffffffffffffffffffffffffffffffffffffffffffffffffffffffffffffffffffffffffffffffffffffff
@cA01~tA01_GU182360.1_34691_34911_0_1_0_0_0:0:0_0:0:0_40e/2
TCATGTGGCCAGGCCCCCTGCAGCAAGAAGAACCCTGGAAAGAAAGATCATGATGGACGATCCATCTGCAGGCAAACCAGCCCTCCCTTGCTGCCCTCACTGGGCTGTGAGTCTTGGTAGGCAGGCCCTTCCTGGACTGAAGTTAAACTC
+
ffffffffffffffffffffffffffffffffffffffffffffffffffffffffffffffffffffffffffffffffffffffffffffffffffffffffffffffffffffffffffffffffffffffffffffffffffffff
@cA01~tA01_GU182360.1_111644_111837_0_1_0_0_0:0:0_0:0:0_40f/2
CTCTCTCCACTCCAGGTTCCTATCCCCACTCCAGGCCCATATCTCCACTCCAGGCCCAGATCTTCACTCCAGGCCCAGATCTCCACTCCAGGCGCAGATCTCCACTTCTAGGCTCATCACTCCATCTCTAGGCCCAGATCTCCACTCCAG
+
ffffffffffffffffffffffffffffffffffffffffffffffffffffffffffffffffffffffffffffffffffffffffffffffffffffffffffffffffffffffffffffffffffffffffffffffffffffff
@rand_0_0_0_0_1_1_0:0:0_0:0:0_410/2
GTCTTCTCAGACCACGGTCGGCCTTGCCCGCCCCGCGCAATTGTGCCCTTAGAGGTCAATCCTCTGGTCGGTAAGCTTGTTTTGCGTTAGCTGGTCGGTTAGGCTTCTATGATTTTATTCATCGACCTACGTGTAATGGGTAGCCTATAG
+
ffffffffffffffffffffffffffffffffffffffffffffffffffffffffffffffffffffffffffffffffffffffffffffffffffffffffffffffffffffffffffffffffffffffffffffffffffffff
@cA01~tA01_GU182360.1_19782_19985_0_1_0_0_0:0:0_0:0:0_411/2
GAGTCGCTAGGATTACATGCACCTGCCACCATGCCTGGCTTTCCTTGGGTTGTTTCTTAACTTGTCCTTGACCTGGGTTCCAGTGTTGGTTTCCTGTTGCTGCTGTAGAAAATTATCAGAAGCATGGCAGCAGGAGAGACCACACTGACA
+
ffffffffffffffffffffffffffffffffffffffffffffffffffffffffffffffffffffffffffffffffffffffffffffffffffffffffffffffffffffffffffffffffffffffffffffffffffffff
@rand_0_0_0_0_1_1_0:0:0_0:0:0_412/2
CGACTACGTCCTCTAGCGTCCACCCCAAAGCGTGCCGCGGCTCTGCGGGAGTGTAACACCTGTTGTTAAGTCAAGCGCAAGATCGGCGATCCGATTCAATAAGCTCAGCTAGGCGTCGAGAGTCGAGCGCTGAACTGCGCGGTACCTACC
+
ffffffffffffffffffffffffffffffffffffffffffffffffffffffffffffffffffffffffffffffffffffffffffffffffffffffffffffffffffffffffffffffffffffffffffffffffffffff
@cA01~tA01_GU182360.1_81404_81321_1_0_0_0_0:0:0_0:0:0_413/2
AAATGCTTAGTAAAAAGTATGTTCTACATGTGTGTTGAGAAGATCATGTGGTTTTTGTTTTTAGTTTTGTTTAGGTGATGAATCACATGTATTGATTGTGTATGTTCAACCAACCTTGCACCCTAAGAATAAAGTTGACTTGATCATGGT
+
ffffffffffffffffffffffffffffffffffffffffffffffffffffffffffffffffffffffffffffffffffffffffffffffffffffffffffffffffffffffffffffffffffffffffffffffffffffff
@cA01~tA01_GU182360.1_84226_84408_0_1_0_0_0:0:0_0:0:0_414/2
CCTTCCACTTCTGGAGACAGAAATCAGACCCTGTTCTTCCTGGGCTACAATCAATGCATCTGCAGGGCTGCATTCCCTCTGGAGACTCGGGAGAATCAGTTCCATTGATTTCTCCAGCCCCTTCGTGGCTCGTGGTCTTCCTCCACCTTC
+
ffffffffffffffffffffffffffffffffffffffffffffffffffffffffffffffffffffffffffffffffffffffffffffffffffffffffffffffffffffffffffffffffffffffffffffffffffffff
@cA01~tA01_GU182360.1_106058_106252_0_1_0_0_0:0:0_1:0:0_415/2
ATTTTTAGGAGAGATAGGGTTTCACCATGTAGAGATAGGGTTTCTCCATGTTGGCCAGGCTGGTCTCGAACTCCTGACTTCTTGGAATCCACTGGCCTTAGCCTCCTGCAGTGCTGGGTTACAGGAGTGAGCCACCGTTCACAGATTTGT
+
ffffffffffffffffffffffffffffffffffffffffffffffffffffffffffffffffffffffffffffffffffffffffffffffffffffffffffffffffffffffffffffffffffffffffffffffffffffff
@rand_0_0_0_0_1_1_0:0:0_0:0:0_416/2
AACGCACTTAGTCAAATGCCTGCACGCATCAGTAGGGAGGTGGCAACTTTGATTCCTATGGGATGCGTGCATCCGGTCATCCAGGTGCAGAAACGCTTGCCTAGCCCTCTCCACACTAGCGAAGAACGCATCGTTGACATTTATAAGCCT
+
ffffffffffffffffffffffffffffffffffffffffffffffffffffffffffffffffffffffffffffffffffffffffffffffffffffffffffffffffffffffffffffffffffffffffffffffffffffff
@cA01~tA01_GU182360.1_118206_118128_1_0_0_0_0:0:0_0:0:0_417/2
GAGCCAGAGAGAATAAAACAATCCAAAAAAGGAAAACATAACTAGAGGTAGGGAAGTGAGGTCAGAGACCTACAGAGACAGAGAAGGTGGAAGGAGGAAATAGACATGAAGAGAGATAGGGTGGAGGGTGAGACAGAGAAAGAGAGCATT
+
ffffffffffffffffffffffffffffffffffffffffffffffffffffffffffffffffffffffffffffffffffffffffffffffffffffffffffffffffffffffffffffffffffffffffffffffffffffff
@cA01~tA01_GU182360.1_71162_71008_1_0_0_0_0:0:0_1:0:0_418/2
AACCACTTCTATCAACAACTGAGAAAAGAGGAGTGTTAACCACCCCACTGTGGCCGTGGATTTGCCTACCTGTCCATTTATTTCCGCGACTCTTCCTCCATGTATATTTGCAGGAATATTACTGGGAGTGGTTAAGTGTAAACTGATTAT
+
ffffffffffffffffffffffffffffffffffffffffffffffffffffffffffffffffffffffffffffffffffffffffffffffffffffffffffffffffffffffffffffffffffffffffffffffffffffff
@cA01~tA01_GU182360.1_94523_94322_1_0_0_0_0:0:0_0:0:0_419/2
GTACACGGATGTATTTTAGACACTGTTTTCTGCTCAGTGGCTCTCTCTCTGTCCACTCTCTTGAGAATGCTGCATTTTATGCAGCCTTATACAACCCCTAAAATTTGGTAGCTGGAGTCCTCTAGTTATTTATTATAGGCTATTTGCTAT
+
ffffffffffffffffffffffffffffffffffffffffffffffffffffffffffffffffffffffffffffffffffffffffffffffffffffffffffffffffffffffffffffffffffffffffffffffffffffff
@cA01~tA01_GU182360.1_41963_41820_1_0_0_0_0:0:0_1:0:0_41a/2
CATTTTGTTGGTTTATTTTTAGCGGTGCAGAAGTTGCTTAGTTTGAGGTAATCCCAATGGTCTATTTTTGCTTCGATTACTTGTGTTTTGAAGGTTTAAAACAAAATGTCTTCCTTCAGACAAACGTCCTGGAGCATTTCCCCAATATTT
+
ffffffffffffffffffffffffffffffffffffffffffffffffffffffffffffffffffffffffffffffffffffffffffffffffffffffffffffffffffffffffffffffffffffffffffffffffffffff
@cA01~tA01_GU182360.1_32505_32721_0_1_0_0_0:0:0_0:0:0_41b/2
GACACAGACAGCCCCTTAGCAGAAACTGTCTAAAATACATCCATGTACACACAGTCCCTTTAGAGTTGACAAAGGCTGCCGTGTGGTTTAAGGTGGCATAGAATGTCTTCTCAATAAATAATATTAAACCAATGGGTTACACCTAGTAAA
+
ffffffffffffffffffffffffffffffffffffffffffffffffffffffffffffffffffffffffffffffffffffffffffffffffffffffffffffffffffffffffffffffffffffffffffffffffffffff
@cA01~tA01_GU182360.1_39882_40071_0_1_0_0_0:0:0_0:0:0_41c/2
GCGCGCCTGTAGCACCAGCTACTCAGGTGGCTGAGGCAAGAGAATCGCTTGAACCCAGGAGGCGGAAGTTGCAGTGAGCTGAGATTGTGCCAATGCACTCCAGCATAGGGGACAGAGCTAGACTCCGCCTCAAAAAAAAAATGTTAAAGG
+
ffffffffffffffffffffffffffffffffffffffffffffffffffffffffffffffffffffffffffffffffffffffffffffffffffffffffffffffffffffffffffffffffffffffffffffffffffffff
@cA01~tA01_GU182360.1_59766_59574_1_0_0_0_1:0:0_0:0:0_41d/2
CTGATTTAGACACTAAATGAATGAAGTAGATGGATATAAGATATGTTTGTGAGGTAGAATCATTGACTGGAAAGGCTTACTGGGTTTGATTTTCCTACTTGTTTAATCCTCGCTTAATTAATTTCTTTCTGAGATTTATTCATCCTACAC
+
ffffffffffffffffffffffffffffffffffffffffffffffffffffffffffffffffffffffffffffffffffffffffffffffffffffffffffffffffffffffffffffffffffffffffffffffffffffff
@cA01~tA01_GU182360.1_82955_83029_0_1_0_0_0:0:0_0:0:0_41e/2
AGCACCTCAGTATCCCGCCTGGGCCACACAGAGCTCAACTCAGCCATGGGGAAGAAAGGCTGGGGAGGGCTAAGACAAAACAGAGGGCTGAGCATACCAGGATCTCCTCTTACTAGTTCATGAGAGACTCCCAGGATCTCCTCTTACTAG
+
ffffffffffffffffffffffffffffffffffffffffffffffffffffffffffffffffffffffffffffffffffffffffffffffffffffffffffffffffffffffffffffffffffffffffffffffffffffff
@cA01~tA01_GU182360.1_103671_103749_0_1_0_0_0:0:0_0:0:0_41f/2
TTCATGGCCAACACTCTGTTATCTAATGTTGGACCCTGGGAGTCTTGGGATCCTCTTCTCCATAATTTTTGTGTGCGATGCCCACTGTCTTGAGACTTGAAGGTATAAAGAGAAAACAGGAGCATCACACTACCTGACTTAGAAATATGT
+
ffffffffffffffffffffffffffffffffffffffffffffffffffffffffffffffffffffffffffffffffffffffffffffffffffffffffffffffffffffffffffffffffffffffffffffffffffffff
@cA01~tA01_GU182360.1_28836_28715_1_0_0_0_1:0:0_0:0:0_420/2
AAGCAGGAGAATGACTTCAACCCAGTAGGTGGAGGTTGCAGTGAGTGGAGATTGCATCACTGCACTCCAGCCTGGGGGACACAAGGAGACTCTATCTCAAAAAATAAAAATAAGAAATACATAAATATAATAAAACACACACGAATGACA
+
ffffffffffffffffffffffffffffffffffffffffffffffffffffffffffffffffffffffffffffffffffffffffffffffffffffffffffffffffffffffffffffffffffffffffffffffffffffff
@rand_0_0_0_0_1_1_0:0:0_0:0:0_421/2
CTAACATCAAGCTTTACTTTAGCACTGGCTATACCGTGCTTCTCTAAAACCTTTTACCTGGCCCGCTCCGGGTTCGCGTATTGTGATTTTGATTCGATTACGAAGAAAACTGGTTTCCCCCATAGGTGGATGTTCAATAGCGCAATAATT
+
ffffffffffffffffffffffffffffffffffffffffffffffffffffffffffffffffffffffffffffffffffffffffffffffffffffffffffffffffffffffffffffffffffffffffffffffffffffff
@cA01~tA01_GU182360.1_17887_17740_1_0_0_0_0:0:0_0:0:0_422/2
AGATATGGGCCTGGAGATGGAGATATGGGCCTGCAGTAGAGATAGGGGCCTGGAGTGGAGATATGGGCCTGGAGTGGAGATATGGGCCTGGAGGTGGAGATATGGGCCTGGAGGTGGAGATATGGGCCTGGAGTGGAGATATGGGTCTGG
+
ffffffffffffffffffffffffffffffffffffffffffffffffffffffffffffffffffffffffffffffffffffffffffffffffffffffffffffffffffffffffffffffffffffffffffffffffffffff
@cA01~tA01_GU182360.1_6182_5995_1_0_0_0_0:0:0_0:0:0_423/2
CAGGCTCGATCCACATAGGGAGGGGTTGATGCTCCTGGAACCAGCACCAGGGGCCACCCTATGGAAGCTGGGGCCATGGAGAAGGCACAGACATGACAGGAGAGGCTCCCAATCCCCATCAGGAACAGGGACACTGATGCCTGCCTTACT
+
ffffffffffffffffffffffffffffffffffffffffffffffffffffffffffffffffffffffffffffffffffffffffffffffffffffffffffffffffffffffffffffffffffffffffffffffffffffff
@cA01~tA01_GU182360.1_24797_24710_1_0_0_0_0:0:0_0:0:0_424/2
TAAAAGCCATTTTATTTTATTTCATTTTATTTTGAGATGGAGTTTCGCTCTTGTCACCCAGGCTGGAGTGCAGTGGTGCGATCTCGGCTCACCACAACCTCCACCTCCCAGGTTCAAGCGATTCTCCTGCCTCAGCCTCCCGAGTAGCTG
+
ffffffffffffffffffffffffffffffffffffffffffffffffffffffffffffffffffffffffffffffffffffffffffffffffffffffffffffffffffffffffffffffffffffffffffffffffffffff
@cA01~tA01_GU182360.1_55645_55501_1_0_0_0_0:0:0_0:0:0_425/2
TGGATATAAACCCAGTAGTGAAATTGCTGGATACTATGAAAGTTCTCTTTTTTTTTTTTTTTCTTTTTTGAGAAAGAGTTTCCCTCCTTAGCCCAAGCTGGAGTCAAAGTGGTGCAACCTTGGCTCATTGCAACCTCCGCCTCCTGGGTT
+
ffffffffffffffffffffffffffffffffffffffffffffffffffffffffffffffffffffffffffffffffffffffffffffffffffffffffffffffffffffffffffffffffffffffffffffffffffffff
@rand_0_0_0_0_1_1_0:0:0_0:0:0_426/2
GCCTGATTAGCCATCAACTATCTTAGTTTTCCCTTGCGCATCTATGTTGATTTGGTATAACGCGCACGGACAGGGCCTAACTCATAGTTCGCAACGGCAGTTGGACGTACCGATCGACAGTTACCTCGGAAGAAGATATGGACCGGTTAG
+
ffffffffffffffffffffffffffffffffffffffffffffffffffffffffffffffffffffffffffffffffffffffffffffffffffffffffffffffffffffffffffffffffffffffffffffffffffffff
@cA01~tA01_GU182360.1_59472_59689_0_1_0_0_0:0:0_0:0:0_427/2
GCTAGGTTACAGGCGTGAGCCACTGTTCACAGACTTGTATATTATGCTATAATAAGTCTCTTCATTTCCACCACCACTCATATATCTGTCACTCCTTTGCCAGGTATTGATTTATGTGTAGGATGAATAAATCTCAGAAAGAAATTAATT
+
ffffffffffffffffffffffffffffffffffffffffffffffffffffffffffffffffffffffffffffffffffffffffffffffffffffffffffffffffffffffffffffffffffffffffffffffffffffff
@cA01~tA01_GU182360.1_68696_68598_1_0_0_0_0:0:0_0:0:0_428/2
AATAGATAGAAATATGCAGAAAGTTATGAACAGGACACAAAGTGAGAAACTCAGAATTTAAAAAAAGTAACATCAAGTCAACTAGTCCAAGGAGAGTCAGAGAGAATAAAACAATCCAAAAAGGGAAAACATATCTAGAGGTGAGAAAGT
+
ffffffffffffffffffffffffffffffffffffffffffffffffffffffffffffffffffffffffffffffffffffffffffffffffffffffffffffffffffffffffffffffffffffffffffffffffffffff
@cA01~tA01_GU182360.1_74114_73896_1_0_0_0_0:0:0_0:0:0_429/2
TGATGAATTCTTTGCCCAGACCAATGCCCAGAAGAGTTTCTCTTTGGGTTTCCACCGGTGATTTTATAGTTCTGGATTTACATTTAAGCTGCTAATTACCTTAAGTTAATTTATGTGTATGATTACAGATACAGGTCCAGTTTTATTCTT
+
ffffffffffffffffffffffffffffffffffffffffffffffffffffffffffffffffffffffffffffffffffffffffffffffffffffffffffffffffffffffffffffffffffffffffffffffffffffff
@cA01~tA01_GU182360.1_112486_112280_1_0_0_0_0:0:0_0:0:0_42a/2
GGAGTGGAGATATGGGACTAGAGTGGAGATAGGGGCCTGGAGGTGGAGATCTGGGCCTGGAGTGGAGATCTGGGCCTGGAGTGGAGATCTGGGCCTGGAGTGGAGATATGGGCCTGGAGTGGAGATATGGGTCTGCAGTGGAGATATGGG
+
ffffffffffffffffffffffffffffffffffffffffffffffffffffffffffffffffffffffffffffffffffffffffffffffffffffffffffffffffffffffffffffffffffffffffffffffffffffff
@cA01~tA01_GU182360.1_127816_127969_0_1_0_0_0:0:0_0:0:0_42b/2
AAAAAAAAAAAATAGCATAGCAATTGCATAGAACCCATGCACATCCTCCTGTATACATGAAATCATCTCTTGATTACTTATAATTCCTGACACAGCCTACACGCCACTCAATTTGTGTCGATTCAACATAGTTTTTTGCTTCTTGAAACT
+
ffffffffffffffffffffffffffffffffffffffffffffffffffffffffffffffffffffffffffffffffffffffffffffffffffffffffffffffffffffffffffffffffffffffffffffffffffffff
@cA01~tA01_GU182360.1_14243_14133_1_0_0_0_0:0:0_0:0:0_42c/2
AACTGCTATGATTAGCTTCTTATTGGTGTCTTGTCTTCCTCCAGGTAACTCCAGACACCTGCACGTTCTGATTGGGACCTCAGTGGTCATCATCCCCTTTGCTATCCTCCTCTTCTTTCTCCTTCATCGCTGGTGTGCCAACAAAAAGAG
+
ffffffffffffffffffffffffffffffffffffffffffffffffffffffffffffffffffffffffffffffffffffffffffffffffffffffffffffffffffffffffffffffffffffffffffffffffffffff
@rand_0_0_0_0_1_1_0:0:0_0:0:0_42d/2
TAGTTTCTAGAGGTCCACTCATCTTAACACCCTGCCGCTTCCCGCGCCGCATTATATCTAGCAGTCTCTTCGATGATGGACGGGACGCTCTGTGCCCCAGTCATGATCACGGGTGACGACCTCGGGTGTGCAACGCGTATCAAGCCATCG
+
ffffffffffffffffffffffffffffffffffffffffffffffffffffffffffffffffffffffffffffffffffffffffffffffffffffffffffffffffffffffffffffffffffffffffffffffffffffff
@cA01~tA01_GU182360.1_16905_16725_1_0_0_0_1:0:0_0:0:0_42e/2
CTTTGTCAACTATAAAGGGACTGTGTATCCACAGATGTATTTTAGACACAGTTTTCTGTCCAGTGGTTCTCTGTATCCCCTCTCATGAGGATGCTGCATTTTATATAAACTTATAGAACCCCTTAAAATTTGGTAACCTGAGTCCTCTGA
+
ffffffffffffffffffffffffffffffffffffffffffffffffffffffffffffffffffffffffffffffffffffffffffffffffffffffffffffffffffffffffffffffffffffffffffffffffffffff
@cA01~tA01_GU182360.1_113084_112911_1_0_0_0_0:0:0_0:0:0_42f/2
CCTGGAGTGGAGATATGGCCCTGGAGTGGAGATATGGGCCTGGAGTGGAGATATGGGCCTGGAGTGGACATATGGGTCTGGAGTGGAGATACGGGCCTGGAGGTGGAGATATGGGCCTGGAGTGGAGATATGGGCCTGGAGGTGGTGATA
+
ffffffffffffffffffffffffffffffffffffffffffffffffffffffffffffffffffffffffffffffffffffffffffffffffffffffffffffffffffffffffffffffffffffffffffffffffffffff
@cA01~tA01_GU182360.1_98059_98161_0_1_0_0_0:0:0_0:0:0_430/2
TTGAACAAATCCCCAGTTCAAGTGATTCTCTTGCCTCAGCCTCCCCAGTCGTTGGATTACTCGCGCCCACCACCACATCTGGCTATCCTTGTTTGGTTTCCTAACTTGTCCTTGACCTGGGTTCCTGTGTTGGTTTCCTGTTGCTGCTGC
+
ffffffffffffffffffffffffffffffffffffffffffffffffffffffffffffffffffffffffffffffffffffffffffffffffffffffffffffffffffffffffffffffffffffffffffffffffffffff
@cA01~tA01_GU182360.1_33823_33961_0_1_0_0_0:0:0_0:0:0_431/2
TCCATCTCTAGGCCCATATATCCACTCCAGGCCCAGATCTCCACTCCAGGCCCACAACTCCACCTCCAGGCCTATATCTCCACCTCTGGGCCCAGATCTCCAACCCCACACTCCCTTCCTCTATTCCCTTCCAGGACTCACCAACACACG
+
ffffffffffffffffffffffffffffffffffffffffffffffffffffffffffffffffffffffffffffffffffffffffffffffffffffffffffffffffffffffffffffffffffffffffffffffffffffff
@cA01~tA01_GU182360.1_37877_37741_1_0_0_0_0:0:0_0:0:0_432/2
CTACAGATGCTACGGTTCTGTTACTCACTCCCCCATCAGTTGTCAGCTCCCAGTGACCCTCTGGACATCGTCATCACAGGTGAGAGTGTCCGGACATTCTTCTCATTGTCATTGGGATGCAGAGTGAATGATCCACGACTTGGAACCCCC
+
ffffffffffffffffffffffffffffffffffffffffffffffffffffffffffffffffffffffffffffffffffffffffffffffffffffffffffffffffffffffffffffffffffffffffffffffffffffff
@cA01~tA01_GU182360.1_14048_13934_1_0_0_0_0:0:0_0:0:0_433/2
TGGGGGTTACATTTCAATGTGAGGTTTGAAGGGGTCAAACATCTAAACTAAAGCAGTTGTATCCTCAGCACGTTCTATGGTTACTACAACTGAGAAAGCAGGAGGAAGCTAGGTCTCCCGCCATCTGGGTGCTTGTCCTAAAGAGACGTT
+
ffffffffffffffffffffffffffffffffffffffffffffffffffffffffffffffffffffffffffffffffffffffffffffffffffffffffffffffffffffffffffffffffffffffffffffffffffffff
@cA01~tA01_GU182360.1_48229_48431_0_1_0_0_0:0:0_0:0:0_434/2
TGGAAATTGTTCTCGCTAGAATTTGACACCTAGTGTCCTTCACTATGACCAACTCAAAACACGTCTGAGATCCAACCTCCCGAACACGAGATGCCTAAAATCTGTGCTAACATGAAAGACTTTTCATGTATTTCTATTGTTTTTATCTGA
+
ffffffffffffffffffffffffffffffffffffffffffffffffffffffffffffffffffffffffffffffffffffffffffffffffffffffffffffffffffffffffffffffffffffffffffffffffffffff
@cA01~tA01_GU182360.1_55292_55460_0_1_0_0_0:0:0_0:0:0_435/2
CTTTGACTCCAGCTTGGGCTAAGGAGGGAAACTCTTTCTCAAAAAAGAAAAAAAAAAAAAAAGAGAACTTTCATAGTATCCAGCAATTTCACTACTGGGTTTATATCCAAAGGAAAGTAAATCAACATATCGAAGTGATATCTGCACTCG
+
ffffffffffffffffffffffffffffffffffffffffffffffffffffffffffffffffffffffffffffffffffffffffffffffffffffffffffffffffffffffffffffffffffffffffffffffffffffff
@cA01~tA01_GU182360.1_109492_109700_0_1_0_0_0:0:0_0:0:0_436/2
CCCTGCTTCCAGAAGCTCAGAATCCAGGGGTGAGAACCCAGCGGAGAACAGATGGGGTTATGTGGACATGGTAATGATAACAGCGGTTTCTTTCAGCGAATACAGTGTCACATTACCTGAAGCAATGAGGGCAGACATGTTTATTTGAAG
+
ffffffffffffffffffffffffffffffffffffffffffffffffffffffffffffffffffffffffffffffffffffffffffffffffffffffffffffffffffffffffffffffffffffffffffffffffffffff
@cA01~tA01_GU182360.1_85283_85465_0_1_0_0_0:0:0_0:0:0_437/2
AAAGTTGATAAATTATATAGGTATATTTAACCTCAATCAGCATTTTTTCAAAGGAAAAGAAAAAGTGTAGGGGTTGCTGGTGATGACATCTCTGTGTAGGTGAGAGGCCAGGGTGGGCTTCTGGGAAATGGGTAAGGTTGAGGGGCTGAG
+
ffffffffffffffffffffffffffffffffffffffffffffffffffffffffffffffffffffffffffffffffffffffffffffffffffffffffffffffffffffffffffffffffffffffffffffffffffffff
@cA01~tA01_GU182360.1_114039_113888_1_0_0_0_0:0:0_0:0:0_438/2
GTGCAGGTAGGCACTGATGGTGAGTTTACCTTCGGCCCAGGAAGGGGCTGGCTATCAAGACTCACAGCCCAGTGGGGGCAGCAAGGAAGGCCTTGTTTGCCTGCAAATGGATCTTCCATCATGATCTTTCTTTCCAGGGTTCTTCTTGCT
+
ffffffffffffffffffffffffffffffffffffffffffffffffffffffffffffffffffffffffffffffffffffffffffffffffffffffffffffffffffffffffffffffffffffffffffffffffffffff
@cA01~tA01_GU182360.1_56262_56445_0_1_0_0_0:0:0_0:0:0_439/2
GGATTACCTCAAACTAAGCAACTTCAGCACTGCTAAAAATAAACCAACAAAGTGAAGAGACAACCCACAGATTGGGAGCAAATATGTGCAAACTATGCATCTGAGATGGGATTAATAACTAGAAATATAAGAAGCTCAAACAACTCAATA
+
ffffffffffffffffffffffffffffffffffffffffffffffffffffffffffffffffffffffffffffffffffffffffffffffffffffffffffffffffffffffffffffffffffffffffffffffffffffff
@cA01~tA01_GU182360.1_52635_52517_1_0_0_0_0:0:0_0:0:0_43a/2
CAGTGACCCTCTGGACATCGTGATCATAGGTGAGAGTGTCCAGACTTTCTTCTCATTGTCATTGGGATGCAGAGTGAATGATCCAGGAATTGGAGACCCAGGTGGCTGTAAGGAAGATGAGCTTGGTATTCTTATGGAGAGAGACTGACT
+
ffffffffffffffffffffffffffffffffffffffffffffffffffffffffffffffffffffffffffffffffffffffffffffffffffffffffffffffffffffffffffffffffffffffffffffffffffffff
@cA01~tA01_GU182360.1_22007_21848_1_0_0_0_0:0:0_0:0:0_43b/2
GGAGATTGAGAGACTCACAGACACATAAAGAGAGAGAAAAGAGGGCAGAGGAGTGGTGAGAATGATGGCAGGGAGCAGAGAAAAGCACTAAAATTAGAGTCCTGAGAGAGAGGCACAAGGACATAGAAACATGGAGATGTGGGGATGAAT
+
ffffffffffffffffffffffffffffffffffffffffffffffffffffffffffffffffffffffffffffffffffffffffffffffffffffffffffffffffffffffffffffffffffffffffffffffffffffff
@cA01~tA01_GU182360.1_87355_87507_0_1_0_0_0:0:0_0:0:0_43c/2
GAGTCCTGGCATCCCATTCTCCATAATCATTGTAGGTGACACCAACTATCTTGAGACTTCAAGGTATAAGGAGAAAACAGGAGCATCACACTACCTGACTTAAAAATATGTTACAGAGCTGTAGTAAGCAAAACAACATGACATTGGCAT
+
ffffffffffffffffffffffffffffffffffffffffffffffffffffffffffffffffffffffffffffffffffffffffffffffffffffffffffffffffffffffffffffffffffffffffffffffffffffff
@cA01~tA01_GU182360.1_25751_25890_0_1_0_0_0:0:0_0:0:0_43d/2
CTGATCTCAAAATATGTTACAGAGCTGTAGTAAGCAAAACAGCATCACATTGGCATAAAGAAAGGCACGTAGAACAATGGAGCAGAATGAAGAACACAGATATAATCCATGCATTTACCTCCAATGTTTTTTTCTTTTTTCTTTTGAGAT
+
ffffffffffffffffffffffffffffffffffffffffffffffffffffffffffffffffffffffffffffffffffffffffffffffffffffffffffffffffffffffffffffffffffffffffffffffffffffff
@cA01~tA01_GU182360.1_4797_4974_0_1_0_0_0:0:0_0:0:0_43e/2
AGAGCTCAGGGACAGGCATCCCGTCTTCTTTGGACAGACTGAATTCGTTAAACCCAAGACGAGAGCGACACTGAAGAGTCACATGTTGTCCTTCAGACACCACAGTGCCGGGCCAGGCAGAGAGGAAGGGCTTGTCCTGACCACCTGGGG
+
ffffffffffffffffffffffffffffffffffffffffffffffffffffffffffffffffffffffffffffffffffffffffffffffffffffffffffffffffffffffffffffffffffffffffffffffffffffff
@cA01~tA01_GU182360.1_12303_12413_0_1_0_0_0:0:0_0:0:0_43f/2
GGATAAGATAAAGGGTCAAAGAATTAAACACAGAGAAATAGAAAAATGATGGTTGGTATCCAGTTGCCTTTGTAATTTCTGTGTGTCATAATTATGTATGTTTTATTTTTATTTTTTGAGACAGAGTCCCCCTGTGTCAGGCTGGAGTGC
+
ffffffffffffffffffffffffffffffffffffffffffffffffffffffffffffffffffffffffffffffffffffffffffffffffffffffffffffffffffffffffffffffffffffffffffffffffffffff
@cA01~tA01_GU182360.1_88616_88715_0_1_0_0_0:0:0_1:0:0_440/2
CATATCTTGTGAATATGTTATTTTACATGGAAAAAAGGAATGCAGATTGCAGATGGAATTACGGTTGCTAATCAGCTAACCTTAAAAGGAGGGTATCCTAGATGATTTTAGGGAAATTATGATGGATTATCTTGGTGTTTCCAGTAGAAT
+
ffffffffffffffffffffffffffffffffffffffffffffffffffffffffffffffffffffffffffffffffffffffffffffffffffffffffffffffffffffffffffffffffffffffffffffffffffffff
@cA01~tA01_GU182360.1_106187_106373_0_1_0_0_0:0:0_0:0:0_441/2
GTGATGCGATCTCCACTCACTGCAACCTCCACCTCCTGGGTTGAAGTCATTCTCCTGCTTCATCCTCCAGAGCAGGAGCTGGGATTACAGGGATGCACCACCATGCTCGGCTAATTTTTGTATTTTTAGGAGAGATAGGGTTTCACCATG
+
ffffffffffffffffffffffffffffffffffffffffffffffffffffffffffffffffffffffffffffffffffffffffffffffffffffffffffffffffffffffffffffffffffffffffffffffffffffff
@cA01~tA01_GU182360.1_17045_16895_1_0_0_0_0:0:0_0:0:0_442/2
AGTTTGCTTTTTTTTTTTTTCTTGAGACAGACTCTTCCTCTGTCACCCAAGCTGGAGTTCAGTGGCTTGAGCTCAGCTCACTGCAACCTCCGTCTCCCAGGTTCAAGCTATTCTGATGCCTCTGGTTTAGTAGTAGAAACTCAAGCAGGA
+
ffffffffffffffffffffffffffffffffffffffffffffffffffffffffffffffffffffffffffffffffffffffffffffffffffffffffffffffffffffffffffffffffffffffffffffffffffffff
@cA01~tA01_GU182360.1_90809_90910_0_1_0_0_1:0:0_0:0:0_443/2
AGAGTCTTCTCTGGGAAGACTGGACTGGGATTGATACACAGTGAATGTGCTTTACAGTTTCTACATCCACAACCCTCTTGACTCAAACAAATTACATTCTCCAAGAAAAGGAAAAAACAGTGACATTGAAATCAACATAAGTGAGGTTGA
+
ffffffffffffffffffffffffffffffffffffffffffffffffffffffffffffffffffffffffffffffffffffffffffffffffffffffffffffffffffffffffffffffffffffffffffffffffffffff
@cA01~tA01_GU182360.1_92183_91968_1_0_0_0_0:0:0_0:0:0_444/2
GTGTTTTATGTGGTTGCCTGGCAACCAAGAAATGAGAGACAATCCACAAAGAGGAACTGCTATGGTTAGCTTCTTATTGGATTCTCATCTTCCTCCAGGTATCGCCAGACACCTGCATGCTGTGATTAGGTACTCAGTGGCCATCATCCT
+
ffffffffffffffffffffffffffffffffffffffffffffffffffffffffffffffffffffffffffffffffffffffffffffffffffffffffffffffffffffffffffffffffffffffffffffffffffffff
@rand_0_0_0_0_1_1_0:0:0_0:0:0_445/2
AATTGGATGGAGTGCTCCAGCCGTACACGCAGCAACCTCCAGTAATCCGGTGGTGTACTCACATAGCCTTCAGTTTTAAACTTGGGGCATGTTCCGGCCTCGTGTCATGAGGGACGTCTTGCCTGGGCACCCTTGATGAGATCGAACAGC
+
ffffffffffffffffffffffffffffffffffffffffffffffffffffffffffffffffffffffffffffffffffffffffffffffffffffffffffffffffffffffffffffffffffffffffffffffffffffff
@cA01~tA01_GU182360.1_111593_111411_1_0_0_0_0:0:0_0:0:0_446/2
CTTTCATGTTAGCACAGATTTTAGGCATCTCATGTTTGGGAGGTTGGATCTAAGACATGTTTTGAGTTGGTCATAGTGAAGGACGCGAGGTGTCAATTCTAGTGAGAGCAATTTCCAGGAAGCCATGTTCCGCTCTTGAGCGAGCACCCA
+
ffffffffffffffffffffffffffffffffffffffffffffffffffffffffffffffffffffffffffffffffffffffffffffffffffffffffffffffffffffffffffffffffffffffffffffffffffffff
@cA01~tA01_GU182360.1_122803_122704_1_0_0_0_0:0:0_0:0:0_447/2
TCTTCCTTACCACACCTCTTTCTCTGAATGCTGCTCTCCCTTCTTCCTCATCTTTTGAAAACTTGGGGATTCTATTGGGTTCACCAAGATGAAAATCCGTCATAATCTCCCGGAAATCATTCAGGATACCCTTGTTTTAAGTTCAGCTGA
+
ffffffffffffffffffffffffffffffffffffffffffffffffffffffffffffffffffffffffffffffffffffffffffffffffffffffffffffffffffffffffffffffffffffffffffffffffffffff
@cA01~tA01_GU182360.1_67038_66970_1_0_0_0_0:0:0_0:0:0_448/2
TGGGCACAGAAAAGAACATGAAGACACAGAGAGGAAGGAGAGAGATAAGACACCAGCGAGGGGAAGCCTCACTCATTCTAGGTGCCATGGATGGGATGATAAAGAGAGATGCCTTCTAAAGTCACAACCTCTCTTCCTAGGAGTCCACAG
+
ffffffffffffffffffffffffffffffffffffffffffffffffffffffffffffffffffffffffffffffffffffffffffffffffffffffffffffffffffffffffffffffffffffffffffffffffffffff
@cA01~tA01_GU182360.1_7077_6892_1_0_0_0_1:0:0_0:0:0_449/2
TAGGACTGGAAGCCCCAGGTGGTCATGAGGAAGATGAGTGTGGGGTTCCTATGGAGAGAAAGTGACTTGGTGAGGTCTGTACCAACAAAGGCAGAGAAACAGGAGACACAAGTACAGACCTCATGTCATAACATAGAAGCCAGACACAGG
+
ffffffffffffffffffffffffffffffffffffffffffffffffffffffffffffffffffffffffffffffffffffffffffffffffffffffffffffffffffffffffffffffffffffffffffffffffffffff
@cA01~tA01_GU182360.1_24450_24622_0_1_0_0_0:0:0_0:0:0_44a/2
CCTGGGTGACAAGAGCGAAACTCCATCTCAAAATAAAATGAAATAAAATAAAATGGCTTTTAGCTGCAAGACAGGCAAAGGAAATCCTGCCAAAGTGGTAGAGAAAGGAGAACCCTAATACCCTGTTGGTAGGAGTGTAAATTAGTACAG
+
ffffffffffffffffffffffffffffffffffffffffffffffffffffffffffffffffffffffffffffffffffffffffffffffffffffffffffffffffffffffffffffffffffffffffffffffffffffff
@cA01~tA01_GU182360.1_110948_111115_0_1_0_0_1:0:0_0:0:0_44b/2
ATTACAGCAGAACCAGTTCAAATGATTTAAATTCCCAGGGAAGGATTATGCAATTATTTACAATCTTAGAATTGTACTTTATCAGCAAAAACCACACATGTAAATTCTGGATTTTTGTAGTTTTATCTATAATTTGTCTCATGACTCAAG
+
ffffffffffffffffffffffffffffffffffffffffffffffffffffffffffffffffffffffffffffffffffffffffffffffffffffffffffffffffffffffffffffffffffffffffffffffffffffff
@cA01~tA01_GU182360.1_28854_29017_0_1_0_0_0:0:0_0:0:0_44c/2
AGGAGTATCAATGTTTACCTCCCCATAGCCTATCTGAATCTCCACAGGTGATTGGAAGTAGGGGTGAGGTGGGGGATTTGGGTGAGTGGGCAAGTTTTTTGTTGCGATGAACAGAGCACTTTCTCTATTCCACGATCTGTGCTGGAGGAT
+
ffffffffffffffffffffffffffffffffffffffffffffffffffffffffffffffffffffffffffffffffffffffffffffffffffffffffffffffffffffffffffffffffffffffffffffffffffffff
@cA01~tA01_GU182360.1_120819_120693_1_0_0_0_0:0:0_0:0:0_44d/2
GCACTTTTTCGTATGTGGGGAAATTTCATGTCTTTTGCTCCTTTTTCAATTAAATCATTTGTTTTATTGAGTTGTTTGAGCTTCTTATACTTCTAGTTATTAATCCCGTCTCAGATGCATAGTTTGCACATATTTGCTCCCAATCTGTGG
+
ffffffffffffffffffffffffffffffffffffffffffffffffffffffffffffffffffffffffffffffffffffffffffffffffffffffffffffffffffffffffffffffffffffffffffffffffffffff
@cA01~tA01_GU182360.1_39135_38977_1_0_0_0_0:0:0_0:0:0_44e/2
[truncated: 3,237,089 more chars]
