# Supplementary material for: Accurate and Efficient KIR Gene and Haplotype Inference From Genome Sequencing Reads With Novel K-mer Signatures
Source: Front Immunol. 2020 Nov 26;11:583013. doi: 10.3389/fimmu.2020.583013 (PMC7727328; doi:10.3389/fimmu.2020.583013)
Supplement: Supplemental Data Sheet 2 — Raw reads from synthetic evaluation, whose results are in Table 2 . Each of the six simulated individuals have a pair of fastq files for each parental haplotype. [file DataSheet_2.zip › 3/NC000019_paired.bwa.read2.fastq]

@cA01~tA01_NC000019.10_112934_112820_1_0_0_0_0:0:0_0:0:0_0/2
TGGCCCTGGAGTGGAGATATGGGCCTGGAGTGGAGATATGAGCCTGGAGTGGAGATATGGCCCTGGAGTGGAGATATGGGCCTGGAGGTGGAGATATGGGCCTGGAGTGGAGTTATGGGCCTGGAGTGAAGTTATGGGCCTGGAGGTGGA
+
ffffffffffffffffffffffffffffffffffffffffffffffffffffffffffffffffffffffffffffffffffffffffffffffffffffffffffffffffffffffffffffffffffffffffffffffffffffff
@cA01~tA01_NC000019.10_55683_55534_1_0_0_0_0:0:0_0:0:0_1/2
ATGGGTGAGAAATGGGAATCTTTTTAATGACCTCCAGTTCCATCCATGTGGCTGCAAATGACAGGATGTTATTCTTTCTATGGATGAGTAGTCTCCACTGTGCGTATGTACTACATTCTCTCTATCCATTCACCCACTGATGGGCAGGTA
+
ffffffffffffffffffffffffffffffffffffffffffffffffffffffffffffffffffffffffffffffffffffffffffffffffffffffffffffffffffffffffffffffffffffffffffffffffffffff
@cA01~tA01_NC000019.10_45914_46120_0_1_0_0_0:0:0_0:0:0_2/2
TGTTCTGTTCCCTGCAGGCTCTTGGTCCATTACAGCAGCATGTGTAGGAGACGGAAGTCAACAAAAGAGCTCGGAGGGCACTTCTGGGTCCTCATTTCATAAGCAGATACCAACAAACAGGGGGAGGCCATAGGTGCCTGAGGTCCCTCA
+
ffffffffffffffffffffffffffffffffffffffffffffffffffffffffffffffffffffffffffffffffffffffffffffffffffffffffffffffffffffffffffffffffffffffffffffffffffffff
@cA01~tA01_NC000019.10_44383_44599_0_1_0_0_0:0:0_0:0:0_3/2
TGCCTATGTAACGTATTCTCTGTGTGTTCTGTCTCCCTGGAGTGACGGTGAGTGATAGGAATTGGCGTAGGCCCAGGTGCAGTCTAGGAGGTGTTTAGGGTCTTTTCTGGGAAGACTGCACTGGGATTGACACACAGCGAATGTGCTTTA
+
ffffffffffffffffffffffffffffffffffffffffffffffffffffffffffffffffffffffffffffffffffffffffffffffffffffffffffffffffffffffffffffffffffffffffffffffffffffff
@cA01~tA01_NC000019.10_81848_81780_1_0_0_0_0:0:0_0:0:0_4/2
CGGGATTCAGTTCTTAGTATTTTTTGTGGATTTTTGCCTCTATGTTCATCAGGAATATTGGCATGTAGTTTTCTTTTGTTTAATGTTCTTTTCTGTCTTTAGTATCAGGGTGATGCCAGCCTTATAGAATGAGTAAAGGCCACCCTGGGC
+
ffffffffffffffffffffffffffffffffffffffffffffffffffffffffffffffffffffffffffffffffffffffffffffffffffffffffffffffffffffffffffffffffffffffffffffffffffffff
@cA01~tA01_NC000019.10_34554_34730_0_1_0_0_0:0:0_0:0:0_5/2
AACCTAGGCCCATATCTCCAATCCAGGCCCATATCTCCACACCAGGCCCATATCTCTACTGAAGGCCAGTAACTCCACCTCCAGGCCCATATCTCCACTCCAGGCCCAGATCTCCACCCCAAGCCCATATCTCCACCCCAGGCCCATATC
+
ffffffffffffffffffffffffffffffffffffffffffffffffffffffffffffffffffffffffffffffffffffffffffffffffffffffffffffffffffffffffffffffffffffffffffffffffffffff
@cA01~tA01_NC000019.10_9527_9347_1_0_0_0_0:0:0_0:0:0_6/2
CCCTTTTCTTTTTGTTTGAAGAAATATTTATTGAGGTGAAATATACCTATGTAATTTACCACCTTTACCATTTTTAAGTGTGAAGTCTACTGTTCATAAATACATTTATAGGCTGGGCACGGTGGCTCACGGTTGTAATCCCAACACTTT
+
ffffffffffffffffffffffffffffffffffffffffffffffffffffffffffffffffffffffffffffffffffffffffffffffffffffffffffffffffffffffffffffffffffffffffffffffffffffff
@cA01~tA01_NC000019.10_146056_145860_1_0_0_0_0:0:0_0:0:0_7/2
TCCAAAGTTGTCTCCTGCCCACGAGCACCACAGTCAGGTCTTGAGGGGGTTTTCTAGGGAGACAACAGCCCTGTCTCAAAACCAGGTTGCCAGATCCAATGAACCAGCAGCTGGAATCTGAAGGCATCAGTCTGCATCTTAGGGGATCGC
+
ffffffffffffffffffffffffffffffffffffffffffffffffffffffffffffffffffffffffffffffffffffffffffffffffffffffffffffffffffffffffffffffffffffffffffffffffffffff
@cA01~tA01_NC000019.10_23116_23242_0_1_0_0_0:0:0_0:0:0_8/2
ACACCCAAGCTTCGTCTTCTCTCTGCATCTGTCCATGCTTCTCTCCATCATCAGCAGGAAGCTCCTCAGCTAAGGCTCTAGGATCATAGGACATGAGACAGATATGGGGTTTCCTCACCTGTGACAGAAACAAGCAGTGGGTCACTCGAG
+
ffffffffffffffffffffffffffffffffffffffffffffffffffffffffffffffffffffffffffffffffffffffffffffffffffffffffffffffffffffffffffffffffffffffffffffffffffffff
@cA01~tA01_NC000019.10_54561_54712_0_1_0_0_0:0:0_0:0:0_9/2
TGCCTGGGTGCCTGGAGCCCTGGCCGTGGGCCTCCATGCAGGCCATGTAGGAGGGTTTGGAGGTGCCCTGTCGGCCATCCTGTGCCCTGATCCCTCCCTCACACCGAGGCTGCGTCTTCTCTCTGCATCTGTCCATGCTTCTCTCCATCC
+
ffffffffffffffffffffffffffffffffffffffffffffffffffffffffffffffffffffffffffffffffffffffffffffffffffffffffffffffffffffffffffffffffffffffffffffffffffffff
@cA01~tA01_NC000019.10_39292_39386_0_1_0_0_0:0:0_0:0:0_a/2
TGCTCTATGACCTAATGCTCTCTCTCTCTCTCTCTCTCACCCTCCACCCCATCTCTCTTCATGTCTATTTCCTCCTTCCACCTTCTCTGTCTCTCTAGGTCTCTGACCTCGCTTCCACACCTCTAGATATGTTTTCCCTTTTTGGATTGT
+
ffffffffffffffffffffffffffffffffffffffffffffffffffffffffffffffffffffffffffffffffffffffffffffffffffffffffffffffffffffffffffffffffffffffffffffffffffffff
@rand_0_0_0_0_1_1_0:0:0_0:0:0_b/2
CAACCAGCTCCACAGTGTTGACAATAATTCAAGATTCTGATTAGGCCCAGTAAATCCCAGCTGCCTTCCTTGGTTTTCACCTCTAGCATCGTGTCCCTACGTACGGGCACGGTTATCTTATCATCGATTGTTGAGTCCCTTCACTAGTAT
+
ffffffffffffffffffffffffffffffffffffffffffffffffffffffffffffffffffffffffffffffffffffffffffffffffffffffffffffffffffffffffffffffffffffffffffffffffffffff
@cA01~tA01_NC000019.10_21534_21416_1_0_0_0_0:0:0_0:0:0_c/2
CCCTATCAGTTGTCAGCTCCCAGTGACCCTCTGGACATCGTCATCACAGGTGAGAGTGTCCGGACATTCTCATTGTCATTGGGATGCAGAGTGAATGATCCACGACTTGGAACCCCCAGGTAGTTGTAAGGAAGATGAGCTTGGTATTCT
+
ffffffffffffffffffffffffffffffffffffffffffffffffffffffffffffffffffffffffffffffffffffffffffffffffffffffffffffffffffffffffffffffffffffffffffffffffffffff
@cA01~tA01_NC000019.10_144520_144360_1_0_0_0_0:0:0_0:0:0_d/2
TATTGAACCAGCCTTGCATCCCAGAGCCTGGGCAACTTCTAGAGAAAACAGATTTGTTTGCCTCACAGTTCTGCAGGCTGTACTGGAAGCATGGCACCAGCATCTGTTTCCTGTGACGGCCTCAGGCTGCTCCCACTCTGGCAGAAGGGA
+
ffffffffffffffffffffffffffffffffffffffffffffffffffffffffffffffffffffffffffffffffffffffffffffffffffffffffffffffffffffffffffffffffffffffffffffffffffffff
@cA01~tA01_NC000019.10_97858_98042_0_1_0_0_0:0:0_1:0:0_e/2
CAAAGCCCGCAGTGGCTGATAGCGTCTCCCTCCCACTACACTGCTCTAATCCCCACTCCCGTCTTCCTCCACCTCTCATGTGGACCCTTGTGATTACACTGAGCCCAGTGGGACAGTCCAGGCTGTCTCCCCATCTCAAGGTCAACTCAT
+
ffffffffffffffffffffffffffffffffffffffffffffffffffffffffffffffffffffffffffffffffffffffffffffffffffffffffffffffffffffffffffffffffffffffffffffffffffffff
@cA01~tA01_NC000019.10_2662_2890_0_1_0_0_0:0:0_0:0:0_f/2
TAGAGAGGAGGTTTCTCCATGTTGGCCAGGCTGGTCTTGAACTCCTAACCTCAAGTGATCTGTCTACTTCAGCCTCCCAAAGTGCTGAGATTACAGGTGTGAGCCACCATGCCTGGCCGGGACATTCTATATGTGTGCGTATGTGTGCGT
+
ffffffffffffffffffffffffffffffffffffffffffffffffffffffffffffffffffffffffffffffffffffffffffffffffffffffffffffffffffffffffffffffffffffffffffffffffffffff
@cA01~tA01_NC000019.10_39121_39290_0_1_0_0_0:0:0_0:0:0_10/2
AGGTCTCTGACCTCGCTTCCACACCTCTAGATATGTTTTCCCTTTTTGGATTGTTTTATTCTCTCTGACTCTCCTTGGATTGGTTGACTTGATGTTACTTTTTTAAATTCTAAGTTTCTCACTTTGTGTCCTGTTCATAACTTTCTGCAT
+
ffffffffffffffffffffffffffffffffffffffffffffffffffffffffffffffffffffffffffffffffffffffffffffffffffffffffffffffffffffffffffffffffffffffffffffffffffffff
@cA01~tA01_NC000019.10_66169_66080_1_0_0_0_2:0:0_0:0:0_11/2
TGGAAAGAATAATTGTCCCCAATGATGACTGCATTCTAATCCCTGCAGTCTGTGACTATTTATGTTATAGGGGAAGGCACTGAAGGGGAAGATGGAGCTCAGGTTGTTGAGTTGACCTTGAGATGGGGAGACAGCCTGGACTGTCCTGCT
+
ffffffffffffffffffffffffffffffffffffffffffffffffffffffffffffffffffffffffffffffffffffffffffffffffffffffffffffffffffffffffffffffffffffffffffffffffffffff
@cA01~tA01_NC000019.10_133022_132851_1_0_0_0_0:0:0_0:0:0_12/2
GGGGAACCCTCACTCATTCCAGGTGCCATGGATGGGATGATAAAGAGAGATGCCTTCTAAACTCACAACTTCTCTTTCTAGGAAACCACAGAAAACCTTCCCTCCTGGCCCACCCAGGGCCCCTGCTGAAATCAGGAGAGACAGTCATCC
+
ffffffffffffffffffffffffffffffffffffffffffffffffffffffffffffffffffffffffffffffffffffffffffffffffffffffffffffffffffffffffffffffffffffffffffffffffffffff
@cA01~tA01_NC000019.10_106632_106723_0_1_0_0_0:0:0_0:0:0_13/2
TGATGGGAATTCAGGTGCCTTTGTCATTCGTGTGTGTTTTATTATATTTATGCATTTCTTATTTTTATTTTTTGAGATGGAGTCTCCTTGTGTCACCCAGGCTGGAGTGCAGTGATGCGATCTCCACTCACTGCAACCTCCACCTCCTGG
+
ffffffffffffffffffffffffffffffffffffffffffffffffffffffffffffffffffffffffffffffffffffffffffffffffffffffffffffffffffffffffffffffffffffffffffffffffffffff
@cA01~tA01_NC000019.10_34461_34599_0_1_0_0_1:0:0_0:0:0_14/2
TCCACCCCAGGCCCATATCTCTACTGAAGGCCCGTAACTCCACCTCCAGGCCCATATCTCCACCCCAGGCCCAGATCTCCACCCCAAGCCCATATCTCCACTCTAGGCCCATATCTCCTCTCCAGTCCCATATCTCCACAACCAGGCCCA
+
ffffffffffffffffffffffffffffffffffffffffffffffffffffffffffffffffffffffffffffffffffffffffffffffffffffffffffffffffffffffffffffffffffffffffffffffffffffff
@cA01~tA01_NC000019.10_42708_42604_1_0_0_0_1:0:0_0:0:0_15/2
ATACCACTACTCAGGAGTTTGAGGCAAGAGAAGTGATTGAACCCAGGAGGCTGTGGTGGCAGTGAACCGAGATTGCACCTCTGCACTCCAGCCTGGGTGACAGAGCAAGACTCCATCTCAAAAGAAAAACAAAAAATACATTGGAGGTAA
+
ffffffffffffffffffffffffffffffffffffffffffffffffffffffffffffffffffffffffffffffffffffffffffffffffffffffffffffffffffffffffffffffffffffffffffffffffffffff
@cA01~tA01_NC000019.10_131032_130940_1_0_0_0_0:0:0_0:0:0_16/2
GTGAGTAATTTTGCAGTATTAAAATCTAGTAAGAGTCACTTATTCAGCACTTGCTCAAAGTTCTCAGCTGACACTTGTTGTAGGGAGACGCCATGTCTATGTGGGGTGGGTCCTTCCTGTAGCCCTGGGCACCCAGGTGTGGTAGGAGCC
+
ffffffffffffffffffffffffffffffffffffffffffffffffffffffffffffffffffffffffffffffffffffffffffffffffffffffffffffffffffffffffffffffffffffffffffffffffffffff
@cA01~tA01_NC000019.10_44647_44826_0_1_0_0_0:0:0_0:0:0_17/2
CTTCCTGTTCTTCCTGGAGGAGGACGTCATGCAGTGCTTTAGCTGAGTGCTTCCTGTGGCTCCAGGGTACAAAACCCAGGCTGGGCTGCTTTCTGGCTTCCCCCAGCTACACTGCAAATGGGGTGACTCCATATGTCCCGAGCAGCTTTT
+
ffffffffffffffffffffffffffffffffffffffffffffffffffffffffffffffffffffffffffffffffffffffffffffffffffffffffffffffffffffffffffffffffffffffffffffffffffffff
@cA01~tA01_NC000019.10_96745_96541_1_0_0_0_0:0:0_0:0:0_18/2
CTGGAGGCTCAGTCTCTGCACAGCCGAGATCCTTGTTCCTGGGGGCAGGTAGGCAGCGAGGGTGAGTTTACCTTCAGCCCAGCAAGGGCCTGGCTGCCAAGACGCACAGCCCAGTGGGGGCAGCAGGGTGCCCTGGTTTGCCTGCAGAGG
+
ffffffffffffffffffffffffffffffffffffffffffffffffffffffffffffffffffffffffffffffffffffffffffffffffffffffffffffffffffffffffffffffffffffffffffffffffffffff
@cA01~tA01_NC000019.10_135781_135552_1_0_0_0_0:0:0_0:0:0_19/2
AGTAAAATCTAGTGGTCATAAATACCTTTATATGCTGGGTGTGGTGGTTCACGGTTGTAATCTTGGCGCTTTGAGAGGCCAAGAAAGGTGGATCATTTAAGATCAGGGACTCGAGATCAGCCTGGCCAACATGCGGGAAATTCATCTTTA
+
ffffffffffffffffffffffffffffffffffffffffffffffffffffffffffffffffffffffffffffffffffffffffffffffffffffffffffffffffffffffffffffffffffffffffffffffffffffff
@cA01~tA01_NC000019.10_25600_25496_1_0_0_0_0:0:0_0:0:0_1a/2
AGTTTGCACATATTTGCTCCCAATCTGTGGGTTGTCTCTTCACTTTGTTGGTTTATTTTTAGCGGTGCAGAAGTTGCTTAGTTTGAGGTAATCCCAATGGTCTATTTTTGCTTCGATTACTTGTGTTTTGAAGGTTTAAAACAAAATGTC
+
ffffffffffffffffffffffffffffffffffffffffffffffffffffffffffffffffffffffffffffffffffffffffffffffffffffffffffffffffffffffffffffffffffffffffffffffffffffff
@cA01~tA01_NC000019.10_144952_144755_1_0_0_0_0:0:0_0:0:0_1b/2
AGTGTGAGGTTTCAAAGGGTCAAACATCTAAACTAAAGCAGCTGTATCCTCAGCATGTTCTATGGTTTCTATGAGAGCTGTAACTGAGAAAGCAGGAGAAAGCTGGGTCTCCCGCCATCAGGCTGCTTGTCCTAAGGAGATGTTCCATGT
+
ffffffffffffffffffffffffffffffffffffffffffffffffffffffffffffffffffffffffffffffffffffffffffffffffffffffffffffffffffffffffffffffffffffffffffffffffffffff
@cA01~tA01_NC000019.10_10667_10435_1_0_0_0_0:0:0_0:0:0_1c/2
CCCACCTCGGCCTCCCAATGTGCTGGGATTACAGGCATGAACCACTGTGCCCGACCTCATTTTATTTTTTGAGGAACTTCCATACTCTTCTCCTCTGTAATGGCTGTACTAATTTACATTCGTATCAGCAGTGTACCAGATGCAACCCTG
+
ffffffffffffffffffffffffffffffffffffffffffffffffffffffffffffffffffffffffffffffffffffffffffffffffffffffffffffffffffffffffffffffffffffffffffffffffffffff
@cA01~tA01_NC000019.10_41817_41674_1_0_0_0_0:0:0_0:0:0_1d/2
CTCCCGAGTAGCTGGAATTACAGGCACACGCCACCACGCCCGACTAATTTTTGTATTTTTAGTAGAGACAGTGTTTCTCCATGTGGGTCAGACTGGTCTCAAACTCCCGACCTTATGAGATTCACCCACCTCAGGCTCTCAAAGTTCTAG
+
ffffffffffffffffffffffffffffffffffffffffffffffffffffffffffffffffffffffffffffffffffffffffffffffffffffffffffffffffffffffffffffffffffffffffffffffffffffff
@cA01~tA01_NC000019.10_91177_91010_1_0_0_0_0:0:0_0:0:0_1e/2
TGAAGCAACAGATGATGGAGGGGGTGGTCTTTCCCCCAGACTCTCGGGTGGAACAGCAGCCTAATATCTGACTCCCAAGATGACAAAAGTAGCATGTTGCCCACGAGCTTCATCATTATTTCCTGGCTGTTTGATATAAGACAGCTCAAC
+
ffffffffffffffffffffffffffffffffffffffffffffffffffffffffffffffffffffffffffffffffffffffffffffffffffffffffffffffffffffffffffffffffffffffffffffffffffffff
@cA01~tA01_NC000019.10_104046_104222_0_1_0_0_0:0:0_0:0:0_1f/2
AGACAGGCCCTCATTCACAGAGCTGGGAGGTTTGAGCCAACACTTGCATCCAAGGCTTCCACCTCCCCAGGTTTCCAAAAGCAGAGATAAGAGGGGTCCTTTACTCACCAGATTTGGAGCTTGGTTCTGTGGGTGAAGGCCAACTACTTG
+
ffffffffffffffffffffffffffffffffffffffffffffffffffffffffffffffffffffffffffffffffffffffffffffffffffffffffffffffffffffffffffffffffffffffffffffffffffffff
@cA01~tA01_NC000019.10_113832_113958_0_1_0_0_0:0:0_1:0:0_20/2
CTGTGCAGAGACCCAGCGTCCAGGCCCATATCCCCACCCCAAGCCCATATCTCCACTCCAGGCCCATATCTCCACTCCAGGCCGATATTTCCACCCTAGACCCATATAGCCAATCCGGGCCCACATCTCCAATCCAGGCTCAGATCTCCA
+
ffffffffffffffffffffffffffffffffffffffffffffffffffffffffffffffffffffffffffffffffffffffffffffffffffffffffffffffffffffffffffffffffffffffffffffffffffffff
@cA01~tA01_NC000019.10_145696_145807_0_1_0_0_0:0:0_0:0:0_21/2
GGATCTGGCAACCTGGTTTTGAGACAGGGCTGTTGTCTCCCTAGAAAACCCCCTCAAGACCTGACTGTGGTGCTCGTGGGCAGGAGACAACTTTGGATCTGGGCTCAGCATTTGGAAGTTCCGTGTACACGCTGGTATCTGTTAGGGGTG
+
ffffffffffffffffffffffffffffffffffffffffffffffffffffffffffffffffffffffffffffffffffffffffffffffffffffffffffffffffffffffffffffffffffffffffffffffffffffff
@cA01~tA01_NC000019.10_137174_137361_0_1_0_0_0:0:0_1:0:0_22/2
TCACCTTACACAAAAATCAAATGAAAATGGATTAAAGACATGAGTCTAAGGCCTGAACCTATGAAACATGTAGAAGAAAATAATGGGGAAGACATTTGTCTGATGAAAGACATTTTGTTTAAAACCTTCAAAACACAAGTAATCAAAGCA
+
ffffffffffffffffffffffffffffffffffffffffffffffffffffffffffffffffffffffffffffffffffffffffffffffffffffffffffffffffffffffffffffffffffffffffffffffffffffff
@cA01~tA01_NC000019.10_21924_21811_1_0_0_0_0:0:0_0:0:0_23/2
TGTTCTCTACCAGGAGAACCCAAGGACACCCATATTTATGACCTGAGTTGGGCCCTGTGGCCTCAGGCCTTGTGGCACCTACAGGCCATGTTTATTCTGACACCTCTGCCTTCCATGTAATGGAGAGTAATCGTCCCAGGATATCATGGC
+
ffffffffffffffffffffffffffffffffffffffffffffffffffffffffffffffffffffffffffffffffffffffffffffffffffffffffffffffffffffffffffffffffffffffffffffffffffffff
@cA01~tA01_NC000019.10_72842_72989_0_1_0_0_0:0:0_1:0:0_24/2
CGCCATTATTTTACATAAAACCACTCAGAAAGACAAATACCACATTTTCTCACTCTACATGGGAGGGGAGTAATGTGTACATATGGACGTAGAGTGTGGAATGACGGACAGCGGAGGCTAGAAGGCTGGAGGGTGGCGGGACGTGGGTGA
+
ffffffffffffffffffffffffffffffffffffffffffffffffffffffffffffffffffffffffffffffffffffffffffffffffffffffffffffffffffffffffffffffffffffffffffffffffffffff
@cA01~tA01_NC000019.10_5704_5754_0_1_0_0_0:0:0_0:0:0_25/2
TCTCCCTCCCACGACGTTGCTCTAACCCCACTTTCCTCTTCCTCCTCCTCTCATGAGGACCCTTGTGATTACTCTGAGCACAGCAGGACAGTCCAGGCTGTCTCCCCATCGCAAGGTCAACTCATCAACAACCTGAGCTCCATCTTCCTC
+
ffffffffffffffffffffffffffffffffffffffffffffffffffffffffffffffffffffffffffffffffffffffffffffffffffffffffffffffffffffffffffffffffffffffffffffffffffffff
@cA01~tA01_NC000019.10_13834_13679_1_0_0_0_0:0:0_0:0:0_26/2
CAGCCTGGGTTTTGTACCCTGGAGCCACAGGAAGCACTCAGCTAAAGCACTGCATGACGTCCTCCTCCAGGAAGAACAGGAAGACAGCCCAGGCTGTTCTGGGATGTTCCTCCTGATCTCAGGACGTTGCTGTCTTAGTCCATTTTTGTT
+
ffffffffffffffffffffffffffffffffffffffffffffffffffffffffffffffffffffffffffffffffffffffffffffffffffffffffffffffffffffffffffffffffffffffffffffffffffffff
@cA01~tA01_NC000019.10_94743_94958_0_1_0_0_0:0:0_0:0:0_27/2
TTTGTCTCATGTCCCAAGATTCCAGAGTTCCAACTCATGGTTTGCTCTCTCTCTGTCTCTCTGCCTCCCTCATTTTAAATTTTACAGAAATATCCAGTAACATAATGCTATAGAAAATCAATTTCCCCAGCACTTTGGAAGCCGAGGTGA
+
ffffffffffffffffffffffffffffffffffffffffffffffffffffffffffffffffffffffffffffffffffffffffffffffffffffffffffffffffffffffffffffffffffffffffffffffffffffff
@cA01~tA01_NC000019.10_32640_32785_0_1_0_0_1:0:0_1:0:0_28/2
TTGGATTTATATTTAAATTTGAGAAATAAAAGTCATATACGGTCATCCTTCACTATTCGTGGGTGATTGGTTTCGAGATCTCCACTCAGATACCAAAATCTGTAGATGCTCAAGCCTCTTATATGAAATGGCACAGCGCTTGCAAATAAC
+
ffffffffffffffffffffffffffffffffffffffffffffffffffffffffffffffffffffffffffffffffffffffffffffffffffffffffffffffffffffffffffffffffffffffffffffffffffffff
@cA01~tA01_NC000019.10_133440_133339_1_0_0_0_0:0:0_0:0:0_29/2
GGAGAGAGACTGACTCGGTGAGGTCTGTACCAACAGAGACAGGGAAACAGGAGACATAAGTACAGACCAGGTGTCATAACAGAGGACAGACACAGGGGCCATACGGGGAAGTAGAAAAGAGAGAAAGAGGTAAAGGAGACACTCAGACAG
+
ffffffffffffffffffffffffffffffffffffffffffffffffffffffffffffffffffffffffffffffffffffffffffffffffffffffffffffffffffffffffffffffffffffffffffffffffffffff
@cA01~tA01_NC000019.10_138175_137969_1_0_0_0_0:0:0_0:0:0_2a/2
ATTCTGTTCCATTTTTTATGTGCCTTTCTTTATGCCAATGTCATGCTGTTTTGCTTACTACAGCTCTGTAACATATTTCTAAGTCAGGTAGTGTGATGCTCCTGTTTTCTCTTTATACCTTCAAGTCTCAAGACAGTGGGCATCGCACAC
+
ffffffffffffffffffffffffffffffffffffffffffffffffffffffffffffffffffffffffffffffffffffffffffffffffffffffffffffffffffffffffffffffffffffffffffffffffffffff
@cA01~tA01_NC000019.10_64618_64743_0_1_0_0_0:0:0_0:0:0_2b/2
ACCCAAGATTCCAGAGTCCCAACTCTGGAGTTTGCTCTCTGTCTGTCTCTCTCCCTCCCTCGTTTTAAATTTTACAGAAATATCCAGTAACATAATGCTATAGAAAATCAAGTTTTCCCCAGCACGTTGGGAAGCCGAGGTGGGCGGATC
+
ffffffffffffffffffffffffffffffffffffffffffffffffffffffffffffffffffffffffffffffffffffffffffffffffffffffffffffffffffffffffffffffffffffffffffffffffffffff
@cA01~tA01_NC000019.10_106462_106346_1_0_0_0_0:0:0_0:0:0_2c/2
GGTTTGAGTTTCCTAGTTGTTTAATCCTTGCTAAATTAATTTCTTTCTGAGATTTATTCCTCCTACACATAAATCAATACCTGGCAAAGGAGTGACAGATATATGAGGGGTGGTGGAAATGAAGGGACCTATTATAGCATAGTATACAAG
+
ffffffffffffffffffffffffffffffffffffffffffffffffffffffffffffffffffffffffffffffffffffffffffffffffffffffffffffffffffffffffffffffffffffffffffffffffffffff
@cA01~tA01_NC000019.10_75248_75310_0_1_0_0_0:0:0_0:0:0_2d/2
CTGAGATGCTTGTTTCCAAGATGGCTGACTAAATGCTTTTCTGGCATGTCTCATCCACTTAGAAGAACGAGCAGAATCCAGAACAAAAACCATATGATCATCTCAATAGACATAAAGAAAAGCATCTGAAAAGAAATTCAACATCCTTAC
+
ffffffffffffffffffffffffffffffffffffffffffffffffffffffffffffffffffffffffffffffffffffffffffffffffffffffffffffffffffffffffffffffffffffffffffffffffffffff
@cA01~tA01_NC000019.10_5470_5564_0_1_0_0_0:0:0_1:0:0_2e/2
ATGGATTACCATGTAGCCATCACTGGGGACAATTATTTTTCCCACCACAGCAACTATTTCTCTGTACTGAATCCCCCTTTACCCCAAATACAGTCGGGGCCTGGATGATTGGACCCTGATGGACGCCCCCACCAGAAGCTCTGGGATTCA
+
ffffffffffffffffffffffffffffffffffffffffffffffffffffffffffffffffffffffffffffffffffffffffffffffffffffffffffffffffffffffffffffffffffffffffffffffffffffff
@rand_0_0_0_0_1_1_0:0:0_0:0:0_2f/2
GCCGTTCTGTTCAGCTGTTGTTATGAACCCAGACACCAAGCATTGCTCAAGCATCACTCTGTGGTACCGTCCGAGGGCAACTAGGGCGTTGTAACGCGTAATCGATAGTGGAATGGCCGTTATGCCTCCAGTGGTTCCCAGCTATGTGTT
+
ffffffffffffffffffffffffffffffffffffffffffffffffffffffffffffffffffffffffffffffffffffffffffffffffffffffffffffffffffffffffffffffffffffffffffffffffffffff
@cA01~tA01_NC000019.10_7629_7439_1_0_0_0_0:0:0_0:0:0_30/2
CTCTACAAAGTGTTCTCTCCCAGGAGAACCCAAAGAGACACATCTATCTGGCCTGAGTTGGGCCATGTGGCCCCAGGCTGGTGGCACCTACAGATGTTGTGTTTATTCTTAAACCTCTGCCTTCCGTGCAGTGGAGCTGTCATCGTCCCA
+
ffffffffffffffffffffffffffffffffffffffffffffffffffffffffffffffffffffffffffffffffffffffffffffffffffffffffffffffffffffffffffffffffffffffffffffffffffffff
@cA01~tA01_NC000019.10_12467_12629_0_1_0_0_0:0:0_0:0:0_31/2
TGATGGTTGGTATCCAGTTGCCTTTGTAATTTCTGTGTGTCATAATTATGTATGTTTTATTTTTATTTTTTGAGACAGAGTCCCCCTGTGTCAGGCTGGAGTGCAGTGATGCGATCTCAGTTCAACCTCTGCCTCCAGGGTTGAAGCCAT
+
ffffffffffffffffffffffffffffffffffffffffffffffffffffffffffffffffffffffffffffffffffffffffffffffffffffffffffffffffffffffffffffffffffffffffffffffffffffff
@cA01~tA01_NC000019.10_2055_1948_1_0_0_0_0:0:0_0:0:0_32/2
AACATTCACCAAAATAAATTTTTAAATGCTGAATCATAGGTAATATGATAGATGAAACAGTTGAATTAAATTATAAATGTACAACAAGGAAATGCTGGGGAAATTATCAAATATTTTAAAATTAATAAACACACATAGCAATAAACAATG
+
ffffffffffffffffffffffffffffffffffffffffffffffffffffffffffffffffffffffffffffffffffffffffffffffffffffffffffffffffffffffffffffffffffffffffffffffffffffff
@cA01~tA01_NC000019.10_1618_1825_0_1_0_0_0:0:0_0:0:0_33/2
ATTTAAAAATTTATTTTGGTGAATGTTCCAGGGGTGCTAGACAAGTTTGTGGATTAGGAAGATTTGAGGTGGATGTTTTCTAAATGTCAGTTAAGAAAAAAATCATTCAAATGTTTTTCTTTATTTAAAAAAAATAGAGACGGGGTCTCA
+
ffffffffffffffffffffffffffffffffffffffffffffffffffffffffffffffffffffffffffffffffffffffffffffffffffffffffffffffffffffffffffffffffffffffffffffffffffffff
@rand_0_0_0_0_1_1_0:0:0_0:0:0_34/2
TCCACCTACAAGGTTGGACGCATAGATAAATGATGCTCGGTGGGGCATCACCCGACTCTAAGCCAACAATTGTGGGCTGCTATGCACACTATGTGGTATAGATCCTAGCCAAGGAATTCCCCCCATGAGGTAGCACAAAGACAAGATTAT
+
ffffffffffffffffffffffffffffffffffffffffffffffffffffffffffffffffffffffffffffffffffffffffffffffffffffffffffffffffffffffffffffffffffffffffffffffffffffff
@cA01~tA01_NC000019.10_44402_44486_0_1_0_0_1:0:0_0:0:0_35/2
GACTGCACTGGGATTGACACACAGCGAATGTGCTTTAGGATTTCTACATCCACAGCATTCTTGAGTCAAACAACTTGCGTTCTCCAAGGAAAGGAAACAAAAGTGAAATCAAGATAAAAAAGCGAAATAGAGTTATCTTATGTCCAACAG
+
ffffffffffffffffffffffffffffffffffffffffffffffffffffffffffffffffffffffffffffffffffffffffffffffffffffffffffffffffffffffffffffffffffffffffffffffffffffff
@cA01~tA01_NC000019.10_9354_9307_1_0_0_0_0:0:0_0:0:0_36/2
TGTCACCCACAGAGAGATGTCATCACCAGCAACGCCTACACCCTTTTCTTTTTGTTTGAAGAAATATTTATTGAGGTGAAATATACCTATGTAATTTACCACCTTTACCATTTTTAAGTGTGAAGTCTACTGTTCATAAATACATTTATA
+
ffffffffffffffffffffffffffffffffffffffffffffffffffffffffffffffffffffffffffffffffffffffffffffffffffffffffffffffffffffffffffffffffffffffffffffffffffffff
@cA01~tA01_NC000019.10_138072_137979_1_0_0_0_0:0:0_1:0:0_37/2
ATTTTTTATGTGCCTTTCTTTATGCCAATGTCATGCTGTTTTGCTTACTACAGCTCTGTAACATATTTCTAAGTCAGGTGGTGTGATGCTCCTGTTTTCTCTTTATACCTTCAAGTCTCAAGACAGTGGGCATCGCACACAAAAATTATG
+
ffffffffffffffffffffffffffffffffffffffffffffffffffffffffffffffffffffffffffffffffffffffffffffffffffffffffffffffffffffffffffffffffffffffffffffffffffffff
@cA01~tA01_NC000019.10_57960_57779_1_0_0_0_1:0:0_0:0:0_38/2
TCCTGTCTCATGTTCTAGGAAACCCTTCAAATAGTTGGCCTTCACCCACTGAACCAAGCTCCAAAACCGGTGAGTACAGAACCCTCTTATATCCGCTTTTGGAACCCTGGGGAGGTGGGAACCTTGGATTCAGGCGTTGACTCAGCATCT
+
ffffffffffffffffffffffffffffffffffffffffffffffffffffffffffffffffffffffffffffffffffffffffffffffffffffffffffffffffffffffffffffffffffffffffffffffffffffff
@cA01~tA01_NC000019.10_83871_83967_0_1_0_0_0:0:0_0:0:0_39/2
TCAGGGACAGGGACCCCATCTTTCTTGTACAGCGTGAAGATGTTAAACCCACGACGATAGTGACACCGAAGAGTCACGTGTCCTCCTTGAGGCACCACAGCGCTGGGCCAGGCAGAGCAGAAGGGCTTGTCCTGACCACCTTGGGGAGAA
+
ffffffffffffffffffffffffffffffffffffffffffffffffffffffffffffffffffffffffffffffffffffffffffffffffffffffffffffffffffffffffffffffffffffffffffffffffffffff
@cA01~tA01_NC000019.10_113111_113058_1_0_0_0_1:0:0_0:0:0_3a/2
GGAGTGGAGATATGGGCCTGGAGTGGAGATATGAGCCTGGAGTGGAGATATGGCCCTGGAGTGGAGATATGGGCCTGGAGTGGAGATATGAGCCTGGAGTGGAGATATGGCCCTGGAGTGGAGATATGGGCCTGGAGTGGAGATATGGGC
+
ffffffffffffffffffffffffffffffffffffffffffffffffffffffffffffffffffffffffffffffffffffffffffffffffffffffffffffffffffffffffffffffffffffffffffffffffffffff
@cA01~tA01_NC000019.10_65521_65637_0_1_0_0_1:0:0_1:0:0_3b/2
TCAGGGACAGGCATCCCGTCTTCTTTGGACAGACTGAATTCGTTAAACCCAAGACGAGAGCGACACTGAAGAGCCACATGTTCTCCTTCTGACACCACAGGGCTGGGCCAGGCAGAGAGGAAGGGCTTGTCCTGACCACCTGGGGGAGAA
+
ffffffffffffffffffffffffffffffffffffffffffffffffffffffffffffffffffffffffffffffffffffffffffffffffffffffffffffffffffffffffffffffffffffffffffffffffffffff
@cA01~tA01_NC000019.10_58372_58486_0_1_0_0_0:0:0_0:0:0_3c/2
ACCAGTCTTTGTGGGCTTTGAGGAAGGAGGAAGGGGACCAGGAGCCAAGGAACTGGGAGCCTTTAGAAGCTGGGACAAGTGAGAAGCAGATTCGTGCCTGGAATCCTCAGAGGGAAGGCAGCCTTGCTGTCACCTTGATTTTAGCCCAGT
+
ffffffffffffffffffffffffffffffffffffffffffffffffffffffffffffffffffffffffffffffffffffffffffffffffffffffffffffffffffffffffffffffffffffffffffffffffffffff
@cA01~tA01_NC000019.10_61543_61412_1_0_0_0_0:0:0_0:0:0_3d/2
AACAGGAAGACAGCCCAGGGTGTTCTGAGACGTTCCTCCTGATCTCAGGAAGTTGCTGTCTTAGGCCATTTTTGTTGCTCTAAAGGAACACTTGAGCCTCGGTAACTTCTAAAGAAAAGAGATTGGTTTGCCTCACCGTTCTGCAGGCTG
+
ffffffffffffffffffffffffffffffffffffffffffffffffffffffffffffffffffffffffffffffffffffffffffffffffffffffffffffffffffffffffffffffffffffffffffffffffffffff
@cA01~tA01_NC000019.10_43813_43667_1_0_0_0_1:0:0_0:0:0_3e/2
TGCAGGAGGCCAAGGCGGGTGGATCACTTGAAGTCAGGAGTTCCAGACCAGCCTGGCCAAAATGGTGAAACCCTGTCTCTATGAAAAATACAAAAATTAGCCGAGCATGGTGGTGCATCCCTGTAATCCCAGCTCCTACTCTTGAGGATG
+
ffffffffffffffffffffffffffffffffffffffffffffffffffffffffffffffffffffffffffffffffffffffffffffffffffffffffffffffffffffffffffffffffffffffffffffffffffffff
@cA01~tA01_NC000019.10_114110_114256_0_1_0_0_1:0:0_0:0:0_3f/2
CCCTCTTCCTAGTTTATGAGAGACTCCCTGACAGGACTTCCCTCCCGTTTCAGGAAAATCCTCTTATGTGGGGAGATGACACCCTAAGGTTTGGAGAAGGACTTACCCTCCTGTGGCCAGGCCCCCTGCAGCAAGAAGAACCCTGGAAAG
+
ffffffffffffffffffffffffffffffffffffffffffffffffffffffffffffffffffffffffffffffffffffffffffffffffffffffffffffffffffffffffffffffffffffffffffffffffffffff
@cA01~tA01_NC000019.10_55119_55240_0_1_0_0_0:0:0_0:0:0_40/2
AAAAATGGTAAATGTGGCTGGGCCTGGTGGCCCATGCCTGTAATCCCAGCACTTTGGGAGGCTGATGCGGGTGGATCACGTGGTCAGGAGTTCGAGACCAGCTCGACCAACATGGTGAAACCACCTCTCTACTAAAAATACAAAAAGTAG
+
ffffffffffffffffffffffffffffffffffffffffffffffffffffffffffffffffffffffffffffffffffffffffffffffffffffffffffffffffffffffffffffffffffffffffffffffffffffff
@cA01~tA01_NC000019.10_73837_74065_0_1_0_0_0:0:0_2:0:0_41/2
CAAAGAGAAACTCTTCTGGGCATTGGTCTGGGCAAAGAATTCGTCACTAAGACCTCAAAAGCACAGGCAATAAAAATAAAACTAGACCAATGGGACTTTATAAACGAAAGAGCTTCTGCCAAGCAAAGGAAATAGTAGCAGGGTGAACAG
+
ffffffffffffffffffffffffffffffffffffffffffffffffffffffffffffffffffffffffffffffffffffffffffffffffffffffffffffffffffffffffffffffffffffffffffffffffffffff
@cA01~tA01_NC000019.10_62421_62245_1_0_0_0_0:0:0_0:0:0_42/2
CCATGTGGGGAAGCAGGATGGGAGCACTCAGGTGTGTGTTCCTCACAAACAGGATGGTCCCTGGCCCAAGGCAGCAGCCACAGAGGCAGGACTTTCTAGAGAGGGCACCAGACTCCCTGTCCCTGCCTTCAACTCACAGACCGTTGCCTG
+
ffffffffffffffffffffffffffffffffffffffffffffffffffffffffffffffffffffffffffffffffffffffffffffffffffffffffffffffffffffffffffffffffffffffffffffffffffffff
@cA01~tA01_NC000019.10_52720_52612_1_0_0_0_0:0:0_1:0:0_43/2
TGAACACTTCCTTCTGCACAGAGAGGGGATGTTTAACGACACTTTGCGCCTCATTGGAGAACACCATGATGGGGTCTCCAAGGCCAACTTCTCCATCAGTCGCATGACGCAAGACCTGGCAGGGACCTACAGATACTACGGTTCTGTTAC
+
ffffffffffffffffffffffffffffffffffffffffffffffffffffffffffffffffffffffffffffffffffffffffffffffffffffffffffffffffffffffffffffffffffffffffffffffffffffff
@cA01~tA01_NC000019.10_66371_66591_0_1_0_0_1:0:0_0:0:0_44/2
GTCAGAGTCTCACTCCTTCACCCAGGCTGGAGTGAAGTGGTGTGGTCTAGGCTCACTGCAACCTCTGTCTCCTGGGTTCAAGTGATTCTCCTGCCCTCAGCCTCCTGAGTTGCTAGGATTACATGCACCTGCCACCACGCCCGGCTATCC
+
ffffffffffffffffffffffffffffffffffffffffffffffffffffffffffffffffffffffffffffffffffffffffffffffffffffffffffffffffffffffffffffffffffffffffffffffffffffff
@cA01~tA01_NC000019.10_54057_54160_0_1_0_0_0:0:0_0:0:0_45/2
TTGTCACAGCTCCCTTCACCTGAGCTGAGAACTCACTCCCCTGTTCTATGACCTAATGCTCTCTCTCTCTCTCTCTCACCCTCTACCCCATCGCTCTTCATGTCTATTTCCTCCTTCCACCTTCTCTGTCTCTCTAGGTCTCTGACCTCA
+
ffffffffffffffffffffffffffffffffffffffffffffffffffffffffffffffffffffffffffffffffffffffffffffffffffffffffffffffffffffffffffffffffffffffffffffffffffffff
@cA01~tA01_NC000019.10_29223_29419_0_1_0_0_0:0:0_0:0:0_46/2
CTGGGGGAAGGACCACCCCCTCGGCCATCTATTGCTTCAATACCACCTGTCCTCCTGTGAATTAGTAGGAAAGGGGAGCAGGAGCTAGTGCTGGCACTGATCTCTGATTCCAAGATCTGGACTCACTCCAAGGAGTATCAATGTTTACCT
+
ffffffffffffffffffffffffffffffffffffffffffffffffffffffffffffffffffffffffffffffffffffffffffffffffffffffffffffffffffffffffffffffffffffffffffffffffffffff
@cA01~tA01_NC000019.10_19897_20138_0_1_0_0_1:0:0_0:0:0_47/2
GCAGGAGAGACCACACTGACACCTTCCAGTACTGGAGACAGAAATTGGACCCTATTTTTCCTGGGCTAAAATCAAGGCATCTGCAGGGCTTTGTTCCCTCTGGAGACTCTGGAGAATCAGTTCCTTGACTTTTCCAGCCTCTATAGGCCA
+
ffffffffffffffffffffffffffffffffffffffffffffffffffffffffffffffffffffffffffffffffffffffffffffffffffffffffffffffffffffffffffffffffffffffffffffffffffffff
@cA01~tA01_NC000019.10_18076_18154_0_1_0_0_0:0:0_0:0:0_48/2
GGCCCATATCTCCTTCCTAGGCCCATATCTCCACTCCAGGCCCAGATATCCACCTCTAGGCCCATAACTCCACTCCTGGCCCATATCTCCACTCCAGGCCCATATCTCTACTGCAGGCCCGTATCTCCACCTCCAGACCCATATCTCCAC
+
ffffffffffffffffffffffffffffffffffffffffffffffffffffffffffffffffffffffffffffffffffffffffffffffffffffffffffffffffffffffffffffffffffffffffffffffffffffff
@cA01~tA01_NC000019.10_16859_16757_1_0_0_0_0:0:0_0:0:0_49/2
ATGGGGATCCTGGAACCAATCACCCAGGTATAGTGAAGGACCATGGTATATAATTTTTATTTGTCAATCTTAAAAATAAAGCATAAAAAATTTACAACAACAAGATAAAAAATAAGAAGTGTTTTTATAGTGTGAGGATAAGTTTAGATT
+
ffffffffffffffffffffffffffffffffffffffffffffffffffffffffffffffffffffffffffffffffffffffffffffffffffffffffffffffffffffffffffffffffffffffffffffffffffffff
@cA01~tA01_NC000019.10_40023_39871_1_0_0_0_0:0:0_0:0:0_4a/2
TGGTCAAACTCGAGTGACCCACTGCTTGTTTCTGTCACAGGTGAGGAAAGCCCATGGCTGTCCCATGTCCTATGATCCTAGAGCCTTAGCTGAGGAGCTTCCTGCTGAGGATGGAGAGAAGGATGAACAGATGCAGAGAGAAGACGAAGC
+
ffffffffffffffffffffffffffffffffffffffffffffffffffffffffffffffffffffffffffffffffffffffffffffffffffffffffffffffffffffffffffffffffffffffffffffffffffffff
@cA01~tA01_NC000019.10_129305_129385_0_1_0_0_0:0:0_0:0:0_4b/2
CTTTCTACCTTGCATGAGGCCCAGTGGGTGCTCGCTCAAGAGCGGAACATGGCTTCCTGGAAATTGTTGTGACTACAATTGCCACCTTGCATCCTTCACTATGACCAGACTCAAAAGACGTCTCAGATCCAACCTCTCACACATGAGGTG
+
ffffffffffffffffffffffffffffffffffffffffffffffffffffffffffffffffffffffffffffffffffffffffffffffffffffffffffffffffffffffffffffffffffffffffffffffffffffff
@cA01~tA01_NC000019.10_6401_6140_1_0_0_0_0:0:0_0:0:0_4c/2
AGCAGCAACAGGAAACCAACACAGGAACCCAGGTGAAGCACAGGTTAAGAAACCAAACAAGGAGAAGGTTGGCTACACTGATTTTAGCATGGGTGGGATACTGATGCTACCACCAGGCTCGATCCACATAGGGAGGGGTTGATGCTCCTG
+
ffffffffffffffffffffffffffffffffffffffffffffffffffffffffffffffffffffffffffffffffffffffffffffffffffffffffffffffffffffffffffffffffffffffffffffffffffffff
@cA01~tA01_NC000019.10_145685_145798_0_1_0_0_0:0:0_0:0:0_4d/2
AACCTGGTTTTGAGACAGGGCTGTTGTCTCCCTAGAAAACCCCCTCAAGACCTGACTGTGGTGCTCGTGGGCAGGAGACAACTTTGGATCTGGGCTCAGCATTTGGAAGTTCCGTGTACACGCTGGTATCTGTTAGGGGTGTCTTGGGCC
+
ffffffffffffffffffffffffffffffffffffffffffffffffffffffffffffffffffffffffffffffffffffffffffffffffffffffffffffffffffffffffffffffffffffffffffffffffffffff
@cA01~tA01_NC000019.10_45473_45635_0_1_0_0_0:0:0_0:0:0_4e/2
CTCCTTCGTGAGACTTACTTTTCTTGTTGGAGCACCAGCGATGAAGGAGAAAGAAGAGGAGGAGGATGAAGAGGATGATGACCACTGAGGTCCCAATCAGAACGTGCAGGTGTCTTGGGTTACCTGGAAGAAGATGAGACACCAATAAGA
+
ffffffffffffffffffffffffffffffffffffffffffffffffffffffffffffffffffffffffffffffffffffffffffffffffffffffffffffffffffffffffffffffffffffffffffffffffffffff
@cA01~tA01_NC000019.10_127168_127226_0_1_0_0_0:0:0_0:0:0_4f/2
TGAAGACTGATGCCTTCAGATTCCAGCTGCTGGTACATGGGAGCTGGCAACCCGGTTTTGAGACAGGGCTGTTGTCTCCCTAGAAGATCCCCTCAAGGCCTGACTGTGGTGCTCGTGGACAGAAGACAACTTTGGATCTGGGCTCAGCAT
+
ffffffffffffffffffffffffffffffffffffffffffffffffffffffffffffffffffffffffffffffffffffffffffffffffffffffffffffffffffffffffffffffffffffffffffffffffffffff
@cA01~tA01_NC000019.10_146431_146209_1_0_0_0_0:0:0_0:0:0_50/2
ATTCCAAACATACAAGAGGCTCCCTCTTAACACGGCACTTACACACTTGCTGTTCCACCTTCCCTCATGCTGTTCCACCTCCCCTCAGACTATCTTTCAGCCTTCTGTCATCAGTAAAATTTATAAATTTTTTTTATAACTTCAGTGTAG
+
ffffffffffffffffffffffffffffffffffffffffffffffffffffffffffffffffffffffffffffffffffffffffffffffffffffffffffffffffffffffffffffffffffffffffffffffffffffff
@cA01~tA01_NC000019.10_59892_60075_0_1_0_0_0:0:0_1:0:0_51/2
ATCGTGCTCGGCTAATTTTTGTATTTTTAGTAGAGATAGGGTTTCACCACGTTGGCCAGGCTGGTCTGGAACTCCTGACTTCATGGAATCCACCCACCTTGGCCTCCTGCAGTGCTAGGTTACAGGCGTGAGGCACTGTTCACAGACTTG
+
ffffffffffffffffffffffffffffffffffffffffffffffffffffffffffffffffffffffffffffffffffffffffffffffffffffffffffffffffffffffffffffffffffffffffffffffffffffff
@cA01~tA01_NC000019.10_133062_133147_0_1_0_0_0:0:0_0:0:0_52/2
TCCAAGTCCTGGATCATTCACTCTGTGTCCCAATGACAATGAGAAGAATGTCTGGACACTCTCACCTGTGATCACGATGTCCAGGGGGTCACTGGGAGCTGACAACTGATAGGGGGAGTGAGGAACAGAACCATAACATCTGTAGGTTCC
+
ffffffffffffffffffffffffffffffffffffffffffffffffffffffffffffffffffffffffffffffffffffffffffffffffffffffffffffffffffffffffffffffffffffffffffffffffffffff
@cA01~tA01_NC000019.10_15591_15415_1_0_0_0_1:0:0_0:0:0_53/2
AGCAGCTGGACTCTGAAGGCGTGAGTCTGCATCTTAGGGCATCGCTCTTCCTCACACCACGAATCTGAACATGCCTCTCTCTTGCTTACAAATGTCTAAGGTCCCCACTGCCTGCTGGAGAGAAAACACACTTGCTTAGCCCACAATTCT
+
ffffffffffffffffffffffffffffffffffffffffffffffffffffffffffffffffffffffffffffffffffffffffffffffffffffffffffffffffffffffffffffffffffffffffffffffffffffff
@cA01~tA01_NC000019.10_25031_25199_0_1_0_0_0:0:0_0:0:0_54/2
CAAATTAAAATCAAAGTGAGTTTTCATCTCACCCCATTAAAATGGATTTTAGGCCGGGCGTGGTGGCTCACGTCTGTCATCCTAGACCTTTGAGAGCCTGAGGTGGGTGAACCTCATAAGGTCGGGAGTTTGAGACCAGTCTGACCCACA
+
ffffffffffffffffffffffffffffffffffffffffffffffffffffffffffffffffffffffffffffffffffffffffffffffffffffffffffffffffffffffffffffffffffffffffffffffffffffff
@cA01~tA01_NC000019.10_59073_58952_1_0_0_0_0:0:0_0:0:0_55/2
ATGCATTTGGCCTCTGCCCTTGGGACACTGATATTGCAGATGGTTAAATGGGAGGGCAGAAAATGAACGCACAAGTGGATCTATAAATGAATGGTCCATTGGGAAGCATCTGTGCATGAAATCTATTTTTTGTTTGTTCTTTTGTTTATT
+
ffffffffffffffffffffffffffffffffffffffffffffffffffffffffffffffffffffffffffffffffffffffffffffffffffffffffffffffffffffffffffffffffffffffffffffffffffffff
@cA01~tA01_NC000019.10_104479_104628_0_1_0_0_1:0:0_0:0:0_56/2
CTGAGCATGGGGCCGTGGCTGAATGAGTCAGTGAGTCGAAGTGTGCGTGCATGAGCTCTGTTCTCTGTTACGGCAAGGCTCTTGCTCTGCTGAGTCAGCCAGGGTTGCTTCATGACCAACAGTAATTCATTCCTTGGCAAGTGGAACTTC
+
ffffffffffffffffffffffffffffffffffffffffffffffffffffffffffffffffffffffffffffffffffffffffffffffffffffffffffffffffffffffffffffffffffffffffffffffffffffff
@cA01~tA01_NC000019.10_80398_80543_0_1_0_0_0:0:0_0:0:0_57/2
CGATTTCTTCTAACTGAAATTTTGCATCCTTTGACCAACATCTCTTCAATCTCTCTCCATCCCAGGTTCTTTCGACGACCATTTTACTGTTCCTCTAGGTTCCACTTCTTACACTCCACACATGAGATCATGTGGCATTTGTCTTTCTGT
+
ffffffffffffffffffffffffffffffffffffffffffffffffffffffffffffffffffffffffffffffffffffffffffffffffffffffffffffffffffffffffffffffffffffffffffffffffffffff
@cA01~tA01_NC000019.10_132903_132747_1_0_0_0_0:0:0_0:0:0_58/2
CAGAGAAGAGGGAGGAAGACAAATGGAGGGACCTGCACCAGGGGATATGGGCACAGAAAAGACACGGAGACACAGAGAGGGAGGAGAGAGACAGACCTCTGGGAGGGGAACCCTCACTCATTCCAGGTGCCATGGATGGGATGATAAAGA
+
ffffffffffffffffffffffffffffffffffffffffffffffffffffffffffffffffffffffffffffffffffffffffffffffffffffffffffffffffffffffffffffffffffffffffffffffffffffff
@cA01~tA01_NC000019.10_50714_50810_0_1_0_0_0:0:0_0:0:0_59/2
CTGTTCCAGAATATTATGTTGTAGAGCTCAGGGACAGGCACCCCATCTTCCTTTTACAGACTGAAGTTGTTAAACCCAAGATAAGAATGACACTGAAGAATCACATGTCCTGGAGGCACCACAGGGCTTGGCCAGGCAGACAGCAAGGGC
+
ffffffffffffffffffffffffffffffffffffffffffffffffffffffffffffffffffffffffffffffffffffffffffffffffffffffffffffffffffffffffffffffffffffffffffffffffffffff
@cA01~tA01_NC000019.10_76655_76528_1_0_0_0_0:0:0_0:0:0_5a/2
AAGTTGGACACTGAGTTTTGGCGTACAGCAAAATCCTAAGTCCATTGTTGGGTTGAACACGGCCATGTTGTACATCCTGGTTTCACAGCAGACACTGGAGGAAAACAGCCTGTATTCATAAGAGGCTGTCCCTCGGGTCACTGCCCAGAA
+
ffffffffffffffffffffffffffffffffffffffffffffffffffffffffffffffffffffffffffffffffffffffffffffffffffffffffffffffffffffffffffffffffffffffffffffffffffffff
@rand_0_0_0_0_1_1_0:0:0_0:0:0_5b/2
AAGGCGCTCTAAAGAAACAACCCTTCTCAGCCGCACCCCACAAGGAATTGACAGCTTGGTCGATTAAGAGTGAGTCACCCCCTCAGTAACGTGGCGCATAGGCTTGGTACTGCATAAGACACCTTTTTGCAGTGCGAAGAAAGCATCATT
+
ffffffffffffffffffffffffffffffffffffffffffffffffffffffffffffffffffffffffffffffffffffffffffffffffffffffffffffffffffffffffffffffffffffffffffffffffffffff
@cA01~tA01_NC000019.10_14758_14603_1_0_0_0_1:0:0_0:0:0_5c/2
CACTCAGGTGTGTGTTCCTCACAGACTGGATGGTCCCTGGCCCAAGGCAGGAGCCACAGAGGCAGGACTTTCTAGAGAGAGCACCAGACTCCCTGCCTCTGCCTTCAGCTCACAGACCATTGCCTGATTCTGAACCGTATCCTCACATCC
+
ffffffffffffffffffffffffffffffffffffffffffffffffffffffffffffffffffffffffffffffffffffffffffffffffffffffffffffffffffffffffffffffffffffffffffffffffffffff
@cA01~tA01_NC000019.10_126763_126573_1_0_0_0_0:0:0_0:0:0_5d/2
GCCCAAGACAGGAGCCACAGAGGCAGGACTTTCTAGAGAGAGCACCAGATTCCCTTCCCCTGCCTTCAGCTCACAGACCATTGCCTGATTCTGAACTGTATCCTCACGTCCCCTGCAGCCACTCACATCCAGGAGAAGGTTCCATGACAG
+
ffffffffffffffffffffffffffffffffffffffffffffffffffffffffffffffffffffffffffffffffffffffffffffffffffffffffffffffffffffffffffffffffffffffffffffffffffffff
@cA01~tA01_NC000019.10_124868_124757_1_0_0_0_0:0:0_0:0:0_5e/2
TAAAACCTCTTCCCTATTTGGCTTTCTGTGAGCATGAGATCACATAGAAAATGTGAAAGCCCGCTGAATCCTCCAGCACGGATCCTGGAATAGAGAAAGTGCTCTGGTCATCGCAAAAAAAAACTTGCCCACTCACCCAAATCCCCCACC
+
ffffffffffffffffffffffffffffffffffffffffffffffffffffffffffffffffffffffffffffffffffffffffffffffffffffffffffffffffffffffffffffffffffffffffffffffffffffff
@cA01~tA01_NC000019.10_93484_93659_0_1_0_0_0:0:0_0:0:0_5f/2
GCTCCAAGTCCAGGGGTGAGAACCCAGTGGAGAACAGTTGGAGTTATTTGGACATGGTAATGATAACACTGGAAACTTTCAGCCAAAAAAAGAGTCACCTAAAGAATGAAGGCAGACATGTTTATTTGAAGAGGAGAGAACTACACTGAA
+
ffffffffffffffffffffffffffffffffffffffffffffffffffffffffffffffffffffffffffffffffffffffffffffffffffffffffffffffffffffffffffffffffffffffffffffffffffffff
@cA01~tA01_NC000019.10_87340_87223_1_0_0_0_0:0:0_0:0:0_60/2
AATTAAATTATTAGTTTTATTGAGGTGTTTGAGCTTCTTTTATATTCTAGTTATTAATCCCATCTCAGATGCATAGTTTGCAAATATTTGCTCCCATTCTGTGGGTTGTCTCTTCTTCACTTCATTGGTTGCTTCCTTTGCGGTGCAGAA
+
ffffffffffffffffffffffffffffffffffffffffffffffffffffffffffffffffffffffffffffffffffffffffffffffffffffffffffffffffffffffffffffffffffffffffffffffffffffff
@rand_0_0_0_0_1_1_0:0:0_0:0:0_61/2
TTCTTCAAGATGTCCGGCCCCGTGATCTTATTGCGTCCTCTACATCGATGTCGTGAGCCTTTCTAAGATTACCACGACGGAAACGCGGTTCCACGGCTGGGGAGGGCATCCGCCATAAGCTCGCGCGTGTATCCTGCTCATATACAGAAT
+
ffffffffffffffffffffffffffffffffffffffffffffffffffffffffffffffffffffffffffffffffffffffffffffffffffffffffffffffffffffffffffffffffffffffffffffffffffffff
@cA01~tA01_NC000019.10_77729_77544_1_0_0_0_0:0:0_1:0:0_62/2
GTTTACATTATATGTAGACAGATAAACTACACACACACACACACACACACATGCACACAGAAGAATGGATTGTTTCATGTAGAAAAGTAAATAATTCAAGATGAAAGGATGAAATGTCATGGCACCTACTATTCTATTTTAGATCAAGGG
+
ffffffffffffffffffffffffffffffffffffffffffffffffffffffffffffffffffffffffffffffffffffffffffffffffffffffffffffffffffffffffffffffffffffffffffffffffffffff
@cA01~tA01_NC000019.10_47756_47982_0_1_0_0_0:0:0_0:0:0_63/2
AGCTGAGATTGTGTCACTGCAGTCCAGCCTGGGCGACAGAGCAAGACTCCGCCTCAAGAAAAAAAAGCAAATAGCCTATAATAACAAATTAGAGAGCTCTGGCTACTAAATTTAAAGGGTTCTATAAGGCTACATAAAGTGCAGCATCAT
+
ffffffffffffffffffffffffffffffffffffffffffffffffffffffffffffffffffffffffffffffffffffffffffffffffffffffffffffffffffffffffffffffffffffffffffffffffffffff
@cA01~tA01_NC000019.10_133439_133565_0_1_0_0_0:0:0_0:0:0_64/2
ATGGCTCCACTGCATGGAAGGCAGAGGTGTCAGAATAAACATGGCATCTGTAGATGCCACAAGGCCTGAGGCCACAGGGCCCAACTCAGGTCAGAAATATGGGTGTCCTTGGGTTCTCCTCGTAGAAGCACTTTGTGGAGACAAAACAGA
+
ffffffffffffffffffffffffffffffffffffffffffffffffffffffffffffffffffffffffffffffffffffffffffffffffffffffffffffffffffffffffffffffffffffffffffffffffffffff
@cA01~tA01_NC000019.10_57933_57829_1_0_0_0_0:0:0_0:0:0_65/2
GAACCAAGCTCCAAAACCGGTGAGTACAGAACCCTCTTATATCCGCTTTTGGAACCCTGGGGAGGTGGGAACCTTGGATTCAGGCGTTGACTCAGCATCTCACAGCTCTGACATTGTACACTTGTCTTCCACCATCTCCGAACTCCAGAT
+
ffffffffffffffffffffffffffffffffffffffffffffffffffffffffffffffffffffffffffffffffffffffffffffffffffffffffffffffffffffffffffffffffffffffffffffffffffffff
@cA01~tA01_NC000019.10_95221_95410_0_1_0_0_0:0:0_0:0:0_66/2
CTTTCTACCTTGCATGAGGCCCAGTGGGTGCTCGCTCAAGAGCGGAACATGGCTTCCTGGAAATTGCTCTCACTAGAATTGACACCTCGCGTCCTTCACTATGACCAACTCAAAACACGTCTCAGATCCAACCTCCCGAACACGAGATGC
+
ffffffffffffffffffffffffffffffffffffffffffffffffffffffffffffffffffffffffffffffffffffffffffffffffffffffffffffffffffffffffffffffffffffffffffffffffffffff
@cA01~tA01_NC000019.10_108821_108704_1_0_0_0_0:0:0_1:0:0_67/2
ATGGGAGCACACAGCTGTGTGTTCCTCACTGGCAGGATGGTCCCTGGCCCAAGACAGGAGCCACAGAGGCAGGACTTTCTAGAGAGAGCACCAGACTCCCTGCCCCTGCCTTCAGCTCACAGACCGTTGCCTGATTCTGATCTGTATCCT
+
ffffffffffffffffffffffffffffffffffffffffffffffffffffffffffffffffffffffffffffffffffffffffffffffffffffffffffffffffffffffffffffffffffffffffffffffffffffff
@cA01~tA01_NC000019.10_14150_13985_1_0_0_0_0:0:0_0:0:0_68/2
CTGTGCAGAGACCACAGAGATCACACGGCAAGAGAGGGACCAAGGGGGAGGGGGAGCGATGGAGCTTCCAAGCTCTTTTAACAACCAGTTCTCCAGGAACTAATAGAGGGGGAACTTGCTAACCCCGTCTCCTTGGAACAGCATTGATCT
+
ffffffffffffffffffffffffffffffffffffffffffffffffffffffffffffffffffffffffffffffffffffffffffffffffffffffffffffffffffffffffffffffffffffffffffffffffffffff
@cA01~tA01_NC000019.10_138287_138104_1_0_0_0_0:0:0_0:0:0_69/2
GTGGGCATCGCACACAAAAATTATGGAGAAAAGGATCCCAAGACTCCCAGGGTCCAACATTAGATAACAGAGTGTTGGCCATGAACCAACCTCAAAGATTTCCATTGAGTAGAGGACAAGCACCCTCATTTCCTCACATCTCTCCTGTCC
+
ffffffffffffffffffffffffffffffffffffffffffffffffffffffffffffffffffffffffffffffffffffffffffffffffffffffffffffffffffffffffffffffffffffffffffffffffffffff
@cA01~tA01_NC000019.10_146707_146888_0_1_0_0_0:0:0_0:0:0_6a/2
GTGATTGGTTCCAGGAAACCCCCCTCCCTACCAGACACCAAAATCTGCAGATGCTCAAGCCTGTTGCATGAAATGGCACAGCGTTTGCATATAACCCATGCACATCCTCCTGTATACATGAAATCATCTCTAGATTACTTATAATTCCTG
+
ffffffffffffffffffffffffffffffffffffffffffffffffffffffffffffffffffffffffffffffffffffffffffffffffffffffffffffffffffffffffffffffffffffffffffffffffffffff
@cA01~tA01_NC000019.10_97_193_0_1_0_0_0:0:0_0:0:0_6b/2
CAAAGGGAAAAATCTTAGCTTTAGGTATAGGGTAATTCTTCTTCCTATTTTTAAATAACTTCAACCTTTACTGTAGATTAAAGGTATGCATGCAGGTTTGTTACATAGGCATATTGTGTGACTCTGAGGTTTGTGGTTCCAACAATGCCA
+
ffffffffffffffffffffffffffffffffffffffffffffffffffffffffffffffffffffffffffffffffffffffffffffffffffffffffffffffffffffffffffffffffffffffffffffffffffffff
@cA01~tA01_NC000019.10_40710_40559_1_0_0_0_0:0:0_0:0:0_6c/2
GTCTCGAACTCCTGACCACGTGATCCACCCGCATCAGCCTCCCAAAGTGCTGGGATTACAGGCATGAGCCACCACGCCCAGCCACATTTACCATTTTTAAGTGTAAAGTCTAGTGGTCATAAATACATTAATATATATATATATACACAT
+
ffffffffffffffffffffffffffffffffffffffffffffffffffffffffffffffffffffffffffffffffffffffffffffffffffffffffffffffffffffffffffffffffffffffffffffffffffffff
@cA01~tA01_NC000019.10_27143_26997_1_0_0_0_0:0:0_0:0:0_6d/2
AGAGCAACAGCCTTGCCGTAACAGAGAACGGAGCTCATGCACGCACACTTCGACTCACTGACTCATTCAGCCACGGCCCCATGCTCAGGCTGTGCAGTGCGGAACCTTTTCCTATTGTTGCCATAACAAATTTCCACAAGATTCGTGGGT
+
ffffffffffffffffffffffffffffffffffffffffffffffffffffffffffffffffffffffffffffffffffffffffffffffffffffffffffffffffffffffffffffffffffffffffffffffffffffff
@cA01~tA01_NC000019.10_213_12_1_0_0_0_0:0:0_1:0:0_6e/2
CTAACCCAGGAACAGAAAACCAAATACCACATGTTATCACTTATAACTGAGAACCAAACATTGAATCCACATGAACATAAAGATGGAAACAACAGATACCGAGGACTACAGATGGGGGGAGGAGTAGGGAGGTATAGGCTGAAGAAACAC
+
ffffffffffffffffffffffffffffffffffffffffffffffffffffffffffffffffffffffffffffffffffffffffffffffffffffffffffffffffffffffffffffffffffffffffffffffffffffff
@cA01~tA01_NC000019.10_68885_68680_1_0_0_0_0:0:0_0:0:0_6f/2
GATAGATAATACATAGAGATAGAGAGGCAGACAAAGAGAAATCATAGAGAGAGAGAGACGATACATAGATATAGATAATAGATGATTTTTGGATAGACAATTGATAGATAAATAGATTATATATAGATATAGATGACAGGTAGAGAATTT
+
ffffffffffffffffffffffffffffffffffffffffffffffffffffffffffffffffffffffffffffffffffffffffffffffffffffffffffffffffffffffffffffffffffffffffffffffffffffff
@rand_0_0_0_0_1_1_0:0:0_0:0:0_70/2
GCAACCTGCTAAAGTTGGGCTTACGACGGGCCGTTTCTTTTTAGTCATAAGAAGTTTTCCTCACCGTCCTGCGAGATGGGGGTCACATCCTTGATATAGCACTCTGAAGTACGTGTGTGACCAGAACTTGTAGTTACGGCATGTAAAAGT
+
ffffffffffffffffffffffffffffffffffffffffffffffffffffffffffffffffffffffffffffffffffffffffffffffffffffffffffffffffffffffffffffffffffffffffffffffffffffff
@cA01~tA01_NC000019.10_93042_93168_0_1_0_0_0:0:0_0:0:0_71/2
CTAAGATGGAGACTCACGCCTTCAGATTCCAGCTGCTGGTACATTAGAGCTGGCAAGCTGGGTTTGAGACAGGGCTGTTGTCTCCCTAGAAGATCCCATCAAGGCCTGACTGTGGTGCTCATGGGCAGGAGACAACGCTCTGGGCTCAGC
+
ffffffffffffffffffffffffffffffffffffffffffffffffffffffffffffffffffffffffffffffffffffffffffffffffffffffffffffffffffffffffffffffffffffffffffffffffffffff
@cA01~tA01_NC000019.10_114824_114631_1_0_0_0_0:0:0_0:0:0_72/2
CCAGAAGAGGTGGGAAACCACAGCCATGGCCCTGACATTCCAAATCCTCTGATGGGGGCTAAGTTTTTTATTTTCATTCAGGCAACTGCTGATATTCCATTCTCAAAGGACATGCCCTCCACTTCATGTCTACCCTGTGTTGTTTTATGT
+
ffffffffffffffffffffffffffffffffffffffffffffffffffffffffffffffffffffffffffffffffffffffffffffffffffffffffffffffffffffffffffffffffffffffffffffffffffffff
@cA01~tA01_NC000019.10_134385_134562_0_1_0_0_0:0:0_0:0:0_73/2
ACCTAATGCTCTCTCTCTCTCTCACCCTCCACCCCAACTCTCTTCATGTCTATTTCCTCCTTCCGCCTTCTCTGTCTCTCTAGGTCTCTGACCTCACTTCCCCACCCCTGGGTATGCTTTCCCTTTTTGGATTGTTTTATTCTCTCTGAC
+
ffffffffffffffffffffffffffffffffffffffffffffffffffffffffffffffffffffffffffffffffffffffffffffffffffffffffffffffffffffffffffffffffffffffffffffffffffffff
@cA01~tA01_NC000019.10_95884_96011_0_1_0_0_0:0:0_0:0:0_74/2
TAGGCCCATATCTCCACTCCAGGCCCATATCTCCACTTCAGGCCCATATCTCTACTGCAGGCCCATAACTCCACCTCCAGGCCCATATCTCCACTCCAGGCCCATCGCTCCACTTCTAGGCCCATCACTCCACCTCTAGGCCCACATCTC
+
ffffffffffffffffffffffffffffffffffffffffffffffffffffffffffffffffffffffffffffffffffffffffffffffffffffffffffffffffffffffffffffffffffffffffffffffffffffff
@cA01~tA01_NC000019.10_115753_115881_0_1_0_0_1:0:0_0:0:0_75/2
CCTGCTCTCAGCCTCCCGAGTCGCTAGGATTACATGCACCTGCCACCATGCCTGGCTATCCTTGTGTCTTTTCTTAACTTGTCCTTGACCTGGGTTCCAGTGTTGGTTTCCTGTTGCTGCTGTAGAAAATTATCAGAAGCATGGCAGCAG
+
ffffffffffffffffffffffffffffffffffffffffffffffffffffffffffffffffffffffffffffffffffffffffffffffffffffffffffffffffffffffffffffffffffffffffffffffffffffff
@cA01~tA01_NC000019.10_107500_107381_1_0_0_0_0:0:0_0:0:0_76/2
TAAGAGAATTCTACTTCGCTTTTTTTATATTGATTTCACTTTTGTTTCCTTTTCTTGGAGAATGCAAGTTGTTTAACTCAAGAATGCCGTGGATGTAGAAATCCTAAAGCACATTCGCTGTGTATCAATCCCAGTCCAGTCTTCCCAGAG
+
ffffffffffffffffffffffffffffffffffffffffffffffffffffffffffffffffffffffffffffffffffffffffffffffffffffffffffffffffffffffffffffffffffffffffffffffffffffff
@rand_0_0_0_0_1_1_0:0:0_0:0:0_77/2
CTTGTAGTGGTGGCCATTTGTGGCGGCGGATTCCTACTTCGTACTCATTTTGTATTTGCCCTAACGCGGATCATTATAATTTCGGCGCTAGGAGTCCTATCCTAATATACGAATCCTCTCGTTTGGGACATGAAAGGGGTTAACGACGGT
+
ffffffffffffffffffffffffffffffffffffffffffffffffffffffffffffffffffffffffffffffffffffffffffffffffffffffffffffffffffffffffffffffffffffffffffffffffffffff
@cA01~tA01_NC000019.10_15423_15269_1_0_0_0_0:0:0_0:0:0_78/2
TACCAGCGTGTAACACGGAACTTCCAAATGCTGAGCGCAGATCCAAAGTTGTCTTCTGTCCACTAGCACCACAGTCAGGCCTTGATGGGATCTTCTAGGGAGACAATAGCCCTGTCTCAAAACCGGGTTGCCAGCTCCCATGTACCAGCA
+
ffffffffffffffffffffffffffffffffffffffffffffffffffffffffffffffffffffffffffffffffffffffffffffffffffffffffffffffffffffffffffffffffffffffffffffffffffffff
@cA01~tA01_NC000019.10_113419_113663_0_1_0_0_0:0:0_0:0:0_79/2
TAACTACACTCCAGGATCATATCTCCACTCCAAGCCCATATCTCCACATCAGGCCCATATCTCCACTCCAGTCCCATATCTCCACACCCAGGCCCATATCTCCATTCCAGGCCCATATCCCCATCCTAGGCCCATATCTCCACCGTAGGC
+
ffffffffffffffffffffffffffffffffffffffffffffffffffffffffffffffffffffffffffffffffffffffffffffffffffffffffffffffffffffffffffffffffffffffffffffffffffffff
@cA01~tA01_NC000019.10_68958_69140_0_1_0_0_0:0:0_0:0:0_7a/2
GCTGCAGGACAAGGTCACGCTCTCTCCTGCCTTAACCATGGGGCGCGGCTGGGCTGAGAGAGAAGGTTTCCCACATAGACCTGGAAGGAGAAGAGGCAGTTTCCTCAGGGAGGTTCTTCCTTGTCACAACTCCCCTCCCACCTGAGCTGA
+
ffffffffffffffffffffffffffffffffffffffffffffffffffffffffffffffffffffffffffffffffffffffffffffffffffffffffffffffffffffffffffffffffffffffffffffffffffffff
@cA01~tA01_NC000019.10_5382_5186_1_0_0_0_0:0:0_0:0:0_7b/2
GAGGGGCGGCTCCACATCCTCCTCTCTAAGGTGGTGCCTCCTTCTCCCCCAGGTGGTCAGGACAAGCCCTTCCTCTCTGCCTGGCCCGGCACTGTGGTGTCTGAAGGACAACATGTGACTCTTCAGTGTCGCTCTCGTCTTGGGTTTAAT
+
ffffffffffffffffffffffffffffffffffffffffffffffffffffffffffffffffffffffffffffffffffffffffffffffffffffffffffffffffffffffffffffffffffffffffffffffffffffff
@cA01~tA01_NC000019.10_33183_33322_0_1_0_0_1:0:0_0:0:0_7c/2
TCAACTGAGATGAGGGGATTGAGAGCAGCCTGGCCAACATAGTGAAACCGTGTCTCTGCTAAAAATCCAAAAATTAGCCATGCCTGGTGGCAGGCACCTGTAACGCCAGCTACTCAAGAGGCTGAGGCACGAGAATCGCTTGAACCTGGG
+
ffffffffffffffffffffffffffffffffffffffffffffffffffffffffffffffffffffffffffffffffffffffffffffffffffffffffffffffffffffffffffffffffffffffffffffffffffffff
@cA01~tA01_NC000019.10_137169_137001_1_0_0_0_0:0:0_1:0:0_7d/2
AATTACAGGCGTGAGCCACCGGCCTAAAAGGCATTTTAATGGGATGAGATGAAAACTCATCGCGATTGTAATTTACATTTCTGTGATGATGAGTGATGCTGAGCACTTGTTCATATACGTGATCGCCATTTCTATGTTTTGTTTGTGGAG
+
ffffffffffffffffffffffffffffffffffffffffffffffffffffffffffffffffffffffffffffffffffffffffffffffffffffffffffffffffffffffffffffffffffffffffffffffffffffff
@cA01~tA01_NC000019.10_56509_56355_1_0_0_0_0:0:0_0:0:0_7e/2
AACCTCCACCTCCCAGGTTCAAGCGATTCTCCTGCCTCAGCCTCCCGAGTAGCTGGAATTACAGGCACACGCCACCACGCCCTACTAATTTTTGTATTTTTAGTAGAGACAGCGTTTCTCTATGTGGGTCAGACTGGTCTCAAACTCCCA
+
ffffffffffffffffffffffffffffffffffffffffffffffffffffffffffffffffffffffffffffffffffffffffffffffffffffffffffffffffffffffffffffffffffffffffffffffffffffff
@cA01~tA01_NC000019.10_84897_85060_0_1_0_0_1:0:0_0:0:0_7f/2
GGACAAGGTCACGTTCTCTCCTGCGCGAACCGTGGGGCCCGGCCGGGCTGTAAGCGAAGGTTTCTCATATAGACCTGGAAGGAGAAGAGGCAGTTTCCTCAGGGAGGTTCTTCCTTGTCACAGCTCCCCTCCCACCTGAGCTGAGAACTC
+
ffffffffffffffffffffffffffffffffffffffffffffffffffffffffffffffffffffffffffffffffffffffffffffffffffffffffffffffffffffffffffffffffffffffffffffffffffffff
@cA01~tA01_NC000019.10_119947_119864_1_0_0_0_0:0:0_0:0:0_80/2
AGTAGTCTCCGCTGTGCGTATGTACTACATTCTCTCTATCCATTCATCCACTGATGGGCAGGTAGGTTGACTCCACATCTTGGCTACTGTGAAGAGTGCTGCACCAATCATACGAGTGCAGATATCACTTCGATACATTGATTTACTTTC
+
ffffffffffffffffffffffffffffffffffffffffffffffffffffffffffffffffffffffffffffffffffffffffffffffffffffffffffffffffffffffffffffffffffffffffffffffffffffff
@cA01~tA01_NC000019.10_79139_79029_1_0_0_0_0:0:0_1:0:0_81/2
GAAGTGGACATTTGCCTCACAAAACATACAAAGTCAACTCAAGATAGATTAATGACTTAAATGTAAGATGAAAGACTATAATCCCAGCAATTTGGGAGGCCAAGTTGGGCAGATCACCTAAGGTCAGGATTCCAAGACCAGCATGGCCAA
+
ffffffffffffffffffffffffffffffffffffffffffffffffffffffffffffffffffffffffffffffffffffffffffffffffffffffffffffffffffffffffffffffffffffffffffffffffffffff
@cA01~tA01_NC000019.10_49458_49181_1_0_0_0_0:0:0_2:0:0_82/2
GTGGAGTGGATATATGGGCCTAGAGATGGAGTGATGGGCCTAGAAGTGCAGATCTGGGCCCAGAGGTCGAGATATAGGCCTGGAGGTGGAGTGATGGGACTGTAGTGGAGATCTGGGCCTGGAGTGGAGATAGGAACCTGGAGGGGAGAT
+
ffffffffffffffffffffffffffffffffffffffffffffffffffffffffffffffffffffffffffffffffffffffffffffffffffffffffffffffffffffffffffffffffffffffffffffffffffffff
@cA01~tA01_NC000019.10_94262_94126_1_0_0_0_1:0:0_0:0:0_83/2
CCACAAAGTTTCAAAAAGCAAAACTATGTTGAATGGACACAAATGAAGCTGTGTGTAGGCTGTATCAGGAATTATAAATAATCAAGGGATGATTTCATGTACACAGGAGGATGTGCATGGGTTATTTGCAAATGCTGTGCCATTTCATGT
+
ffffffffffffffffffffffffffffffffffffffffffffffffffffffffffffffffffffffffffffffffffffffffffffffffffffffffffffffffffffffffffffffffffffffffffffffffffffff
@cA01~tA01_NC000019.10_62292_62119_1_0_0_0_0:0:0_0:0:0_84/2
ACCTGCACATTCTGATTGGGACCTCAGTGGTCATCATCCTCTTCATCCTCCTCTTCTTTCTCCTTCATCGCTGGTGCTCCAACAAAAAAAGTAAGTCTCACGAAGCAGAGGCCAGAGAGCTCAGGGCCATGTGGGGAAGCAGGATGGGAG
+
ffffffffffffffffffffffffffffffffffffffffffffffffffffffffffffffffffffffffffffffffffffffffffffffffffffffffffffffffffffffffffffffffffffffffffffffffffffff
@cA01~tA01_NC000019.10_11154_11060_1_0_0_0_0:0:0_0:0:0_85/2
GACTTTGGGATTCTATTGGGGTCACCAAGATAATCCATCTCAATCTCCCTAAAATCATCCAGCGTACCCTCTTTTTAAGTTCAGCTGATTAGCAACCGTAATGCCATCTGCAATCTTCATTCCTCCTTTCCTGTAAAATAACATATTCAC
+
ffffffffffffffffffffffffffffffffffffffffffffffffffffffffffffffffffffffffffffffffffffffffffffffffffffffffffffffffffffffffffffffffffffffffffffffffffffff
@cA01~tA01_NC000019.10_92447_92590_0_1_0_0_1:0:0_0:0:0_86/2
CCATCTCTCTGAGTGCAAGACCCCATTCCATGAATAGCTGTCAGTTCCCATCCCATTGATTCTATCTCCCACTTTCTGCCTGTCATGGAATCTTCTCCTGGATGTGAGTGGCTGCAGGGGACGTGAGGATACAGTTCACAATCAGGCAAC
+
ffffffffffffffffffffffffffffffffffffffffffffffffffffffffffffffffffffffffffffffffffffffffffffffffffffffffffffffffffffffffffffffffffffffffffffffffffffff
@cA01~tA01_NC000019.10_104836_104590_1_0_0_0_0:0:0_0:0:0_87/2
AGGGAAGGGAACATCTGATGAGGGCGAGGTGTTTTAGAGAAGTTCCACTTGCCAAGGAATGAATTACTGTTGGTCATGAAGCAACCCTGGCTGACTCAGCAGAGCAAGAGCCTTGCCGTAACAGAGAACAGAGCTCATGCACGCACACTT
+
ffffffffffffffffffffffffffffffffffffffffffffffffffffffffffffffffffffffffffffffffffffffffffffffffffffffffffffffffffffffffffffffffffffffffffffffffffffff
@cA01~tA01_NC000019.10_135918_135761_1_0_0_0_0:0:0_0:0:0_88/2
TGGGAGGCTGAGGCAGGAGAAGCACTTAAAGCCAGGAGGCAGAGGTTGCACTGAGCCGAGATCATGCCACTGCACTGCAGCCTGGGAGACAGAGAGAGACTCTGTTTCTAAATAAATAAATACATCTATATTCTTTTTTTTGTTACCTTC
+
ffffffffffffffffffffffffffffffffffffffffffffffffffffffffffffffffffffffffffffffffffffffffffffffffffffffffffffffffffffffffffffffffffffffffffffffffffffff
@cA01~tA01_NC000019.10_119172_118996_1_0_0_0_0:0:0_0:0:0_89/2
TGCCTGTGAGGGAGGGATCAGGGCGCAGGATGGCACACACAGCACCTCCAAACCCTCCTGCATGGCCTGCATGGAGGCCTCCGATTAGGGCTCCAGAAACCCAGGCAGATGTAGAAAGCGGTCAGGAGAGACCCAGAGAAGGGGAGACTG
+
ffffffffffffffffffffffffffffffffffffffffffffffffffffffffffffffffffffffffffffffffffffffffffffffffffffffffffffffffffffffffffffffffffffffffffffffffffffff
@cA01~tA01_NC000019.10_142822_143012_0_1_0_0_0:0:0_0:0:0_8a/2
AACCCTAGAAGAAAACCTAGGCATTACCATTCAGGACATAGGCATGGACAAGGACTTCATGTCTAAAACACCAAAAGCAACGGCAACAAAAGCCAAAATTGACAAACGGGATCTAATTAAACTAAAGAGCTTCTGCACAGCAAAAGAAAC
+
ffffffffffffffffffffffffffffffffffffffffffffffffffffffffffffffffffffffffffffffffffffffffffffffffffffffffffffffffffffffffffffffffffffffffffffffffffffff
@cA01~tA01_NC000019.10_62821_62972_0_1_0_0_0:0:0_0:0:0_8b/2
ATGCCCTAAGATGCAGACTCACGCCTTCAGATTCCAGCTGCTGGTACATGGGAGCTGGCAACCCGGTTTTGAGACAGGGCTGTTGTCTCCCTAGAAGACGCCCTCAAGGCCTGACTGTGGTGCTCATGGGCAGGAGACAACTTTGGATCT
+
ffffffffffffffffffffffffffffffffffffffffffffffffffffffffffffffffffffffffffffffffffffffffffffffffffffffffffffffffffffffffffffffffffffffffffffffffffffff
@cA01~tA01_NC000019.10_22181_21973_1_0_0_0_0:0:0_0:0:0_8c/2
ACCCCTGTATGCTGTGTGAACTTGTGGTCTCCAGACTGGATTCTGTGGCTCACATTCCAAATAACCCCACATATGAAAGGATCACTGAGAGGCACAGAGAAAAATCAGGAACACCAAAAAGCAAAGACATAAACACACAGAGAATGAGCC
+
ffffffffffffffffffffffffffffffffffffffffffffffffffffffffffffffffffffffffffffffffffffffffffffffffffffffffffffffffffffffffffffffffffffffffffffffffffffff
@cA01~tA01_NC000019.10_90416_90565_0_1_0_0_0:0:0_0:0:0_8d/2
ATTTTCTTACGGATAGGATAAAGGATCAAAGAAGTCATTATAGAGAAATAGAAAAATGATGATTGGAATTGGTGTGCCTTTGTCATTCGTGTATGTTATATTATATTTATGTATTCTTTATTTTTATTTTTTGCCATGGAGTCTCACTCT
+
ffffffffffffffffffffffffffffffffffffffffffffffffffffffffffffffffffffffffffffffffffffffffffffffffffffffffffffffffffffffffffffffffffffffffffffffffffffff
@cA01~tA01_NC000019.10_12832_12956_0_1_0_0_0:0:0_1:0:0_8e/2
CCAGGGGCTAGTGCTGGCACTGGTCTCTGAGTCCAAGATCTGAGCCCACTCCAAAGAGTATTAGTGTTTACCTCCCCATGATCTATCTGTATCTCCATAGGTGATTGGAAGTAGAGATGAATTGGGGGATTTGGGTGAAGGGGCAAGTTT
+
ffffffffffffffffffffffffffffffffffffffffffffffffffffffffffffffffffffffffffffffffffffffffffffffffffffffffffffffffffffffffffffffffffffffffffffffffffffff
@cA01~tA01_NC000019.10_54195_54106_1_0_0_0_0:0:0_0:0:0_8f/2
GTCAGAGAGAATAAAACAATCCAAAAAGAGAAAACATATCTAGAGGTGGGGAAGTGAGGTCAGAGACCTAGAGAGACAGAGAAGGTGGAAGGAGGAAATAGACATGAAGAGCGATGGGGTAGAGGGTGAGAGAGAGAGAGAGAGAGCATT
+
ffffffffffffffffffffffffffffffffffffffffffffffffffffffffffffffffffffffffffffffffffffffffffffffffffffffffffffffffffffffffffffffffffffffffffffffffffffff
@cA01~tA01_NC000019.10_24693_24795_0_1_0_0_1:0:0_0:0:0_90/2
AGAGAAAGGAGAACCCTAATACCCTGTTGGTAGGAGTGTAAATTAGTACAGCCTTTACGGAGAAAAGTGTGGAAGTCCTTTAAAGAACTAAAAAGAGGTTGGGTGAGGTGGATCATGCCTGTAATCCCGGCACTTTGGGAGACCGAGGCG
+
ffffffffffffffffffffffffffffffffffffffffffffffffffffffffffffffffffffffffffffffffffffffffffffffffffffffffffffffffffffffffffffffffffffffffffffffffffffff
@cA01~tA01_NC000019.10_82932_83074_0_1_0_0_0:0:0_0:0:0_91/2
CTTCCCATGGTCAGCCCATCAGCCCACCCTCTGTGCTGCCTCCCTCCCATTTCTGGAAAATTCACTTGTATTGGGGTGAAGATGGCAACCCATCATTTGGGGAAGGACTCACCCACGTGTGCCCACACACTCTGGTCCAAGAAGAACCCT
+
ffffffffffffffffffffffffffffffffffffffffffffffffffffffffffffffffffffffffffffffffffffffffffffffffffffffffffffffffffffffffffffffffffffffffffffffffffffff
@cA01~tA01_NC000019.10_28516_28666_0_1_0_0_0:0:0_0:0:0_92/2
CCACTGTTCACAGACTTGTATATTATGCTATAATAAGTCTCTTCATTTCCACCACCACTCATATATCTGTCACTCCTTTGCCAGGTATTGATTTATGTGTAGGATGAATAAATCTCAGAAAGAAATTAATTAAGCGAGGATTAAACAAGT
+
ffffffffffffffffffffffffffffffffffffffffffffffffffffffffffffffffffffffffffffffffffffffffffffffffffffffffffffffffffffffffffffffffffffffffffffffffffffff
@cA01~tA01_NC000019.10_117621_117447_1_0_0_0_0:0:0_0:0:0_93/2
CTGAGTTGGGCCCTGTGGCCTCAGGCCTTGTGGCACCTACAGATGCCATGCTTATTCTGACACCTCTGACTTCCATGCAATGGAGAATAATCGTCCCAAAATATCATGGCCCCAGAACACCAACCCCTGTATGCTGTGTGAACTTGTGGT
+
ffffffffffffffffffffffffffffffffffffffffffffffffffffffffffffffffffffffffffffffffffffffffffffffffffffffffffffffffffffffffffffffffffffffffffffffffffffff
@cA01~tA01_NC000019.10_85770_85930_0_1_0_0_0:0:0_0:0:0_94/2
TATAGGCGCCTGGCACCATGCCTGGCTAATTTTATTTTTTTTGTCTTTTTAGTAAAGATTGGTTCCCCCATGTTGGCCAGGCTGGTCTCCAGCCCCTGATTTTAAATGATCCACCTGCCTTGGCGTCTCAAAATGCTGAGATTACAGGCA
+
ffffffffffffffffffffffffffffffffffffffffffffffffffffffffffffffffffffffffffffffffffffffffffffffffffffffffffffffffffffffffffffffffffffffffffffffffffffff
@cA01~tA01_NC000019.10_57706_57866_0_1_0_0_1:0:0_0:0:0_95/2
CCCTGTGTTGGGCCCAGATCCCTTTCGCTGTAGGAGTATCTGGAGTTCGGAGATGGTGGAAGACAAGTGTACAATGTCAGAGCTGTGAGATGCTGAGTCAACGCCTGAATCCAAGGTTCCCACCTCCCCAGGGTTCCAAAAGCGGATATA
+
ffffffffffffffffffffffffffffffffffffffffffffffffffffffffffffffffffffffffffffffffffffffffffffffffffffffffffffffffffffffffffffffffffffffffffffffffffffff
@cA01~tA01_NC000019.10_77191_77358_0_1_0_0_1:0:0_0:0:0_96/2
AGACTTCAGGAATTAACAATGGCTTGCCATTTTTAGTGTGTTATTATTATTATATTTAGATGAACAGAATTGCCTCAGGAACATGGCCAGGGGCTCATAGTCCAGGAGAACTGTGGCCTGACTCAGGTACATTTTACCTGCAATAACAGC
+
ffffffffffffffffffffffffffffffffffffffffffffffffffffffffffffffffffffffffffffffffffffffffffffffffffffffffffffffffffffffffffffffffffffffffffffffffffffff
@cA01~tA01_NC000019.10_144064_144157_0_1_0_0_0:0:0_1:0:0_97/2
CGGACGACTATCTCAATAGATGCAGAAAAGGCCTTTGACAAAATTCAACAACGCTTCATGCTAAAAACTCTCAATAAATTAGGCATTGATGGGACGTATCTCAAAATAAAAAGAGCCATCTATAACAAACCCACAGCCAGTATCATACTG
+
ffffffffffffffffffffffffffffffffffffffffffffffffffffffffffffffffffffffffffffffffffffffffffffffffffffffffffffffffffffffffffffffffffffffffffffffffffffff
@cA01~tA01_NC000019.10_27413_27591_0_1_0_0_0:0:0_0:0:0_98/2
TCATTTTCTGCCCTCCCATTTAACCATCTGCAATATCAGTGTCCCAAGGGCAGAAGCCAAATGCATCTTGTTCACCGTTTGTGGAAGGCAGGAGAATGCTGTCCCACCCCAAAATGTCCCTGTCCTAGCCTCCATAGCTTGTGAATATGT
+
ffffffffffffffffffffffffffffffffffffffffffffffffffffffffffffffffffffffffffffffffffffffffffffffffffffffffffffffffffffffffffffffffffffffffffffffffffffff
@cA01~tA01_NC000019.10_35933_35837_1_0_0_0_0:0:0_0:0:0_99/2
TAGTAGGAGTCTCTTACTCAGCACTTGCTCAAAGTTCTCAGCTGACACTTTTGTTGTAGGGAGACACCTTGTGTTTGCGGGATGGGTCCTTCCTTTAGCCCTGGGCACCAAGGTGTGATAGCAGCCATAGAAACTTGGAAAGCGAGGAGA
+
ffffffffffffffffffffffffffffffffffffffffffffffffffffffffffffffffffffffffffffffffffffffffffffffffffffffffffffffffffffffffffffffffffffffffffffffffffffff
@cA01~tA01_NC000019.10_59833_59637_1_0_0_0_0:0:0_0:0:0_9a/2
GAGACGGAGAGCACACTGGGTACACAGGAAACTAAGGAGCAACAAGGAGTGTGTGTTTGACACTCACAGCCATTGGATTCACCTCGGGGTAACCAGGAATCCCTACATGATTAATATGACTGACATGAAAATAAGGGAGGCCCAGGTGCA
+
ffffffffffffffffffffffffffffffffffffffffffffffffffffffffffffffffffffffffffffffffffffffffffffffffffffffffffffffffffffffffffffffffffffffffffffffffffffff
@rand_0_0_0_0_1_1_0:0:0_0:0:0_9b/2
GCGGATGAAGACGCATGAGCCCTCCCACTAAAGTTTCATGACCACCAGCGTCAAGGGCGCGTTCCGCCAAGAACGTGCCTTTTGTTGTGACGCTCTGAGACTAATGGTCAATTGGTACAGGTAGGTAAGGCACTACATTAAGGTTCTCCC
+
ffffffffffffffffffffffffffffffffffffffffffffffffffffffffffffffffffffffffffffffffffffffffffffffffffffffffffffffffffffffffffffffffffffffffffffffffffffff
@cA01~tA01_NC000019.10_7969_7718_1_0_0_0_0:0:0_0:0:0_9c/2
AAGCCCACAGAGAGACACGGAGTGAAATCAGGGAAATCAAAAAGCAAAGACATGAACACACACACAGAATGAGCCAGAAGAAGGGAATTGAGAGACTCACAGACACATAAAGAGATAGAAAAAGAGGGCAGAGAAGTGGAGCGTATGATG
+
ffffffffffffffffffffffffffffffffffffffffffffffffffffffffffffffffffffffffffffffffffffffffffffffffffffffffffffffffffffffffffffffffffffffffffffffffffffff
@cA01~tA01_NC000019.10_59303_59401_0_1_0_0_0:0:0_0:0:0_9d/2
TGTGCCTTCATGGCTGACAGCTGTGTGTGCAAAATCCTTCCGCCAATCTTTCAGGGGTTCATTCCGTGTTTTTCATTAATGTCACAAATATCTGAATAGTGAGACCTTCTTTGTCACCTGAAATCATACACTCAGCATTATCTATTATTG
+
ffffffffffffffffffffffffffffffffffffffffffffffffffffffffffffffffffffffffffffffffffffffffffffffffffffffffffffffffffffffffffffffffffffffffffffffffffffff
@cA01~tA01_NC000019.10_100023_99930_1_0_0_0_0:0:0_0:0:0_9e/2
TGATGGAAAGGAGGAGAGAAAAGCCCCAAAATCAGAACCCTGAGGGAGGGACACAAAGACAGAGAAAGATAAATATGTGGGGATGGATTGCAGAGATTCCAAATAGAACTAGAGAGACTGAGAGGCAGAGAAAGACAAGGAGACGGAGAG
+
ffffffffffffffffffffffffffffffffffffffffffffffffffffffffffffffffffffffffffffffffffffffffffffffffffffffffffffffffffffffffffffffffffffffffffffffffffffff
@cA01~tA01_NC000019.10_72026_71915_1_0_0_0_0:0:0_0:0:0_9f/2
TTTCCACTCTTCCTGTGTAAGAACAGGATTTTAGAGCATATTTAGTACATATGTTTGTATTTACTTATATGATGTTTTGTTTTGTGGTATACATAATTCTATCTTTTTCAGAAATTACACAGGGGCGTGTTTTCATACACTATCGTATGG
+
ffffffffffffffffffffffffffffffffffffffffffffffffffffffffffffffffffffffffffffffffffffffffffffffffffffffffffffffffffffffffffffffffffffffffffffffffffffff
@cA01~tA01_NC000019.10_47972_47822_1_0_0_0_0:0:0_0:0:0_a0/2
TCCTAGGTATAACCCATTGGTTTAATATTATTTATTGAGAAGACATTCTATGCCACCTTAAACCACACGGCAGCCTTTGTCAACTCTAAAGGGACTGTGTGTACACGGATGTACTTTAGACACTGTTTCTGCTAAGGGGCTCTCTGTGTC
+
ffffffffffffffffffffffffffffffffffffffffffffffffffffffffffffffffffffffffffffffffffffffffffffffffffffffffffffffffffffffffffffffffffffffffffffffffffffff
@cA01~tA01_NC000019.10_133910_134025_0_1_0_0_0:0:0_0:0:0_a1/2
CTATCATCTACCTATTTATCATCTATCTATATCTATCTATCCATCTATCATCTGTCTCTCTCCATCTCCTTGTCTTTCTCTGCCTCTCAGTCTCTCTAGTTCTATTTGGAATCTCTGCAATCCATCCCCACATCTTTATCTTTCTCTGTC
+
ffffffffffffffffffffffffffffffffffffffffffffffffffffffffffffffffffffffffffffffffffffffffffffffffffffffffffffffffffffffffffffffffffffffffffffffffffffff
@cA01~tA01_NC000019.10_44706_44437_1_0_0_0_0:0:0_1:0:0_a2/2
GATCACAAAGAGTAGGACGTTTCACAGGGTCTTCAACACGATTTCCTGGCTGTTGGACATAAGATAACTCTATTTCGCTTTTTTATCTTGATTTCACTTTTGTTTCCTTTCCTTGGAGAACGCAAGTTGTTTGACTCAAGAATGCTGTGG
+
ffffffffffffffffffffffffffffffffffffffffffffffffffffffffffffffffffffffffffffffffffffffffffffffffffffffffffffffffffffffffffffffffffffffffffffffffffffff
@cA01~tA01_NC000019.10_141874_142011_0_1_0_0_0:0:0_1:0:0_a3/2
TAATGCTAAATGACGAGTTGATGGGTGCAGCACACCAGCATGGCACATGTATACATATGTAACTAACCTGCACATTGTGCACATGTACTCTAAAACTTAAAGTATAATAATAATAAAAATTTTAAAAAAAAGCTCATCAGAAGCACTATA
+
ffffffffffffffffffffffffffffffffffffffffffffffffffffffffffffffffffffffffffffffffffffffffffffffffffffffffffffffffffffffffffffffffffffffffffffffffffffff
@cA01~tA01_NC000019.10_16889_17079_0_1_0_0_0:0:0_0:0:0_a4/2
CTCAAGCCACTGAACTCCAGCTTGGGTGACAGAGGAAGAGTCTGTCTCAAGAAAAAAAAAAAAAGCAAACTAAATAACCTATAATAACAAATCAGAGGACTCAGGTTACCAAATTTTAAGGGGTTCTATAAGTTTATATAAAATGCAGCA
+
ffffffffffffffffffffffffffffffffffffffffffffffffffffffffffffffffffffffffffffffffffffffffffffffffffffffffffffffffffffffffffffffffffffffffffffffffffffff
@cA01~tA01_NC000019.10_16950_17060_0_1_0_0_0:0:0_0:0:0_a5/2
GCTTGGGTGACAGAGGAAGAGTCTGTCTCAAGAAAAAAAAAAAAAGCAAACTAAATAACCTATAATAACAAATCAGAGGACTCAGGTTACCAAATTTTAAGGGGTTCTATAAGTTTATATAAAATGCAGCATCCTCATGAGAGGGGATAC
+
ffffffffffffffffffffffffffffffffffffffffffffffffffffffffffffffffffffffffffffffffffffffffffffffffffffffffffffffffffffffffffffffffffffffffffffffffffffff
@rand_0_0_0_0_1_1_0:0:0_0:0:0_a6/2
AGAGAAAAGGGAGCGCCGGGCATCATTCGTCATCCTAGAAGTGTGACGGATGGGGGCCCTACCACCAGATAAAGCCGGCAGCTTTATCGTGTATACGCAGAGACCCGAGAGTTCGGTAGGTCTCTTTTCGATCGAAATTAGCCAGGGAAG
+
ffffffffffffffffffffffffffffffffffffffffffffffffffffffffffffffffffffffffffffffffffffffffffffffffffffffffffffffffffffffffffffffffffffffffffffffffffffff
@rand_0_0_0_0_1_1_0:0:0_0:0:0_a7/2
TCTACCATCGACATCGTAAACCGGTTTACCATAATAAGGAACACATTATCGCTCCCCTGGTTCCGTGAGTCTATTTAGACAGCAGCGATATCCATTAAACGACGTGACTAGCATCTACACAATCAGTAGGATGAACAACCCGGGGTCTAT
+
ffffffffffffffffffffffffffffffffffffffffffffffffffffffffffffffffffffffffffffffffffffffffffffffffffffffffffffffffffffffffffffffffffffffffffffffffffffff
@cA01~tA01_NC000019.10_15692_15982_0_1_0_0_0:0:0_0:0:0_a8/2
TGTCCCTGTGGAGATGAGACTAACAAGGCCTATGACTCTACAAATGTTTCATCGTGGAATGACTCTGCCAGCTTTCCAGATCTGCAGAGAGTAAGAATATCACTTGTTCATCTGATTCACCATCCTTGGAACCTCCTATGTGCTGCATCT
+
ffffffffffffffffffffffffffffffffffffffffffffffffffffffffffffffffffffffffffffffffffffffffffffffffffffffffffffffffffffffffffffffffffffffffffffffffffffff
@cA01~tA01_NC000019.10_12589_12741_0_1_0_0_0:0:0_0:0:0_a9/2
ATTTTCCATATGATCCCAAGCTCACAGAAAGCCAAATAAGGAAGAGGTTTAACCTGATTGTTTAATGGATAAGATAAAGGGTCAAAGAATTAAACACAGAGAAATAGAAAAATGATGGTTGGTATCCAGTTGCCTTTGTAATTTCTGTGT
+
ffffffffffffffffffffffffffffffffffffffffffffffffffffffffffffffffffffffffffffffffffffffffffffffffffffffffffffffffffffffffffffffffffffffffffffffffffffff
@cA01~tA01_NC000019.10_40134_40029_1_0_0_0_0:0:0_0:0:0_aa/2
GAGGGAGGGATCAGGGCACAGGATGGCAGACAGGGCACCTCCAAACCCTCCTACATGGCCTGCATGAAGGCCTGCGGCCAGGACTCCAGGCACCCAGGCAGATGGAGAAAGCGGTCAGGAGAGACCCAGAGGAGGGAGACTGGGCTCAGT
+
ffffffffffffffffffffffffffffffffffffffffffffffffffffffffffffffffffffffffffffffffffffffffffffffffffffffffffffffffffffffffffffffffffffffffffffffffffffff
@cA01~tA01_NC000019.10_65970_65802_1_0_0_0_0:0:0_0:0:0_ab/2
ATTCCGAAACACCGTTTTCATAGGCCCTGTGACCCCAGCACATGCAGGGACCTACAGATGTCGGGGTTCACACCCACACTTCCTCACTGGGTGGTCAGCACCCAGCAACCCCCTGGTGATCATGGTCACAGGTCAGAGGGCTCCTGTCTG
+
ffffffffffffffffffffffffffffffffffffffffffffffffffffffffffffffffffffffffffffffffffffffffffffffffffffffffffffffffffffffffffffffffffffffffffffffffffffff
@cA01~tA01_NC000019.10_128435_128332_1_0_0_0_0:0:0_0:0:0_ac/2
TTTTTTTTGAGACAGTCTCACTCTCTCACCCAGGCTGGAGTGCAGTGGCATGATCTCAGCTCACTGCAACCTCCGCCTCCCAGGTTCAAGCGATTGTCTTCCCTCAGCCTCCCCAGTAGCCTCCCCTAGGATTACAGGCACGTGCCACCA
+
ffffffffffffffffffffffffffffffffffffffffffffffffffffffffffffffffffffffffffffffffffffffffffffffffffffffffffffffffffffffffffffffffffffffffffffffffffffff
@cA01~tA01_NC000019.10_105464_105619_0_1_0_0_1:0:0_0:0:0_ad/2
CTTTGGGTTGCTGAGATGGTCGGATCACTTGAGGTTGGGAGTTTCAGACAAGCTTGGCCAACATGGTGAAACATCCTCTCTACAAAAAATATACAAAAAGAATTAGCCGGGCATGGTGGCAGTTGCCTGTAATCCCAGCTACTCGAGAGG
+
ffffffffffffffffffffffffffffffffffffffffffffffffffffffffffffffffffffffffffffffffffffffffffffffffffffffffffffffffffffffffffffffffffffffffffffffffffffff
@rand_0_0_0_0_1_1_0:0:0_0:0:0_ae/2
GATCTAAAGCACCTTCTCAAATGTGCTATGACTAATGGCAACAATGTGCATCTTACAATGTGCCAACGGTACGGTGTTGCCACTCGCGACTACTTCATAACGTGACACCCACCCTATTGATGAAGACGGTGGGACCTTAATATCGTGCTA
+
ffffffffffffffffffffffffffffffffffffffffffffffffffffffffffffffffffffffffffffffffffffffffffffffffffffffffffffffffffffffffffffffffffffffffffffffffffffff
@cA01~tA01_NC000019.10_3023_2872_1_0_0_0_0:0:0_0:0:0_af/2
ATAACCATATGTATATAAACGCACACATACGCACACATATAGAATGTCCCGGCCAGGCATGGTGGCTCACACCTGTAATCTCAGCACTTTGGGAGGCTGAAGTAGACAGATCACTTGAGGTTAGGAGTTCAAGACCAGCCTGGCCAACAT
+
ffffffffffffffffffffffffffffffffffffffffffffffffffffffffffffffffffffffffffffffffffffffffffffffffffffffffffffffffffffffffffffffffffffffffffffffffffffff
@cA01~tA01_NC000019.10_127865_127731_1_0_0_0_0:0:0_0:0:0_b0/2
AAATAAACATGTCTGCCCTCATGGTTTCGGTAACGAGACTCTTTTCTTGCCTAAGGCTTCCGGTGTTATCATTACCATGTCCACATAACCCCATCTGTTCTCCATTGGGTTCTCAGCCCTGGACTCTGAGCTTCTGGAAGCAGAATGGAG
+
ffffffffffffffffffffffffffffffffffffffffffffffffffffffffffffffffffffffffffffffffffffffffffffffffffffffffffffffffffffffffffffffffffffffffffffffffffffff
@rand_0_0_0_0_1_1_0:0:0_0:0:0_b1/2
CGTTTATGTCTTACGTAGTCGTACTTCTCGCATATCCCGACCGGGGCTGTCATTTTGCACACCACCAGGAAGCCTGATGTTCGTTGGCTGTATTACCGTTTGACGCCAAACGAAGCGCTCAATCGAGACAGCCTTAGGGCGGCCACACCT
+
ffffffffffffffffffffffffffffffffffffffffffffffffffffffffffffffffffffffffffffffffffffffffffffffffffffffffffffffffffffffffffffffffffffffffffffffffffffff
@cA01~tA01_NC000019.10_11994_11914_1_0_0_0_0:0:0_0:0:0_b2/2
AAACATTCTTAGTTCAAGGAAGAGGCTCTGCCTCAAATGCTGGGAATGAGATGGGGAGAATGACAAGACAACTGTAGAGAGATGGAGAGCACACTGGGTACACAGGAAACTAAGGAGGAACAAGGAGCATGTTTTTGATACTCACAGCCC
+
ffffffffffffffffffffffffffffffffffffffffffffffffffffffffffffffffffffffffffffffffffffffffffffffffffffffffffffffffffffffffffffffffffffffffffffffffffffff
@cA01~tA01_NC000019.10_57817_57698_1_0_0_0_0:0:0_1:0:0_b3/2
AGATAAGAGAGTGTTGGCCATGAACAATCCTCAAAGATTTCCACTGAGTGGAGGACAGACACCCTCATTTCCTCACCTCTCTCCTGTCTCATGTTCTAGGAAACCCTTCAAATAGTTGGCCTTCACCCACTGAACCAAGCTCCAAAACCG
+
ffffffffffffffffffffffffffffffffffffffffffffffffffffffffffffffffffffffffffffffffffffffffffffffffffffffffffffffffffffffffffffffffffffffffffffffffffffff
@cA01~tA01_NC000019.10_145503_145596_0_1_0_0_0:0:0_0:0:0_b4/2
TGCGTACGTCACCTCCTGAGGGTCTTGTTCATCAGAGTCCTGGAGAGAGGGAAATGCTGAGTGAGGGAGGGTGCTCACATTTTTCAGGACTATTAGGGATAAGACTGTATCCGTGAGGCTGGGCCGAGGAGGACCTACCTGCCTATTCAC
+
ffffffffffffffffffffffffffffffffffffffffffffffffffffffffffffffffffffffffffffffffffffffffffffffffffffffffffffffffffffffffffffffffffffffffffffffffffffff
@cA01~tA01_NC000019.10_42104_42274_0_1_0_0_0:0:0_0:0:0_b5/2
AAAGGTGCCAAGAACTCACAATCAGGAAAGGACAGTCTTTTCAATAAACAGTGCAGGGAAACCTGGACATCGACATGCAGAGGAATGAAACTGCACCTCTGCCTGTCACTATACACAAAAATCAAATGAAAATGGATTAAAGATGTGAGT
+
ffffffffffffffffffffffffffffffffffffffffffffffffffffffffffffffffffffffffffffffffffffffffffffffffffffffffffffffffffffffffffffffffffffffffffffffffffffff
@cA01~tA01_NC000019.10_46443_46654_0_1_0_0_0:0:0_0:0:0_b6/2
CAAGTGAAATGGAGAATTGTGGGCTAAGCAAAGGAGTGTGTTTTCTCTCCAGCAGGCAGTGGGGACCTTAGACATTTGTAAGCAAGAGAGAGGCACATTCAGATTTGTGGTGTGAGGAAGAGCGATGCCCTAAGATGCAGACTCACGCCT
+
ffffffffffffffffffffffffffffffffffffffffffffffffffffffffffffffffffffffffffffffffffffffffffffffffffffffffffffffffffffffffffffffffffffffffffffffffffffff
@cA01~tA01_NC000019.10_8851_8978_0_1_0_0_0:0:0_0:0:0_b7/2
GCCCTGTCTGCCATCCTGCGCCCTGACCCCGCCCTTACACCCATGCTGTGTGTTCTGTCTCGGCATCTGTCCATGCTTCTCTCCATCATCAGCAGGAAGCTCCTCAGCTATGGCTCTAGGATCACAAGACATGGGACAGGCATGGTGTTT
+
ffffffffffffffffffffffffffffffffffffffffffffffffffffffffffffffffffffffffffffffffffffffffffffffffffffffffffffffffffffffffffffffffffffffffffffffffffffff
@cA01~tA01_NC000019.10_21387_21227_1_0_0_0_0:0:0_0:0:0_b8/2
GTCATCCTGCAATGTTGGTCAGATGTCAGGTTTCAGCACTTCCTTCTGCACAGAGAAGGGAAGTTTAAGGACACTTTGCACCTCATTGGAGAGCACCATGATGGGGTCTCCAAGGCCAACTTCTCCATCGGTCCCATGATGCAAGACCTT
+
ffffffffffffffffffffffffffffffffffffffffffffffffffffffffffffffffffffffffffffffffffffffffffffffffffffffffffffffffffffffffffffffffffffffffffffffffffffff
@cA01~tA01_NC000019.10_12466_12316_1_0_0_0_0:0:0_0:0:0_b9/2
TTCATTAATTTCTTTCTGAGATGTGTTTTTTTTCTACATCTAAATCAATACCTGGCAGAGGAGCGATAGACACATGAGGGGTGGTGCAAATGAAGGGACCTAGTATAATATAATATACAAGACTGTGGATGGGGGCTCACACCTGTAACC
+
ffffffffffffffffffffffffffffffffffffffffffffffffffffffffffffffffffffffffffffffffffffffffffffffffffffffffffffffffffffffffffffffffffffffffffffffffffffff
@cA01~tA01_NC000019.10_117963_118155_0_1_0_0_1:0:0_0:0:0_ba/2
TTCATAACTTTCTGCATATTTCTATCTATTATCTATCAATCCATCTATTTATCTATTCGGTGCCTATCTACAAATTCTCTACCTGTCATCTATATCTATATATCATCTATTTATCTATCAATTGTCTATCCGTCAATCATCTATTATCTA
+
ffffffffffffffffffffffffffffffffffffffffffffffffffffffffffffffffffffffffffffffffffffffffffffffffffffffffffffffffffffffffffffffffffffffffffffffffffffff
@cA01~tA01_NC000019.10_114393_114162_1_0_0_0_0:0:0_0:0:0_bb/2
CCCAGGAAGGGGCTGGCTATCAAGACTCACAGCCCAGTGGGGGCAGCAAGGAAGGCCTTGTTTGCCTGCAAATGGATCTTCCATCATGATCTTTCTTTCCAGGGTTCTTCTTGCTGCAGGGGGCCTGGCCACAGGAGGGTAAGTCCTTCT
+
ffffffffffffffffffffffffffffffffffffffffffffffffffffffffffffffffffffffffffffffffffffffffffffffffffffffffffffffffffffffffffffffffffffffffffffffffffffff
@cA01~tA01_NC000019.10_88016_87797_1_0_0_0_0:0:0_0:0:0_bc/2
ATTTTTAAGTCAGGTAGTGTGATGCTCCTGTTTTCTCCTTATACCTTGAAGTCTCAAGATAGTTGGTGTCACCTACAATGATTATGGAGAATGGGATGCCAGGACTCCCAGGGCCCAACATTAGATAATAGAATGTTGGCCATGAACCAA
+
ffffffffffffffffffffffffffffffffffffffffffffffffffffffffffffffffffffffffffffffffffffffffffffffffffffffffffffffffffffffffffffffffffffffffffffffffffffff
@cA01~tA01_NC000019.10_24561_24756_0_1_0_0_0:0:0_0:0:0_bd/2
AAATTAGTACAGCCTTTACGGAGAAAAGTGTGGAAGTCCTTTAAAGAACTAAAAAGAGGTTGGGTGAGGTGGATCATGCCTGTAATCCCGGCACTTTGGGAGACCGAGGCGGGCACCTCAGTTGAGGTCATGAGTTTGAGAGCAGCCCAG
+
ffffffffffffffffffffffffffffffffffffffffffffffffffffffffffffffffffffffffffffffffffffffffffffffffffffffffffffffffffffffffffffffffffffffffffffffffffffff
@cA01~tA01_NC000019.10_36246_36352_0_1_0_0_0:0:0_0:0:0_be/2
CAATTATTCTTCCCACCACAGCACCCATTTCCCTGTATTCAATCCCCCTTTACCCCAAATATAGTCAGGGCCTGGGTGATGGGACCCTCAAGGACACGCCCACCAGAAGCTCTGGGATTCAGGAGGTGGGAAAGGAGAATCCAAGACAGG
+
ffffffffffffffffffffffffffffffffffffffffffffffffffffffffffffffffffffffffffffffffffffffffffffffffffffffffffffffffffffffffffffffffffffffffffffffffffffff
@cA01~tA01_NC000019.10_37037_37223_0_1_0_0_0:0:0_0:0:0_bf/2
ACACCCTGTTCCTGGTCGGGACTGGGAGCCACTCTTGCCATGCCTGTGCCTTCTCCATGGTGCCAGCTTCCATAGGCTGGCTCCTGGTGCTGGTTTGAGGAGTATCAACCCCTCCCTATGTGGATGGAGCCTGGTGGTGGCATCATCATC
+
ffffffffffffffffffffffffffffffffffffffffffffffffffffffffffffffffffffffffffffffffffffffffffffffffffffffffffffffffffffffffffffffffffffffffffffffffffffff
@cA01~tA01_NC000019.10_27089_27194_0_1_0_0_0:0:0_0:0:0_c0/2
CTTTGAGGAAGGAGGAAGGGGAACAGGAGCCAAGGAACTGGGAGCCTTTAGAAGCTGGGATAAGTGAGAAGCAGATTCTTGCCTGGAATCCTCAGAGGGAAGGCAGCCTTGCTGTCACCTTGATTTTAGCCCAGTAAGATGCACTTCCTA
+
ffffffffffffffffffffffffffffffffffffffffffffffffffffffffffffffffffffffffffffffffffffffffffffffffffffffffffffffffffffffffffffffffffffffffffffffffffffff
@cA01~tA01_NC000019.10_146038_145936_1_0_0_0_0:0:0_0:0:0_c1/2
CAAAACCAGGTTGCCAGATCCAATGAACCAGCAGCTGGAATCTGAAGGCATCAGTCTGCATCTTAGGGGATCGCTCTTCCTCACACCACGAATCTGAACATGCCTCTCTCTTGCTTACAAATGCCTAAGGTCGCCACTGCCTGCTGCAGA
+
ffffffffffffffffffffffffffffffffffffffffffffffffffffffffffffffffffffffffffffffffffffffffffffffffffffffffffffffffffffffffffffffffffffffffffffffffffffff
@cA01~tA01_NC000019.10_81274_81082_1_0_0_0_0:0:0_0:0:0_c2/2
TCCGGCTATATTTGTGTTTCTAGTAGAGACAGGGTTTCGCCATGTTGGCCAGGCTGGTCTCGAACTCCAGACCTCAGGTGATCCACCCGCTTCGCCCTCCCAAAGTGCTAGATTTCAGGCTGAGACACCACACCCAGCCTGTACATTGAC
+
ffffffffffffffffffffffffffffffffffffffffffffffffffffffffffffffffffffffffffffffffffffffffffffffffffffffffffffffffffffffffffffffffffffffffffffffffffffff
@cA01~tA01_NC000019.10_121768_121630_1_0_0_0_0:0:0_0:0:0_c3/2
GGCTGAGGTTGCAGTGAACCGAGATTGCACCTCTGCACTCCAGCCTGGGTGACAGAGCGAGACTCCATCTCAAAAGAAAAAATAAAAAAAATTGGATGTAAATGCATGGATTATATCTGTGTTCTTCATTCTGCTCCGTTGTTCTATGTG
+
ffffffffffffffffffffffffffffffffffffffffffffffffffffffffffffffffffffffffffffffffffffffffffffffffffffffffffffffffffffffffffffffffffffffffffffffffffffff
@cA01~tA01_NC000019.10_56018_56185_0_1_0_0_0:0:0_0:0:0_c4/2
CACTGCACTCCAGCCTGGGTGAGAAGAGCAAAACTCCATCTCAAAATAAAATGAAATAAAATAAAATGGCTTTTAGCTGCAAGACAGGCAAAAGAAATGCTGGCAAGGTGGTAGAGAAAGGAGAACCCTGGTACCCTGTTGGGAGGAGTG
+
ffffffffffffffffffffffffffffffffffffffffffffffffffffffffffffffffffffffffffffffffffffffffffffffffffffffffffffffffffffffffffffffffffffffffffffffffffffff
@cA01~tA01_NC000019.10_121613_121537_1_0_0_0_0:0:0_0:0:0_c5/2
ACTAAAAATATAAAAATTAGCTGAGCATGGTGGTCAGCACCTGTAATACTACTACTCAGGAGTTTGAGGCAAGAGAATTGATTGAACCCAGGAGGCTGAGGTTGCAGTGAACCGAGATTGCACCTCTGCACTCCAGCCTGGGTGACAGAG
+
ffffffffffffffffffffffffffffffffffffffffffffffffffffffffffffffffffffffffffffffffffffffffffffffffffffffffffffffffffffffffffffffffffffffffffffffffffffff
@cA01~tA01_NC000019.10_83302_83469_0_1_0_0_0:0:0_0:0:0_c6/2
GGGTCGTGGCTGTGGTTCCCCCACCTCTTCTGGCAGAATGACAGCAGCCACACTGCAGCCCCTACCGTCATGGAAACGCTGGAGGGTGTGAGTTACCCTCTTGTCCTCAGAGGACCTGCTGTTCCTAACACTGCTACCCTTCCCTCCTCT
+
ffffffffffffffffffffffffffffffffffffffffffffffffffffffffffffffffffffffffffffffffffffffffffffffffffffffffffffffffffffffffffffffffffffffffffffffffffffff
@cA01~tA01_NC000019.10_99654_99511_1_0_0_0_0:0:0_0:0:0_c7/2
CACAGGTTAGAAGTTTCATTTCTGTTTTACCTCCACAAAGTGTTCCTACCAGAAGAACCCAAGGACACCCATATTTCTGACCTGAGTTGGGCCCTGTGGCCTCAGGCCTTGTGCCACCTACAGATGCCGTGTTTATTCTGACACCTCTGC
+
ffffffffffffffffffffffffffffffffffffffffffffffffffffffffffffffffffffffffffffffffffffffffffffffffffffffffffffffffffffffffffffffffffffffffffffffffffffff
@cA01~tA01_NC000019.10_88712_88560_1_0_0_0_0:0:0_0:0:0_c8/2
TCAGCCACTGCCCCATGCTCAGACTGTGCAGTGTGGAACCTTTTCCTATGTTGCCATAACAAATTTCCACAAGCTTCGTGGATGGAAACCACATTTTTAAAAAATATCTCATGGTGCTGTAGCTCAGAAGTATGAAATGCATCATCTCAC
+
ffffffffffffffffffffffffffffffffffffffffffffffffffffffffffffffffffffffffffffffffffffffffffffffffffffffffffffffffffffffffffffffffffffffffffffffffffffff
@cA01~tA01_NC000019.10_91931_92106_0_1_0_0_0:0:0_0:0:0_c9/2
GATTGTCTCTCATTTCTTGGTTGCCAGGCAACCACATAAAACACCTCTTTAAGACAAGCACCCACGAGGCGGGAGACCCAGCTTTCTCCTGCTTTCTCCGTTATAGTTTTCATAATAACAATAGAATGTGCTGATGATACAACTGCTATT
+
ffffffffffffffffffffffffffffffffffffffffffffffffffffffffffffffffffffffffffffffffffffffffffffffffffffffffffffffffffffffffffffffffffffffffffffffffffffff
@cA01~tA01_NC000019.10_113015_112883_1_0_0_0_0:0:0_0:0:0_ca/2
TGGAGTGGAGATATGGGCCTGGAGGTGGAGATATGGGCCTGGAGTGGAGTTATGGGCCTGGAGTGAAGTTATGGGCCTGGAGGTGGAGATATGGGCCTGGAGTGGAGATATGGGACTAGAGTGGAGATACGGGCCTGGAGGTGGAGATCT
+
ffffffffffffffffffffffffffffffffffffffffffffffffffffffffffffffffffffffffffffffffffffffffffffffffffffffffffffffffffffffffffffffffffffffffffffffffffffff
@cA01~tA01_NC000019.10_89662_89757_0_1_0_0_0:0:0_1:0:0_cb/2
CCTTGTTGCTCCTTAGTTTCCTGTGTACCCAGTGTGCTCTCTGTCTCTCCACAGTCGTCTTGTCATTCTCCCCATGTCATTCCCAGCATTTCAGGCAGAGCCTCTTCCTTCCCCATAACATTGTTTTCACCTTTGTGCCTTCACGGCTGA
+
ffffffffffffffffffffffffffffffffffffffffffffffffffffffffffffffffffffffffffffffffffffffffffffffffffffffffffffffffffffffffffffffffffffffffffffffffffffff
@cA01~tA01_NC000019.10_75484_75537_0_1_0_0_0:0:0_0:0:0_cc/2
ATACATTTTTTTGTACATTTCAAAAATGTTCCCAAACTAATTCTCCAAAGCAATAAATGTTTGTGTGTATTGCTGGGTAGGTTATGTATACAAGGAAAGGAAGCATAGTGAGTCTGATTTGGCAGAGGAAACATATGTGGAAATTATATC
+
ffffffffffffffffffffffffffffffffffffffffffffffffffffffffffffffffffffffffffffffffffffffffffffffffffffffffffffffffffffffffffffffffffffffffffffffffffffff
@cA01~tA01_NC000019.10_93799_93591_1_0_0_0_0:0:0_0:0:0_cd/2
TGTTCCACCTTTCCTCAGACTATTTTTCAGCCTTCTGGCATCAGCAAACCTTATAAAATTTTTTTGATTTCAGTGTAGTTCTCTCCTCTTCAAATAAACATGTCTGCCTTCATTCTTTAGGTGACTCTTTTTTTGGCTGAAAGTTTCCAG
+
ffffffffffffffffffffffffffffffffffffffffffffffffffffffffffffffffffffffffffffffffffffffffffffffffffffffffffffffffffffffffffffffffffffffffffffffffffffff
@cA01~tA01_NC000019.10_81920_82068_0_1_0_0_0:0:0_0:0:0_ce/2
TCCCTTTTTGTCTCTCTGTAACGTGTGCTTTTTTTCTCCCTGTGTTGTTTGTGTGTCTTTCTTTCTCTCTCTCATTTGAGGAAAAAATATCAGACTGATAACATCCTCCAACTTGATACTGGAATATTGCAATAACTGAAGGTTGAAATC
+
ffffffffffffffffffffffffffffffffffffffffffffffffffffffffffffffffffffffffffffffffffffffffffffffffffffffffffffffffffffffffffffffffffffffffffffffffffffff
@cA01~tA01_NC000019.10_48888_48756_1_0_0_0_0:0:0_1:0:0_cf/2
TAGGCATCTCGTGTTCGGGAGGTTGGATCTCAGACGTGTTTTGAGTTGGTCATAGTGAAGGACACTAGGTGTCAAATTCTAGCGAGAACAATTTCCAGGAAGCCGTGTTCCGCTCTTGAGCGAGCACCCTCTGGGCCTCATGCAAGGTAG
+
ffffffffffffffffffffffffffffffffffffffffffffffffffffffffffffffffffffffffffffffffffffffffffffffffffffffffffffffffffffffffffffffffffffffffffffffffffffff
@cA01~tA01_NC000019.10_62059_62273_0_1_0_0_0:0:0_0:0:0_d0/2
CAGGGGACATGGGGATACAGTTCAGAATCAGGCAACGGTCTGTGAGTTGAAGGCAGGGACAGGGAGTCTGGTGCCCTCTCTAGAAAGTCCTGCCTCTGTGGCTGCTGCCTTGGGCCAGGGACCATCCTGTTTGTGAGGAACACACACCTG
+
ffffffffffffffffffffffffffffffffffffffffffffffffffffffffffffffffffffffffffffffffffffffffffffffffffffffffffffffffffffffffffffffffffffffffffffffffffffff
@cA01~tA01_NC000019.10_55675_55518_1_0_0_0_0:0:0_0:0:0_d1/2
CTTTTAGCTCCTGTATATGGGTGAGAAATGGGAATCTTTTTAATGACCTCCAGTTCCATCCATGTGGCTGCAAATGACAGGATGTTATTCTTTCTATGGATGAGTAGTCTCCACTGTGCGTATGTACTACATTCTCTCTATCCATTCACC
+
ffffffffffffffffffffffffffffffffffffffffffffffffffffffffffffffffffffffffffffffffffffffffffffffffffffffffffffffffffffffffffffffffffffffffffffffffffffff
@cA01~tA01_NC000019.10_39506_39369_1_0_0_0_0:0:0_0:0:0_d2/2
GAGTCAGAGAGAATAAAACAATCCAAAAAGGGAAAACATATCTAGAGGTGTGGAAGCGAGGTCAGAGACCTAGAGAGACAGAGAAGGTGGAAGGAGGAAATAGACATGAAGAGAGATGGGGTGGAGGGTGAGAGAGAGAGAGAGAGAGAG
+
ffffffffffffffffffffffffffffffffffffffffffffffffffffffffffffffffffffffffffffffffffffffffffffffffffffffffffffffffffffffffffffffffffffffffffffffffffffff
@cA01~tA01_NC000019.10_85763_85591_1_0_0_0_0:0:0_0:0:0_d3/2
ACCCTCCTGCATGGCCTGCATGGAAGCTTGCAGTAAGGGCTCCGGGTACCCAGGCAGATGGAGAAAGTGGTCAGGACAGACCCAGAGGAGGGAGACTGGGCTCAGTTTGGGGAGATCAGAGGTTCCCTCAGCCCCTCAACCTTACCCATT
+
ffffffffffffffffffffffffffffffffffffffffffffffffffffffffffffffffffffffffffffffffffffffffffffffffffffffffffffffffffffffffffffffffffffffffffffffffffffff
@cA01~tA01_NC000019.10_99595_99735_0_1_0_0_0:0:0_1:0:0_d4/2
ATCTCTTAATCTCCTTCTTCTGGCTCATTTTGTGTGTGTTTATGTCTTTGCTTTTTGGTGTCCCTGATTTTTCTCTGTGTCTCTCAGCGATCCTATCATATGTGGGATTATTTGGAATATGAGCCTCAGAATACAGTCTGGGGACCCCAA
+
ffffffffffffffffffffffffffffffffffffffffffffffffffffffffffffffffffffffffffffffffffffffffffffffffffffffffffffffffffffffffffffffffffffffffffffffffffffff
@cA01~tA01_NC000019.10_101635_101836_0_1_0_0_0:0:0_0:0:0_d5/2
CAGCCACATGGATGGAACTGGAGGTCATTACAAAGATTCCCATTTCTCACCCACATGCAGGAGATAAAAGGTGGATCTCATGAAGGTGGAGAATACAATGGTGGACACCAGAGGCCAGGAAGGGAAGGGTGGAGGGTAACAAAAAAAAGA
+
ffffffffffffffffffffffffffffffffffffffffffffffffffffffffffffffffffffffffffffffffffffffffffffffffffffffffffffffffffffffffffffffffffffffffffffffffffffff
@cA01~tA01_NC000019.10_26694_26847_0_1_0_0_0:0:0_0:0:0_d6/2
GCTGAGTCAGCCAGGGTTGCTTCATGACCAACAGTAATTCATTCCTTGGCAAGTGGAACTTCTCTAAAACACCTCGCCCTCATCAGATGTTCCCTTCCCTTCCCTCTCTCAAGCCCCCAGGAATTTATCCTCCAGTTAGGAATGCAGGCA
+
ffffffffffffffffffffffffffffffffffffffffffffffffffffffffffffffffffffffffffffffffffffffffffffffffffffffffffffffffffffffffffffffffffffffffffffffffffffff
@cA01~tA01_NC000019.10_63802_63963_0_1_0_0_1:0:0_0:0:0_d7/2
CCAAAATCTGTAGATGCTCAAGCCTCTTATATGAAATGGCACAGCGTTTGCAAATAACCTATGCACATCCTCCTGTATACATGAAATCATCTCTAGATTACTTATAATTCCTGATACAGCCTACACACAGCTTCATTTGTGTCCATTCAA
+
ffffffffffffffffffffffffffffffffffffffffffffffffffffffffffffffffffffffffffffffffffffffffffffffffffffffffffffffffffffffffffffffffffffffffffffffffffffff
@cA01~tA01_NC000019.10_114662_114766_0_1_0_0_0:0:0_0:0:0_d8/2
TTGGTGCCTAGGGCTAAAGGAAGGACCCATCCCACAAAGACAAGGTGTCTCCGTACAACAAAAGTGTCAGCTGAGAACTTTGAGCAAGTGCTGAGTAAGAGACTCCTACTAGATTTTAATACTGTAAGATTACTGACATAAAACAACACA
+
ffffffffffffffffffffffffffffffffffffffffffffffffffffffffffffffffffffffffffffffffffffffffffffffffffffffffffffffffffffffffffffffffffffffffffffffffffffff
@cA01~tA01_NC000019.10_73256_73408_0_1_0_0_0:0:0_1:0:0_d9/2
GGCGGCACTGCACTCCAGCCTGGGTGACAGTGGAAGACTCCATTTCAAAAAGAAAAAAAGAAAAAGTGAAACATATAACAGGTGTTGGCAAGGATGCAGAGAAAAGGAAACTCTTATACACTGTTGGCCGGTATGTAAATTAGTATAGCC
+
ffffffffffffffffffffffffffffffffffffffffffffffffffffffffffffffffffffffffffffffffffffffffffffffffffffffffffffffffffffffffffffffffffffffffffffffffffffff
@cA01~tA01_NC000019.10_57251_57162_1_0_0_0_0:0:0_0:0:0_da/2
TGGGCTGGGCTTGGTGGCTAACACCTGCAATTTCAGCACTTTGGGAGCCCGAGGTGGGTGGATCACCTGAGGCCAGGAGTTCAAGATTAGTCTGGCCAACGTGATGAAACATCGTCTCCACTAAAAATATAAAAATTAGCTGAGCATGGT
+
ffffffffffffffffffffffffffffffffffffffffffffffffffffffffffffffffffffffffffffffffffffffffffffffffffffffffffffffffffffffffffffffffffffffffffffffffffffff
@cA01~tA01_NC000019.10_87352_87505_0_1_0_0_1:0:0_0:0:0_db/2
ATCTGGAAAGGACAGTCATTTCAATAAATGGTGCAGGGAAAACTGGATATCTACATGCAGAGGGATGAAACTGCACCTCTACCTCTCACCATACACAAAAATCAGATGAAAATGGATTAATGACTTAAGACCTGAATCCATTAAATGTCT
+
ffffffffffffffffffffffffffffffffffffffffffffffffffffffffffffffffffffffffffffffffffffffffffffffffffffffffffffffffffffffffffffffffffffffffffffffffffffff
@cA01~tA01_NC000019.10_8367_8486_0_1_0_0_2:0:0_0:0:0_dc/2
GTCACAGCTCTCCTCACACCTGAGCTGAGAACTCACTCCCCTGCTCTATGACTTAATGCTCTCTTTCTCTCTCTCACCCTCCACCCCCATCTCTCTTCATGTCTATTTCCTCCTTCCACCTTCTCTGTCTCTCTAGGTCTCTGACCTCAC
+
ffffffffffffffffffffffffffffffffffffffffffffffffffffffffffffffffffffffffffffffffffffffffffffffffffffffffffffffffffffffffffffffffffffffffffffffffffffff
@cA01~tA01_NC000019.10_38433_38278_1_0_0_0_0:0:0_0:0:0_dd/2
CAGAGGACAGACACAGGGGCCATACCGGGAGTTAGAAAAGACAGAAGGAGTTAAAGGAGACAGACAGACAGACATGTCCCAGAGAGAGGTGTCCCTCCATGCTGACTTTGCTCAGAGACCTGGCACAGGTTAGAAGTTTCATTTCTGTTT
+
ffffffffffffffffffffffffffffffffffffffffffffffffffffffffffffffffffffffffffffffffffffffffffffffffffffffffffffffffffffffffffffffffffffffffffffffffffffff
@cA01~tA01_NC000019.10_41137_41012_1_0_0_0_1:0:0_0:0:0_de/2
TCACTTCGATATATTGATTTACTTTCCTTTGGATATAAACCCAGTAGTGAAATTGCTGGATACTATGAAAGTTCTCTTTTTAGTTTTTCGTTTGTTGTTTTGTTTTTGTTTTTGAGACAGTTTCCCTCTGTGCCCAGGCTGGAGTACAAG
+
ffffffffffffffffffffffffffffffffffffffffffffffffffffffffffffffffffffffffffffffffffffffffffffffffffffffffffffffffffffffffffffffffffffffffffffffffffffff
@cA01~tA01_NC000019.10_117180_117320_0_1_0_0_0:0:0_0:0:0_df/2
TGAGGCCACAGGGCCCAACTCAGGTCAGAAATATGGGTGTCCTTGGGTTCTCCTGGTAGAGAACACTTTGTGGAGGTAAAACAGAAATGAAACTTCTAACCTGTGCCAGGTCTCTGAGCAAAGTCAGCATGGAAGGACACCTCTGTCTGG
+
ffffffffffffffffffffffffffffffffffffffffffffffffffffffffffffffffffffffffffffffffffffffffffffffffffffffffffffffffffffffffffffffffffffffffffffffffffffff
@cA01~tA01_NC000019.10_111826_111713_1_0_0_0_0:0:0_0:0:0_e0/2
GAGTTGGTCATAGTGAAGGACGCGAGGTGTCAATTCTAGTGAGAGCAATTTCCAGGAAGCCATGTTCTGCTCTTGAGCGAGCACCCACTGGGCCTCATGCAAGGTAGAAAAAGCCTGCGTACGTCACCCTCCCATGATGTGGTCAACATG
+
ffffffffffffffffffffffffffffffffffffffffffffffffffffffffffffffffffffffffffffffffffffffffffffffffffffffffffffffffffffffffffffffffffffffffffffffffffffff
@cA01~tA01_NC000019.10_70074_69962_1_0_0_0_0:0:0_0:0:0_e1/2
CCCCAATGTCTCTTGATGGGAGGCATTTTCCACCCTAGATGTTTTTTGCTCTCTCCACACCTTGGAGACTCAGTGGGGGAGTCTTCTCTGGGGACTCGGGGAGGGCCTCCCTGGGACTCGCAGGATTTCCAAGCTAGATGACAACATGAC
+
ffffffffffffffffffffffffffffffffffffffffffffffffffffffffffffffffffffffffffffffffffffffffffffffffffffffffffffffffffffffffffffffffffffffffffffffffffffff
@cA01~tA01_NC000019.10_99636_99438_1_0_0_0_0:0:0_2:0:0_e2/2
AGGAGACACTCAAACAGACAGACATGTCCCAGAGAGAGGTGTCCTTCCATGCTGACTTTGCTCAGAGACCTGGCACAGGTTAGAAGTTTCATTTCTGTTTTACCTCCACAAAGTTTTCCTACCAGAAGAACCCAAGGACACCCATATTTC
+
ffffffffffffffffffffffffffffffffffffffffffffffffffffffffffffffffffffffffffffffffffffffffffffffffffffffffffffffffffffffffffffffffffffffffffffffffffffff
@cA01~tA01_NC000019.10_36029_36315_0_1_0_0_3:0:0_0:0:0_e3/2
TTCAATCCCCCTTTACCCCAAATATAGTCAGGGCCTGGGTGATGGGACCCTCAAGGACACGCCCACCAGAAGCTCTGGGATTCAGGAGGTGGGAAAGGAGAATCCAAGACAGGAGCCCTCTGACCTGTGGCCATGATCACCAGGGTGTTG
+
ffffffffffffffffffffffffffffffffffffffffffffffffffffffffffffffffffffffffffffffffffffffffffffffffffffffffffffffffffffffffffffffffffffffffffffffffffffff
@cA01~tA01_NC000019.10_38354_38489_0_1_0_0_0:0:0_0:0:0_e4/2
CTGGAGACCACAAGTTCACACAGCATACAGGAGTTGGTGTTCTGGGGCCATGATATCCTGGGACGGTTACTCTCCATTACATGGAAGGCAGAGGTGTCAGAATAAACACGGCATCTGTAGGTGCCACAAGGCCTGAGGCCACAGGGCCCA
+
ffffffffffffffffffffffffffffffffffffffffffffffffffffffffffffffffffffffffffffffffffffffffffffffffffffffffffffffffffffffffffffffffffffffffffffffffffffff
@cA01~tA01_NC000019.10_138680_138536_1_0_0_0_0:0:0_0:0:0_e5/2
TAGAAGAATAATTGCCAATCTGACATCCTTCTCAGGAAAAATGCAGTGTTTTTTCTGCCTGCATTCCTAACTGGAGGATAAATTCCCGGGGGCTTGAGAGAGGGAAGGGAAGGGAACATCTGATGAGGGTGGGTGTTTTAGAGAAGTTCC
+
ffffffffffffffffffffffffffffffffffffffffffffffffffffffffffffffffffffffffffffffffffffffffffffffffffffffffffffffffffffffffffffffffffffffffffffffffffffff
@cA01~tA01_NC000019.10_77847_77733_1_0_0_0_0:0:0_0:0:0_e6/2
GACATTTGAACACAAACTATGTAAGTGAGGGAGTCGATTTGAAAGGGAGAAGAGCAAGTTCAAACACATTCAGGTGAGGTCATGCTTTACATGTTTTAATTGAAATGATCCATCTTGGGAGTAGATCAATAACTGAGATGGTGCCAGGAA
+
ffffffffffffffffffffffffffffffffffffffffffffffffffffffffffffffffffffffffffffffffffffffffffffffffffffffffffffffffffffffffffffffffffffffffffffffffffffff
@rand_0_0_0_0_1_1_0:0:0_0:0:0_e7/2
TCCCGAGTTACCATCTCATTGAGGGGTCGGCCTTCGTTCGGCAAGGTTGCCAAGAGTCGTCTCTGGTACATATCAAGAGCCAAACTCGGTCCGCGTTACACATGGTGTACCGCCGAGATATCAATAAGGGTGATGCGCCTGCTACCGCTG
+
ffffffffffffffffffffffffffffffffffffffffffffffffffffffffffffffffffffffffffffffffffffffffffffffffffffffffffffffffffffffffffffffffffffffffffffffffffffff
@cA01~tA01_NC000019.10_74669_74511_1_0_0_0_1:0:0_0:0:0_e8/2
TTAGAGCATAGTTTGAAGTCAGATAGCGTGATGCCTCCAGGTTTCTACATTCACCTAGAATTGCTTTCTCTATTAGGATCTTTTTTGGTTCTGTATGAATTTTAGGATTGCTTTTTCTAATTCTGTGAAAACTGGTGTTACTATTTTCAT
+
ffffffffffffffffffffffffffffffffffffffffffffffffffffffffffffffffffffffffffffffffffffffffffffffffffffffffffffffffffffffffffffffffffffffffffffffffffffff
@cA01~tA01_NC000019.10_116269_116136_1_0_0_0_0:0:0_1:0:0_e9/2
TAATTAAAGAAACCAAACAAAGAGAAGGTTGGCTACACCGAGATCAGCAAGGGTGGGATGATGATGCCACCACCAGGCTCCATCCACATAGGGAGGGGTTGATATTCCTCAAATCAGCACGAGGAGCCAGCCTATGGAAACTGGCACCAT
+
ffffffffffffffffffffffffffffffffffffffffffffffffffffffffffffffffffffffffffffffffffffffffffffffffffffffffffffffffffffffffffffffffffffffffffffffffffffff
@cA01~tA01_NC000019.10_112923_112685_1_0_0_0_1:0:0_0:0:0_ea/2
TGGGCCTGGAGTGGAGTTATGGGCCTGGAGTGAAGTTATGGGCCTGGAGGTGGAGATATGGGCCTGGAGTGGAGATATGGGACTAGAGTGGAGATAGGGGCCTGGAGGTGGAGATCTGGGCCTGGAGTGGAGATATGGCCCTGGAGTGGA
+
ffffffffffffffffffffffffffffffffffffffffffffffffffffffffffffffffffffffffffffffffffffffffffffffffffffffffffffffffffffffffffffffffffffffffffffffffffffff
@cA01~tA01_NC000019.10_34842_34703_1_0_0_0_0:0:0_0:0:0_eb/2
GAGGTGGAGTTACGGGCCTTCAGTAGAGATATGGGCCTGGGGTGGAGATATGGGCTTGGGGTGGAGATCTGGGCCTGGAGTGGAGATATGGGCCTGGAGGTGGAGTTACTGGCCTTCAGTAGAGATATGGGCCTGGTGTGGAGATATGGG
+
ffffffffffffffffffffffffffffffffffffffffffffffffffffffffffffffffffffffffffffffffffffffffffffffffffffffffffffffffffffffffffffffffffffffffffffffffffffff
@cA01~tA01_NC000019.10_84441_84233_1_0_0_0_0:0:0_0:0:0_ec/2
CCAGCAACCCCCTGGTGATCATGGTCACAGGTCAGAGGGCTCCTGTCTGGGCTTCTCCTTGTCCCACCTCCTGAGTCCCAGAGCTTCTGGTGGGGGTGTCCACCAGAGTCCGATCATCCAGGCCCCAACTATATTTGGGGTAAAGGGGGA
+
ffffffffffffffffffffffffffffffffffffffffffffffffffffffffffffffffffffffffffffffffffffffffffffffffffffffffffffffffffffffffffffffffffffffffffffffffffffff
@cA01~tA01_NC000019.10_42938_42859_1_0_0_0_0:0:0_1:0:0_ed/2
TGAGATCAGGTAGTGTGATGCTCCTGTTTTCTCTTTATACCTTGAAGTCTCAAGACAGTAGCCGTCACAAACAAAAATTACGGAAAAAAGGATCCCAGGACTCCCAGGGCCCAATATTAGATAACAGAGTGTTGGCCATGAACCAACCTC
+
ffffffffffffffffffffffffffffffffffffffffffffffffffffffffffffffffffffffffffffffffffffffffffffffffffffffffffffffffffffffffffffffffffffffffffffffffffffff
@cA01~tA01_NC000019.10_6566_6736_0_1_0_0_0:0:0_0:0:0_ee/2
TGACATCTGACCAACATTGCAGGATGACCGTCTCTCCTGATTTCACCAGGGGACCTGGGTGGGCCAGGAGGGAAGGTTTTCTGTGGACTCCTAAGAAGAGAGGTTGTGAGTTCAGAAGGCGTCTCCCTTTCTCATCCCATTCATGGGACC
+
ffffffffffffffffffffffffffffffffffffffffffffffffffffffffffffffffffffffffffffffffffffffffffffffffffffffffffffffffffffffffffffffffffffffffffffffffffffff
@cA01~tA01_NC000019.10_119380_119210_1_0_0_0_0:0:0_0:0:0_ef/2
TTCCTGGCCTCTCACCCACACAGAGATGTCATCACCAGCAACCCCTACATCCTTTTCTTTTTGTTTGAAAAAATATTCATTGAGGTTAAATATACCTATATAGCTTACCACTTTTAACATTTTTTTTTTTTTGAGGTGGAGTCTAGCTCT
+
ffffffffffffffffffffffffffffffffffffffffffffffffffffffffffffffffffffffffffffffffffffffffffffffffffffffffffffffffffffffffffffffffffffffffffffffffffffff
@cA01~tA01_NC000019.10_85509_85357_1_0_0_0_0:0:0_0:0:0_f0/2
TGCTTCGGCTCTTTCCATGGATCTCCCTACGAGTGGTCAGACCCGAGTGACCCACTGCCTGTTTCTGTCACAGGTGAGGAAAGCCAATGTCTGTCCCATGTCCTATGGTCCTAGAGCCTTAGCTGAGGAGCTTCCTGCTGATGATGGAGA
+
ffffffffffffffffffffffffffffffffffffffffffffffffffffffffffffffffffffffffffffffffffffffffffffffffffffffffffffffffffffffffffffffffffffffffffffffffffffff
@rand_0_0_0_0_1_1_0:0:0_0:0:0_f1/2
ATAAGCTTACCTGACTGGCAGTATACGAACTTCTAATTAGATTAAGAGTCTAATTCTACCATGCAACACTTAATGACGGAGCCATAACTATTGTCAACTAAGCCAATTACCGTAATTGTCGAATGGCAGACTAACGTTTAGCTATTGGAA
+
ffffffffffffffffffffffffffffffffffffffffffffffffffffffffffffffffffffffffffffffffffffffffffffffffffffffffffffffffffffffffffffffffffffffffffffffffffffff
@cA01~tA01_NC000019.10_122774_122605_1_0_0_0_0:0:0_0:0:0_f2/2
GCCCCATGCTCAGGTTGTGCAGTGTGGAAGCTTTTCCTATTGTTGCCATAACAAATTTCCACAAGATTCGTGGGTGAAAACAAAACGGTTATTTAATTATCTTACAGTGCTCTAGCTCAAAGCATGAAGTGCATCTCACTGGGCTAAAAT
+
ffffffffffffffffffffffffffffffffffffffffffffffffffffffffffffffffffffffffffffffffffffffffffffffffffffffffffffffffffffffffffffffffffffffffffffffffffffff
@cA01~tA01_NC000019.10_33306_33217_1_0_0_0_0:0:0_1:0:0_f3/2
TGTTATTATAGGCTATTTGCTTTATTTTTTCTTGAGGCGGAGTCTTGCTCTGTCGCCCAGGCTGGACTGCAGTGACACAATCTCAGCTCACTGCAACCTCCGCCTCCCAGGTTCAAGCGATTCTCGTGCCTCAGCCTCTTGAGTAGCTGG
+
ffffffffffffffffffffffffffffffffffffffffffffffffffffffffffffffffffffffffffffffffffffffffffffffffffffffffffffffffffffffffffffffffffffffffffffffffffffff
@cA01~tA01_NC000019.10_104388_104566_0_1_0_0_0:0:0_0:0:0_f4/2
CTCTGTTACGGCAAGGCTCTTGCTCTGCTGAGTCAGCCAGGGTTGCTTCATGACCAACAGTAATTCATTCCTTGGCAAGTGGAACTTCTCTAAAACACCTCGCCCTCATCAGATGTTCCCTTCCCTTCCCTCTCTCAAGTCCCCAGGAAT
+
ffffffffffffffffffffffffffffffffffffffffffffffffffffffffffffffffffffffffffffffffffffffffffffffffffffffffffffffffffffffffffffffffffffffffffffffffffffff
@cA01~tA01_NC000019.10_79755_79901_0_1_0_0_0:0:0_0:0:0_f5/2
GTGGCACAATCTCGGTGTACTGCAACCTCTGCCTCCTGGGTTCAAGCGATTCCCCTGCCTCAGTCTCCAGAGTAGCTGGGACTACAAGTGTGCGCCACCAAACTCTGCTAATTTTTGTATTTTTAGTAGGGATGGGGTTTCACCATATTG
+
ffffffffffffffffffffffffffffffffffffffffffffffffffffffffffffffffffffffffffffffffffffffffffffffffffffffffffffffffffffffffffffffffffffffffffffffffffffff
@cA01~tA01_NC000019.10_39002_39040_0_1_0_0_0:0:0_0:0:0_f6/2
TCACTTGTCTATCTATCCATCAATCATCTGTTATCTATATCTATGTATCATCTCTCTCTCTATGACTTCTGTCTGCCTCTCTATCTCTATGTATTATCTATCTGTCTTCATCATCATCATCTCTATGTCTCATCTATTAATGAATCAATC
+
ffffffffffffffffffffffffffffffffffffffffffffffffffffffffffffffffffffffffffffffffffffffffffffffffffffffffffffffffffffffffffffffffffffffffffffffffffffff
@cA01~tA01_NC000019.10_85940_85815_1_0_0_0_0:0:0_0:0:0_f7/2
TTTGAAAAAATGCTGATTGAGGTTAAATATACCTATATAATTTATCAACTTTACCATTTTTAAGTGTAAAATCTAGGGATCATAAATACCTTTATATGCTGTGTGCGGTGGCTCATGCCTGTAATCTCAGCATTTTGAGACGCCAAGGCA
+
ffffffffffffffffffffffffffffffffffffffffffffffffffffffffffffffffffffffffffffffffffffffffffffffffffffffffffffffffffffffffffffffffffffffffffffffffffffff
@cA01~tA01_NC000019.10_102772_102634_1_0_0_0_0:0:0_0:0:0_f8/2
TTGTTTTGCCTGTCTTGCAGTAAAAGCCATTTTACTTTACTTTATTTTATTTATTTATTTATGTTGAGATGGAGTTTCACTCATAGTCTCCCAGGCTGGAGTGCAAGGGTGTGATCTCAGCTCACTGCAACCTCCGCCTCCCGCGTTCAA
+
ffffffffffffffffffffffffffffffffffffffffffffffffffffffffffffffffffffffffffffffffffffffffffffffffffffffffffffffffffffffffffffffffffffffffffffffffffffff
@cA01~tA01_NC000019.10_94217_94139_1_0_0_0_0:0:0_0:0:0_f9/2
AAAAGCAAAACTATGTTGAATGGACACAAATGAAGCTGTGTGTAGGCTGTATCAGGAATTATAAATAATCAAGGGATGATTTCATGTACACAGGAGGATGTGCATGGGTTATTTGCAAATGCTGTGCCATTTCATGTAAGAGGCTTGAGC
+
ffffffffffffffffffffffffffffffffffffffffffffffffffffffffffffffffffffffffffffffffffffffffffffffffffffffffffffffffffffffffffffffffffffffffffffffffffffff
@cA01~tA01_NC000019.10_146502_146683_0_1_0_0_0:0:0_0:0:0_fa/2
TGGAACTTTGTGGATTTTTTCTCTGAATATTTTTGATTTATATTTGGTTCAATAAACACCTGTAAACCCCACAGATATGGAGGAGCGACTGTATATTTATAGTATGAAAGATGATGTGTTGACATGTGTCCCTGTGGAGATGAGACTAAC
+
ffffffffffffffffffffffffffffffffffffffffffffffffffffffffffffffffffffffffffffffffffffffffffffffffffffffffffffffffffffffffffffffffffffffffffffffffffffff
@cA01~tA01_NC000019.10_11685_11921_0_1_0_0_1:0:0_0:0:0_fb/2
AATCCAAGGGCTGTGAGTATCAAAAACATGCTCCTTGTTCCTCCTTAGTTTCCTGTGTACCCAGTGTGCTCTCCATCTCTCTACAGTTGTCTTGTCATTCTCCCCATCTCATTCCCAGCATTTGAGGCAGAGCCTCTTCCTTGAACTAAG
+
ffffffffffffffffffffffffffffffffffffffffffffffffffffffffffffffffffffffffffffffffffffffffffffffffffffffffffffffffffffffffffffffffffffffffffffffffffffff
@cA01~tA01_NC000019.10_51179_51341_0_1_0_0_0:0:0_0:0:0_fc/2
TCCTGGACTTCCTCCACCTTCAAAGCTGATGGAGACTCCCATTATGCTGCTGTAATCCCCACTCCCCTCTTCCTCCTCCTTTCATGTGGACCCCTGTGACTACACTGAGCCCATCAGGACAGTCCAGGCTGTCTCCCCATCTCAAGGTCA
+
ffffffffffffffffffffffffffffffffffffffffffffffffffffffffffffffffffffffffffffffffffffffffffffffffffffffffffffffffffffffffffffffffffffffffffffffffffffff
@cA01~tA01_NC000019.10_23477_23290_1_0_0_0_0:0:0_0:0:0_fd/2
TCTGTCTCATGTCCTATGATCCTAGAGCCTTAGCTGAGGAGCTTCCTGCTGATGATGGAGAGAAGCATGGACAGATGCAGAGAGAAGACGAAGCTTGGGTGTGAGGGAGGGATCAGGGCACAGGATGGCAGACAGGGCACCTCCAAACCC
+
ffffffffffffffffffffffffffffffffffffffffffffffffffffffffffffffffffffffffffffffffffffffffffffffffffffffffffffffffffffffffffffffffffffffffffffffffffffff
@cA01~tA01_NC000019.10_104749_104611_1_0_0_0_1:0:0_0:0:0_fe/2
GGGCGAGGTGTTTTAGAGAAGTTCCACTTGCCAAGGAATGAATTACTGTTGGTCATGAAGCAACCCTGGCTGACTCAGCAGAGCAAGAGCCTTGCCGTAACAGAGAACAGAGCTCATGCACGCACACTTCGACTCACTGACTCATTCAGC
+
ffffffffffffffffffffffffffffffffffffffffffffffffffffffffffffffffffffffffffffffffffffffffffffffffffffffffffffffffffffffffffffffffffffffffffffffffffffff
@cA01~tA01_NC000019.10_28871_28779_1_0_0_0_0:0:0_0:0:0_ff/2
CTTATTATAGCATAATATACAAGTCTGTGAACAGTGGCTCACGCCTGTAACCTAGCACTGCAGGAGGCCAAGGTGGGTGGATTCCATGAAGTCAGGAGTTCCAGACCAGCCTGGCCAACGTGGTGAAACCCTATCTCTACTAAAAATACA
+
ffffffffffffffffffffffffffffffffffffffffffffffffffffffffffffffffffffffffffffffffffffffffffffffffffffffffffffffffffffffffffffffffffffffffffffffffffffff
@cA01~tA01_NC000019.10_15428_15710_0_1_0_0_0:0:0_0:0:0_100/2
CCGGAAGCCTTAGGCAAGAAAAGAGTCCCATTGAAGAAACCATGAGGGCAGACATGTTTACTTGAAGAATAGAAAACTACATTGAAATTATAAAAAAAATTTATAAGTTTTACTGCTGACAGAAGGCTGAAAGATACTCTGAGGAAAGGT
+
ffffffffffffffffffffffffffffffffffffffffffffffffffffffffffffffffffffffffffffffffffffffffffffffffffffffffffffffffffffffffffffffffffffffffffffffffffffff
@cA01~tA01_NC000019.10_102034_102201_0_1_0_0_0:0:0_0:0:0_101/2
CTACTAGGGAGGCTGAGTCAGGACAATCATTTGAACCTAGGAGGCACAGGTTGCAATGAGCCAAGATCTCACCACTTAGACTCCAGCTTGGACTAAGGAGGGAAACTCTTTCTCAAAAAAGAAAAAAAAAAAAAGAGAACTTTCATAGTG
+
ffffffffffffffffffffffffffffffffffffffffffffffffffffffffffffffffffffffffffffffffffffffffffffffffffffffffffffffffffffffffffffffffffffffffffffffffffffff
@cA01~tA01_NC000019.10_97773_97972_0_1_0_0_0:0:0_0:0:0_102/2
ACCTCTCATGTGGACCCTTGTGATTACACTGAGCCCAGTGGGACAGTCCAGGCTGTCTCCCCATCTCAAGGTCAACTCATCAACAACCTGAGCTCCACCTTCCCCTTCAGTCCCCTGCCCTGTAACATAAATAGTCACAGGCTCCAGGGA
+
ffffffffffffffffffffffffffffffffffffffffffffffffffffffffffffffffffffffffffffffffffffffffffffffffffffffffffffffffffffffffffffffffffffffffffffffffffffff
@cA01~tA01_NC000019.10_97252_97024_1_0_0_0_0:0:0_1:0:0_103/2
CTAGGAACAGCAGGTCCTCTGAGGACAAAGGTGTAACTCACACCCTCCAGCGTTTCCGTGATGGTAGGGGCTGCAGTGTGGGTGCGGTCTTTCTACCAGAAAAGGTGAGGAAACCACAGCCATGGCCCTGACATTCCAAATCCTCTGATG
+
ffffffffffffffffffffffffffffffffffffffffffffffffffffffffffffffffffffffffffffffffffffffffffffffffffffffffffffffffffffffffffffffffffffffffffffffffffffff
@cA01~tA01_NC000019.10_24515_24715_0_1_0_0_0:0:0_0:0:0_104/2
TAAAGAACTAAAAAGAGGTTGGGTGAGGTGGATCATGCCTGTAATCCCGGCACTTTGGGAGACCGAGGCGGGCACCTCAGTTGAGGTCATGAGTTTGAGAGCAGCCCAGCCAACATGGGGAAACCCCATCTATACTAAAAAAAACAAAAA
+
ffffffffffffffffffffffffffffffffffffffffffffffffffffffffffffffffffffffffffffffffffffffffffffffffffffffffffffffffffffffffffffffffffffffffffffffffffffff
@cA01~tA01_NC000019.10_135807_135705_1_0_0_0_0:0:0_0:0:0_105/2
AACAGACAAGAAAAATTAGCCAAGCATGCCGGCATGCACCTGTAGTCCTAGCTACTTGGGAGGCTGAGGCAGGAGAAGCACTTAAAGCCAGGAGGCAGAGGTTGCACTGAGCCGAGATCATGCCACTGCACTGCAGCCTGGGAGACAGAG
+
ffffffffffffffffffffffffffffffffffffffffffffffffffffffffffffffffffffffffffffffffffffffffffffffffffffffffffffffffffffffffffffffffffffffffffffffffffffff
@cA01~tA01_NC000019.10_99102_98893_1_0_0_0_1:0:0_0:0:0_106/2
TCTAGGAAACCACAGAAAACCTTCCCTCCTGGCCCACCCAGGTCCCCTGGTGAAATCAGGAGAGAGAGTCATCCTGCAATGTTGGTCAGATATCATGTTTGAGCACTTCTTTCTGCACAAAGAGGGGATCTCTAAGGACCCCTCACGCCT
+
ffffffffffffffffffffffffffffffffffffffffffffffffffffffffffffffffffffffffffffffffffffffffffffffffffffffffffffffffffffffffffffffffffffffffffffffffffffff
@cA01~tA01_NC000019.10_116440_116259_1_0_0_0_1:0:0_0:0:0_107/2
GAGCCAGCCTATGGAAACTGGCACCATGGAGAAGGCACAGACATGGCAAGAGTGGCTCCCAGTCCCCACCAGGAACAGGGTGTGTGGACACTGGTGCCTGCCTTACTGATCAGTTCATACCTCCTGCCAAGGATTCCAATTCGTCCAAAA
+
ffffffffffffffffffffffffffffffffffffffffffffffffffffffffffffffffffffffffffffffffffffffffffffffffffffffffffffffffffffffffffffffffffffffffffffffffffffff
@cA01~tA01_NC000019.10_144805_145036_0_1_0_0_0:0:0_0:0:0_108/2
ATCCTGCCAGTGAGGAACACACACCCGCGTGCTCCCATCCTGCTTCCCCACATGGCCCTGAGCTCTCTGGCCTCTGCTTCGTGAGACTTACTCTTTTTGTTGGAGCACCAGCGATAAAGGAGAAAGAAGAGGAGGAGGATGAAGAGGAAG
+
ffffffffffffffffffffffffffffffffffffffffffffffffffffffffffffffffffffffffffffffffffffffffffffffffffffffffffffffffffffffffffffffffffffffffffffffffffffff
@cA01~tA01_NC000019.10_87627_87477_1_0_0_0_0:0:0_0:0:0_109/2
CTGGAGCATTTCTCCAGTGTTTCCTTTTAGACATTTAATGGATTCAGGTCTTAAGTCATTAATCCATTTTCATCTGATTTTTGTGTATGGTGAGAGGTAGAGGTGCAGTTTCATCCCTCTGCATGTAGATATCCAGTTTTCCCTGCACCA
+
ffffffffffffffffffffffffffffffffffffffffffffffffffffffffffffffffffffffffffffffffffffffffffffffffffffffffffffffffffffffffffffffffffffffffffffffffffffff
@cA01~tA01_NC000019.10_127961_127804_1_0_0_0_0:0:0_0:0:0_10a/2
ACCATGTCCACATAACCCCATCTGTTCTCCATTGGGTTCTCAGCCCTGGACTCTGAGCTTCTGGAAGCAGAATGGAGCCTGATTTGTCTCTGAGACTCCAATTTCCATCCAAAGATACAGCACATAGGAGGCTCCAAGGATCGTGAATCA
+
ffffffffffffffffffffffffffffffffffffffffffffffffffffffffffffffffffffffffffffffffffffffffffffffffffffffffffffffffffffffffffffffffffffffffffffffffffffff
@cA01~tA01_NC000019.10_50755_50664_1_0_0_0_0:0:0_0:0:0_10b/2
TTCCTTTAGCCCTGGGCACCAAGGTGTGATAGCAGCCATAGAAACTTGGAAAGCGAGGAGAATCTTCAGAGCACAGGGAGGGAGGGGCGGCTCCACATCCTCCTCTCTAAGGCGGTGCCTCCTTCTCCCCACGGTGGTCAGGACAAGCCC
+
ffffffffffffffffffffffffffffffffffffffffffffffffffffffffffffffffffffffffffffffffffffffffffffffffffffffffffffffffffffffffffffffffffffffffffffffffffffff
@cA01~tA01_NC000019.10_94825_94843_0_1_0_0_0:0:0_0:0:0_10c/2
AATCAATTTCCCCAGCACTTTGGAAGCCGAGGTGAGTGATCAACCGAGGTCAGGAGTTTGAGACCAGCCTGGCCAATATAGTGAAACCATGTCTCTGCTAAAAATACAAAAATTAGCCATGCCTGGTAGCAGGCACTTGTAATGCCAGCT
+
ffffffffffffffffffffffffffffffffffffffffffffffffffffffffffffffffffffffffffffffffffffffffffffffffffffffffffffffffffffffffffffffffffffffffffffffffffffff
@cA01~tA01_NC000019.10_58516_58282_1_0_0_0_0:0:0_0:0:0_10d/2
AGCCTTGCCGTAACAGAGAACAGAGCTCATGCACGCACACTTCGACTCACTGACTCATTCAGCCACGGCCCCATGCTCAGGCTGTGCAGTGTGGAACCTTTTCCTATTGTTGCCATAACAAATTTCCACAAGATTCGTGGGTGAAAACAA
+
ffffffffffffffffffffffffffffffffffffffffffffffffffffffffffffffffffffffffffffffffffffffffffffffffffffffffffffffffffffffffffffffffffffffffffffffffffffff
@cA01~tA01_NC000019.10_2799_2976_0_1_0_0_1:0:0_0:0:0_10e/2
TTCACGCAATTCTCGTGCCTCAGCCTCCTAAGTAGCTGGATTTACAGGCACCCACCATCACGCCCACCTAATTTTTGTACTTTTAGTAGAGAGGAGGTTTCTCCATGTTGGCCAGGCTGGTCTTGAACTCCTAACCTCAAGTGATCTGTC
+
ffffffffffffffffffffffffffffffffffffffffffffffffffffffffffffffffffffffffffffffffffffffffffffffffffffffffffffffffffffffffffffffffffffffffffffffffffffff
@cA01~tA01_NC000019.10_128136_128240_0_1_0_0_0:0:0_0:0:0_10f/2
TGAGATCATGCCACTGCACTCCAGCCTGGGTGAGAGAGTGAGACTGTCTCAAAAAAAAAAAAAAAATAGCATAGCAATTGCATAGAACCCATGCACATCCTCCTGTATACATGAAATCATCCCTTGATTACTTATAATTCCTGACACAGC
+
ffffffffffffffffffffffffffffffffffffffffffffffffffffffffffffffffffffffffffffffffffffffffffffffffffffffffffffffffffffffffffffffffffffffffffffffffffffff
@cA01~tA01_NC000019.10_70607_70730_0_1_0_0_0:0:0_1:0:0_110/2
TCACTAATTCATACATTCCTTCATTCATTCATTCACTCATTCCATCATTCACTCATTCATTCATTCTCTCATTCATTCATTCATGTTCTGCCTCTCTCTCCCACCCCACAGCAATGTGAGCATCATGAACCCAGGAGCTTGGCCGTGCTG
+
ffffffffffffffffffffffffffffffffffffffffffffffffffffffffffffffffffffffffffffffffffffffffffffffffffffffffffffffffffffffffffffffffffffffffffffffffffffff
@cA01~tA01_NC000019.10_33085_33282_0_1_0_0_0:0:0_0:0:0_111/2
AGTGAAACCGTGTCTCTGCTAAAAATCCAAAAATTAGCCATGCCTGGTGGCAGGCACCTGTAACGCCAGCTACTCAAGAGGCTGAGGCACGAGAATCGCTTGAACCTGGGAGGCGGAGGTTGCAGTGAGCTGAGATTGTGTCACTGCAGT
+
ffffffffffffffffffffffffffffffffffffffffffffffffffffffffffffffffffffffffffffffffffffffffffffffffffffffffffffffffffffffffffffffffffffffffffffffffffffff
@cA01~tA01_NC000019.10_112360_112422_0_1_0_0_0:0:0_1:0:0_112/2
CAGATCTCCACCTCCAGGCCCCTATCTCCACTCTAGTCCCATATCTCCACTCCAGGCCCATATCTCCACCTCCAGGCCCATAACTTCACTCCAGGCCCATACCTCCACTGCAGACCCATATCTCCACTCCAGGCCCATATCTCCACTCCA
+
ffffffffffffffffffffffffffffffffffffffffffffffffffffffffffffffffffffffffffffffffffffffffffffffffffffffffffffffffffffffffffffffffffffffffffffffffffffff
@cA01~tA01_NC000019.10_76816_76980_0_1_0_0_1:0:0_0:0:0_113/2
AATCTGGATGAACAGAACAGAAAGAGTTAATGGAATATAAGATTCCAATTCTCTGGCATGAGAAAATAGACAAGGAAAGGAAGATTCATCTTCATCACATCTCAGACATGCTTGGACACAGGGTCCAAGCACAAAAGAGAAACACATACT
+
ffffffffffffffffffffffffffffffffffffffffffffffffffffffffffffffffffffffffffffffffffffffffffffffffffffffffffffffffffffffffffffffffffffffffffffffffffffff
@cA01~tA01_NC000019.10_49017_48802_1_0_0_0_0:0:0_0:0:0_114/2
TGGTCATAGTGAAGGACACTAGGTGTCAAATTCTAGCGAGAACAATTTCCAGGAAGCCGTGTTCCGCTCTTGAGCGAGCACCCACTGGGCCTCATGCAAGGTAGAAAGAGCCTGCGTACGTCACCCTCCCATGATGTGGTCAACATGTAA
+
ffffffffffffffffffffffffffffffffffffffffffffffffffffffffffffffffffffffffffffffffffffffffffffffffffffffffffffffffffffffffffffffffffffffffffffffffffffff
@cA01~tA01_NC000019.10_136409_136573_0_1_0_0_0:0:0_0:0:0_115/2
TAAAATGGCTTTTATCTGCAAGACAGGCAAAACAAATGCTGGCAAGATGGTAGAGAAAGGAGAACCCTGGTACCCTGTTGGTAGGAATGTAAATTAGTACAACTATTATGGAGAAAAGTATGGAAAATCTTTAAAAAACTAAAAGGAGGC
+
ffffffffffffffffffffffffffffffffffffffffffffffffffffffffffffffffffffffffffffffffffffffffffffffffffffffffffffffffffffffffffffffffffffffffffffffffffffff
@cA01~tA01_NC000019.10_45063_44915_1_0_0_0_0:0:0_0:0:0_116/2
AGCCACAGGAAGCACTCAGCTAAAGCACTGCATGACGTCCTCCTCCAGGAAGAACAGGAAGACAGCCCAGGCTGCTCTGGGACGTTCCTCCTGATCTCAGGACGTTGCTGTCTTAGTCCATTTTTGTTGCTCTAAAGGAACACTTGAGCC
+
ffffffffffffffffffffffffffffffffffffffffffffffffffffffffffffffffffffffffffffffffffffffffffffffffffffffffffffffffffffffffffffffffffffffffffffffffffffff
@cA01~tA01_NC000019.10_140452_140612_0_1_0_0_0:0:0_0:0:0_117/2
CCAGGGCTGAAGTCATTCTCCTGCTTCCTCCTCCAGAGTAGCTGGGATTACAGTCATGCACCACCATCATGCCTGTTTAATTTTTGTATTTTTAGTAGAGATAGGGTTTCTCCATGTTGGCCAGGCTGGTCTCGAACTCCTGACTTCATG
+
ffffffffffffffffffffffffffffffffffffffffffffffffffffffffffffffffffffffffffffffffffffffffffffffffffffffffffffffffffffffffffffffffffffffffffffffffffffff
@cA01~tA01_NC000019.10_75041_75137_0_1_0_0_0:0:0_0:0:0_118/2
AGGCATAGAAAGAACATACCTCAAAATAATAAAAGCCATAGATGACATATCTAGAGTCAACATCATACTGAACAGGAAAAGTTAAAAGCACTCCTCTGAGAACTGGCACAAGACAAGGACACGGACATCCACCACTTCCTATCAACATAG
+
ffffffffffffffffffffffffffffffffffffffffffffffffffffffffffffffffffffffffffffffffffffffffffffffffffffffffffffffffffffffffffffffffffffffffffffffffffffff
@cA01~tA01_NC000019.10_110249_110481_0_1_0_0_0:0:0_0:0:0_119/2
AGTCATATACGGTCATCCTTTACTATTCGTGGGTGATTGGTTTCAGGATCTCCACTCAGGTACCAAAATCTGCAGATGCTCAAGCCTCTTACATAAAATGACACAGCATTTGGATATAACCCATGCACATCCTCCTGTATACATGAAATC
+
ffffffffffffffffffffffffffffffffffffffffffffffffffffffffffffffffffffffffffffffffffffffffffffffffffffffffffffffffffffffffffffffffffffffffffffffffffffff
@cA01~tA01_NC000019.10_20137_20279_0_1_0_0_0:0:0_1:0:0_11a/2
CCTCAGCCTCCTGAGTCGCTAGGATTACATGCACCTGCCACCATGCCTGGCTTTCCTTGGGTTGTTTCTTAACTTGTCCTTGACCTGGGTTCCAGTGTTGGTTTCCTGTTGCTGCTGTAGAAAATTATCAGAAGCATGGCAGCCGGAGAG
+
ffffffffffffffffffffffffffffffffffffffffffffffffffffffffffffffffffffffffffffffffffffffffffffffffffffffffffffffffffffffffffffffffffffffffffffffffffffff
@cA01~tA01_NC000019.10_102785_102936_0_1_0_0_0:0:0_0:0:0_11b/2
AAACATAGAAATGGCGATCACGTATATGAAAAAGTACTCGGCATCACTCATCATCAGAGAAATGTAAATTACAATCGCGATGAGTTTTCATCTCATCCCATTAAAATGCCTTTTAGGCCGGTGGCTCACGCCTGTAATTCCGGCACTTCA
+
ffffffffffffffffffffffffffffffffffffffffffffffffffffffffffffffffffffffffffffffffffffffffffffffffffffffffffffffffffffffffffffffffffffffffffffffffffffff
@cA01~tA01_NC000019.10_28504_28724_0_1_0_0_0:0:0_0:0:0_11c/2
CTGACTTCATGGAATCCACCCACCTTGGCCTCCTGCAGTGCTAGGTTACAGGCGTGAGCCACTGTTCACAGACTTGTATATTATGCTATAATAAGTCTCTTCATTTCCACCACCACTCATATATCTGTCACTCCTTTGCCAGGTATTGAT
+
ffffffffffffffffffffffffffffffffffffffffffffffffffffffffffffffffffffffffffffffffffffffffffffffffffffffffffffffffffffffffffffffffffffffffffffffffffffff
@cA01~tA01_NC000019.10_123789_123594_1_0_0_0_0:0:0_0:0:0_11d/2
TCTCAGCAACCCAAAGTACTGGGATTACAGGCGTGAGCCACTTTGCCCAGCCAGAATTCAAAATAAATAATAGATAATGCTGAGTGTATAATTTTGGGTGACAGAGAAGGTCTCACTAATCAGATATTTGTGACATTAATGAAAAACACG
+
ffffffffffffffffffffffffffffffffffffffffffffffffffffffffffffffffffffffffffffffffffffffffffffffffffffffffffffffffffffffffffffffffffffffffffffffffffffff
@cA01~tA01_NC000019.10_24727_24457_1_0_0_0_0:0:0_1:0:0_11e/2
ACTTCGATATATTGATGTACTTTCCTTTGGATATAAACCCAGTAGTGAAATTGCTGGATACTATGAAAGTTCTCTTTTTAGTTATTCGTTTGTTGTTTTGTTTTTGTTTTTGAGACAGTTTCCCTCTGTGCCCAGGCTGGAGTACAAGTG
+
ffffffffffffffffffffffffffffffffffffffffffffffffffffffffffffffffffffffffffffffffffffffffffffffffffffffffffffffffffffffffffffffffffffffffffffffffffffff
@cA01~tA01_NC000019.10_134337_134254_1_0_0_0_0:0:0_0:0:0_11f/2
TAGAAGACACATATATAAATATATAGATACATAGATGATACATAGAGACTGACAGGCAGACAGAGAGGTAATAGAGAGAGAGAGAGATGATACATAGATACAGATAATACATAGATGATTGATGGATAGACAGATAGACAATTGATAGAT
+
ffffffffffffffffffffffffffffffffffffffffffffffffffffffffffffffffffffffffffffffffffffffffffffffffffffffffffffffffffffffffffffffffffffffffffffffffffffff
@cA01~tA01_NC000019.10_143362_143240_1_0_0_0_0:0:0_0:0:0_120/2
AGTTTCAGCTTTCTACCTATGGCTAGCCAGTTTTCCCAGCACCATTTATTAAATAGGGAATCCTTTCCCCATTGCTTGTTTTTCTCAGGTTTGTCAAAGATCACATAGTTGTAGATATGTGGCATTATTTCTGAGGGCTCTATTCTGTTC
+
ffffffffffffffffffffffffffffffffffffffffffffffffffffffffffffffffffffffffffffffffffffffffffffffffffffffffffffffffffffffffffffffffffffffffffffffffffffff
@cA01~tA01_NC000019.10_80892_80649_1_0_0_0_0:0:0_0:0:0_121/2
GAGATGTTGGTCAAAGGATGCAAAATTTCAGTTAGAAGAAATCGGTTCAAGAGATCTATTGTATGTCTTGGTGACTCCAGTTAATAGCAACATATGGTGTATTGAACATTACTAAGAGATTAGATTTTACATGTTCTCACCACACACACA
+
ffffffffffffffffffffffffffffffffffffffffffffffffffffffffffffffffffffffffffffffffffffffffffffffffffffffffffffffffffffffffffffffffffffffffffffffffffffff
@cA01~tA01_NC000019.10_95407_95514_0_1_0_0_0:0:0_1:0:0_122/2
GGCTGCGCCCCAGCTCAGCTCAGCAGCGCACAGGATGTTATTTGGCGCCCTGCCCATGCAGTTTACATGTTGACCACTTCATGGGAGGGTGACGTACGCAGGCTCTTTCTACCTTGCATGAGGCCCAGTGGGTGCTCGCTCAAGAGCGGA
+
ffffffffffffffffffffffffffffffffffffffffffffffffffffffffffffffffffffffffffffffffffffffffffffffffffffffffffffffffffffffffffffffffffffffffffffffffffffff
@cA01~tA01_NC000019.10_49206_49089_1_0_0_0_0:0:0_1:0:0_123/2
AGAGGGAGGGAGTGAGGGGATGGAGATCTGGGCCCAGAGGTGGAGATATAGGCCTGGAGGTGGAGTTATGGGCCTGGAGTGGAGATCTGGGCCTGGAGTGGATATATGGGCCTAGAGATGGGGTGATGGGCCTAGAAGTGGAGATCTGGG
+
ffffffffffffffffffffffffffffffffffffffffffffffffffffffffffffffffffffffffffffffffffffffffffffffffffffffffffffffffffffffffffffffffffffffffffffffffffffff
@cA01~tA01_NC000019.10_145801_145876_0_1_0_0_0:0:0_0:0:0_124/2
CGTGGTGTGAGGAAGAGCGATCCCCTAAGATGCAGACTGATGCCTTCAGATTCCAGCTGCTGGTTCATTGGATCTGGCAACCTGGTTTTGAGACAGGGCTGTTGTCTCCCTAGAAAACCCCCTCAAGACCTGACTGTGGTGCTCGTGGGC
+
ffffffffffffffffffffffffffffffffffffffffffffffffffffffffffffffffffffffffffffffffffffffffffffffffffffffffffffffffffffffffffffffffffffffffffffffffffffff
@cA01~tA01_NC000019.10_25177_25319_0_1_0_0_0:0:0_0:0:0_125/2
GAAATATAAGAAGCTCAAACAACTCAATAAAACAAACGATTTAATTGAAAAAGGAGCAAAACACATGAAATTTCCCCACATACTAAAAAGTGCTCAGTTTCACTCATCATCAGAGAAACACAAATTAAAATCAAAGTGAGTTTTCATCTC
+
ffffffffffffffffffffffffffffffffffffffffffffffffffffffffffffffffffffffffffffffffffffffffffffffffffffffffffffffffffffffffffffffffffffffffffffffffffffff
@cA01~tA01_NC000019.10_115417_115579_0_1_0_0_0:0:0_0:0:0_126/2
TTCATGGCTTATGGCCTTCATCCACCTTCAAAGCTGATGGAGTCTCCCACTACGCTGCTCTAATCCCCACTCTCCTCTTCCTCCTCCTTTCATGTGGACACTTGTGATTATACTGAGCCCACCGGGACAGTCCAGGCTGTCTCCCCATCT
+
ffffffffffffffffffffffffffffffffffffffffffffffffffffffffffffffffffffffffffffffffffffffffffffffffffffffffffffffffffffffffffffffffffffffffffffffffffffff
@rand_0_0_0_0_1_1_0:0:0_0:0:0_127/2
AATGGACATATTAACACGCAACCAGACTCCAGAAGTCAACGGCGTCATGCCCATACGCTCGGGTAAATTTGACTGCGGGAACCGTAATGCAACTCGCAACCTGGAAGCGAGACCTACTCCCCAGGTGGCTTTAAGTTTTACGCTCGTGCA
+
ffffffffffffffffffffffffffffffffffffffffffffffffffffffffffffffffffffffffffffffffffffffffffffffffffffffffffffffffffffffffffffffffffffffffffffffffffffff
@rand_0_0_0_0_1_1_0:0:0_0:0:0_128/2
CCTATTCAGAGACCGCATGCGGCGACTCAGCGCGCTATGAGAGGGTTCCGGACCGGTGGCACCATTCCGACGCTATGCTCTACCATAAATGCCTTAAAAGAGGTCTGCTCATAGTTCTAAGCCGTACTAGTTGCTGTCAGCCAGTTTGCA
+
ffffffffffffffffffffffffffffffffffffffffffffffffffffffffffffffffffffffffffffffffffffffffffffffffffffffffffffffffffffffffffffffffffffffffffffffffffffff
@cA01~tA01_NC000019.10_121823_121992_0_1_0_0_0:0:0_0:0:0_129/2
GGGTTCCAAAAGCGGATATAAGAGGGTCCTGTACTCACCGGTTTTGGAGCTTGGTTCAGTGGGTGAAGGCCAACTATTTGAAGGGTTTCCTAGAACATGAGACAGGAGAGAGGTGAGGAAATGAGGGTGTCTGTCCTCTACTCAGTGGAA
+
ffffffffffffffffffffffffffffffffffffffffffffffffffffffffffffffffffffffffffffffffffffffffffffffffffffffffffffffffffffffffffffffffffffffffffffffffffffff
@cA01~tA01_NC000019.10_134981_135148_0_1_0_0_0:0:0_0:0:0_12a/2
CCTGACCATGGGCCTCCATGCAGGCCATGCAAGAGGGTTTGGAGGTGCCCTGTCTGCCATCCTGCACCCTGACCCCCCCCTCACACCCAGTCTTCGTGTTCTCTCTGCATCTGTCCATGCTTCTCCCCATCATCGGCAGGAAGCTCCTCA
+
ffffffffffffffffffffffffffffffffffffffffffffffffffffffffffffffffffffffffffffffffffffffffffffffffffffffffffffffffffffffffffffffffffffffffffffffffffffff
@cA01~tA01_NC000019.10_70334_70188_1_0_0_0_0:0:0_0:0:0_12b/2
GTCAGTGGATCCCTGAGGGGACAGAGGCTCAGCACTGAAGGCTGAGAAGGATCTGCCACTTCGCTCAGTGGCCTCAAGCCAGACATCTTCCCTACAGACTTGCAGTGATTCTCCATCAGCATTTAGGGCTGTGGCCACCAACCTGGGTGT
+
ffffffffffffffffffffffffffffffffffffffffffffffffffffffffffffffffffffffffffffffffffffffffffffffffffffffffffffffffffffffffffffffffffffffffffffffffffffff
@cA01~tA01_NC000019.10_29807_29945_0_1_0_0_0:0:0_0:0:0_12c/2
CTGTGGCTCCACAGTACAAAACCCAGGCTGGGCTGCTCTCTGGCTTCCCCCAGCTACACTGCAAATGGGGTGACTCCATATGTCCCGAGTAGCTTTTCTGAGCCTTGAGGGACTGGCTCACATTGAAATGTAGGTTTCTGTTGTCACTCG
+
ffffffffffffffffffffffffffffffffffffffffffffffffffffffffffffffffffffffffffffffffffffffffffffffffffffffffffffffffffffffffffffffffffffffffffffffffffffff
@cA01~tA01_NC000019.10_58217_58108_1_0_0_0_0:0:0_0:0:0_12d/2
AATGCAATGTTTGTTCTACCTGCATTCCTAACTGGAGGATAAATTCCTGGAGACTTGAGAGAGGGAAGGGAAGGGAACATCTGATGAGGGCAAGGTGTTTTAGAGAAGTTCCACTTGCCAAGGAATGAGCTCCTGTAGGTCATGAAGCAA
+
ffffffffffffffffffffffffffffffffffffffffffffffffffffffffffffffffffffffffffffffffffffffffffffffffffffffffffffffffffffffffffffffffffffffffffffffffffffff
@cA01~tA01_NC000019.10_642_800_0_1_0_0_0:0:0_0:0:0_12e/2
GTTTTGAATACAAAGTTTGCTGTCATTCTTGTATTTCTTCTTCTGTTTTTTATTTATTTATTTTTGACAGAATATCTTGCCGTCTCACCCAGGCTGGAGTGCAGTGGCATGATCTTGGCTCACTGCAACCTCTGCCTTCCAGGTTTCAGC
+
ffffffffffffffffffffffffffffffffffffffffffffffffffffffffffffffffffffffffffffffffffffffffffffffffffffffffffffffffffffffffffffffffffffffffffffffffffffff
@cA01~tA01_NC000019.10_91040_91167_0_1_0_0_0:0:0_0:0:0_12f/2
TGGGAGGTGTTTAGAGTCTTCTCTGGGAAGACTGGACTGGGATTGATACACAGTGAATGTGCTTTACAGTTTCTACATCCACAACCCTCTTGACTCAAACAAATTACATTCTCCAAGAAAAGGAAAAAACAGTGACATTGAAATCAACAT
+
ffffffffffffffffffffffffffffffffffffffffffffffffffffffffffffffffffffffffffffffffffffffffffffffffffffffffffffffffffffffffffffffffffffffffffffffffffffff
@cA01~tA01_NC000019.10_7380_7575_0_1_0_0_0:0:0_0:0:0_130/2
TGGGCTTTTGTTCTCAGTAATCCTATAACATGTGGTGCTATTTGAATATGAGCCTCAGAATCCAGTATGGGGACTCCAGGAACTCACAGCATACAGGGGTTGGTGTTCTGCTCCCTCACCTGGGGCCATGGTGTCCTGGGACGATGACAG
+
ffffffffffffffffffffffffffffffffffffffffffffffffffffffffffffffffffffffffffffffffffffffffffffffffffffffffffffffffffffffffffffffffffffffffffffffffffffff
@cA01~tA01_NC000019.10_135481_135621_0_1_0_0_0:0:0_0:0:0_131/2
CAGCCTCCCAAGTAGCTAGGACTACAGGTGCATGCCGGCATGCTTGGCTAATTTTTCTTGTCTGTTTAGTAAAGATGAATTTCCCGCATGTTGGCCAGGCTGATCTCGAGTCCCTGATCTTAAATGATCCACCTTTCTTGGCCTCTCAAA
+
ffffffffffffffffffffffffffffffffffffffffffffffffffffffffffffffffffffffffffffffffffffffffffffffffffffffffffffffffffffffffffffffffffffffffffffffffffffff
@cA01~tA01_NC000019.10_119199_119038_1_0_0_0_1:0:0_0:0:0_132/2
CACCTCCAAACCCTCCTGCATGGCCTGCATGGAGGCCTCCGATTAGGGCTCCAGAAACCCAGGCAGATGTAGAAAGCGGTCAGGAGAGACCCAGAGAAGGGGAGACTGGGCTCAGTTTGGGGAGATCAGAGGTTCCCTCAGCCCCTCAAC
+
ffffffffffffffffffffffffffffffffffffffffffffffffffffffffffffffffffffffffffffffffffffffffffffffffffffffffffffffffffffffffffffffffffffffffffffffffffffff
@cA01~tA01_NC000019.10_40031_39921_1_0_0_0_0:0:0_0:0:0_133/2
CCCATGGCTGTCCCATGTCCTATGATCCTAGAGCCTTAGCTGAGGAGCTTCCTGCTGAGGATGGAGAGAAGGATGAACAGATGCAGAGAGAAGACGAAGCTTGGGTGTGAGGGAGGGATCAGGGCACAGGATGGCAGACAGGGCACCTCC
+
ffffffffffffffffffffffffffffffffffffffffffffffffffffffffffffffffffffffffffffffffffffffffffffffffffffffffffffffffffffffffffffffffffffffffffffffffffffff
@cA01~tA01_NC000019.10_65492_65606_0_1_0_0_0:0:0_0:0:0_134/2
GACTGAATTCGTTAAACCCAAGACGAGAGCGACACTGAAGAGCCACATGTTCTCCTTCAGACACCACAGGGCTGGGCCAGGCAGAGAGGAAGGGCTTGTCCTGACCACCTGGGGGAGAAGGAGGCGCCACCTTAGAGAGGAGGATGTGGC
+
ffffffffffffffffffffffffffffffffffffffffffffffffffffffffffffffffffffffffffffffffffffffffffffffffffffffffffffffffffffffffffffffffffffffffffffffffffffff
@cA01~tA01_NC000019.10_147412_147533_0_1_0_0_0:0:0_0:0:0_135/2
ATATTTTGGGTCTGTTGGGTTAATAATATTTTGGGTCCATTGGGTTAACTTAAATTAATTTTATCTGTTTCTTGTTAGCTTTTTAATTTGGATACTAGCAAGTTTGAAAGAATGCATGTGGTTTGCATTATGTTTCTATAGGACAGAACT
+
ffffffffffffffffffffffffffffffffffffffffffffffffffffffffffffffffffffffffffffffffffffffffffffffffffffffffffffffffffffffffffffffffffffffffffffffffffffff
@cA01~tA01_NC000019.10_66054_66170_0_1_0_0_0:0:0_0:0:0_136/2
AAGCTGATGGAGACTTCCATTGCACTGCTCTAATCGCCACTCCCCTCTTCCTTCTCCTCTCATGTGCACCCTTGTGATTACACTGAGCCCAGCAGGACAGTCCAGGCTGTCTCCCCATCTCAAGGTCAACTCAACAACCTGAGCTCCATC
+
ffffffffffffffffffffffffffffffffffffffffffffffffffffffffffffffffffffffffffffffffffffffffffffffffffffffffffffffffffffffffffffffffffffffffffffffffffffff
@cA01~tA01_NC000019.10_143533_143358_1_0_0_0_2:0:0_0:0:0_137/2
GTGGCATTATTTCTGAGGGCTCTATTCTGTTCCATTGATCTATATCTCTGTTTTGGTACCAGTACCATGCTGTTTTGGTTACTGTAGCCTTGTAGTATAGTTTGAAGTCAGGCAGCATGATGCCTCCAGCTTTGTTCTTTTGGCTTAGGA
+
ffffffffffffffffffffffffffffffffffffffffffffffffffffffffffffffffffffffffffffffffffffffffffffffffffffffffffffffffffffffffffffffffffffffffffffffffffffff
@cA01~tA01_NC000019.10_59160_58988_1_0_0_0_0:0:0_1:0:0_138/2
CAGATGGTTAAATGGGAGGGCAGAAAATGAACGCACAAGTGGATCTATAAATCAATGGTCCATTGGGAAGCATCTGTGCATGAAATCTATTTTTTGTTTGTTCTTTTGTTTATTGAGACAGAGTCGCCCTCTGTCTTCCAGGCTACAGTG
+
ffffffffffffffffffffffffffffffffffffffffffffffffffffffffffffffffffffffffffffffffffffffffffffffffffffffffffffffffffffffffffffffffffffffffffffffffffffff
@cA01~tA01_NC000019.10_24156_24044_1_0_0_0_1:0:0_0:0:0_139/2
CATAAATACATTTATATATATATATATATATATATATATACACACACACACACATATATAAACATATATATATATATATATATATATATATATATATTTTTTTTTTTTTTTTTTTTTTTACCCTCCACCCTTTTATTCCTGGCCTCTGGA
+
ffffffffffffffffffffffffffffffffffffffffffffffffffffffffffffffffffffffffffffffffffffffffffffffffffffffffffffffffffffffffffffffffffffffffffffffffffffff
@rand_0_0_0_0_1_1_0:0:0_0:0:0_13a/2
CAGAGGATTGTTTGGTGAACAGGGCCTTAAGTGCCCTCTTTGGCGCGAACCTAGGTACGGAGTTAAATTATTCAGCGGCTGCAGCAAGGGCAGATTTTATTGGCTGTCTGGTACGGCCGTAAAGACTTGCCAGGACGATCTGAGCATAAC
+
ffffffffffffffffffffffffffffffffffffffffffffffffffffffffffffffffffffffffffffffffffffffffffffffffffffffffffffffffffffffffffffffffffffffffffffffffffffff
@cA01~tA01_NC000019.10_137592_137725_0_1_0_0_0:0:0_0:0:0_13b/2
GAGGTGCAATCTCAGCTCAATGCAACCTCCACTTCCTGGATTCAAGAAATTCTCTTGCTTCAAACTCCTGAGTAGTGGTATTACAGGCACTGATCACCATGCTCAGCTAATTTTTGTATTTTTAGTAGAGACGAGGTTTCACTCTGTTGG
+
ffffffffffffffffffffffffffffffffffffffffffffffffffffffffffffffffffffffffffffffffffffffffffffffffffffffffffffffffffffffffffffffffffffffffffffffffffffff
@cA01~tA01_NC000019.10_130269_130481_0_1_0_0_0:0:0_0:0:0_13c/2
AGTCTTCACAGAGCTTGACTCAGGAAAGGGAAAGAAAGGCCAGGGAGGGCGAGGTCAGAAATGTGGGCCGAGTATCCAAGGGTCCCCTCTTCCTAGTTTATGAGAGACTCCCCGACAGGACTTCCCTCCTGTTTCAGAAAAATCCTCTTA
+
ffffffffffffffffffffffffffffffffffffffffffffffffffffffffffffffffffffffffffffffffffffffffffffffffffffffffffffffffffffffffffffffffffffffffffffffffffffff
@cA01~tA01_NC000019.10_7550_7805_0_1_0_0_0:0:0_0:0:0_13d/2
TGCAATCCATCCTCACATCTTTATCTTTCCCTGTCTTTGTGCCCCTCCCTCAGGGCTCTGATTTTAGGGCTTTTCTCTGCTTCCTTCCATCATACGCTCCACTTCTCTGCCCTCTTTTTCTATCTCTTTATGTGTCTGTGAGTCTCTCAA
+
ffffffffffffffffffffffffffffffffffffffffffffffffffffffffffffffffffffffffffffffffffffffffffffffffffffffffffffffffffffffffffffffffffffffffffffffffffffff
@cA01~tA01_NC000019.10_60954_60732_1_0_0_0_0:0:0_0:0:0_13e/2
TTGGAATCAGAGATCAGCGACAGCACTAGCTCCTGCTCCCCTTTCCTACTAATTCACAGGAGGACAGGTGGTTTTGAAGCAATAGATGGCCGAGGGGGTGGTCCTTCCCCCAGCCTCTCGGGTAGAACAGCAGCCTAATATGTGTCTCCC
+
ffffffffffffffffffffffffffffffffffffffffffffffffffffffffffffffffffffffffffffffffffffffffffffffffffffffffffffffffffffffffffffffffffffffffffffffffffffff
@cA01~tA01_NC000019.10_119419_119256_1_0_0_0_0:0:0_0:0:0_13f/2
ACATCCTTTTCTTTTTGTTTGAAAAAATATTCATTGAGGTTAAATATACCTATATAGCTTACCACTTTTAACATTTTTTTTTTTTTGAGGTGGAGTCTAGCTCTGTCTCCTATGCTGGAATGCAGTGGCACAATCTCAGCTCACTGTAAC
+
ffffffffffffffffffffffffffffffffffffffffffffffffffffffffffffffffffffffffffffffffffffffffffffffffffffffffffffffffffffffffffffffffffffffffffffffffffffff
@cA01~tA01_NC000019.10_103715_103913_0_1_0_0_0:0:0_0:0:0_140/2
CGATGCCCACTGTCTTGAGACTTGAAGGTATAAAGAGAAAACAGGAGCATCACACTACCTGACTTAGAAATATGTTACAGAGCTGTAGTAAGCAAAACAGCATGACATTGGCATAAAGAAAGGCACATAAAAAATGAAACAGAATGGAGA
+
ffffffffffffffffffffffffffffffffffffffffffffffffffffffffffffffffffffffffffffffffffffffffffffffffffffffffffffffffffffffffffffffffffffffffffffffffffffff
@cA01~tA01_NC000019.10_139352_139515_0_1_0_0_0:0:0_0:0:0_141/2
GAGATCAGTTCAGCCCAGGAGGTGGAGGTTGCAGTGAGCCGAGATCATGCCACCGCACTCTAGCCTGGACGACAGAGCAAGGCTCCGTCTCAATAAACAAGTAGGTAAATACATAAATAAATAGATTTCATGCACAGATGCTTCTCAATA
+
ffffffffffffffffffffffffffffffffffffffffffffffffffffffffffffffffffffffffffffffffffffffffffffffffffffffffffffffffffffffffffffffffffffffffffffffffffffff
@cA01~tA01_NC000019.10_129628_129421_1_0_0_0_0:0:0_0:0:0_142/2
TTGAGTCTGGTCATAGTGAAGGATGCAAGGTGGCAATTGTAGTCACAACAATTTCCAGGAAGCCATGTTCCGCTCTTGAGCGAGCACCCACTGGGCCTCATGCAAGGTAGAAAGAGCCTGCGTACGTCACCCTCCCATGATGTGGTCAAC
+
ffffffffffffffffffffffffffffffffffffffffffffffffffffffffffffffffffffffffffffffffffffffffffffffffffffffffffffffffffffffffffffffffffffffffffffffffffffff
@cA01~tA01_NC000019.10_112078_112132_0_1_0_0_0:0:0_0:0:0_143/2
TATCTCCACCCTAGGCTCCTACCTCCCCTCCAGGTTCCTATCTCTCCTCCAGGTTCCTCTCTCCACTCCAGGTTCCTATCCCCACTCCAGGCCCATATCTCCACTCCAGGCCCAGATCTTCACTCCAGGCCCAGATCTCCACTCCAGGCG
+
ffffffffffffffffffffffffffffffffffffffffffffffffffffffffffffffffffffffffffffffffffffffffffffffffffffffffffffffffffffffffffffffffffffffffffffffffffffff
@cA01~tA01_NC000019.10_48178_48350_0_1_0_0_0:0:0_0:0:0_144/2
AACCCCACCTGTAAATTCTGGAGTTTTGTAGTTTAATCTAAAATTTGTCTCATGACCCAAGATTCCAGAGTCCCAACTCTGGAGTTTGTTTTCCGTCTGTCTCTCTCCCTCCCTCATTTTAAATTTTACAGAAATATCCAGTAACATAAT
+
ffffffffffffffffffffffffffffffffffffffffffffffffffffffffffffffffffffffffffffffffffffffffffffffffffffffffffffffffffffffffffffffffffffffffffffffffffffff
@cA01~tA01_NC000019.10_25841_25956_0_1_0_0_0:0:0_0:0:0_145/2
CACCACAGCCTCCTGGGTTCAATCAATTCTCTGGCCTCAAACTCCTGAGTAGTGGTATTACAGGTGCTGACCACCATGCTCAGCTAATTTTTATATTTTTAGTGGAGACAATGTTTCATCACGTCGGCCAGACTAATCTTGAACTCCTGG
+
ffffffffffffffffffffffffffffffffffffffffffffffffffffffffffffffffffffffffffffffffffffffffffffffffffffffffffffffffffffffffffffffffffffffffffffffffffffff
@cA01~tA01_NC000019.10_87899_87788_1_0_0_0_0:0:0_0:0:0_146/2
CTGTAACATATTTTTAAGTCAGGTAGTGTGATGCTCCTGTTTTCTCCTTATACCTTGAAGTCTCAAGATAGTTGGTGTCACCTACAATGATTATGGAGAATGGGATGCCAGGACTCCCAGGGCCCAACATTAGATAATAGAATGTTGGCC
+
ffffffffffffffffffffffffffffffffffffffffffffffffffffffffffffffffffffffffffffffffffffffffffffffffffffffffffffffffffffffffffffffffffffffffffffffffffffff
@cA01~tA01_NC000019.10_42214_42017_1_0_0_0_0:0:0_0:0:0_147/2
TATATTTCTAGTTATTAATCCCATCTCAGATGCATAGTTTGCACATATTTGCTCCCAATCTGTGGGTTGTCTCTTCACTTTGTTGGTTTATTTTTAGCGGTGCAGAAGTTGCTTAGTTTGAGGTAATCCCAATGGTCTATTTTTGCTTCG
+
ffffffffffffffffffffffffffffffffffffffffffffffffffffffffffffffffffffffffffffffffffffffffffffffffffffffffffffffffffffffffffffffffffffffffffffffffffffff
@cA01~tA01_NC000019.10_96168_96414_0_1_0_0_0:0:0_0:0:0_148/2
CTGTGCAGAGACTGAGCCTCCAGGCCCAGATCTCTACCTCCAGGCCTAGATCTACACAACAGGCCCAGATCTCCACTCCAGGTCCGTATCTCCACTCCAGGCCCATATCTCCTCTCCAGGCTGGTAAGTCCACTCCAGGCCCATATCTCC
+
ffffffffffffffffffffffffffffffffffffffffffffffffffffffffffffffffffffffffffffffffffffffffffffffffffffffffffffffffffffffffffffffffffffffffffffffffffffff
@cA01~tA01_NC000019.10_102065_101956_1_0_0_0_1:0:0_0:0:0_149/2
TAATGACCTCCAGTTCCATCCATGTGGCTGCAAATGACAGGATGTTATTGTTTCTATGGATGAGTAGTCTCCACTGTGTGTGTGTACCACAGTTCTCTATCCATTCACCCACTGATGGGCAGGTAGGTTGACTCCACATCTTGGCTACTG
+
ffffffffffffffffffffffffffffffffffffffffffffffffffffffffffffffffffffffffffffffffffffffffffffffffffffffffffffffffffffffffffffffffffffffffffffffffffffff
@cA01~tA01_NC000019.10_9633_9798_0_1_0_0_0:0:0_0:0:0_14a/2
ATCCTGTCATTTACAGCCACATGAATGGAACTGGAGGTCATTACAAGTATTTCCATTTCTCACTCATATGCAGGAGCTAAAAGGTGGATCTCACAAAGGTAGAGAGTAGAATGGTGGCTACCAGAGGCCAGGAAGGGAAGGGTGGAGGGT
+
ffffffffffffffffffffffffffffffffffffffffffffffffffffffffffffffffffffffffffffffffffffffffffffffffffffffffffffffffffffffffffffffffffffffffffffffffffffff
@cA01~tA01_NC000019.10_104871_105035_0_1_0_0_0:0:0_0:0:0_14b/2
TTATGATGGATTTTCATCTTGGTGAACCCAATAGAATCCCCAAGTTTTCAAAAGATAAGGAAGAAGGGAGAGCAGCATTCAGAGAAAGAGGTGTGGTAAGGAAGAAGGGTCTGAGTGATGCCATGTGAGATGTGACCAGTCTTTGTGGGC
+
ffffffffffffffffffffffffffffffffffffffffffffffffffffffffffffffffffffffffffffffffffffffffffffffffffffffffffffffffffffffffffffffffffffffffffffffffffffff
@cA01~tA01_NC000019.10_129622_129729_0_1_0_0_0:0:0_0:0:0_14c/2
ATATCTCCCCTCCAGGCCCATATCTCCACTCCAGGCCCATATTTACACCTCCAGGCCCATATCTCCACACCCAGGCCCATATCTCCACTCCAGGCCCATATCTCCACTCCAGGCCCATATCTTTACCTCTAGGCCGAGATCTCCATCCCC
+
ffffffffffffffffffffffffffffffffffffffffffffffffffffffffffffffffffffffffffffffffffffffffffffffffffffffffffffffffffffffffffffffffffffffffffffffffffffff
@cA01~tA01_NC000019.10_62317_62459_0_1_0_0_0:0:0_0:0:0_14d/2
CAGATACCAACATACAGGGGGAGACCATAGGTGGCTGAGGTCCCTCAGTTGCCAACAGCAGACTCAGACATTCTATCTCTCTGAGCTCAAGGACCCATCCCATGAATAGCTCTGAGTTCCCATCCCATTGATTCTGTCTCCCACTTTCTG
+
ffffffffffffffffffffffffffffffffffffffffffffffffffffffffffffffffffffffffffffffffffffffffffffffffffffffffffffffffffffffffffffffffffffffffffffffffffffff
@rand_0_0_0_0_1_1_0:0:0_0:0:0_14e/2
GGTGTGGGAAACGCCAGTCAGAAGGGCTATACAGCAACCCGCATTGCTAGGCCAGCTATTTGTCTAAAGTATGCGGCCACTCTTCCTAGAGATGAATCGCACCGCTACTCATGATGTGTTATCCGTCTGTCCTCCGATACAAATTCTCAG
+
ffffffffffffffffffffffffffffffffffffffffffffffffffffffffffffffffffffffffffffffffffffffffffffffffffffffffffffffffffffffffffffffffffffffffffffffffffffff
@cA01~tA01_NC000019.10_88321_88095_1_0_0_0_0:0:0_0:0:0_14f/2
GCTTTTGGAAACCTGGGGAGGTAGAAGCCTTGGATTCAAGCGTTGGCTCAGCACCTGCCAGCTCTGTGATTGTGGGCCTGTCTTCCATTGTCTCTGAACCCCAGACACTCCAACAGCGAAAGGGATCTGGGCCCAGCACAGGGCTCAGTG
+
ffffffffffffffffffffffffffffffffffffffffffffffffffffffffffffffffffffffffffffffffffffffffffffffffffffffffffffffffffffffffffffffffffffffffffffffffffffff
@rand_0_0_0_0_1_1_0:0:0_0:0:0_150/2
AAGTCCGTTGAACTGCAATGCCCTGGAGGGCAGACCAACACCGACGCCTGTAGCTGTGGACCATGACCACGGCTCTGATTTTGCCCCTAATTACCCAAATGACAACACCGGAGAGTCTGCGCTCTTTACACTGGACAAGCATCTGGTAAG
+
ffffffffffffffffffffffffffffffffffffffffffffffffffffffffffffffffffffffffffffffffffffffffffffffffffffffffffffffffffffffffffffffffffffffffffffffffffffff
@cA01~tA01_NC000019.10_81070_80924_1_0_0_0_1:0:0_1:0:0_151/2
GTTTTGGTTTTTTTCTTGAGATGCAGTTTCACTGTTGTTGCCCAAGCTGAGGTGCAATGGCGTGATCTCCGCTCACTGCAACCTCTGCCTCCCAGGTTCAAGCGGTTCTCCTGACTCAGCCTCCCAAGCAGCTGGGACTACAGTTGCGTA
+
ffffffffffffffffffffffffffffffffffffffffffffffffffffffffffffffffffffffffffffffffffffffffffffffffffffffffffffffffffffffffffffffffffffffffffffffffffffff
@cA01~tA01_NC000019.10_134954_135119_0_1_0_0_1:0:0_0:0:0_152/2
CAAGAGGGTTTGGAGGTGCCCTGTCTGCCATCCTGCACCCTGACCCCCCCCTCACACCCAGTCTTCGTGTTCTCTCTGCATCTGTCCATGCTTCTCCCCATCATCGGCAGGAAGCTCCTCAGCTATGGCTCTAGGATCATAAGACATGGG
+
ffffffffffffffffffffffffffffffffffffffffffffffffffffffffffffffffffffffffffffffffffffffffffffffffffffffffffffffffffffffffffffffffffffffffffffffffffffff
@cA01~tA01_NC000019.10_38207_38421_0_1_0_0_1:0:0_1:0:0_153/2
ACTCTCCATTACATGGAAGGCAGAGGTGTCAGAATAAACACGGCATCTGTAGGTGCCACAAGGCCTGAGGCCACAGGGCCCAACTCAGGTCAGAAATATGGGTGTCCTTGGGTTCTCCTGGTAGAGAACACTTTGTAGAGGTAAAACAGA
+
ffffffffffffffffffffffffffffffffffffffffffffffffffffffffffffffffffffffffffffffffffffffffffffffffffffffffffffffffffffffffffffffffffffffffffffffffffffff
@cA01~tA01_NC000019.10_4963_5061_0_1_0_0_0:0:0_0:0:0_154/2
AGAGGAGGATGTGGAGCCGCCCCTCCCTCCCTGTGCTCAGAAGATTCTCCCATTTCCACGTTTCTAAGGCTCCTACCACACCTGGGTGCCCAGGGCTACAGGAAGGACCCATCCCGCATAGACATGGCGTCTCCCTACAGCAAGTGTCAG
+
ffffffffffffffffffffffffffffffffffffffffffffffffffffffffffffffffffffffffffffffffffffffffffffffffffffffffffffffffffffffffffffffffffffffffffffffffffffff
@rand_0_0_0_0_1_1_0:0:0_0:0:0_155/2
TGACGTGGCCGCCTAATGTGTAGCGCGTTGGTCCTAAACGCACAACACCACACTTAAACGTCATGCATACTTGATAAGTCGCGAAGGGTAAACCTGTACCTTAGAGTTCGCGTCTAACAAGATGTTTCTTTCGAAACAAGGCACCACTGC
+
ffffffffffffffffffffffffffffffffffffffffffffffffffffffffffffffffffffffffffffffffffffffffffffffffffffffffffffffffffffffffffffffffffffffffffffffffffffff
@cA01~tA01_NC000019.10_135596_135735_0_1_0_0_0:0:0_0:0:0_156/2
TGTATTTATTTATTTAGAAACAGAGTCTCTCTCTGTCTCCCAGGCTGCAGTGCAGTGGCATGATCTCGGCTCAGTGCAACCTCTGCCTCCTGGCTTTAAGTGCTTCTCCTGCCTCAGCCTCCCAAGTAGCTAGGACTACAGGTGCATGCC
+
ffffffffffffffffffffffffffffffffffffffffffffffffffffffffffffffffffffffffffffffffffffffffffffffffffffffffffffffffffffffffffffffffffffffffffffffffffffff
@rand_0_0_0_0_1_1_0:0:0_0:0:0_157/2
CGTGTACCGAATGAAGGCTCTAAACTAAGTCAGACCGTCTAGTCCTTTTGTAAACTAACCTCATTTACCATCGATGTGGTTAGGTTCACCATTCGACAGGCTTAACTCCTAGCACAGCCTGCAACAATCCTTGACGTTCTTCGTCACGAT
+
ffffffffffffffffffffffffffffffffffffffffffffffffffffffffffffffffffffffffffffffffffffffffffffffffffffffffffffffffffffffffffffffffffffffffffffffffffffff
@cA01~tA01_NC000019.10_133219_133077_1_0_0_0_0:0:0_0:0:0_158/2
CGTTGGACAGATCCATGATGGGGTCTCCAAGGCCAACTTCTCCATCGGTCCCTTGATGCCTGTCCTTGCAGGAACCTACAGATGTTATGGTTCTGTTCCTCACTCCCCCTATCAGTTGTCAGCTCCCAGTGACCCCCTGGACATCGTGAT
+
ffffffffffffffffffffffffffffffffffffffffffffffffffffffffffffffffffffffffffffffffffffffffffffffffffffffffffffffffffffffffffffffffffffffffffffffffffffff
@cA01~tA01_NC000019.10_7312_7481_0_1_0_0_0:0:0_0:0:0_159/2
AGGGGTTGGTGTTCTGCTCCCTCACCTGGGGCCATGGTGTCCTGGGACGATGACAGCTCCACTGCACGGAAGGCAGAGGTTTAAGAATAAACACAACATCTGTAGGTGCCACCAGCCTGGGGCCACATGGCCCAACTCAGGCCAGATAGA
+
ffffffffffffffffffffffffffffffffffffffffffffffffffffffffffffffffffffffffffffffffffffffffffffffffffffffffffffffffffffffffffffffffffffffffffffffffffffff
@cA01~tA01_NC000019.10_54295_54130_1_0_0_0_0:0:0_0:0:0_15a/2
AAAGAGAAAACATATCTAGAGGTGGGGAAGTGAGGTCAGAGACCTAGAGAGACAGAGAAGGTGGAAGGAGGAAATAGACATGAAGAGCGATGGGGTAGAGGGTGAGAGAGAGAGAGAGAGAGCATTAGGTCATAGAACAGGGGAGTGAGT
+
ffffffffffffffffffffffffffffffffffffffffffffffffffffffffffffffffffffffffffffffffffffffffffffffffffffffffffffffffffffffffffffffffffffffffffffffffffffff
@cA01~tA01_NC000019.10_60478_60407_1_0_0_0_0:0:0_0:0:0_15b/2
AATGACAAAGGCACCTGAATTCCAATCATCGTTTTTCTATTTCTCTATAATTACTTCTTTGATCCTTTATCTTATCCATTAGGCAATGAGCCTAAAACCTCTTCCCTATTTGGCTTTCTGTGAGCATGAGATCATATAGAAAATGTGAAA
+
ffffffffffffffffffffffffffffffffffffffffffffffffffffffffffffffffffffffffffffffffffffffffffffffffffffffffffffffffffffffffffffffffffffffffffffffffffffff
@cA01~tA01_NC000019.10_126872_127032_0_1_0_0_0:0:0_0:0:0_15c/2
GGCCTCTCAGAAGGGCGAGTGATTTTTCTCTGTGTGAAAACACAGTGATCCAATTATGCGTATGACACCTCCTGATGGTCTTGTTCATCAGAATCCTGGAGAGAGGGAAATGCTGAGTGAGGGAGGGTGCTCACATTTTTCAGGACTCTT
+
ffffffffffffffffffffffffffffffffffffffffffffffffffffffffffffffffffffffffffffffffffffffffffffffffffffffffffffffffffffffffffffffffffffffffffffffffffffff
@cA01~tA01_NC000019.10_125670_125501_1_0_0_0_0:0:0_1:0:0_15d/2
ATTTTAATGTGAGCCAGTCCCTCAAGGCTCAGAAAAGCTGCTCGGGACATATGGAGTCACCCCATTTGCAGTGTAGCTGCGGGAAGCCAGAAAGCAGCCCAGCCTGGGTTTTGTACCCTGGAGCCACAGGAAGCACTCAGCTAAAGCACT
+
ffffffffffffffffffffffffffffffffffffffffffffffffffffffffffffffffffffffffffffffffffffffffffffffffffffffffffffffffffffffffffffffffffffffffffffffffffffff
@cA01~tA01_NC000019.10_21745_21873_0_1_0_0_0:0:0_0:0:0_15e/2
AGCCACAGAATCCAGTCTGGAGACCACAAGTTCACACAGCATACAGGGGTTGGTGTTCTGGGGCCATGATATCCTGGGACGATTACTCTCCATTACATGGAAGGCAGAGGTGTCAGAATAAACATGGCCTGTAGGTGCCACAAGGCCTGA
+
ffffffffffffffffffffffffffffffffffffffffffffffffffffffffffffffffffffffffffffffffffffffffffffffffffffffffffffffffffffffffffffffffffffffffffffffffffffff
@cA01~tA01_NC000019.10_73244_73049_1_0_0_0_0:0:0_1:0:0_15f/2
ACGTCCATATGTACACATTACTCCCCTCCCATGTAGAGTGAGAAGATGTGGTATTTGTCTTTCTGAGTGGTTTTATGTAAAATAATGGCGTCCAGCTCCATCTATGTTGCTGCAAAAGACGTGGTTTTATTTTTATGACCAAATAGTATT
+
ffffffffffffffffffffffffffffffffffffffffffffffffffffffffffffffffffffffffffffffffffffffffffffffffffffffffffffffffffffffffffffffffffffffffffffffffffffff
@rand_0_0_0_0_1_1_0:0:0_0:0:0_160/2
GCGTCGCGAGGTTCAGATCCAAGTTGCGCAGCCGGCATCTAACGTTATGACTACAAGCGCCAACTGGTTCAGTAGAGGCCCGATACTTAACGAACTTAGGACAATCGCAGCCTAGGCTGCATGCCTCCCTATTCAATGAGGAATTTGATA
+
ffffffffffffffffffffffffffffffffffffffffffffffffffffffffffffffffffffffffffffffffffffffffffffffffffffffffffffffffffffffffffffffffffffffffffffffffffffff
@cA01~tA01_NC000019.10_98583_98512_1_0_0_0_0:0:0_0:0:0_161/2
TGAGGCAAGAGAATCACTTGAACTGGGGATTTGTTCAAAAGAGATTGATTCAGGCTGCTAAGAGCCTGGACATGCAGCCTGTCCTCTTCCACCCCCACATAGACAGCAGGAAAGAGATTAGTGGGAAACAGATACAACAGCCCAAGAGAT
+
ffffffffffffffffffffffffffffffffffffffffffffffffffffffffffffffffffffffffffffffffffffffffffffffffffffffffffffffffffffffffffffffffffffffffffffffffffffff
@cA01~tA01_NC000019.10_97501_97336_1_0_0_0_0:0:0_0:0:0_162/2
TAGGGAGACGCCAAGTCTATGCAGGATGGGTCCTTCCTGTAGCCCTGGGCACCCAGGTGTGGTAGGAGCCTTAGAAAGTGGAAATGGGGAGAATCTTCTGGGCACTGGGAGTGAGGGGCGGCTCCACATCCTCCTCTCTAAGGCAGTGCC
+
ffffffffffffffffffffffffffffffffffffffffffffffffffffffffffffffffffffffffffffffffffffffffffffffffffffffffffffffffffffffffffffffffffffffffffffffffffffff
@cA01~tA01_NC000019.10_71253_71077_1_0_0_0_0:0:0_0:0:0_163/2
ATTGGGGATGACCCTAATGTGAGAATGAGCTTGGTGTGTTCCAAGAAGTCCATGGACCTGCCATATGGTGAGGGCTGGTCAGAATCCAGAGAGATTTCTAAATGCCCTTGTGCTTGTAAGGAAAGTGAGTCCTGTGGTTGGGAGTGGACT
+
ffffffffffffffffffffffffffffffffffffffffffffffffffffffffffffffffffffffffffffffffffffffffffffffffffffffffffffffffffffffffffffffffffffffffffffffffffffff
@cA01~tA01_NC000019.10_91720_91515_1_0_0_0_0:0:0_1:0:0_164/2
ACTGTAGCTGGGGGAAGCCAGAAAGCAGCCCAGCCTGCGTTTTGTACCCTGGAGCCACAGGGAACACTCAGCTAAAGCACTGCATGATGTTCTCCTCCAGGAAGAACAGGAAGACAGCCCAGGCTGTTCTGAGACGTTCCTCCTGATCTC
+
ffffffffffffffffffffffffffffffffffffffffffffffffffffffffffffffffffffffffffffffffffffffffffffffffffffffffffffffffffffffffffffffffffffffffffffffffffffff
@cA01~tA01_NC000019.10_54225_54064_1_0_0_0_0:0:0_0:0:0_165/2
AGAATTAAAAAAAGTAACATCAAGTCAACCAATCCAAGGAGAGTCAGAGAGAATAAAACAATCCAAAAAGAGAAAACATATCTAGAGGTGGGGAAGTGAGGTCAGAGACCTAGAGAGACAGAGAAGGTGGAAGGAGGAAATAGACATGAA
+
ffffffffffffffffffffffffffffffffffffffffffffffffffffffffffffffffffffffffffffffffffffffffffffffffffffffffffffffffffffffffffffffffffffffffffffffffffffff
@cA01~tA01_NC000019.10_10597_10553_1_0_0_0_0:0:0_0:0:0_166/2
TTCGTATCAGCAGTGTACCAGATGCAACCCTGGTTGACTCAGCAGAGCAAGAGACGTGCAGTAAGAGAGAATTTAGCTTATTTATGCACACGACACTTCCACTCACTCACTCGTTCAGCCAATGCCCCATGCTCAGGCTGTGCAGTGTGG
+
ffffffffffffffffffffffffffffffffffffffffffffffffffffffffffffffffffffffffffffffffffffffffffffffffffffffffffffffffffffffffffffffffffffffffffffffffffffff
@cA01~tA01_NC000019.10_73922_73747_1_0_0_0_0:0:0_0:0:0_167/2
CTTCCCAAAGTGCTGGGATTACAAGCGTGAGCCACCACTCCCCACCAGCATTTTTAGTAATAGCCATTCTGACTACTGTAAGATGATATCTCATTGTGGTTTCAATTTGCATTTCTCTGATGATTAGTGATGTTCATACGCTGTTTGGCC
+
ffffffffffffffffffffffffffffffffffffffffffffffffffffffffffffffffffffffffffffffffffffffffffffffffffffffffffffffffffffffffffffffffffffffffffffffffffffff
@cA01~tA01_NC000019.10_135344_135530_0_1_0_0_1:0:0_1:0:0_168/2
TGGCCAGGCTGATCTCGAGTCCCTGATCTTAAATGATCCACCTTTCTTGGCCTCTCAAAGCGGCAAGATTACAACCGTGAACCACCACACCCAGCATATAAAGGTATTTATGACCACTAGATTTTACTTTTAAAAATGGTAAAGTTGGTA
+
ffffffffffffffffffffffffffffffffffffffffffffffffffffffffffffffffffffffffffffffffffffffffffffffffffffffffffffffffffffffffffffffffffffffffffffffffffffff
@cA01~tA01_NC000019.10_104829_104947_0_1_0_0_0:0:0_0:0:0_169/2
AGGTGTGGTAAGGAAGAAGGGTCTGAGTGATGCCATGTGAGATGTGACCAGTCTTTGTGGGCTTTGAGGAAGGAGGAAGGGGACCAGGAGCCAAGGAACTGGGAGCCTTTAGAAGCTGGGACAAGTGAGAAGCAGATTCTTGCCTGGAAT
+
ffffffffffffffffffffffffffffffffffffffffffffffffffffffffffffffffffffffffffffffffffffffffffffffffffffffffffffffffffffffffffffffffffffffffffffffffffffff
@cA01~tA01_NC000019.10_76023_76177_0_1_0_0_0:0:0_0:0:0_16a/2
ACCTGATGTTGTACCTACTTTTTTAGAGGTGGAATCAACCTACCCTAAGATGCCAACTACATTTTACTGAATGGACTTTTGTGGATCCCCTCGATGTATATAGTGGCACCTTGAGGTATCATCCCTGTCTTTAGCAAATGAATATTATCC
+
ffffffffffffffffffffffffffffffffffffffffffffffffffffffffffffffffffffffffffffffffffffffffffffffffffffffffffffffffffffffffffffffffffffffffffffffffffffff
@cA01~tA01_NC000019.10_66110_65908_1_0_0_0_0:0:0_0:0:0_16b/2
AACCCCCTGGTGATCATGGTCACAGGTCAGAGGGCTCCTGTCTGGGATTCTCCTTGTCCCACCTCCTGAGTCCCAGAGCTTCTGGTGGGAGTGTCCACCAGCGTCCCATCATCCAGACCCTAACTGTATTTGGGGTAAAAGGGGATTGAA
+
ffffffffffffffffffffffffffffffffffffffffffffffffffffffffffffffffffffffffffffffffffffffffffffffffffffffffffffffffffffffffffffffffffffffffffffffffffffff
@cA01~tA01_NC000019.10_109340_109201_1_0_0_0_0:0:0_0:0:0_16c/2
TATTCCCAAACAGTCCTGGAAAACGTGAGCACCCTCCCTCACTCAGCATTTCCCTCCCTCACTCAGCATTTCCCTCTCTCCAGGACTCTGATGAACAAGACCCTGAGGAGGTGACATACGCACAGTTGGATCACTGCGTTTTCACACAGA
+
ffffffffffffffffffffffffffffffffffffffffffffffffffffffffffffffffffffffffffffffffffffffffffffffffffffffffffffffffffffffffffffffffffffffffffffffffffffff
@cA01~tA01_NC000019.10_120113_119943_1_0_0_0_0:0:0_0:0:0_16d/2
TTGGCTACTGTGAAGAGTGCTGCACCAATCATACGAGTGCAGATATCACTTCGATACATTGATTTACTTTCCTTTGGATATAAACCCAGTAGTGAAATTGCTGGATACTATGAAAGTTCTCTTTTTAGTTTTTCGTTTGTTGTTTTGTTT
+
ffffffffffffffffffffffffffffffffffffffffffffffffffffffffffffffffffffffffffffffffffffffffffffffffffffffffffffffffffffffffffffffffffffffffffffffffffffff
@cA01~tA01_NC000019.10_146759_146938_0_1_0_0_1:0:0_0:0:0_16e/2
ATAAAATTGATGAATGAAAATTATATACAGTTGTCCTTCACTATTCATGGGTGATTGGTTCCAGGAAACCCCCCTCCCTACCAGACACCAAAATCTGCAGATGCTCAAGCCTGTTGCATGAAATGGCACAGCGTTTGCATATAACCCATG
+
ffffffffffffffffffffffffffffffffffffffffffffffffffffffffffffffffffffffffffffffffffffffffffffffffffffffffffffffffffffffffffffffffffffffffffffffffffffff
@cA01~tA01_NC000019.10_147265_147084_1_0_0_0_0:0:0_0:0:0_16f/2
TTATAAATAAATCATCAAAATGTATGATAATAAGATAAAAAATTAGCAGTGTTTTTATGGTGTGAAAATAAGCTTAGATTTATTTTTTCCTGCTTGTAACCCTCTGGTCCAATGTTATTTACTGAGAAGACATTCTATTCCACCTTAATC
+
ffffffffffffffffffffffffffffffffffffffffffffffffffffffffffffffffffffffffffffffffffffffffffffffffffffffffffffffffffffffffffffffffffffffffffffffffffffff
@cA01~tA01_NC000019.10_38956_39155_0_1_0_0_1:0:0_0:0:0_170/2
CATAACTTTCTGCATATTTCTATCTATTATCTATCGATCTATCTATTTATCTATTCGGTGCCTATCTACAAATTCTCTACCTGTCATCTATATCTATATATCATCTATGTATCTATCACTTGTCTATCTATCCATCAATCATCTGTTATC
+
ffffffffffffffffffffffffffffffffffffffffffffffffffffffffffffffffffffffffffffffffffffffffffffffffffffffffffffffffffffffffffffffffffffffffffffffffffffff
@cA01~tA01_NC000019.10_103198_103282_0_1_0_0_0:0:0_0:0:0_171/2
AATGGATTAAAAACATGAGTCTAAGGCCTGAACCTATGAAACATGTAGAAGAAAATAATGGGGAAGACATTTGTCTGACGAAAGACATTTTGTTTAAAACCTTCAAAACACAAGTAATCAAAGCAAAAAATAGACCATTAGGATTACATC
+
ffffffffffffffffffffffffffffffffffffffffffffffffffffffffffffffffffffffffffffffffffffffffffffffffffffffffffffffffffffffffffffffffffffffffffffffffffffff
@cA01~tA01_NC000019.10_36489_36602_0_1_0_0_0:0:0_0:0:0_172/2
TCCTGGCCTTCCTCCACCTTCAAAGCTGGTGGAGTCTCCCATTGCGCTGCTCTAATCCCCACTCCCCTCTTCCTCCTCCTTTCATGTGGACCCTTGTGATTACACTGAGCCCAGCGGGACAGTCCAGGCTGTCTCCCCATCTCAAGGTCA
+
ffffffffffffffffffffffffffffffffffffffffffffffffffffffffffffffffffffffffffffffffffffffffffffffffffffffffffffffffffffffffffffffffffffffffffffffffffffff
@cA01~tA01_NC000019.10_33965_33910_1_0_0_0_1:0:0_0:0:0_173/2
TTCACGTTAGCACAGATTTTAGGCATCTCGTGTTCAGGAGGTTGGATCTGAGACGTGTTTTGAGTTGGTCATAGTGAAGGACGCTAGGTGTAAATTCTAGTGAGAACAATTTCCAGGAAGCCGTGTTCCGCTCTTGAGCGAGCACCCACT
+
ffffffffffffffffffffffffffffffffffffffffffffffffffffffffffffffffffffffffffffffffffffffffffffffffffffffffffffffffffffffffffffffffffffffffffffffffffffff
@cA01~tA01_NC000019.10_106371_106537_0_1_0_0_0:0:0_0:0:0_174/2
GAGCTGGGATTACAGGGATGCACCACCATGCTCGGCTAATTTTTGTATTTTTAGGAGAGATAGGGTTTCACCATGTAGAGATAGGGTTTCTCCATGTTGGCCAGGCTGGTCTCGAACTCCTGACTTCTTGGAATCCACTGGCCTTAGCCT
+
ffffffffffffffffffffffffffffffffffffffffffffffffffffffffffffffffffffffffffffffffffffffffffffffffffffffffffffffffffffffffffffffffffffffffffffffffffffff
@cA01~tA01_NC000019.10_5857_6017_0_1_0_0_0:0:0_0:0:0_175/2
TTCCTGTGTTGGTTTCCTGTTGCTGCTGGAGAAAATTGTCACAAACATGGGGCAGGAGAGAATACAATGACCTCTTCCACTTCTGGAGAACAGAAATCGGACCCAGTTCTCTCTGGGCTAAAATCAAGGCATCTGCAGGGCTGTGTTTCC
+
ffffffffffffffffffffffffffffffffffffffffffffffffffffffffffffffffffffffffffffffffffffffffffffffffffffffffffffffffffffffffffffffffffffffffffffffffffffff
@cA01~tA01_NC000019.10_127536_127709_0_1_0_0_0:0:0_0:0:0_176/2
CAGAGTCCAGGGCTGAGAACCCAATGGAGAACAGATGGGGTTATGTGGACATGGTAATGATAACACCGGAAGCCTTAGGCAAGAAAAGAGTCTCGTTACCGAAACCATGAGGGCAGACATGTTTATTTGAAGGCGGGAAAACTACATTGA
+
ffffffffffffffffffffffffffffffffffffffffffffffffffffffffffffffffffffffffffffffffffffffffffffffffffffffffffffffffffffffffffffffffffffffffffffffffffffff
@cA01~tA01_NC000019.10_112683_112874_0_1_0_0_0:0:0_0:0:0_177/2
CCTCCAGGCCCGTATCTCCACTCTAGTCCCATATCTCCACTCCAGGCCCATATCTCCACCTCCAGGCCCATAACTTCACTCCAGGCCCATAACTCCACTCCAGGCCCATATCTCCACCTCCAGGCCCATATCTCCACTCCAGGGCCATAT
+
ffffffffffffffffffffffffffffffffffffffffffffffffffffffffffffffffffffffffffffffffffffffffffffffffffffffffffffffffffffffffffffffffffffffffffffffffffffff
@cA01~tA01_NC000019.10_88671_88857_0_1_0_0_0:0:0_0:0:0_178/2
GATTTTAGGGAAATTATGATGGATTATCTTGGTGTTTCCAATAGAATGCCAAAGTCCTTAAAAGATGAGGAAGAAGGCAGAGCAGCATTCAGAGAAAGAGGTGTGGACAAGGAAGAAGGGTCTGAGTGATGCCGTGTGAGAGGCGTGACC
+
ffffffffffffffffffffffffffffffffffffffffffffffffffffffffffffffffffffffffffffffffffffffffffffffffffffffffffffffffffffffffffffffffffffffffffffffffffffff
@cA01~tA01_NC000019.10_133994_134138_0_1_0_0_0:0:0_0:0:0_179/2
CTATGTATCTATATATTTATATATGTGTCTTCTATCTATCTTCATCATCATCATCATCATCTCTATGTATCATCTATCAATCATCATCTATGTATCTATAACCTATCCATTATCTATCATCTACCTATTTATCATCTATCTATATCTATC
+
ffffffffffffffffffffffffffffffffffffffffffffffffffffffffffffffffffffffffffffffffffffffffffffffffffffffffffffffffffffffffffffffffffffffffffffffffffffff
@cA01~tA01_NC000019.10_69402_69173_1_0_0_0_1:0:0_0:0:0_17a/2
AGAACCTCCCTGAGGAAACTGCCTCTTCTCCTTCCAGGTCTATGTGGGAAACCTTCTCTCTCAGCCCAGCCGCGCCCCATGGTTAAGGCAGGAGAGAGCGTGACCTTGTCCTGCAGCTCCCGGAGCTCCTATGACATCTACCATCTATCA
+
ffffffffffffffffffffffffffffffffffffffffffffffffffffffffffffffffffffffffffffffffffffffffffffffffffffffffffffffffffffffffffffffffffffffffffffffffffffff
@cA01~tA01_NC000019.10_63373_63553_0_1_0_0_0:0:0_0:0:0_17b/2
TGATCCTTGGAACCTCCTATGTGCTACATCTTTGGATGGAAATTGGAGTCCCAGAGACAAATGAGGCTCCACCCTGCTTCCAGAAACTCAGAGTCCGGGGATGAGAACTCAGTGGGGAACAGATGGGATTATATGGACATGGTACTGATA
+
ffffffffffffffffffffffffffffffffffffffffffffffffffffffffffffffffffffffffffffffffffffffffffffffffffffffffffffffffffffffffffffffffffffffffffffffffffffff
@cA01~tA01_NC000019.10_31393_31539_0_1_0_0_0:0:0_0:0:0_17c/2
GGAAGTTCCGTGTACACGATGATATCTGTTGGGGGTGTCTTGGGCCTCTGAGAAGGGCGAGTGATTTTTCTCTGTGTGAAAACGCAGTGATTCAACTGTGCATATGTCACCTCCTGAGGGTCTTGTTCATCAGAGTCCTGGAGAGAGGGA
+
ffffffffffffffffffffffffffffffffffffffffffffffffffffffffffffffffffffffffffffffffffffffffffffffffffffffffffffffffffffffffffffffffffffffffffffffffffffff
@cA01~tA01_NC000019.10_47032_47215_0_1_0_0_0:0:0_0:0:0_17d/2
GATGAGACTAACAAGGCCTATGATTCTACAAATGTTTCATCTTGGAATGACTCTGCCAGATTTCCAGGTCTGCAGAGAGTAAGAATATCACTTGTTCATGTGATTCACGATCCTTGGAACCTCCTATGTGCTACATCTTTGGATGGAAAT
+
ffffffffffffffffffffffffffffffffffffffffffffffffffffffffffffffffffffffffffffffffffffffffffffffffffffffffffffffffffffffffffffffffffffffffffffffffffffff
@rand_0_0_0_0_1_1_0:0:0_0:0:0_17e/2
GGCGTCTGTTAAAATAAGAAGTCAATGATTCCATAGTCAGCGGCAAGACTACGAAATAGTTTTTGGGGCATATGGGGCATCTGTGTAAGTTCGTTAGCCTAAACAAGTGCTTGTGCACATGGACACCTGTTACATGTTGTGCGCACATCG
+
ffffffffffffffffffffffffffffffffffffffffffffffffffffffffffffffffffffffffffffffffffffffffffffffffffffffffffffffffffffffffffffffffffffffffffffffffffffff
@cA01~tA01_NC000019.10_124133_124173_0_1_0_0_0:0:0_0:0:0_17f/2
TATAATAGGTCCCTTCATTTCCACCACCCCTCATATATCTGTCACTCCTTTGCCAGGTATTGATTTATGTGTAGGATGAATAAATCTCAGAAAGAAATTAATTAAGCGAGGATTAAACAAGTAGGAAAATCAAACCCAGCAAGCCTTTCC
+
ffffffffffffffffffffffffffffffffffffffffffffffffffffffffffffffffffffffffffffffffffffffffffffffffffffffffffffffffffffffffffffffffffffffffffffffffffffff
@cA01~tA01_NC000019.10_140423_140494_0_1_0_0_0:0:0_0:0:0_180/2
GGCCAGGCTGGTCTCGAACTCCTGACTTCATGTGATCCACCCGCGTTGGCCTCCTGAAGTGCTGGGTTACAGGCGTGAGCCACCGTTCACAGCCTTGTATATTATGCTATACTAGGTCCCTTCATTTGCACCACCCCTCATCTAGCTCTC
+
ffffffffffffffffffffffffffffffffffffffffffffffffffffffffffffffffffffffffffffffffffffffffffffffffffffffffffffffffffffffffffffffffffffffffffffffffffffff
@cA01~tA01_NC000019.10_135994_136228_0_1_0_0_0:0:0_0:0:0_181/2
GTTTGAACCTAGGAAGCAGAGGTTGCAATGAGCCAAGATCGCACCACTTTGACTCCAGCTTGGACTAAGGAGGGAAACTCTTTCTCAAAAAAGAAAAAAAAAAAAAGAGAACTTTCATAGTGTCCAGCAATTTCACTACTGGGTTTATAT
+
ffffffffffffffffffffffffffffffffffffffffffffffffffffffffffffffffffffffffffffffffffffffffffffffffffffffffffffffffffffffffffffffffffffffffffffffffffffff
@cA01~tA01_NC000019.10_39820_39733_1_0_0_0_0:0:0_0:0:0_182/2
GAGGGGGAGGCCCATGAACGTAGGTTCTCTGCAGGGCCCAAGGTCAACGGAACATTCCAGGCTGACTTTCCTCTGGGCCCTGCCACCCACGGAGGAACCTACAGATGCTTCGGCTCTTTCCGTGACTCTCCCTACGAGTGGTCAAACTCG
+
ffffffffffffffffffffffffffffffffffffffffffffffffffffffffffffffffffffffffffffffffffffffffffffffffffffffffffffffffffffffffffffffffffffffffffffffffffffff
@rand_0_0_0_0_1_1_0:0:0_0:0:0_183/2
CATATTCTCCTCGGAAGGACGTGATGGGTATCGCGAGCTTCGCCTTCTTCATCCGGACCGTGCGTCATTCCGGAAGCGCTGCAGCCAGGCTAAGCCCCTAATAACAGACGAGTACCATTTGCGGAGTCCTAATTGGTCTCCTATTGTGGG
+
ffffffffffffffffffffffffffffffffffffffffffffffffffffffffffffffffffffffffffffffffffffffffffffffffffffffffffffffffffffffffffffffffffffffffffffffffffffff
@cA01~tA01_NC000019.10_116922_116809_1_0_0_0_1:0:0_1:0:0_184/2
AATCAGAAGAGACAGTCATCCTGCAATGTTGGTCGGATGTCATGTTTGAGCACTTCCTTCTGCACAGAGAGGGGAAGTTTAACAACACTTTGCACCTCATTGGAGAGCACCATGATGGGGTTTCCAAGGCCAACTTCTCCATTGGTCCCG
+
ffffffffffffffffffffffffffffffffffffffffffffffffffffffffffffffffffffffffffffffffffffffffffffffffffffffffffffffffffffffffffffffffffffffffffffffffffffff
@cA01~tA01_NC000019.10_90067_90181_0_1_0_0_0:0:0_0:0:0_185/2
GTTACAGGTGTGAGCCACCGTTCAGAACCTTGTGTGTTATATTATAATAGGTCTCTTCCTTTGCACCACCCCTCATGTATCTCTCACTCCTCTGCCAAGTATTGATTTACATGTAGGAAAAATAAATCTCAGAAAGAAATCAATGAAGTG
+
ffffffffffffffffffffffffffffffffffffffffffffffffffffffffffffffffffffffffffffffffffffffffffffffffffffffffffffffffffffffffffffffffffffffffffffffffffffff
@cA01~tA01_NC000019.10_111665_111827_0_1_0_0_0:0:0_0:0:0_186/2
CGCCATGATGATGACCATGAGCGACATGGTGCTGCCGGTGCAGACAGGCGGCCGCGCCCCAGCTCAGCTCAGCAGCGCACAGGATGTTATTTGGCGCCCTGCCCATGCAGTTTACATGTTGACCACATCATGGGAGGGTGACGTACGCAG
+
ffffffffffffffffffffffffffffffffffffffffffffffffffffffffffffffffffffffffffffffffffffffffffffffffffffffffffffffffffffffffffffffffffffffffffffffffffffff
@cA01~tA01_NC000019.10_15618_15468_1_0_0_0_0:0:0_0:0:0_187/2
ACACCACGAATCTGAACATGCCTCTCTCTTGCTTACAAATGTCTAAGGTCCCCACTGCCTGCTGGAGAGAAAACACACTTGCTTAGCCCACAATTCTCCATTTCACTTGACCCCTGCCCACCTCTCCAACCTAACTGGCTTACTTCCTAG
+
ffffffffffffffffffffffffffffffffffffffffffffffffffffffffffffffffffffffffffffffffffffffffffffffffffffffffffffffffffffffffffffffffffffffffffffffffffffff
@cA01~tA01_NC000019.10_111248_111063_1_0_0_0_0:0:0_0:0:0_188/2
CCCAGGTTCAGGCGATTCTCGTGCCTCAGTCTCTTGAGTAGCTGGCGTTTCAGGTGCCTGCCACCAGGCATGGCTAATTTTTGAATTTTTAGCAGAGACGCGGTTTCACTGTGTTGGCCAGGCTGCTCTCAATCTCCTCATCTCAGTTGA
+
ffffffffffffffffffffffffffffffffffffffffffffffffffffffffffffffffffffffffffffffffffffffffffffffffffffffffffffffffffffffffffffffffffffffffffffffffffffff
@cA01~tA01_NC000019.10_83046_82916_1_0_0_0_0:0:0_0:0:0_189/2
GGGCCTGCAGATTGGGTGTCTCCCCAGCAGAGAGCCATGTTCTGAAGCAAGTGAGTGGTGAGGATGAGTTAATTTTCAGTCCAGCGTGGCGCCCAGTGGCTCAGGAGGAAAGGGTAGGTTGCTGCCGAGATGAATAGTTCATCATGATCT
+
ffffffffffffffffffffffffffffffffffffffffffffffffffffffffffffffffffffffffffffffffffffffffffffffffffffffffffffffffffffffffffffffffffffffffffffffffffffff
@cA01~tA01_NC000019.10_57011_56880_1_0_0_0_0:0:0_0:0:0_18a/2
TTTGCTTCGATTACTTGTGTTTTGAAGGTTTAAAACAAAATGTCTTCCTTCAGACAAACGTCCTGGAGCATTTCCCCAATATTTTGTTCTACGTGTTTCATAGGTTCAGGCCTTAGACTCACATCTTTAATCCATTTTCATTTGATTTTT
+
ffffffffffffffffffffffffffffffffffffffffffffffffffffffffffffffffffffffffffffffffffffffffffffffffffffffffffffffffffffffffffffffffffffffffffffffffffffff
@cA01~tA01_NC000019.10_91692_91543_1_0_0_0_0:0:0_0:0:0_18b/2
CCCAGCCTGGGTTTTGTACCCTGGAGCCACAGGGAACACTCAGCTAAAGCACTGCATGATGTTCTCCTCCAGGAAGAACAGGAAGACAGCCCAGGCTGTTCTGAGACGTTCCTCCTGATCTCAGGATGTTGCTGTCTTAGCCTATTTTTG
+
ffffffffffffffffffffffffffffffffffffffffffffffffffffffffffffffffffffffffffffffffffffffffffffffffffffffffffffffffffffffffffffffffffffffffffffffffffffff
@cA01~tA01_NC000019.10_105617_105799_0_1_0_0_0:0:0_0:0:0_18c/2
AGCTGTGTGTGGAAAATCCTTCCGCCAATCTTTCAGGGGTTCAATCCGTGTTTTTCATTAATGTCACAAATATCTGATTAGTGAGACCTTCTCTGTCACCCAAAATTATACACTCAGCATTATCTATTATTTATTTTGAATTCTGGCTGG
+
ffffffffffffffffffffffffffffffffffffffffffffffffffffffffffffffffffffffffffffffffffffffffffffffffffffffffffffffffffffffffffffffffffffffffffffffffffffff
@cA01~tA01_NC000019.10_88224_88150_1_0_0_0_0:0:0_0:0:0_18d/2
TGCCAGCTCTGTGATTGTGGGCCTGTCTTCCATTGTCTCTGAACCCCAGACACTCCAACAGCGAAAGGGATCTGGGCCCAGCACAGGGCTCAGTGAAATCTCTTAATCTCTAATTTTCTGCTGCTGAGACCTCAGGGTAGAAGGATGAGT
+
ffffffffffffffffffffffffffffffffffffffffffffffffffffffffffffffffffffffffffffffffffffffffffffffffffffffffffffffffffffffffffffffffffffffffffffffffffffff
@cA01~tA01_NC000019.10_61969_61760_1_0_0_0_0:0:0_0:0:0_18e/2
TTGCTAACCCCGTCTCCTTGGGACAGCATTGATGTGTTCATGATGGATCCACCTCCATGACCCAAACACCTCTCAAGAGGCCCAACCTCCCACAGTGGGGGTGAAATTTCAATGTGAGGTTTGAAGGGGTCAAACATCTCAACTAAAGTA
+
ffffffffffffffffffffffffffffffffffffffffffffffffffffffffffffffffffffffffffffffffffffffffffffffffffffffffffffffffffffffffffffffffffffffffffffffffffffff
@rand_0_0_0_0_1_1_0:0:0_0:0:0_18f/2
GGTCGTCCAAGATGTGTTATTAGATCTTCTCGATACCGCTTCGCTTGGTCTGCGGGTACGCCCTAAGCATTCTCCCGTGGGTTATAAACGTCGACACAGGTTGTAACACGCGCGAACGTCGACATTCGGTTTCACCCATCCCGGCGCGCA
+
ffffffffffffffffffffffffffffffffffffffffffffffffffffffffffffffffffffffffffffffffffffffffffffffffffffffffffffffffffffffffffffffffffffffffffffffffffffff
@cA01~tA01_NC000019.10_40001_40253_0_1_0_0_0:0:0_0:0:0_190/2
CAATGCACTCCAGCATAGGGGACAGAGCTAGACTCCGCCTCAAAAAAAAAATGTTAAAGGTGGTAAGCTATATAGGTATATTTATCCTCAATAAATATTTCTCAAACAAAAGTAAAGGGTGTAGGGGTTGCAGGTGATGACATCCCTGTG
+
ffffffffffffffffffffffffffffffffffffffffffffffffffffffffffffffffffffffffffffffffffffffffffffffffffffffffffffffffffffffffffffffffffffffffffffffffffffff
@cA01~tA01_NC000019.10_123362_123471_0_1_0_0_0:0:0_0:0:0_191/2
TAATCCCAGTACTTTGGGTTGCTGAGATGGTCGGATCACTTGAGGTTGGGAGTTTCAGACAAGCTTGGCCAACATGGTGAAACATCCTCTCTACAAAAAATATACAAAAAGAATTAGCCGGGCATGGTGGCAGTTGCCTGTAATCCCAGC
+
ffffffffffffffffffffffffffffffffffffffffffffffffffffffffffffffffffffffffffffffffffffffffffffffffffffffffffffffffffffffffffffffffffffffffffffffffffffff
@cA01~tA01_NC000019.10_101387_101140_1_0_0_0_0:0:0_1:0:0_192/2
AGAGAAGACACAGCAGGTGTGAGGGCGGAGTCAGGGCGCAGGATGGCAGACAGGGCACCTCCAAACCCTCCTTCATGGCCTGCATGGAGGCCTCCCATCAGGGCTCCAGGCACCCAGGCAGATGGAGAAAGCGGTCAGGACAGACCCAGA
+
ffffffffffffffffffffffffffffffffffffffffffffffffffffffffffffffffffffffffffffffffffffffffffffffffffffffffffffffffffffffffffffffffffffffffffffffffffffff
@cA01~tA01_NC000019.10_145505_145695_0_1_0_0_0:0:0_0:0:0_193/2
TGGAAGTTCCGTGTACACGCTGGTATCTGTTAGGGGTGTCTTGGGCCTCTGAGAAGGGCGACTGATTTTTCTCTGTATGAAAACGCAGTGATCCAACTGTGCGTACGTCACCTCCTGAGGGTCTTGTTCATCAGAGTCCTGGAGAGAGGG
+
ffffffffffffffffffffffffffffffffffffffffffffffffffffffffffffffffffffffffffffffffffffffffffffffffffffffffffffffffffffffffffffffffffffffffffffffffffffff
@cA01~tA01_NC000019.10_92841_92691_1_0_0_0_0:0:0_0:0:0_194/2
GGGAACTGACAGCTATTCATGGAATGGGGTCTTGCACTCAGAGAGATGGAATGTCTGAGTCTGGCTGTTGGCAGCTGAGGGACCTCAGGCACCTATGGCCTCCCCCTGTGTGTTGGTATCTGTTCATGAAATGAGGACCCAGAAGTGCCC
+
ffffffffffffffffffffffffffffffffffffffffffffffffffffffffffffffffffffffffffffffffffffffffffffffffffffffffffffffffffffffffffffffffffffffffffffffffffffff
@cA01~tA01_NC000019.10_35499_35288_1_0_0_0_0:0:0_0:0:0_195/2
TTTCTTTCCAGGGTTCTTCTTGCTGCAGGGGGCCTGGCCACATGAGGGTGAGTCCTTCTCCAAACCTTAGGGTGTCATCTCCCCACATAAGAGGATTTTCCTGAAACAGGAGGGAAGTCCTGTCAGGGAGCCTCTCATAAACTAGGAAGA
+
ffffffffffffffffffffffffffffffffffffffffffffffffffffffffffffffffffffffffffffffffffffffffffffffffffffffffffffffffffffffffffffffffffffffffffffffffffffff
@cA01~tA01_NC000019.10_111401_111317_1_0_0_0_1:0:0_0:0:0_196/2
AGAGAGAGAGCAAACTCCAGAGTTGGGACTCTGGAATCTTGAGTCATGAGACAAATTATAGATAAAACTACAAAAATCCAGAATTTACATGTGTGGTTTTTGCTGATAAAGTACAATTCTAAGATTGTAAATAATTGCATAATCCTTCCC
+
ffffffffffffffffffffffffffffffffffffffffffffffffffffffffffffffffffffffffffffffffffffffffffffffffffffffffffffffffffffffffffffffffffffffffffffffffffffff
@cA01~tA01_NC000019.10_1484_1591_0_1_0_0_0:0:0_0:0:0_197/2
TATTAAATGTTTCATATCAACACCCAACCTTATGCACCCGCCGCCTACACAAATGTTTTTCAAGTCTTTCATATGCTTAATAATTTTCTGTGTACTTGTTCTGGAAGTGAGGTGAATGTTGCTATCTCTAGCTGCAATTTGGATGTGATT
+
ffffffffffffffffffffffffffffffffffffffffffffffffffffffffffffffffffffffffffffffffffffffffffffffffffffffffffffffffffffffffffffffffffffffffffffffffffffff
@cA01~tA01_NC000019.10_131208_131290_0_1_0_0_0:0:0_1:0:0_198/2
GGGTGCCGACCACCCAGTGAGGGAGTGTGGGCGTGAACCCCGACATCTGTAGGTCCCTGCATGTGCTGGGGTCACAGGGCCCATGATGAAGCTCTCCTGGAATATTCAGCCGTGGAAGATGGGAACGTGGCTTCTGTCTTCTTTGTACAG
+
ffffffffffffffffffffffffffffffffffffffffffffffffffffffffffffffffffffffffffffffffffffffffffffffffffffffffffffffffffffffffffffffffffffffffffffffffffffff
@cA01~tA01_NC000019.10_76967_77060_0_1_0_0_2:0:0_0:0:0_199/2
TCAAGAGGAGTTGCAGCCTACTCATTTTAGACAAATGGAGCAAAATTACAGTATCACATCTTTTCCTTTCTCCTTCATAGAATCTGGATGAACAGAACAGAAAGAGTTAATGGAATATAAGATTCCAATTCTCTGGCATGAGAAAATAGA
+
ffffffffffffffffffffffffffffffffffffffffffffffffffffffffffffffffffffffffffffffffffffffffffffffffffffffffffffffffffffffffffffffffffffffffffffffffffffff
@cA01~tA01_NC000019.10_94841_94985_0_1_0_0_0:0:0_0:0:0_19a/2
TCTGGATTTTTGTAGATTTATCTAGAATTTGTCTCATGTCCCAAGATTCCAGAGTTCCAACTCATGGTTTGCTCTCTCTCTGTCTCTCTGCCTCCCTCATTTTAAATTTTACAGAAATATCCAGTAACATAATGCTATAGAAAATCAATT
+
ffffffffffffffffffffffffffffffffffffffffffffffffffffffffffffffffffffffffffffffffffffffffffffffffffffffffffffffffffffffffffffffffffffffffffffffffffffff
@cA01~tA01_NC000019.10_50498_50335_1_0_0_0_0:0:0_0:0:0_19b/2
GGTGTTACTCACACACTTCAGCGTTTCCATGACGGTAGGGGCTGCAGTGTGGCTGCTGTCATTCTACCAGAAGAGGTGGGAAAACCACAGCCATGGCCCTGACATTCCAATCCTCTGATGGGGACTCAGTTGTTTATTTTCGTTCAGGCA
+
ffffffffffffffffffffffffffffffffffffffffffffffffffffffffffffffffffffffffffffffffffffffffffffffffffffffffffffffffffffffffffffffffffffffffffffffffffffff
@cA01~tA01_NC000019.10_110024_109899_1_0_0_0_0:0:0_0:0:0_19c/2
ACTTATAAAATTTTTTGTGATTTCAATGTAGCTGTCTCCTCTTCAAATAAACATGTCTGCCCTCATTGCTTCAGGTAATGTGACACTGTATTCGCTGAAAGAAACCGCTGTTATCATTACCATGTCCACATAACCCCATCTGTTCTCCGC
+
ffffffffffffffffffffffffffffffffffffffffffffffffffffffffffffffffffffffffffffffffffffffffffffffffffffffffffffffffffffffffffffffffffffffffffffffffffffff
@cA01~tA01_NC000019.10_66280_66084_1_0_0_0_0:0:0_0:0:0_19d/2
AAGAATAATTGTCCCCAATGATGACTGCATTCTAATCCCTGCAGTCTGTGACTATTTATGTTATAGGGGAAGGCACTGAAGGGGAAGATGGAGCTCAGGTTGTTGAGTTGACCTTGAGATGGGGAGACAGCCTGGACTGTCCTGCTGGGC
+
ffffffffffffffffffffffffffffffffffffffffffffffffffffffffffffffffffffffffffffffffffffffffffffffffffffffffffffffffffffffffffffffffffffffffffffffffffffff
@cA01~tA01_NC000019.10_86773_86901_0_1_0_0_0:0:0_1:0:0_19e/2
GACAGACAAAACAAATGTTGGCAAGGTGGTGGAGAAAGGAGAACCCTAATACACTGTTGATAGGAATGTAAATTAATACAGCCATTACAGAGGAGAAGAATATGGAAGTTCCTTAAAAACTAAAAAGAGATTAGGCACTGCGTCTCACGC
+
ffffffffffffffffffffffffffffffffffffffffffffffffffffffffffffffffffffffffffffffffffffffffffffffffffffffffffffffffffffffffffffffffffffffffffffffffffffff
@cA01~tA01_NC000019.10_92045_91951_1_0_0_0_0:0:0_0:0:0_19f/2
AGAGGGAGAACTTGCTAACCCCGTCCTCTGGGGACAGCATTAATCTATTCATGATGGATCCACCCCCATGACCAAAACACCCCTCCCAATAGGCACAACTCCCACACTGGGGATTAAATTTCAAAGTGGGGTTTGGAGGGGTCAAACATT
+
ffffffffffffffffffffffffffffffffffffffffffffffffffffffffffffffffffffffffffffffffffffffffffffffffffffffffffffffffffffffffffffffffffffffffffffffffffffff
@cA01~tA01_NC000019.10_92974_93124_0_1_0_0_0:0:0_0:0:0_1a0/2
TAGAGCTGGCAAGCTGGGTTTGAGACAGGGCTGTTGTCTCCCTAGAAGATCCCATCAAGGCCTGACTGTGGTGCTCATGGGCAGGAGACAACGCTCTGGGCTCAGCATTTGGAAGTTCTATACACACGCTGGTATCTGTTGAGGGTCTCT
+
ffffffffffffffffffffffffffffffffffffffffffffffffffffffffffffffffffffffffffffffffffffffffffffffffffffffffffffffffffffffffffffffffffffffffffffffffffffff
@cA01~tA01_NC000019.10_139602_139437_1_0_0_0_1:0:0_0:0:0_1a1/2
CTTGGGACACTGATCTTGCAGATGGTTAAATGGGAGGGCAGAAAATGTAGGCACAAGGGGACCAATAAATGAATGATCTATTGAGAAGCATCTGTGCATGAAATCTATTTATTTATGTATTTACCTACTTGTTTATTGAGACGGAGCCTT
+
ffffffffffffffffffffffffffffffffffffffffffffffffffffffffffffffffffffffffffffffffffffffffffffffffffffffffffffffffffffffffffffffffffffffffffffffffffffff
@cA01~tA01_NC000019.10_142830_142957_0_1_0_0_0:0:0_0:0:0_1a2/2
TTCATGTCTAAAACACCAAAAGCAACGGCAACAAAAGCCAAAATTGACAAACGGGATCTAATTAAACTAAAGAGCTTCTGCACAGCAAAAGAAACTACCATCAGAGTGAACAGACAACCTACAAAATGGGAGAAAATTTTCGCAACCTAC
+
ffffffffffffffffffffffffffffffffffffffffffffffffffffffffffffffffffffffffffffffffffffffffffffffffffffffffffffffffffffffffffffffffffffffffffffffffffffff
@cA01~tA01_NC000019.10_141456_141639_0_1_0_0_0:0:0_0:0:0_1a3/2
CCCCCAGATACACTGCAAATGAGGTGACTCCATATGTCCCGAGCAGCTTTTCTGAGCCTTGAGGGACTGGCTCACGTTGAAATGTAGGCTTCTGTTGTCACTCGCTGCTTATCTGTTAGTAATGAACCTGCCTATGTAACGTATTCTCTG
+
ffffffffffffffffffffffffffffffffffffffffffffffffffffffffffffffffffffffffffffffffffffffffffffffffffffffffffffffffffffffffffffffffffffffffffffffffffffff
@cA01~tA01_NC000019.10_104127_104382_0_1_0_0_0:0:0_1:0:0_1a4/2
ACTGCATGTTTCCTGAAAAGGATGTCAGATTGGCAATCATTCTTCTAGCTTGTAGGAGGTCTCACCTGCAGGACATTAAAGGTTAAGAGACTTCGCTGAGCCCTTTGGTGGCCCTAGATCCCTTTCACTGTTGGAGTGTCTGGAGTTCAG
+
ffffffffffffffffffffffffffffffffffffffffffffffffffffffffffffffffffffffffffffffffffffffffffffffffffffffffffffffffffffffffffffffffffffffffffffffffffffff
@cA01~tA01_NC000019.10_20382_20238_1_0_0_0_0:0:0_0:0:0_1a5/2
GTCCAATTTCTGTCTCCAGTACTGGAAGGTGTCAGTGTGGTCTCTCCTGCTGCCATGCTTCTGATAATTTTCTACAGCAGCAACAGGAAACCAACACTGGAACCCAGGTCAAGGACAAGTTAAGAAACAACCCAAGGAAAGCCAGGCATG
+
ffffffffffffffffffffffffffffffffffffffffffffffffffffffffffffffffffffffffffffffffffffffffffffffffffffffffffffffffffffffffffffffffffffffffffffffffffffff
@cA01~tA01_NC000019.10_130215_130395_0_1_0_0_0:0:0_0:0:0_1a6/2
CTCTTCCTAGTTTATGAGAGACTCCCCGACAGGACTTCCCTCCTGTTTCAGAAAAATCCTCTTATGTGGGGAGATGACACCCTAAGGTTTGGGGACGGACTCACCCATGAGTGGCCAGGCCCCCTGCAGCAAGAAGAACCCTGGAAAGAA
+
ffffffffffffffffffffffffffffffffffffffffffffffffffffffffffffffffffffffffffffffffffffffffffffffffffffffffffffffffffffffffffffffffffffffffffffffffffffff
@cA01~tA01_NC000019.10_43618_43605_0_1_0_0_0:0:0_0:0:0_1a7/2
TTTTTCATAGAGACAGGGTTTCACCATTTTGGCCAGGCTGGTCTGGAACTCCTGACTTCAAGTGATCCACCCGCCTTGGCCTCCTGCAGTGCTGGGAATTGCCTTTTCCACGGCCTGAGCATGGGGCCGTGGCTGAATGAGTCAGTGAGT
+
ffffffffffffffffffffffffffffffffffffffffffffffffffffffffffffffffffffffffffffffffffffffffffffffffffffffffffffffffffffffffffffffffffffffffffffffffffffff
@cA01~tA01_NC000019.10_132049_132255_0_1_0_0_0:0:0_1:0:0_1a8/2
CCTATGTGGATGGAGCCTGGTGGTGGCATCAGCATCCCACCCTTGCTGATCCCACGGTAGCCAACCTTCTCCTTGTTTGGTTTCTTTAATTAATTGATTCATTAATTTATTTTTGAGACAGTCACTTTTTCACCCAGGCTGGAGTGCAGT
+
ffffffffffffffffffffffffffffffffffffffffffffffffffffffffffffffffffffffffffffffffffffffffffffffffffffffffffffffffffffffffffffffffffffffffffffffffffffff
@cA01~tA01_NC000019.10_40267_40351_0_1_0_0_0:0:0_0:0:0_1a9/2
ATGGTGGTGCGCGCCTGTAGCACCAGCTACTCAGGTGGCTGAGGCAAGAGAATCGCTTGAACCCAGGAGGCGGAAGTTGCAGTGAGCTGAGATTGTGCCAATGCACTCCAGCATAGGGGACAGAGCTAGACTCCGCCTCAAAAAAAAAAT
+
ffffffffffffffffffffffffffffffffffffffffffffffffffffffffffffffffffffffffffffffffffffffffffffffffffffffffffffffffffffffffffffffffffffffffffffffffffffff
@cA01~tA01_NC000019.10_120162_120356_0_1_0_0_0:0:0_0:0:0_1aa/2
AGGCAAAACAAATGCTGGCAAGGTGGTAGAGAAAGGAGAACCCTGGTACCCTGTTGGTAGGAGTGTAAATTAGTACAGCCATTACGGAGAAAAGTATGGAAGTCCTTTAAAGAACTAAAAAGAGGTTGGATGAAGTGGATCATGCCTGTA
+
ffffffffffffffffffffffffffffffffffffffffffffffffffffffffffffffffffffffffffffffffffffffffffffffffffffffffffffffffffffffffffffffffffffffffffffffffffffff
@cA01~tA01_NC000019.10_66572_66386_1_0_0_0_0:0:0_0:0:0_1ab/2
CTGATTCTCCTGGGTCTCCAGAGGGAACGCAGCCCTGCAGATGCCTTGATTTTAGCCCTCAAAAAACAGGGTCCGATTTCTGTCTCCAGAAACGGAAGGGGTCAGTGTGCTCTCTCCTGCTGCCATGCTTCTGATAATTTTCCACAGCAC
+
ffffffffffffffffffffffffffffffffffffffffffffffffffffffffffffffffffffffffffffffffffffffffffffffffffffffffffffffffffffffffffffffffffffffffffffffffffffff
@cA01~tA01_NC000019.10_61386_61568_0_1_0_0_0:0:0_1:0:0_1ac/2
AGCTTGGAAGCTCCATCACTCCCCCTCCCCCTTGCTCCCTCTCTTCCCGTGTGATCTCTGTGGTCTCTGCACAGACAGACCCTCCTTCCCTTCTGCCAGAGTGGGAGCAGCCTGAGGCCGTCACGAGAAATAGATGCTGGTGCCATGCTT
+
ffffffffffffffffffffffffffffffffffffffffffffffffffffffffffffffffffffffffffffffffffffffffffffffffffffffffffffffffffffffffffffffffffffffffffffffffffffff
@cA01~tA01_NC000019.10_91850_91684_1_0_0_0_0:0:0_0:0:0_1ad/2
CTATTTTTGTTGCTATAAAAGAACACTTGAGCCTGGGTATCTTCTAAAGAAAAGAGATGTGTTTGGCTCACTGATCTGCACGCTGTACTAGAAGCAGGACACTACCATCTATTTCTGGCTGCGGCCTCAGGCTGCTCCCACACTGACAGA
+
ffffffffffffffffffffffffffffffffffffffffffffffffffffffffffffffffffffffffffffffffffffffffffffffffffffffffffffffffffffffffffffffffffffffffffffffffffffff
@cA01~tA01_NC000019.10_144291_144046_1_0_0_0_0:0:0_0:0:0_1ae/2
CCTAATTGCCCTGGCCAGAACTTCCAACACTATGTTGAATAGGAGTGGTGAAAGAGGGCATCCCTGTCTTGTGCCAGTTTTCAAAGGGAATGCTTCCAGTTTTTGCCCATTCAGTATGATACTGGCTGTGGGTTTGTTATAGATGGCTCT
+
ffffffffffffffffffffffffffffffffffffffffffffffffffffffffffffffffffffffffffffffffffffffffffffffffffffffffffffffffffffffffffffffffffffffffffffffffffffff
@cA01~tA01_NC000019.10_113279_113385_0_1_0_0_0:0:0_1:0:0_1af/2
CACGCCCATATCTCCACTCCAGGCCCATATCTCCAACCCACGCCCATATCTCCACCTCCAGGCACATATCTCCACCCAACGCCCGTATCTCCACTCCAGTCCCATATCTCCACTCCCGGCCCATGTCTCCACCCCATGCCTATATCTCCA
+
ffffffffffffffffffffffffffffffffffffffffffffffffffffffffffffffffffffffffffffffffffffffffffffffffffffffffffffffffffffffffffffffffffffffffffffffffffffff
@cA01~tA01_NC000019.10_98230_97992_1_0_0_0_0:0:0_1:0:0_1b0/2
TTATGTTACAGGGCAGGGGACTGAAGGAGAAGGTGGAGCTCAGGTTGTTGATGAGTTGACCTTGAGATGGGGAGACAGCCTGGACTGTCCCACTGGGCTCAGTGTAATCACAAGGGTCCACATGAGAGGTGGAGGAAGAGGGGAGTGGGG
+
ffffffffffffffffffffffffffffffffffffffffffffffffffffffffffffffffffffffffffffffffffffffffffffffffffffffffffffffffffffffffffffffffffffffffffffffffffffff
@cA01~tA01_NC000019.10_70261_70404_0_1_0_0_1:0:0_0:0:0_1b1/2
AATGGAACCTCAACCAGTAGCACCTAGGTGGTCTCATACTTTGTTCTTTCCCTCTCCTCTTGCTCCCTAAGGATTATCAATCTCCATGACAGGGCTGGAGAGCAGACAAGCCACACATTCTTTCTGGGGAGAGAGTAACATGGAGTACAA
+
ffffffffffffffffffffffffffffffffffffffffffffffffffffffffffffffffffffffffffffffffffffffffffffffffffffffffffffffffffffffffffffffffffffffffffffffffffffff
@cA01~tA01_NC000019.10_133127_133241_0_1_0_0_0:0:0_0:0:0_1b2/2
TCCTGTTTCCCTGTCTCTGTTGGTACAGACCTCACCGAGTCAGTCTCTCTCCATAAGAATCCCACGCTTATCTTCCTCATGACCACCTGGGGGTTCCAAGTCCTGGATCATTCACTCTGTGTCCCAATGACAATGAGAAGAATGTCTGGA
+
ffffffffffffffffffffffffffffffffffffffffffffffffffffffffffffffffffffffffffffffffffffffffffffffffffffffffffffffffffffffffffffffffffffffffffffffffffffff
@cA01~tA01_NC000019.10_80385_80341_1_0_0_0_0:0:0_0:0:0_1b3/2
TTTACAGCCGCATTATTCATAACAGCCAAGATGTGGAATCACCCTTACTGCCCATCTATGGGTGCATGGACAAAGAAAACGTGGTATACGATAGGAACGTAATGAAGTACTATACAACCTTTACAACAAAGAAGGAAGTCCTCTCATTTG
+
ffffffffffffffffffffffffffffffffffffffffffffffffffffffffffffffffffffffffffffffffffffffffffffffffffffffffffffffffffffffffffffffffffffffffffffffffffffff
@cA01~tA01_NC000019.10_98432_98287_1_0_0_0_0:0:0_0:0:0_1b4/2
AGCCCTGTAGACACCTTGATTTCAGCACAGGGAGAACTGGATCCAATTTCTGTCTCCAGAAGTGGAAGGGGTCAGTGTGTTCTCTCCCGCTGCCATGTTTGTGGTAATTTTCTGCAGCAGCAACAGGAAACCAACACAGGAACCCAGGTC
+
ffffffffffffffffffffffffffffffffffffffffffffffffffffffffffffffffffffffffffffffffffffffffffffffffffffffffffffffffffffffffffffffffffffffffffffffffffffff
@cA01~tA01_NC000019.10_125460_125381_1_0_0_0_0:0:0_0:0:0_1b5/2
TGGGCCTATGCCAATTCCTATCACTCACCGTCACTCCAGGGAGACAGAACACACAGAGAATACGTTACATAGGCAGGTTCATTACTAACAGATAAGCAGCGAGTGACAACAGAAGCCTGCATTTCAATGTGAGCCAGTCCCTCAAGGCTC
+
ffffffffffffffffffffffffffffffffffffffffffffffffffffffffffffffffffffffffffffffffffffffffffffffffffffffffffffffffffffffffffffffffffffffffffffffffffffff
@cA01~tA01_NC000019.10_148625_148475_1_0_0_0_0:0:0_0:0:0_1b6/2
TCCTGACCTCGTGATCCGCCTGCCTCGGCCTCCCAAAGTACTGGGATTACAGGCATGAGCCACCACGCCCGGCTGGGAGAGTAGATCTTAAGGGTCCTCACCACAAAAAAAAAAAAAAGAAAGAAAGAAAAAGAAACCATAGGCCGGGCG
+
ffffffffffffffffffffffffffffffffffffffffffffffffffffffffffffffffffffffffffffffffffffffffffffffffffffffffffffffffffffffffffffffffffffffffffffffffffffff
@cA01~tA01_NC000019.10_19490_19322_1_0_0_0_0:0:0_0:0:0_1b7/2
TTCCTTCAGCCCTGGGCACCAAGGTGTGATAGTAGCCATAGAAACGTGGAAAGCGAGGAGAATCTTCTGAGCACAGGGAGGGAAGGGCAGTTCCACATCCTCCTCTCTAAGGCGGCGCCTCCTTCTCCCCAAGGTGGTCAGGACAAGCCC
+
ffffffffffffffffffffffffffffffffffffffffffffffffffffffffffffffffffffffffffffffffffffffffffffffffffffffffffffffffffffffffffffffffffffffffffffffffffffff
@cA01~tA01_NC000019.10_136464_136523_0_1_0_0_0:0:0_0:0:0_1b8/2
TAGAGAAAGGAGAACCCTGGTACCCTGTTGGTAGGAATGTAAATTAGTACAACTATTATGGAGAAAAGTATGGAAAATCTTTAAAAAACTAAAAGGAGGCTGGGCATAGTGGCTTATGCCTGTAACTTCAGCACTTTGGGAAACCGAGGC
+
ffffffffffffffffffffffffffffffffffffffffffffffffffffffffffffffffffffffffffffffffffffffffffffffffffffffffffffffffffffffffffffffffffffffffffffffffffffff
@cA01~tA01_NC000019.10_127374_127462_0_1_0_0_0:0:0_1:0:0_1b9/2
GGCAGCCTCTTGTATGTTTGGAATTGTGAGTTCCTCAGTTTGATTGCAGCCTCAGGTAGACTAGGAAGTAAGCCAGTTAGGTTGGAGAGGTGGGCAGGGGTCAAGTGAAATGGAGAATTGTGGGCTAAGCAAAGGAGTGTGTTTTCTCTC
+
ffffffffffffffffffffffffffffffffffffffffffffffffffffffffffffffffffffffffffffffffffffffffffffffffffffffffffffffffffffffffffffffffffffffffffffffffffffff
@cA01~tA01_NC000019.10_37894_37799_1_0_0_0_0:0:0_0:0:0_1ba/2
ACAGAAAACCTTCCCTCCTGGCCCACCCAGGTCCCCTGGTGAAATCAGAAGAGACAGTCATCCTGCAATGTTGGTCAGATGTCAGGTTTCAGCACTTCCTTCTGCACAGAGAAGGGAAGTTTAACGACACTTTGCACCTCACTGGAGAGC
+
ffffffffffffffffffffffffffffffffffffffffffffffffffffffffffffffffffffffffffffffffffffffffffffffffffffffffffffffffffffffffffffffffffffffffffffffffffffff
@cA01~tA01_NC000019.10_6489_6600_0_1_0_0_1:0:0_1:0:0_1bb/2
CCATTCATGGGACCTGAAATAAGTGAGGCTTCCCCTCCATGGTGTCTATCTCTCTCCTTCCTGTCTGTGTCTCCGTATTCTTTTGTGCCCATAACCCCTGTTGCAGGTCCCTCCATCTGTCTCCCTCCCTCTTCCCTGTCTCTCTGTCTC
+
ffffffffffffffffffffffffffffffffffffffffffffffffffffffffffffffffffffffffffffffffffffffffffffffffffffffffffffffffffffffffffffffffffffffffffffffffffffff
@cA01~tA01_NC000019.10_38551_38387_1_0_0_0_0:0:0_0:0:0_1bc/2
GCTCAGAGACCTGGCACAGGTTAGAAGTTTCATTTCTGTTTTACCTCCACAAAGTGTTCTCTACCAGGAGAACCCAAGGACACCCATATTTCTGACCTGAGTTGGGCCCTGTGGCCTCAGGCCTTGTGGCACCTACAGATGCCGTGTTTA
+
ffffffffffffffffffffffffffffffffffffffffffffffffffffffffffffffffffffffffffffffffffffffffffffffffffffffffffffffffffffffffffffffffffffffffffffffffffffff
@cA01~tA01_NC000019.10_129621_129808_0_1_0_0_0:0:0_0:0:0_1bd/2
CCATATCTCCACTCCAGGCCCATATCTCCACTCCAGGCCCGTATCTCCACTCCAGGCCCATATCTCCACACCCAGGCCCATATCTCCCCTCCAGGCCCATATCTCCACTCCAGGCCCATATTTACACCTCCAGGCCCATATCTCCACACC
+
ffffffffffffffffffffffffffffffffffffffffffffffffffffffffffffffffffffffffffffffffffffffffffffffffffffffffffffffffffffffffffffffffffffffffffffffffffffff
@cA01~tA01_NC000019.10_61197_60994_1_0_0_0_0:0:0_0:0:0_1be/2
TCCTTGGAGAATGCAAGTTGTTTGATTCAAGAATGCTGTGGATGTAGAAACCCTAAAGCACATTCGCTGTGAATCAATCCCAGTCCAGTCTTCCCAGAGAAGACTCTAAACACCTCCTGGACTGCACCTGGGCCTATGCCAATTCCTATC
+
ffffffffffffffffffffffffffffffffffffffffffffffffffffffffffffffffffffffffffffffffffffffffffffffffffffffffffffffffffffffffffffffffffffffffffffffffffffff
@cA01~tA01_NC000019.10_15371_15540_0_1_0_0_0:0:0_0:0:0_1bf/2
GCCGTGTTAAGAGGGAGCCTCTTATATGTTTGGAATTGTGAGTTCCTCAGTGTGATCGCAGCCTCAAGTAGACTAGGAAGTAAGCCAGTTAGGTTGGAGAGGTGGGCAGGGGTCAAGTGAAATGGAGAATTGTGGGCTAAGCAAGTGTGT
+
ffffffffffffffffffffffffffffffffffffffffffffffffffffffffffffffffffffffffffffffffffffffffffffffffffffffffffffffffffffffffffffffffffffffffffffffffffffff
@cA01~tA01_NC000019.10_117125_117089_1_0_0_0_0:0:0_0:0:0_1c0/2
GTCATTGGGATGCAGAGTGAATGATCCAGGACTTGGAGACCCAGGTGGTTGTAAGGAAGATGAGCTTGGTATTCTTATGGAGAGAGACTGACTTGGTGAGGTCTGTGCCAACAGAGACAGAGAAACAAGAGACACAAGTACAGACCAGGT
+
ffffffffffffffffffffffffffffffffffffffffffffffffffffffffffffffffffffffffffffffffffffffffffffffffffffffffffffffffffffffffffffffffffffffffffffffffffffff
@cA01~tA01_NC000019.10_26217_26108_1_0_0_0_1:0:0_0:0:0_1c1/2
AGTGAACCGAGATTGCACCTCTGCACTCCAGCCTGGGTGACAGAGCGAGACTCCATCTCAAAAGAAAAAAGAAAAAAACATTGGAGGTAAATGCATGGATTATATCTGTGTTCTTCATTCTGCTCCATTGTTCTACGTGCCTTTCTTTAT
+
ffffffffffffffffffffffffffffffffffffffffffffffffffffffffffffffffffffffffffffffffffffffffffffffffffffffffffffffffffffffffffffffffffffffffffffffffffffff
@cA01~tA01_NC000019.10_71440_71601_0_1_0_0_0:0:0_0:0:0_1c2/2
AATCAGGAAAACACAACGTAATAATAACAAAAATATGATTGGAAGAACTGCTCAAACATGAACAAAAGATTGTCAGAAAGTCTTACTTTCTAAGGCGAATTGTTTGAAATTTACAAAGGACACATCTCAATGTTAACAATTCATGGAGTT
+
ffffffffffffffffffffffffffffffffffffffffffffffffffffffffffffffffffffffffffffffffffffffffffffffffffffffffffffffffffffffffffffffffffffffffffffffffffffff
@cA01~tA01_NC000019.10_101025_101089_0_1_0_0_0:0:0_0:0:0_1c3/2
GATCGGAGGCCTCCATGCAGGCCATGAAGGAGGGTTTGGAGGTGCCCTGTCTGCCATCCTGCGCCCTGACTCCGCCCTCACACCTGCTGTGTCTTCTCTCTGCATCTGTCCATGCTTTTCTCCATCATCAGCAGGAAGCTCCTTAGCTAA
+
ffffffffffffffffffffffffffffffffffffffffffffffffffffffffffffffffffffffffffffffffffffffffffffffffffffffffffffffffffffffffffffffffffffffffffffffffffffff
@cA01~tA01_NC000019.10_54466_54278_1_0_0_0_0:0:0_0:0:0_1c4/2
GTTCTCAGCTCAGGTGAAGGGAGCTGTGACAAAGAAGATCCTCCCTGAGGAAACTGCCTCTTCTCCTTCCAGGTCTATATGAGAAACCTTCTCTCTCAGCCCAGCTGGGCCCCACGGTTCTGGCAGGAGAGAATGTGACCTTGTCCTGCA
+
ffffffffffffffffffffffffffffffffffffffffffffffffffffffffffffffffffffffffffffffffffffffffffffffffffffffffffffffffffffffffffffffffffffffffffffffffffffff
@cA01~tA01_NC000019.10_69557_69333_1_0_0_0_1:0:0_0:0:0_1c5/2
AGGCTCATGAACTTAGGTTCCCTGCAGTGCCCAAGGTCAATGGAACCTTCCAGGCCAACTTTCCTCTGGGCCCTGCCACCCACGGAGGGACCTACAGATGCTTCGGCTCTTTCCGTGACTCTCCCTACGAGTGGTCAGACCTTAGTGACC
+
ffffffffffffffffffffffffffffffffffffffffffffffffffffffffffffffffffffffffffffffffffffffffffffffffffffffffffffffffffffffffffffffffffffffffffffffffffffff
@rand_0_0_0_0_1_1_0:0:0_0:0:0_1c6/2
CAAACGGGCGTCTACTTTTACTAGGGGGCATTCAACCCGCTCCCCCTCCCAGTGCAGGGGGCACTCAGGTATGACATCGTGTCAAAGCAGCAACTGAGGATGTGAAAAGTTTTGAGAGTCACAAAAGTCATCACTCTCGGTCGCGTCTCA
+
ffffffffffffffffffffffffffffffffffffffffffffffffffffffffffffffffffffffffffffffffffffffffffffffffffffffffffffffffffffffffffffffffffffffffffffffffffffff
@cA01~tA01_NC000019.10_54773_54599_1_0_0_0_0:0:0_0:0:0_1c7/2
ACGAGTGGTCAAAGTCAAGTGACCCACTGCTTGTTTCTGTCACAGGTGAGGAAAGCCCATGGCTGTCCCATGTCCTATGATCCTAGAGCCTTAGCTGAGGAGCTTCCTGCTGAGGATGGAGAGAAGCATGGACAGATGCAGAGAGAAGAC
+
ffffffffffffffffffffffffffffffffffffffffffffffffffffffffffffffffffffffffffffffffffffffffffffffffffffffffffffffffffffffffffffffffffffffffffffffffffffff
@cA01~tA01_NC000019.10_78631_78712_0_1_0_0_0:0:0_0:0:0_1c8/2
GCAAGTACTGTGTTGTTTTAATTACTGTAATTTTGTAATGTAGTTTGTGTTTAGGTAATGTGATGCTTCCAACTTTGTTCCTTTCCCTCTAGATGGCTTTGGTTATTTGAGATCTTTTGTGGTTCCACATGAATTTTAGGACTGTTTTTT
+
ffffffffffffffffffffffffffffffffffffffffffffffffffffffffffffffffffffffffffffffffffffffffffffffffffffffffffffffffffffffffffffffffffffffffffffffffffffff
@cA01~tA01_NC000019.10_13840_13701_1_0_0_0_0:0:0_0:0:0_1c9/2
AGCCACAGGAAGCACTCAGCTAAAGCACTGCATGACGTCCTCCTCCAGGAAGAACAGGAAGACAGCCCAGGCTGTTCTGGGATGTTCCTCCTGATCTCAGGACGTTGCTGTCTTAGTCCATTTTTGTTGCTCTAAAGGAACACTTGAGCC
+
ffffffffffffffffffffffffffffffffffffffffffffffffffffffffffffffffffffffffffffffffffffffffffffffffffffffffffffffffffffffffffffffffffffffffffffffffffffff
@cA01~tA01_NC000019.10_84324_84410_0_1_0_0_2:0:0_0:0:0_1ca/2
CAGTGGGAGAGTCCAGGCCATCTCCCCATCTCAAGGTCAACTCATCAACAACCTGAGCTCCATCTTCCCCTTCAGTCCCCTGCCCTATAACATAGTCACAGGCTCCAAGGATTACAATGTGGCCATCGATGGGGACAGTTATTCTTTCCA
+
ffffffffffffffffffffffffffffffffffffffffffffffffffffffffffffffffffffffffffffffffffffffffffffffffffffffffffffffffffffffffffffffffffffffffffffffffffffff
@cA01~tA01_NC000019.10_5018_5249_0_1_0_0_0:0:0_0:0:0_1cb/2
CCGGAATATTCTGTTGTAGAGCTCAGGGACAGGCATCCCGTCTTCTTTGGACAGACTGAATTCATTAAACCCAAGACGAGAGCGACACTGAAGAGTCACATGTTGTCCTTCAGACACCACAGTGCCGGGCCAGGCAGAGAGGAAGGGCTT
+
ffffffffffffffffffffffffffffffffffffffffffffffffffffffffffffffffffffffffffffffffffffffffffffffffffffffffffffffffffffffffffffffffffffffffffffffffffffff
@cA01~tA01_NC000019.10_65934_65791_1_0_0_0_0:0:0_1:0:0_1cc/2
TACAACAGAGTATTCCGAAACACCGTTTTCATAGGCCCTGTGACCCCAGCACATGCAGGGACCTACACATGTCGGGGTTCACACCCACACTTCCTCACTGGGTGGTCAGCACCCAGCAACCCCCTGGTGATCATGGTCACAGGTCAGAGG
+
ffffffffffffffffffffffffffffffffffffffffffffffffffffffffffffffffffffffffffffffffffffffffffffffffffffffffffffffffffffffffffffffffffffffffffffffffffffff
@cA01~tA01_NC000019.10_71311_71479_0_1_0_0_0:0:0_0:0:0_1cd/2
CATCTCAATGTTAACAATTCATGGAGTTTGAAATTAAACAATGTAGAAATATACCAAGCAATCACTGTTAGAAATGTGGTATAACTATATTAAAATTAGACAAAATTAGTCTTTGGGAAAAATCAGCGGAAAACATTAAGCATAAAATGT
+
ffffffffffffffffffffffffffffffffffffffffffffffffffffffffffffffffffffffffffffffffffffffffffffffffffffffffffffffffffffffffffffffffffffffffffffffffffffff
@cA01~tA01_NC000019.10_75607_75411_1_0_0_0_0:0:0_0:0:0_1ce/2
ACATGCCAGAAAAGCATTTAGTCAGCCATCTTGGAAACAAGCATCTCAGATGTTTTCTTTCTCTATAGCTCATTCTTTCTTACCAGTGTTTTCAATTTTGTACTTAATTTTGTAAAGAGAGTAAATGATATAATTTCCACATATGTTTCC
+
ffffffffffffffffffffffffffffffffffffffffffffffffffffffffffffffffffffffffffffffffffffffffffffffffffffffffffffffffffffffffffffffffffffffffffffffffffffff
@rand_0_0_0_0_1_1_0:0:0_0:0:0_1cf/2
CTCCACCAAGATAGTGTAAAAGTGATTAGGATATCACCAGGGCAAGACTTCGCCACATTTTTACTTACGGTATACCGTCAGCTTTCGGCGGTAAGAGTCTAAAGCACCTCTGATCCTAACTATGGCGGTTGTACCTCCGGTTCAGGTCTT
+
ffffffffffffffffffffffffffffffffffffffffffffffffffffffffffffffffffffffffffffffffffffffffffffffffffffffffffffffffffffffffffffffffffffffffffffffffffffff
@rand_0_0_0_0_1_1_0:0:0_0:0:0_1d0/2
CAACCCGGTGACGATTAAATAACTATATCTCCGTACCCACTTTTCGAGACTGTAGGCAGCCTCAGACACGAGATTTTAATTCCAAATCAACATTTAGCGAAAATGACTTGGTAGTCTTCATCGCTCACCCGTATTTGCATTTTTTATGAT
+
ffffffffffffffffffffffffffffffffffffffffffffffffffffffffffffffffffffffffffffffffffffffffffffffffffffffffffffffffffffffffffffffffffffffffffffffffffffff
@cA01~tA01_NC000019.10_20102_20216_0_1_0_0_0:0:0_0:0:0_1d1/2
GTTTCTTAACTTGTCCTTGACCTGGGTTCCAGTGTTGGTTTCCTGTTGCTGCTGTAGAAAATTATCAGAAGCATGGCAGCAGGAGAGACCACACTGACACCTTCCAGTACTGGAGACAGAAATTGGACCCTATTTTTCCTGGGCTAAAAT
+
ffffffffffffffffffffffffffffffffffffffffffffffffffffffffffffffffffffffffffffffffffffffffffffffffffffffffffffffffffffffffffffffffffffffffffffffffffffff
@cA01~tA01_NC000019.10_66447_66380_1_0_0_0_0:0:0_0:0:0_1d2/2
AAGGAACTGATTCTCCTGGGTCTCCAGAGGGAACGCAGCCCTGCAGATGCCTTGATTTTAGCCCTCAAAAAACAGGGTCCGATTTCTGTCTCCAGAAACGGAAGGGGTCAGTGTGCTCTCTCCTGCTGCCATGCTTCTGATAATTTTCCA
+
ffffffffffffffffffffffffffffffffffffffffffffffffffffffffffffffffffffffffffffffffffffffffffffffffffffffffffffffffffffffffffffffffffffffffffffffffffffff
@cA01~tA01_NC000019.10_127050_127220_0_1_0_0_0:0:0_0:0:0_1d3/2
CTGATGCCTTCAGATTCCAGCTGCTGGTACATGGGAGCTGGCAACCCGGTTTTGAGACAGGGCTGTTGTCTCCCTAGAAGATCCCCTCAAGGCCTGACTGTGGTGCTCGTGGACAGAAGACAACTTTGGATCTGGGCTCAGCATTTGGAA
+
ffffffffffffffffffffffffffffffffffffffffffffffffffffffffffffffffffffffffffffffffffffffffffffffffffffffffffffffffffffffffffffffffffffffffffffffffffffff
@rand_0_0_0_0_1_1_0:0:0_0:0:0_1d4/2
GAAGCAAAGTGCTCTGTTTTCATTGCGGCTAAGCGGCCCTAACAATGCGCATACCGTCCCACCAGCGGTGATCTGCGTACGCACGCGCGGTCCGGAAACCTGCTAAGTTAACAAGAGCACTGCCCAAAGCTGAGTAGGTGGCCTAGAAAG
+
ffffffffffffffffffffffffffffffffffffffffffffffffffffffffffffffffffffffffffffffffffffffffffffffffffffffffffffffffffffffffffffffffffffffffffffffffffffff
@cA01~tA01_NC000019.10_43203_43079_1_0_0_0_0:0:0_0:0:0_1d5/2
ACCCTTCAAATAGTTGGCCTTCACCCACTGAACCAAGCTCCAAAACCGGTGAGTACAGAACCCTCTTATATCCGCTTTTGGAAACCTGGGGAGGTGGAAACCTTGGATTCAGGCGTTGACTCAGCATCTCACAGCTCTGACATTGTACGC
+
ffffffffffffffffffffffffffffffffffffffffffffffffffffffffffffffffffffffffffffffffffffffffffffffffffffffffffffffffffffffffffffffffffffffffffffffffffffff
@cA01~tA01_NC000019.10_139771_140042_0_1_0_0_0:0:0_0:0:0_1d6/2
AGGTGAATCCAATGGCTGTGAGTGTCAAACACACGCTCCTTGTTGCTCCTTAGTTTCCTGTGTACCCAGTGTGCTCTCCGTCTCTCTACAGTCATCTTGTCATTCTCCCCACCTCATTCCCAGCATTTGAGTCAGAGCCTCTTCCTTCCA
+
ffffffffffffffffffffffffffffffffffffffffffffffffffffffffffffffffffffffffffffffffffffffffffffffffffffffffffffffffffffffffffffffffffffffffffffffffffffff
@rand_0_0_0_0_1_1_0:0:0_0:0:0_1d7/2
CACGGCGTATCTTACGACGTCGCCGATGAGTTTGAGCGAACTTCAACTCAGAGTAGCCCGGTTAGGCACAACGTTCATACCCTAACAGGCTTCGGCATCCTAATTGGCCAGTGCCTAGAATCCAGCTTGTCTGAAGTCGCTGGACTAGTC
+
ffffffffffffffffffffffffffffffffffffffffffffffffffffffffffffffffffffffffffffffffffffffffffffffffffffffffffffffffffffffffffffffffffffffffffffffffffffff
@cA01~tA01_NC000019.10_132842_133003_0_1_0_0_0:0:0_0:0:0_1d8/2
GGTTCCTGCAAGGACAGGCATCAAGGGACCGATGGAGAAGTTGGCCTTGGAGACCCCATCATGGATCTGTCCAACGAGGCGTGAGGGGTCCTCAGAGATCCCCTCTCTGTGCAGAAAGAAGTGCTCAAACATGACATCTGACCAACATTG
+
ffffffffffffffffffffffffffffffffffffffffffffffffffffffffffffffffffffffffffffffffffffffffffffffffffffffffffffffffffffffffffffffffffffffffffffffffffffff
@cA01~tA01_NC000019.10_145725_145662_1_0_0_0_0:0:0_0:0:0_1d9/2
AAAAATGTGAGCACCCTCCCTCACTCAGCATTTCCCTCTCTCCAGGACTCTGATGAACAAGACCCTCAGGAGGTGACGTACGCACAGTTGGATCACTGCGTTTTCATACAGAGAAAAATCAGTCGCCCTTCTCAGAGGCCCAAGACACCC
+
ffffffffffffffffffffffffffffffffffffffffffffffffffffffffffffffffffffffffffffffffffffffffffffffffffffffffffffffffffffffffffffffffffffffffffffffffffffff
@cA01~tA01_NC000019.10_127275_127464_0_1_0_0_0:0:0_1:0:0_1da/2
GAGGCAGCCTCTTGTATGTTTGGAATTGTGAGTTCCTCAGTGTGATTGCAGCCTCAGGTAGACTAGGAAGTAAGCCAGTTAGGTTGGAGAGGTGGGCAGGGGTCAAGTGAACTGGAGAATTGTGGGCTAAGCAAAGGAGTGTGTTTTCTC
+
ffffffffffffffffffffffffffffffffffffffffffffffffffffffffffffffffffffffffffffffffffffffffffffffffffffffffffffffffffffffffffffffffffffffffffffffffffffff
@cA01~tA01_NC000019.10_38732_38898_0_1_0_0_0:0:0_0:0:0_1db/2
AATCAATCAATCATCATCTATGTATCTTTAACCTATTATCTATCATCTACCTATTTATCATCTATCTATATCTATCCATCTATCATCTGTCTTGCTCTGCCTCTCGGTCTCTCTAGTTCTCTTTGGAATCTCTGCAATTCATCCCCACAT
+
ffffffffffffffffffffffffffffffffffffffffffffffffffffffffffffffffffffffffffffffffffffffffffffffffffffffffffffffffffffffffffffffffffffffffffffffffffffff
@cA01~tA01_NC000019.10_66608_66738_0_1_0_0_0:0:0_0:0:0_1dc/2
GCTGGCTTCTGGTGCTGGTTTGAGGAGTATCAACCCCTCCCTATGTGGATGGAGCCTGGTGGTGGCATCATCATCCCACCCTTGCTGATCTCGGTGTAGCCAACCTTCTCTTTGTTTGGTTTCTTTAATTAATTAATTAATTTTGGAGTC
+
ffffffffffffffffffffffffffffffffffffffffffffffffffffffffffffffffffffffffffffffffffffffffffffffffffffffffffffffffffffffffffffffffffffffffffffffffffffff
@cA01~tA01_NC000019.10_38255_38355_0_1_0_0_0:0:0_0:0:0_1dd/2
GAGGCCACAGGGCCCAACTCAGGTCAGAAATATGGGTGTCCTTGGGTTCTCCTGGTAGAGAACACTTTGTGGAGGTAAAACAGAAATGAAACTTCTAACCTGTGCCAGGTCTCTGAGCAAAGTCAGCATGGAGGGACACCTCTCTCTGGG
+
ffffffffffffffffffffffffffffffffffffffffffffffffffffffffffffffffffffffffffffffffffffffffffffffffffffffffffffffffffffffffffffffffffffffffffffffffffffff
@cA01~tA01_NC000019.10_59857_59746_1_0_0_0_0:0:0_1:0:0_1de/2
ATTAATATGACTGACATGAAAATAAGGGAGGCCCAGGTACATAACTGGAATCTAGGAGACCGTGGAAAAGGCAATTGCCGCCCCACTGGTGAAATGTGGTGCTGATTTAGACACTAAATGAATGAAGTAGATGGATATAAGATATGTTTG
+
ffffffffffffffffffffffffffffffffffffffffffffffffffffffffffffffffffffffffffffffffffffffffffffffffffffffffffffffffffffffffffffffffffffffffffffffffffffff
@cA01~tA01_NC000019.10_141043_141186_0_1_0_0_0:0:0_0:0:0_1df/2
AGGCTGCTGTTCCACCTGAGAGGCTGGGGGAAAGACCACCCCCTCCACCATCTATTGCTTCAAAACCACCTGTCCTCCTGTGAATTAGTAGGAAAGGGGAGCAGGAGCTAGTGCTGGTGCTGATCTCTGATTCCAAGATCTGAACTCACT
+
ffffffffffffffffffffffffffffffffffffffffffffffffffffffffffffffffffffffffffffffffffffffffffffffffffffffffffffffffffffffffffffffffffffffffffffffffffffff
@cA01~tA01_NC000019.10_136033_135926_1_0_0_0_0:0:0_0:0:0_1e0/2
GGCCTCTGGTATCCACCATTCTATTCTCTACCTTCATGAGATCCACCTTTTATCTCCTGCATGTGGTGAGAAATGGGAATCTTTGTAATGACCTCCAGTTCCATCCATGTGGCTGCAAATGACAGGATGTTATTGTTTCTATGGATGAGT
+
ffffffffffffffffffffffffffffffffffffffffffffffffffffffffffffffffffffffffffffffffffffffffffffffffffffffffffffffffffffffffffffffffffffffffffffffffffffff
@cA01~tA01_NC000019.10_33270_33061_1_0_0_0_0:0:0_1:0:0_1e1/2
ACGGCAGCCTTTGTCAACTCTAAAGGGACTGTGTGTACATGGATGTATTTTAGACAGTTTCTGCTAAGGGGCTGTCTGTGTCCACACACTTGATGATGCTACACTTTATGTAGACTTATAGAACCCTTTAAATTTAGTAGCCAGAGCCCT
+
ffffffffffffffffffffffffffffffffffffffffffffffffffffffffffffffffffffffffffffffffffffffffffffffffffffffffffffffffffffffffffffffffffffffffffffffffffffff
@cA01~tA01_NC000019.10_142573_142802_0_1_0_0_0:0:0_0:0:0_1e2/2
TGACAAAGGGCTAATATCCAGAATCTACAATGAACTCAAACAAATTTACAAGAAAAAAACAAACAATCCTATCAAAAAGTGGGCAAAGGACATGAACAGACACTTCTCAAAAGAAGACATTTATGCAGCCAAAAAACACATGAAAAAATG
+
ffffffffffffffffffffffffffffffffffffffffffffffffffffffffffffffffffffffffffffffffffffffffffffffffffffffffffffffffffffffffffffffffffffffffffffffffffffff
@cA01~tA01_NC000019.10_105085_105210_0_1_0_0_0:0:0_0:0:0_1e3/2
ACCGTTCGTGGAAGGCAGGAGAATGCTGTCCCACCCCAAAATGTCCCTGTCCTGGCCTCCATAGCTTGTGAATATCTTATTTTACATGGAAAGAAGGAATGAAGATTGCAGATGGAATTACGGTTGCTAGTCAGCTGAACTTAAAACAAG
+
ffffffffffffffffffffffffffffffffffffffffffffffffffffffffffffffffffffffffffffffffffffffffffffffffffffffffffffffffffffffffffffffffffffffffffffffffffffff
@rand_0_0_0_0_1_1_0:0:0_0:0:0_1e4/2
TATACAAGAGAGGCTTTTCGTAATCGGACTGGACGCAGATAGAGGGTGTATACAACGTAATGATCCATCCGAGACTTTTAAGAGCTTTCCATTGGGTTGTGTGGAGCACGCGTCTAGGGGTGAAGTGCTCTCAAATAGGCGATGCTGGGG
+
ffffffffffffffffffffffffffffffffffffffffffffffffffffffffffffffffffffffffffffffffffffffffffffffffffffffffffffffffffffffffffffffffffffffffffffffffffffff
@cA01~tA01_NC000019.10_54991_55140_0_1_0_0_1:0:0_0:0:0_1e5/2
GCTCGACCAACATGGTGAAACCACCTCTCTACTAAAAATACAAAAAGTAGCCTGGCGTGGTGGTGCGTGCCTGTAGCACTAGCTACTCAGGTGGCTGAGGCAGGAGAATCGCTTGAACCCAGGAGGCGGAGGTTGCAGTGAGCTGAGATT
+
ffffffffffffffffffffffffffffffffffffffffffffffffffffffffffffffffffffffffffffffffffffffffffffffffffffffffffffffffffffffffffffffffffffffffffffffffffffff
@cA01~tA01_NC000019.10_21177_21372_0_1_0_0_0:0:0_0:0:0_1e6/2
GTCGTGGATCATTCACTCTGCATCCCAATGACAATGAGAATGTCCGGACACTCTCACCTGTGATGACGATGTCCAGAGGGTCACTGGGAGCTGACAACTGATAGGGGGAGTGAGTAACAGAACCGTAGCATCTGTAGGTCCCTGCAAGGT
+
ffffffffffffffffffffffffffffffffffffffffffffffffffffffffffffffffffffffffffffffffffffffffffffffffffffffffffffffffffffffffffffffffffffffffffffffffffffff
@cA01~tA01_NC000019.10_146439_146172_1_0_0_0_0:0:0_0:0:0_1e7/2
TCCTACTTGAGGCTGCAATCACACTGAGGAACTCACAATTCCAAACATACAAGAGGCTCCCTCTTAACACGGCACTTACACACTTGCTGTTCCACCTTCCCTCATGCTGTTCCACCTCCCCTCAGACTATCTTTCAGCCTTCTGTCATCA
+
ffffffffffffffffffffffffffffffffffffffffffffffffffffffffffffffffffffffffffffffffffffffffffffffffffffffffffffffffffffffffffffffffffffffffffffffffffffff
@cA01~tA01_NC000019.10_58261_58400_0_1_0_0_0:0:0_0:0:0_1e8/2
CAGATTCGTGCCTGGAATCCTCAGAGGGAAGGCAGCCTTGCTGTCACCTTGATTTTAGCCCAGTAAGATGCACTTCCTACTTTGAGCTACAGCACTGTAAGATAATTAAAAAACCGTTTTGTTTTCACCCACGAATCTTGTGGAAATTTG
+
ffffffffffffffffffffffffffffffffffffffffffffffffffffffffffffffffffffffffffffffffffffffffffffffffffffffffffffffffffffffffffffffffffffffffffffffffffffff
@cA01~tA01_NC000019.10_100976_100835_1_0_0_0_0:0:0_1:0:0_1e9/2
GAGCTCCTATGACATGTACCATCTATCCAGGGAGGGGGGAGCCCATGAACGTAGGCTCCCTGCAGTGCGCAAGGTCAACAGAACATTCCAGGCAGATTTCCCTCTGGGCCCTGCCACCCTCGGAGGGACCTACAGATGCTTCGGCTCTTT
+
ffffffffffffffffffffffffffffffffffffffffffffffffffffffffffffffffffffffffffffffffffffffffffffffffffffffffffffffffffffffffffffffffffffffffffffffffffffff
@cA01~tA01_NC000019.10_56579_56383_1_0_0_0_0:0:0_0:0:0_1ea/2
CTCCTGCCTCAGCCTCCCGAGTAGCTGGAATTACAGGCACACGCCACCACGCCCTACTAATTTTTGTATTTTTAGTAGAGACAGCGTTTCTCTATGTGGGTCAGACTGGTCTCAAACTCCCAACCTTATGAGATTCACCCACCTCAGGTT
+
ffffffffffffffffffffffffffffffffffffffffffffffffffffffffffffffffffffffffffffffffffffffffffffffffffffffffffffffffffffffffffffffffffffffffffffffffffffff
@cA01~tA01_NC000019.10_33926_34076_0_1_0_0_0:0:0_0:0:0_1eb/2
GACGACCGTGAGCGACATGGTGCTGCCGGTGCAGACAGGCGGCCGTGCCCCAGCTCAGCTCAGCAGCGCACAGGATGTTATTTGGCGCCCTGCCCATGCAGTTTACATGTTGACCACATCATGGGAGGGTGACGTACGCAGGCTCATTCT
+
ffffffffffffffffffffffffffffffffffffffffffffffffffffffffffffffffffffffffffffffffffffffffffffffffffffffffffffffffffffffffffffffffffffffffffffffffffffff
@cA01~tA01_NC000019.10_49586_49482_1_0_0_0_0:0:0_0:0:0_1ec/2
GATATGGGCCTAGAGGTCGATATCTGGGCCTGGAGTGGAGATATGGGCCAGGAGTGGAGATATGGGCCTAGAGGTCGATATCTGGGCCTGGAGAGGAGATATGTGCCTAGGATGGAGATACGGGCCTGGGTGTGGAGATATGGGACTGGA
+
ffffffffffffffffffffffffffffffffffffffffffffffffffffffffffffffffffffffffffffffffffffffffffffffffffffffffffffffffffffffffffffffffffffffffffffffffffffff
@cA01~tA01_NC000019.10_10851_10621_1_0_0_0_0:0:0_1:0:0_1ed/2
GAATTTAGCTTATTTATGCACACGACACTTCCACTCACTCACTCGTTCAGCCAATGCCCCATGCACAGGCTGTGCAGTGTGGAATCTTTTCCTATTGTTGCCATAACAAATTTCCACAAGCTTCGTGGATGAAAACATGTTTTTCTTAAT
+
ffffffffffffffffffffffffffffffffffffffffffffffffffffffffffffffffffffffffffffffffffffffffffffffffffffffffffffffffffffffffffffffffffffffffffffffffffffff
@cA01~tA01_NC000019.10_97021_96884_1_0_0_0_1:0:0_0:0:0_1ee/2
TTTCTGACCTTGCCTTCCCCGGCCTTTCATTCCCTTTCCTGAGTCAAGCTCTGTGAAGACTGGGGTGAGACTAGGGTGCTCCAAGATGGGTGTGCAGGGAGGAAGTGGTGTCAGCAGCAGAGAAAGAGAGGGAAGCAGTGCTAGGAACAG
+
ffffffffffffffffffffffffffffffffffffffffffffffffffffffffffffffffffffffffffffffffffffffffffffffffffffffffffffffffffffffffffffffffffffffffffffffffffffff
@cA01~tA01_NC000019.10_70607_70304_1_0_0_0_0:0:0_0:0:0_1ef/2
CAGCATTTAGGGCTGTGGCCACCAACCTGGGTGTTGGTCTGTAGGAACTTTTCATTTCTGACCTTCCATAACTGAGTTCTCTTCCTAAATGTGGAATGCCTTGTACTCCATGTTACTCTCTCCCCAGAAAGAATGTGTGGCTTGTCTGCT
+
ffffffffffffffffffffffffffffffffffffffffffffffffffffffffffffffffffffffffffffffffffffffffffffffffffffffffffffffffffffffffffffffffffffffffffffffffffffff
@cA01~tA01_NC000019.10_102753_102840_0_1_0_0_2:0:0_0:0:0_1f0/2
CCCATTAAAATGCCTTTTAGGCCGGTGGCTCACGCCTGTAATTCCGGCACTTCAGGAGGCGGAGGTGGGCGGATCACCTGAGGTCGGGAGACCAGCCTGACCATCATGGAGAAACTCCCTCTCTACTAAACATACAAAAATTAGCTAGGC
+
ffffffffffffffffffffffffffffffffffffffffffffffffffffffffffffffffffffffffffffffffffffffffffffffffffffffffffffffffffffffffffffffffffffffffffffffffffffff
@cA01~tA01_NC000019.10_21530_21429_1_0_0_0_0:0:0_0:0:0_1f1/2
CAGCTCCCAGTGACCCTCTGGACATCGTCATCACAGGTGAGAGTGTCCGGACATTCTCATTGTCATTGGGATGCAGAGTGAATGATCCACGACTTGGAACCCCCAGGTAGTTGTAAGGAAGATGAGCTTGGTATTCTTATGGAGAGAGAC
+
ffffffffffffffffffffffffffffffffffffffffffffffffffffffffffffffffffffffffffffffffffffffffffffffffffffffffffffffffffffffffffffffffffffffffffffffffffffff
@cA01~tA01_NC000019.10_14786_14598_1_0_0_0_1:0:0_0:0:0_1f2/2
GGGAGCACTCAGGTGTGTGTTCCTCACAGACTGGATGGTCCCTGGCCCAAGGCAGGAGCCACAGAGGCAGGACTTTCTAGAGAGAGCACCAGACTCCCTGCCTCTGCCTTCAGCTCACAGACCATTGCCTGATTCTGAACCGTATCCTCA
+
ffffffffffffffffffffffffffffffffffffffffffffffffffffffffffffffffffffffffffffffffffffffffffffffffffffffffffffffffffffffffffffffffffffffffffffffffffffff
@cA01~tA01_NC000019.10_72209_72041_1_0_0_0_1:0:0_0:0:0_1f3/2
GTGTTTTCATACACTATCGTATGGTCCATATTCATTTTTGGCATAGCCATATTTTTAGTTCTTCCTCTGCTCTTAGTTATTGTCAGAATCTTCGACACCCCATCTGGTTTCACTTTCTTTATCTTTGAGGCACGGTCATCAGAATTTCCT
+
ffffffffffffffffffffffffffffffffffffffffffffffffffffffffffffffffffffffffffffffffffffffffffffffffffffffffffffffffffffffffffffffffffffffffffffffffffffff
@cA01~tA01_NC000019.10_71974_71868_1_0_0_0_0:0:0_1:0:0_1f4/2
ATTGAAATTAATCATTTCAGAGATTAAACTGCAAATATAAAAACATATTTCCACTCTTCCTGTGTAAGAACAGGATTTTAGAGCATATTTAGTACATATGTTTGTATTTACTTATATGTTGTTTTGTTTTGTGGTATACATAATTCTATC
+
ffffffffffffffffffffffffffffffffffffffffffffffffffffffffffffffffffffffffffffffffffffffffffffffffffffffffffffffffffffffffffffffffffffffffffffffffffffff
@cA01~tA01_NC000019.10_38496_38738_0_1_0_0_0:0:0_0:0:0_1f5/2
CTATGTCCTTGTGCCTCTCCCTCAGGAGTCTAATTTTAGTGCTTTTCTCTGCTCCCTTCCATCATTCTCACCACTCCTCTGCCCTCTTTTCTCTCTCTTTATGTGTCTGTGAGTCTCTCAATCTCCTTCCTCTGGCTCATTCTCTGTGTG
+
ffffffffffffffffffffffffffffffffffffffffffffffffffffffffffffffffffffffffffffffffffffffffffffffffffffffffffffffffffffffffffffffffffffffffffffffffffffff
@cA01~tA01_NC000019.10_80869_81039_0_1_0_0_1:0:0_0:0:0_1f6/2
CACTTTGGGAGGGCGAAGCGGGTGGATCACCTGAGGTCTGGAGTTCGAGACCAGCCTGGCCAACATGGCGAAACCCTGTCTCTACTAGAAACACAAATATAGCCGGACGGGGTGGTACGCAACTGTAGTCCCAGCTGCTTGGGAGGCTGA
+
ffffffffffffffffffffffffffffffffffffffffffffffffffffffffffffffffffffffffffffffffffffffffffffffffffffffffffffffffffffffffffffffffffffffffffffffffffffff
@cA01~tA01_NC000019.10_118620_118495_1_0_0_0_0:0:0_0:0:0_1f7/2
TGAGACAGAGAAAGAGAGCATTAGGCCATAGAGCAGGGGAGTGAGTTCTCAGGTCAGGTGTGAGGGGAGCTGTGACAAGGAAGATCCCCCCTGAGGAAACTGCCCCTTCTCCTTCCAGGTCTATATGAGAAACCTTCTCTCTCAGCCCAG
+
ffffffffffffffffffffffffffffffffffffffffffffffffffffffffffffffffffffffffffffffffffffffffffffffffffffffffffffffffffffffffffffffffffffffffffffffffffffff
@cA01~tA01_NC000019.10_75718_75569_1_0_0_0_0:0:0_0:0:0_1f8/2
ATCAGACTCACTATGCTTCCTTTCCTTGTATACATAACCTACCCAGCAATACACACAAACATTTATTGCTTTGGAGAATTAGTTTGGGAACATTTTTGAAATGTACAAAAAAATGTATATCTTCAAAAGAAATTTCTTTTTGTGGCAAAA
+
ffffffffffffffffffffffffffffffffffffffffffffffffffffffffffffffffffffffffffffffffffffffffffffffffffffffffffffffffffffffffffffffffffffffffffffffffffffff
@rand_0_0_0_0_1_1_0:0:0_0:0:0_1f9/2
ATGATTTAGCAATTCCAACCAGGCGGTTATAGTTCCTTCTTACCTGCGTAAGTACGGATTACAGGCTCGTGGTCTGATGGCAGAGGCGTACGAATAGAATACCGTTGGGACTTCCTACTTTTTTAATTAATTAACAACGATACACGCCCT
+
ffffffffffffffffffffffffffffffffffffffffffffffffffffffffffffffffffffffffffffffffffffffffffffffffffffffffffffffffffffffffffffffffffffffffffffffffffffff
@cA01~tA01_NC000019.10_123607_123469_1_0_0_0_0:0:0_0:0:0_1fa/2
TAGCTGGGATTACAGGCAACTGCCACCATGCCCGGCTAATTCTTTTTGTATATTTTTTGTAGAGAGGATGTTTCACCATGTTGGCCAAGCTTGTCTGAAACTCCCAACCTCAAGTGATCCGACCATCTCAGCAACCCAAAGTACTGGGAT
+
ffffffffffffffffffffffffffffffffffffffffffffffffffffffffffffffffffffffffffffffffffffffffffffffffffffffffffffffffffffffffffffffffffffffffffffffffffffff
@cA01~tA01_NC000019.10_53613_53751_0_1_0_0_0:0:0_0:0:0_1fb/2
CATCTATTATCTATATCTATGTATCATCTCTCTCTCTCTATGATTTCTCTATGTCTGCCTCTGTATCTCTATGTATTATCTATCTATCTGTCTTCATCATCATCATCTCTATGTCTCATCTATTAATGAATCAATCAATCATCATCTATG
+
ffffffffffffffffffffffffffffffffffffffffffffffffffffffffffffffffffffffffffffffffffffffffffffffffffffffffffffffffffffffffffffffffffffffffffffffffffffff
@cA01~tA01_NC000019.10_53195_53312_0_1_0_0_0:0:0_1:0:0_1fc/2
TTATGTCTTTGCTTTTTGGTGCCCCTGATTTCTCTCTGTGCCTCTCACTGATCCTCTCATAAGTGGGCTTATTTGGAATATGAGCCTCAGAATCCAGTCTGGAGACTACAAGTTCACACAGCATACAGGGGTTGGTGTTGTGGGGCCATG
+
ffffffffffffffffffffffffffffffffffffffffffffffffffffffffffffffffffffffffffffffffffffffffffffffffffffffffffffffffffffffffffffffffffffffffffffffffffffff
@cA01~tA01_NC000019.10_143242_143117_1_0_0_0_0:0:0_0:0:0_1fd/2
ATGCCTATGTCCTGAATGGTAATGCCTAGGTTTTCTTCTAGGGTTTTTATGGTTTTAGGTCTAACGTTTAAGTCTTTAATCCATCTCAAATTAATTTTTGTATAAGGTGTAAGGAAGGGATCCAGTTTCAGCTTTCTACCTATGGCTAGC
+
ffffffffffffffffffffffffffffffffffffffffffffffffffffffffffffffffffffffffffffffffffffffffffffffffffffffffffffffffffffffffffffffffffffffffffffffffffffff
@cA01~tA01_NC000019.10_27606_27740_0_1_0_0_0:0:0_0:0:0_1fe/2
GGTTGCAGTGAGCCAAGATCGTGACACTGCACTGTAGCCTGGAAGACAGAGGGCGACTCTGTCTCAATAAACAAAAGAACAAACAAAAAATAGATTTCATGCACAGATGCTTCCCAATGGATCATTCATTTATAGATCCACTTGTGCATT
+
ffffffffffffffffffffffffffffffffffffffffffffffffffffffffffffffffffffffffffffffffffffffffffffffffffffffffffffffffffffffffffffffffffffffffffffffffffffff
@cA01~tA01_NC000019.10_947_781_1_0_0_0_0:0:0_0:0:0_1ff/2
GGAGGCTGAGGCAGGAATTGCTGAAACCTGGAAGGCAGAGGTTGCAGTGAGCCAAGATCATGCCACTGCACTCCAGCCTGGGTGAGACGGCAAGATATTCTGTCAAAAATAAATAAATAAAAAACAGAAGAAGAAATACAAGAATGACAG
+
ffffffffffffffffffffffffffffffffffffffffffffffffffffffffffffffffffffffffffffffffffffffffffffffffffffffffffffffffffffffffffffffffffffffffffffffffffffff
@cA01~tA01_NC000019.10_24397_24320_1_0_0_0_0:0:0_0:0:0_200/2
TTCTATGGATGAGTAGTCTCCACTGTGCGTATGTACTACATTCTCTCTATCCATTCATCCACTGATGGGCAGGTAGGTTGACTCCACATCTTGGCTACTGTGAACAGTGCTGCACCAATCATACGAGTGCAGATATCACTTCGATATATT
+
ffffffffffffffffffffffffffffffffffffffffffffffffffffffffffffffffffffffffffffffffffffffffffffffffffffffffffffffffffffffffffffffffffffffffffffffffffffff
@cA01~tA01_NC000019.10_76503_76646_0_1_0_0_0:0:0_0:0:0_201/2
AGAATGAGGTGAGAAGAGAGCTGTGGAGGCATGGCCCCGGGGAGCTTGGTACCCCCCCATATCCAGAGCCTGTCTGGTCCAGGAGAGTTCCCAACCCTGTGAGCACCAACTCCGGATATTCTGGGCAGTGACCCGAGGGACAGCCTCTTA
+
ffffffffffffffffffffffffffffffffffffffffffffffffffffffffffffffffffffffffffffffffffffffffffffffffffffffffffffffffffffffffffffffffffffffffffffffffffffff
@cA01~tA01_NC000019.10_1707_1607_1_0_0_0_0:0:0_0:0:0_202/2
CAGCTAGAGATAGCAACATTCACCTCACTTCCAGAACAAGTACACAGAAAATTATTAAGCATATGAAAGACTTGAAAAACATTTGTGTAGGCGGCGGGTGCATAAGGTTGGGTGTTGATATGAAACATTTAATAATTTCAATAATCCTAG
+
ffffffffffffffffffffffffffffffffffffffffffffffffffffffffffffffffffffffffffffffffffffffffffffffffffffffffffffffffffffffffffffffffffffffffffffffffffffff
@cA01~tA01_NC000019.10_37225_37442_0_1_0_0_1:0:0_1:0:0_203/2
TCGCCTCTGATTCCCTTCCCACTGGGCTTAGCCTCATCTCTTGAGGTGTTGTATCTATTTCACACTAATGTCTTTCCTGCTGTTTATGTGGGGGTGAAAGAGGAACCAGGATAGGCTGCACATCCAGCCTCTTATCAGCCTGGTTCAATC
+
ffffffffffffffffffffffffffffffffffffffffffffffffffffffffffffffffffffffffffffffffffffffffffffffffffffffffffffffffffffffffffffffffffffffffffffffffffffff
@cA01~tA01_NC000019.10_69491_69383_1_0_0_0_0:0:0_1:0:0_204/2
CAGGCCAACTTTCCTCTGGGCTCTGCCACCCACGGAGGGACCTACAGATGCTTCGGCTCTTTCCGTGACTCTCCCTACGAGTGGTCAGACCTTAGTGACCCACTGCTTGTTTCTGTCACAGGTGAGGAAACCAGTCTGTTCCCCAAATAG
+
ffffffffffffffffffffffffffffffffffffffffffffffffffffffffffffffffffffffffffffffffffffffffffffffffffffffffffffffffffffffffffffffffffffffffffffffffffffff
@cA01~tA01_NC000019.10_43543_43709_0_1_0_0_0:0:0_0:0:0_205/2
ACTGCAACCTCCACCTCCTGGGTTGAAGTCGTTCTCCTGCTTCATCCTCAAGAGTAGGAGCTGGGATTACAGGGATGCACCACCATGCTCGGCTAATTTTTGTATTTTTCATAGAGACAGGGTTTCACCATTTTGGCCAGGCTGGTCTGG
+
ffffffffffffffffffffffffffffffffffffffffffffffffffffffffffffffffffffffffffffffffffffffffffffffffffffffffffffffffffffffffffffffffffffffffffffffffffffff
@cA01~tA01_NC000019.10_63347_63498_0_1_0_0_1:0:0_0:0:0_206/2
GACAAATGAGGCTCCACCCTGCTTCCAGAAACTCAGAGTCCGGGGATGAGAACTCAGTGGGGAACAGATGGGATTATATGGACATGGTACTGATAACACCGGAAGCCTTAGGCAAGAAAAGAGTCCCATTACCGAAACCATGGGGGCAGA
+
ffffffffffffffffffffffffffffffffffffffffffffffffffffffffffffffffffffffffffffffffffffffffffffffffffffffffffffffffffffffffffffffffffffffffffffffffffffff
@cA01~tA01_NC000019.10_77092_77169_0_1_0_0_0:0:0_1:0:0_207/2
CAAATGTAAGACAAGAATATTTGCAGTTTCCCCAGACTGACACAGTTGCAGGTTCCCCGAAGAAATGAGTCCTGAGACACCTCCAACAAGAGCTAGAAAAGGTATCACTTCAAGAGGAGTTGCAGCCTACTCATTTTAGACAAATGGAGC
+
ffffffffffffffffffffffffffffffffffffffffffffffffffffffffffffffffffffffffffffffffffffffffffffffffffffffffffffffffffffffffffffffffffffffffffffffffffffff
@cA01~tA01_NC000019.10_23988_24105_0_1_0_0_0:0:0_0:0:0_208/2
TCTCACCCATATACAGAGCTAAAAGGTGGATCTCATGAAGGTAGAGAGTAGAATGGTGGCTTCCAGAGGCCAGGAATAAAAGGGTGGAGGGTAAAAAAAAAAAAAAAAAAAAAAATATATATATATATATATATATATATATATATATGT
+
ffffffffffffffffffffffffffffffffffffffffffffffffffffffffffffffffffffffffffffffffffffffffffffffffffffffffffffffffffffffffffffffffffffffffffffffffffffff
@cA01~tA01_NC000019.10_63061_63299_0_1_0_0_0:0:0_0:0:0_209/2
ATATAAGTTTTACTGCTGACAGAAGACTGAAAGCTAGTCTGAGGGGAGGTGGAACAGCATGAGGGAAGGTGGAACAACACGTGTCTAAGTGCTGCGTTAAGAGGGAGCCTCTTGTATGTTTGGAATTGTGAGTTCCTCAGTGTGATTGCA
+
ffffffffffffffffffffffffffffffffffffffffffffffffffffffffffffffffffffffffffffffffffffffffffffffffffffffffffffffffffffffffffffffffffffffffffffffffffffff
@cA01~tA01_NC000019.10_33838_33608_1_0_0_0_0:0:0_0:0:0_20a/2
GAATCTTGGGTCATGAGACAAATTTTAGATTAAACTACAAAACTCCAGAATTTACAGGTGTGGTTTTTGCTGATAAAGTACAATTCTAACATTGTAAATAATTGCATAATCCTTCCCTGGGAATTTAAATCATTTTAACTGGTTCTGCTG
+
ffffffffffffffffffffffffffffffffffffffffffffffffffffffffffffffffffffffffffffffffffffffffffffffffffffffffffffffffffffffffffffffffffffffffffffffffffffff
@cA01~tA01_NC000019.10_35487_35313_1_0_0_0_1:0:0_0:0:0_20b/2
CAGGGGGCCTGGCCACATGAGGGTGAGTCCTTCTCCAAACCTTAGGGTGTCATCTCCCCACATAAGAGGATTTTCCTGAAACAGGAGGGAAGTCCTGTCAGGGAGCCTCTCATAAACTAGGAAGAGGGGACCCTGGGGTGCTCGGCCCAC
+
ffffffffffffffffffffffffffffffffffffffffffffffffffffffffffffffffffffffffffffffffffffffffffffffffffffffffffffffffffffffffffffffffffffffffffffffffffffff
@cA01~tA01_NC000019.10_85617_85746_0_1_0_0_0:0:0_0:0:0_20c/2
GATCCCTAGATTTTACACTTAAAAATGGTAAAGTTGATAAATTATATAGGTATATTTAACCTCAATCAGCATTTTTTCAAAGGAAAAGAAAAAGTGTAGGGGTTGCTGGTGATGACATCTCTGTGTAGGTGAGAGGCCAGGGTGGGCTTC
+
ffffffffffffffffffffffffffffffffffffffffffffffffffffffffffffffffffffffffffffffffffffffffffffffffffffffffffffffffffffffffffffffffffffffffffffffffffffff
@cA01~tA01_NC000019.10_41860_42067_0_1_0_0_0:0:0_1:0:0_20d/2
GTTTGTCTGAAGGAAGACATTTTGTTTTAAACCTTCAAAACACAAGTAATCGAAGCAAAAATAGACCATTGGGATAACCTCAAACTAAGCAACTTCTGCACCGCTAAAAATAAACCAACAAAGTGAAGAGACAACCCACAGATTGGGAGC
+
ffffffffffffffffffffffffffffffffffffffffffffffffffffffffffffffffffffffffffffffffffffffffffffffffffffffffffffffffffffffffffffffffffffffffffffffffffffff
@cA01~tA01_NC000019.10_4437_4362_1_0_0_0_0:0:0_0:0:0_20e/2
GGCCTGGAGTGGAGATATGGGCCTGGAGGTGATGTACAGATGGATCATCCATCATGATCTTTCTTTCCAGGGTTCTTCTTGCTGGAGGGGCCCTGGCCACATGTGGGTGAGTCCTTCCCCCAAACCTTAGGTTGTCATCTCCCCACATAA
+
ffffffffffffffffffffffffffffffffffffffffffffffffffffffffffffffffffffffffffffffffffffffffffffffffffffffffffffffffffffffffffffffffffffffffffffffffffffff
@cA01~tA01_NC000019.10_70627_70469_1_0_0_0_0:0:0_0:0:0_20f/2
GGAGATTGATAATCCTTAGGGAGCAAGAGGAGAGGGAAAGAACAAAGTATGAGACCACCTAGGTGCTACTGGTTGAGGTTCCATTTGCCAGTGAAGGGACTTCACTCAGCCGAGGGGGCAACTCAGGGAAGTCAGCCGAGGGAGGGCATT
+
ffffffffffffffffffffffffffffffffffffffffffffffffffffffffffffffffffffffffffffffffffffffffffffffffffffffffffffffffffffffffffffffffffffffffffffffffffffff
@cA01~tA01_NC000019.10_83824_84049_0_1_0_0_0:0:0_0:0:0_210/2
ACCTCGACATCTGTAGGTCCCTGCGTGTGCTGGGGTCACAGGGCTAATGAGGAAACTGTTCCAGAATATTCTGTTGTAGAGCTCAGGGACAGGGACCCCATCTTTCTTGTACAGCGTGAAGATGTTAAACCCACGACGATAGTGACACCG
+
ffffffffffffffffffffffffffffffffffffffffffffffffffffffffffffffffffffffffffffffffffffffffffffffffffffffffffffffffffffffffffffffffffffffffffffffffffffff
@cA01~tA01_NC000019.10_10842_10987_0_1_0_0_0:0:0_1:0:0_211/2
TAAAAAGAGGGTACGCTGGATGATTTTAGGGAGATTGAGATGGATTATCTTGGTGACCCCAATAGAATCCCAAAGTCCTTAAAAGATGAGGAAGAAGGCAGAGCAGGATTCAGAGAAAAAGGTGTGGGTAATGAAGAAGAGTCTGAATGA
+
ffffffffffffffffffffffffffffffffffffffffffffffffffffffffffffffffffffffffffffffffffffffffffffffffffffffffffffffffffffffffffffffffffffffffffffffffffffff
@cA01~tA01_NC000019.10_7811_7602_1_0_0_0_0:0:0_0:0:0_212/2
CCAGGTGAGGGAGCAGAACACCAACCCCTGTATGCTGTGAGTTCCTGGAGTCCCCATACTGGATTCTGAGGCTCATATTCAAATAGCACCACATGTTATAGGATTACTGAGAACAAAAGCCCACAGAGAGACACGGAGTGAAATCAGGGA
+
ffffffffffffffffffffffffffffffffffffffffffffffffffffffffffffffffffffffffffffffffffffffffffffffffffffffffffffffffffffffffffffffffffffffffffffffffffffff
@cA01~tA01_NC000019.10_94523_94232_1_0_0_0_0:0:0_0:0:0_213/2
GAGGATGTGCATGGGTTATTTGCAAATGCTGTGCCATTTCATGTAAGAGGCTTGAGCGTCTGCAGATTGTGCTATCTGAGTGGAGATCCTGAAACCAATCACCCACGAATAGTGAGGGATGACTGTATATAATTTTTATTTCTCAATTTT
+
ffffffffffffffffffffffffffffffffffffffffffffffffffffffffffffffffffffffffffffffffffffffffffffffffffffffffffffffffffffffffffffffffffffffffffffffffffffff
@cA01~tA01_NC000019.10_56390_56493_0_1_0_0_0:0:0_0:0:0_214/2
CATCATCAGAGAAACGCAAATTAAAATCAAAGTGAGTTTTCATCTCACCCCATTAAAATGGCTTTTAGGCCGGGTGAGGTGGCTCACTTGTGTCATCCTAGAACTTTGAGAACCTGAGGTGGGTGAATCTCATAAGGTTGGGAGTTTGAG
+
ffffffffffffffffffffffffffffffffffffffffffffffffffffffffffffffffffffffffffffffffffffffffffffffffffffffffffffffffffffffffffffffffffffffffffffffffffffff
@cA01~tA01_NC000019.10_66060_66093_0_1_0_0_0:0:0_0:0:0_215/2
TTACACTGAGCCCAGCAGGACAGTCCAGGCTGTCTCCCCATCTCAAGGTCAACTCAACAACCTGAGCTCCATCTTCCCCTTCAGTGCCTTCCCCTATAACATAAATAGTCACAGACTGCAGGGATTAGAATGCAGTCATCATTGGGGACA
+
ffffffffffffffffffffffffffffffffffffffffffffffffffffffffffffffffffffffffffffffffffffffffffffffffffffffffffffffffffffffffffffffffffffffffffffffffffffff
@cA01~tA01_NC000019.10_40332_40217_1_0_0_0_0:0:0_0:0:0_216/2
CCCATTTCCCAGAAGCCCATCCTGGCCTCCCACCCACACAGGGATGTCATCACCTGCAACCCCTACACCCTTTACTTTTGTTTGAGAAATATTTATTGAGGATAAATATACCTATATAGCTTACCACCTTTAACATTTTTTTTTTGAGGC
+
ffffffffffffffffffffffffffffffffffffffffffffffffffffffffffffffffffffffffffffffffffffffffffffffffffffffffffffffffffffffffffffffffffffffffffffffffffffff
@cA01~tA01_NC000019.10_72798_72742_1_0_0_0_0:0:0_0:0:0_217/2
AAATACTCTCTTCACTGTTGTGTACACAACATTTTAACTAGTTATTCTGGTTTAAATTTAATATTGACTTTATCTACATATCACAATTGATTACTGTGTACAGACTTTCTTTTCTATTAGTATAAATTTATGAGGTACACTTGTAATTTT
+
ffffffffffffffffffffffffffffffffffffffffffffffffffffffffffffffffffffffffffffffffffffffffffffffffffffffffffffffffffffffffffffffffffffffffffffffffffffff
@cA01~tA01_NC000019.10_25491_25641_0_1_0_0_0:0:0_1:0:0_218/2
CAGAGGAATGAAACTGCACCTCTACCTGTCACGATACACAAAACTCAAATGAAAATGGATTAAAGATGTGAGTCTAAGGCCTGAACCTATGAAACACGTAGAAGAAAATATTGGGGAAATGCTCCAGGACATTTGTCTGAAGGAAGACAT
+
ffffffffffffffffffffffffffffffffffffffffffffffffffffffffffffffffffffffffffffffffffffffffffffffffffffffffffffffffffffffffffffffffffffffffffffffffffffff
@cA01~tA01_NC000019.10_112617_112768_0_1_0_0_0:0:0_0:0:0_219/2
CATATCTCCACCTCCAGGCCCATATCTCCACTCCAGGGCCATATCTCCACTCCAGGCTCATATCTCCACTCCAGGCCCATATCTCCACTCCAGGGCCATATCTCCACTCCAGGCCCAGATCTCCACCTCCAGGCCCCTATCTCCACTCTA
+
ffffffffffffffffffffffffffffffffffffffffffffffffffffffffffffffffffffffffffffffffffffffffffffffffffffffffffffffffffffffffffffffffffffffffffffffffffffff
@cA01~tA01_NC000019.10_1527_1341_1_0_0_0_0:0:0_1:0:0_21a/2
TCAGTTGTATACATAGAATAGGTAAATGTTTGTAATAAGAAGTATTCCTCAATAGAAGTTTCTTAACTCAAAGAATGAAATATTTCACCATGCACATACAAAGAAGAGATATATGGAGATATGAAGAGGAGTACTTCATAATGACAAAGA
+
ffffffffffffffffffffffffffffffffffffffffffffffffffffffffffffffffffffffffffffffffffffffffffffffffffffffffffffffffffffffffffffffffffffffffffffffffffffff
@cA01~tA01_NC000019.10_75274_75144_1_0_0_0_0:0:0_0:0:0_21b/2
GATAGGAAGTGGTGGATGTCCGTGTCCTTGTCTTGTGCCAGTTCTCAGAGGAGTGCTTTTAACTTTTCCTGTTCAGTATGATGTTGACTCTAGATATGTCATCTATGGCTTTTATTATTTTGAGGTATGTTCTTTCTATGCCTAAGTTTT
+
ffffffffffffffffffffffffffffffffffffffffffffffffffffffffffffffffffffffffffffffffffffffffffffffffffffffffffffffffffffffffffffffffffffffffffffffffffffff
@cA01~tA01_NC000019.10_50406_50661_0_1_0_0_0:0:0_1:0:0_21c/2
CTTGTCCTGACCACCGTGGGGAGACGGAGGCACCGCCTTAGAGAGGAGGATGTGGAGCCGCCCCTCCCTCCCTGTGCTCTGAAGATTCTCCTCGCTTTCCAAGTTTCTATGGCTGCTATCACACCTTGGTGCCCAGGGCTAAAGGAAGGA
+
ffffffffffffffffffffffffffffffffffffffffffffffffffffffffffffffffffffffffffffffffffffffffffffffffffffffffffffffffffffffffffffffffffffffffffffffffffffff
@rand_0_0_0_0_1_1_0:0:0_0:0:0_21d/2
ATCCCGGCACGTCTCATTGGTGTTCTCGACAACCAGGCACGCATAAGGCAGACTTTTGCTCACTGCCCTTTCTTAATTCACACGAGCGCGGACTATAGAGTCCAAACCGGGGTTACCGATAATGGTTATCCAAATCACCAAGGCATGACA
+
ffffffffffffffffffffffffffffffffffffffffffffffffffffffffffffffffffffffffffffffffffffffffffffffffffffffffffffffffffffffffffffffffffffffffffffffffffffff
@cA01~tA01_NC000019.10_45394_45460_0_1_0_0_0:0:0_0:0:0_21e/2
TGAATTGTCTCGCATTTCTTGATTGACAGGTAACCACGTAAAACACCTCTTTAGGACAAGCACCCAGATGGCGGGAGACCCAGCTTTCTCCTGCTTTCTCAGTTATAGCTCTCAAAGTAACCATAGAATGTGCTGAGGACACAACTACTT
+
ffffffffffffffffffffffffffffffffffffffffffffffffffffffffffffffffffffffffffffffffffffffffffffffffffffffffffffffffffffffffffffffffffffffffffffffffffffff
@cA01~tA01_NC000019.10_148625_148779_0_1_0_0_0:0:0_0:0:0_21f/2
AGGGTTATTGTTTTTTTTTTTTTTTTTTTTTTGAGAGGAAGTCTTACTCTGTCCCCCAGGCTAGAGTGCAGTGGTGCCATCTTGGCTCACTGCAACCTCCGCTCCCAGGTTCCAGCAATTCTCGTGCCTCAGCCTCCTGAGTAGCTGGGA
+
ffffffffffffffffffffffffffffffffffffffffffffffffffffffffffffffffffffffffffffffffffffffffffffffffffffffffffffffffffffffffffffffffffffffffffffffffffffff
@cA01~tA01_NC000019.10_20633_20842_0_1_0_0_0:0:0_0:0:0_220/2
TCCCTCTTCTCTGTCCCTCTGTCTCTAGTAGCCTCTGATTCCCTTCCCACTGGGCTGAGCCTCATCTCTTGGGGTGTTGTATCTATTTCACACTAATGTATTTCCTGCTGTTTATGTGGGGGTGAAAGAGGAACCAGGATAGGCTGCACA
+
ffffffffffffffffffffffffffffffffffffffffffffffffffffffffffffffffffffffffffffffffffffffffffffffffffffffffffffffffffffffffffffffffffffffffffffffffffffff
@cA01~tA01_NC000019.10_54652_54828_0_1_0_0_0:0:0_0:0:0_221/2
AGGCCAGGATGGGCTTCTGGGAAATGGGTAAGGTTGAGGGGCTGAGGGAACCTCTGATCTCCCCAAACTGAGCCCAGTCTCCCTCCTCTGGGTCTCTCCTGACCGCTTTCTCCATCTGCCTGGGTGCCTGGAGCCCTGGCCGTGGGCCTC
+
ffffffffffffffffffffffffffffffffffffffffffffffffffffffffffffffffffffffffffffffffffffffffffffffffffffffffffffffffffffffffffffffffffffffffffffffffffffff
@cA01~tA01_NC000019.10_141943_141834_1_0_0_0_0:0:0_3:0:0_222/2
GGAAGCACTCAGCTAAAGCACTGCATCACGTCCTCCTCCAGGAAGAACAGGAAGACAGCGCAGGCTGTTCTGATACGTTCCTCCTGATCTCAGGACGTTGCTGTCTTAGTCCATTTTTGTTGCTATAAAAGAACACTTGAGCCTGGGTTA
+
ffffffffffffffffffffffffffffffffffffffffffffffffffffffffffffffffffffffffffffffffffffffffffffffffffffffffffffffffffffffffffffffffffffffffffffffffffffff
@cA01~tA01_NC000019.10_139090_139269_0_1_0_0_0:0:0_0:0:0_223/2
CTTGTTCACTGTTTGTGGAAGGCAGGAGAATGTTGTCCCACCCCAAAAATGTCCATGTCCTAGCCTCCATAGCTTGTGAATATGTTATTTTACATGAAAGGAGGAATGAAGATTGCAGATGGAATTATGGTTGCTAGTCAGCTGAACTTA
+
ffffffffffffffffffffffffffffffffffffffffffffffffffffffffffffffffffffffffffffffffffffffffffffffffffffffffffffffffffffffffffffffffffffffffffffffffffffff
@cA01~tA01_NC000019.10_142757_142945_0_1_0_0_0:0:0_0:0:0_224/2
ACACCAAAAGCAACGGCAACAAAAGCCAAAATTGACAAACGGGATCTAATTAAACTAAAGAGCTTCTGCACAGCAAAAGAAACTACCATCAGAGTGAACAGACAACCTACAAAATGGGAGAAAATTTTCGCAACCTACTCATCTGACAAA
+
ffffffffffffffffffffffffffffffffffffffffffffffffffffffffffffffffffffffffffffffffffffffffffffffffffffffffffffffffffffffffffffffffffffffffffffffffffffff
@cA01~tA01_NC000019.10_55956_55803_1_0_0_0_0:0:0_0:0:0_225/2
ATACTATGAAAGTTCTCTTTTTTTTTTTTTTTTCTTTTTTGAGAAAGAGTTTCCCTCCTTAGCCCAAGCTGGAGTCAAAGTGGTGCAACCTTGGCTCATTGCAACCTCCGCCTCCTGGGTTCAAATGATTTTCCTGCCTCAGCCTCCCTA
+
ffffffffffffffffffffffffffffffffffffffffffffffffffffffffffffffffffffffffffffffffffffffffffffffffffffffffffffffffffffffffffffffffffffffffffffffffffffff
@cA01~tA01_NC000019.10_29637_29746_0_1_0_0_0:0:0_0:0:0_226/2
GTTCTGTCTCCCTGGAGTGACGGTGAGTGATAGGAATTGGCATAAGCCCAGGTGCAGTCCAGGAGGTATTTAGAGTCTTCTCTGGGAAGACTGCACTGGGATTGATACACAGCGAATGTGCTTTAGGATTTCTACATCCACAGCATTCTT
+
ffffffffffffffffffffffffffffffffffffffffffffffffffffffffffffffffffffffffffffffffffffffffffffffffffffffffffffffffffffffffffffffffffffffffffffffffffffff
@cA01~tA01_NC000019.10_134583_134628_0_1_0_0_1:0:0_0:0:0_227/2
AGGGAGGTTCTTCCTTGTCACAGCTCCCCTCATACCTGAGCTGAGAACTCACTCCCCTGCTCTATGACCTAATGCTCTCTCTCTCTCTCACCCTCCACCCCAACTCTCTTCATGTCTATTTCCTCCTTCCGCCTTCTCTGTCTCTCTAGG
+
ffffffffffffffffffffffffffffffffffffffffffffffffffffffffffffffffffffffffffffffffffffffffffffffffffffffffffffffffffffffffffffffffffffffffffffffffffffff
@cA01~tA01_NC000019.10_106186_106403_0_1_0_0_1:0:0_0:0:0_228/2
CCACTGGCCTTAGCCTCCTGCAGTGCTGGGTTACAGGAGTGAGCCACCGTTCACAGACTTGTATACTATGCTATAATAGGTCCCTTCATTTCCACCACCCCTCATATATCTGTCACTCCTTTGCCAGGTATTGATTTATGTGTAGGAGGA
+
ffffffffffffffffffffffffffffffffffffffffffffffffffffffffffffffffffffffffffffffffffffffffffffffffffffffffffffffffffffffffffffffffffffffffffffffffffffff
@cA01~tA01_NC000019.10_65238_65102_1_0_0_0_0:0:0_0:0:0_229/2
ATACCTATTAGATACTTTGCATATTACACAGGAAGAAGAGTTTGAATCTCAGATAAAAACAAAAAAAATACATGAAAAGTCTTTCATGTTAGCACAGATTTTAGGCATCTCGTGTTCGGATAAAAATACATGAAAAGTCTTTCACGTTAG
+
ffffffffffffffffffffffffffffffffffffffffffffffffffffffffffffffffffffffffffffffffffffffffffffffffffffffffffffffffffffffffffffffffffffffffffffffffffffff
@cA01~tA01_NC000019.10_86774_86986_0_1_0_0_0:0:0_0:0:0_22a/2
CTCAGTATCACTAATCATCAGAGAAATGCAAATGAAGTCACAATGAGCTATCATCTCACCCCATTACAATGGGTTTTATCTCAGAGACAGACAAAACAAATGTTGGCAAGGTGGTGGAGAAAGGAGAACCCTAATACACTGTTGATAGGA
+
ffffffffffffffffffffffffffffffffffffffffffffffffffffffffffffffffffffffffffffffffffffffffffffffffffffffffffffffffffffffffffffffffffffffffffffffffffffff
@cA01~tA01_NC000019.10_78985_78724_1_0_0_0_0:0:0_0:0:0_22b/2
TAAAATTCATGTGGAACCACAAAAGATCTCAAATAACCAAAGCCATCTAGAGGGAAAGGAACAAAGTTGGAAGCATCACATTACCTAAACACAAACTACATTACAAAATTACAGTAATTAAAACAACACAGTACTTGCATAAAAACAGAC
+
ffffffffffffffffffffffffffffffffffffffffffffffffffffffffffffffffffffffffffffffffffffffffffffffffffffffffffffffffffffffffffffffffffffffffffffffffffffff
@cA01~tA01_NC000019.10_41375_41511_0_1_0_0_1:0:0_1:0:0_22c/2
AATCGCTTGAACCTGGGAGGTGGAGGTTGGGGTGAGCCGAGATCGCACCACTGCACTCAGCCTGGGTGACAAGAGCGAAACTCCATCTCAAAATAAAATGAAATAAAATAAAATGGCTTTTAGCTGCAAGACAGGCAAAAGAAATGCTGG
+
ffffffffffffffffffffffffffffffffffffffffffffffffffffffffffffffffffffffffffffffffffffffffffffffffffffffffffffffffffffffffffffffffffffffffffffffffffffff
@cA01~tA01_NC000019.10_54093_53894_1_0_0_0_0:0:0_0:0:0_22d/2
ATAGATGATTGATGGATAGATAGACAATTGATGGATAAATAGATGATATATAGATATAGATGACAGGTAGAGAATTTGTAGATAGGCACCGAATAGATAAATAGATAGATCGATAGATAATAGATAGAAATATGCAGAAAGTTATGAACA
+
ffffffffffffffffffffffffffffffffffffffffffffffffffffffffffffffffffffffffffffffffffffffffffffffffffffffffffffffffffffffffffffffffffffffffffffffffffffff
@cA01~tA01_NC000019.10_15137_14983_1_0_0_0_0:0:0_0:0:0_22e/2
TGACGACTTCCGTCTTCTACAGATGCTGTTGTAATGGACCAAGAGCCTGCAGGGAACAGAACAGTGAACAGGGAGGTAGGTGCTCCTCCGCCCAGCCTCGTGGCTAGTCTTATTCCCAAAGAGTCCTGGAAAATGTGAGCACCCTCCCTC
+
ffffffffffffffffffffffffffffffffffffffffffffffffffffffffffffffffffffffffffffffffffffffffffffffffffffffffffffffffffffffffffffffffffffffffffffffffffffff
@cA01~tA01_NC000019.10_36015_36177_0_1_0_0_1:0:0_0:0:0_22f/2
ACCAGGGTGTTGCTGGGTGCCGACCACCCACTGGGGTAGTGTGGGTGTGAACCCCGACATCTGTACGTCCCTGTGTGTGCTGGGGTCACAGGGCCCATGAAAAGGCTCTTCCAGAATATTCTGTTGTAGAGCTCAGTGCCAGGCACCCCA
+
ffffffffffffffffffffffffffffffffffffffffffffffffffffffffffffffffffffffffffffffffffffffffffffffffffffffffffffffffffffffffffffffffffffffffffffffffffffff
@cA01~tA01_NC000019.10_22025_21924_1_0_0_0_0:0:0_0:0:0_230/2
CATGTAATGGAGAGTAATCGTCCCAGGATATCATGGCCCCAGAACACCAACCCCTGTATGCTGTGTGAACTTGTGGTCTCCAGACTGGATTCTGTGGCTCACATTCCAAATAACCCCACATATGAAAGGATCACTGAGAGGCACAGAGAA
+
ffffffffffffffffffffffffffffffffffffffffffffffffffffffffffffffffffffffffffffffffffffffffffffffffffffffffffffffffffffffffffffffffffffffffffffffffffffff
@cA01~tA01_NC000019.10_26419_26666_0_1_0_0_0:0:0_0:0:0_231/2
GTCAGATTGGCAATCATTCTTCTAGCTTGTAGGAGGTCTCAGCTCCATAAAATGAGAGATTAAGAGATTTCACTGAGCCCTAGGTTGGGCCCAGATCCCTTTCGCTGTTGGAGTATCTGGAGTTCGGAGATGGTAGAAGACAGGCGTACA
+
ffffffffffffffffffffffffffffffffffffffffffffffffffffffffffffffffffffffffffffffffffffffffffffffffffffffffffffffffffffffffffffffffffffffffffffffffffffff
@cA01~tA01_NC000019.10_121707_121566_1_0_0_0_0:0:0_0:0:0_232/2
GTGGTCAGCACCTGTAATACTACTACTCAGGAGTTTGAGGCAAGAGAATTGATTGAACCCAGGAGGCTGAGGTTGCAGTGAACCGAGATTGCACCTCTGCACTCCAGCCTGGGTGACAGAGCGAGACTCCATCTCAAAAGAAAAAATAAA
+
ffffffffffffffffffffffffffffffffffffffffffffffffffffffffffffffffffffffffffffffffffffffffffffffffffffffffffffffffffffffffffffffffffffffffffffffffffffff
@cA01~tA01_NC000019.10_145456_145368_1_0_0_0_0:0:0_0:0:0_233/2
GATGCCAATTGAGAGCACTTCATGGGATGGGGTCTTGAACTCAGAGAGATAGAATGTCTGAGTCTGGATGTTGGCAGCTGAAGAGCCTCAGGCACCTACAGCCTCCCCCTGTGGGTTGGTGTCTGCCCATGAAATGAGGACCCAGAAGGG
+
ffffffffffffffffffffffffffffffffffffffffffffffffffffffffffffffffffffffffffffffffffffffffffffffffffffffffffffffffffffffffffffffffffffffffffffffffffffff
@cA01~tA01_NC000019.10_80986_80744_1_0_0_0_0:0:0_0:0:0_234/2
GGTGTATTGAACATTACTAAGAGATTAGATTTTACATGTTCTCACCACACACACAAAACATACAAGTATGTGAAAAAATAAATATGATAAAGAGGTTGTTTCATCCATTCCACAATGTGTACCTATATGAAAACATCATGATGGACACCA
+
ffffffffffffffffffffffffffffffffffffffffffffffffffffffffffffffffffffffffffffffffffffffffffffffffffffffffffffffffffffffffffffffffffffffffffffffffffffff
@cA01~tA01_NC000019.10_55239_55098_1_0_0_0_0:0:0_2:0:0_235/2
GTGGAGTCTAGCTCTGTCCCCTATGATGGAGTGCAGTGGCACAATCTCAGCTCACTGCAACCTCCGCCTCCTGGGTTCAAGCGATTCTCCAGCCTCAGCCACCTGAGTAGCTAGTGCTACAGGCACGCACCACCACGCCAGGCTACATTT
+
ffffffffffffffffffffffffffffffffffffffffffffffffffffffffffffffffffffffffffffffffffffffffffffffffffffffffffffffffffffffffffffffffffffffffffffffffffffff
@cA01~tA01_NC000019.10_116211_116112_1_0_0_0_1:0:0_0:0:0_236/2
ACTCTGTCTCCAAAATTAATTAATTAATTAAAGAAACCAAACAAAGAGAAGGTTGGCTACACCGAGATCAGCAAGGGTGGGATGATGATGCCACCACCAGGCTCCATCCACATAGGGAGGGGTTGATACTCCTCAAATCAGCACGAGGAG
+
ffffffffffffffffffffffffffffffffffffffffffffffffffffffffffffffffffffffffffffffffffffffffffffffffffffffffffffffffffffffffffffffffffffffffffffffffffffff
@cA01~tA01_NC000019.10_125698_125888_0_1_0_0_0:0:0_0:0:0_237/2
GAGACGGGGTTAGCAAGTTCCCCCTCTGTTAGTTCCTGGAGAGCTGGTTGTTAAAAAGAGCTTGGAAGCTCCATCGCTCCCTCTCCCCCTTACTCTCTCTCTTGCCGTGTGATCTCTGCGGTCTCTGCACAGACAGACCCTCCTTCCCTT
+
ffffffffffffffffffffffffffffffffffffffffffffffffffffffffffffffffffffffffffffffffffffffffffffffffffffffffffffffffffffffffffffffffffffffffffffffffffffff
@cA01~tA01_NC000019.10_91053_90912_1_0_0_0_1:0:0_0:0:0_238/2
CTAATATTCTTTGGAGTTCAGATCGTAGACTCAGAGACCAGTGCCAGCACTATCTCCTGGTCACCTTTTGGAGTAATTCACAGAAAGACAGGCTGTATTGAAGCAACAGATGATGGAGGGGGTGGTCTTTCCCCCAGACTCTCGGGTGGA
+
ffffffffffffffffffffffffffffffffffffffffffffffffffffffffffffffffffffffffffffffffffffffffffffffffffffffffffffffffffffffffffffffffffffffffffffffffffffff
@cA01~tA01_NC000019.10_96404_96266_1_0_0_0_0:0:0_0:0:0_239/2
ATACGGGCCTGGAGCAGACATACAAGCCTGGAAAGGAGATATGGGCCTGGAGAGGAGATAGAAGCCTGGAGTGGAAATATGGGCCTGGAGTGGAGATATGAGCCTGGAGTGGATATATGAGCCTGGAGTTGAGATAGGAGCCTGGAGTGG
+
ffffffffffffffffffffffffffffffffffffffffffffffffffffffffffffffffffffffffffffffffffffffffffffffffffffffffffffffffffffffffffffffffffffffffffffffffffffff
@cA01~tA01_NC000019.10_64377_64506_0_1_0_0_1:0:0_0:0:0_23a/2
GCAGGCACCTGTAACGCCAGCTACTCAAGAGGCTGAGGCACGAGAATCGCTTGAACCTGGGAGGCGGAGGTTGCAGTGAGCTGAGATTGTGCCACTGCAGTCCAGCCTGGGCGACAGAGCAAGACTCCGCCTCAAGAAAAAAAAAGCAAA
+
ffffffffffffffffffffffffffffffffffffffffffffffffffffffffffffffffffffffffffffffffffffffffffffffffffffffffffffffffffffffffffffffffffffffffffffffffffffff
@cA01~tA01_NC000019.10_14200_14433_0_1_0_0_0:0:0_0:0:0_23b/2
ATGGCCCTGAGCTCTCTGGCTTCTGCTTCGTGAGACTTACTCTTTTTGTTGGCACACCAGCGATGAAGGAGAAAGAAGAGGAGGATAGCAAAGGGGATGATGACCACTGAGGTCCCAATCAGAACGTGCAGGTTTCTGGAGTTACCTGGA
+
ffffffffffffffffffffffffffffffffffffffffffffffffffffffffffffffffffffffffffffffffffffffffffffffffffffffffffffffffffffffffffffffffffffffffffffffffffffff
@cA01~tA01_NC000019.10_59669_59771_0_1_0_0_0:0:0_0:0:0_23c/2
CTTTCCAGTCAATGATTCTACCTCACAAACATATCTTATATCCATCTACTTCATTCATTTAGTGTCTAAATCAGCACCACATTTCACCAGTGGGGCGGCAATTGCCTTTTCCACGGTCTCCTAGATTCCAGTTATGCACCTGGGCCTCCC
+
ffffffffffffffffffffffffffffffffffffffffffffffffffffffffffffffffffffffffffffffffffffffffffffffffffffffffffffffffffffffffffffffffffffffffffffffffffffff
@cA01~tA01_NC000019.10_44657_44491_1_0_0_0_1:0:0_1:0:0_23d/2
GGACATGAGATAACTCTATTTCGCTTTTTTATCTTGATTTCACTTTTGTTTCCTTTCCTTGGAGAACGCAAGTTGTTTGACTCAAGAATGCTGTGGATGTAGAAATCCTAAAGCACATTCGCTGTGTGTCAATCCCAGTGCAGTCTTCCC
+
ffffffffffffffffffffffffffffffffffffffffffffffffffffffffffffffffffffffffffffffffffffffffffffffffffffffffffffffffffffffffffffffffffffffffffffffffffffff
@cA01~tA01_NC000019.10_127163_126992_1_0_0_0_0:0:0_0:0:0_23e/2
GGTGCTCCTCCGCCCAGCCTCGTGGCTAGTCTTATTCCCAAAGAGTCCTGAAAAATGTGAGCACCCTCCCTCACTCAGCATTTCCCTCTCTCCAGGATTCTGATGAACAAGACCATCAGGAGGTGTCATACGCATAATTGGATCACTGTG
+
ffffffffffffffffffffffffffffffffffffffffffffffffffffffffffffffffffffffffffffffffffffffffffffffffffffffffffffffffffffffffffffffffffffffffffffffffffffff
@cA01~tA01_NC000019.10_138946_138760_1_0_0_0_0:0:0_1:0:0_23f/2
ACAGAGAACAGAGCTCATGCACGCACACTTCGACTCAGTGACTCATTCAGCCACAGCCCCATGCTCAGGCTGTGCAGTGTGGAAGCTTTTCCTATTGTTGCCATAACAAATTTCCACAAGATTCGTGTGTGATAACAAAACGGTTATTTA
+
ffffffffffffffffffffffffffffffffffffffffffffffffffffffffffffffffffffffffffffffffffffffffffffffffffffffffffffffffffffffffffffffffffffffffffffffffffffff
@cA01~tA01_NC000019.10_140356_140552_0_1_0_0_0:0:0_0:0:0_240/2
CCACCATCATGCCTGTTTAATTTTTGTATTTTTAGTAGAGATAGGGTTTCTCCATGTTGGCCAGGCTGGTCTCGAACTCCTGACTTCATGTGATCCACCCGCGTTGGCCTCCTGAAGTGCTGGGTTACAGGCGTGAGCCACCGTTCACAG
+
ffffffffffffffffffffffffffffffffffffffffffffffffffffffffffffffffffffffffffffffffffffffffffffffffffffffffffffffffffffffffffffffffffffffffffffffffffffff
@cA01~tA01_NC000019.10_137538_137334_1_0_0_0_0:0:0_0:0:0_241/2
TTGATGTAATCCTAATGGTCTATTTTTTGCTTTGATTACTTGTGTTTTGAAGGTTTTAAACAAAATGTCTTTCATCAGACAAATGTCTTCCCCATTATTTTCTTCTACATGTTTCATAGGTTCAGGCCTTAGACTCATGTTTTTAATCCA
+
ffffffffffffffffffffffffffffffffffffffffffffffffffffffffffffffffffffffffffffffffffffffffffffffffffffffffffffffffffffffffffffffffffffffffffffffffffffff
@cA01~tA01_NC000019.10_129142_128983_1_0_0_0_1:0:0_0:0:0_242/2
GTTCTCTGTATCCCCTCTCATGAGGATGCTGCATTTCATATAAACTTATAGAACCCCTTAAAATTTGGTAACCTGAGTTCTCTGATTTGTTATTATAGGTTATTTAGTTTGCTTTTTTTTTTCTTTCTTGAGACAGACTCTTCCTCTGTC
+
ffffffffffffffffffffffffffffffffffffffffffffffffffffffffffffffffffffffffffffffffffffffffffffffffffffffffffffffffffffffffffffffffffffffffffffffffffffff
@cA01~tA01_NC000019.10_85959_86094_0_1_0_0_0:0:0_0:0:0_243/2
GAGGGTAACAAAAGAAGAATATAAAAGTATTTATTTATTTATTTAGAGACAGAGTCTCTCTGTGTCACCAGGCTGCAGTGCAGTGGCATGATCTCAGCTCACTGCAACCTCCTCCTCCTGGGTTTAAGCCACTCTCCCGCCTCAGCCTCC
+
ffffffffffffffffffffffffffffffffffffffffffffffffffffffffffffffffffffffffffffffffffffffffffffffffffffffffffffffffffffffffffffffffffffffffffffffffffffff
@cA01~tA01_NC000019.10_85551_85770_0_1_0_0_0:0:0_0:0:0_244/2
CACACAGCATATAAAGGTATTTATGATCCCTAGATTTTACACTTAAAAATGGTAAAGTTGATAAATTATATAGGTATATTTAACCTCAATCAGCATTTTTTCAAAGGAAAAGAAAAAGTGTAGGGGTTGCTGGTGATGACATCTCTGTGT
+
ffffffffffffffffffffffffffffffffffffffffffffffffffffffffffffffffffffffffffffffffffffffffffffffffffffffffffffffffffffffffffffffffffffffffffffffffffffff
@cA01~tA01_NC000019.10_95038_94804_1_0_0_0_0:0:0_0:0:0_245/2
TCCCAGGTTCAAGGGATTCCGTGCCTCAGCCTCTTGAATAGCTGGCATTACAAGTGCCTGCTACCAGGCATGGCTAATTTTTGTATTTTTAGCAGAGACATGGTTTCACTATATTGGCCAGGCTGGTCTCAAACTCCTGACCTCGGTTGA
+
ffffffffffffffffffffffffffffffffffffffffffffffffffffffffffffffffffffffffffffffffffffffffffffffffffffffffffffffffffffffffffffffffffffffffffffffffffffff
@cA01~tA01_NC000019.10_71880_71660_1_0_0_0_0:0:0_0:0:0_246/2
AGAAAGTAAGACTTTCTGACAATCTTTTGTTCATGTTTGAGCAGTTCTTCCAATCATATTTTTGTTATTATTACGTTGTGTTTTCCTGATTCCCTTTTTTTCCCACTGACTTCTGTGGTTTTCTATTTCAAACATTCTATTTTTGATCTA
+
ffffffffffffffffffffffffffffffffffffffffffffffffffffffffffffffffffffffffffffffffffffffffffffffffffffffffffffffffffffffffffffffffffffffffffffffffffffff
@cA01~tA01_NC000019.10_45242_45062_1_0_0_0_0:0:0_0:0:0_247/2
GCCTGGGCAACTTCTAAAGAAAAGAGATTGGTTTGCCTCACCGTTCTGCAGGCTGTACTGGAAGCATGGCACCAGCATCTATTTCTCGTGATGGCCTCAGGCTGCTCCCACTCTGGCAGAAGGGAAGGAGGGTCTGTCTGTGCAGAGACC
+
ffffffffffffffffffffffffffffffffffffffffffffffffffffffffffffffffffffffffffffffffffffffffffffffffffffffffffffffffffffffffffffffffffffffffffffffffffffff
@cA01~tA01_NC000019.10_97010_97152_0_1_0_0_0:0:0_0:0:0_248/2
CTGGAGAAGCAACTCTTACTAGATTTTAATACTGCAAAATTACTCATATAAAACAACACAAAGTAGACACGGCATGGAGGGCAAGTCCTATGTGAATGGAATATCAGCCAATTGATGAACTGAGCCCCCATCAGAGGATTTGGAATGTCA
+
ffffffffffffffffffffffffffffffffffffffffffffffffffffffffffffffffffffffffffffffffffffffffffffffffffffffffffffffffffffffffffffffffffffffffffffffffffffff
@cA01~tA01_NC000019.10_117249_117467_0_1_0_0_1:0:0_0:0:0_249/2
CCTCAGAATCCAGTCTGGAGACCACAAGTTCACACAGCATACAGGGGTTGGTGTTCTGGGGCCATGATATTTTGGGACGATTATTCTCCATTGCATGGAAGTCAGAGGTGTCAGAATAAGCATGGCATCTGTAGGTGCCACAAGGCCTGA
+
ffffffffffffffffffffffffffffffffffffffffffffffffffffffffffffffffffffffffffffffffffffffffffffffffffffffffffffffffffffffffffffffffffffffffffffffffffffff
@cA01~tA01_NC000019.10_127517_127663_0_1_0_0_0:0:0_0:0:0_24a/2
GGACATGGTAATGATAACACCGGAAGCCTTAGGCAAGAAAAGAGTCTCGTTACCGAAACCATGAGGGCAGACATGTTTATTTGAAGGCGGGAAAACTACATTGAAATTATTTAAAAAATTTATAAGTTTTACTGCTGGCAGAAGGCTGAA
+
ffffffffffffffffffffffffffffffffffffffffffffffffffffffffffffffffffffffffffffffffffffffffffffffffffffffffffffffffffffffffffffffffffffffffffffffffffffff
@cA01~tA01_NC000019.10_143605_143500_1_0_0_0_0:0:0_0:0:0_24b/2
GCTTAGGATTGACTTGGCAATGCAGGCTCTTTTTTGATTCCATATGAACTTTAAGGTAGTTTTTTCCAATTCTGTGAAGAAAGTCATTGGTAGCTTGATGGGGATGGCATTGAATCTATAAATTACCTTGGGCAGTATGGCCATTTTCAC
+
ffffffffffffffffffffffffffffffffffffffffffffffffffffffffffffffffffffffffffffffffffffffffffffffffffffffffffffffffffffffffffffffffffffffffffffffffffffff
@cA01~tA01_NC000019.10_17588_17736_0_1_0_0_0:0:0_0:0:0_24c/2
CACTTCTAGGCCCATCACTCCATCTCTAGGCCCATAACTCCACTTCCAGGCCTATATCTCCAACTCTGGGCCCCGATCTCCATCCCCGCACTCCCTCCCTCGATGCCCTTCCAGGACTCACCAACACACACCATGCTGACGACCATGAGC
+
ffffffffffffffffffffffffffffffffffffffffffffffffffffffffffffffffffffffffffffffffffffffffffffffffffffffffffffffffffffffffffffffffffffffffffffffffffffff
@cA01~tA01_NC000019.10_27531_27415_1_0_0_0_0:0:0_0:0:0_24d/2
ATGCTGCTCTCCCTTCTTCCTTATCTTTTGAAAACTTGGGGATTCTATTGGGTTCACCAAGATGAAAATCCCTCATAATCTCCTGGAAATCATCCAGGATACCCTTGTTTTAAGTTCAGCTGATTAGCAACCGCAATTCCATCTACAATC
+
ffffffffffffffffffffffffffffffffffffffffffffffffffffffffffffffffffffffffffffffffffffffffffffffffffffffffffffffffffffffffffffffffffffffffffffffffffffff
@cA01~tA01_NC000019.10_97593_97688_0_1_0_0_0:0:0_0:0:0_24e/2
CTCTGGGATTCAGGAGGTGGGACAGTGAGAAGCCCAGACGGAAAGCCTCTGACCTGTGACCATGATCACCACGGGGTTGCTGGGTGCCGACCACCCAGTGGGGGAGTGTGGGTGTGAACCCCGACATGTGTAGTTCCCTGCATGTGCTGT
+
ffffffffffffffffffffffffffffffffffffffffffffffffffffffffffffffffffffffffffffffffffffffffffffffffffffffffffffffffffffffffffffffffffffffffffffffffffffff
@cA01~tA01_NC000019.10_78206_78379_0_1_0_0_0:0:0_0:0:0_24f/2
CTACTCCTTGGGTGAATTTATTCCTGCATGTTTTGTTTTCTGTAGTTATTGCAAATGGGCTTATTTTCTTGTAAACTTTTTTGGATAGTTTGTTGTTAATGTATAGAAACTTTGTTGTTGTTGTTGTTGTTGTTTTGATGATACCCATCC
+
ffffffffffffffffffffffffffffffffffffffffffffffffffffffffffffffffffffffffffffffffffffffffffffffffffffffffffffffffffffffffffffffffffffffffffffffffffffff
@cA01~tA01_NC000019.10_36619_36565_1_0_0_0_0:0:0_1:0:0_250/2
ACTGAAGGGGAAGATGGAGCTCAGGTTGTTGATGAGTTGACCTTGAGATGGGGAGACAGCTTGGACTGTCCCGCTGGGCTCAGTGTAATCACAAGGGTCCACATGAAAGGAGGAGGAAGAGGGGAGTGGGGATTAGAGCAGCGCAATGGG
+
ffffffffffffffffffffffffffffffffffffffffffffffffffffffffffffffffffffffffffffffffffffffffffffffffffffffffffffffffffffffffffffffffffffffffffffffffffffff
@cA01~tA01_NC000019.10_94629_94443_1_0_0_0_0:0:0_0:0:0_251/2
AGAATACGTTTAGATATATTTTTCTCTATGTGTAACCCTTGGGCCCATGTTATTTATTGAGAAGACATTCTATTCCACCTTAAACCACATGGCAGCCTTTGTCAACTATAAAGGGACTGTGTGTACACGGATGTATTTTAGACACTGTTT
+
ffffffffffffffffffffffffffffffffffffffffffffffffffffffffffffffffffffffffffffffffffffffffffffffffffffffffffffffffffffffffffffffffffffffffffffffffffffff
@cA01~tA01_NC000019.10_131489_131309_1_0_0_0_0:0:0_0:0:0_252/2
GCCACGTTCCCATCTTCCACGGCAGAATATTCCAGGAGAGCTTCATCATGGGCCCTGTGACCCCAGCACATGCAGGGACCTACAGATGTCGGGGTTCACGCCCACACTCCCTCACTGGGTGGTCGGCACCCAGCAACCCCCTGGTGATCA
+
ffffffffffffffffffffffffffffffffffffffffffffffffffffffffffffffffffffffffffffffffffffffffffffffffffffffffffffffffffffffffffffffffffffffffffffffffffffff
@cA01~tA01_NC000019.10_9438_9576_0_1_0_0_0:0:0_0:0:0_253/2
GTGCAGTGGCATGATCTCAGCTCACTGCAACCTCCGCCTCCTGCAATTAAGTGCAACTCCTGCCCAACCCTACCAAGTAGCTGGGACTACAGGCATGTGCCACCATGCTCGGCTAATTATTATCATTATAATTATTATTTTGTATTTTTA
+
ffffffffffffffffffffffffffffffffffffffffffffffffffffffffffffffffffffffffffffffffffffffffffffffffffffffffffffffffffffffffffffffffffffffffffffffffffffff
@cA01~tA01_NC000019.10_79656_79497_1_0_0_0_0:0:0_0:0:0_254/2
GTTTCTGCAAAGAAAAAAAAAACTCAACAAGTGGAAAGACAACCTATGGAATGGGAGAATATATTTGCACCCATACATCTAATAAGGAATTAATATCCAAAATATATAAGAAACTCAAACAACTCAATGGTAAGAAATCAAATAACCCAA
+
ffffffffffffffffffffffffffffffffffffffffffffffffffffffffffffffffffffffffffffffffffffffffffffffffffffffffffffffffffffffffffffffffffffffffffffffffffffff
@cA01~tA01_NC000019.10_60896_60771_1_0_0_0_0:0:0_0:0:0_255/2
CCTTTCCTACTAATTCACAGGAGGACAGGTGGTTTTGAAGCAATAGATGGCCGAGGGGGTGGTCCTTCCCCCAGCCTCTCGGGTAGAACAGCAGCCTAATATGTGTCTCCCGAGATCACAAAGAGCAGCAGGTTTCACACGGGCTTCAAC
+
ffffffffffffffffffffffffffffffffffffffffffffffffffffffffffffffffffffffffffffffffffffffffffffffffffffffffffffffffffffffffffffffffffffffffffffffffffffff
@cA01~tA01_NC000019.10_108902_108716_1_0_0_0_0:0:0_0:0:0_256/2
AGCTGTGTGTTCCTCACTGGCAGGATGGTCCCTGGCCCAAGACAGGAGCCACAGAGGCAGGACTTTCTAGAGAGAGCACCAGACTCCCTGCCCCTGCCTTCAGCTCACAGACCGTTGCCTGATTCTGAACTGTATCCTCATGTCCCCTGC
+
ffffffffffffffffffffffffffffffffffffffffffffffffffffffffffffffffffffffffffffffffffffffffffffffffffffffffffffffffffffffffffffffffffffffffffffffffffffff
@cA01~tA01_NC000019.10_47459_47590_0_1_0_0_0:0:0_0:0:0_257/2
GAGAAATAAAAGTCATATACGGTCATCCTTCACTATTCGTGGGTGATTGGTTTCGAGATCTCCACTCAGATACCAAAATCTGTAGATGCTCAAGCCTCTTATATGAAATGGCACAGAGTTTGCAAATAACCTATGCACATCCTCCTGTAT
+
ffffffffffffffffffffffffffffffffffffffffffffffffffffffffffffffffffffffffffffffffffffffffffffffffffffffffffffffffffffffffffffffffffffffffffffffffffffff
@cA01~tA01_NC000019.10_126005_125788_1_0_0_0_0:0:0_0:0:0_258/2
AAAAGAGATTGGTTTGCCTCACAGTTCTGCAGGCTGTACTGGAAGCATGGCACCAGAATCTATTTCTCGTGACGGCCTCAGGCTGCTCCCACTCTGGCAGAAGGGAAGGAGGGTCTGTCTGTGCAGAGACCGCAGAGATCACACGGCAAG
+
ffffffffffffffffffffffffffffffffffffffffffffffffffffffffffffffffffffffffffffffffffffffffffffffffffffffffffffffffffffffffffffffffffffffffffffffffffffff
@cA01~tA01_NC000019.10_65426_65228_1_0_0_0_0:0:0_1:0:0_259/2
TACATGAAAAGTCTTTCACGTTAGCACAGATTTTAGGCATCTTGTGTTCGGGAGGTTGGATCTGAGACGTGTTGTGAGTTGGTCATAGTGAAGGACGTGAGGTGCCAATTCTAGTGAGAACAATTTCCAGGAAGCCGTGTGCCGCTCTTG
+
ffffffffffffffffffffffffffffffffffffffffffffffffffffffffffffffffffffffffffffffffffffffffffffffffffffffffffffffffffffffffffffffffffffffffffffffffffffff
@cA01~tA01_NC000019.10_74787_74642_1_0_0_0_0:0:0_1:0:0_25a/2
CTGGTGTTACTATTTTCATATAAGAATTGCACTGAATCTGTAGATTGCTTTAGGCAGTATGGTCATTTTAACAATATTAATTCTTATGATCCATGAGCGTGGGATTTTTTTTCTTTTTTTTTTTTTGTATTATCTATAATTGCTTTCATA
+
ffffffffffffffffffffffffffffffffffffffffffffffffffffffffffffffffffffffffffffffffffffffffffffffffffffffffffffffffffffffffffffffffffffffffffffffffffffff
@cA01~tA01_NC000019.10_15321_15115_1_0_0_0_0:0:0_0:0:0_25b/2
ATGTGAGCACCCTCCCTCACTCAGCATTTCCCTCCCTCCAGGACTCTGATGAACAAGACCCTCAGGAGGTGACATACGCACAGTTGAATCACTGCGTTTTCACACAGAGAAAAATCACTCGCCCTTCTCAGAGGCCCAAGACACCCCCAA
+
ffffffffffffffffffffffffffffffffffffffffffffffffffffffffffffffffffffffffffffffffffffffffffffffffffffffffffffffffffffffffffffffffffffffffffffffffffffff
@cA01~tA01_NC000019.10_147170_147301_0_1_0_0_0:0:0_0:0:0_25c/2
GGAAAAGCAAATAGCCAATAATAATAATAATGGCAATCTTAAAGAGGAAGGAGAAATTAGAGGATTCAGGCTGCCAAATTTTAAGGGGTTCTATAAGGCCACATAAAGTGCAGCATCCTCATGAGAGTGGACACAGAGAGCCACTGAGCA
+
ffffffffffffffffffffffffffffffffffffffffffffffffffffffffffffffffffffffffffffffffffffffffffffffffffffffffffffffffffffffffffffffffffffffffffffffffffffff
@cA01~tA01_NC000019.10_6036_5857_1_0_0_0_0:0:0_2:0:0_25d/2
GAGGAGGAAGAGGAAAGTGGGGTTAGAGCAACGTCGTGGGAGGGAGACTCCATCAGCCACAGCGGGCTTTGAAGATGGGGGAAGGCCATGAGCCACAAAGGCAGGTGGCCTCTAAGGGCTGGAGAAGTCAAGGGAACTGTTGCTTCCCTG
+
ffffffffffffffffffffffffffffffffffffffffffffffffffffffffffffffffffffffffffffffffffffffffffffffffffffffffffffffffffffffffffffffffffffffffffffffffffffff
@cA01~tA01_NC000019.10_104591_104794_0_1_0_0_0:0:0_0:0:0_25e/2
CAGAGGGAAGGCAGCCTTGCTGTCACCTTGATTTTAGCCCAGTAAGATGCACTTCCTACTTTGAGCTACAGCACTGTAAGATAATTAAAAAACCGTTTTGTTTTCACCCACGAATCTTGTGGAAATTTGTTATGGCAACAATAGGAAAGG
+
ffffffffffffffffffffffffffffffffffffffffffffffffffffffffffffffffffffffffffffffffffffffffffffffffffffffffffffffffffffffffffffffffffffffffffffffffffffff
@cA01~tA01_NC000019.10_2244_2356_0_1_0_0_0:0:0_1:0:0_25f/2
TGAGCTTAACCAGGAAGTGCCAAAATATTTCCATTATGACCAAATGTGGCCTGGAAAGTTTTTTGGGGTCAATTTTCCTGTTTCTTCTAAGGAACAAAATTGATGTCACTGATTTTTCTGTCCTGTTTGTCATTTATGAATATACGTACA
+
ffffffffffffffffffffffffffffffffffffffffffffffffffffffffffffffffffffffffffffffffffffffffffffffffffffffffffffffffffffffffffffffffffffffffffffffffffffff
@cA01~tA01_NC000019.10_55163_55044_1_0_0_0_0:0:0_0:0:0_260/2
TATTGAGGATAAATATACCTATATAGCTTACCACTTTTAACATTTTTTTTTGAGGTGGAGTCTAGCTCTGTCCCCTATGATGGAGTGCAGTGGCACAATCTCAGCTCACTGCAACCTCCGCCTCCTGGGTTCAAGCGATTCTCCTGCCTC
+
ffffffffffffffffffffffffffffffffffffffffffffffffffffffffffffffffffffffffffffffffffffffffffffffffffffffffffffffffffffffffffffffffffffffffffffffffffffff
@cA01~tA01_NC000019.10_21408_21209_1_0_0_0_0:0:0_0:0:0_261/2
GTGAAATCAGAAGAGACAGTCATCCTGCAATGTTGGTCAGATGTCAGGTTTCAGCACTTCCTTCTGCACAGAGAAGGGAAGTTTAAGGACACTTTGCACCTCATTGGAGAGCACCATGATGGGGTCTCCAAGGCCAACTTCTCCATCGGT
+
ffffffffffffffffffffffffffffffffffffffffffffffffffffffffffffffffffffffffffffffffffffffffffffffffffffffffffffffffffffffffffffffffffffffffffffffffffffff
@cA01~tA01_NC000019.10_132932_132782_1_0_0_0_0:0:0_0:0:0_262/2
CACCAGGGGATATGGGCACAGAAAAGACACGGAGACACAGAGAGGGAGGAGAGAGACAGACCTCTGGGAGGGGAACCCTCACTCATTCCAGGTGCCATGGATGGGATGATAAAGAGAGATGCCTTCTAAACTCACAACTTCTCTTTCTAG
+
ffffffffffffffffffffffffffffffffffffffffffffffffffffffffffffffffffffffffffffffffffffffffffffffffffffffffffffffffffffffffffffffffffffffffffffffffffffff
@cA01~tA01_NC000019.10_97465_97571_0_1_0_0_0:0:0_0:0:0_263/2
ACCCCGACATGTGTAGTTCCCTGCATGTGCTGTGGTCACAGGGCTCATGTTGAAGCTCTCCTGGAATATTCTGCCATGGAAGATGGGAATGTGGATTCTGTCTTCTTTGTATAGCATGAAATTGTTAAACCTATGACGATAGTGACACCG
+
ffffffffffffffffffffffffffffffffffffffffffffffffffffffffffffffffffffffffffffffffffffffffffffffffffffffffffffffffffffffffffffffffffffffffffffffffffffff
@cA01~tA01_NC000019.10_108234_108056_1_0_0_0_0:0:0_0:0:0_264/2
CTCTGGCAGAAGGGAAGGAGGGTCTGTCTGTGCAGAGACCACAGAGATCACACGGCAAGAGAGGGAGCAAGGGGGAGGGGGAGCAATGGAGCTTCCAAGCTCTTTTTAACAACCAGCTCTCCAGGAACTAATAGAGAGGGAACTTGCTAA
+
ffffffffffffffffffffffffffffffffffffffffffffffffffffffffffffffffffffffffffffffffffffffffffffffffffffffffffffffffffffffffffffffffffffffffffffffffffffff
@cA01~tA01_NC000019.10_88008_87825_1_0_0_0_0:0:0_0:0:0_265/2
TGTTTTCTCCTTATACCTTGAAGTCTCAAGATAGTTGGTGTCACCTACAATGATTATGGAGAATGGGATGCCAGGACTCCCAGGGCCCAACATTAGATAATAGAATGTTGGCCATGAACCAACCTCAAAGATTTCCATTGAGTAGAAGAC
+
ffffffffffffffffffffffffffffffffffffffffffffffffffffffffffffffffffffffffffffffffffffffffffffffffffffffffffffffffffffffffffffffffffffffffffffffffffffff
@cA01~tA01_NC000019.10_139683_139793_0_1_0_0_0:0:0_0:0:0_266/2
TGTCACAAATATCTGATTAGTGAGAACTTCTCTGTCACCTGAAATAATACACTCAGCATTATCTATTATTGATTTGAAAATTTGGCTTGGCCCCGTGGCTCATGCCTCTTATCCCAGCGTGTTGGGAGGCAGAGGCTATTGGATCACCTG
+
ffffffffffffffffffffffffffffffffffffffffffffffffffffffffffffffffffffffffffffffffffffffffffffffffffffffffffffffffffffffffffffffffffffffffffffffffffffff
@cA01~tA01_NC000019.10_83386_83567_0_1_0_0_0:0:0_0:0:0_267/2
AGACATGGGGTGGAGGGTATGACCTTTGTGAATGGAATATTAGCTAATGCCTGAACCACAATAAACAACTGAGCTCCATCAGAGGATTTGGAATGGCAGGGTCGTGGCTGTGGTTCCCCCACCTCTTCTGGCAGAATGACAGCAGCCACA
+
ffffffffffffffffffffffffffffffffffffffffffffffffffffffffffffffffffffffffffffffffffffffffffffffffffffffffffffffffffffffffffffffffffffffffffffffffffffff
@cA01~tA01_NC000019.10_7578_7807_0_1_0_0_0:0:0_0:0:0_268/2
TCTGCAATCCATCCTCACATCTTTATCTTTCCCTGTCTTTGTGCCCCTCCCTCAGGGCTCTGATTTTAGGGCTTTTCTCTGCTTCCTTCCATCATACGCTCCACTTCTCTGCCCTCTTTTTCTATCTCTTTATGTGTCTGTGAGTCTCTC
+
ffffffffffffffffffffffffffffffffffffffffffffffffffffffffffffffffffffffffffffffffffffffffffffffffffffffffffffffffffffffffffffffffffffffffffffffffffffff
@cA01~tA01_NC000019.10_2762_2550_1_0_0_0_0:0:0_1:0:0_269/2
TATGACTAATTAATTCAGCATATGTATGCAAGGGATCACACAGAAACACGATTATCAAGGCCCGAGTTATAAAAGAGAAAATCCGGAAACAACACAAATGTCCATGATAAAAAGAGTGGATAATTACATGTTGATAAAGTTATGTATGGA
+
ffffffffffffffffffffffffffffffffffffffffffffffffffffffffffffffffffffffffffffffffffffffffffffffffffffffffffffffffffffffffffffffffffffffffffffffffffffff
@cA01~tA01_NC000019.10_68204_68428_0_1_0_0_0:0:0_0:0:0_26a/2
CATCTATCTATATCTATCCATCTATCATCTGTCTTGCTCTGCCTCTCGGTCTCTCTAGTTCTCTTTGGAATCTCTGCAATTCATCCCCACATCTCCATCTTTCTATGTCCTTGTGTCTCTCCCTCAGGACTCTAATTTTAGTGCTTTTCT
+
ffffffffffffffffffffffffffffffffffffffffffffffffffffffffffffffffffffffffffffffffffffffffffffffffffffffffffffffffffffffffffffffffffffffffffffffffffffff
@cA01~tA01_NC000019.10_93804_93622_1_0_0_0_0:0:0_0:0:0_26b/2
CTTCTGGCATCAGCAAACCTTATAAAATTTTTTTGATTTCAGTGTAGTTCTCTCCTCTTCAAATAAACATGTCTGCCTTCATTCTTTAGGTGACTCTTTTTTTGGCTGAAAGTTTCCAGTGTTATCATTACCATGTCCAAATAACTCCAA
+
ffffffffffffffffffffffffffffffffffffffffffffffffffffffffffffffffffffffffffffffffffffffffffffffffffffffffffffffffffffffffffffffffffffffffffffffffffffff
@cA01~tA01_NC000019.10_88662_88851_0_1_0_0_1:0:0_0:0:0_26c/2
AGGGAAATTATGATGGATTATCTTGGTGTTTCCAATAGAATGCCAAAGTCCTTAAAAGATGAGGAAGAAGGCAGAGCAGCATTCAGAGAAAGAGGTGTGGACAAGGAAGAAGGGTCTGAGTGATGCCGTGTGAGAGGCGTGACCAGCCTT
+
ffffffffffffffffffffffffffffffffffffffffffffffffffffffffffffffffffffffffffffffffffffffffffffffffffffffffffffffffffffffffffffffffffffffffffffffffffffff
@cA01~tA01_NC000019.10_27070_27200_0_1_0_0_0:0:0_0:0:0_26d/2
TGTGGGCTTTGAGGAAGGAGGAAGGGGAACAGGAGCCAAGGAACTGGGAGCCTTTAGAAGCTGGGATAAGTGAGAAGCAGATTCTTGCCTGGAATCCTCAGAGGGAAGGCAGCCTTGCTGTCACCTTGATTTTAGCCCAGTAAGATGCAC
+
ffffffffffffffffffffffffffffffffffffffffffffffffffffffffffffffffffffffffffffffffffffffffffffffffffffffffffffffffffffffffffffffffffffffffffffffffffffff
@cA01~tA01_NC000019.10_87992_87764_1_0_0_0_1:0:0_0:0:0_26e/2
CATGTTGTTTTGCTTACTACAGCTCTGTAACATATTTTTAAGTCAGGTAGTGTGATGCTCCTGTTTTCTCCTTATACCTTGAAGTCTCAAGATAGTTGGTGTCACCTACAATGATTATGGAGAATGGGATGCCAGGACTCCCAGGGCCCA
+
ffffffffffffffffffffffffffffffffffffffffffffffffffffffffffffffffffffffffffffffffffffffffffffffffffffffffffffffffffffffffffffffffffffffffffffffffffffff
@cA01~tA01_NC000019.10_68446_68339_1_0_0_0_0:0:0_0:0:0_26f/2
AGCCAGAGGAAGGAGATTGAGAGACTCACAGACACATAAAGAGGGAGAAAAGAGGGCAGAGAAGTGGAGAGAACAATGGAAGGGAACAGAGAAAAGCACTAAAATTAGAGTCCTGAGGGAGAGACACAAGGACATAGAAAGATGGAGATG
+
ffffffffffffffffffffffffffffffffffffffffffffffffffffffffffffffffffffffffffffffffffffffffffffffffffffffffffffffffffffffffffffffffffffffffffffffffffffff
@cA01~tA01_NC000019.10_50639_50481_1_0_0_0_0:0:0_1:0:0_270/2
GGCATCGGCTGATATTCCATTCTCAAAGGACATGCCCTCCACCCCATGTCTACCCTGTGTTGTTTTATGTGAGTAATCTTACAGTATTAAAATCTAGTAGGAGTCTCTTACTCAGCACTTGCTCAAGGTTCTCAGCTGACACTTTTGTTG
+
ffffffffffffffffffffffffffffffffffffffffffffffffffffffffffffffffffffffffffffffffffffffffffffffffffffffffffffffffffffffffffffffffffffffffffffffffffffff
@cA01~tA01_NC000019.10_34267_34483_0_1_0_0_0:0:0_1:0:0_271/2
CCTCTCCAGTCCCATATCTCCACAACCAGGCCCATATCTCCATCCTAGGCCCATATTTCCACTCTAGGCCCAGGTATCCACCTCTAGGCCCATATCTCCACTCCTGGCCCAAATCTCCACTCCAGGCCCATATCTCTACTATAGGCCTAT
+
ffffffffffffffffffffffffffffffffffffffffffffffffffffffffffffffffffffffffffffffffffffffffffffffffffffffffffffffffffffffffffffffffffffffffffffffffffffff
@cA01~tA01_NC000019.10_79188_79313_0_1_0_0_0:0:0_0:0:0_272/2
GCTTTTGTTGCCTGGGCCTTTGGGTTAATATCCAAAATGGTTTTGCCCAAGCCAGTGGAGTTTTCCCTTGATTTCTTTTAGTAGTTTTTTTTTTTTTTTTAAGATGGAGTCTCACTGTGTTGCCCCGGCTGGAGTGCAGTGGTGCGATCT
+
ffffffffffffffffffffffffffffffffffffffffffffffffffffffffffffffffffffffffffffffffffffffffffffffffffffffffffffffffffffffffffffffffffffffffffffffffffffff
@cA01~tA01_NC000019.10_33299_33096_1_0_0_0_0:0:0_0:0:0_273/2
TACATGGATGTATTTTAGACAGTTTCTGCTAAGGGGCTGTCTGTGTCCACACACTTGATGATGCTACACTTTATGTAGCCTTATAGAACCCTTTAAATTTAGTAGCCAGAGCCCTCTAATTTGTTATTATAGGCTATTTGCTTTTTTTTT
+
ffffffffffffffffffffffffffffffffffffffffffffffffffffffffffffffffffffffffffffffffffffffffffffffffffffffffffffffffffffffffffffffffffffffffffffffffffffff
@cA01~tA01_NC000019.10_147620_147786_0_1_0_0_0:0:0_0:0:0_274/2
CTGATGTCTCAATTTCATTCAGTCACTTTCCTCCAGATACATCTACCCATTCCTACTGCATCTTAGTATCCTGAGCCTTGGGGGCAGTTTCTGTGCCAAGTGGAAATGTGGAAATGAGATATTACGAAGAAAAATCTTTGCCCACCTAGA
+
ffffffffffffffffffffffffffffffffffffffffffffffffffffffffffffffffffffffffffffffffffffffffffffffffffffffffffffffffffffffffffffffffffffffffffffffffffffff
@cA01~tA01_NC000019.10_17063_17168_0_1_0_0_0:0:0_0:0:0_275/2
ATTCTAATTTTCCTGCTTGAGTTTCTACTACTAAACCAGAGGCATCAGAATAGCTTGAACCTGGGAGACGGAGGTTGCAGTGAGCTGAGCTCAAGCCACTGAACTCCAGCTTGGGTGACAGAGGAAGAGTCTGTCTCAAGAAAAAAAAAA
+
ffffffffffffffffffffffffffffffffffffffffffffffffffffffffffffffffffffffffffffffffffffffffffffffffffffffffffffffffffffffffffffffffffffffffffffffffffffff
@cA01~tA01_NC000019.10_87508_87588_0_1_0_0_0:0:0_1:0:0_276/2
AACAATGGAGCAGAATGAAGAACACGGATGTAATCCGCCCATTTACATCCAATGGACTTTGACAAAGGTTCGAAGAATCTACAATCTGGAAAGGACAGTCATTTCAATAAATGGTGCAGGGAAAACTGGATATCTACATGCAGAGGGATG
+
ffffffffffffffffffffffffffffffffffffffffffffffffffffffffffffffffffffffffffffffffffffffffffffffffffffffffffffffffffffffffffffffffffffffffffffffffffffff
@cA01~tA01_NC000019.10_13054_12971_1_0_0_0_0:0:0_1:0:0_277/2
CCCAAATCCCCCAATTCATCTCTACTTCCAATCACCTATGGAGATACAGATAGATCATGGGGAGGTAAACACTAATACTCTTTGGAGTGAGCTCAGATCTTGGACTAAGAGACCAGTGCCAGCACTAGCCCCTGGTCACATTTCGTACTA
+
ffffffffffffffffffffffffffffffffffffffffffffffffffffffffffffffffffffffffffffffffffffffffffffffffffffffffffffffffffffffffffffffffffffffffffffffffffffff
@cA01~tA01_NC000019.10_1708_1561_1_0_0_0_0:0:0_0:0:0_278/2
TAAATTAAAGGCATAATTCAAAACATAATCAATCACATCCAAATTGCAGCTAGAGATAGCAACATTCACCTCACTTCCAGAACAAGTACACAGAAAATTATTAAGCATATGAAAGACTTGAAAAACATTTGTGTAGGCGGCGGGTGCATA
+
ffffffffffffffffffffffffffffffffffffffffffffffffffffffffffffffffffffffffffffffffffffffffffffffffffffffffffffffffffffffffffffffffffffffffffffffffffffff
@cA01~tA01_NC000019.10_139942_139810_1_0_0_0_0:0:0_0:0:0_279/2
TCTGCCTCCCAACACGCTGGGATAAGAGGCATGAGCCACGGGGCCAAGCCAAATTTTCAAATCAATAATAGATAATGCTGAGTGTATTATTTCAGGTGACAGAGAAGTTCTCACTAATCAGATATTTGTGACATTAATGAAAAACACGGA
+
ffffffffffffffffffffffffffffffffffffffffffffffffffffffffffffffffffffffffffffffffffffffffffffffffffffffffffffffffffffffffffffffffffffffffffffffffffffff
@cA01~tA01_NC000019.10_5364_5504_0_1_0_0_0:0:0_0:0:0_27a/2
TCTGTACTGAATCCCCCTTTACCCCAAATACAGTCGGGGCCTGGATGATTGGACCCTGATGGACGCCCCCACCAGAAGCTCTGGGATTCAGGAGGTGGGACAGTGAGAAGCCCAGACAGAAAGCCTCTGACCTGTGACCATGATCACCAC
+
ffffffffffffffffffffffffffffffffffffffffffffffffffffffffffffffffffffffffffffffffffffffffffffffffffffffffffffffffffffffffffffffffffffffffffffffffffffff
@cA01~tA01_NC000019.10_102979_103234_0_1_0_0_0:0:0_0:0:0_27b/2
AAGAAAATAATGGGGAAGACATTTGTCTGACGAAAGACATTTTGTTTAAAACCTTCAAAACACAAGTAATCAAAGCAAAAAATAGACCATTAGGATTACATCAAACCAAGCAACTTCTGCACCACAAAAGATAAACCAAGAAAGTGAAGA
+
ffffffffffffffffffffffffffffffffffffffffffffffffffffffffffffffffffffffffffffffffffffffffffffffffffffffffffffffffffffffffffffffffffffffffffffffffffffff
@cA01~tA01_NC000019.10_29709_29559_1_0_0_0_0:0:0_0:0:0_27c/2
CTTCCCCCAGCCTCTCGGGTAGAACAGCAGCCTAACATGTGTCTCCCGAGATCACAAAGAGTAGCACGTTTCACACGGGCTTCAACACTATTTCCTGGCCATTTGACATAAGAGAATTCTACTTAGCTTTTTTTATCTTGATTTCACTTT
+
ffffffffffffffffffffffffffffffffffffffffffffffffffffffffffffffffffffffffffffffffffffffffffffffffffffffffffffffffffffffffffffffffffffffffffffffffffffff
@cA01~tA01_NC000019.10_26795_26941_0_1_0_0_0:0:0_1:0:0_27d/2
CACAGCCTGAGCATGGGGCCGTGGCTGAATGAGTCAGTGAGTCGAAGTGTGCGTGCATGAGCTCCGTTCTCTGTTACGGCCAGGCTGTTGCTCTGCTGAGTCAGCCAGGGTTGCTTCATGACCAACAGTAATTCATTCCTTGGCAAGTGG
+
ffffffffffffffffffffffffffffffffffffffffffffffffffffffffffffffffffffffffffffffffffffffffffffffffffffffffffffffffffffffffffffffffffffffffffffffffffffff
@cA01~tA01_NC000019.10_116395_116654_0_1_0_0_0:0:0_0:0:0_27e/2
AGGTGACCTGGGAGGGCCAGGAAGGAAGGTTTTCTGTGGACTCCTAGGAAGAGAGGTTGTGAGTTTAGAAGGTGTCTCTCTTTATCATCCCATCCATGGCACCTGGAATGAGTGAGCCTTCCCTTCGCTGGTGTCTGTCTCTCTGCTTCC
+
ffffffffffffffffffffffffffffffffffffffffffffffffffffffffffffffffffffffffffffffffffffffffffffffffffffffffffffffffffffffffffffffffffffffffffffffffffffff
@cA01~tA01_NC000019.10_124423_124236_1_0_0_0_0:0:0_0:0:0_27f/2
AGATTTATTCATCCTACACATAAATCAATACCTGGCAAAGGAGTGACAGATATATGAGGGGTGGTGGAAATGAAGGGACCTATTATAGCATAATATACAAGTCTGTGAACGGTGGCTCATGCTTGTAACCCAGCCCTGCAGGAGGCCAAG
+
ffffffffffffffffffffffffffffffffffffffffffffffffffffffffffffffffffffffffffffffffffffffffffffffffffffffffffffffffffffffffffffffffffffffffffffffffffffff
@cA01~tA01_NC000019.10_132732_132584_1_0_0_0_0:0:0_1:0:0_280/2
AGAGATTGATTCAGGCTGCTGAGAGCCTGGACATGCAGCCTGTCCTCTTCCACCCCCACATAGACAGCAGGAAAGAGACTAGTGAGAAAGAGATACAACAGCCCAAGAGATGAGGCTCTCTTCACAGTGGGAAGGGAGTCAGGGGCTACT
+
ffffffffffffffffffffffffffffffffffffffffffffffffffffffffffffffffffffffffffffffffffffffffffffffffffffffffffffffffffffffffffffffffffffffffffffffffffffff
@cA01~tA01_NC000019.10_110106_110278_0_1_0_0_0:0:0_0:0:0_281/2
TCCATTCAACATAGTTTTGCATTTTGAAACTTTGTGGACATTTTCTCTGAATATTTTTGATTTACACTTGGTTCAATAAACACCTGTAAACCCCACAGATATGGAGGAGCGACTGTATATTTATAGTATGAAATATGATGTGTTGATATG
+
ffffffffffffffffffffffffffffffffffffffffffffffffffffffffffffffffffffffffffffffffffffffffffffffffffffffffffffffffffffffffffffffffffffffffffffffffffffff
@rand_0_0_0_0_1_1_0:0:0_0:0:0_282/2
GGCAGTCTGTCCCGTGAAACTCTGGCGCCAAATTTGCAGCGTGACGGAGATGCCGGTGGGCTAGAAACTCACGAACACTCATTACGTGGCTCCTAGGTCAAGTCAATTAACCTAGTCTGGCAAATACCAGCCTTAGATATCAGACACGGA
+
ffffffffffffffffffffffffffffffffffffffffffffffffffffffffffffffffffffffffffffffffffffffffffffffffffffffffffffffffffffffffffffffffffffffffffffffffffffff
@cA01~tA01_NC000019.10_38370_38274_1_0_0_0_0:0:0_1:0:0_283/2
ATAACAGAGGACAGACACAGGGGCCATACCGGGAGTTAGAAAAGACAGAAGGAGTTAAACGAGACAGACAGACAGACATGTCCCAGAGAGAGGTGTCCCTCCATGCTGACTTTGCTCAGAGACCTGGCACAGGTTAGAAGTTTCATTTCT
+
ffffffffffffffffffffffffffffffffffffffffffffffffffffffffffffffffffffffffffffffffffffffffffffffffffffffffffffffffffffffffffffffffffffffffffffffffffffff
@cA01~tA01_NC000019.10_118660_118854_0_1_0_0_0:0:0_0:0:0_284/2
CACAGGCATGCTGCGTCTTCTCTCTGCATCTGTCCATGCTTCTCTCCATCATCAGCAGGAAGCTCCTCAGCTAAGGCTCTAGGATCATAGGACATGGGACAGATATGGGGTTTCCTCACCTGTGACGGAAACAAGCAGTGGATCACTCGA
+
ffffffffffffffffffffffffffffffffffffffffffffffffffffffffffffffffffffffffffffffffffffffffffffffffffffffffffffffffffffffffffffffffffffffffffffffffffffff
@cA01~tA01_NC000019.10_147130_146909_1_0_0_0_0:0:0_0:0:0_285/2
AGATGATTTCATGTATACAGGAGGATGTGCATGGGTTATATGCAAACGCTGTGCCATTTCATGCAACAGGCTTGAGCATCTGCAGATTTTGGTGTCTGGTAGGGAGGGGGGTTTCCTGGAACCAATCACCCATGAATAGTGAAGGACAAC
+
ffffffffffffffffffffffffffffffffffffffffffffffffffffffffffffffffffffffffffffffffffffffffffffffffffffffffffffffffffffffffffffffffffffffffffffffffffffff
@cA01~tA01_NC000019.10_31443_31321_1_0_0_0_0:0:0_0:0:0_286/2
CCTGTATGTTGGTATCTGCTTATGAAATGAGGGCCCAGAAGTGCCCTCTGAGCTGTTTTGTTGACTTCCGTCTTCTACAGATGCTGTTGTAATGGACCAAGAGCCTGCAGGGAACAGAACAGTGAACAGGGAGGTAGGTGCTCCTCGGCC
+
ffffffffffffffffffffffffffffffffffffffffffffffffffffffffffffffffffffffffffffffffffffffffffffffffffffffffffffffffffffffffffffffffffffffffffffffffffffff
@cA01~tA01_NC000019.10_111833_111679_1_0_0_0_0:0:0_0:0:0_287/2
TCATGTTTGGGAGGTTGGATCTAAGACATGTTTTGAGTTGGTCATAGTGAAGGACGCGAGGTGTCAATTCTAGTGAGAGCAATTTCCAGGAAGCCATGTTCTGCTCTTGAGCGAGCACCCACTGGGCCTCATGCAAGGTAGAAAAAGCCT
+
ffffffffffffffffffffffffffffffffffffffffffffffffffffffffffffffffffffffffffffffffffffffffffffffffffffffffffffffffffffffffffffffffffffffffffffffffffffff
@cA01~tA01_NC000019.10_75779_75993_0_1_0_0_0:0:0_0:0:0_288/2
GACGAGTGGATATTGTGGTAGCAAGAACATTACTAAAAGTCACAGCTGATACAACACACTTGAAACCCATCTGGCCAATCTCCCACAGACAGAATGTCGCGCCATTCACTCCAGCCAGCTTCAGTCATGTTTCTTCCATTTCCACCTGTG
+
ffffffffffffffffffffffffffffffffffffffffffffffffffffffffffffffffffffffffffffffffffffffffffffffffffffffffffffffffffffffffffffffffffffffffffffffffffffff
@cA01~tA01_NC000019.10_52081_51988_1_0_0_0_0:0:0_0:0:0_289/2
CCACATAGGGAGGGGTTGATACTCCTCCAACCAGCACCAGGAGCCAGCCTATGGAAGCTGGCACTGGCATGGCAAGAGTGGCTCCCAGTCCCTACCAGGAACAGGGTGTGTGGCCACTGGTGCCTGCCTTACTGATCAGTTCATACCTCC
+
ffffffffffffffffffffffffffffffffffffffffffffffffffffffffffffffffffffffffffffffffffffffffffffffffffffffffffffffffffffffffffffffffffffffffffffffffffffff
@cA01~tA01_NC000019.10_134039_134106_0_1_0_0_0:0:0_1:0:0_28a/2
TATCTATCTTCATCATCATCATCATCATCTCTATGTATCATCTATCAATCATCATCTATGTATCTTTAACCTATCCATTATCTATCATCTACCTATTTATCATCTATCTATATCTATCTATCCATCTATCATCTGTCTCTCTCCATCTCC
+
ffffffffffffffffffffffffffffffffffffffffffffffffffffffffffffffffffffffffffffffffffffffffffffffffffffffffffffffffffffffffffffffffffffffffffffffffffffff
@cA01~tA01_NC000019.10_84773_84465_1_0_0_0_1:0:0_0:0:0_28b/2
CTATGTTATAGGGCAGGGGACTGAAGGGGAAGATGGAGCTCAGGTTGTTGATGAGTTGACCTTGAGATGGGGAGATGGCCTGGACTCTCCCACTGGGCTCAGTGTAATCACAAGGGTCCATATGAGTGGAGAAGGAAGAGGAGAATGGGG
+
ffffffffffffffffffffffffffffffffffffffffffffffffffffffffffffffffffffffffffffffffffffffffffffffffffffffffffffffffffffffffffffffffffffffffffffffffffffff
@cA01~tA01_NC000019.10_132316_132491_0_1_0_0_0:0:0_0:0:0_28c/2
GGGGGTGGAAGAGGACAGGCTGCATGTCCAGGCTCTCAGCAGCCTGAATCAATCTCTTTTGAACAAATTGGAGTCTCTGGCAGAGGTATCAACTCATCAGTAAGGCAGACATCAGTGTCCACACACCCTGTTCCTGATGGGGATTGGGAG
+
ffffffffffffffffffffffffffffffffffffffffffffffffffffffffffffffffffffffffffffffffffffffffffffffffffffffffffffffffffffffffffffffffffffffffffffffffffffff
@cA01~tA01_NC000019.10_131475_131687_0_1_0_0_0:0:0_0:0:0_28d/2
CACTGCTCTAATCCCCACTCCCCTCTTCCTCCACCTCTCACGCGGACCCTTGTGATTACACTGAGCCCAGCAGGACAGTCCAGGCTGTCTCCCCATCTCAAGGTCAACTCATCAACAACCTGAGCTCCACCTTCCCCTTCAGTCCCCTGC
+
ffffffffffffffffffffffffffffffffffffffffffffffffffffffffffffffffffffffffffffffffffffffffffffffffffffffffffffffffffffffffffffffffffffffffffffffffffffff
@cA01~tA01_NC000019.10_88521_88611_0_1_0_0_0:0:0_0:0:0_28e/2
CTGGAACATTCAGAGGGAAGGCAGCCTTGCTGTCACCTTGATTTTAGCCCAGTGAGATGATGCATTTCATACTTCTGAGCTACAGCACCATGAGATATTTTTTAAAAATGTGGTTTCCATCCACGAAGCTTGTGGAAATTTGTTATGGCA
+
ffffffffffffffffffffffffffffffffffffffffffffffffffffffffffffffffffffffffffffffffffffffffffffffffffffffffffffffffffffffffffffffffffffffffffffffffffffff
@cA01~tA01_NC000019.10_45893_45814_1_0_0_0_0:0:0_0:0:0_28f/2
AGCAGGATGGGAGCACTCAGGTGTGTGTTCCTCACAGGTAGGATGGTCCCTGGCCCAAGGCAGCAGCCACAGAGGCAGGACTTTCTAGAGAGGGCACCAGACTCCCTGTCCCTGCTTTCAGCTCACAGACCGTTGCCTGATTCTGAACTG
+
ffffffffffffffffffffffffffffffffffffffffffffffffffffffffffffffffffffffffffffffffffffffffffffffffffffffffffffffffffffffffffffffffffffffffffffffffffffff
@cA01~tA01_NC000019.10_113188_113001_1_0_0_0_0:0:0_0:0:0_290/2
GAGTGGAGATACGGGCCTGGAGGTGGAGATCTGGGCCTGGAGTGGAGATATGGCCCTGGAGTGGAGATATGGGCCTGGAGTGGAGATATGAGCCTGGAGTGGAGATATGGCCCTGGAGTGGAGATATGGGCCTGGAGTGGAGATATGAGC
+
ffffffffffffffffffffffffffffffffffffffffffffffffffffffffffffffffffffffffffffffffffffffffffffffffffffffffffffffffffffffffffffffffffffffffffffffffffffff
@cA01~tA01_NC000019.10_87073_87017_1_0_0_0_1:0:0_0:0:0_291/2
CTCCACCACCTTGCCAACATTTGTTTTGTCTGTCTCTGAGATAAAACCCATTGTAATGGGGTGAGATGATAGCTCATTGTGACTTCATTTGCATTTCTCTGATGATTAGTGATACTGAGCACTTTTTCATATATGCAATGTATATATGTT
+
ffffffffffffffffffffffffffffffffffffffffffffffffffffffffffffffffffffffffffffffffffffffffffffffffffffffffffffffffffffffffffffffffffffffffffffffffffffff
@cA01~tA01_NC000019.10_70324_70168_1_0_0_0_0:0:0_0:0:0_292/2
AGAAGAGGCTCTTCTCATTGGTCAGTGGATCCCTGAGGGGACAGAGGCTCAGCACTGAAGGCTGAGAAGGATCTGCCACTTCGCTCAGTGGCCTCAAGCCAGACATCTTCCCTACAGACTTGCAGTGATTCTCCATCAGCATTTAGGGCT
+
ffffffffffffffffffffffffffffffffffffffffffffffffffffffffffffffffffffffffffffffffffffffffffffffffffffffffffffffffffffffffffffffffffffffffffffffffffffff
@cA01~tA01_NC000019.10_131857_131798_1_0_0_0_0:0:0_0:0:0_293/2
GAGAGGTGGAGGAAGAGGGGAGTGGGGATTAGAGCAGTGTAGTGGGAGGGAGACGCTATCAGCCACTGTGGGCTTTGAAGGTGGAGGAAGGCCACTAGTCACAGAATGCAGGTGGCCTCTAAGGGCTGGAGAAGTCAAGAGAACTGATTT
+
ffffffffffffffffffffffffffffffffffffffffffffffffffffffffffffffffffffffffffffffffffffffffffffffffffffffffffffffffffffffffffffffffffffffffffffffffffffff
@rand_0_0_0_0_1_1_0:0:0_0:0:0_294/2
AAAGTTACCTCGCGTACTGGCGTATGCCCATTCCTACCCGTAGTGCGTAGCGAAGAGCTTGGTACTCCTTATACCCATCGCAATACTCACATGCTCACGAAGGAAAACCTAGAAAAGCACCGTCGCCGATGCCCCGGCTCAACAGGCGCA
+
ffffffffffffffffffffffffffffffffffffffffffffffffffffffffffffffffffffffffffffffffffffffffffffffffffffffffffffffffffffffffffffffffffffffffffffffffffffff
@cA01~tA01_NC000019.10_113951_113797_1_0_0_0_0:0:0_0:0:0_295/2
TCCTGGAGTGTAGTTATGGGCCTGGAGGTGGAGATCTGGGCCTGGGGTGGAGATATGGGCCTGGAGTGGAGATATGGGACTGGAGAGGAGATATGGGACTGGAGTGGAGATATGGGCCTGGAGTGGAGATATGGGCCTGGATTGGAGATA
+
ffffffffffffffffffffffffffffffffffffffffffffffffffffffffffffffffffffffffffffffffffffffffffffffffffffffffffffffffffffffffffffffffffffffffffffffffffffff
@cA01~tA01_NC000019.10_30633_30725_0_1_0_0_0:0:0_0:0:0_296/2
CACTGAGGTCCCAATCAGAACATGCAGGTGTCTGGGGTTACCTGGAAGAAGAGGAGACACCAATAAGAAGCTAATCATAGCAGTTCCTCTTTATGAATTGTCTCACATTTCTTGATTGACAGGTAACCACATACAACACCCCTTTAGGAC
+
ffffffffffffffffffffffffffffffffffffffffffffffffffffffffffffffffffffffffffffffffffffffffffffffffffffffffffffffffffffffffffffffffffffffffffffffffffffff
@cA01~tA01_NC000019.10_35104_35220_0_1_0_0_2:0:0_0:0:0_297/2
GGAGATGACACCCTAAGGTTTGGAGAAGGACTCACCCTCATGTGGCCAGGCCCCCTGCAGCAAGAAGAACCCTGGAAAGAAAGATCATGATGGACGATCCATCTGCAGGCAAACCAGCCCTCCCTTGCTGCCCTCACTGGGCTGTGAGTC
+
ffffffffffffffffffffffffffffffffffffffffffffffffffffffffffffffffffffffffffffffffffffffffffffffffffffffffffffffffffffffffffffffffffffffffffffffffffffff
@cA01~tA01_NC000019.10_52725_52576_1_0_0_0_0:0:0_0:0:0_298/2
GACAGTCATCCTGCAGTGTTGGTCAGATGTCATGTTTGAACACTTCCTTCTGCACAGAGAGGGGATGTTTAACGACACTTTGCGCCTCATTGGAGAACACCATGATGGGGTCTCCAAGGCCAACTTCTCCATCAGTCGCATGACGCAAGA
+
ffffffffffffffffffffffffffffffffffffffffffffffffffffffffffffffffffffffffffffffffffffffffffffffffffffffffffffffffffffffffffffffffffffffffffffffffffffff
@cA01~tA01_NC000019.10_50140_50334_0_1_0_0_0:0:0_0:0:0_299/2
GCCTGAACGAAAATAAACAACTGAGTCCCCATCAGAGGATTGGAATGTCAGGGCCATGGCTGTGGTTTTCCCACCTCTTCTGGTAGAATGACAGCAGCCACACTGCAGCCCCTACCGTCATGGAAACGCTGAAGTGTGTGAGTAACACCT
+
ffffffffffffffffffffffffffffffffffffffffffffffffffffffffffffffffffffffffffffffffffffffffffffffffffffffffffffffffffffffffffffffffffffffffffffffffffffff
@cA01~tA01_NC000019.10_2529_2377_1_0_0_0_0:0:0_0:0:0_29a/2
CAAACAGGACAGAAAAATCAGTGACATCAATTTTGTTCCTTAGAAGAAACAGGAAAATTGACCCCAAAAAACTTTCCAGGCCACATTTGGTCATGATGGAAATATTTTGGCACTTCCTGGTTAAGCTCAACACCAACTTGCACCCAAAAC
+
ffffffffffffffffffffffffffffffffffffffffffffffffffffffffffffffffffffffffffffffffffffffffffffffffffffffffffffffffffffffffffffffffffffffffffffffffffffff
@cA01~tA01_NC000019.10_145223_145398_0_1_0_0_0:0:0_0:0:0_29b/2
AGACGGAAGTCATCAAAACCGCTTGGAGGGCCCTTCTGGGTCCTCATTTCATGGGCAGACACCAACCCACAGGGGGAGGCTGTAGGTGCCTGAGGCTCTTCAGCTGCCAACATCCAGACTCAGACATTCTATCTCTCTGAGTTCAAGACC
+
ffffffffffffffffffffffffffffffffffffffffffffffffffffffffffffffffffffffffffffffffffffffffffffffffffffffffffffffffffffffffffffffffffffffffffffffffffffff
@cA01~tA01_NC000019.10_143656_143575_1_0_0_0_0:0:0_0:0:0_29c/2
GAAGAAAGTCATTGGTAGCTTGATGGGGATGGCATTGAATCTATAAATTACCTTGGGCAGTATGGCCATTTTCACGATCTTGATTCTTCCTACCCATGAGCATGGAATGTTCTTCCATTTGTTTGTATCCTCTTTTATTTCATTGAGCAG
+
ffffffffffffffffffffffffffffffffffffffffffffffffffffffffffffffffffffffffffffffffffffffffffffffffffffffffffffffffffffffffffffffffffffffffffffffffffffff
@cA01~tA01_NC000019.10_47061_46962_1_0_0_0_0:0:0_0:0:0_29d/2
CCCTCAGAGTATCTTTCAGCCTTCTGTCAGCAGTAAAACTTATATATTTTTTAAAATAATTTCAATGTAGTTTTCCCTCCTTCAAATAAACATGTCTGCCCTCATGGTTTCGGTAATGGGACTCTTTTCTTGCCTAAGACTTCCATTATC
+
ffffffffffffffffffffffffffffffffffffffffffffffffffffffffffffffffffffffffffffffffffffffffffffffffffffffffffffffffffffffffffffffffffffffffffffffffffffff
@cA01~tA01_NC000019.10_64168_64309_0_1_0_0_0:0:0_0:0:0_29e/2
GTTCTATAAGGCTACATAAAGTGCAGCATCATCAAGAGTGTGGACACAGAGAGCCCCTTAGCAGAAACAGTGTCTAAAATACATCCATGTACACACAGTCCCTTTAGAGTTGACAAAGGCTGCCGTGTGGTTTAAGGTGGCATAGAATGT
+
ffffffffffffffffffffffffffffffffffffffffffffffffffffffffffffffffffffffffffffffffffffffffffffffffffffffffffffffffffffffffffffffffffffffffffffffffffffff
@cA01~tA01_NC000019.10_36240_36452_0_1_0_0_0:0:0_0:0:0_29f/2
ACTCATCAACAACCTGAGCTCCATCTTCCCCTTCAGTTCCTTCCCCTATAACATAAATAGTCACAGACTCCAGGGATTAGAATGTAGTCATCACTGGGGACAATTATTCTTCCCACCACAGCACCCATTTCCCTGTATTCAATCCCCCTT
+
ffffffffffffffffffffffffffffffffffffffffffffffffffffffffffffffffffffffffffffffffffffffffffffffffffffffffffffffffffffffffffffffffffffffffffffffffffffff
@cA01~tA01_NC000019.10_34890_35084_0_1_0_0_1:0:0_0:0:0_2a0/2
CTGGGCTGTGAGTCTTGGTAGGCAGGCCCTTCCTGGACTGAAGTTAAACTCACCCTCAGTGCCTACCTGCACCCAAGAACAGGGCTGTCGGCTGTGCAGAGACCCAGCCTCCAAGCCCAGATCCCCACCACAAGCCCATATCCCCACCAC
+
ffffffffffffffffffffffffffffffffffffffffffffffffffffffffffffffffffffffffffffffffffffffffffffffffffffffffffffffffffffffffffffffffffffffffffffffffffffff
@cA01~tA01_NC000019.10_46176_46301_0_1_0_0_0:0:0_0:0:0_2a1/2
TTTCTCTGTGTGAAAACGCAGTGATCCAACTGTACGTATGTCACCTCCTGAGGGTCTTGTTCATCAGAGTCCTGGAGAGAGGGAAATCCTGAGTGAGGGAGGGTGCTCACGTTTTCCAGGACTGTTTGGGAATAACACTAGCCACGAGGC
+
ffffffffffffffffffffffffffffffffffffffffffffffffffffffffffffffffffffffffffffffffffffffffffffffffffffffffffffffffffffffffffffffffffffffffffffffffffffff
@cA01~tA01_NC000019.10_143695_143824_0_1_0_0_0:0:0_0:0:0_2a2/2
ATTGTATATATAGAAAACCCCATTGTCTCAGCCCAAAATCTCCTTAAGCTGATAAGCAGCTTCTACAAAGTCTCAGGATACAGAATCAATGTACAAAAATCACAAGCATTCTTATACACCAATAACAGACAAACAGAGAGCCAAATCATG
+
ffffffffffffffffffffffffffffffffffffffffffffffffffffffffffffffffffffffffffffffffffffffffffffffffffffffffffffffffffffffffffffffffffffffffffffffffffffff
@cA01~tA01_NC000019.10_30047_30153_0_1_0_0_0:0:0_0:0:0_2a3/2
CCACGCTTCCAGTACAGCCTGCAGAACTGTGAGGCAAACCAATCTCTTTTCTCTAGAAGTTACCCAGGCTCAAGTGTTCCTTTAGAGCAACAAAAATGGACTAAGACAGCAACGTCCTGAGATCAGGAGGAACGTCTCAGAACAGCCTGG
+
ffffffffffffffffffffffffffffffffffffffffffffffffffffffffffffffffffffffffffffffffffffffffffffffffffffffffffffffffffffffffffffffffffffffffffffffffffffff
@cA01~tA01_NC000019.10_120586_120452_1_0_0_0_0:0:0_0:0:0_2a4/2
ACAGGGTACCAGGGTTCTCCTTTCTCTACCACCTTGCCAGCATTTGTTTTGCCTGTCTTGCAGCTAAAAGCCATTTTATTTTATTTCATTTTATTTTGAGATGGAGTTTCGCTCTTGTCACCCAGGCTGGAGTGCAGTGGTGCGATCTCG
+
ffffffffffffffffffffffffffffffffffffffffffffffffffffffffffffffffffffffffffffffffffffffffffffffffffffffffffffffffffffffffffffffffffffffffffffffffffffff
@cA01~tA01_NC000019.10_53008_53248_0_1_0_0_0:0:0_0:0:0_2a5/2
GGGCTTATTTGGAATATGAGCCTCAGAATCCAGTCTGGAGACTACAAGTTCACACAGCATACAGGGGTTGGTGTTGTGGGGCCATGATATCCTGGGACGATTACTCTCCATTACATGGAAGGCAGAGGTGTCAGAATAAACATGGCATCT
+
ffffffffffffffffffffffffffffffffffffffffffffffffffffffffffffffffffffffffffffffffffffffffffffffffffffffffffffffffffffffffffffffffffffffffffffffffffffff
@cA01~tA01_NC000019.10_141880_141705_1_0_0_0_1:0:0_0:0:0_2a6/2
CATTTCAACGTGAGCCAGTCCCTCAAGGCTCAGAAAAGCTGCTCGGGACATATGGAGTCACCTCATTTGCAGTGTATCTGGGGGAAGCCAGAAAATAGCCCAGCCTGGGTTTTGTACCCTGAAGCCACAGGAAGCACTCAGCTAAAGCAC
+
ffffffffffffffffffffffffffffffffffffffffffffffffffffffffffffffffffffffffffffffffffffffffffffffffffffffffffffffffffffffffffffffffffffffffffffffffffffff
@rand_0_0_0_0_1_1_0:0:0_0:0:0_2a7/2
GGGATTACAGTTAGACAGGGCCGGAATGGGATAAAGGGATTCAGAAATGCCTTATATCATGAGGGAAGTAGATGCGCGTCACTCTCGCCAGGTGGCGATGGAAGTTTGGGTGACGTTCGCGGGGTACACTTCTTCGGACGGCGTCAAGAC
+
ffffffffffffffffffffffffffffffffffffffffffffffffffffffffffffffffffffffffffffffffffffffffffffffffffffffffffffffffffffffffffffffffffffffffffffffffffffff
@cA01~tA01_NC000019.10_136627_136432_1_0_0_0_0:0:0_0:0:0_2a8/2
GCCTGACTAATTCTTGTATTTTTTAGCACAGACGGGATATCCCAATTTTGGGCAGGCTGCTCTCAAACTCCTGACCTCAAGTGAGGTGCCTGCCTCGGTTTCCCAAAGTGCTGAAGTTACAGGCATAAGCCACTATGCCCAGCCTCCTTT
+
ffffffffffffffffffffffffffffffffffffffffffffffffffffffffffffffffffffffffffffffffffffffffffffffffffffffffffffffffffffffffffffffffffffffffffffffffffffff
@cA01~tA01_NC000019.10_14446_14298_1_0_0_0_0:0:0_0:0:0_2a9/2
GGAAGCTAGGTCTCCCGCCATCTGGGTGCTTGTCCTAAAGAGACGTTGTATGTGGTTACCTGTCAATCAAGAAATGTGAGACAATTCATATAGAGGAACTGCTATGATTAGCTTCTTATTGGTGTCTTGTCTTCCTCCAGGTAACTCCAG
+
ffffffffffffffffffffffffffffffffffffffffffffffffffffffffffffffffffffffffffffffffffffffffffffffffffffffffffffffffffffffffffffffffffffffffffffffffffffff
@cA01~tA01_NC000019.10_62862_62689_1_0_0_0_0:0:0_0:0:0_2aa/2
AAGAGTCTGCAGGAAACAGAACAGCGAATAGCGAGGTAGGTACTCCTCGGCCCGGGCTCGTGGCTACTGTTATTCCCAAAGAGTCCTGGAAAATGTGAGCACCCTCCCTCACTCAGCATTTCCCTCTCTCCAGGACTCTGATGAACAAGA
+
ffffffffffffffffffffffffffffffffffffffffffffffffffffffffffffffffffffffffffffffffffffffffffffffffffffffffffffffffffffffffffffffffffffffffffffffffffffff
@cA01~tA01_NC000019.10_23358_23261_1_0_0_0_0:0:0_0:0:0_2ab/2
GTTTCTGTCACAGGTGAGGAAACCCCATATCTGTCTCATGTCCTATGATCCTAGAGCCTTAGCTGAGGAGCTTCCTGCTGATGATGGAGAGAAGCATGGACAGATGCAGAGAGAAGACGAAGCTTGGGTGTGAGGGAGGGATCAGGGCAC
+
ffffffffffffffffffffffffffffffffffffffffffffffffffffffffffffffffffffffffffffffffffffffffffffffffffffffffffffffffffffffffffffffffffffffffffffffffffffff
@cA01~tA01_NC000019.10_43932_44081_0_1_0_0_0:0:0_0:0:0_2ac/2
ATCTCCACAGGTGATTGGAAGTAGGGGTGAAGTGGGGGATTTGAGTGAGAGGGCAAGTTTTTTTTGTGATGAACAGAGCACTTTCTCTATTCCACGATCTGTGCTGGAGGATTCAGCAGGCTTTCACATTTTCTATATGGTCTCATGCTC
+
ffffffffffffffffffffffffffffffffffffffffffffffffffffffffffffffffffffffffffffffffffffffffffffffffffffffffffffffffffffffffffffffffffffffffffffffffffffff
@cA01~tA01_NC000019.10_145243_145150_1_0_0_0_0:0:0_0:0:0_2ad/2
GGGAGCACGCGGGTGTGTGTTCCTCACTGGCAGGATGGTCCCTGGCCCAAGGGAGGAGCCACAGAGGCAGGGCTTTCTAGAGAGAGCACCAGACAACCTGCCCCTGCCTTCAGCTCACAGACCATTGCCTGGTTCTGAACTGTATCCTCA
+
ffffffffffffffffffffffffffffffffffffffffffffffffffffffffffffffffffffffffffffffffffffffffffffffffffffffffffffffffffffffffffffffffffffffffffffffffffffff
@cA01~tA01_NC000019.10_17067_17249_0_1_0_0_1:0:0_0:0:0_2ae/2
TTCAAACTCTTCTTCATATGTAATGTGCAAAATGTCTAACAGGTATTATTAACATTATCAGAGTAATTGTGACAAGAAGCCATTCTAATTTTCCTGCTTGAGTTTCTACTACTAAACCAGAGGCATCAGAATAGCTTGAACCTGGGAGAC
+
ffffffffffffffffffffffffffffffffffffffffffffffffffffffffffffffffffffffffffffffffffffffffffffffffffffffffffffffffffffffffffffffffffffffffffffffffffffff
@cA01~tA01_NC000019.10_62974_62894_1_0_0_0_0:0:0_0:0:0_2af/2
ATCACTCGCCCTTCTCAGAGGCCCAAGACACCCCCAACAGATATCATCGTGTACACGGAACTTCCAAATGCTGAGTCCAGATCCAAAGTTGTCTCCTGCCCATGAGCACCACAGTCAGGCCTTGAGGGCGTCTTCTAGGGAGACAACAGC
+
ffffffffffffffffffffffffffffffffffffffffffffffffffffffffffffffffffffffffffffffffffffffffffffffffffffffffffffffffffffffffffffffffffffffffffffffffffffff
@cA01~tA01_NC000019.10_101286_101149_1_0_0_0_0:0:0_0:0:0_2b0/2
ACAGCAGGTGTGAGGGCGGAGTCAGGGCGCAGGATGGCAGACAGGGCACCTCCAAACCCTCCTTCATGGCCTGCATGGAGGCCTCCGATCAGGGCTCCAGGCACCCAGGCAGATGGAGAAAGCGGTCAGGACAGACCCAGAGAAGGGGAG
+
ffffffffffffffffffffffffffffffffffffffffffffffffffffffffffffffffffffffffffffffffffffffffffffffffffffffffffffffffffffffffffffffffffffffffffffffffffffff
@rand_0_0_0_0_1_1_0:0:0_0:0:0_2b1/2
CTTATTACAATGTAGCCAGTATACATCTCCGATGGGAGCTCCGAGTCTCGGTGTAGTCCGATTCTGTCCAGATAGATCAGGCCAGGTAAATTACCATAACGGCAGAGGGGTGGATGATCCGGGGTCCCCTAGTTTTCCTCTTCAAGGGTC
+
ffffffffffffffffffffffffffffffffffffffffffffffffffffffffffffffffffffffffffffffffffffffffffffffffffffffffffffffffffffffffffffffffffffffffffffffffffffff
@cA01~tA01_NC000019.10_98299_98080_1_0_0_0_1:0:0_0:0:0_2b2/2
CCCACTGGGCTCAGTGTAATCACAAGGGTCCACATGAGAGGTGGAGGAAGAGGGGAGTGGGGATTAGAGCAGTGTAGTGGGAGGGAGACGCTATCAGCCACTGCGGGCTTTGAAGGTGGAGGAAGACCACTAGTCACAGAATGCAGGTGG
+
ffffffffffffffffffffffffffffffffffffffffffffffffffffffffffffffffffffffffffffffffffffffffffffffffffffffffffffffffffffffffffffffffffffffffffffffffffffff
@cA01~tA01_NC000019.10_7609_7405_1_0_0_0_0:0:0_1:0:0_2b3/2
CAGGCACAGGTTAGAAGGTTCCATTCTGTTTTACCTCTACAAAGTGTTCTCTCCCAGGAGAACCCAAAGAGACACATCTATCTGGCCTGAGTTGGTCCATGTGGCCCCAGGCTGGTGGCACCTACAGATGTTGTGTTTATTCTTAAACCT
+
ffffffffffffffffffffffffffffffffffffffffffffffffffffffffffffffffffffffffffffffffffffffffffffffffffffffffffffffffffffffffffffffffffffffffffffffffffffff
@cA01~tA01_NC000019.10_40187_40187_1_0_0_0_0:0:0_0:0:0_2b4/2
ATCAGAGGTTCCCTCAGCCCCTCAACATTACCCATTTCCCAGAAGCCCATCCTGGCCTCCCACCCACACAGGGATGTCATCACCTGCAACCCCTACACCCTTTACTTTTGTTTGAGAAATATTTATTGAGGATAAATATACCTATATAGC
+
ffffffffffffffffffffffffffffffffffffffffffffffffffffffffffffffffffffffffffffffffffffffffffffffffffffffffffffffffffffffffffffffffffffffffffffffffffffff
@cA01~tA01_NC000019.10_74189_73957_1_0_0_0_0:0:0_0:0:0_2b5/2
ATTATTTGAGGGGTTATGTTTAGTTGTTTGAGTTGCCTAGAAATTCTGGATGTTAGTCCTCTGTTGGGTGCATAGTTTGCAAACATTTCCATTCATTCTGTGGGTTGTCTGTTCACCCTGCTACTATTTCCTTTGCTTGGCAGAAGCTCT
+
ffffffffffffffffffffffffffffffffffffffffffffffffffffffffffffffffffffffffffffffffffffffffffffffffffffffffffffffffffffffffffffffffffffffffffffffffffffff
@cA01~tA01_NC000019.10_77310_77471_0_1_0_0_0:0:0_0:0:0_2b6/2
TGAAACAATCCATTCTTCTGTGTGCATGTGTGTGTGTGTGTGTGTGTGTAGTTTATCTGTCTACATATAATGTAAACACCAAAAAATAACAGACATTTAGTAATTTTCAAATGAGACTTCAGGAATTAACAATGGCTTGCCATTTTTAGT
+
ffffffffffffffffffffffffffffffffffffffffffffffffffffffffffffffffffffffffffffffffffffffffffffffffffffffffffffffffffffffffffffffffffffffffffffffffffffff
@cA01~tA01_NC000019.10_27164_27340_0_1_0_0_0:0:0_0:0:0_2b7/2
TGAGGGATTTTCATCTTGGTGAACCCAATAGAATCCCCAAGTTTTCAAAAGATAAGGAAGAAGGGAGAGCAGCATTCAGAGAAAGAGGTGTGGTAAGGAAGAAGGCACTGAGTGATGCCATGTGAGATGTGACCAGTCTTTGTGGGCTTT
+
ffffffffffffffffffffffffffffffffffffffffffffffffffffffffffffffffffffffffffffffffffffffffffffffffffffffffffffffffffffffffffffffffffffffffffffffffffffff
@rand_0_0_0_0_1_1_0:0:0_0:0:0_2b8/2
CCCTTGTATCCGTCTTACCTGCAATGCGGGGTTACCCACGAACTAGTTGGGCGGCATCCCAAGTTCGGATACGGTATGCCGGTCTAATAATCTATGTCAGACCTACATGAATGTGTCATCCACCTGATAACGAGGAGGAGAATTGTCCGC
+
ffffffffffffffffffffffffffffffffffffffffffffffffffffffffffffffffffffffffffffffffffffffffffffffffffffffffffffffffffffffffffffffffffffffffffffffffffffff
@cA01~tA01_NC000019.10_102219_102398_0_1_0_0_0:0:0_0:0:0_2b9/2
GGAAATTCTTTAAAAAACTAAAAGGAGGCTGGGCATAGTGGCTTATGCCTGTAACTTCAGCACTTTGGGAAACCGAGGCAGGCACCTCACTTGAGGTCAGGAGTTTGAGAGCAGCCTGCCCAAAATTGGGATATCCCGTCTGTGCTAAAA
+
ffffffffffffffffffffffffffffffffffffffffffffffffffffffffffffffffffffffffffffffffffffffffffffffffffffffffffffffffffffffffffffffffffffffffffffffffffffff
@cA01~tA01_NC000019.10_134685_134834_0_1_0_0_0:0:0_0:0:0_2ba/2
CTGCCTGGAATGTTCTGTTGACCTTGGGCACTGCACGGAGCCTACGTTCATGGGCCTCCCCTTCCCTGGACAGATGGTAGATGTCATAGGAGCTCCAGGAGCTACAGGACAAGGTCACGTTCTCTCCTGCCTGAACCGTGGGGCCCGGCT
+
ffffffffffffffffffffffffffffffffffffffffffffffffffffffffffffffffffffffffffffffffffffffffffffffffffffffffffffffffffffffffffffffffffffffffffffffffffffff
@cA01~tA01_NC000019.10_68492_68280_1_0_0_0_0:0:0_0:0:0_2bb/2
AGAGACACAGAGAGAAATCAGGGACACCAAAAAGCAAAGACATAAACACACAGAGAATGAGCCAGAGGAAGGAGATTGAGAGACTCACAGACACATAAAGAGGGAGAAAAGAGGGCAGAGAAGTGGAGAGAACAATGGAAGGGAACAGAG
+
ffffffffffffffffffffffffffffffffffffffffffffffffffffffffffffffffffffffffffffffffffffffffffffffffffffffffffffffffffffffffffffffffffffffffffffffffffffff
@cA01~tA01_NC000019.10_124332_124150_1_0_0_0_1:0:0_0:0:0_2bc/2
CTTGTGAGGTAGAATCATTGGCTGGAAAGGCTTGCTGGGTTTGATTTTCCTACTTGTTTAATCCTCGCTTAATTAATTTCTTTCTGAGATTTATTCATCCTACACATAAATCAATACCTGGCAAAGGAGTGACAGATATATGAGGGGTGG
+
ffffffffffffffffffffffffffffffffffffffffffffffffffffffffffffffffffffffffffffffffffffffffffffffffffffffffffffffffffffffffffffffffffffffffffffffffffffff
@cA01~tA01_NC000019.10_107229_107328_0_1_0_0_0:0:0_0:0:0_2bd/2
TACATCCACGGCATTCTTGAGTTAAACAACTTGCATTCTCCAAGAAAAGGAAACAAAAGTGAAATCAATATAAAAAAAGCGAAGTAGAATTCTCTTATGTCAAACAGCCAGAAAATAGTGTTGAAGCCCGTGTGAAATGTGCTACTCTTT
+
ffffffffffffffffffffffffffffffffffffffffffffffffffffffffffffffffffffffffffffffffffffffffffffffffffffffffffffffffffffffffffffffffffffffffffffffffffffff
@cA01~tA01_NC000019.10_89867_89732_1_0_0_0_0:0:0_0:0:0_2be/2
GGCGGAAGGATTTTCCACACAGCTGTCAGCCGTGAAGGCACAAAGGTGAAAACAATGTTATGTGGAAGGAAGAGGCTCTGCCTGAAATGCTGGGAATGACATGGGGAGAATGACAAGACGACTGTGGAGAGACAGAGAGCACACTGGGTA
+
ffffffffffffffffffffffffffffffffffffffffffffffffffffffffffffffffffffffffffffffffffffffffffffffffffffffffffffffffffffffffffffffffffffffffffffffffffffff
@cA01~tA01_NC000019.10_113070_112963_1_0_0_0_0:0:0_0:0:0_2bf/2
AGGTGGAGATATGGGCCTGGAGTGGAGATATGGGACTAGAGTGGAGATACGGGCCTGGAGGTGGAGATCTGGGCCTGGAGTGGAGATATGGCCCTGGAGTGGAGATATGGGCCTGGAGTGGAGATATGAGCCTGGAGTGGAGATATGGCC
+
ffffffffffffffffffffffffffffffffffffffffffffffffffffffffffffffffffffffffffffffffffffffffffffffffffffffffffffffffffffffffffffffffffffffffffffffffffffff
@cA01~tA01_NC000019.10_17924_17748_1_0_0_0_1:0:0_1:0:0_2c0/2
CAGCATGGTGTGTGTTGGTGAGTCCTGGAAGGGCATCGAGGGAGGGAGTGCGGGGATGGAGATCGGGGCCGAGAGTTGGAGATATAGGCCTGGAAGTGGAGTTATGGGCCTAGAGATGGAGTGATGGGCCTAGAAGTGGAGATCTGGGCC
+
ffffffffffffffffffffffffffffffffffffffffffffffffffffffffffffffffffffffffffffffffffffffffffffffffffffffffffffffffffffffffffffffffffffffffffffffffffffff
@cA01~tA01_NC000019.10_53137_52975_1_0_0_0_0:0:0_0:0:0_2c1/2
AGACACAAGTAGAGACCAGGTGTCATAACAGAGAACAGACACAGGGGCCATACCGGGAGTTAGAAAAGACAGAAAGAGTTAAAGGAGACACACAGACAGACATGTCCCAGAGAGAGGTGTCCCTCCATGCTGACTTTGCTCAGAGACCTG
+
ffffffffffffffffffffffffffffffffffffffffffffffffffffffffffffffffffffffffffffffffffffffffffffffffffffffffffffffffffffffffffffffffffffffffffffffffffffff
@rand_0_0_0_0_1_1_0:0:0_0:0:0_2c2/2
GGTCTTTCACAATGGTGTCACGAATACACTTGTGACCAGACCTCACACCTGGACGTTAGTTATACACTTTGATATTCTCGTGTGCGAAAGGGAAGAGACCTTCACTTAATGATTCCTGCAGGGCGCCAAACTCACGCGACGTCTATGGGG
+
ffffffffffffffffffffffffffffffffffffffffffffffffffffffffffffffffffffffffffffffffffffffffffffffffffffffffffffffffffffffffffffffffffffffffffffffffffffff
@cA01~tA01_NC000019.10_34302_34529_0_1_0_0_0:0:0_0:0:0_2c3/2
CCAGATCTCCACCCCAAGCCCATATCTCCACTCTAGGCCCATATCTCCTCTCCAGTCCCATATCTCCACAACCAGGCCCATATCTCCATCCTAGGCCCATATTTCCACTCTAGGCCCAGATATCCACCTCTAGGCCCATATCTCCACTCC
+
ffffffffffffffffffffffffffffffffffffffffffffffffffffffffffffffffffffffffffffffffffffffffffffffffffffffffffffffffffffffffffffffffffffffffffffffffffffff
@cA01~tA01_NC000019.10_117659_117454_1_0_0_0_0:0:0_0:0:0_2c4/2
GGGCCCTGTGGCCTCAGGCCTTGTGGCACCTACAGATGCCATGCTTATTCTGACACCTCTGACTTCCATGCAATGGAGAATAATCGTCCCAAAATATCATGGCCCCAGAACACCAACCCCTGTATGCTGTGTGAACTTGTGGTCTCCAGA
+
ffffffffffffffffffffffffffffffffffffffffffffffffffffffffffffffffffffffffffffffffffffffffffffffffffffffffffffffffffffffffffffffffffffffffffffffffffffff
@cA01~tA01_NC000019.10_129722_129841_0_1_0_0_0:0:0_0:0:0_2c5/2
CTCCACTCCAGGCCCAGATCTCCACCTGCAGGCCCATATCTCCACTCCAGGCCCATATCTCCACTCCAGGCCCGTATCTCCACTCCAGGCCCATATCTCCACACCCAGGCCCATATCTCCCCTCCAGGCCCATATCTCCACTCCAGGCCC
+
ffffffffffffffffffffffffffffffffffffffffffffffffffffffffffffffffffffffffffffffffffffffffffffffffffffffffffffffffffffffffffffffffffffffffffffffffffffff
@cA01~tA01_NC000019.10_119939_119778_1_0_0_0_0:0:0_1:0:0_2c6/2
ATGGGTGAGAAATGAGAATATTTGTAATGACTTCCAGTTCCATCCATGTGGCTGCAAATATCAGGAGGTTATTCTTTCTATGGATGAGTAGTCTCCGCTGTGCGTATGTACTACATTCTCTCTATCCATTCATCCACTGATGGGCAGGTA
+
ffffffffffffffffffffffffffffffffffffffffffffffffffffffffffffffffffffffffffffffffffffffffffffffffffffffffffffffffffffffffffffffffffffffffffffffffffffff
@cA01~tA01_NC000019.10_19096_18946_1_0_0_0_0:0:0_0:0:0_2c7/2
GTGTGTGGTTGGGAAGTGGTAGGAACAGCAGATCCTCTGAGGACAAAGGTGTTACTCACACACTTCAGCGTTTCCATGATGGTAGGGGCTGCAGTGTGGCTGCTGTCATTCTACCAGAAGAGGTGGGAAACCACAGCCATGGCCCTGACA
+
ffffffffffffffffffffffffffffffffffffffffffffffffffffffffffffffffffffffffffffffffffffffffffffffffffffffffffffffffffffffffffffffffffffffffffffffffffffff
@cA01~tA01_NC000019.10_142944_142739_1_0_0_0_0:0:0_0:0:0_2c8/2
GGTGTGAGATGGTATCTCATTGTGGTTTTGATTTGCATTTCTCTGATGGCCAGTCATGGTGAGCATTTTTTCATGTGTTTTTTGGCTGCATAAATGTCTTCTTTTGAGAAGTGTCTGTTCATGTCCTTTGCCCACTTTTTGATAGGATTG
+
ffffffffffffffffffffffffffffffffffffffffffffffffffffffffffffffffffffffffffffffffffffffffffffffffffffffffffffffffffffffffffffffffffffffffffffffffffffff
@cA01~tA01_NC000019.10_90936_91061_0_1_0_0_0:0:0_0:0:0_2c9/2
CATTCTCCAAGAAAAGGAAAAAACAGTGACATTGAAATCAACATAAGTGAGGTTGAGCTGTCTTATATCAAACAGCCAGGAAATAATGATGAAGCTCGTGGGCAACATGCTACTTTTGTCATCTTGGGAGTCAGATATTAGGCTGCTGTT
+
ffffffffffffffffffffffffffffffffffffffffffffffffffffffffffffffffffffffffffffffffffffffffffffffffffffffffffffffffffffffffffffffffffffffffffffffffffffff
@cA01~tA01_NC000019.10_105498_105340_1_0_0_0_0:0:0_0:0:0_2ca/2
TCCTGCCTTCCACGAACGGTGAACAAGATGCATTTGGCCTCTGCTCTTGGGACACTGATATTGCAGATGGTTAAATGGGAGGACAGAAAATGAGTGCACAAGTGGACCAATAAATGAATGATCCATTGGGAAGCATCTGTGCATGAAATC
+
ffffffffffffffffffffffffffffffffffffffffffffffffffffffffffffffffffffffffffffffffffffffffffffffffffffffffffffffffffffffffffffffffffffffffffffffffffffff
@cA01~tA01_NC000019.10_140016_139881_1_0_0_0_0:0:0_0:0:0_2cb/2
ATAATGCTGAGTGTATTATTTCAGGTGACAGAGAAGTTCTCACTAATCAGATATTTGTGACATTAATGAAAAACACGGATTGAACCCCTGAAAGATTGGCGGAAGGATTTTGCACACACAGCTGTCAGCCGTGAAGGCACAAAGGTGAAA
+
ffffffffffffffffffffffffffffffffffffffffffffffffffffffffffffffffffffffffffffffffffffffffffffffffffffffffffffffffffffffffffffffffffffffffffffffffffffff
@cA01~tA01_NC000019.10_48088_47935_1_0_0_0_0:0:0_1:0:0_2cc/2
CTTTAGACACTGTTTCTGCTAAGGGGCTCTCTGTGTCTACACTCTTGATGATGCTGCACTTTATGTAGCCTTATAGAACCCTTTAAATTTAGTAGCCAGAGCTCTCTAATTTGTTATTATAGGCTATTTGCTTTTTTTTCTTGAGGCGGA
+
ffffffffffffffffffffffffffffffffffffffffffffffffffffffffffffffffffffffffffffffffffffffffffffffffffffffffffffffffffffffffffffffffffffffffffffffffffffff
@cA01~tA01_NC000019.10_26036_25835_1_0_0_0_0:0:0_0:0:0_2cd/2
GTCCTTTCCTGATTGTGAGTTCTTGGCACCTTTGTCAAAGTCCATTGGATGGGCTGGGCATGGTGGCTGACACCTGCAATTTCAGCACTTTGGGAGCCCAAGGCGGGTGGATCACCTGAGGCCAGGAGTTCAAGATTAGTCTGGCCGACG
+
ffffffffffffffffffffffffffffffffffffffffffffffffffffffffffffffffffffffffffffffffffffffffffffffffffffffffffffffffffffffffffffffffffffffffffffffffffffff
@rand_0_0_0_0_1_1_0:0:0_0:0:0_2ce/2
TGCCTAACCGTGCTCCAATACTGGCATGATTTCTAGAACTCAGTGTCTCTTGTAAGCATGGGGCCGCAGAAGGCTGACCTAACTCTAGCCAGAGGCACTCCTTTCCTAACGTTGCACCTAGCGGGGCCTGAATAGCCCCCGCGTGCCAAG
+
ffffffffffffffffffffffffffffffffffffffffffffffffffffffffffffffffffffffffffffffffffffffffffffffffffffffffffffffffffffffffffffffffffffffffffffffffffffff
@cA01~tA01_NC000019.10_138740_138508_1_0_0_0_0:0:0_0:0:0_2cf/2
TTTCCTGCAGGTGAGACCTCCTACAAGCTAGAAGAATAATTGCCAATCTGACATCCTTCTCAGGAAAAATGCAGTGTTTTTTCTGCCTGCATTCCTAACTGGAGGATAAATTCCCGGGGGCTTGAGAGAGGGAAGGGAAGGGAACATCTG
+
ffffffffffffffffffffffffffffffffffffffffffffffffffffffffffffffffffffffffffffffffffffffffffffffffffffffffffffffffffffffffffffffffffffffffffffffffffffff
@cA01~tA01_NC000019.10_134539_134422_1_0_0_0_0:0:0_0:0:0_2d0/2
GATGACAGATAATTTGTAGATAGACACAAAATAGATAGATAGATAATAGATAGAAATATGCAGAAAGTTATGAACAAGACAGAAAGTGAGAGACTCAGAATTATAGAAAAAGGAAGATCAAGTCAACCAATCCAAGGAGAGTCAGAGAGA
+
ffffffffffffffffffffffffffffffffffffffffffffffffffffffffffffffffffffffffffffffffffffffffffffffffffffffffffffffffffffffffffffffffffffffffffffffffffffff
@cA01~tA01_NC000019.10_61393_61262_1_0_0_0_1:0:0_0:0:0_2d1/2
CTCAAGGCTCAGAAAAGCTCCTCGGGACATATGGAGTCACCCCATTTGCAGTGTAGCTGCGGGAAGCCAGAAAGCAGCCCAGCCTGGGTTTTGTACCCTGGAGCCACAGGAAGCACTCAGCTAAAGCACTGCATGACGTCCTCCAGGAAG
+
ffffffffffffffffffffffffffffffffffffffffffffffffffffffffffffffffffffffffffffffffffffffffffffffffffffffffffffffffffffffffffffffffffffffffffffffffffffff
@cA01~tA01_NC000019.10_146778_146919_0_1_0_0_0:0:0_1:0:0_2d2/2
ATTATATTCAGTTGTCCTTCACTATTCATGGGTGATTGGTTCCAGGAAACCCCCCTCCCTACCAGACACCAAAATCTGCAGATGCTCAAGCCTGTTGCATGAAATGGCACAGCGTTTGCATATAACCCATGCACATCCTCCTGTATACAT
+
ffffffffffffffffffffffffffffffffffffffffffffffffffffffffffffffffffffffffffffffffffffffffffffffffffffffffffffffffffffffffffffffffffffffffffffffffffffff
@cA01~tA01_NC000019.10_79549_79352_1_0_0_0_0:0:0_0:0:0_2d3/2
GACTCCATCTTAAAAAAAAAAAAAAAACTACTAAAAGAAATCAAGGGAAAACTCCACTGGCTTGGGCAAAACCATTTTGGATATTAACCCAAAGGCCCAGGCAACAAAAGCAAAAGTAGACAAATAACATTATATCAAATTGAAAGTTTC
+
ffffffffffffffffffffffffffffffffffffffffffffffffffffffffffffffffffffffffffffffffffffffffffffffffffffffffffffffffffffffffffffffffffffffffffffffffffffff
@cA01~tA01_NC000019.10_137233_137001_1_0_0_0_0:0:0_0:0:0_2d4/2
AATTACAGGCGTGAGCCACCGGCCTAAAAGGCATTTTAATGGGATGAGATGAAAACTCATCGCGATTGTAATTTACATTTCTGTGATGATGAGTGATGCTGAGCACTTTTTCATATACGTGATCGCCATTTCTATGTTTTGTTTGTGGAG
+
ffffffffffffffffffffffffffffffffffffffffffffffffffffffffffffffffffffffffffffffffffffffffffffffffffffffffffffffffffffffffffffffffffffffffffffffffffffff
@cA01~tA01_NC000019.10_41300_41397_0_1_0_0_0:0:0_0:0:0_2d5/2
GGCTTTTAGCTGCAAGACAGGCAAAAGAAATGCTGGCAAGGTGTTAGAGAAAGGAGAATCCTGGTATCCTGTTGGTAGGAGTGTAAATTAGTACAGCCATTACGGAGAAAAGTGTGGAAGTCCTTTAAAGAACTAAAAAGAGGTTGGGTG
+
ffffffffffffffffffffffffffffffffffffffffffffffffffffffffffffffffffffffffffffffffffffffffffffffffffffffffffffffffffffffffffffffffffffffffffffffffffffff
@cA01~tA01_NC000019.10_39902_39900_1_0_0_0_1:0:0_0:0:0_2d6/2
TTCTGTCACAGGTGAGGAAAGCCCATGGCTGTCCCATGTCCTATGATCCTAGAGCCTTAGCTGAGGAGCTTCCTGCTGAGGATGGAGAGAAGGATGAACAGATGCAGAGAGAAGACGAAGCTTGGGTGTGAGGGAGGGATCAGGGCACAG
+
ffffffffffffffffffffffffffffffffffffffffffffffffffffffffffffffffffffffffffffffffffffffffffffffffffffffffffffffffffffffffffffffffffffffffffffffffffffff
@cA01~tA01_NC000019.10_123639_123481_1_0_0_0_0:0:0_0:0:0_2d7/2
CAGGCAACTGCCACCATGCCCGGCTAATTCTTTTTGTATATTTTTTGTAGAGAGGATGTTTCACCATGTTGGCCAAGCTTGTCTGAAACTCCCAACCTCAAGTGATCCGACCATCTCAGCAACCCAAAGTACTGGGATTACAGGCGTGAG
+
ffffffffffffffffffffffffffffffffffffffffffffffffffffffffffffffffffffffffffffffffffffffffffffffffffffffffffffffffffffffffffffffffffffffffffffffffffffff
@cA01~tA01_NC000019.10_20810_20976_0_1_0_0_0:0:0_0:0:0_2d8/2
TATCATCCCATCCATGGCACCTAGAATGAGTGAGGCTTCCCCTTGCTGGTGTCTGTCTCTCTCCTTCCTCTCTGTGTCTTCATGTTCTTTTCTGTGCCCTTAACTCCTGGTGCAGGTCCTTCCATCTGTCTCCCTCCCTCTTCTCTGTCC
+
ffffffffffffffffffffffffffffffffffffffffffffffffffffffffffffffffffffffffffffffffffffffffffffffffffffffffffffffffffffffffffffffffffffffffffffffffffffff
@cA01~tA01_NC000019.10_103023_103230_0_1_0_0_1:0:0_0:0:0_2d9/2
AAATAATGGGGAAGACATTTGTCTGACGAAAGACATTTTGTTTAAAACCTTCAAAACACAAGTAATCAAAGCAAAAAATAGACCATTAGGATTACATCAAACCAAGCAACTTCTGCACCACAAAAGATAAACCAAGAAAGTGAAGAGACA
+
ffffffffffffffffffffffffffffffffffffffffffffffffffffffffffffffffffffffffffffffffffffffffffffffffffffffffffffffffffffffffffffffffffffffffffffffffffffff
@cA01~tA01_NC000019.10_136270_136420_0_1_0_0_0:0:0_0:0:0_2da/2
GCATAGTGGCTTATGCCTGTAACTTCAGCACTTTGGGAAACCGAGGCAGGCACCTCACTTGAGGTCAGGAGTTTGAGAGCAGCCTGCCCAAAATTGGGATATCCCGTCTGTGCTAAAAAATACAAGAATTAGTCAGGCATGGTGGCGTGC
+
ffffffffffffffffffffffffffffffffffffffffffffffffffffffffffffffffffffffffffffffffffffffffffffffffffffffffffffffffffffffffffffffffffffffffffffffffffffff
@cA01~tA01_NC000019.10_20933_20743_1_0_0_0_0:0:0_0:0:0_2db/2
GTGTGGACACTGGTGCCTGCCTTATTCATCAGTTCATACCTTCTGCCAAGGATTGCAATTCATCCAAAAGAGATTGAACCAGGCTGATAAGAGCCTGGATGTGCAGCCTATCCTGGTTCCTCTTTCACCCCCACATAAACAGCAGGAAAT
+
ffffffffffffffffffffffffffffffffffffffffffffffffffffffffffffffffffffffffffffffffffffffffffffffffffffffffffffffffffffffffffffffffffffffffffffffffffffff
@cA01~tA01_NC000019.10_63668_63538_1_0_0_0_0:0:0_0:0:0_2dc/2
TAAGGCTTCCGGTGTTATCAGTACCATGTCCATATAATCCCATCTGTTCCCCACTGAGTTCTCATCCCCGGACTCTGAGTTTCTGGAAGCAGGGTGGAGCCTCATTTGTCTCTGGGACTCCAATTTCCATCCAAAGATGTAGCACATAGG
+
ffffffffffffffffffffffffffffffffffffffffffffffffffffffffffffffffffffffffffffffffffffffffffffffffffffffffffffffffffffffffffffffffffffffffffffffffffffff
@cA01~tA01_NC000019.10_23743_23585_1_0_0_0_0:0:0_0:0:0_2dd/2
TTCCCAGAAGCCCATCCTGGCCTCTCACCCACACAGGGATGTCATCACCAGCAACCCCTACACCCTTTACTTTTGTTTGAAGAAATATTTATTGAGGATAAATATACCTATATAGCTTACCACCTTTAACATTTTTTTTTTTTTTGAGGC
+
ffffffffffffffffffffffffffffffffffffffffffffffffffffffffffffffffffffffffffffffffffffffffffffffffffffffffffffffffffffffffffffffffffffffffffffffffffffff
@cA01~tA01_NC000019.10_129906_130004_0_1_0_0_0:0:0_0:0:0_2de/2
CAGGCCCATATCTCCACTCCAGGCCCATATCTCCACATCAGACCCATATCTCCACTCCAGGCCCAGATCTCCCCTCTAGGCCCATATCTCCACTCCAGGCCCATATCTCCACTCCAGGCCCATATCTCCACATCAGACCCATATCTCCAC
+
ffffffffffffffffffffffffffffffffffffffffffffffffffffffffffffffffffffffffffffffffffffffffffffffffffffffffffffffffffffffffffffffffffffffffffffffffffffff
@cA01~tA01_NC000019.10_73199_73070_1_0_0_0_0:0:0_0:0:0_2df/2
TCCCCTCCCATGTAGAGTGAGAAGATGTGGTATTTGTCTTTCTGAGTGGTTTTATGTAAAATAATGGCGTCCAGCTCCATCTATGTTGCTGCAAAAGACATGGTTTTATTTTTATGACCAAATAGTATTTCGTTGTGTATACACGCATCC
+
ffffffffffffffffffffffffffffffffffffffffffffffffffffffffffffffffffffffffffffffffffffffffffffffffffffffffffffffffffffffffffffffffffffffffffffffffffffff
@cA01~tA01_NC000019.10_122587_122846_0_1_0_0_0:0:0_0:0:0_2e0/2
ATAGAATCCCCAAGTTTTCAAAAGATGAGGAAGAAGGGAGAGCAGCATTCAGAGAAAGAGGTGTGGTAAGGAAGAAGGGTCTGAGTGATGCCATGTGAGATGTGACCAGTCTTTGTGGGTTTTGAGGAAGGAGGAAAGGGACCAGCAGCC
+
ffffffffffffffffffffffffffffffffffffffffffffffffffffffffffffffffffffffffffffffffffffffffffffffffffffffffffffffffffffffffffffffffffffffffffffffffffffff
@cA01~tA01_NC000019.10_128783_128594_1_0_0_0_0:0:0_0:0:0_2e1/2
AAGTGCTGGGATTACAGGCGTGAGCCACGGTGCCCAGCTTCGCTATGCCATTTCATGCAAGGGGCTTGAGCATCTGCAGATTTTGGTATCTGAATGGGGATCCTGGAACCAATCACCCAGGAATAGTGAAGGACCACAGTATATAATTTT
+
ffffffffffffffffffffffffffffffffffffffffffffffffffffffffffffffffffffffffffffffffffffffffffffffffffffffffffffffffffffffffffffffffffffffffffffffffffffff
@cA01~tA01_NC000019.10_142331_142224_1_0_0_0_0:0:0_0:0:0_2e2/2
TGTTCCCCTTCCTGTGTCCATGTGTTCTCATTGTTCAATTCCCACCTATAAGTGAGAACATGCGGTGTTTGGATTTTTGTCCTTGTGATAGTCTACTGAGAATGATGATTTCCAATTTCATCCATGTCCCTGCAAAGGACATGAACTCAT
+
ffffffffffffffffffffffffffffffffffffffffffffffffffffffffffffffffffffffffffffffffffffffffffffffffffffffffffffffffffffffffffffffffffffffffffffffffffffff
@cA01~tA01_NC000019.10_48622_48397_1_0_0_0_0:0:0_0:0:0_2e3/2
GAGACAGACGGAAAACAAACTCCAGAGTTGGGACTCTGGAATCTTGGGTCATGAGACAAATTTTAGATTAAACTACAAAACTCCAGAATTTACAGGTGGGGTTTTTACTGATAAAGTACAATTCTAAGATTGTAAATAATTGCATAATCC
+
ffffffffffffffffffffffffffffffffffffffffffffffffffffffffffffffffffffffffffffffffffffffffffffffffffffffffffffffffffffffffffffffffffffffffffffffffffffff
@cA01~tA01_NC000019.10_79968_80164_0_1_0_0_0:0:0_1:0:0_2e4/2
TACTGATTCCACTTCCTTTGGATTCATGCGCAGTAGTTGGATTGCAGACACATATGGGAATTCTATGTTTAATTTTTTCAGGAACTTCCAGACTGTTTTCCATAATGGTTGTGCTAATTTACATTCCCATCAACTGCATACAAATGTTCC
+
ffffffffffffffffffffffffffffffffffffffffffffffffffffffffffffffffffffffffffffffffffffffffffffffffffffffffffffffffffffffffffffffffffffffffffffffffffffff
@cA01~tA01_NC000019.10_76988_76826_1_0_0_0_0:0:0_0:0:0_2e5/2
TCATTCATCCATGGTGAACACGCTAAAACTGGCCTTCAAAGCTTGAGACAGAGGAAAATTGGGCTTCATCTCTGGGAACTAAATTGGGGAGTGGAGACTCAGTTCTGGCCTGACAGGAGGGAGAAGACCCTGGATCCCAGTGTGGATGGG
+
ffffffffffffffffffffffffffffffffffffffffffffffffffffffffffffffffffffffffffffffffffffffffffffffffffffffffffffffffffffffffffffffffffffffffffffffffffffff
@rand_0_0_0_0_1_1_0:0:0_0:0:0_2e6/2
GATACTTAAGCGTAGTACTAACTTCCAATGCAGTAAAGGAGAACGATGTGTTCATTGTGCTGCACGCAGACTAACCAGGGTTTTGAACGGCATGAATTACCCAACTTATTCTCTAGAATGCTATTGCTGTGACTTACTGAACGTAATAGG
+
ffffffffffffffffffffffffffffffffffffffffffffffffffffffffffffffffffffffffffffffffffffffffffffffffffffffffffffffffffffffffffffffffffffffffffffffffffffff
@cA01~tA01_NC000019.10_24913_25158_0_1_0_0_0:0:0_0:0:0_2e7/2
ATGGATTTTAGGCCGGGCGTGGTGGCTCACGTCTGTCATCCTAGACCTTTGAGAGCCTGAGGTGGGTGAACCTCATAAGGTCGGGAGTTTGAGACCAGTCTGACCCACATGAAGAAACACTGTCTCTACTAAAAATACAAAATTTAGTTG
+
ffffffffffffffffffffffffffffffffffffffffffffffffffffffffffffffffffffffffffffffffffffffffffffffffffffffffffffffffffffffffffffffffffffffffffffffffffffff
@cA01~tA01_NC000019.10_54123_54243_0_1_0_0_0:0:0_0:0:0_2e8/2
GTGGGGCCCAGCTGGGCTGAGAGAGAAGGTTTCTCATATAGACCTGGAAGGAGAAGAGGCAGTTTCCTCAGGGAGGATCTTCTTTGTCACAGCTCCCTTCACCTGAGCTGAGAACTCACTCCCCTGTTCTATGACCTAATGCTCTCTCTC
+
ffffffffffffffffffffffffffffffffffffffffffffffffffffffffffffffffffffffffffffffffffffffffffffffffffffffffffffffffffffffffffffffffffffffffffffffffffffff
@cA01~tA01_NC000019.10_111446_111636_0_1_0_0_0:0:0_0:0:0_2e9/2
AGAGCAGAACATGGCTTCCTGGAAATTGCTCTCACTAGAATTGACACCTCGCGTCCTTCACTATGACCAACTCAAAACATGTCTTAGATCCAACCTCCCAAACATGAGATGCCTAAAATCTGTGCTAACATGAAAGACTTTTCATGAATT
+
ffffffffffffffffffffffffffffffffffffffffffffffffffffffffffffffffffffffffffffffffffffffffffffffffffffffffffffffffffffffffffffffffffffffffffffffffffffff
@cA01~tA01_NC000019.10_17856_17696_1_0_0_0_0:0:0_0:0:0_2ea/2
CTGGGGCGCGGCCGCCTGTCTGCACAGACAGCACCATGTCGCTCATGGTCGTCAGCATGGTGTGTGTTGGTGAGTCCTGGAAGGGCATCGAGGGAGGGAGTGCGGGGATGGAGATCGGGGCCCAGAGTTGGAGATATAGGCCTGGAAGTG
+
ffffffffffffffffffffffffffffffffffffffffffffffffffffffffffffffffffffffffffffffffffffffffffffffffffffffffffffffffffffffffffffffffffffffffffffffffffffff
@cA01~tA01_NC000019.10_40237_40060_1_0_0_0_0:0:0_0:0:0_2eb/2
AGGGCACCTCCAAACCCTCCTACATGGCCTGCATGAAGGCCTGCGGCCAGGACTCCAGGCACCCAGGCAGATGGAGAAAGCGGTCAGGAGAGACCCAGAGGAGGGAGACTGGGCTCAGTTTGGGAAGATCAGAGGTTCCCTCAGCCCCTC
+
ffffffffffffffffffffffffffffffffffffffffffffffffffffffffffffffffffffffffffffffffffffffffffffffffffffffffffffffffffffffffffffffffffffffffffffffffffffff
@cA01~tA01_NC000019.10_78166_78040_1_0_0_0_1:0:0_0:0:0_2ec/2
TAGACTTTATGAAAATTTTGAAATATTGTGACTCAAAAGACAACATCAGTTACTTCACATGGCAAGGAAAAAGAACTTTTAAGACGATATTATCAAAGTAAAAAGACAACCCACAGAATGGGAGAAAATGTTTTCAAACCACACCACCTG
+
ffffffffffffffffffffffffffffffffffffffffffffffffffffffffffffffffffffffffffffffffffffffffffffffffffffffffffffffffffffffffffffffffffffffffffffffffffffff
@cA01~tA01_NC000019.10_137775_137893_0_1_0_0_0:0:0_0:0:0_2ed/2
ATGTTACAGAGCTGTAGTAAGCAAAACAGCATGACATTGGCATAAAGAAAGGCACATAAAAAATGGAACAGAATGGAGAACACAGATATAATCCATGCATTTACATCCAATGGCTTTCTTTTGTGTGTGTGTGATAGAATCTTGCTCTGT
+
ffffffffffffffffffffffffffffffffffffffffffffffffffffffffffffffffffffffffffffffffffffffffffffffffffffffffffffffffffffffffffffffffffffffffffffffffffffff
@cA01~tA01_NC000019.10_124037_123862_1_0_0_0_0:0:0_0:0:0_2ee/2
TGAGGTGGGGAGAATGACAAGATGACTGTAGAGAGATGGAGAGCACTCTGGGTACACAGGAAACTAAGGAGGAACAAGGAGTGTGTGTTTGACACTCACAGCCATTGGATTCACCTCGGGGTAACCAGGAATCCCTACATGATTAATAGT
+
ffffffffffffffffffffffffffffffffffffffffffffffffffffffffffffffffffffffffffffffffffffffffffffffffffffffffffffffffffffffffffffffffffffffffffffffffffffff
@cA01~tA01_NC000019.10_49525_49711_0_1_0_0_0:0:0_1:0:0_2ef/2
CTCCAGGTCCATATCCCCACCTCAAGCCCATATCTCCACTCCAGGCCCATATCTCCACTCCAGGCCGATATTTCCACCCTAAGCCCATATCGCCAATCCAGGCCCATATCTCCAATCCAGGCTCAGATCTCCACCCTGGGCCCTTATCTC
+
ffffffffffffffffffffffffffffffffffffffffffffffffffffffffffffffffffffffffffffffffffffffffffffffffffffffffffffffffffffffffffffffffffffffffffffffffffffff
@cA01~tA01_NC000019.10_61340_61197_1_0_0_0_0:0:0_0:0:0_2f0/2
GGTTCATTACTAACAGATAAGCAGCGAGTGACAACAGAAACCTATATTTCAATGTGACCCAGTCCCTCAAGGCTCAGAAAAGCTCCTCGGGACATATGGAGTCACCCCATTTGCAGTGTAGCTGCGGGAAGCCAGAAAGCAGCCCAGCCT
+
ffffffffffffffffffffffffffffffffffffffffffffffffffffffffffffffffffffffffffffffffffffffffffffffffffffffffffffffffffffffffffffffffffffffffffffffffffffff
@cA01~tA01_NC000019.10_18382_18509_0_1_0_0_0:0:0_1:0:0_2f1/2
GCAGGCAAACCAGGCCTCCCTTGCCGCCCCCACTGGGCTGTGAGTCTTGGCAGCCAGGCCCTTCCTGGGCTGAAGTTAAACTCACCCTCAGTGCCTACCTGCACCCAAGAACAGGGCTGTCGGCTGTGCAGAGACCCAGTTTCCAGGCCC
+
ffffffffffffffffffffffffffffffffffffffffffffffffffffffffffffffffffffffffffffffffffffffffffffffffffffffffffffffffffffffffffffffffffffffffffffffffffffff
@cA01~tA01_NC000019.10_90343_90539_0_1_0_0_0:0:0_1:0:0_2f2/2
CAAAGAAGTCATTATAGAGAAATAGAAAAATGATGATTGGAATTGGTGTGCCTTTGTCATTCGTGTATGTTATATTACATTTATGTATTCTTTATTTTTATTTTTTGCCATGGAGTCTCACTCTGTCACCTAGGGTGCAGTGCAATGACG
+
ffffffffffffffffffffffffffffffffffffffffffffffffffffffffffffffffffffffffffffffffffffffffffffffffffffffffffffffffffffffffffffffffffffffffffffffffffffff
@cA01~tA01_NC000019.10_113474_113621_0_1_0_0_0:0:0_0:0:0_2f3/2
TCCACATCAGGCCCATATCTCCACTCCAGTCCCATATCTCCACACCCAGGCCCATATCTCCATTCCAGGCCCATATCCCCATCCTAGGCCCATATCTCCACCGTAGGCCCAGATCTCCACTCCAGGCCCATATCTCCACTCCAGGGCCAT
+
ffffffffffffffffffffffffffffffffffffffffffffffffffffffffffffffffffffffffffffffffffffffffffffffffffffffffffffffffffffffffffffffffffffffffffffffffffffff
@cA01~tA01_NC000019.10_67572_67408_1_0_0_0_0:0:0_0:0:0_2f4/2
GGCCCACCCAGGTCCCCTGGTGAAATCAGAAGAGACAGTCATCCTGCAATGTTGGTCAGATGTCATGTTTGAGCACTTCCTTCTGCACAGAGAGGGGAAGTTTAATGACACTTTGCGCCTCACTGGAGAGCTCCATGATGGGGTCTCCAA
+
ffffffffffffffffffffffffffffffffffffffffffffffffffffffffffffffffffffffffffffffffffffffffffffffffffffffffffffffffffffffffffffffffffffffffffffffffffffff
@cA01~tA01_NC000019.10_56442_56351_1_0_0_0_0:0:0_0:0:0_2f5/2
CCACAACCTCCACCTCCCAGGTTCAAGCGATTCTCCTGCCTCAGCCTCCCGAGTAGCTGGAATTACAGGCACACGCCACCACGCCCTACTAATTTTTGTATTTTTAGTAGAGACAGCGTTTCTCTATGTGGGTCAGACTGGTCTCAAACT
+
ffffffffffffffffffffffffffffffffffffffffffffffffffffffffffffffffffffffffffffffffffffffffffffffffffffffffffffffffffffffffffffffffffffffffffffffffffffff
@cA01~tA01_NC000019.10_48391_48230_1_0_0_0_1:0:0_0:0:0_2f6/2
TGGATTTTTAGCAGAGACACGGTTTCACTATATTGGCCAGGCTGCTCTCAAACTCCTTATCTCAGTTGATCCGCCCACCTCGGCTTCCCAACGTGCTGGGGAAACTTGATTTTCTATAGCATTATGTTACTGGATATTTCTGTAAAATTT
+
ffffffffffffffffffffffffffffffffffffffffffffffffffffffffffffffffffffffffffffffffffffffffffffffffffffffffffffffffffffffffffffffffffffffffffffffffffffff
@cA01~tA01_NC000019.10_136189_136096_1_0_0_0_0:0:0_0:0:0_2f7/2
ACTACAGTTCTCTATCCATTCACCCACTGATAGGCAGGTAGGTTGACTCCACATCTTGGCTACTGTGAACAGTGCTGGAACAGTCATATGAGTGCAGATATCACTTCGATACACTGATGTCCTTTCCTTTGGATATAAACCCAGTAGTGA
+
ffffffffffffffffffffffffffffffffffffffffffffffffffffffffffffffffffffffffffffffffffffffffffffffffffffffffffffffffffffffffffffffffffffffffffffffffffffff
@cA01~tA01_NC000019.10_72505_72614_0_1_0_0_0:0:0_1:0:0_2f8/2
CACAACAGTGAAGAGAGTATTTATCCTCTATGACAGAGGAAACCATCAATATTAATGCACAGAAAAAGCAAATAAATGAAACAAGAAAGAGCAGTTTTGTGACAGGGTAAAAATTGACAACAGTTTTAGAATGCTCCTAACTTGAGTTCC
+
ffffffffffffffffffffffffffffffffffffffffffffffffffffffffffffffffffffffffffffffffffffffffffffffffffffffffffffffffffffffffffffffffffffffffffffffffffffff
@cA01~tA01_NC000019.10_52528_52670_0_1_0_0_0:0:0_1:0:0_2f9/2
ACCTATGATCATGATGTCCAGAGGGTCACTGGGAGCTGACACCTGATAGGGGGAGTGAGTAACAGAACCGTAGCATCTGTAGGTCCCTGCCAGGTCTTGCGTCATGCGACTGATGGAGAAGTTGGCCTTGGAGACCCCATCATGGTGTTC
+
ffffffffffffffffffffffffffffffffffffffffffffffffffffffffffffffffffffffffffffffffffffffffffffffffffffffffffffffffffffffffffffffffffffffffffffffffffffff
@cA01~tA01_NC000019.10_53051_52993_1_0_0_0_0:0:0_0:0:0_2fa/2
GGTGTCATAACAGAGAACAGACACAGGGGCCATACCGGGAGTTAGAAAAGACAGAAAGAGTTAAAGGAGACACACAGACAGACATGTCCCAGAGAGAGGTGTCCCTCCATGCTGACTTTGCTCAGAGACCTGGCACAGGTTAGAAGTTTC
+
ffffffffffffffffffffffffffffffffffffffffffffffffffffffffffffffffffffffffffffffffffffffffffffffffffffffffffffffffffffffffffffffffffffffffffffffffffffff
@cA01~tA01_NC000019.10_25698_25495_1_0_0_0_0:0:0_1:0:0_2fb/2
TAGTTTGCACATATTTGCTCCCAATCTGTGGGTTGTCTGTTCACTTTGTTGGTTTATTTTTAGCGGTGCAGAAGTTGCTTAGTTTGAGGTAATCCCAATGGTCTATTTTTGCTTCGATTACTTGTGTTTTGAAGGTTTAAAACAAAATGT
+
ffffffffffffffffffffffffffffffffffffffffffffffffffffffffffffffffffffffffffffffffffffffffffffffffffffffffffffffffffffffffffffffffffffffffffffffffffffff
@cA01~tA01_NC000019.10_39534_39328_1_0_0_0_0:0:0_0:0:0_2fc/2
TAGAATTTAAAAAAGTAACATCAAGTCAACCAATCCAAGGAGAGTCAGAGAGAATAAAACAATCCAAAAAGGGAAAACATATCTAGAGGTGTGGAAGCGAGGTCAGAGACCTAGAGAGACAGAGAAGGTGGAAGGAGGAAATAGACATGA
+
ffffffffffffffffffffffffffffffffffffffffffffffffffffffffffffffffffffffffffffffffffffffffffffffffffffffffffffffffffffffffffffffffffffffffffffffffffffff
@cA01~tA01_NC000019.10_25409_25561_0_1_0_0_0:0:0_0:0:0_2fd/2
CTGAACCTATGAAACACGTAGAAGAAAATATTGGGGAAATGCTCCAGGACATTTGTCTGAAGGAAGACATTTTGTTTTAAACCTTCAAAACACAAGTAATCGAAGCAAAAATAGACCATTGGGATTACCTCAAACTAAGCAACTTCTGCA
+
ffffffffffffffffffffffffffffffffffffffffffffffffffffffffffffffffffffffffffffffffffffffffffffffffffffffffffffffffffffffffffffffffffffffffffffffffffffff
@cA01~tA01_NC000019.10_99552_99463_1_0_0_0_0:0:0_0:0:0_2fe/2
GTCCCAGAGAGAGGTGTCCTTCCATGCTGACTTTGCTCAGAGACCTGGCACAGGTTAGAAGTTTCATTTCTGTTTTACCTCCACAAAGTGTTCCTACCAGAAGAACCCAAGGACACCCATATTTCTGACCTGAGTTGGGCCCTGTGGCCT
+
ffffffffffffffffffffffffffffffffffffffffffffffffffffffffffffffffffffffffffffffffffffffffffffffffffffffffffffffffffffffffffffffffffffffffffffffffffffff
@cA01~tA01_NC000019.10_9144_9278_0_1_0_0_1:0:0_0:0:0_2ff/2
ACACTTAAAAATGGTAAAGGTGGTAAATTACATAGGTATATTTCACCTCAATAAATATTTCTTCAAACAAAAAGAAAAGGGTGTAGGCGTTGCTGGTGATGACATCTCTCTGTGGGTGACAGGCCAGGATGGGCTTCTGGGAAGTGGGTA
+
ffffffffffffffffffffffffffffffffffffffffffffffffffffffffffffffffffffffffffffffffffffffffffffffffffffffffffffffffffffffffffffffffffffffffffffffffffffff
@cA01~tA01_NC000019.10_8287_8411_0_1_0_0_0:0:0_0:0:0_300/2
ACCCTCCACCCCCATCTCTCTTCATGTCTATTTCCTCCTTCCACCTTCTCTGTCTCTCTAGGTCTCTGACCTCACTTCTCCATCCCTAGCTATGTTTTCTTTTTTTGTACCATTTTATTCTCTCTGACCCTCCTTGGACTGGTTGACTTG
+
ffffffffffffffffffffffffffffffffffffffffffffffffffffffffffffffffffffffffffffffffffffffffffffffffffffffffffffffffffffffffffffffffffffffffffffffffffffff
@cA01~tA01_NC000019.10_71113_70998_1_0_0_0_0:0:0_0:0:0_301/2
CATTTAAACTCCGATCTTAGAGACAAGAGGGAGTGAGCCCTGGGGAGTGTGTTGAAAGGAACTTTCATGGACTTAGGACATTGGGGATGACCCTAATGTGAGAATGAGCTTGGTGTGTTCCAAGAAGTCCATGGACCTGCCATATGGTGA
+
ffffffffffffffffffffffffffffffffffffffffffffffffffffffffffffffffffffffffffffffffffffffffffffffffffffffffffffffffffffffffffffffffffffffffffffffffffffff
@cA01~tA01_NC000019.10_130116_129949_1_0_0_0_0:0:0_0:0:0_302/2
GAGATATGGGCCTGCAGGTGGAGATCTGGGCCTGGAGTGGAGATATGGGCCTGGAGTGGAGATATGGGTCTGATGTGGAGATATGGGCCTGGAGTGGAGATATGGGCCTGGAGTGGAGATATGGGCCTAGAGGGGAGATCTGGGCCTGGA
+
ffffffffffffffffffffffffffffffffffffffffffffffffffffffffffffffffffffffffffffffffffffffffffffffffffffffffffffffffffffffffffffffffffffffffffffffffffffff
@cA01~tA01_NC000019.10_9817_9652_1_0_0_0_0:0:0_0:0:0_303/2
GGTAGGGTTGGGCAGGAGTTGCACTTAATTGCAGGAGGCGGAGGTTGCAGTGAGCTGAGATCATGCCACTGCACTGCAGCCTGGGCAACAGAGAGAGACACTCTCTCAAAATTAATTAATTAATTAATTAGTATTCTTTTTTTTTTACCC
+
ffffffffffffffffffffffffffffffffffffffffffffffffffffffffffffffffffffffffffffffffffffffffffffffffffffffffffffffffffffffffffffffffffffffffffffffffffffff
@cA01~tA01_NC000019.10_59199_58988_1_0_0_0_1:0:0_0:0:0_304/2
CAGATGGTTAAATGGGAGGGCAGAAAATGAACGCACAAGTGGATCTATAAATGAATGGTCCATTGGGAAGCATCTGTGCATGAAATCTATTTTTTGTTTGTTCTTTTGTTTATTGAGACAGAGTCGCCCTCTGTCTTCCAGGCTACAGTG
+
ffffffffffffffffffffffffffffffffffffffffffffffffffffffffffffffffffffffffffffffffffffffffffffffffffffffffffffffffffffffffffffffffffffffffffffffffffffff
@cA01~tA01_NC000019.10_76193_75937_1_0_0_0_0:0:0_0:0:0_305/2
GGTCTTCCTGGCTCTTTTGGCAATGCTGGCTAAGACCTGGTGGAGACATGAGGGGCCACAGGTGGAAATGGAAGAAACATGACTGAAGCTGGCTGGAGTGAATGGCGCGACATTCTGTCTGTGGGAGATTGGCCAGATGGGTTTCAAGTG
+
ffffffffffffffffffffffffffffffffffffffffffffffffffffffffffffffffffffffffffffffffffffffffffffffffffffffffffffffffffffffffffffffffffffffffffffffffffffff
@rand_0_0_0_0_1_1_0:0:0_0:0:0_306/2
GATGTGGCACTTTCGCAGTTCCTTTGACGCTGCGCGGTGTCAAACATTTGTCTCTAATCTCGGAAGCGAGACGAATAGCTCCCCACTCAGCTATACCAGATGCTGTACCAGTGGAGATGTCTTGCGAGAGGCTTATTTTGACCATGTAAG
+
ffffffffffffffffffffffffffffffffffffffffffffffffffffffffffffffffffffffffffffffffffffffffffffffffffffffffffffffffffffffffffffffffffffffffffffffffffffff
@rand_0_0_0_0_1_1_0:0:0_0:0:0_307/2
ACATGGATGTGGGGTTAGTCCCAATCCATACCGCCTGTGCTGGCGTGTAGTAATCGGGCAATGGGAGAGAGCCGGTGCTATCAGCATAAGCTAGTATCAAGCCAAATACAATTGGAAGGTAAGGGTCAGGGGTTATGACAATTGTTCTTA
+
ffffffffffffffffffffffffffffffffffffffffffffffffffffffffffffffffffffffffffffffffffffffffffffffffffffffffffffffffffffffffffffffffffffffffffffffffffffff
@rand_0_0_0_0_1_1_0:0:0_0:0:0_308/2
AATCGGACATCGTATACAAGGGCGCGTACTAGACGGACCGCATTGGGCGGTAAGCGTGTACGCTTCGTTAAAGTCTGGTCCGCTAACGCTGCCGACTTGTGAATCGCAGTTACAGGCCCTACCGAAGAACGAGTATTTTAAGGAGCTTAA
+
ffffffffffffffffffffffffffffffffffffffffffffffffffffffffffffffffffffffffffffffffffffffffffffffffffffffffffffffffffffffffffffffffffffffffffffffffffffff
@cA01~tA01_NC000019.10_111646_111755_0_1_0_0_1:0:0_0:0:0_309/2
CAGCGCACAGGATGTTATTTGGCGCCCTGCCCATGCAGTTTACATGTTGACCACATCATGGGAGGGTGACGTACGCAGGCTTTTTCTACCTTGCATGAGGCCCAGTGGGTGCTCGCTCAAGAGCAGAACATGGCTTCCTGGAAATTGCTC
+
ffffffffffffffffffffffffffffffffffffffffffffffffffffffffffffffffffffffffffffffffffffffffffffffffffffffffffffffffffffffffffffffffffffffffffffffffffffff
@cA01~tA01_NC000019.10_16831_16650_1_0_0_0_1:0:0_0:0:0_30a/2
AGCTCAGCCTCCCAAAGTGCTGGGATTACAGGCGTGAGCCACGGTGCCCAGCTTCACTATGCCATTTCATGCAAGGGGCTTGAGCATCTGCAGATTTTGGTATCTGAATGGGGATCCTGGAACCAATCACCCAGGTATAGTGAAGGACCA
+
ffffffffffffffffffffffffffffffffffffffffffffffffffffffffffffffffffffffffffffffffffffffffffffffffffffffffffffffffffffffffffffffffffffffffffffffffffffff
@cA01~tA01_NC000019.10_101953_101771_1_0_0_0_1:0:0_1:0:0_30b/2
CCACTGCACTGCAGCCTGGGAGACAGAGAGAGACTCTGTTTCTAAATAAATAAATACATCTATATTCTTTTTTTTGTTACCCTCCACCCTTCCCTTCCCGGCCTCTGGTGTCCACCATTGTATTCTCCACCTTCATGAGATCCACCTTTT
+
ffffffffffffffffffffffffffffffffffffffffffffffffffffffffffffffffffffffffffffffffffffffffffffffffffffffffffffffffffffffffffffffffffffffffffffffffffffff
@cA01~tA01_NC000019.10_45121_45327_0_1_0_0_0:0:0_0:0:0_30c/2
TGAGGACACAACTACTTTAGTTGAGATGTTTGACCCCTTCAAACCTCACATTGAAATTTCACCCCCATTGTGGGAGGTTGGGCCTCTTGAGAGGTGTTTGGGTCATGGAGGTGGATCCATCATGAACAGATCAATGCTGTCCCAAGGAGA
+
ffffffffffffffffffffffffffffffffffffffffffffffffffffffffffffffffffffffffffffffffffffffffffffffffffffffffffffffffffffffffffffffffffffffffffffffffffffff
@cA01~tA01_NC000019.10_82438_82548_0_1_0_0_0:0:0_0:0:0_30d/2
ATGAGGTTCAAGTGGTGAATCAGTCAAGGGAGGAATGAGGGTTTCTGAAAACTGCAGACTAGACTTGTCACTTCACATCATGCGCAACGGCCAGGCTCAAAACACATCTCAGACTCACTTACCCCTGCACGGGACGATTGAATTCTGCAC
+
ffffffffffffffffffffffffffffffffffffffffffffffffffffffffffffffffffffffffffffffffffffffffffffffffffffffffffffffffffffffffffffffffffffffffffffffffffffff
@cA01~tA01_NC000019.10_57351_57177_1_0_0_0_0:0:0_0:0:0_30e/2
GGCTAACACCTGCAATTTCAGCACTTTGGGAGCCCGAGGTGGGTGGATCACCTGAGGCCAGGAGTTCAAGATTAGTCTGGCCAACGTGATGAAACATCGTCTCCACTAAAAATATAAAAATTAGCTGAGCATGGTGGTCAGCACCTGTAA
+
ffffffffffffffffffffffffffffffffffffffffffffffffffffffffffffffffffffffffffffffffffffffffffffffffffffffffffffffffffffffffffffffffffffffffffffffffffffff
@cA01~tA01_NC000019.10_39541_39742_0_1_0_0_1:0:0_0:0:0_30f/2
TGGGTCACTCGAGTTTGACCACTCGTAGGGAGAGTCACGGAAAGAGCCGAAGCATCTGTAGGTTCCTCCGTGGGTGGCAGGGCCCAGAGGAAAGTCAGCCTGGAATGTTCCGTTGACCTTGGGCCCTGCAGAGAACCTACGTTCATGGGC
+
ffffffffffffffffffffffffffffffffffffffffffffffffffffffffffffffffffffffffffffffffffffffffffffffffffffffffffffffffffffffffffffffffffffffffffffffffffffff
@cA01~tA01_NC000019.10_15278_15474_0_1_0_0_0:0:0_0:0:0_310/2
AGTAGACTAGGAAGTAAGCCAGTTAGGTTGGAGAGGTGGGCAGGGGTCAAGTGAAATGGAGAATTGTGGGCTAAGCAAGTGTGTTTTCTCTCCAGCAGGCAGTGGGGACCTTAGACATTTGTAAGCAAGAGAGAGGCATGTTCAGATTCG
+
ffffffffffffffffffffffffffffffffffffffffffffffffffffffffffffffffffffffffffffffffffffffffffffffffffffffffffffffffffffffffffffffffffffffffffffffffffffff
@cA01~tA01_NC000019.10_122020_122152_0_1_0_0_0:0:0_0:0:0_311/2
TAAAATGAGAGATGAAGAGATTTCACTGAGCCCTGTGTTGGGCCCAGATCCCTTTCGCTGTTGGAGTATCTGGAGTTCGGAGATGGTAGAAGACAGGCGTACAATGTCAGAGCTGTGAGATGCTGAGTCAACGCCTGAATCCAAGGTTTC
+
ffffffffffffffffffffffffffffffffffffffffffffffffffffffffffffffffffffffffffffffffffffffffffffffffffffffffffffffffffffffffffffffffffffffffffffffffffffff
@cA01~tA01_NC000019.10_44182_44294_0_1_0_0_0:0:0_0:0:0_312/2
TGTGATCTCGGGAGACACATGTTAGGCTGCTGTTCTACCTGAGAGGCTGGGGGAAGGACCACCCCCTCCACCATCTATTGCTTCAATACCACCTGTCCTCCTGTGAATTAGTAGGAAAGGGGAGCAGGAGCTAGTGCTGGTGCTGATCTC
+
ffffffffffffffffffffffffffffffffffffffffffffffffffffffffffffffffffffffffffffffffffffffffffffffffffffffffffffffffffffffffffffffffffffffffffffffffffffff
@cA01~tA01_NC000019.10_144404_144536_0_1_0_0_0:0:0_0:0:0_313/2
GATCCATCATGAATAGATTAATGCTGCCCCACATGATGGGGTTAGCAAGTTCCCCCTCTATTAGTTCCCGGAGGGCTGGTTGTTAAAAAGAGCTTGGAAGCTCCATCGCTCGCCCTCCCCCTTGCTCCCTCTCTTGCCATGTGATCTCTG
+
ffffffffffffffffffffffffffffffffffffffffffffffffffffffffffffffffffffffffffffffffffffffffffffffffffffffffffffffffffffffffffffffffffffffffffffffffffffff
@cA01~tA01_NC000019.10_67495_67423_1_0_0_0_0:0:0_0:0:0_314/2
CCTGGTGAAATCAGAAGAGACAGTCATCCTGCAATGTTGGTCAGATGTCATGTTTGAGCACTTCCTTCTGCACAGAGAGGGGAAGTTTAATGACACTTTGCGCCTCACTGGAGAGCTCCATGATGGGGTCTCCAAGGCCAACTTCTCCAT
+
ffffffffffffffffffffffffffffffffffffffffffffffffffffffffffffffffffffffffffffffffffffffffffffffffffffffffffffffffffffffffffffffffffffffffffffffffffffff
@cA01~tA01_NC000019.10_107544_107631_0_1_0_0_0:0:0_1:0:0_315/2
TGGGCTGCTTTCTGGCTTCCCCCAGCTACACTGCAAATGGGGTGACTCCACATGTCTCGAGCAGCTTTTCTGAGCCTTGGGGAACTGGCTCACATTGAAATGTAGGCTTCTGTTGTCACTCGCTGCGTATCTGTTAGTAATGAACCTGCC
+
ffffffffffffffffffffffffffffffffffffffffffffffffffffffffffffffffffffffffffffffffffffffffffffffffffffffffffffffffffffffffffffffffffffffffffffffffffffff
@cA01~tA01_NC000019.10_139683_139843_0_1_0_0_0:0:0_0:0:0_316/2
CAAAATCCTTCCGCCAATCTTTCAGGGGTTCAATCCGTGTTTTTCATTAATGTCACAAATATCTGATTAGTGAGAACTTCTCTGTCACCTGAAATAATACACTCAGCATTATCTATTATTGATTTGAAAATTTGGCTTGGCCCCGTGGCT
+
ffffffffffffffffffffffffffffffffffffffffffffffffffffffffffffffffffffffffffffffffffffffffffffffffffffffffffffffffffffffffffffffffffffffffffffffffffffff
@cA01~tA01_NC000019.10_83845_84003_0_1_0_0_0:0:0_0:0:0_317/2
ATGAGGAAACTGTTCCAGAATATTCTGTTGTAGAGCTCAGGGACAGGGACCCCATCTTTCTTGTACAGCGTGAAGATGTTAAACCCACGACGATAGTGACACCGAAGAGTCACGTGTCCTCCTTGAGGCACCACAGCGCTGGGCCAGGCA
+
ffffffffffffffffffffffffffffffffffffffffffffffffffffffffffffffffffffffffffffffffffffffffffffffffffffffffffffffffffffffffffffffffffffffffffffffffffffff
@cA01~tA01_NC000019.10_121449_121555_0_1_0_0_0:0:0_0:0:0_318/2
TTTTGAGATGGAGTCTCGCTCTGTCACCCAGGCTGGAGTGCAGAGGTGCAATCTCGGTTCACTGCAACCTCAGCCTCCTGGGTTCAATCAATTCTCTTGCCTCAAACTCCTGAGTAGTAGTATTACAGGTGCTGACCACCATGCTCAGCT
+
ffffffffffffffffffffffffffffffffffffffffffffffffffffffffffffffffffffffffffffffffffffffffffffffffffffffffffffffffffffffffffffffffffffffffffffffffffffff
@cA01~tA01_NC000019.10_44847_44931_0_1_0_0_0:0:0_0:0:0_319/2
CTTTAGAAGTTGCCCAGGCTCAAGTGTTCCTTTAGAGCAACAAAAATGGACTAAGACAGCAACGTCCTGAGATCAGGAGGAACGTCCCAGAGCAGCCTGGGCTGTCTTCCTGTTCTTCCTGGAGGAGGACGTCATGCAGTGCTTTAGCTG
+
ffffffffffffffffffffffffffffffffffffffffffffffffffffffffffffffffffffffffffffffffffffffffffffffffffffffffffffffffffffffffffffffffffffffffffffffffffffff
@cA01~tA01_NC000019.10_121158_121309_0_1_0_0_0:0:0_0:0:0_31a/2
AAGTGCTGAAGTTGCTGGTGTTAGCCACCATGCCCAGCCCATCCAATGGACTTTGACAAAGGTGCCAAGAACTCACAATCAGGAAAGGACAGTTTTTTCAATAAACAGTGCAGGGAAACCTGGACATCTACATGCAGAGGAATGAAACTG
+
ffffffffffffffffffffffffffffffffffffffffffffffffffffffffffffffffffffffffffffffffffffffffffffffffffffffffffffffffffffffffffffffffffffffffffffffffffffff
@cA01~tA01_NC000019.10_55887_55678_1_0_0_0_0:0:0_0:0:0_31b/2
CAGGTAGGTTGACTCCTCATCTTGGCTACTGTGAACAGTGCTGCACCAATCATACGAGTGCAGATATCACTTCGATATGTTGATTTACTTTCCTTTGGATATAAACCCAGTAGTGAAATTGCTGGATACTATGAAAGTTCTCTTTTTTTT
+
ffffffffffffffffffffffffffffffffffffffffffffffffffffffffffffffffffffffffffffffffffffffffffffffffffffffffffffffffffffffffffffffffffffffffffffffffffffff
@cA01~tA01_NC000019.10_14846_15043_0_1_0_0_0:0:0_0:0:0_31c/2
CGTATGTCACCTCCTGAGGGTCTTGTTCATCAGAGTCCTGGAGGGAGGGAAATGCTGAGTGAGGGAGGGTGCTCACATTTTCCAGGACTCTTTGGGAATAAGACTAGCCACGAGGCTGGGCGGAGGAGCACCTACCTCCCTGTTCACTGT
+
ffffffffffffffffffffffffffffffffffffffffffffffffffffffffffffffffffffffffffffffffffffffffffffffffffffffffffffffffffffffffffffffffffffffffffffffffffffff
@cA01~tA01_NC000019.10_100100_100213_0_1_0_0_0:0:0_2:0:0_31d/2
TATCACTTATCTATCTCTCTATCAATTGTCTGTCTGTCTATCTATCTATCAATCATCTATTATCTATATATGTATCATCTATCTATCTCTCTATTACCTCTCTGTCTGCCTCTCTGTCTCTATTTATGTATCATCTATGTATATATCTAT
+
ffffffffffffffffffffffffffffffffffffffffffffffffffffffffffffffffffffffffffffffffffffffffffffffffffffffffffffffffffffffffffffffffffffffffffffffffffffff
@cA01~tA01_NC000019.10_88797_88890_0_1_0_0_1:0:0_0:0:0_31e/2
ATCAGCTAACCTTAAAAGGAGGGTATCCTAGATGATTTTAGGGAAATTATGATGGATTATCTTGGTGTTTCCAATAGAATGCCAAAGTCCTTAAAAGATGAGGAAGAAGGCAGAGCAGCATTCAGAGAAAGAGGTGTGGACAAGGAAGAA
+
ffffffffffffffffffffffffffffffffffffffffffffffffffffffffffffffffffffffffffffffffffffffffffffffffffffffffffffffffffffffffffffffffffffffffffffffffffffff
@cA01~tA01_NC000019.10_106711_106932_0_1_0_0_0:0:0_0:0:0_31f/2
GGGGATTTGGGTGAGGGGGCAAGTTTTTTTTGTGATGACCAGAGCACTTTCTCTATTCCAGGATTTGTGCTGGAGGATTCAGCGGGCTTTCACATTTTCTATATGATCTCATGCTCACAGAAAGCCAAATACGGAAGAGGTTTTAGGCTG
+
ffffffffffffffffffffffffffffffffffffffffffffffffffffffffffffffffffffffffffffffffffffffffffffffffffffffffffffffffffffffffffffffffffffffffffffffffffffff
@cA01~tA01_NC000019.10_82885_83038_0_1_0_0_0:0:0_0:0:0_320/2
TGCCTCCCTCCCATTTCTGGAAAATTCACTTGTATTGGGGTGAAGATGGCAACCCATCATTTGGGGAAGGACTCACCCACGTGTGCCCACACACTCTGGTCCAAGAAGAACCCTGCAAAGAAAGATCATGATGAACTATTCATCTCGGCA
+
ffffffffffffffffffffffffffffffffffffffffffffffffffffffffffffffffffffffffffffffffffffffffffffffffffffffffffffffffffffffffffffffffffffffffffffffffffffff
@cA01~tA01_NC000019.10_1828_1892_0_1_0_0_0:0:0_0:0:0_321/2
CATTTCCTTGTTGTACATTTATAATTTAATTCAACTGTTTCATCTATCATATTACCTATGATTCAGCATTTAAAAATTTATTTTGGTGAATGTTCCAGGGGTGCTAGACAAGTTTGTGGATTAGGAAGATTTGAGGTGGATGTTTTCTAA
+
ffffffffffffffffffffffffffffffffffffffffffffffffffffffffffffffffffffffffffffffffffffffffffffffffffffffffffffffffffffffffffffffffffffffffffffffffffffff
@cA01~tA01_NC000019.10_19916_19771_1_0_0_0_0:0:0_0:0:0_322/2
CACCTCCTGAATCCCAGAGCTTCTGTTGGGCATGTCCTTGAGGGTCCCATCACGCAGGCCCTGACTGTATTTGTGGTAAAGGGGGATTGAATACAGGGAAATGGGTGCTGTGGTGGGAAGAATAATTGTCCCCAGTGATGACTACATTCT
+
ffffffffffffffffffffffffffffffffffffffffffffffffffffffffffffffffffffffffffffffffffffffffffffffffffffffffffffffffffffffffffffffffffffffffffffffffffffff
@cA01~tA01_NC000019.10_135838_135771_1_0_0_0_0:0:0_0:0:0_323/2
AGGCAGGAGAAGCACTTAAAGCCAGGAGGCAGAGGTTGCACTGAGCCGAGATCATGCCACTGCACTGCAGCCTGGGAGACAGAGAGAGACTCTGTTTCTAAATAAATAAATACATCTATATTCTTTTTTTTGTTACCTTCCACCCTTCCC
+
ffffffffffffffffffffffffffffffffffffffffffffffffffffffffffffffffffffffffffffffffffffffffffffffffffffffffffffffffffffffffffffffffffffffffffffffffffffff
@cA01~tA01_NC000019.10_136083_136232_0_1_0_0_0:0:0_0:0:0_324/2
AATCGTTTGAACCTAGGAAGCAGAGGTTGCAATGAGCCAAGATCGCACCACTTTGACTCCAGCTTGGACTAAGGAGGGAAACTCTTTCTCAAAAAAGAAAAAAAAAAAAAGAGAACTTTCATAGTGTCCAGCAATTTCACTACTGGGTTT
+
ffffffffffffffffffffffffffffffffffffffffffffffffffffffffffffffffffffffffffffffffffffffffffffffffffffffffffffffffffffffffffffffffffffffffffffffffffffff
@cA01~tA01_NC000019.10_13747_13885_0_1_0_0_0:0:0_0:0:0_325/2
CTCCCCCTTGGTCCCTCTCTTGCCGTGTGATCTCTGTGGTCTCTGCACAGACAGACCCTCCTTCCCTTCTGCCAGAGTGGGAGCAGCCTGAGGCCGTCACAAGAAATAGATGCTGGTGCCATGCTTCCAGTACAGCCTGCAGAACTGTGA
+
ffffffffffffffffffffffffffffffffffffffffffffffffffffffffffffffffffffffffffffffffffffffffffffffffffffffffffffffffffffffffffffffffffffffffffffffffffffff
@cA01~tA01_NC000019.10_119542_119723_0_1_0_0_1:0:0_1:0:0_326/2
GAGACTACTCATCCATAGAAAGAATAACATCCTGATATTTGCAGCCACATGGATGGAACTGGAAGTCATTACAACTATTCTCATTTCTCACCCATATACAGGAGCTAAAAGGTGGATCTCATGAAGATAGAGAGTAGAATGGTGGCTACC
+
ffffffffffffffffffffffffffffffffffffffffffffffffffffffffffffffffffffffffffffffffffffffffffffffffffffffffffffffffffffffffffffffffffffffffffffffffffffff
@cA01~tA01_NC000019.10_53123_53349_0_1_0_0_0:0:0_0:0:0_327/2
CTCTCAATCTCCTTCCTCTGGCTCATTCTCTGTGTGTTTATGTCTTTGCTTTTTGGTGTCCCTGATTTCTCTCTGTGCCTCTCACTGATCCTCTCATAAGTGGGCTTATTTGGAATATGAGCCTCAGAATCCAGTCTGGAGACTACAAGT
+
ffffffffffffffffffffffffffffffffffffffffffffffffffffffffffffffffffffffffffffffffffffffffffffffffffffffffffffffffffffffffffffffffffffffffffffffffffffff
@cA01~tA01_NC000019.10_15598_15481_1_0_0_0_0:0:0_0:0:0_328/2
GAACATGCCTCTCTCTTGCTTACAAATGTCTAAGGTCCCCACTGCCTGCTGGAGAGAAAACACACTTGCTTAGCCCACAATTCTCCATTTCACTTGACCCCTGCCCACCTCTCCAACCTAACTGGCTTACTTCCTAGTCTACTTGAGGCT
+
ffffffffffffffffffffffffffffffffffffffffffffffffffffffffffffffffffffffffffffffffffffffffffffffffffffffffffffffffffffffffffffffffffffffffffffffffffffff
@cA01~tA01_NC000019.10_93411_93192_1_0_0_0_0:0:0_0:0:0_329/2
GCCCATGAGCACCACAGTCAGGCCTTGATGGGATCTTCTAGGGAGACAACAGCCCTGTCTCAAACCCAGCTTGCCAGCTCTAATGTACCAGCAGCTGGAATCTGAAGGCGTGAGTCTCCATCTTAGAGCATCACTCTTCCTCACACCACA
+
ffffffffffffffffffffffffffffffffffffffffffffffffffffffffffffffffffffffffffffffffffffffffffffffffffffffffffffffffffffffffffffffffffffffffffffffffffffff
@cA01~tA01_NC000019.10_43572_43721_0_1_0_0_0:0:0_0:0:0_32a/2
CAATCTCCACTCACTGCAACCTCCACCTCCTGGGTTGAAGTCGTTCTCCTGCTTCATCCTCAAGAGTAGGAGCTGGGATTACAGGGATGCACCACCATGCTCGGCTAATTTTTGTATTTTTCATAGAGACAGGGTTTCACCATTTTGGCC
+
ffffffffffffffffffffffffffffffffffffffffffffffffffffffffffffffffffffffffffffffffffffffffffffffffffffffffffffffffffffffffffffffffffffffffffffffffffffff
@cA01~tA01_NC000019.10_15762_15545_1_0_0_0_0:0:0_0:0:0_32b/2
CTTGCTTAGCCCACAATTCTCCATTTCACTTGACCCCTGCCCACCTCTCCAACCTAACTGGCTTACTTCCTAGTCTACTTGAGGCTGCGATCACACTGAGGAACTCACAATTCCAAACATATAAGAGGCTCCCTCTTAACACGGCACTTA
+
ffffffffffffffffffffffffffffffffffffffffffffffffffffffffffffffffffffffffffffffffffffffffffffffffffffffffffffffffffffffffffffffffffffffffffffffffffffff
@cA01~tA01_NC000019.10_47920_47754_1_0_0_0_0:0:0_0:0:0_32c/2
ATCATAAAAAATGTACAACTAGATAAAAACTAAGAAGTGTTTTTATAGTGTGAGTTAGATTTATTTTTTCCTAGGTATAACCCATTGGTTTAATATTATTTATTGAGAAGACATTCTATGCCACCTTAAACCACACGGCAGCCTTTGTCA
+
ffffffffffffffffffffffffffffffffffffffffffffffffffffffffffffffffffffffffffffffffffffffffffffffffffffffffffffffffffffffffffffffffffffffffffffffffffffff
@cA01~tA01_NC000019.10_6343_6476_0_1_0_0_0:0:0_0:0:0_32d/2
CTCCCTCTTCCCTGTCTCTCTGTCTCTAGTAGCCCTGATTCCCTTCCCACTGTGCTCAGTGTCACCTCTTAGGCTGTTGTATCTGTTTCCCACTAATCTCTTTCCTGGTGTTTATGTGGGGGTGGAAGAGGAACCATGACAGGCTGCATG
+
ffffffffffffffffffffffffffffffffffffffffffffffffffffffffffffffffffffffffffffffffffffffffffffffffffffffffffffffffffffffffffffffffffffffffffffffffffffff
@cA01~tA01_NC000019.10_115026_114868_1_0_0_0_0:0:0_0:0:0_32e/2
ACACCTTGTCTTTGTGGGATGGGTCCTTCCTTTAGCCCTAGGCACCAAGGTGTGATAGCAGCCATAGAAATGTGGAAAGTGGGGAGAATCTTCTGAGCACAGGGAGGGAGGCACAGCTCCACATCCTCCTCTCTAAGGCGGCGCCTCCTT
+
ffffffffffffffffffffffffffffffffffffffffffffffffffffffffffffffffffffffffffffffffffffffffffffffffffffffffffffffffffffffffffffffffffffffffffffffffffffff
@cA01~tA01_NC000019.10_107681_107800_0_1_0_0_0:0:0_0:0:0_32f/2
GCTCAAGTGTTCCTTTAGAGCAACAAAAATGGACTAAGACAGCAAAGTCCTGAGATCAGGAGGATTGTCCCAGAACAGCCTGGGCTGTCTTCCTGTTCTTCCTGGAGGAGGACGTCATGCAGTGCTTTAGCTGAGTGCTTCCTGTGGCTC
+
ffffffffffffffffffffffffffffffffffffffffffffffffffffffffffffffffffffffffffffffffffffffffffffffffffffffffffffffffffffffffffffffffffffffffffffffffffffff
@cA01~tA01_NC000019.10_140742_140895_0_1_0_0_0:0:0_0:0:0_330/2
CTGGTGGGTTCAGGGGGCTTTCATATTTTCCATATGATCTCATGTTCACAGAAAGCCAAATATGGAAGAGGTTTTAGGCTGATTTTCTAATGGATAAGATAAAGGATCAAAGAAGTAATTATAGAGGAATAGAAAAATGATGATTGGAAT
+
ffffffffffffffffffffffffffffffffffffffffffffffffffffffffffffffffffffffffffffffffffffffffffffffffffffffffffffffffffffffffffffffffffffffffffffffffffffff
@cA01~tA01_NC000019.10_363_191_1_0_0_0_1:0:0_0:0:0_331/2
GATGGCATTGTTGGAACCACAAACCTCAGAGTCACACAATATGCCTATGTAACAAACCTGCATGCATACCTTTAATCTACAGTAAAGGTTGAAGTTATTTAAAAATAGGAAGAAGAATTACCCTATACCTAAAGCTAAGATTTTTCCCTT
+
ffffffffffffffffffffffffffffffffffffffffffffffffffffffffffffffffffffffffffffffffffffffffffffffffffffffffffffffffffffffffffffffffffffffffffffffffffffff
@cA01~tA01_NC000019.10_32593_32553_1_0_0_0_0:0:0_0:0:0_332/2
ATATCAACACATCATCTTTCATACTATAAATATACGGTCACTCCTCCGTATCTGTGGGGTTTACAGGTCTTTATTGAACAAAGTATAAATCAAAAATATTCAGAGAAAATATCCACAGAGTTCCAAAACTCATAACTATGTTGAATGGAC
+
ffffffffffffffffffffffffffffffffffffffffffffffffffffffffffffffffffffffffffffffffffffffffffffffffffffffffffffffffffffffffffffffffffffffffffffffffffffff
@cA01~tA01_NC000019.10_115861_115992_0_1_0_0_0:0:0_0:0:0_333/2
TAATTAATTAATTAATTTTGGAGACAGAGTCTCACTCCTTCACCCAGGCTGGAGTGAAGTGGTGTGGTCTACGCTCACTGCAACCTCTGTCTCCTGGGTTCAAGCGATTCTCCTGCTCTCAGCCTCCCGAGTCGCTAGGATTACATGCAC
+
ffffffffffffffffffffffffffffffffffffffffffffffffffffffffffffffffffffffffffffffffffffffffffffffffffffffffffffffffffffffffffffffffffffffffffffffffffffff
@cA01~tA01_NC000019.10_94407_94280_1_0_0_0_0:0:0_0:0:0_334/2
GGCTTGAGCGTCTGCAGATTGTGCTATCTGAGTGGAGATCCTGAAACCAATCACCCACGAATAGTGAGGGATGACTGTATATAATTTTTATTTCTCAATTTTAAATATAAAACATAAAAAAATTACAATAACAAGATAAAATAAACAAGT
+
ffffffffffffffffffffffffffffffffffffffffffffffffffffffffffffffffffffffffffffffffffffffffffffffffffffffffffffffffffffffffffffffffffffffffffffffffffffff
@cA01~tA01_NC000019.10_11306_11507_0_1_0_0_0:0:0_0:0:0_335/2
AGCCTGCACAACATGGTGAAACCTCATTTCTACTAAAAAAATATACCAAAAAAATTAGCCGAGTGTGGTGGCGCACAGCTGTAATCCCAGCTACTCGGTAGGCTGAGGCAGGAGAATTGCATGAACCCAGGAGGCAGAGGTTGCAATGAG
+
ffffffffffffffffffffffffffffffffffffffffffffffffffffffffffffffffffffffffffffffffffffffffffffffffffffffffffffffffffffffffffffffffffffffffffffffffffffff
@cA01~tA01_NC000019.10_127017_126858_1_0_0_0_0:0:0_0:0:0_336/2
TGTTTGTTGGTATCTGCTTATGAAATGAGGACCCAGAAGTGCCCTCCGAGCTCTTTTGTTGACTTCCGTCTTCTACAGATGCTGCTGTAATGGACCAAGAGCCTGCAGGGAACAGAACAGTGAACAGCGAGGTAGGTGCTCCTCCGCCCA
+
ffffffffffffffffffffffffffffffffffffffffffffffffffffffffffffffffffffffffffffffffffffffffffffffffffffffffffffffffffffffffffffffffffffffffffffffffffffff
@cA01~tA01_NC000019.10_132975_133121_0_1_0_0_0:0:0_0:0:0_337/2
GTCCCAATGACAATGAGAAGAATGTCTGGACACTCTCACCTGTGATCACGATGTCCAGGGGGTCACTGGGAGCTGACAACTGATAGGGGGAGTGAGGAACAGAACCATAACATCTGTAGGTTCCTGCAAGGACAGGCATCAAGGGACCGA
+
ffffffffffffffffffffffffffffffffffffffffffffffffffffffffffffffffffffffffffffffffffffffffffffffffffffffffffffffffffffffffffffffffffffffffffffffffffffff
@cA01~tA01_NC000019.10_59311_59191_1_0_0_0_0:0:0_0:0:0_338/2
CTCCTGCCTCCGCCTCTCGAGTAGCTGGGATTACAGGCAACTGCCACCGTGCCCGGCTAATTCTTTTTGTATATTTTTTGTAGAGAGGATGTTTCACCACGTTGGCCAAGCTTGTCTGAAACTCCCAACCTCAAGTGATCCGACCGTCTC
+
ffffffffffffffffffffffffffffffffffffffffffffffffffffffffffffffffffffffffffffffffffffffffffffffffffffffffffffffffffffffffffffffffffffffffffffffffffffff
@cA01~tA01_NC000019.10_11935_12123_0_1_0_0_0:0:0_0:0:0_339/2
CCCTGCAAATGATTCTACCTCACAAGCATAGCTTATATCCATCTTTCATTCATTTAGTGTGTAAATCAACCCTACGTTTCACCAGTGGGGCGGGAATTGCCTTTTCCACGGTCTCCTAGATTCCAGTTACGCACCTGGGCCTCCCTTATT
+
ffffffffffffffffffffffffffffffffffffffffffffffffffffffffffffffffffffffffffffffffffffffffffffffffffffffffffffffffffffffffffffffffffffffffffffffffffffff
@cA01~tA01_NC000019.10_97026_96896_1_0_0_0_0:0:0_0:0:0_33a/2
CCTTCCCCGGCCTTTCATTCCCTTTCCTGAGTCAAGCTCTGTGAAGACTGGGGTGAGACTAGGGTGCTCCAAGATGGGTGTGCAGGGAGGAAGTGGTGTCAGCAGCAGAGAAAGAGAGGGAAGCAGTGCTAGGAACAGCAGGTCCTCTGA
+
ffffffffffffffffffffffffffffffffffffffffffffffffffffffffffffffffffffffffffffffffffffffffffffffffffffffffffffffffffffffffffffffffffffffffffffffffffffff
@cA01~tA01_NC000019.10_128814_128647_1_0_0_0_0:0:0_0:0:0_33b/2
CATGCAAGGGGCTTGAGCATCTGCAGATTTTGGTATCTGAATGGGGATCCTGGAACCAATCACCCAGGAATAGTGAAGGACCACAGTATATAATTTTTATTTGTCAATCTTAAAAATAAAGCATAAAAAGTTTACAACAACAAGATAAAA
+
ffffffffffffffffffffffffffffffffffffffffffffffffffffffffffffffffffffffffffffffffffffffffffffffffffffffffffffffffffffffffffffffffffffffffffffffffffffff
@cA01~tA01_NC000019.10_66446_66624_0_1_0_0_0:0:0_0:0:0_33c/2
TTTGGTTTCTTTAATTAATTAATTAATTTTGGAGTCAGAGTCTCACTCCTTCACCCAGGCTGGAGTGAAGTGGTGTGGTCTAGGCTCACTGCAACCTCTGTCTCCTGGGTTCAAGTGATTCTCCTGCCCTCAGCCTCCTGAGTTGCTAGG
+
ffffffffffffffffffffffffffffffffffffffffffffffffffffffffffffffffffffffffffffffffffffffffffffffffffffffffffffffffffffffffffffffffffffffffffffffffffffff
@cA01~tA01_NC000019.10_133414_133571_0_1_0_0_0:0:0_0:0:0_33d/2
ATAATTATGGCTCCACTGCATGGAAGGCAGAGGTGTCAGAATAAACATGGCATCTGTAGATGCCACAAGGCCTGAGGCCACAGGGCCCAACTCAGGTCAGAAATATGGGTGTCCTTGGGTTCTCCTCGTAGAAGCACTTTGTGGAGACAA
+
ffffffffffffffffffffffffffffffffffffffffffffffffffffffffffffffffffffffffffffffffffffffffffffffffffffffffffffffffffffffffffffffffffffffffffffffffffffff
@cA01~tA01_NC000019.10_38513_38331_1_0_0_0_0:0:0_0:0:0_33e/2
AAGGAGACAGACAGACAGACATGTCCCAGAGAGAGGTGTCCCTCCATGCTGACTTTGCTCAGAGACCTGGCACAGGTTAGAAGTTTCATTTCTGTTTTACCTCCACAAAGTGTTCTCTACCAGGAGAACCCAAGGACACCCATATTTCTG
+
ffffffffffffffffffffffffffffffffffffffffffffffffffffffffffffffffffffffffffffffffffffffffffffffffffffffffffffffffffffffffffffffffffffffffffffffffffffff
@cA01~tA01_NC000019.10_83413_83447_0_1_0_0_0:0:0_1:0:0_33f/2
ACCTCTTCTGGCAGAATGACAGCAGCCACACTGCAGCCCCTACCGTCATGGAAACGCTGGAGGGTGTGAGTTACCCTCTTGTCCTCAGAGGACCTGCAGTTCCTAACACTGCTACCCTTCCCTCCTCTGTCGGTGACACCACATCCCCCC
+
ffffffffffffffffffffffffffffffffffffffffffffffffffffffffffffffffffffffffffffffffffffffffffffffffffffffffffffffffffffffffffffffffffffffffffffffffffffff
@cA01~tA01_NC000019.10_43763_43953_0_1_0_0_0:0:0_0:0:0_340/2
TTTTCTATATGGTCTCATGCTCACAGAAAGCCAAATACGGAAGAGGTTTTAGGCTCATTGCCTAATGGATAAGACAAAGGATCAAAGAAGTAATTATAGAGAAATACAAAAATGATGATTGGAATTCAGGTGCCTTTGTCATTCGTGTGT
+
ffffffffffffffffffffffffffffffffffffffffffffffffffffffffffffffffffffffffffffffffffffffffffffffffffffffffffffffffffffffffffffffffffffffffffffffffffffff
@cA01~tA01_NC000019.10_134564_134741_0_1_0_0_0:0:0_1:0:0_341/2
TCCAGGAGCTACAGGACAAGGTCACGTTCTCTCCTGCCTGAACCGTGGGGCCCGGCTGGGCTGAGAGAGAAGGTTTCTCATATAGACCTGGAAGGAGAAGAGGCAGTTTCCTCAGGGAGGTTCTTCCTTGTGACAGCTCCCCTCATACCT
+
ffffffffffffffffffffffffffffffffffffffffffffffffffffffffffffffffffffffffffffffffffffffffffffffffffffffffffffffffffffffffffffffffffffffffffffffffffffff
@cA01~tA01_NC000019.10_12854_12935_0_1_0_0_0:0:0_0:0:0_342/2
GGTCTCTGAGTCCAAGATCTGAGCTCACTCCAAAGAGTATTAGTGTTTACCTCCCCATGATCTATCTGTATCTCCATAGGTGATTGGAAGTAGAGATGAATTGGGGGATTTGGGTGAAGGGGCAAGTTTTATGCCATGAACAGAGCACGT
+
ffffffffffffffffffffffffffffffffffffffffffffffffffffffffffffffffffffffffffffffffffffffffffffffffffffffffffffffffffffffffffffffffffffffffffffffffffffff
@cA01~tA01_NC000019.10_40960_41065_0_1_0_0_0:0:0_0:0:0_343/2
GAAAATCATTTGAACCCAGGAGGCAGAGGTTGCAATGAGCCAAGATGACATCACTTGTACTCCAGCCTGGGCACAGAGGGAAACTGTCTCAAAAACAAAAACAAAACAACAAACGAAAAACTAAAAAGAGAACTTTCATAGTATCCAGCA
+
ffffffffffffffffffffffffffffffffffffffffffffffffffffffffffffffffffffffffffffffffffffffffffffffffffffffffffffffffffffffffffffffffffffffffffffffffffffff
@cA01~tA01_NC000019.10_45127_45302_0_1_0_0_1:0:0_0:0:0_344/2
ATGTTTGACCCCTTCAAACCTCACATTGAAATTTCACCCCCATTGTGGGAGGTTGGGCCTCTTGAGAGGTGTTTGGGTCATGGAGGTGGATCCATCATGAACAGATCAATGCTGTCCCAAGGAGACGGGGTTAGCTAGTTCCCCCTCTAT
+
ffffffffffffffffffffffffffffffffffffffffffffffffffffffffffffffffffffffffffffffffffffffffffffffffffffffffffffffffffffffffffffffffffffffffffffffffffffff
@cA01~tA01_NC000019.10_66144_65940_1_0_0_0_0:0:0_0:0:0_345/2
GGCTCCTGTCTGGGATTCTCCTTGTCCCACCTCCTGAGTCCCAGAGCTTCTGGTGGGAGTGTCCACCAGCGTCCCATCATCCAGACCCTAACTGTATTTGGGGTAAAAGGGGATTGAATACAGGGAAATGGGTGCTGTGGTGGAAAGAAT
+
ffffffffffffffffffffffffffffffffffffffffffffffffffffffffffffffffffffffffffffffffffffffffffffffffffffffffffffffffffffffffffffffffffffffffffffffffffffff
@cA01~tA01_NC000019.10_14641_14545_1_0_0_0_0:0:0_1:0:0_346/2
AAGTCTCACGAAGCAGAAGCCAGAGAGCTCAGGGCCATGTGGGGAAGCAGGATGGGAGCACTCAGGTGTGTGTTCCTCACAGACTGGATGGTCCCTGGCCCAAGGCAGGAGCCACAGAGGCAGGACTTTCTAGAGAGAGCACCAGACTCA
+
ffffffffffffffffffffffffffffffffffffffffffffffffffffffffffffffffffffffffffffffffffffffffffffffffffffffffffffffffffffffffffffffffffffffffffffffffffffff
@cA01~tA01_NC000019.10_109530_109330_1_0_0_0_1:0:0_0:0:0_347/2
ATCACTGCGTTTTCACACAGAGAAAAATCACTCGCCCTTCTCAGAGGCCCAAGACACCCCCTACAGATACCATCTTGTACACGGAACTTCCAAATGCTAAGCCCAGATCCAAAGTTGTCTCCTGCCCATGAGCACCACAGTCAGGCCTTG
+
ffffffffffffffffffffffffffffffffffffffffffffffffffffffffffffffffffffffffffffffffffffffffffffffffffffffffffffffffffffffffffffffffffffffffffffffffffffff
@cA01~tA01_NC000019.10_35180_35110_1_0_0_0_0:0:0_0:0:0_348/2
GGATCTGGGCTTGGAGGCTGGGTCTCTGCACAGCCGACAGCCCTGTTCTTGGGTGCAGGTAGGCACTGAGGGTGAGTTTAACTTCAGTCCAGGAAGGGCCTGCCTACCAAGACTCACAGCCCAGTGAGGGCAGCAAGGGAGGGCTGGTTT
+
ffffffffffffffffffffffffffffffffffffffffffffffffffffffffffffffffffffffffffffffffffffffffffffffffffffffffffffffffffffffffffffffffffffffffffffffffffffff
@cA01~tA01_NC000019.10_4850_4969_0_1_0_0_0:0:0_0:0:0_349/2
GGGCTACAGGAAGGACCCATCCCGCATAGACATGGCGTCTCCCTACAGCAAGTGTCAGCTGAGAACTTTGAGCAGGTGCTGAAGAAGCGACTCTTACTAGATTTTAACACTGCAAAATTACTTACATAAAAGAACACAAGGTAGACACAG
+
ffffffffffffffffffffffffffffffffffffffffffffffffffffffffffffffffffffffffffffffffffffffffffffffffffffffffffffffffffffffffffffffffffffffffffffffffffffff
@cA01~tA01_NC000019.10_86036_86175_0_1_0_0_0:0:0_0:0:0_34a/2
TCACATGCAGGATGTAAAAGGTGGACCTCATGAAGGTAGAGAGTAGAATGGTGGATACCAGAGGTTAGGAAGGAAGGGGTGGAGGGTAACAAAAGAAGAATATAAAAGTATTTATTTATTTATTTAGAGACAGAGTCTCTCTGTGTCACC
+
ffffffffffffffffffffffffffffffffffffffffffffffffffffffffffffffffffffffffffffffffffffffffffffffffffffffffffffffffffffffffffffffffffffffffffffffffffffff
@cA01~tA01_NC000019.10_102880_103010_0_1_0_0_0:0:0_0:0:0_34b/2
AGCTCAAACAACTCAATAAAACAATTTAATTAAAAAACGAGCAAAAGACATGAGGAGACATTTCTCCACAAACAAAACATAGAAATGGCGATCACGTATATGAAAAAGTACTCGGCATCACTCATCATCAGAGAAATGTAAATTACAATC
+
ffffffffffffffffffffffffffffffffffffffffffffffffffffffffffffffffffffffffffffffffffffffffffffffffffffffffffffffffffffffffffffffffffffffffffffffffffffff
@cA01~tA01_NC000019.10_48221_48439_0_1_0_0_0:0:0_0:0:0_34c/2
ATTACAGCAGAACCAGTTAAAATGATTTAAATTCCCAGGGAAGGATTATGCAATTATTTACAATCTTAGAATTGTACTTTATCAGTAAAAACCCCACCTGTAAATTCTGGAGTTTTGTAGTTTAATCTAAAATTTGTCTCATGACCCAAG
+
ffffffffffffffffffffffffffffffffffffffffffffffffffffffffffffffffffffffffffffffffffffffffffffffffffffffffffffffffffffffffffffffffffffffffffffffffffffff
@cA01~tA01_NC000019.10_131258_131136_1_0_0_0_0:0:0_0:0:0_34d/2
GTGGCTCCACATCCTCCTCTCTAAGGCAGTGCCTCCTTCTCCCCCAGGTGGTCAGGACAAACCCTTCCTGTCTGCCCGGCCCAGCACTGTGGTGCCTCGAGGAGGACACGTGGCTCTTCAGTGTCACTATCGTCGTGGGTTTAACAATTT
+
ffffffffffffffffffffffffffffffffffffffffffffffffffffffffffffffffffffffffffffffffffffffffffffffffffffffffffffffffffffffffffffffffffffffffffffffffffffff
@cA01~tA01_NC000019.10_66226_66342_0_1_0_0_0:0:0_0:0:0_34e/2
ACTGACCCCTTCCGTTTCTGGAGACAGAAATCGGACCCTGTTTTTTGAGGGCTAAAATCAAGGCATCTGCAGGGCTGCGTTCCCTCTGGAGACCCAGGAGAATCAGTTCCTTGACTTTTCCAGCCTCTATAGGCCACCTGCATTCATGGC
+
ffffffffffffffffffffffffffffffffffffffffffffffffffffffffffffffffffffffffffffffffffffffffffffffffffffffffffffffffffffffffffffffffffffffffffffffffffffff
@cA01~tA01_NC000019.10_126547_126733_0_1_0_0_0:0:0_0:0:0_34f/2
TTTCATAAGCAGATACCAACAAACAGGGGGAGGCCATAGGTGCCTGAGGTCCCTCAGTTGCCAACAGCAGACTCAGACATTCTATCTCTCTGAGTTCAAGGACCCATCCCATGAATAGCTCTGAGGTCCCATCCCATTGATTCTATCTCC
+
ffffffffffffffffffffffffffffffffffffffffffffffffffffffffffffffffffffffffffffffffffffffffffffffffffffffffffffffffffffffffffffffffffffffffffffffffffffff
@cA01~tA01_NC000019.10_89335_89484_0_1_0_0_0:0:0_0:0:0_350/2
TCTATTATTTCTTTTAAAATACGGCTCGGCGCCTTGGCTCACGCCTCTAATCTCAGCACTTTGGGAGGCTGAGACGGGCGGATCCCTTAAGGTTGGGAGTTTGAGATAGCCTGGGCAACATGGTAAAACCTTGTCTGTACTAAAAAAAAA
+
ffffffffffffffffffffffffffffffffffffffffffffffffffffffffffffffffffffffffffffffffffffffffffffffffffffffffffffffffffffffffffffffffffffffffffffffffffffff
@cA01~tA01_NC000019.10_24941_24769_1_0_0_0_0:0:0_0:0:0_351/2
AAACTCATGACCTCAACTGAGGTGCCCGCCTCGGTCTCCCAAAGTGCCGGGATTACAGGCATGATCCACCTCACCCAACCTCTTTTTAGTTCTTTAAAGGACTTCCACACTTTTCTCCGTAAAGGCTGTACTAATTTACACTCCTACCAA
+
ffffffffffffffffffffffffffffffffffffffffffffffffffffffffffffffffffffffffffffffffffffffffffffffffffffffffffffffffffffffffffffffffffffffffffffffffffffff
@cA01~tA01_NC000019.10_95785_95625_1_0_0_0_0:0:0_0:0:0_352/2
AACATCCTGTGCGCTGCTGAGCTGAGCTGGGGCGCAGCCGCCTGTCTGCACCGGCAGCACCATGTCGCTCATGGTCGTCAGCATGGCGTGTGTTGGTGAGTCCTGGAAGGGAATCGAGGGAGGGAGTGCGGGGATGGAGATCTGGACCTG
+
ffffffffffffffffffffffffffffffffffffffffffffffffffffffffffffffffffffffffffffffffffffffffffffffffffffffffffffffffffffffffffffffffffffffffffffffffffffff
@cA01~tA01_NC000019.10_42872_43004_0_1_0_0_0:0:0_0:0:0_353/2
GCGGATATAAGAGGGTTCTGTACTCACCGGTTTTGGAGCTTGGTTCAGTGGGTGAAGGCCAACTATTTGAAGGGTTTCCTAGAACATGAGACAGGAGAGAGGTGAGGAAATGAGGGTGTCTGTCCTCTACTCAGTGGAAATCTTTGAGGT
+
ffffffffffffffffffffffffffffffffffffffffffffffffffffffffffffffffffffffffffffffffffffffffffffffffffffffffffffffffffffffffffffffffffffffffffffffffffffff
@cA01~tA01_NC000019.10_77899_78043_0_1_0_0_0:0:0_0:0:0_354/2
TTACAGGTGGTGTGGTTTGAAAACATTTTCTCCCATTCTGTGGGTTGTCTTTTTACTTTGATAATATCGTCTTAAAAGTTCTTTTTCCTTGCCATGTGAAGTAACTGATGTTGTCTTTTGAGTCACAATATTTCAAAATTTTCATAAAGT
+
ffffffffffffffffffffffffffffffffffffffffffffffffffffffffffffffffffffffffffffffffffffffffffffffffffffffffffffffffffffffffffffffffffffffffffffffffffffff
@cA01~tA01_NC000019.10_1938_2068_0_1_0_0_0:0:0_0:0:0_355/2
GAGGCTTATTTTCCTTTAACACTGTTCTATCTGTATCCCCAGTCATTTGCCGAGATGTGTTTTCATTTTTAATTGATACAAAATATTTTCCACCTTTCTTTGAAATGTTTTTCTTCCACTCATTGTTTATTGCTATGTGTGTTTATTAAT
+
ffffffffffffffffffffffffffffffffffffffffffffffffffffffffffffffffffffffffffffffffffffffffffffffffffffffffffffffffffffffffffffffffffffffffffffffffffffff
@cA01~tA01_NC000019.10_47244_47073_1_0_0_0_0:0:0_0:0:0_356/2
GGTAATGGGACTCTTTTCTTGCCTAAGACTTCCATTATCATTACCATGTCCACATAACCCCATCTGTTCTCCACTGGGTTCTCACCCCCGGACTCTGAGTTTCTGGAAGCAGGGTGGAGCCTCATTTGTCTCTGGGACTCCTATTTCCAT
+
ffffffffffffffffffffffffffffffffffffffffffffffffffffffffffffffffffffffffffffffffffffffffffffffffffffffffffffffffffffffffffffffffffffffffffffffffffffff
@cA01~tA01_NC000019.10_113262_113435_0_1_0_0_0:0:0_0:0:0_357/2
ATATCTCCACCCCATGCCCATGTCTCCACTCCAGATCCATATCTCCACCCCACGCCCATATCTCCACTCCAGGCCCATATCTCCAACCCACGCCCATATCTCCACCTCCAGGCACATATCTCCACCCCACGCCCGTATCTCCACTCCAGT
+
ffffffffffffffffffffffffffffffffffffffffffffffffffffffffffffffffffffffffffffffffffffffffffffffffffffffffffffffffffffffffffffffffffffffffffffffffffffff
@cA01~tA01_NC000019.10_83672_83885_0_1_0_0_0:0:0_0:0:0_358/2
CTCCTTGAGGCACCACAGCGCTGGGCCAGGCAGAGCAGAAGGGCTTGTCCTGACCACCTTGGGGAGAAGGAGATGCCGCCTCAGAGAGGAGTATGTTGAGCTGCCCCTCCCTCCCTGTGCTCAGAAGATTCTCCCCATTTCTTCTTTCTA
+
ffffffffffffffffffffffffffffffffffffffffffffffffffffffffffffffffffffffffffffffffffffffffffffffffffffffffffffffffffffffffffffffffffffffffffffffffffffff
@cA01~tA01_NC000019.10_103556_103453_1_0_0_0_0:0:0_0:0:0_359/2
GTGACAGGTATAGATGCAGTTTTATTCCTCTGCATGTAGATATCCAGTTTTCCCCACACCATTTATTGAAAAGACTGTCCTTTCCTGATTGTAAGTTCTCGGCACCTTTGTCAAAGTCCATTAAATGGGCTGGGTATGGTGGCTCACACC
+
ffffffffffffffffffffffffffffffffffffffffffffffffffffffffffffffffffffffffffffffffffffffffffffffffffffffffffffffffffffffffffffffffffffffffffffffffffffff
@cA01~tA01_NC000019.10_73410_73551_0_1_0_0_0:0:0_0:0:0_35a/2
CAACATAGTGAAACCCCATCTCTACTAAATATACAAAAGATTAGCTGGGCATGGTGGTGTGGTTCTGTAATCCCAGCTACTCAGGAGGCTGAGGCAGGAGAATCATTTGAACCTGGTTGGTGGAGGTTGCAGCGCGTGGAGATGGCGGCA
+
ffffffffffffffffffffffffffffffffffffffffffffffffffffffffffffffffffffffffffffffffffffffffffffffffffffffffffffffffffffffffffffffffffffffffffffffffffffff
@cA01~tA01_NC000019.10_61962_62068_0_1_0_0_0:0:0_1:0:0_35b/2
GAGACTTACTTTTTTTGTTGGAGCACCAGCGATGAAGGAGAAAGAAGAGGAGGATGAAGCGGATGATGACCACTGAGGTCCCAATCAGAATGTGCAGGTGTCGGGGGTTACCTGGAAGAAGATGAGACACCAATAAGAAGCTAATCTTAG
+
ffffffffffffffffffffffffffffffffffffffffffffffffffffffffffffffffffffffffffffffffffffffffffffffffffffffffffffffffffffffffffffffffffffffffffffffffffffff
@cA01~tA01_NC000019.10_129093_128931_1_0_0_0_0:0:0_0:0:0_35c/2
AAAGGGACTGTGTATCCACAGATGTATTTTAGACACAGTTTTCTGCCCAGTGGTTCTCTGTATCCCCTCTCATGAGGATGCTGCATTTCATATAAACTTATAGAACCCCTTAAAATTTGGTAACCTGAGTTCTCTGATTTGTTATTATAG
+
ffffffffffffffffffffffffffffffffffffffffffffffffffffffffffffffffffffffffffffffffffffffffffffffffffffffffffffffffffffffffffffffffffffffffffffffffffffff
@cA01~tA01_NC000019.10_135202_135418_0_1_0_0_0:0:0_0:0:0_35d/2
ACCACTAGATTTTACTTTTAAAAATGGTAAAGTTGGTAAATTATATAGTTACATTTAACCTCAATAAATATTTTTGAAAATGAAAAGAAAAGAGTGTAGGGGTTGCTGGTGATGACATCTCTCTGTGTGGGTGAGAGGCCAGGATGGGCT
+
ffffffffffffffffffffffffffffffffffffffffffffffffffffffffffffffffffffffffffffffffffffffffffffffffffffffffffffffffffffffffffffffffffffffffffffffffffffff
@cA01~tA01_NC000019.10_136970_136817_1_0_0_0_1:0:0_0:0:0_35e/2
ACCTCTGCCTCCCGCGTTCAACTGATTCTCCTGCCTCAGCCTCCAAAGTAGCTGGGATTACAGGCATGTGCCACCACGCCTAGCTAATTTTTGTATGTTTAGTAGAGAGGGAGTTTCTCCATGTTGGTCAGGCTGGTCTCCCGACCTCAG
+
ffffffffffffffffffffffffffffffffffffffffffffffffffffffffffffffffffffffffffffffffffffffffffffffffffffffffffffffffffffffffffffffffffffffffffffffffffffff
@cA01~tA01_NC000019.10_48715_48564_1_0_0_0_0:0:0_0:0:0_35f/2
TCATTTTAACTGGTTCTGCTGTAATACTAGAAATACAAGCATGAAAAATTCTAATGGTTTATTAGTGACAATGACTCTGAAAACATTAATAATACCTATTAGATATTTTGCATATTACACAGGAAGAAGAGTTTGAATCTCAGATAAAAA
+
ffffffffffffffffffffffffffffffffffffffffffffffffffffffffffffffffffffffffffffffffffffffffffffffffffffffffffffffffffffffffffffffffffffffffffffffffffffff
@cA01~tA01_NC000019.10_116741_116866_0_1_0_0_0:0:0_0:0:0_360/2
AGGGGGAGTGAGGAACAGAACCGTAGCATCTGTAGGTTCCTGCAAGGACAGGCATCATGGGACCAATGGAGAAGTTGGCCTTGGAAACCCCATCATGGTGCTCTCCAATGAGGTGCAAAGTGTTGTTAAACTTCCCCTCTCTGTGCAGAA
+
ffffffffffffffffffffffffffffffffffffffffffffffffffffffffffffffffffffffffffffffffffffffffffffffffffffffffffffffffffffffffffffffffffffffffffffffffffffff
@cA01~tA01_NC000019.10_6667_6504_1_0_0_0_0:0:0_0:0:0_361/2
CCCCCACATAAACACCAGGAAAGAGATTAGTGGGAAACAGATACAACAGCCTAAGAGGTGACACTGAGCACAGTGGGAAGGGAATCAGGGCTACTAGAGACAGAGAGACAGGGAAGAGGGAGGGAGACAGATGGAGGGACCTGCAACAGG
+
ffffffffffffffffffffffffffffffffffffffffffffffffffffffffffffffffffffffffffffffffffffffffffffffffffffffffffffffffffffffffffffffffffffffffffffffffffffff
@cA01~tA01_NC000019.10_56921_57006_0_1_0_0_0:0:0_0:0:0_362/2
GGACTTTGACAAAGATGCCAAGAACTCACAATCAGGAAAGGACAGTCTTTTCAATAAACAGTGCAGGGAAACCTGGACATCTACATGCAGAGGAATGAAACTGCAACTCTACCTGTCACCATACACAAAAATCAAATGAAAATGGATTAA
+
ffffffffffffffffffffffffffffffffffffffffffffffffffffffffffffffffffffffffffffffffffffffffffffffffffffffffffffffffffffffffffffffffffffffffffffffffffffff
@cA01~tA01_NC000019.10_104610_104546_1_0_0_0_0:0:0_1:0:0_363/2
CATTGCTAACTGGAGGATAAATTCCTGGGGACTTGAGAGAGGGAAGGGAAGGGAACATCTGATGAGGGCGAGGTGTTTTAGAGAAGTTCCACTTGCCAAGGAATGAATTACTGTTGGTCATGAAGCAACCCTGGCTGACTCAGCAGAGCA
+
ffffffffffffffffffffffffffffffffffffffffffffffffffffffffffffffffffffffffffffffffffffffffffffffffffffffffffffffffffffffffffffffffffffffffffffffffffffff
@cA01~tA01_NC000019.10_55224_55376_0_1_0_0_0:0:0_0:0:0_364/2
GCTAAAAGGTGGATCTCATGAAGGTAGAGAGTAGAATGGTGGCTACTGGAGGACAGGAAGAAAAGGGTGGAGGGTAAAAAAAATGTATATATATATATATATAAAAATGTATTTATGACCACTAGACTTTACACTTAAAAATGGTAAATG
+
ffffffffffffffffffffffffffffffffffffffffffffffffffffffffffffffffffffffffffffffffffffffffffffffffffffffffffffffffffffffffffffffffffffffffffffffffffffff
@cA01~tA01_NC000019.10_6685_6754_0_1_0_0_0:0:0_0:0:0_365/2
GAAGGAAGCGCTCAAACCTGACATCTGACCAACATTGCAGGATGACCGTCTCTCCTGATTTCACCAGGGGACCTGGGTGGGCCAGGAGGGAAGGTTTTCTGTGGACTCCTAAGAAGAGAGGTTGTGAGTTCAGAAGGCGTCTCCCTTTCT
+
ffffffffffffffffffffffffffffffffffffffffffffffffffffffffffffffffffffffffffffffffffffffffffffffffffffffffffffffffffffffffffffffffffffffffffffffffffffff
@cA01~tA01_NC000019.10_44989_45234_0_1_0_0_0:0:0_0:0:0_366/2
GTGTTTGGGTCATGGAGGTGGATCCATCATGAACAGATCAATGCTGTCCCAAGGAGACGGGGTTAGCTAGTTCCCCCTCTATTAGTTCCTGGAGAGCTGGTTGTTCAAAAGAACTTGGAAGCTCCATCGCTCCCCCTCCCCCTTGCTCCC
+
ffffffffffffffffffffffffffffffffffffffffffffffffffffffffffffffffffffffffffffffffffffffffffffffffffffffffffffffffffffffffffffffffffffffffffffffffffffff
@cA01~tA01_NC000019.10_25688_25620_1_0_0_0_0:0:0_0:0:0_367/2
GTTTTGAAGGTTTAAAACAAAATGTCTTCCTTCAGACAAATGTCCTGGAGCATTTCCCCAATATTTTCTTCTACGTGTTTCATAGGTTCAGGCCTTAGACTCACATCTTTAATCCATTTTCATTTGAGTTTTGTGTATAGTGACAGGTAG
+
ffffffffffffffffffffffffffffffffffffffffffffffffffffffffffffffffffffffffffffffffffffffffffffffffffffffffffffffffffffffffffffffffffffffffffffffffffffff
@rand_0_0_0_0_1_1_0:0:0_0:0:0_368/2
TGACCACTCCTGTTCCTCCGTTCAAGGTCAGTTACGCTAATTCTCTTTTCATTGGCATTACCACACAATCAGTGACAACGAAGGATAGATTACTAAGCTCATGTTTGATTGAGCCGATGGTCAACTTTGTCATCGGGGGCCCGGCTCGCG
+
ffffffffffffffffffffffffffffffffffffffffffffffffffffffffffffffffffffffffffffffffffffffffffffffffffffffffffffffffffffffffffffffffffffffffffffffffffffff
@cA01~tA01_NC000019.10_10647_10440_1_0_0_0_0:0:0_1:0:0_369/2
CTCGGCCTCCCAATGTGCTGGGATTACAGGCATGAACCACTGTGCCCGACCTCATTTTAGTTTTTGAGGAACTTCCATACTCTTCTCCTCTGTAATGGCTGTACTAATTTACATTCGTATCAGCAGTGTACCAGATGCAACCCTGGTTGA
+
ffffffffffffffffffffffffffffffffffffffffffffffffffffffffffffffffffffffffffffffffffffffffffffffffffffffffffffffffffffffffffffffffffffffffffffffffffffff
@cA01~tA01_NC000019.10_61856_61777_1_0_0_0_0:0:0_1:0:0_36a/2
TTGGGACAGCATTGATGTGTTCATGATGGATCCACCTCCATGACCCAAACACCTCTCAAGAGGCCCAACCTCCCACAGTGGGGGTGAAATTTCAATGTGAGGTTTGAAGGGGTCATACATCTCAACTAAAGTAGTCGTATCCTCAGCACG
+
ffffffffffffffffffffffffffffffffffffffffffffffffffffffffffffffffffffffffffffffffffffffffffffffffffffffffffffffffffffffffffffffffffffffffffffffffffffff
@cA01~tA01_NC000019.10_121426_121533_0_1_0_0_0:0:0_0:0:0_36b/2
GTCACCCAGGCTGGAGTGCAGAGGTGCAATCTCGGTTCACTGCAACCTCAGCCTCCTGGGTTCAATCAATTCTCTTGCCTCAAACTCCTGAGTAGTAGTATTACAGGTGCTGACCACCATGCTCAGCTAATTTTTATATTTTTAGTGGAG
+
ffffffffffffffffffffffffffffffffffffffffffffffffffffffffffffffffffffffffffffffffffffffffffffffffffffffffffffffffffffffffffffffffffffffffffffffffffffff
@cA01~tA01_NC000019.10_64330_64410_0_1_0_0_1:0:0_0:0:0_36c/2
GCAGTCCAGCCTGGGCGACAGAGCAAGACTCCGCCTCAAGAAAAAAAAAGCAAACAGCCTATAATAACAAATTAGAGGGCTCTGGCTACTAAATTTAAAGGGTTCTATAAGGCTACATAAAGTGCAGCATCATCAAGAGTGTGGACACAG
+
ffffffffffffffffffffffffffffffffffffffffffffffffffffffffffffffffffffffffffffffffffffffffffffffffffffffffffffffffffffffffffffffffffffffffffffffffffffff
@cA01~tA01_NC000019.10_92079_91935_1_0_0_0_0:0:0_0:0:0_36d/2
TCTCCAGGGTACTAATAGAGGGAGAACTTGCTAACCCCGTCCTCTGGGGACAGCATTAATCTATTCATGATGGATCCACCCCCATGACCAAAACACCCCTCCCAATAGGCACAACTCCCACACTGGGGATTAAATTTCAAAGTGGGGTTT
+
ffffffffffffffffffffffffffffffffffffffffffffffffffffffffffffffffffffffffffffffffffffffffffffffffffffffffffffffffffffffffffffffffffffffffffffffffffffff
@cA01~tA01_NC000019.10_102573_102422_1_0_0_0_0:0:0_0:0:0_36e/2
ATTTTGGGCAGGCTGCTCTCAAACTCCTGACCTCAAGTGAGGTGCCTGCCTCGGTTTCCCAAAGTGCTGAAGTTACAGGCATAAGCCACTATGCCCAGCCTCCTTTTAGTTTTTTAAAGAATTTCCATACTTTTCTCCATAATAGTTGTA
+
ffffffffffffffffffffffffffffffffffffffffffffffffffffffffffffffffffffffffffffffffffffffffffffffffffffffffffffffffffffffffffffffffffffffffffffffffffffff
@cA01~tA01_NC000019.10_108784_108604_1_0_0_0_0:0:0_0:0:0_36f/2
CCTCCTCCTCTTCTTTCTCCTTCATCTCTGGTGCTCCAACAAAAAAAGTAAGTCTCACGGGGCACAGGCCAGAGAGCTCAGGGCCATGTGGGGAAGCAGGATGGGAGCACACAGCTGTGTGTTCCTCACTGGCAGGATGGTCCCTGGCCC
+
ffffffffffffffffffffffffffffffffffffffffffffffffffffffffffffffffffffffffffffffffffffffffffffffffffffffffffffffffffffffffffffffffffffffffffffffffffffff
@cA01~tA01_NC000019.10_20987_20772_1_0_0_0_0:0:0_0:0:0_370/2
CAGTTCATACCTTCTGCCAAGGATTGCAATTCATCCAAAAGAGATTGAACCAGGCTGATAAGAGCCTGGATGTGCAGCCTATCCTGGTTCCTCTTTCACCCCCACATAAACAGCAGGAAATACATTAGTGTGAAATAGATACAACACCCC
+
ffffffffffffffffffffffffffffffffffffffffffffffffffffffffffffffffffffffffffffffffffffffffffffffffffffffffffffffffffffffffffffffffffffffffffffffffffffff
@cA01~tA01_NC000019.10_82309_82165_1_0_0_0_1:0:0_0:0:0_371/2
CACAAACAACACAGGGAGAAAAAAAGCACACGTTACAGAGAGACAAAAAGGGAGACAGGGAACTGTGAATTTGGACTCTTGTGTCATAAGACAAATTCTAGATAACACGACCAGACCTTCAATTGACATATTGTGTTTTTGCTAATAAGG
+
ffffffffffffffffffffffffffffffffffffffffffffffffffffffffffffffffffffffffffffffffffffffffffffffffffffffffffffffffffffffffffffffffffffffffffffffffffffff
@cA01~tA01_NC000019.10_112902_113057_0_1_0_0_0:0:0_1:0:0_372/2
CCCATATCTCCACTCCAGGCCCATATCTCCACTCCAGGGCCATATCTCCACTCCAGGCTCATATCTCCACTCCAGGCCCATATCTCCACTCCAGGGCCATATCTCCACTCCAGGGTCATATCTCCACTCCAGGCCCATATCTCCACTCCA
+
ffffffffffffffffffffffffffffffffffffffffffffffffffffffffffffffffffffffffffffffffffffffffffffffffffffffffffffffffffffffffffffffffffffffffffffffffffffff
@cA01~tA01_NC000019.10_114784_114879_0_1_0_0_1:0:0_0:0:0_373/2
ACCTTGGGGTGAAGGAGGCGCCGCCTTAGAGAGGAGGATGTGGAGCTGTGCCTCCCTCCCTGTGCTCAGAAGATTCTCCCCACTTTCCACATTTCTATGGCTGCTATCACACCTTGGTGCCTAGGGCTAAAGGAAGGACCCATCCCACAA
+
ffffffffffffffffffffffffffffffffffffffffffffffffffffffffffffffffffffffffffffffffffffffffffffffffffffffffffffffffffffffffffffffffffffffffffffffffffffff
@cA01~tA01_NC000019.10_133652_133568_1_0_0_0_0:0:0_0:0:0_374/2
GTTTTGTCTCCACAAAGTGCTTCTACGAGGAGAACCCAAGGACACCCATATTTCTGACCTGAGTTGGGCCCTGTGGCCTCAGGCCTTGTGGCATCTACAGATGCCATGTTTATTCTGACACCTCTGCCTTCCATGCAGTGGAGCCATAAT
+
ffffffffffffffffffffffffffffffffffffffffffffffffffffffffffffffffffffffffffffffffffffffffffffffffffffffffffffffffffffffffffffffffffffffffffffffffffffff
@cA01~tA01_NC000019.10_111051_111164_0_1_0_0_0:0:0_0:0:0_375/2
TCTCTGCCTCCCTCATTTTAAATTTTACAGAAATATCCAGTAACATAATGCTATAGAAAATCAAGTTTCCCCCAGCAGGTCGGGAAGCCGAGGTGGGCGGATCAACTGAGATGAGGAGATTGAGAGCAGCCTGGCCAACACAGTGAAACC
+
ffffffffffffffffffffffffffffffffffffffffffffffffffffffffffffffffffffffffffffffffffffffffffffffffffffffffffffffffffffffffffffffffffffffffffffffffffffff
@cA01~tA01_NC000019.10_143451_143587_0_1_0_0_0:0:0_0:0:0_376/2
AACTACAAACCACTGCTCAATGAAATAAAAGAGGATACAAACAAATGGAAGAACATTCCATGCTCATGGGTAGGAAGAATCAAGATCGTGAAAATGGCCATACTGCCCAAGGTAATTTATAGATTCAATGCCATCCCCATCAAGCTACCA
+
ffffffffffffffffffffffffffffffffffffffffffffffffffffffffffffffffffffffffffffffffffffffffffffffffffffffffffffffffffffffffffffffffffffffffffffffffffffff
@cA01~tA01_NC000019.10_18500_18297_1_0_0_0_0:0:0_1:0:0_377/2
ATGGGCCTGGGTGTGGAGATATGGGACTGGAGAGGTGATATGGGCCTGGATTGGAGATATGGGCTTAGGGTGGAGATCTGGGCCTGGGGCGGAGATATGGGACTGGATTGGAGATAGGGGCCTAGGGTGGAGATCTGAGCCTGGATTGGC
+
ffffffffffffffffffffffffffffffffffffffffffffffffffffffffffffffffffffffffffffffffffffffffffffffffffffffffffffffffffffffffffffffffffffffffffffffffffffff
@rand_0_0_0_0_1_1_0:0:0_0:0:0_378/2
TGAAGAGTATAGTGGTGAGGCCATTCTATTATACGGCCAATCGCTGCGCCCTCACTCGGACAGCATTGCCAGGAATACGAGTTATCCCGCACCGGTGACTTATAGACGTTTGCCACTCGATATATACGTTCGACCATGCGAGCATCCCTG
+
ffffffffffffffffffffffffffffffffffffffffffffffffffffffffffffffffffffffffffffffffffffffffffffffffffffffffffffffffffffffffffffffffffffffffffffffffffffff
@cA01~tA01_NC000019.10_17896_17728_1_0_0_0_0:0:0_1:0:0_379/2
ACCATGTCGCTCATGGTCGTCAGCATGGTGTGTGTTGGTGAGTCCTGGAAGGGCATCGAGGGAGGGAGTGCGGGGATGGAGAGCGGGGCCCAGAGTTGGAGATATAGGCCTGGAAGTGGAGTTATGGGCCTAGAGATGGAGTGATGGGCC
+
ffffffffffffffffffffffffffffffffffffffffffffffffffffffffffffffffffffffffffffffffffffffffffffffffffffffffffffffffffffffffffffffffffffffffffffffffffffff
@cA01~tA01_NC000019.10_45479_45711_0_1_0_0_0:0:0_0:0:0_37a/2
ACCATCCTACCTGTGAGGAACACACACCTGAGTGCTCCCATCCTGCTTCCCCACATGGCCCTGAGCTCTCTGGCCTCTCCTTCGTGAGACTTACTTTTCTTGTTGGAGCACCAGCGATGAAGGAGAAAGAAGAGGAGGAGGATGAAGAGG
+
ffffffffffffffffffffffffffffffffffffffffffffffffffffffffffffffffffffffffffffffffffffffffffffffffffffffffffffffffffffffffffffffffffffffffffffffffffffff
@cA01~tA01_NC000019.10_105977_106116_0_1_0_0_0:0:0_0:0:0_37b/2
AGCACCACATTTCACCAGTGGGGCGGCAATTGCCTTTTCCACTGTCTCCTAGATTCCAGTTACGCACCTGGGCCTCCCTTATTTTCATGTCAGTCACTATTAATCATGTAGGGATTCCTGGCTACCCCGAGGTGAATCCAATGGCTGTGA
+
ffffffffffffffffffffffffffffffffffffffffffffffffffffffffffffffffffffffffffffffffffffffffffffffffffffffffffffffffffffffffffffffffffffffffffffffffffffff
@cA01~tA01_NC000019.10_21384_21181_1_0_0_0_0:0:0_0:0:0_37c/2
TTCCCTCCTGGCCCACCCAGGTCCCCTGGTGAAATCAGAAGAGACAGTCATCCTGCAATGTTGGTCAGATGTCAGGTTTCAGCACTTCCTTCTGCACAGAGAAGGGAAGTTTAAGGACACTTTGCACCTCATTGGAGAGCACCATGATGG
+
ffffffffffffffffffffffffffffffffffffffffffffffffffffffffffffffffffffffffffffffffffffffffffffffffffffffffffffffffffffffffffffffffffffffffffffffffffffff
@cA01~tA01_NC000019.10_85179_85086_1_0_0_0_0:0:0_0:0:0_37d/2
GCTGTGACAAGGAAGAACCTCCCTGAGGAAACTGCCTCTTCTCCTTCCAGGTCTATATGAGAAACCTTCGCTTACAGCCCGGCCGGGCCCCACGGTTCGCGCAGGAGAGAACGTGACCTTGTCCTGCAGCTCCCAGAGCTCCTTTGACAT
+
ffffffffffffffffffffffffffffffffffffffffffffffffffffffffffffffffffffffffffffffffffffffffffffffffffffffffffffffffffffffffffffffffffffffffffffffffffffff
@cA01~tA01_NC000019.10_63732_63631_1_0_0_0_3:0:0_0:0:0_37e/2
GTGGAGCCTCATTTGTCTCTGGGACTCCAATTTCCATCCAAAGATGTAGCACATAGGAGGTTCCAAGGATCACGAATCATATGAACAAGTGATACTCTTACTCTCTGCAGACCTGGAAAGCTGGCAGAGTCATTCCACAATGAAACATTT
+
ffffffffffffffffffffffffffffffffffffffffffffffffffffffffffffffffffffffffffffffffffffffffffffffffffffffffffffffffffffffffffffffffffffffffffffffffffffff
@cA01~tA01_NC000019.10_5515_5681_0_1_0_0_0:0:0_0:0:0_37f/2
CTGAGCACAGCAGGACAGTCCAGGCTGTCTCCCCATCGCAAGGTCAACTCATCAACAACCTGAGCTCCATCTTCCTCTTCAGTCCCCTGCCCTATAACATAAATAGTCACAGGGTTCATGGATTACCATGTAGCCATCACTGGGGACAAT
+
ffffffffffffffffffffffffffffffffffffffffffffffffffffffffffffffffffffffffffffffffffffffffffffffffffffffffffffffffffffffffffffffffffffffffffffffffffffff
@cA01~tA01_NC000019.10_82894_82616_1_0_0_0_0:0:0_0:0:0_380/2
CATGATGTGAAGTGACAAGTCTAGTCTGCAGTTTTCAGAAACCCTCATTCCTCCCTTGACTGATTCACCACTTGAACCTCATATGACGTAGAAGAAGCCTACCTATGTCCCCTTCACATGTTGTGGTCAATGTGTCAACTGCACGATCCG
+
ffffffffffffffffffffffffffffffffffffffffffffffffffffffffffffffffffffffffffffffffffffffffffffffffffffffffffffffffffffffffffffffffffffffffffffffffffffff
@cA01~tA01_NC000019.10_49365_49175_1_0_0_0_0:0:0_0:0:0_381/2
CTGGGCCTGGAGTGGATATATGGGCCTAGAGATGGAGTGATGGGCCTAGAAGTGGAGATCTGGGCCCAGAGGTCGAGATATAGGCCTGGAGGTGGAGTGATGGGACTGTAGTGGAGATCTGGGCCTGGAGTGGAGATAGGAACCTGGAGG
+
ffffffffffffffffffffffffffffffffffffffffffffffffffffffffffffffffffffffffffffffffffffffffffffffffffffffffffffffffffffffffffffffffffffffffffffffffffffff
@cA01~tA01_NC000019.10_12056_11900_1_0_0_0_0:0:0_0:0:0_382/2
AGGCACAAAGGTGGAAACATTCTTAGTTCAAGGAAGAGGCTCTGCCTCAAATGCTGGGAATGAGATGGGGAGAATGACAAGACAACTGTAGAGAGATGGAGAGCACACTGGGTACACAGGAAACTAAGGAGGAACAAGGAGCATGTTTTT
+
ffffffffffffffffffffffffffffffffffffffffffffffffffffffffffffffffffffffffffffffffffffffffffffffffffffffffffffffffffffffffffffffffffffffffffffffffffffff
@cA01~tA01_NC000019.10_64931_64782_1_0_0_0_0:0:0_0:0:0_383/2
TTGATTTTCTATAGCATTATGTTACTGGATATTTCTGTAAAATTTAAAACGAGGGAGGGAGAGAGACAGACAGAGAGCAAACTCCAGAGTTGGGACTCTGGAATCTTGGGTCATGAGACAAATTTTAGATTAAACTACAAAACTCCAGAA
+
ffffffffffffffffffffffffffffffffffffffffffffffffffffffffffffffffffffffffffffffffffffffffffffffffffffffffffffffffffffffffffffffffffffffffffffffffffffff
@cA01~tA01_NC000019.10_25858_25957_0_1_0_0_0:0:0_0:0:0_384/2
CCACCACAGCCTCCTGGGTTCAATCAATTCTCTGGCCTCAAACTCCTGAGTAGTGGTATTACAGGTGCTGACCACCATGCTCAGCTAATTTTTATATTTTTAGTGGAGACAATGTTTCATCACGTCGGCCAGACTAATCTTGAACTCCTG
+
ffffffffffffffffffffffffffffffffffffffffffffffffffffffffffffffffffffffffffffffffffffffffffffffffffffffffffffffffffffffffffffffffffffffffffffffffffffff
@cA01~tA01_NC000019.10_83846_83968_0_1_0_0_0:0:0_0:0:0_385/2
CTCAGGGACAGGGACCCCATCTTTCTTGTACAGCGTGAAGATGTTAAACCCACGACGATAGTGACACCGAAGAGTCACGTGTCCTCCTTGAGGCACCACAGCGCTGGGCCAGGCAGAGCAGAAGGGCTTGTCCTGACCACCTTGGGGAGA
+
ffffffffffffffffffffffffffffffffffffffffffffffffffffffffffffffffffffffffffffffffffffffffffffffffffffffffffffffffffffffffffffffffffffffffffffffffffffff
@cA01~tA01_NC000019.10_137918_138104_0_1_0_0_0:0:0_0:0:0_386/2
GGACAGGAGAGATGTGAGGAAATGAGGGTGCTTGTCCTCTACTCAATGGAAATCTTTGAGGTTGGTTCATGGCCAACACTCTGTTATCTAATGTTGGACCCTGGGAGTCTTGGGATCCTTTTCTCCATAATTTTTGTGTGCGATGCCCAC
+
ffffffffffffffffffffffffffffffffffffffffffffffffffffffffffffffffffffffffffffffffffffffffffffffffffffffffffffffffffffffffffffffffffffffffffffffffffffff
@cA01~tA01_NC000019.10_101904_102062_0_1_0_0_0:0:0_0:0:0_387/2
CTTTCATAGTGTCCAGCAATTTCACTACTGGGTTTATATCCAAAGGAAAGGACATCAGTGTATCGAAGTGATATCTGCACTCATATGACTGTTCCAGCACTGTTCACAGTAGCCAAGATGTGGAGTCAACCTACCTGCCCATCAGTGGGT
+
ffffffffffffffffffffffffffffffffffffffffffffffffffffffffffffffffffffffffffffffffffffffffffffffffffffffffffffffffffffffffffffffffffffffffffffffffffffff
@cA01~tA01_NC000019.10_136497_136311_1_0_0_0_1:0:0_1:0:0_388/2
TAGTCCAAGCTGGAGTCAAAGTGGTGCGATCTTGGCTCATTGCAACCTCTGCATCCTAGGTTCAAACGATTCTCCTGACTCAGCCTCCCTAATAGCTGTGATTACAGGTGCACGCCACCATGCCTGACTAATTCTTGTATTTTTTAGCAC
+
ffffffffffffffffffffffffffffffffffffffffffffffffffffffffffffffffffffffffffffffffffffffffffffffffffffffffffffffffffffffffffffffffffffffffffffffffffffff
@cA01~tA01_NC000019.10_132372_132564_0_1_0_0_0:0:0_0:0:0_389/2
CCACTGTGAAGAGAGCCTCATCTCTTGGGCTGTTGTATCTCTTTCCCACTAGTCTCTTTCCTGCTGTCTATGTGGGGGTGGAAGAGGACAGGCTGCATGTCCAGGCTCTCAGCAGCCTGAATCAATCTCTTTTGAACAAATTGGAGTCTC
+
ffffffffffffffffffffffffffffffffffffffffffffffffffffffffffffffffffffffffffffffffffffffffffffffffffffffffffffffffffffffffffffffffffffffffffffffffffffff
@cA01~tA01_NC000019.10_73553_73723_0_1_0_0_0:0:0_0:0:0_38a/2
TAATCATCAGAGAAATGCAAATTGAAACCACAATGAGATATCATCTTACAGTAGTCAGAATGGCTATTACTAAAAATGCTGGTGGGGAGTGGTGGCTCACGCTTGTAATCCCAGCACTTTGGGAAGCTGAGGCGGGTGGATCATGAGGTC
+
ffffffffffffffffffffffffffffffffffffffffffffffffffffffffffffffffffffffffffffffffffffffffffffffffffffffffffffffffffffffffffffffffffffffffffffffffffffff
@rand_0_0_0_0_1_1_0:0:0_0:0:0_38b/2
ATTTTTTCCCTATAAGACCCACCTATTGCTTTCTCCAGAGGTGATGATGCTCCCCTTATCCTGCCGTTCCTAGCAGCATCGGCAGATTATGGCATCGGTGTGCGCAATTACACTACTCCGTAGAACAGGCAATACGAAGACAGCATCCTC
+
ffffffffffffffffffffffffffffffffffffffffffffffffffffffffffffffffffffffffffffffffffffffffffffffffffffffffffffffffffffffffffffffffffffffffffffffffffffff
@cA01~tA01_NC000019.10_60386_60291_1_0_0_0_0:0:0_0:0:0_38c/2
GGTGGAGGTTGCAGTGAGTGGAGATTGCATCACTGCACTCCAGCCTGGGGGACACAAGGAGACTCTATCTCAAAAAATAAAAATAAGAAATACATAAATATAATAAAACACACACGAATGACAAAGGCACCTGAATTCCAATCATCGTTT
+
ffffffffffffffffffffffffffffffffffffffffffffffffffffffffffffffffffffffffffffffffffffffffffffffffffffffffffffffffffffffffffffffffffffffffffffffffffffff
@cA01~tA01_NC000019.10_4156_4313_0_1_0_0_0:0:0_0:0:0_38d/2
TGTGGCCAGGGCCCCTCCAGCAAGAAGAACCCTGGAAAGAAAGATCATGATGGATGATCCATCTGTACATCACCTCCAGGCCCATATCTCCACTCCAGGCCCATATCTCCACCTCTAGGCCCATATCTCCACTCCAGGCCTATATCTCCA
+
ffffffffffffffffffffffffffffffffffffffffffffffffffffffffffffffffffffffffffffffffffffffffffffffffffffffffffffffffffffffffffffffffffffffffffffffffffffff
@cA01~tA01_NC000019.10_32064_32236_0_1_0_0_1:0:0_0:0:0_38e/2
GTCCCAGAGACAAATGAGGCTCCACACTGCTTCCAGAAGCTCAGAGTCCAGAGGTGAGAACCCGGTGGAGAACAGATGGGATTATATGGACATGGTACTGATAACACCGGAAGCCTTAGGCAAGAAAAGAGTCCCATTACCTAAACCATG
+
ffffffffffffffffffffffffffffffffffffffffffffffffffffffffffffffffffffffffffffffffffffffffffffffffffffffffffffffffffffffffffffffffffffffffffffffffffffff
@cA01~tA01_NC000019.10_66541_66692_0_1_0_0_0:0:0_0:0:0_38f/2
GGATGGAGCCTGGTGGTGGCATCATCATCCCACCCTTGCTGATCTCGGTGTAGCCAACCTTCTCTTTGTTTGGTTTCTTTAATTAATTAATTAATTTTGGAGTCAGAGTCTCACTCCTTCACCCAGGCTGGAGTGAAGTGGTGTGGTCTA
+
ffffffffffffffffffffffffffffffffffffffffffffffffffffffffffffffffffffffffffffffffffffffffffffffffffffffffffffffffffffffffffffffffffffffffffffffffffffff
@rand_0_0_0_0_1_1_0:0:0_0:0:0_390/2
AACTGGACGCCGTTGGGCCCCAATCCAGATCAACGAAGTGATGGATAGGTTTATCGTAGATTTTCAAGTCACGGATTATAGCTTAAGTTCCTAAACGTTATACTGGTGACGCACACCAGCAACGCTTAAATCGTCCGTACTTTCGCACCA
+
ffffffffffffffffffffffffffffffffffffffffffffffffffffffffffffffffffffffffffffffffffffffffffffffffffffffffffffffffffffffffffffffffffffffffffffffffffffff
@cA01~tA01_NC000019.10_39774_39937_0_1_0_0_0:0:0_0:0:0_391/2
CCATGTAGGAGGGTTTGGAGGTGCCCTGTCTGCCATCCTGTGCCCTGATCCCTCCCTCACACCCAAGCTTCGTCTTCTCTCTGCATCTGTTCATCCTTCTCTCCATCCTCAGCAGGAAGCTCCTCAGCTAAGGCTCTAGGATCATAGGAC
+
ffffffffffffffffffffffffffffffffffffffffffffffffffffffffffffffffffffffffffffffffffffffffffffffffffffffffffffffffffffffffffffffffffffffffffffffffffffff
@cA01~tA01_NC000019.10_123415_123591_0_1_0_0_0:0:0_0:0:0_392/2
GTTTTTCATTAATGTCACAAATATCTGATTAGTGAGACCTTCTCTGTCACCCAAAATTATACACTCAGCATTATCTATTATTTATTTTGAATTCTGGCTGGGCAAAGTGGCTCACGCCTGTAATCCCAGTACTTTGGGTTGCTGAGATGG
+
ffffffffffffffffffffffffffffffffffffffffffffffffffffffffffffffffffffffffffffffffffffffffffffffffffffffffffffffffffffffffffffffffffffffffffffffffffffff
@cA01~tA01_NC000019.10_16879_16718_1_0_0_0_0:0:0_0:0:0_393/2
ATGCAAGGGGCTTGAGCATCTGCAGATTTTGGTATCTGAATGGGGATCCTGGAACCAATCACCCAGGTATAGTGAAGGACCATGGTATATAATTTTTATTTGTCAATCTTAAAAATAAAGCATAAAAAATTTACAACAACAAGATAAAAA
+
ffffffffffffffffffffffffffffffffffffffffffffffffffffffffffffffffffffffffffffffffffffffffffffffffffffffffffffffffffffffffffffffffffffffffffffffffffffff
@cA01~tA01_NC000019.10_52671_52599_1_0_0_0_1:0:0_1:0:0_394/2
CAGATGTCATGTTAGAACACTTCCTTCTGCACAGAGAGGGGATGTTTAACGACACTTTGCGCCTCATTGGAGAACACCATGATGGGGTCTCCAAGGCCAACTTCTCCATCAGTCGCATGACGCAAGACCTGGCAGGGACCTACAGATGCT
+
ffffffffffffffffffffffffffffffffffffffffffffffffffffffffffffffffffffffffffffffffffffffffffffffffffffffffffffffffffffffffffffffffffffffffffffffffffffff
@cA01~tA01_NC000019.10_146726_146950_0_1_0_0_0:0:0_1:0:0_395/2
GATGATTTATTTATAAAATTGATGAATGAAAATTATATACAGTTGTCCTTCACTATTCATGGGTGAGTGGTTCCAGGAAACCCCCCTCCCTACCAGACACCAAAATCTGCAGATGCTCAAGCCTGTTGCATGAAATGGCACAGCGTTTGC
+
ffffffffffffffffffffffffffffffffffffffffffffffffffffffffffffffffffffffffffffffffffffffffffffffffffffffffffffffffffffffffffffffffffffffffffffffffffffff
@cA01~tA01_NC000019.10_25161_24893_1_0_0_0_0:0:0_0:0:0_396/2
GCTGTACTAATTTACACTCCTACCAACAGGGTATTAGGGTTCTCCTTTCTCTACCACTTTGGCAGGATTTCCTTTGCCTGTCTTGCAGCTAAAAGCCATTTTATTTTATTTCATTTTATTTTGAGATGGAGTTTCGCTCTTGTCACCCAG
+
ffffffffffffffffffffffffffffffffffffffffffffffffffffffffffffffffffffffffffffffffffffffffffffffffffffffffffffffffffffffffffffffffffffffffffffffffffffff
@cA01~tA01_NC000019.10_47270_47441_0_1_0_0_0:0:0_0:0:0_397/2
TACATGAAATCATCTCTAGATTACTTATAATTCCTGATGCAGCCTACACACAGCTTCATTTGTGTCCATTCAACACAGTTCTGCTTTTTGTAACTCTGTGGATACTTTCTCTGAATATTTTTGATTTATACTCGGTTCAATAAAGAACTG
+
ffffffffffffffffffffffffffffffffffffffffffffffffffffffffffffffffffffffffffffffffffffffffffffffffffffffffffffffffffffffffffffffffffffffffffffffffffffff
@cA01~tA01_NC000019.10_23173_23360_0_1_0_0_0:0:0_0:0:0_398/2
CTGACCGTTTTCTCCATCTGCCTGTGTGCCTGGAGCCCTGGCCGCGGGCCTTCATGCAGGCCGTGTAGGAGGGTTTGGAGGTGCCCTGTCTGCCATCCTGTGCCCTGATCCCTCCCTCACACCCAAGCTTCGTCTTCTCTCTGCATCTGT
+
ffffffffffffffffffffffffffffffffffffffffffffffffffffffffffffffffffffffffffffffffffffffffffffffffffffffffffffffffffffffffffffffffffffffffffffffffffffff
@cA01~tA01_NC000019.10_147176_147298_0_1_0_0_0:0:0_0:0:0_399/2
AAAGCAAATAGCCAATAATAATAATAATGGCAATCTTAAAGAGGAAGGAGAAATTAGAGGATTCAGGCTGCCAAATTTTAAGGGGTTCTATAAGGCCACATAAAGTGCAGCATCCTCATGAGAGTGGACACAGAGAGCCACTGAGCAGAA
+
ffffffffffffffffffffffffffffffffffffffffffffffffffffffffffffffffffffffffffffffffffffffffffffffffffffffffffffffffffffffffffffffffffffffffffffffffffffff
@cA01~tA01_NC000019.10_91488_91689_0_1_0_0_0:0:0_0:0:0_39a/2
TCTCTTCTGTCAGTGTGGGAGCAGCCTGAGGCCGCAGCCAGAAATAGATGGTAGTGTCCTGCTTCTAGTACAGCGTGCAGATCAGTGAGCCAAACACATCTCTTTTCTTTAGAAGATACCCAGGCTCAAGTGTTCTTTTATAGCAACAAA
+
ffffffffffffffffffffffffffffffffffffffffffffffffffffffffffffffffffffffffffffffffffffffffffffffffffffffffffffffffffffffffffffffffffffffffffffffffffffff
@cA01~tA01_NC000019.10_114536_114645_0_1_0_0_0:0:0_0:0:0_39b/2
CTGTAAGATTACTGACATAAAACAACACAGGGTAGACATGAAGTGGAGGGCATGTCCTTTGAGAATGGAATATCAGCAGTTGCCTGAATGAAAATAAAAAACTTAGCCCCCATCAGAGGATTTGGAATGTCAGGGCCATGGCTGTGGTTT
+
ffffffffffffffffffffffffffffffffffffffffffffffffffffffffffffffffffffffffffffffffffffffffffffffffffffffffffffffffffffffffffffffffffffffffffffffffffffff
@cA01~tA01_NC000019.10_53847_53634_1_0_0_0_0:0:0_0:0:0_39c/2
AATTGCAGAGATTCCAAAGAGAACTAGAGAGACCGAGAGGCAGAGCAAGACAGATGATAGATGGATAGATATAGATAGATGATAAATAGGTAGATGATAGATAATAGGTTATAGATACATAGATGATGATTGATTGATTCATTAATAGAT
+
ffffffffffffffffffffffffffffffffffffffffffffffffffffffffffffffffffffffffffffffffffffffffffffffffffffffffffffffffffffffffffffffffffffffffffffffffffffff
@cA01~tA01_NC000019.10_75599_75758_0_1_0_0_0:0:0_0:0:0_39d/2
CTCCACAGTATAGTTCTGGAGAACAGGGGCTGGAGGGTGGGGGTAAGATCAGAGACCTTTCCATGTGGGCCAGGCCCCTCTCTCCCCAGAAGCTCTGAAATGGAGCTATTTCCCCATCTCACCTTCATAAAATTCTTCCTGTCCAGAACC
+
ffffffffffffffffffffffffffffffffffffffffffffffffffffffffffffffffffffffffffffffffffffffffffffffffffffffffffffffffffffffffffffffffffffffffffffffffffffff
@cA01~tA01_NC000019.10_28245_28117_1_0_0_0_0:0:0_0:0:0_39e/2
TCAAAATCAATAATAGATAATGCTGAGTGTATGATTTCAGGTGACAAAGAAGGTCTCACTATTCAGATATTTGTGACATTAATGAAAAACACGGATTGAACCCCTGAAAGATTGGCGGAAGGATTTTGCACACACAGCTGTCAGCCGTGA
+
ffffffffffffffffffffffffffffffffffffffffffffffffffffffffffffffffffffffffffffffffffffffffffffffffffffffffffffffffffffffffffffffffffffffffffffffffffffff
@cA01~tA01_NC000019.10_82783_82610_1_0_0_0_0:0:0_0:0:0_39f/2
GTTGCGCATGATGTGAAGTGACAAGTCTAGTCTGCAGTTTTCAGAAACCCTCATTCCTCCCTTGACTGATTCACCACTTGAACCTCATATGACGTAGAAGAAGCCTACCTATGTCCCCTTCACATGTTGTGGTCAATGTGTCAACTGCAC
+
ffffffffffffffffffffffffffffffffffffffffffffffffffffffffffffffffffffffffffffffffffffffffffffffffffffffffffffffffffffffffffffffffffffffffffffffffffffff
@cA01~tA01_NC000019.10_72890_72666_1_0_0_0_0:0:0_0:0:0_3a0/2
AAAACTGCTCTTTCTTGTTTCAGTTATTTGCTTTTTCTGTGCATTAATATTGATGGTTTCCTCTGTCATAGAGGATAAATACTCTCTTCACTGTTGTGTACACAACATTTTAACTAGTTATTCTGGTTTAAATTTAATATTGACTTTATC
+
ffffffffffffffffffffffffffffffffffffffffffffffffffffffffffffffffffffffffffffffffffffffffffffffffffffffffffffffffffffffffffffffffffffffffffffffffffffff
@cA01~tA01_NC000019.10_9633_9549_1_0_0_0_0:0:0_0:0:0_3a1/2
GCCAACATGGGGAAAATCCATCTGTACTAAAAATACAAAATAATAATTATAATGATAATAATTAGCCGAGCATGGTGGCACATGCCTGTAGTCCCAGCTACTTGGTAGGGTTGGGCAGGAGTTGCACTTAATTGCAGGAGGCGGAGGTTG
+
ffffffffffffffffffffffffffffffffffffffffffffffffffffffffffffffffffffffffffffffffffffffffffffffffffffffffffffffffffffffffffffffffffffffffffffffffffffff
@cA01~tA01_NC000019.10_70167_70468_0_1_0_0_0:0:0_1:0:0_3a2/2
ATGCCCTCCCTCGGCTGACTTCCCTGAGTTGCCCCCTCGGCTGAGTGAAGTCCCTTCACTGGCAAATGGAACCTCAACCAGTAGCACCTAAGTGGTCTCATACTTTGTTCTTTCCCTCTCCTCTTGCTCCCTAAGGATTATCAATCTCCA
+
ffffffffffffffffffffffffffffffffffffffffffffffffffffffffffffffffffffffffffffffffffffffffffffffffffffffffffffffffffffffffffffffffffffffffffffffffffffff
@cA01~tA01_NC000019.10_11268_11003_1_0_0_0_1:0:0_0:0:0_3a3/2
TCTTTACCCACACCTTTTTCTCTGAATCCTGCTCTGCCTTCTTCCTCATCTTTTAAGGACTTTGGGATTCTATTGGGGTCACCAAGATAATCCATCTCAATCTCCCTAAAATCATCCAGCGTACCCTCTTTTTAAGTTCAGCTGATTAGC
+
ffffffffffffffffffffffffffffffffffffffffffffffffffffffffffffffffffffffffffffffffffffffffffffffffffffffffffffffffffffffffffffffffffffffffffffffffffffff
@rand_0_0_0_0_1_1_0:0:0_0:0:0_3a4/2
ATCGAGTCTTGCCCATGTAGAAGCCAGTACATGTTACTAAACAGACAGCATGCGTCCATCCGTGAGCACCATTGTTACGCGGCTCCGTGGGCACGGACCAACGTATCATCATTCTAGTGCCGGAACGATGGACTGTTCGTGGATCGGGGG
+
ffffffffffffffffffffffffffffffffffffffffffffffffffffffffffffffffffffffffffffffffffffffffffffffffffffffffffffffffffffffffffffffffffffffffffffffffffffff
@cA01~tA01_NC000019.10_92732_92677_1_0_0_0_0:0:0_0:0:0_3a5/2
AGAATCAATGGGATGGGAACTGACAGCTATTCATGGAATGGGGTCTTGCACTCAGAGAGATGGAATGTCTGAGTCTGGCTGTTGGCAGCTGAGGGACCTCAGGCACCTATGGCCTCCCCCTGTGTGTTGGTATCTGTTCATGAAATGAGG
+
ffffffffffffffffffffffffffffffffffffffffffffffffffffffffffffffffffffffffffffffffffffffffffffffffffffffffffffffffffffffffffffffffffffffffffffffffffffff
@cA01~tA01_NC000019.10_53369_53610_0_1_0_0_0:0:0_0:0:0_3a6/2
TCATCTATGTATCTATAACCTATTATCTATCATCTACCTATTTATCATCTATCTATATCTATCCATCTATCATCTGTCTTGCTCTGCCTCTCGGTCTCTCTAGTTCTCTTTGGAATCTCTGCAATTCATCCCCACATCTCCATCTTTCAA
+
ffffffffffffffffffffffffffffffffffffffffffffffffffffffffffffffffffffffffffffffffffffffffffffffffffffffffffffffffffffffffffffffffffffffffffffffffffffff
@cA01~tA01_NC000019.10_116546_116771_0_1_0_0_0:0:0_0:0:0_3a7/2
TGGTGCTCTCCAATGAGGTGCAAAGTGTTGTTAAACTTCCCCTCTCTGTGCAGAAGGAAGTGCTCAAACATGACATCCGACCAACATTGCAGGATGACTGTCTCTTCTGATTTCACCAGGTGACCTGGGAGGGCCAGGAAGGAAGGTTTT
+
ffffffffffffffffffffffffffffffffffffffffffffffffffffffffffffffffffffffffffffffffffffffffffffffffffffffffffffffffffffffffffffffffffffffffffffffffffffff
@cA01~tA01_NC000019.10_19067_18814_1_0_0_0_0:0:0_0:0:0_3a8/2
CTCATAAACTAGGAAGAGAGGACCCTGGGGTGCTCAGCCCACATTTCTGACCTCGCCTCCCTGGCCTCTCAACCCCTTGGCAGAGTCAAGTTCTGTGGGGACCAGGGTTAGACTGGGGTGCTCAAAGCTGGGGTGTGTGGTTGGGAAGTG
+
ffffffffffffffffffffffffffffffffffffffffffffffffffffffffffffffffffffffffffffffffffffffffffffffffffffffffffffffffffffffffffffffffffffffffffffffffffffff
@cA01~tA01_NC000019.10_91025_91166_0_1_0_0_1:0:0_0:0:0_3a9/2
GGGAGGTGTTTAGAGTCTTCTCTGGGAAGACTGGACTGGGATTGATACACAGTGAATGTGCTTTACAGTTTCTACATCCACAACCCTCTTGACTCAAACAAATTACATTCTCCAAGAAAAGGAAAAAACAGTGACATTGAAATCAACATA
+
ffffffffffffffffffffffffffffffffffffffffffffffffffffffffffffffffffffffffffffffffffffffffffffffffffffffffffffffffffffffffffffffffffffffffffffffffffffff
@cA01~tA01_NC000019.10_56317_56170_1_0_0_0_0:0:0_0:0:0_3aa/2
GGCTGTACTAATTTACACTCCTCCCAACAGGGTACCAGGGTTCTCCTTTCTCTACCACCTTGCCAGCATTTCTTTTGCCTGTCTTGCAGCTAAAAGCCATTTTATTTTATTTCATTTTATTTTGAGATGGAGTTTTGCTCTTCTCACCCA
+
ffffffffffffffffffffffffffffffffffffffffffffffffffffffffffffffffffffffffffffffffffffffffffffffffffffffffffffffffffffffffffffffffffffffffffffffffffffff
@cA01~tA01_NC000019.10_85331_85439_0_1_0_0_0:0:0_1:0:0_3ab/2
GGAGGTGCCCTGTCTGCCATCCTGTGCCCTGATCCCACCCTCACACCATGCTGCATCTTATCTCCACATCTGTCCATGCTTCTCTCCATCATCAGCAGGAAGCTCCTCAGCTAAGGCTCTAGGACCATAGGACATGGGACAGACATTGGC
+
ffffffffffffffffffffffffffffffffffffffffffffffffffffffffffffffffffffffffffffffffffffffffffffffffffffffffffffffffffffffffffffffffffffffffffffffffffffff
@cA01~tA01_NC000019.10_66033_65961_1_0_0_0_1:0:0_0:0:0_3ac/2
TTGTCCCACCTCCTGAGTCCCAGAGCTTCTGGTGGGAGTGTCCACCAGCGTCCCATCATCCAGACCCTAACTGTATTTGGGGTAAAAGGGGATTGAATACAGGGAAATGGGTGCTGTGGTGGAAAGAATAATTGTCCCCAATGATGACTG
+
ffffffffffffffffffffffffffffffffffffffffffffffffffffffffffffffffffffffffffffffffffffffffffffffffffffffffffffffffffffffffffffffffffffffffffffffffffffff
@cA01~tA01_NC000019.10_39866_39785_1_0_0_0_0:0:0_0:0:0_3ad/2
CATTCCAGGCTGACTTTCCTCTGGGCCCTGCCACCCACGGAGGAACCTACAGATGCTTCGGCTCTTTCCGTGACTCTCCCTACGAGTGGTCAAACTCGAGTGACCCACTGCTTGTTTCTGTCACAGGTGAGGAAAGCCCATGGCTGTCCC
+
ffffffffffffffffffffffffffffffffffffffffffffffffffffffffffffffffffffffffffffffffffffffffffffffffffffffffffffffffffffffffffffffffffffffffffffffffffffff
@cA01~tA01_NC000019.10_105995_106127_0_1_0_0_0:0:0_0:0:0_3ae/2
GGGTCTAAATCAGCACCACATTTCACCAGTGGGGCGGCAATTGCCTTTTCCACTGTCTCCTAGATTCCAGTTACGCACCTGGGCCTCCCTTATTTTCATGTCAGTCACTATTAATCATGTAGGGATTCCTGGCTACCCCGAGGTGAATCC
+
ffffffffffffffffffffffffffffffffffffffffffffffffffffffffffffffffffffffffffffffffffffffffffffffffffffffffffffffffffffffffffffffffffffffffffffffffffffff
@cA01~tA01_NC000019.10_125971_126054_0_1_0_0_0:0:0_0:0:0_3af/2
ATAGTAACCATAGAACGTGCTGAGGATACAACTACTTTAGTTGAGATGTTTGACCCTTTCAAACCTCACATTGAAATTTCACCCCCATTGTGGGAGGTTGGGCCTCTTCAGAGGTGTTTGGGTCATGGAGGTGGATCCATCATGAACAGA
+
ffffffffffffffffffffffffffffffffffffffffffffffffffffffffffffffffffffffffffffffffffffffffffffffffffffffffffffffffffffffffffffffffffffffffffffffffffffff
@cA01~tA01_NC000019.10_104411_104557_0_1_0_0_0:0:0_0:0:0_3b0/2
GGCAAGGCTCTTGCTCTGCTGAGTCAGCCAGGGTTGCTTCATGACCAACAGTAATTCATTCCTTGGCAAGTGGAACTTCTCTAAAACACCTCGCCCTCATCAGATGTTCCCTTCCCTTCCCTCTCTCAAGTCCCCAGGAATTTATCCTCC
+
ffffffffffffffffffffffffffffffffffffffffffffffffffffffffffffffffffffffffffffffffffffffffffffffffffffffffffffffffffffffffffffffffffffffffffffffffffffff
@cA01~tA01_NC000019.10_795_959_0_1_0_0_0:0:0_0:0:0_3b1/2
TTATTGTAGAACAATGCTTCATGTAATAAATTGTGAGACATTTTTAATGGCACCTTTATTGCAGGAAAATGTTTTCCTTTTCAGGTTGAAAGATTCTAGTTTGAAATATTTTCTTGTAGCACTTTAAAAATGTTGGTCCACCTATTTCTT
+
ffffffffffffffffffffffffffffffffffffffffffffffffffffffffffffffffffffffffffffffffffffffffffffffffffffffffffffffffffffffffffffffffffffffffffffffffffffff
@cA01~tA01_NC000019.10_7283_7207_1_0_0_0_0:0:0_0:0:0_3b2/2
GAAAGTGACTTGGTGAGGTCTGTACCAACAAAGGCAGAGAAACAGGAGACACAAGTACAGACCTCATGTCATAACATAGAAGCCAGACACAGGGGCCATACAAGGTGTTAGAAAAAGAGATAAAGAGGTAAAGAAGACACAGAGAGACAG
+
ffffffffffffffffffffffffffffffffffffffffffffffffffffffffffffffffffffffffffffffffffffffffffffffffffffffffffffffffffffffffffffffffffffffffffffffffffffff
@cA01~tA01_NC000019.10_137932_138087_0_1_0_0_0:0:0_0:0:0_3b3/2
GGAAATGAGGGTGCTTGTCCTCTACTCAATGGAAATCTTTGAGGTTGGTTCATGGCCAACACTCTGTTATCTAATGTTGGACCCTGGGAGTCTTGGGATCCTTTTCTCCATAATTTTTGTGTGCGATGCCCACTGTCTTGAGACTTGAAG
+
ffffffffffffffffffffffffffffffffffffffffffffffffffffffffffffffffffffffffffffffffffffffffffffffffffffffffffffffffffffffffffffffffffffffffffffffffffffff
@cA01~tA01_NC000019.10_71714_71535_1_0_0_0_0:0:0_0:0:0_3b4/2
TTTAATATAGTTATACCACATTTCTAACAGTGATTGCTTGGTATATTTCTACATTGTTTAATTTCAAACTCCATGAATTGTTAACATTGAGATGTGTCCTTTGTAAATTTCAAACAATTCGCCTTAGAAAGTAAGACTTTCTGACAATCT
+
ffffffffffffffffffffffffffffffffffffffffffffffffffffffffffffffffffffffffffffffffffffffffffffffffffffffffffffffffffffffffffffffffffffffffffffffffffffff
@cA01~tA01_NC000019.10_137473_137715_0_1_0_0_0:0:0_0:0:0_3b5/2
CTCAGCTCAATGCAACCTCCACTTCCTGGATTCAAGAAATTCTCTTGCTTCAAACTCCTGAGTAGTGGTATTACAGGCACTGATCACCATGCTCAGCTAATTTTTGTATTTTTAGTAGAGACGAGGTTTCACTCTGTTGGCCAGCCTGGT
+
ffffffffffffffffffffffffffffffffffffffffffffffffffffffffffffffffffffffffffffffffffffffffffffffffffffffffffffffffffffffffffffffffffffffffffffffffffffff
@cA01~tA01_NC000019.10_42547_42403_1_0_0_0_0:0:0_0:0:0_3b6/2
TTGTGAGTTCTTGGCACCTTTGTCAAAGTCCATTGGATGGGCTGGGCATGGTGGCTGACACCTGCAATTTCAGCACTTTGGGAGCCCGAGGTGGGTGGATCACCTGAGGCCAAGAGTTCAAGATTAGTCTGGCCAACGTGATGAAACATC
+
ffffffffffffffffffffffffffffffffffffffffffffffffffffffffffffffffffffffffffffffffffffffffffffffffffffffffffffffffffffffffffffffffffffffffffffffffffffff
@cA01~tA01_NC000019.10_94232_94083_1_0_0_0_0:0:0_2:0:0_3b7/2
TTTATTGAACCAAATATAAATCAAAAATATTCAGAGAAAAAATCCACAAAGTTTCAAAAAGCAAAACTATGTTGAATGGACACAAATGAAGCTGTGTGTAGGCTGTATCAGGAATTATAAATATTCAAGGGATGATTTCAAGTACACAGG
+
ffffffffffffffffffffffffffffffffffffffffffffffffffffffffffffffffffffffffffffffffffffffffffffffffffffffffffffffffffffffffffffffffffffffffffffffffffffff
@cA01~tA01_NC000019.10_139300_139459_0_1_0_0_0:0:0_0:0:0_3b8/2
ACTCTAGCCTGGACGACAGAGCAAGGCTCCGTCTCAATAAACAAGTAGGTAAATACATAAATAAATAGATTTCATGCACAGATGCTTCTCAATAGATCATTCATTTATTGGTCCCCTTGTGCCTACATTTTCTGCCCTCCCATTTAACCA
+
ffffffffffffffffffffffffffffffffffffffffffffffffffffffffffffffffffffffffffffffffffffffffffffffffffffffffffffffffffffffffffffffffffffffffffffffffffffff
@cA01~tA01_NC000019.10_82206_82067_1_0_0_0_0:0:0_0:0:0_3b9/2
AGATTTCAACCTTCAGTTATTGCAATATTCCAGTATCAAGTTGGAGGATGTTATCAGTCTGATATTTTTTCCTCAAATGAGAGAGAGAAAGAAAGACACACAAACAACACAGGGAGAAAAAAAGCACACGTTACAGAGAGACAAAAAGGG
+
ffffffffffffffffffffffffffffffffffffffffffffffffffffffffffffffffffffffffffffffffffffffffffffffffffffffffffffffffffffffffffffffffffffffffffffffffffffff
@cA01~tA01_NC000019.10_56499_56387_1_0_0_0_1:0:0_0:0:0_3ba/2
TGCCTCAGCCTCCCGAGTAGCTGGAATTACAGGCACACGCCACCACGCCCTACTAATTTTTGTATTTTTAGTAGAGACAGCGTTTCTCTATGTGGGTCAGACTGGTCTCAAACTCCCAACCTTATGAGATTCACCCACCTCAGGTTCTCA
+
ffffffffffffffffffffffffffffffffffffffffffffffffffffffffffffffffffffffffffffffffffffffffffffffffffffffffffffffffffffffffffffffffffffffffffffffffffffff
@cA01~tA01_NC000019.10_1988_1832_1_0_0_0_0:0:0_0:0:0_3bb/2
CCGTCTCTATTTTTTTTAAATAAAGAAAAACATTTGAATGATTTTTTTCTTAACTGACATTTAGAAAACATCCACCTCAAATCTTCCTAATCCACAAACTTGTCTAGCACCCCTGGAACATTCACCAAAATAAATTTTTAAATGCTGAAT
+
ffffffffffffffffffffffffffffffffffffffffffffffffffffffffffffffffffffffffffffffffffffffffffffffffffffffffffffffffffffffffffffffffffffffffffffffffffffff
@cA01~tA01_NC000019.10_83505_83567_0_1_0_0_0:0:0_1:0:0_3bc/2
AGACATGGGATGGAGGGTATGACCTTTGTGAATGGAATATTAGCTAATGCCTGAACCACAATAAACAACTGAGCTCCATCAGAGGATTTGGAATGGCAGGGTCGTGGCTGTGGTTCCCCCACCTCTTCTGGCAGAATGACAGCAGCCACA
+
ffffffffffffffffffffffffffffffffffffffffffffffffffffffffffffffffffffffffffffffffffffffffffffffffffffffffffffffffffffffffffffffffffffffffffffffffffffff
@cA01~tA01_NC000019.10_106549_106671_0_1_0_0_0:0:0_0:0:0_3bd/2
CATTTCTTATTTTTATTTTTTGAGATGGAGTCTCCTTGTGTCACCCAGGCTGGAGTGCAGTGATGCGATCTCCACTCACTGCAACCTCCACCTCCTGGGTTGAAGTCATTCTCCTGCTTCATCCTCCAGAGCAGGAGCTGGGATTACAGG
+
ffffffffffffffffffffffffffffffffffffffffffffffffffffffffffffffffffffffffffffffffffffffffffffffffffffffffffffffffffffffffffffffffffffffffffffffffffffff
@cA01~tA01_NC000019.10_114090_113862_1_0_0_0_0:0:0_0:0:0_3be/2
GTGGAGATATGGGACTGGAGAGGAGATATGGGACTGGAGTGGAGATATGGGCCTGGAGTGGAGATATGGGCCTGGATTGGAGATATGGGCCGAGGGTGGAGATCTGAGCCTGGATTGGAGATGTGGGCCCGGATTGGCTATATGGGTCTA
+
ffffffffffffffffffffffffffffffffffffffffffffffffffffffffffffffffffffffffffffffffffffffffffffffffffffffffffffffffffffffffffffffffffffffffffffffffffffff
@cA01~tA01_NC000019.10_122103_121964_1_0_0_0_0:0:0_0:0:0_3bf/2
GTGTTGGCCATGAACCAAACTCAAAGATTTCCACTGAGTAGAGGACAGACACCCTCATTTCCTCACCTCTCTCCTGTCTCATGTTCTAGGAAACCCTTCAAATAGTTGGCCTTCACCCACTGAACCAAGCTCCAAAACCGGTGAGTACAG
+
ffffffffffffffffffffffffffffffffffffffffffffffffffffffffffffffffffffffffffffffffffffffffffffffffffffffffffffffffffffffffffffffffffffffffffffffffffffff
@rand_0_0_0_0_1_1_0:0:0_0:0:0_3c0/2
GACACGTTTATTAGCCTAGACATTCAATGGCCAAGTTATAATGCCAGTGCCCGTGCGCACGGCTGAGGGTAGGGTCTAAACCAGGCCATACCGATACCGAAAATGTTCCTTGGTAGTGATACTGGGTCTCCTACCGATCAGTTGGGTCCT
+
ffffffffffffffffffffffffffffffffffffffffffffffffffffffffffffffffffffffffffffffffffffffffffffffffffffffffffffffffffffffffffffffffffffffffffffffffffffff
@cA01~tA01_NC000019.10_67126_66954_1_0_0_0_0:0:0_0:0:0_3c1/2
ACAGGGTGTGTGGACACTGGTGCCTGCCTTACTGATCAGTTCATACCTTCTGCCAAGGATTCCAATTCGTCCAAAAGAGATTGAACCAGTCTGCTAAGAGCCTGGACGTGCAGCCTATCCTGGTTCCTCTTCCACCCCCACATAGAAGCA
+
ffffffffffffffffffffffffffffffffffffffffffffffffffffffffffffffffffffffffffffffffffffffffffffffffffffffffffffffffffffffffffffffffffffffffffffffffffffff
@cA01~tA01_NC000019.10_47185_47039_1_0_0_0_0:0:0_0:0:0_3c2/2
TCCTTCAAATAAACATGTCTGCCCTCATGGTTTCGGTAATGGGACTCTTTTCTTGCCTAAGACTTCCATTATCATTACCATGTCCACATAACCCCATCTGTTCTCCACTGGGTTCTCACCCCCGGACTCTGAGTTTCTGGAAGCAGGGTG
+
ffffffffffffffffffffffffffffffffffffffffffffffffffffffffffffffffffffffffffffffffffffffffffffffffffffffffffffffffffffffffffffffffffffffffffffffffffffff
@cA01~tA01_NC000019.10_89330_89200_1_0_0_0_0:0:0_0:0:0_3c3/2
CACTGATATTGCAAAGGATTAAATGGGAGGGCAGAAAATGAATGCACCAGTGGACCAATAAATGAATGATCCATTGGGAAGCATCTGTGCATGAGAATGATTGATTGATTGGTTGTTTTTATGAGACAGTGTCTCCCTCTGTGCCCCAGG
+
ffffffffffffffffffffffffffffffffffffffffffffffffffffffffffffffffffffffffffffffffffffffffffffffffffffffffffffffffffffffffffffffffffffffffffffffffffffff
@cA01~tA01_NC000019.10_139976_139802_1_0_0_0_1:0:0_0:0:0_3c4/2
CAATAGCCTCTGCCTCCCAACACGCTGGGATAAGAGGCATGAGCCACGGGGCCAAGCCAAATTTTCAAATCAATAATAGATAATGCTGAGTGTATTATTTCAGGTGACAGAGAAGTTCTCACTAATCAGATATTTGTGACATTAATGAAA
+
ffffffffffffffffffffffffffffffffffffffffffffffffffffffffffffffffffffffffffffffffffffffffffffffffffffffffffffffffffffffffffffffffffffffffffffffffffffff
@cA01~tA01_NC000019.10_37118_36975_1_0_0_0_0:0:0_1:0:0_3c5/2
CAAGGACAAGGTAAGAAACAACACAAGGATAGCCGGGTGTGGTGGCAGGCGCATGTAATCCTAGCGACTTGGGAGGCTGAGGGCAGGAGAATCACTTGAACCCAGGAGATAGAGGTTGCAGTGACCCTAGACCACACCACTTCACTCCAG
+
ffffffffffffffffffffffffffffffffffffffffffffffffffffffffffffffffffffffffffffffffffffffffffffffffffffffffffffffffffffffffffffffffffffffffffffffffffffff
@cA01~tA01_NC000019.10_101698_101834_0_1_0_0_0:0:0_1:0:0_3c6/2
GCCACATGGATGGAACTGGAGGTCATTACAAAGATTCCCATTTCTCACCCACATGCAGGAGATAAAAGGTGGATCTCATGAAGGTCGAGAATACAATGGTGGACACCAGAGGCCAGGAAGGGAAGGGTGGAGGGTAACAAAAAAAAGAAT
+
ffffffffffffffffffffffffffffffffffffffffffffffffffffffffffffffffffffffffffffffffffffffffffffffffffffffffffffffffffffffffffffffffffffffffffffffffffffff
@cA01~tA01_NC000019.10_147824_147699_1_0_0_0_0:0:0_0:0:0_3c7/2
AAATATTATTTTATTATACAAGTAGACTCAAAATATTATCATTTCAACATGTAATCATGTGTCATCTTGGAAAACATCAGATCCCTGTCTAGGTGGGCAAAGATTTTTCTTCGTAATATCTCATTTCCACATTTCCACTTGGCACAGAAA
+
ffffffffffffffffffffffffffffffffffffffffffffffffffffffffffffffffffffffffffffffffffffffffffffffffffffffffffffffffffffffffffffffffffffffffffffffffffffff
@cA01~tA01_NC000019.10_34952_34989_0_1_0_0_0:0:0_0:0:0_3c8/2
GCAGAGACCCAGCCTCCAAGCCCAGATCCCCACCACAAGCCCATATCCCCACCACAAGCCCATATCTCCACTCCAGGCCAATATTTCCACCCTAGGCCTGTATCTCCACTCCAGGCCCATATCTCCACTCCAGGCCGATATTTCCATCAT
+
ffffffffffffffffffffffffffffffffffffffffffffffffffffffffffffffffffffffffffffffffffffffffffffffffffffffffffffffffffffffffffffffffffffffffffffffffffffff
@cA01~tA01_NC000019.10_56818_56939_0_1_0_0_0:0:0_0:0:0_3c9/2
GAAACCTGGACATCTACATGCAGAGGAATGAAACTGCAACTCTACCTGTCACCATACACAAAAATCAAATGAAAATGGATTAAAGATGTGAGTCTAAGGCCTGAACCTATGAAACACGTAGAACAAAATATTGGGGAAATGCTCCAGGAC
+
ffffffffffffffffffffffffffffffffffffffffffffffffffffffffffffffffffffffffffffffffffffffffffffffffffffffffffffffffffffffffffffffffffffffffffffffffffffff
@cA01~tA01_NC000019.10_93951_94089_0_1_0_0_0:0:0_0:0:0_3ca/2
CATCCTCCTGTGTACATGAAATCATCCCTTGATTATTTATAATTCCTGATACAGCCTACACACAGCTTCATTTGTGTCCATTCAACATAGTTTTGCTTTTTGAAACTTTGTGGATTTTTTCTCTGAATATTTTTGATTTATATTTGGTTC
+
ffffffffffffffffffffffffffffffffffffffffffffffffffffffffffffffffffffffffffffffffffffffffffffffffffffffffffffffffffffffffffffffffffffffffffffffffffffff
@cA01~tA01_NC000019.10_14259_14443_0_1_0_0_0:0:0_0:0:0_3cb/2
GCTTCCCCACATGGCCCTGAGCTCTCTGGCTTCTGCTTCGTGAGACTTACTCTTTTTGTTGGCACACCAGCGATGAAGGAGAAAGAAGAGGAGGATAGCAAAGGGGATGATGACCACTGAGGTCCCAATCAGAACGTGCAGGTTTCTGGA
+
ffffffffffffffffffffffffffffffffffffffffffffffffffffffffffffffffffffffffffffffffffffffffffffffffffffffffffffffffffffffffffffffffffffffffffffffffffffff
@cA01~tA01_NC000019.10_84311_84167_1_0_0_0_0:0:0_0:0:0_3cc/2
CAGCACACGCAGGGACCTACAGATGTCGAGGTTTTCACCCGCACTCCCCCACTGAGTGGTCGGCACCCAGCAACCCCCTGGTGATCATGGTCACAGGTCAGAGGGCTCCTGTCTGGGCTTCTCCTTGTCCCACCTCCTGAGTCCCAGAGC
+
ffffffffffffffffffffffffffffffffffffffffffffffffffffffffffffffffffffffffffffffffffffffffffffffffffffffffffffffffffffffffffffffffffffffffffffffffffffff
@cA01~tA01_NC000019.10_111142_111266_0_1_0_0_0:0:0_0:0:0_3cd/2
AAACCACACATGTAAATTCTGGATTTTTGTAGTTTTATCTATAATTTGTCTCATGACTCAAGATTCCAGAGTCCCAACTCTGGAGTTTGCTCTCTCTCTGTCTCTCTGCCTCCCTCATTTTAAATTTTACAGAAATATCCAGTAACATAA
+
ffffffffffffffffffffffffffffffffffffffffffffffffffffffffffffffffffffffffffffffffffffffffffffffffffffffffffffffffffffffffffffffffffffffffffffffffffffff
@cA01~tA01_NC000019.10_27552_27732_0_1_0_0_0:0:0_1:0:0_3ce/2
TGAGCCAAGATCGTAACACTGCACTGTAGCCTGGAAGACAGAGGGCGACTCTGTCTCAATAAACAAAAGAACAAACAAAAAATAGATTTCATGCACAGATGCTTCCCAATGGATCATTCATTTATAGATCCACTTGTGCATTCATTTTCT
+
ffffffffffffffffffffffffffffffffffffffffffffffffffffffffffffffffffffffffffffffffffffffffffffffffffffffffffffffffffffffffffffffffffffffffffffffffffffff
@cA01~tA01_NC000019.10_85182_85291_0_1_0_0_0:0:0_0:0:0_3cf/2
GCTTTCCTCACCTGTGACAGAAACAGGCAGTGGGTCACTCGGGTCTGACCACTCGTAGGGAGATCCATGGAAAGAGCCGAAGCATCTGTAGGTCTCTCCGTGGGTGGCAGGACCCAGAGGGAAGTCGGCCTGGAATGTTCCATTGATGCT
+
ffffffffffffffffffffffffffffffffffffffffffffffffffffffffffffffffffffffffffffffffffffffffffffffffffffffffffffffffffffffffffffffffffffffffffffffffffffff
@cA01~tA01_NC000019.10_114407_114239_1_0_0_0_0:0:0_0:0:0_3d0/2
CTTCCATCATGATCTTTCTTTCCAGGGTTCTTCTTGCTGCAGGGGGCCTGGCCACAGGAGGGTAAGTCCTTCTCCAAACCTTAGGGTGTCATCTCCCCACATAAGAGGATTTTCCTGAAACGGGAGGGAAGTCCTGTCAGGGAGTCTCTC
+
ffffffffffffffffffffffffffffffffffffffffffffffffffffffffffffffffffffffffffffffffffffffffffffffffffffffffffffffffffffffffffffffffffffffffffffffffffffff
@rand_0_0_0_0_1_1_0:0:0_0:0:0_3d1/2
ATCCTGCCAGAGCAGTATTCCAGCGAAGCCATTTGTGCAAAACATGGTCGGTTGTCGAGCGGTATCCGGAAGGTCCATGCAACGAGGACACGCGCGCTGTTACACGCCAGATGCTTCGGAGGACGGTTGTTACGCAATAGCCGAAGTCCA
+
ffffffffffffffffffffffffffffffffffffffffffffffffffffffffffffffffffffffffffffffffffffffffffffffffffffffffffffffffffffffffffffffffffffffffffffffffffffff
@cA01~tA01_NC000019.10_62424_62322_1_0_0_0_0:0:0_0:0:0_3d2/2
CCACAGAGGCAGGACTTTCTAGAGAGGGCACCAGACTCCCTGTCCCTGCCTTCAACTCACAGACCGTTGCCTGATTCTGAACTGTATCCCCATGTCCCCTGCAGCCACTCACATCCAGGAGAAGGTTCCATGACAGGCAGAAAGTGGGAG
+
ffffffffffffffffffffffffffffffffffffffffffffffffffffffffffffffffffffffffffffffffffffffffffffffffffffffffffffffffffffffffffffffffffffffffffffffffffffff
@cA01~tA01_NC000019.10_104292_104140_1_0_0_0_0:0:0_0:0:0_3d3/2
AACCTCAAAGATTTCCATTGAGTAGAGGACAAGCACCCTCATTTCCTCACATCTCTCCTGTCCCATGTTCTAGGAAACCCTTCAAGTAGTTGGCCTTCACCCACAGAACCAAGCTCCAAATCTGGTGAGTAAAGGACCCCTCTTATCTCT
+
ffffffffffffffffffffffffffffffffffffffffffffffffffffffffffffffffffffffffffffffffffffffffffffffffffffffffffffffffffffffffffffffffffffffffffffffffffffff
@cA01~tA01_NC000019.10_15270_15406_0_1_0_0_0:0:0_0:0:0_3d4/2
GGCTAAGCAAGTGTGTTTTCTCTCCAGCAGGCAGTGGGGACCTTAGACATTTGTAAGCAAGAGAGAGGCATGTTCAGATTCGTGGTGTGAGGAAGAGCGATGCCCTAAGATGCAGACTCACGCCTTCAGAGTCCAGCTGCTGGTACATGG
+
ffffffffffffffffffffffffffffffffffffffffffffffffffffffffffffffffffffffffffffffffffffffffffffffffffffffffffffffffffffffffffffffffffffffffffffffffffffff
@cA01~tA01_NC000019.10_22078_21958_1_0_0_0_0:0:0_0:0:0_3d5/2
GGCCCCAGAACACCAACCCCTGTATGCTGTGTGAACTTGTGGTCTCCAGACTGGATTCTGTGGCTCACATTCCAAATAACCCCACATATGAAAGGATCACTGAGAGGCACAGAGAAAAATCAGGAACACCAAAAAGCAAAGACATAAACA
+
ffffffffffffffffffffffffffffffffffffffffffffffffffffffffffffffffffffffffffffffffffffffffffffffffffffffffffffffffffffffffffffffffffffffffffffffffffffff
@cA01~tA01_NC000019.10_31676_31834_0_1_0_0_0:0:0_1:0:0_3d6/2
GCAGGGGTCAAGTGAAATGGAGAATTGTGGGCTAAGCAAAGGAGTGTGTTTTCTCTCCAGCAGGCAGTGGGGACCTTAGACATTTGTAAGCAAGGGAGAGGCACGTTCAGATTTGTGGTGTGAGGAAGAGCGATGCCCTAAGATGTAGAC
+
ffffffffffffffffffffffffffffffffffffffffffffffffffffffffffffffffffffffffffffffffffffffffffffffffffffffffffffffffffffffffffffffffffffffffffffffffffffff
@cA01~tA01_NC000019.10_90320_90085_1_0_0_0_0:0:0_0:0:0_3d7/2
TAAATGAATGAAAGATGGACACAAGATGTGTTTGTGAGGTAGAGTAATTTGCAGGGAGGGCTTGCCTGGTTTGATTTTTCCTAATTGTTTAATCTTCACTTCATTGATTTCTTTCTGAGATTTATTTTTCCTACATGTAAATCAATACTT
+
ffffffffffffffffffffffffffffffffffffffffffffffffffffffffffffffffffffffffffffffffffffffffffffffffffffffffffffffffffffffffffffffffffffffffffffffffffffff
@cA01~tA01_NC000019.10_129378_129203_1_0_0_0_0:0:0_0:0:0_3d8/2
CGTGCCTCAGGTTTAGTACTAGAAACTCATCAGGAAAATTAGAATGGCTTTTTGTCACAATTACTCTGATAATGTTAATAATACCTCTTAGATATTTTGCACATTACACATGAAGAAAAGTTTGAATCTCAGATAAAAACAAAAATACAT
+
ffffffffffffffffffffffffffffffffffffffffffffffffffffffffffffffffffffffffffffffffffffffffffffffffffffffffffffffffffffffffffffffffffffffffffffffffffffff
@cA01~tA01_NC000019.10_85722_85677_1_0_0_0_0:0:0_0:0:0_3d9/2
GGAGGGAGACTGGGCTCAGTTTGGGGAGATCAGAGGTTCCCTCAGCCCCTCAACCTTACCCATTTCCCAGAAGCCCACCCTGGCCTCTCACCTACACAGAGATGTCATCACCAGCAACCCCTACACTTTTTCTTTTCCTTTGAAAAAATG
+
ffffffffffffffffffffffffffffffffffffffffffffffffffffffffffffffffffffffffffffffffffffffffffffffffffffffffffffffffffffffffffffffffffffffffffffffffffffff
@cA01~tA01_NC000019.10_123929_124127_0_1_0_0_0:0:0_0:0:0_3da/2
CCTTTGCCAGGTATTGATTTATGTGTAGGATGAATAAATCTCAGAAAGAAATTAATTAAGCGAGGATTAAACAAGTAGGAAAATCAAACCCAGCAAGCCTTTCCAGCCAATGATTCTACCTCACAAGCATATCTTATATCCATCTACTTC
+
ffffffffffffffffffffffffffffffffffffffffffffffffffffffffffffffffffffffffffffffffffffffffffffffffffffffffffffffffffffffffffffffffffffffffffffffffffffff
@cA01~tA01_NC000019.10_87557_87399_1_0_0_0_0:0:0_1:0:0_3db/2
GGTCTATTTTTTTGTTGTTGTTGTGATTACTTGTGTTTTTGAGGTTTTAAACAAAATGTCTTCCCTCAGACAAATGTCCTGGCGCATTTCTCCAGTGTTTCCTTTTAGACATTTAATGGATTCAGGTCTTAAGTCATTAATCCATTTTCA
+
ffffffffffffffffffffffffffffffffffffffffffffffffffffffffffffffffffffffffffffffffffffffffffffffffffffffffffffffffffffffffffffffffffffffffffffffffffffff
@cA01~tA01_NC000019.10_22017_22250_0_1_0_0_0:0:0_1:0:0_3dc/2
TCTATGTATCTTTAACCTATTATGTATCATCTACCTATTTATCATCTATCTATATCTATCCATCTATCATCTGTCTTGCTCTGCCTCTCGGTCTCTCTAGTTCTCTTTGGAATCTCTGCAATTCATCCCCACATCTCCATGTTTCTATGT
+
ffffffffffffffffffffffffffffffffffffffffffffffffffffffffffffffffffffffffffffffffffffffffffffffffffffffffffffffffffffffffffffffffffffffffffffffffffffff
@cA01~tA01_NC000019.10_34235_34077_1_0_0_0_1:0:0_0:0:0_3dd/2
GAATGAGCCTGCGTACGTCACCCTCCCATGATGTGGTCAACATGTAAACTGCATGGGCAGGGCGCCAAATAACATCCTGTGCGCTGCTGAGCTGAGCTGGGGCACGGCCGCCTGTCTGCACCGGCAGCACCATGTCGCTCACGGTCGTCA
+
ffffffffffffffffffffffffffffffffffffffffffffffffffffffffffffffffffffffffffffffffffffffffffffffffffffffffffffffffffffffffffffffffffffffffffffffffffffff
@cA01~tA01_NC000019.10_119168_119305_0_1_0_0_0:0:0_0:0:0_3de/2
CTACTCAGGTGGCTGAGGCAGGAGAATCGCTTGAACCCAGGAGGCGGAGGTTACAGTGAGCTGAGATTGTGCCACTGCATTCCAGCATAGGAGACAGAGCTAGACTCCACCTCAAAAAAAAAAAAATGTTAAAAGTGGTAAGCTATATAG
+
ffffffffffffffffffffffffffffffffffffffffffffffffffffffffffffffffffffffffffffffffffffffffffffffffffffffffffffffffffffffffffffffffffffffffffffffffffffff
@cA01~tA01_NC000019.10_132349_132249_1_0_0_0_0:0:0_0:0:0_3df/2
AACACCACTGCACTCCAGCCTGGGTGAAAAAGTGACTGTCTCAAAAATAAATTAATTAATCAATTAATTAAAGAAACCAAACAAGGAGAAGGTTGGCTACCGTGGGATCAGCAAGGGTGGGATGCTGATGCCACCACCAGGCTCCATCCA
+
ffffffffffffffffffffffffffffffffffffffffffffffffffffffffffffffffffffffffffffffffffffffffffffffffffffffffffffffffffffffffffffffffffffffffffffffffffffff
@cA01~tA01_NC000019.10_144926_144848_1_0_0_0_0:0:0_0:0:0_3e0/2
AGGAGAAAGCTGGGTCTCCCGCCATCAGGCTGCTTGTCCTAAGGAGATGTTCCATGTGGTTACCTGTCAATCAAGAAATGAGACAATCCATAAAGAGGAACTGCTATGATTAGCTTCTTATTGGATTCCCATCTTCCTCCAGGTATCTGC
+
ffffffffffffffffffffffffffffffffffffffffffffffffffffffffffffffffffffffffffffffffffffffffffffffffffffffffffffffffffffffffffffffffffffffffffffffffffffff
@cA01~tA01_NC000019.10_147903_148072_0_1_0_0_0:0:0_0:0:0_3e1/2
TCGGCAGCACATATACTAAAATTGGAACGATACAGAGAAAACTAGCATGGCCCCTGCGCAAGAATGACACGCAAATTCGTGAAGTGTTCCATATTTAAAAAAAAAAATCTACTTTCCTGGTAAATTTCAAGTATAGAGTACAGTATTGTC
+
ffffffffffffffffffffffffffffffffffffffffffffffffffffffffffffffffffffffffffffffffffffffffffffffffffffffffffffffffffffffffffffffffffffffffffffffffffffff
@cA01~tA01_NC000019.10_77395_77250_1_0_0_0_0:0:0_0:0:0_3e2/2
CTCATTACTTCGGGGAACCTGCAACTGTGTCAGTCTGGGGAAACTGCAAATATTCTTGTCTTACATTTGTCTCCAGCCAATTGTGATGGACTCCAGTGACCTGCAATTGCTGTTATTGCAGGTAAAATGTACCTGAGTCAGGCCACAGTT
+
ffffffffffffffffffffffffffffffffffffffffffffffffffffffffffffffffffffffffffffffffffffffffffffffffffffffffffffffffffffffffffffffffffffffffffffffffffffff
@cA01~tA01_NC000019.10_109488_109289_1_0_0_0_0:0:0_0:0:0_3e3/2
TGATGAACAAGACCCTGAGGAGGTGACATACGCACAGTTGGATCACTGCGTTTTCACACAGAGAAAAATCACTCGCCCTTCTCAGAGGCCCAAGACACCCCCTACAGATACCATCTTGTACACGGAACTTCCAAATGCTAAGCCCAGATC
+
ffffffffffffffffffffffffffffffffffffffffffffffffffffffffffffffffffffffffffffffffffffffffffffffffffffffffffffffffffffffffffffffffffffffffffffffffffffff
@rand_0_0_0_0_1_1_0:0:0_0:0:0_3e4/2
CTCCCACACACTACACCCAACAACATAGATACAAGCCGTGCCCAGCCACAAGAGTGAGGAACGCTCTGCTAGCTTACGACTATACGAATAGGAACAAAGATCAGGCGCTGGTCAACGAAGATAACCTCGCCGACTGATAGCGGTGCATAT
+
ffffffffffffffffffffffffffffffffffffffffffffffffffffffffffffffffffffffffffffffffffffffffffffffffffffffffffffffffffffffffffffffffffffffffffffffffffffff
@cA01~tA01_NC000019.10_131359_131598_0_1_0_0_0:0:0_0:0:0_3e5/2
TCCCCATCTCAAGGTCAACTCATCAACAACCTGAGCTCCACCTTCCCCTTCAGTCCCCTGCCCTATAACATAAATAGTCACAGGCTCCAGGGTTTACAATGTAGCCATCATTGGCGACAGTTATTCTTCCCACCACAGCACCCATTTCCC
+
ffffffffffffffffffffffffffffffffffffffffffffffffffffffffffffffffffffffffffffffffffffffffffffffffffffffffffffffffffffffffffffffffffffffffffffffffffffff
@cA01~tA01_NC000019.10_47438_47213_1_0_0_0_0:0:0_0:0:0_3e6/2
CTATTTCCATCCAAAGATGTAGCACATAGGAGGTTCCAAGGATCGTGAATCACATGAACAAGTGATATTCTTACTCTCTGCAGACCTGGAAATCTGGCAGAGTCATTCCAAGATGAAACATTTGTAGAATCATAGGCCTTGTTAGTCTCA
+
ffffffffffffffffffffffffffffffffffffffffffffffffffffffffffffffffffffffffffffffffffffffffffffffffffffffffffffffffffffffffffffffffffffffffffffffffffffff
@cA01~tA01_NC000019.10_75235_75388_0_1_0_0_0:0:0_0:0:0_3e7/2
CATTTACTCTCTTTACAAAATTAAGTACAAAATTGAAAACACTGGTAAGAAAGAATGAGCTATAGAGAAAGAAAACATCTGAGATGCTTGTTTCCAAGATGGCTGACTAAATGCTTTTCTGGCATGTCTCATCCACTTAGAAGAACGAGC
+
ffffffffffffffffffffffffffffffffffffffffffffffffffffffffffffffffffffffffffffffffffffffffffffffffffffffffffffffffffffffffffffffffffffffffffffffffffffff
@cA01~tA01_NC000019.10_41047_40957_1_0_0_0_0:0:0_0:0:0_3e8/2
ACTCCTCATCTTGGCTACTGTGAAGAGTGCTGCACCAATCATACGAGTGCAGATATCACTTCGATATATTGATTTACTTTCCTTTGGATATAAACCCAGTAGTGAAATTGCTGGATACTATGAAAGTTCTCTTTTTAGTTTTTCGTTTGT
+
ffffffffffffffffffffffffffffffffffffffffffffffffffffffffffffffffffffffffffffffffffffffffffffffffffffffffffffffffffffffffffffffffffffffffffffffffffffff
@cA01~tA01_NC000019.10_15506_15270_1_0_0_0_0:0:0_0:0:0_3e9/2
ACCAGCGTGTAACACGGAACTTCCAAATGCTGAGCGCAGATCCAAAGTTGTCTTCTGTCCACTAGCACCACAGTCAGGCCTTGATGGGATCTTCTAGGGAGACAATAGCCCTGTCTCAAAACCGGGTTGCCAGCTCCCATGTACCAGCAG
+
ffffffffffffffffffffffffffffffffffffffffffffffffffffffffffffffffffffffffffffffffffffffffffffffffffffffffffffffffffffffffffffffffffffffffffffffffffffff
@cA01~tA01_NC000019.10_8258_8087_1_0_0_0_1:0:0_0:0:0_3ea/2
AGGTGATAGACAAATAGATGATGAATGACTGATAGATGATATAGATAGACAAGTAGAAAGACAGACAGATGATATATAAATAGATATAGAGAGATAGAAAGACAGATAAACACATGATGATAGATGGATAGATGCATACATACATACATT
+
ffffffffffffffffffffffffffffffffffffffffffffffffffffffffffffffffffffffffffffffffffffffffffffffffffffffffffffffffffffffffffffffffffffffffffffffffffffff
@cA01~tA01_NC000019.10_45814_45684_1_0_0_0_0:0:0_0:0:0_3eb/2
TCTGATTGGGACCTCAGTGGTCATCATCCTCTTCATCCTCCTCCTCTTCTTTCTCCTTCATCGCTGGTGCTCCAACAAGAAAAGTAAGTCTCACGAAGGAGAGGCCAGAGAGCTCAGGGCCATGTGGGGAAGCAGGATGGGAGCACTCAG
+
ffffffffffffffffffffffffffffffffffffffffffffffffffffffffffffffffffffffffffffffffffffffffffffffffffffffffffffffffffffffffffffffffffffffffffffffffffffff
@cA01~tA01_NC000019.10_41944_41823_1_0_0_0_0:0:0_0:0:0_3ec/2
GGATGACAGACGTGAGCCACCACGCCCGGCCTAAAAGCCATTTTAATGGGGTGAGATGAAAACTCACTTTGATTTTAATTTGTGTTTCTCTGATGATGAGTGATACTGAGCACTTTTTCGTATGTGGGGAAATTTCATGTCTTTTGCTCC
+
ffffffffffffffffffffffffffffffffffffffffffffffffffffffffffffffffffffffffffffffffffffffffffffffffffffffffffffffffffffffffffffffffffffffffffffffffffffff
@cA01~tA01_NC000019.10_49339_49103_1_0_0_0_0:0:0_1:0:0_3ed/2
AGGGGATGGAGATCTGGGCCCAGAGGTGGAGATATAGGCCTGGAGGTGGAGTTATGGGCCTGGAGTGGAGATCTGGGCCTGGAGTGGATATATGGGTCTAGAGATGGAGTGATGGGCCTAGAAGTGGAGATCTGGGCCCAGAGGTCGAGA
+
ffffffffffffffffffffffffffffffffffffffffffffffffffffffffffffffffffffffffffffffffffffffffffffffffffffffffffffffffffffffffffffffffffffffffffffffffffffff
@cA01~tA01_NC000019.10_22985_22901_1_0_0_0_0:0:0_0:0:0_3ee/2
GGGAGTGAGTTCTCAGCTCAGGTGAAGGGAGCTGTGACAAGGAAGATCCTCCGTAAGGAAAATGCCTCTTCTCCTCCAGGTCTATATGAGAAACCTTCTCTCTCAGCCCAGCCGGGCCCCACGGTTCTGGCAGGAGAGAGCGTGACCTTG
+
ffffffffffffffffffffffffffffffffffffffffffffffffffffffffffffffffffffffffffffffffffffffffffffffffffffffffffffffffffffffffffffffffffffffffffffffffffffff
@cA01~tA01_NC000019.10_104505_104588_0_1_0_0_0:0:0_0:0:0_3ef/2
GTGTGCGTGCATGAGCTCTGTTCTCTGTTACGGCAAGGCTCTTGCTCTGCTGAGTCAGCCAGGGTTGCTTCATGACCAACAGTAATTCATTCCTTGGCAAGTGGAACTTCTCTAAAACACCTCGCCCTCATCAGATGTTCCCTTCCCTTC
+
ffffffffffffffffffffffffffffffffffffffffffffffffffffffffffffffffffffffffffffffffffffffffffffffffffffffffffffffffffffffffffffffffffffffffffffffffffffff
@cA01~tA01_NC000019.10_833_967_0_1_0_0_0:0:0_0:0:0_3f0/2
CTTAACATTTATTGTAGAACAATGCTTCATGTAATAAATTGTGAGACATTTTTAATGGCACCTTTATTGCAGGAAAATGTTTTCCTTTTCAGGTTGAAAGATTCTAGTTTGAAATATTTTCTTGTAGCACTTTAAAAATGTTGGTCCACC
+
ffffffffffffffffffffffffffffffffffffffffffffffffffffffffffffffffffffffffffffffffffffffffffffffffffffffffffffffffffffffffffffffffffffffffffffffffffffff
@cA01~tA01_NC000019.10_102933_102797_1_0_0_0_1:0:0_0:0:0_3f1/2
CTCAGCCTCCAAAGTAGCTGGGATTACAGGCATGTGCCACCACGCCTAGCTAATTTTTGTATGTTTAGTAGAGAGGGAGTTTCTCCATGATGGTCAGGCTGGTCTCCCGACCTCAGGTGATCCGCCCACCTCCGCCTCCTGAAGTGCCGG
+
ffffffffffffffffffffffffffffffffffffffffffffffffffffffffffffffffffffffffffffffffffffffffffffffffffffffffffffffffffffffffffffffffffffffffffffffffffffff
@cA01~tA01_NC000019.10_119758_119916_0_1_0_0_0:0:0_0:0:0_3f2/2
AAGAGAACTTTCATAGTATCCAGCAATTTCACTACTGGGTTTATATCCAAAGGAAAGTAAATCAATGTATCGAAGTGATATCTGCACTCGTATGATTGGTGCAGCACTCTTCACAGTAGCCAAGATGTGGAGTCAACCTACCTGCCCATC
+
ffffffffffffffffffffffffffffffffffffffffffffffffffffffffffffffffffffffffffffffffffffffffffffffffffffffffffffffffffffffffffffffffffffffffffffffffffffff
@cA01~tA01_NC000019.10_142653_142875_0_1_0_0_0:0:0_0:0:0_3f3/2
CAGCAAAAGAAACTACCATCAGAGTGAACAGACAACCTACAAAATGGGAGAAAATTTTCGCAACCTACTCATCTGACAAAGGGCTAATATCCAGAATCTACAATGAACTCAAACAAATTTACAAGAAAAAAACAAACAATCCTATCAAAA
+
ffffffffffffffffffffffffffffffffffffffffffffffffffffffffffffffffffffffffffffffffffffffffffffffffffffffffffffffffffffffffffffffffffffffffffffffffffffff
@rand_0_0_0_0_1_1_0:0:0_0:0:0_3f4/2
TTTCTGCGAAACTCTAGGTGGGCCGTCCGCTACCCGAAGTTTCAGGCAGGGTAATTTTCCTCTCCAGTCAGAAATCTGAGTGCGACCAGCGAGACTGACGCGTTAGTACTGGTTATGCCTGCTGTGGCTGCTCGACGTGGAAGGCAGCGA
+
ffffffffffffffffffffffffffffffffffffffffffffffffffffffffffffffffffffffffffffffffffffffffffffffffffffffffffffffffffffffffffffffffffffffffffffffffffffff
@cA01~tA01_NC000019.10_42983_43094_0_1_0_0_0:0:0_0:0:0_3f5/2
GATGGTAGAAGACAGGCGTACAATGTCAGAGCTGTGAGATGCTGAGTCAACGCCTGAATCCAAGGTTTCCACCTCCCCAGGTTTCCAAAAGCGGATATAAGAGGGTTCTGTACTCACCGGTTTTGGAGCTTGGTTCAGTGGGTGAAGGCC
+
ffffffffffffffffffffffffffffffffffffffffffffffffffffffffffffffffffffffffffffffffffffffffffffffffffffffffffffffffffffffffffffffffffffffffffffffffffffff
@rand_0_0_0_0_1_1_0:0:0_0:0:0_3f6/2
TGGCCTATGGTAGATGAAGTACGATTAGTGCCCTAAGGTTGGCAAGGTGCCAATGGTCCACACCCGGCGTGCTCAGACACGCCGGCCGAGAGGTTGCGAGCGCACATGTTAGAGCGAGGCTTGCTCACGGCAAGGGCGCGTATGAGGCGC
+
ffffffffffffffffffffffffffffffffffffffffffffffffffffffffffffffffffffffffffffffffffffffffffffffffffffffffffffffffffffffffffffffffffffffffffffffffffffff
@cA01~tA01_NC000019.10_133882_134056_0_1_0_0_0:0:0_0:0:0_3f7/2
ATCATCTATGTATCTATAACCTATCCATTATCTATCATCTACCTATTTATCATCTATCTATATCTATCTATCCATCTATCATCTGTCTCTCTCCATCTCCTTGTCTTTCTCTGCCTCTCAGTCTCTCTAGTTCTATTTGGAATCTCTGCA
+
ffffffffffffffffffffffffffffffffffffffffffffffffffffffffffffffffffffffffffffffffffffffffffffffffffffffffffffffffffffffffffffffffffffffffffffffffffffff
@cA01~tA01_NC000019.10_120722_120598_1_0_0_0_0:0:0_0:0:0_3f8/2
CTCGGCTCACCGCAACCTCCACCTCCCAGGTTCAAGCGATTCTCCTGCCTCAGCCTCCCGAGTAGCTGGAATTACAGGCACACGCCACCACGCCCGACTAATTTTTGTATTTTTAGTAGAGACAGCGTTTCTCCATGTGGGTCAGACTGG
+
ffffffffffffffffffffffffffffffffffffffffffffffffffffffffffffffffffffffffffffffffffffffffffffffffffffffffffffffffffffffffffffffffffffffffffffffffffffff
@cA01~tA01_NC000019.10_133354_133500_0_1_0_0_0:0:0_1:0:0_3f9/2
CTGAGGCCACAGGGCCCAACTCAGGTCAGAAATATGGGTGTCCTTGGGTTCTCCTCGTAAAAGCACTTTGTGGAGACAAAACAGAAATGAAACTTCTAACCTGTGCCAGGTCTCTGAGCAAAGTCAGCATGGAAGGACACTTCTCTCTGG
+
ffffffffffffffffffffffffffffffffffffffffffffffffffffffffffffffffffffffffffffffffffffffffffffffffffffffffffffffffffffffffffffffffffffffffffffffffffffff
@cA01~tA01_NC000019.10_11454_11517_0_1_0_0_0:0:0_0:0:0_3fa/2
AGTTTGAGACAGCCTGCACAACATGGTGAAACCTCATTTCTACTAAAAAAATATACCAAAAAAATTAGCCGAGTGTGGTGGCGCACAGCTGTAATCCCAGCTACTCGGTAGGCTGAGGCAGGAGAATTGCATGAACCCAGGAGGCAGAGG
+
ffffffffffffffffffffffffffffffffffffffffffffffffffffffffffffffffffffffffffffffffffffffffffffffffffffffffffffffffffffffffffffffffffffffffffffffffffffff
@cA01~tA01_NC000019.10_60424_60602_0_1_0_0_0:0:0_0:0:0_3fb/2
TCGCTGATCTCTGATTCCAAGATCTGGACTCACTTCAAGGAGTGTTAATGTTTACCTCCCCATGGTCTATCTGAATCTCCACAGGTGATTGGAAGTAGGGGTGAGGTGGGGGATTTGGGTGAGTGGGCAAGTTTTTTTTGTGATGACCAG
+
ffffffffffffffffffffffffffffffffffffffffffffffffffffffffffffffffffffffffffffffffffffffffffffffffffffffffffffffffffffffffffffffffffffffffffffffffffffff
@cA01~tA01_NC000019.10_136807_137015_0_1_0_0_0:0:0_0:0:0_3fc/2
ATGAGGAGACATTTCTCCACAAACAAAACATAGAAATGGCGATCACGTATATGAAAAAGTGCTCAGCATCACTCATCATCACAGAAATGTAAATTACAATCGCGATGAGTTTTCATCTCATCCCATTAAAATGCCTTTTAGGCCGGTGGC
+
ffffffffffffffffffffffffffffffffffffffffffffffffffffffffffffffffffffffffffffffffffffffffffffffffffffffffffffffffffffffffffffffffffffffffffffffffffffff
@cA01~tA01_NC000019.10_111646_111477_1_0_0_0_2:0:0_0:0:0_3fd/2
AATCATTTGAACTGGTTCTGCTGTAATACTAGAAATACAAGCATGAACAATTCTAATGGTTTATTAGTCACAATGACTCTGAAAACACTAATAATACCTATTAGATATTTTGCATATTACACAGGAAGAAGAGTTCGAATCTCAGATAAA
+
ffffffffffffffffffffffffffffffffffffffffffffffffffffffffffffffffffffffffffffffffffffffffffffffffffffffffffffffffffffffffffffffffffffffffffffffffffffff
@cA01~tA01_NC000019.10_11689_11539_1_0_0_0_0:0:0_0:0:0_3fe/2
AATTCTCCTGCCTCAGCCTACCGAGTAGCTGGGATTACAGCTGTGCGCCACCACACTCGGCTAATTTTTTTGGTATATTTTTTTAGTAGAAATGAGGTTTCACCATGTTGTGCAGGCTGTCTCAAACTCCCAATCTCAAGTGATCCCACC
+
ffffffffffffffffffffffffffffffffffffffffffffffffffffffffffffffffffffffffffffffffffffffffffffffffffffffffffffffffffffffffffffffffffffffffffffffffffffff
@cA01~tA01_NC000019.10_78887_78726_1_0_0_0_0:0:0_0:0:0_3ff/2
AAATTCATGTGGAACCACAAAAGATCTCAAATAACCAAAGCCATCTAGAGGGAAAGGAACAAAGTTGGAAGCATCACATTACCTAAACACAAACTACATTACAAAATTACAGTAATTAAAACAACACAGTACTTGCATAAAAACAGACAC
+
ffffffffffffffffffffffffffffffffffffffffffffffffffffffffffffffffffffffffffffffffffffffffffffffffffffffffffffffffffffffffffffffffffffffffffffffffffffff
@cA01~tA01_NC000019.10_117288_117353_0_1_0_0_0:0:0_0:0:0_400/2
AATAAGCATGGCATCTGTAGGTGCCACAAGGCCTGAGGCCACAGGGCCCAACTCAGGTCAGAAATATGGGTGTCCTTGGGTTCTCCTGGTAGAGAACACTTTGTGGAGGTAAAACAGAAATGAAACTTCTAACCTGTGCCAGGTCTCTGA
+
ffffffffffffffffffffffffffffffffffffffffffffffffffffffffffffffffffffffffffffffffffffffffffffffffffffffffffffffffffffffffffffffffffffffffffffffffffffff
@cA01~tA01_NC000019.10_147687_147599_1_0_0_0_0:0:0_0:0:0_401/2
AAAAAGCTAACAAGAAACAGATAAAATTAATTTAAGTTAACCCAATGGACCCAAAATATTATTAACCCAACAGACCCAAAATATTAACCTAATAGATCCAAAATATTATTTTATTATACAAGTAGACTCAAAATATTATCATTTCAACAT
+
ffffffffffffffffffffffffffffffffffffffffffffffffffffffffffffffffffffffffffffffffffffffffffffffffffffffffffffffffffffffffffffffffffffffffffffffffffffff
@cA01~tA01_NC000019.10_9845_9712_1_0_0_0_0:0:0_0:0:0_402/2
TCATGCCACTGCACTGCAGCCTGGGCAACAGAGAGAGACACTCTCTCAAAATTAATTAATTAATTAATTAGTATTCTTTTTTTTTTACCCTCCACCCTTCCCTTCCTGGCCTCTGGTAGCCACCATTCTACTCTCTACCTTTGTGAGATC
+
ffffffffffffffffffffffffffffffffffffffffffffffffffffffffffffffffffffffffffffffffffffffffffffffffffffffffffffffffffffffffffffffffffffffffffffffffffffff
@cA01~tA01_NC000019.10_29818_30006_0_1_0_0_0:0:0_0:0:0_403/2
TGGGCTGTCTTCCTGTTCTTCCTGGAGGAGGACGTCATGCAGTGCTTTAGCTGAGTGCTTCCTGTGGCTCCACAGTACAAAACCCAGGCTGGGCTGCTCTCTGGCTTCCCCCAGCTACACTGCAAATGGGGTGACTCCATATGTCCCGAG
+
ffffffffffffffffffffffffffffffffffffffffffffffffffffffffffffffffffffffffffffffffffffffffffffffffffffffffffffffffffffffffffffffffffffffffffffffffffffff
@cA01~tA01_NC000019.10_92224_92350_0_1_0_0_0:0:0_0:0:0_404/2
GCCAGTGAGGAACACACACCTGCGTGCTCCCATCCTGCTTCCGCACAGGGCCCTGAGTTCTCTGGCCTCTGCTTCGTGAGGCTTACTTTTTTTTTGGAGCACCAGCGATGAAGGAGAAAGAAGGGAAGGATGGTAAAGAGGATGATGGCC
+
ffffffffffffffffffffffffffffffffffffffffffffffffffffffffffffffffffffffffffffffffffffffffffffffffffffffffffffffffffffffffffffffffffffffffffffffffffffff
@cA01~tA01_NC000019.10_93169_93399_0_1_0_0_0:0:0_0:0:0_405/2
AAGAGAGAGCCTCTTGTATGTTTGGAATTGTGAGTTCCTCAGTGTGATTGCAGCCTCAAGTAGACTAGGAAGTAAGCCAGTTAGGTTGGAGAGGTGGGCAGGGGTCAAGTGAAATAGAGAATTGTGGGCTAAGCAAAGGAGTGTGTTTTC
+
ffffffffffffffffffffffffffffffffffffffffffffffffffffffffffffffffffffffffffffffffffffffffffffffffffffffffffffffffffffffffffffffffffffffffffffffffffffff
@cA01~tA01_NC000019.10_123902_123753_1_0_0_0_0:0:0_0:0:0_406/2
CCTGAAAGATTGGCGGAAGGATTTTCCACACACAGCTGTCAGCTGTGAAGGCACAAAGGTGAAAACAATCTGATGTTGAAGGAAGAGGCTCTGCCTGAAATGCTGGGAATGAGGTGGGGAGAATGACAAGATGACTGTAGAGAGATGGAG
+
ffffffffffffffffffffffffffffffffffffffffffffffffffffffffffffffffffffffffffffffffffffffffffffffffffffffffffffffffffffffffffffffffffffffffffffffffffffff
@cA01~tA01_NC000019.10_82675_82848_0_1_0_0_0:0:0_0:0:0_407/2
GGACTGAAAATTAACTCATCCTCACCACTCACTTGCTTCAGAACATGGCTCTCTGCTGGGGAGACACCCAATCTGCAGGCCCATAGTGTAACCCTGGTGCTCCTTCCCTTCCAGGACTCACCAAGACATGCCAGGATGATGACCGTGGGT
+
ffffffffffffffffffffffffffffffffffffffffffffffffffffffffffffffffffffffffffffffffffffffffffffffffffffffffffffffffffffffffffffffffffffffffffffffffffffff
@cA01~tA01_NC000019.10_32832_32659_1_0_0_0_0:0:0_0:0:0_408/2
AAATATCCACAGAGTTCCAAAACTCATAACTATGTTGAATGGACACAAATGAAGCTGTGTGTAGGCTGTATCAGGAATTATAAGTAATCAAGAGATGATTTCATGTATACAGGAGGATGTGCATATGTTATTTGCAAGCGCTGTGCCATT
+
ffffffffffffffffffffffffffffffffffffffffffffffffffffffffffffffffffffffffffffffffffffffffffffffffffffffffffffffffffffffffffffffffffffffffffffffffffffff
@cA01~tA01_NC000019.10_2151_1864_1_0_0_0_0:0:0_0:0:0_409/2
TTTGAATGATTTTTTTCTTAACTGACATTTAGAAAACATCCACCTCAAATCTTCCTAATCCACAAACTTGTCTAGCACCCCTGGAACATTCACCAAAATAAATTTTTAAATGCTGAATCATAGGTAATATGATAGATGAAACAGTTGAAT
+
ffffffffffffffffffffffffffffffffffffffffffffffffffffffffffffffffffffffffffffffffffffffffffffffffffffffffffffffffffffffffffffffffffffffffffffffffffffff
@cA01~tA01_NC000019.10_10927_10818_1_0_0_0_1:0:0_0:0:0_40a/2
CTGATATCAAAGGGACAGTAAGGCTGGATTTCTTTTTAAGGTTCCAAGCAAGAATCTGCTCCTTAACGTTTCCCAGCTCCTAGAGGCTCCCACGTTCCTGGGCCCCTGGTCCCCTTCCTCCTTCCTCCTTCCTCAAAGCCCACAAAGGCT
+
ffffffffffffffffffffffffffffffffffffffffffffffffffffffffffffffffffffffffffffffffffffffffffffffffffffffffffffffffffffffffffffffffffffffffffffffffffffff
@cA01~tA01_NC000019.10_51698_51471_1_0_0_0_0:0:0_0:0:0_40b/2
AAGGTGGAGGAAGTCCAGGAGCCATGAATGCAGGTGGCCTATAGAGGCTGGAAAAGTCAAGGAACTGATTCTCCTGAGTCTCCAGAGGGAACGAAGCCCTGCAGGTGCCTTGATTTTACCCACGACAAACAGGGTCCGATTTCTGTCTCC
+
ffffffffffffffffffffffffffffffffffffffffffffffffffffffffffffffffffffffffffffffffffffffffffffffffffffffffffffffffffffffffffffffffffffffffffffffffffffff
@cA01~tA01_NC000019.10_140152_139961_1_0_0_0_0:0:0_0:0:0_40c/2
TGAACCCCTGAAAGATTGGCGGAAGGATTTTGCACACACAGCTGTCAGCCGTGAAGGCACAAAGGTGAAAACAATCTGATGTGGAAGGAAGAGGCTCTGACTCAAATGCTGGGAATGAGGTGGGGAGAATGACAAGATGACTGTAGAGAG
+
ffffffffffffffffffffffffffffffffffffffffffffffffffffffffffffffffffffffffffffffffffffffffffffffffffffffffffffffffffffffffffffffffffffffffffffffffffffff
@cA01~tA01_NC000019.10_59610_59758_0_1_0_0_0:0:0_0:0:0_40d/2
GATTCTACCTCACAAACATATCTTATATCCATCTACTTCATTCATTTAGTGTCTAAATCAGCACCACATTTCACCAGTGGGGCGGCAATTGCCTTTTCCACGGTCTCCTAGATTCCAGTTATGCACCTGGGCCTCCCTTATTTTCATGTC
+
ffffffffffffffffffffffffffffffffffffffffffffffffffffffffffffffffffffffffffffffffffffffffffffffffffffffffffffffffffffffffffffffffffffffffffffffffffffff
@cA01~tA01_NC000019.10_6989_7145_0_1_0_0_0:0:0_0:0:0_40e/2
GTCTGGCTTCTATGTTATGACATGAGGTCTGTACTTGTGTCTCCTGTTTCTCTGCCTTTGTTGGTACAGACCTCACCAAGTCACTTTCTCTCCATAGGAACCCCACACTCATCTTCCTCATGACCACCTGGGGCTTCCAGTCCTAGATCA
+
ffffffffffffffffffffffffffffffffffffffffffffffffffffffffffffffffffffffffffffffffffffffffffffffffffffffffffffffffffffffffffffffffffffffffffffffffffffff
@cA01~tA01_NC000019.10_856_634_1_0_0_0_0:0:0_0:0:0_40f/2
CCCAGCACTTTGGGAGGCCAAAGCAGGTGGATCATTTGAGGTCAGGAGTTCTGGCCAATATGGCAAAACTTCATCTCTACAAAAAAAAAATACAAAAAAAAAAATTGGCTGGGTATGGTGGCGCATGCCTGTAGTCCCAGCTACTCAGGA
+
ffffffffffffffffffffffffffffffffffffffffffffffffffffffffffffffffffffffffffffffffffffffffffffffffffffffffffffffffffffffffffffffffffffffffffffffffffffff
@cA01~tA01_NC000019.10_106108_105994_1_0_0_0_1:0:0_0:0:0_410/2
AAGAGGCTCTGCCTGAAATGCTGGGAATGAGGTGGGGAGAATGACAAGACGACTGTGGAGAGACGGAGAGCACACTGGGTACACAGGAAACTAAGGAGCAACAAGGAGTGTGTGTTTGACACTCACAGCCATTGGATTCACCTCGGGGTA
+
ffffffffffffffffffffffffffffffffffffffffffffffffffffffffffffffffffffffffffffffffffffffffffffffffffffffffffffffffffffffffffffffffffffffffffffffffffffff
@cA01~tA01_NC000019.10_106229_106076_1_0_0_0_1:0:0_0:0:0_411/2
ACAGGAAACTAAGGAGCAACAAGGAGTGTGTGTTTGACACTCACAGCCATTGGATTCACCTCGGGGTAGCCAGGAATCCCTACATGATTAATAGTGACTGACATGAAAATAAGGGAGGCCCAGGTGCGTAACTGGAATCTAGGAGACAGT
+
ffffffffffffffffffffffffffffffffffffffffffffffffffffffffffffffffffffffffffffffffffffffffffffffffffffffffffffffffffffffffffffffffffffffffffffffffffffff
@cA01~tA01_NC000019.10_45182_45378_0_1_0_0_0:0:0_0:0:0_412/2
GCTTTCTCCTGCTTTCTCAGTTATAGCTCTCAAAGTAACCATAGAATGTGCTGAGGACACAACTACTTTAGTTGAGATGTTTGACCCCTTCAAACCTCACATTGAAATTTCACCCCCATTGTGGGAGGTTGGGCCTCTTGAGAGGTGTTT
+
ffffffffffffffffffffffffffffffffffffffffffffffffffffffffffffffffffffffffffffffffffffffffffffffffffffffffffffffffffffffffffffffffffffffffffffffffffffff
@cA01~tA01_NC000019.10_125003_125235_0_1_0_0_1:0:0_0:0:0_413/2
CCCAGGTGCAGTCCAGGATTTGTTTAGAGTCTTCTCTGGGAAGACTGCACTGGGATTGATACACAGCGAATGTGCTTTAGGATTTCTACATCCACAGCATTCTTGAGTCAAACAAATTGCATTCACCAAGGAAAGGAAACAAAGGTGAAA
+
ffffffffffffffffffffffffffffffffffffffffffffffffffffffffffffffffffffffffffffffffffffffffffffffffffffffffffffffffffffffffffffffffffffffffffffffffffffff
@cA01~tA01_NC000019.10_76871_77069_0_1_0_0_0:0:0_0:0:0_414/2
GGTATCACTTCAAGAGGAGTTGCAGCCTACTCATTTTAGACAAATGGAGCAAAATTACAGTATCACATCTTTTCCTTTCTCCTTCATAGAATCTGGATGAACAGAACAGAAAGAGTTAATGGAATATAAGATTCCAATTCTCTGGCATGA
+
ffffffffffffffffffffffffffffffffffffffffffffffffffffffffffffffffffffffffffffffffffffffffffffffffffffffffffffffffffffffffffffffffffffffffffffffffffffff
@cA01~tA01_NC000019.10_50192_50352_0_1_0_0_0:0:0_0:0:0_415/2
AATGGAATATCAGCCGATGCCTGAACGAAAATAAACAACTGAGTCCCCATCAGAGGATTGGAATGTCAGGGCCATGGCTGTGGTTTTCCCACCTCTTCTGGTAGAATGACAGCAGCCACACTGCAGCCCCTACCGTCATGGAAACGCTGA
+
ffffffffffffffffffffffffffffffffffffffffffffffffffffffffffffffffffffffffffffffffffffffffffffffffffffffffffffffffffffffffffffffffffffffffffffffffffffff
@cA01~tA01_NC000019.10_57867_57682_1_0_0_0_0:0:0_0:0:0_416/2
CCCAGGGCTCAATATTAGATAAGAGAGTGTTGGCCATGAACCATCCTCAAAGATTTCCACTGAGTGGAGGACAGACACCCTCATTTCCTCACCTCTCTCCTGTCTCATGTTCTAGGAAACCCTTCAAATAGTTGGCCTTCACCCACTGAA
+
ffffffffffffffffffffffffffffffffffffffffffffffffffffffffffffffffffffffffffffffffffffffffffffffffffffffffffffffffffffffffffffffffffffffffffffffffffffff
@cA01~tA01_NC000019.10_78015_78218_0_1_0_0_0:0:0_0:0:0_417/2
AAATGGCATCTGGTGTAGTTTTAGTTAGTATTTCCCTAATGATTCGTGATGCTGAATATCTTTTCATGCGTATGTTCTTTGGAGAAATGTCTGTTTCAGTACTTTGCCCATTTTTGAATTGAGTTTATTGTGATTGAGTTTTAGGAGTTG
+
ffffffffffffffffffffffffffffffffffffffffffffffffffffffffffffffffffffffffffffffffffffffffffffffffffffffffffffffffffffffffffffffffffffffffffffffffffffff
@cA01~tA01_NC000019.10_15145_15352_0_1_0_0_1:0:0_0:0:0_418/2
AAGCAAGAGAGAGGCATGTTCAGATTCGTGGTGTGAGGAAGAGCGATGCCCTAAGATGCAGACTCACGCCTTCAGAGTCCAGCTGCTGGTACATGGGAGCTGGCAACCCGGTTTTGAGACAGGGCTATTGTCTCCCTAGAAGATCCCATC
+
ffffffffffffffffffffffffffffffffffffffffffffffffffffffffffffffffffffffffffffffffffffffffffffffffffffffffffffffffffffffffffffffffffffffffffffffffffffff
@cA01~tA01_NC000019.10_118099_118048_1_0_0_0_0:0:0_0:0:0_419/2
TGATACATAGAGATGATGATGATGAAGATAGATGGATAGATAATACATAGAGATAGAGAGGAAGACAAAGAGAGAAATAATAGAGAGAGAGAGATGATACATATATATAGATAATAGATGATTGACGGATAGACAATTGATAGATAAATA
+
ffffffffffffffffffffffffffffffffffffffffffffffffffffffffffffffffffffffffffffffffffffffffffffffffffffffffffffffffffffffffffffffffffffffffffffffffffffff
@cA01~tA01_NC000019.10_16204_16017_1_0_0_0_0:0:0_0:0:0_41a/2
TCAGATGAACAAGTGATATTCTTACTCTCTGCAGATCTGGAAAGCTGGCAGAGTCATTCCACGATGAAACATTTGTAGAGTCATAGGCCTTGTTAGTCTCATCTCCACAGGGACACGTATCAACACATCATCTTTCATACTACTATAAAT
+
ffffffffffffffffffffffffffffffffffffffffffffffffffffffffffffffffffffffffffffffffffffffffffffffffffffffffffffffffffffffffffffffffffffffffffffffffffffff
@cA01~tA01_NC000019.10_127780_127670_1_0_0_0_0:0:0_0:0:0_41b/2
TTCTGCCAGCAGTAAAACTTATAAATTTTTTAAATAATTTCAATGTAGTTTTCCCGCCTTCAAATAAACATGTCTGCCCTCATGGTTTCGGTAACGAGACTCTTTTCTTGCCTAAGGCTTCCGGTGTTATCATTACCATGTCCACATAAC
+
ffffffffffffffffffffffffffffffffffffffffffffffffffffffffffffffffffffffffffffffffffffffffffffffffffffffffffffffffffffffffffffffffffffffffffffffffffffff
@cA01~tA01_NC000019.10_84611_84777_0_1_0_0_0:0:0_0:0:0_41c/2
AGCCAACCTTCTTGTTTGGTTTTTTAACTTGTCCTTCACCTGGGTTCCTGTGTTGGTTTCCTGTTGTTGCTGGAGAAAATTATCACAAACATGGCGGCAGGAGAGAACACACTGACCCCTTCCACTTCTGGAGACAGAAATCAGACCCTG
+
ffffffffffffffffffffffffffffffffffffffffffffffffffffffffffffffffffffffffffffffffffffffffffffffffffffffffffffffffffffffffffffffffffffffffffffffffffffff
@cA01~tA01_NC000019.10_48123_48289_0_1_0_0_0:0:0_0:0:0_41d/2
ATTCCAGAGTCCCAACTCTGGAGTTTGTTTTCCGTCTGTCTCTCTCCCTCCCTCATTTTAAATTTTACAGAAATATCCAGTAACATAATGCTATAGAAAATCAAGTTTCCCCAGCACGTTGGGAAGCCGAGGTGGGCGGATCAACTGAGA
+
ffffffffffffffffffffffffffffffffffffffffffffffffffffffffffffffffffffffffffffffffffffffffffffffffffffffffffffffffffffffffffffffffffffffffffffffffffffff
@cA01~tA01_NC000019.10_25627_25372_1_0_0_0_0:0:0_1:0:0_41e/2
CTGAGCACTTTTTAGTATGTGGGGAAATTTCATGTGTTTTGCTCCTTTTTCAATTAAATCGTTTGTTTTATTGAGTTGTTTGAGCTTCTTATATTTCTAGTTATTAATCCCATCTCAGATGCATAGTTTGCACATATTTGCTCCTAATCT
+
ffffffffffffffffffffffffffffffffffffffffffffffffffffffffffffffffffffffffffffffffffffffffffffffffffffffffffffffffffffffffffffffffffffffffffffffffffffff
@cA01~tA01_NC000019.10_12377_12516_0_1_0_0_0:0:0_0:0:0_41f/2
ATCTCAGTTCAACCTCTGCCTCCAGGGTTGAAGCCATTCTTCTGCTTCAGCCTCCCCAGTCGCTGGGATTACAGGCAGGTGCCAATGCACCAGGCTAATTTTTGTATTTTTAGTACAGACGGGGTTTCACCATGTTGGCCAGGCTGGTCT
+
ffffffffffffffffffffffffffffffffffffffffffffffffffffffffffffffffffffffffffffffffffffffffffffffffffffffffffffffffffffffffffffffffffffffffffffffffffffff
@cA01~tA01_NC000019.10_146465_146335_1_0_0_0_0:0:0_1:0:0_420/2
ATTTTTTTTATAACTTCAGTGTAGCTCTCTCCTCTTCAAATAAACATGTCTGCCCTAATGGTTTCGATAATGTGACTCTTTATTCGCCAAAAGTTTCCAGTGTTATCATTACTATGTCCATATAACCTGATATGTTCTCTACTGGGTTCT
+
ffffffffffffffffffffffffffffffffffffffffffffffffffffffffffffffffffffffffffffffffffffffffffffffffffffffffffffffffffffffffffffffffffffffffffffffffffffff
@cA01~tA01_NC000019.10_129007_128750_1_0_0_0_0:0:0_0:0:0_421/2
TCAATCTTAAAAATAAAGCATAAAAAGTTTACAACAACAAGATAAAAAATAAGAAGTGTCTTTATAGTGTGAGGATAAGTTTAGATTTATTTTTTCCTACGTGTAACCCTATGGTCCTGTGTTATTTGTTGAGAAAATATTCTATTCCAC
+
ffffffffffffffffffffffffffffffffffffffffffffffffffffffffffffffffffffffffffffffffffffffffffffffffffffffffffffffffffffffffffffffffffffffffffffffffffffff
@cA01~tA01_NC000019.10_94905_95113_0_1_0_0_0:0:0_0:0:0_422/2
TTTTCATGATTGTATTTCTAGTATTACAGCAGAACCAGTTCAAATGATTTAAACTCCCAGGGAAGGATTATGCAATTATTTACAATCTTAGAATTGTACTTTATCAGCAAAAATCACAACATGTAAATTCTGGATTTTTGTAGATTTATC
+
ffffffffffffffffffffffffffffffffffffffffffffffffffffffffffffffffffffffffffffffffffffffffffffffffffffffffffffffffffffffffffffffffffffffffffffffffffffff
@cA01~tA01_NC000019.10_88145_87953_1_0_0_0_0:0:0_0:0:0_423/2
AGATTTCCATTGAGTAGAAGACAGGCATCCTCATTGCCACACCTCTCTCCTGTCCCGTGTTCTAGGAAACCCTTCTAGTAGTTGGCCTTCACCCACTGAACCAAGCTTCAAAACTGGTAAGTGAAGGACCCCTCTTATCTCTGCTTTTGG
+
ffffffffffffffffffffffffffffffffffffffffffffffffffffffffffffffffffffffffffffffffffffffffffffffffffffffffffffffffffffffffffffffffffffffffffffffffffffff
@cA01~tA01_NC000019.10_60102_59899_1_0_0_0_0:0:0_0:0:0_424/2
GGTAGAATCATTGACTGGAAAGGCTTACTGGGTTTGATTTTCCTACTTGTTTAATCCTCGCTTAATTAATTTCTTTCTGAGATTTATTCATCCTACACATAAATCAATACCTGGCAAAGGAGTGACAGATATATGAGTGGTGGTGGAAAT
+
ffffffffffffffffffffffffffffffffffffffffffffffffffffffffffffffffffffffffffffffffffffffffffffffffffffffffffffffffffffffffffffffffffffffffffffffffffffff
@cA01~tA01_NC000019.10_53084_52912_1_0_0_0_0:0:0_0:0:0_425/2
TGGTATTCTTATGGAGAGAGACTGACTTGGTGAGGTCTGTGCCAACAGAGACAGAGAAACAGGAGACACAAGTAGAGACCAGGTGTCATAACAGAGAACAGACACAGGGGCCATACCGGGAGTTAGAAAAGACAGAAAGAGTTAAAGGAG
+
ffffffffffffffffffffffffffffffffffffffffffffffffffffffffffffffffffffffffffffffffffffffffffffffffffffffffffffffffffffffffffffffffffffffffffffffffffffff
@cA01~tA01_NC000019.10_123798_123702_1_0_0_0_0:0:0_1:0:0_426/2
GGTCTCACTAATCAGATATTTGTGACATTAATGAAAAACACGGATTGAACCCCTGAAAGATTGGCGGAAGGATTTTCCACACACAGTTGTCAGCTGTGAAGGCACAAAGGTGAAAACAATCTGATGTTGAAGGAAGAGGCTCTGCCTGAA
+
ffffffffffffffffffffffffffffffffffffffffffffffffffffffffffffffffffffffffffffffffffffffffffffffffffffffffffffffffffffffffffffffffffffffffffffffffffffff
@rand_0_0_0_0_1_1_0:0:0_0:0:0_427/2
GCGTCCAAATACCGCCATTTCGCAGTCCCTCACCCCTGTCAGCAAAAACGGTCTATGGCGAAATAACAGGCTGAAATTTTTCTATGTTCCCCGTCAACGCTTGAAGCTTGTATGGTCGATTCATTGGAACGGACGGTTCCTGTCCTGCTC
+
ffffffffffffffffffffffffffffffffffffffffffffffffffffffffffffffffffffffffffffffffffffffffffffffffffffffffffffffffffffffffffffffffffffffffffffffffffffff
@cA01~tA01_NC000019.10_8699_8591_1_0_0_0_0:0:0_0:0:0_428/2
AGCAGGGGAGTGAGTTCTCAGCTCAGGTGTGAGGAGAGCTGTGACAAGGAAGAACCTCCCTGAGGAAACCACCTCTTCTTCTTCCAGGTCTATATGGGAAACCTTCTCTCTCAGCCCAGCCGGGCCCCACGGTTCAGGCAGGAGAGAATG
+
ffffffffffffffffffffffffffffffffffffffffffffffffffffffffffffffffffffffffffffffffffffffffffffffffffffffffffffffffffffffffffffffffffffffffffffffffffffff
@cA01~tA01_NC000019.10_106821_106994_0_1_0_0_0:0:0_0:0:0_429/2
AGCATTTACCTCCCCATGATCTATCTGTATTTCCACAGGTGATTGGAAGTAGGGGTGAGATGGGGGATTTGGGTGAGGGGGCAAGTTTTTTTTGTGATGACCAGAGCACTTTCTCTATTCCAGGATTTGTGCTGGAGGATTCAGCGGGCT
+
ffffffffffffffffffffffffffffffffffffffffffffffffffffffffffffffffffffffffffffffffffffffffffffffffffffffffffffffffffffffffffffffffffffffffffffffffffffff
@cA01~tA01_NC000019.10_144536_144733_0_1_0_0_1:0:0_0:0:0_42a/2
AAGCAGCCTGATGGCGGGAGACCCAGCTTTCTCCTGCTTTCTCAGTTACAGCTCTCATAGAAACCATAGAACATGCTGAGGATACAGCTGCTTTAGTTTAGATGTTTGACCCTTTGAAACCTCACACTGAAATATTGAAATTTAACCCCC
+
ffffffffffffffffffffffffffffffffffffffffffffffffffffffffffffffffffffffffffffffffffffffffffffffffffffffffffffffffffffffffffffffffffffffffffffffffffffff
@cA01~tA01_NC000019.10_10485_10671_0_1_0_0_0:0:0_1:0:0_42b/2
CAGCCCAGTGAAATGCAGTTCATACTTCTGAGTTACAGCACTGTGAGATAATTAAGAAAAACATGTTTTCATCCACGAAGCTTGTGGAAATTTGTTATGGCAACAATAGGAAAAGATTCCACACTGCACAGCCTGTGCATGGGGCATTGG
+
ffffffffffffffffffffffffffffffffffffffffffffffffffffffffffffffffffffffffffffffffffffffffffffffffffffffffffffffffffffffffffffffffffffffffffffffffffffff
@rand_0_0_0_0_1_1_0:0:0_0:0:0_42c/2
TGGAACGTTGTAGGCATAAATCTTACCTTGGCCGTGGAAGGCTCCGCTTTCTCTGTTGCTTCGAGGATCATGTAAGTCGGTCCAGTGACAGTACGGTGGGGGATGTAACCCTTAGATTATGACGCCGCGGATATGAACAACCCATGGGAG
+
ffffffffffffffffffffffffffffffffffffffffffffffffffffffffffffffffffffffffffffffffffffffffffffffffffffffffffffffffffffffffffffffffffffffffffffffffffffff
@rand_0_0_0_0_1_1_0:0:0_0:0:0_42d/2
ATCTTGCCTTAGCGATGCGGTTGCGTTAGTCCCACTTCTGCATCTACAGGACAACCATGCAGGAGACTGCGAATGCCGTAGTGTGACGCTCGCCAGGTTTGTATTCTGCGCAAAGGTATTCTGATAAAGAACGGGCTCTTCGTTGGGCGT
+
ffffffffffffffffffffffffffffffffffffffffffffffffffffffffffffffffffffffffffffffffffffffffffffffffffffffffffffffffffffffffffffffffffffffffffffffffffffff
@rand_0_0_0_0_1_1_0:0:0_0:0:0_42e/2
CCGGACAAGAAGTTTCCACTAAACCTCGCCCAGCCTGTTTACTACAGTACCATTCCCAGGCCCGTCCTACGGTGGGTTGACGTATCGGGCGAACTATGCTGTTCGGCAGGGCATCAGTTGGTCCATCGATGCTGGAACCTGCGAGTTAAC
+
ffffffffffffffffffffffffffffffffffffffffffffffffffffffffffffffffffffffffffffffffffffffffffffffffffffffffffffffffffffffffffffffffffffffffffffffffffffff
@cA01~tA01_NC000019.10_4470_4649_0_1_0_0_0:0:0_0:0:0_42f/2
CTCTTGTCCTCAGAGGCCTGTTGTTCCTTGCACTGCTTCTCTCCCTTCCTCTGCCGGTGACACCACTTCCTCCCTGCACACCACTCCTTTGAGCACTTCAGTCTCCCCCTGGGTCCCCACAGACTCAGCCAAGGGAAAGAAAGGCCGGGG
+
ffffffffffffffffffffffffffffffffffffffffffffffffffffffffffffffffffffffffffffffffffffffffffffffffffffffffffffffffffffffffffffffffffffffffffffffffffffff
@cA01~tA01_NC000019.10_107408_107520_0_1_0_0_0:0:0_0:0:0_430/2
GTTGTCACTCGCTGCTTATCTGTTAGTAATGAACCTGCCTATGTAACGTATTCTCTGTGTGTTCTGTCTCCCTGGAGTGACGGTGAGTGATAGGAATTGGCATAGGCCCAGGTGCAGTCCAGGAGGTGTTTAGAGTCTTCTCTGGGAAGA
+
ffffffffffffffffffffffffffffffffffffffffffffffffffffffffffffffffffffffffffffffffffffffffffffffffffffffffffffffffffffffffffffffffffffffffffffffffffffff
@cA01~tA01_NC000019.10_8372_8463_0_1_0_0_0:0:0_2:0:0_431/2
GCTGAGAACTCACTCCCCTGCTCTATGACTTAATGCTCTCTTTCTCTCTCTCACCCTCCACCCCCATCTCTCTTCATGTCTATTTCCTCCTTCCACCTTCTCTGTCTCTCTAGGTCTCTGACCTCACTTATCCATCCCTAGCTATGTTTA
+
ffffffffffffffffffffffffffffffffffffffffffffffffffffffffffffffffffffffffffffffffffffffffffffffffffffffffffffffffffffffffffffffffffffffffffffffffffffff
@cA01~tA01_NC000019.10_142881_142972_0_1_0_0_0:0:0_0:0:0_432/2
GGCATGGACAAGGACTTCATGTCTAAAACACCAAAAGCAACGGCAACAAAAGCCAAAATTGACAAACGGGATCTAATTAAACTAAAGAGCTTCTGCACAGCAAAAGAAACTACCATCAGAGTGAACAGACAACCTACAAAATGGGAGAAA
+
ffffffffffffffffffffffffffffffffffffffffffffffffffffffffffffffffffffffffffffffffffffffffffffffffffffffffffffffffffffffffffffffffffffffffffffffffffffff
@cA01~tA01_NC000019.10_109148_109018_1_0_0_0_0:0:0_0:0:0_433/2
CACCTATGGCCTCCCCCTGTTTGTTGGTATCTGCTTATGAAATGAGGACCCAGAAGTGCCCTCCGAGCTCTTTTGTTGACTTCCGTCTCCTACAGATGCTGCTGTAATGGACCAAGAGCCTGCAGGGAACAGAACAGCCAACAGCGAGGT
+
ffffffffffffffffffffffffffffffffffffffffffffffffffffffffffffffffffffffffffffffffffffffffffffffffffffffffffffffffffffffffffffffffffffffffffffffffffffff
@cA01~tA01_NC000019.10_103783_103573_1_0_0_0_1:0:0_0:0:0_434/2
TTAAATGGGCTGGGTATGGTGGCTCACACCTGCAATTCCAGCACTTTGGGAGGCCGAGGCGGGTGGATCACCTGAAGCCAGGAGTTCAAGACCAGGCTGGCCAACAGAGTGAAACCTCGTCTCTACTAAAAATACAAAAATTAGCTGAGC
+
ffffffffffffffffffffffffffffffffffffffffffffffffffffffffffffffffffffffffffffffffffffffffffffffffffffffffffffffffffffffffffffffffffffffffffffffffffffff
@cA01~tA01_NC000019.10_105491_105392_1_0_0_0_0:0:0_0:0:0_435/2
CACTGATATTGCAGATGGTTAAATGGGAGGACAGAAAATGAGTGCACAAGTGGACCAATAAATGAATGATCCATTGGGAAGCATCTGTGCATGAAATCTATTTGTTTGTTCGTTCATTTATTTATTGAGACAGAGTCTCCCTCTGTCTTC
+
ffffffffffffffffffffffffffffffffffffffffffffffffffffffffffffffffffffffffffffffffffffffffffffffffffffffffffffffffffffffffffffffffffffffffffffffffffffff
@cA01~tA01_NC000019.10_53978_54081_0_1_0_0_0:0:0_0:0:0_436/2
CCTCTACCCCATCGCTCTTCATGTCTATTTCCTCCTTCCACCTTCTCTGTCTCTCTAGGTCTCTGACCTCACTTCCCCACCTCTAGATATGTTTTCTCTTTTTGGATTGTTTTATTCTCTCTGACTCTCCTTGGATTGGTTGACTTGATG
+
ffffffffffffffffffffffffffffffffffffffffffffffffffffffffffffffffffffffffffffffffffffffffffffffffffffffffffffffffffffffffffffffffffffffffffffffffffffff
@cA01~tA01_NC000019.10_139627_139753_0_1_0_0_0:0:0_0:0:0_437/2
GAAATAATACACTCAGCATTATCTATTATTGATTTGAAAATTTGGCTTGGCCCCGTGGCTCATGCCTCTTATCCCAGCGTGTTGGGAGGCAGAGGCTATTGGATCACCTGAGGTTGGGAATTTGAGACCAGCCTGGCCAACATGGTGAAA
+
ffffffffffffffffffffffffffffffffffffffffffffffffffffffffffffffffffffffffffffffffffffffffffffffffffffffffffffffffffffffffffffffffffffffffffffffffffffff
@rand_0_0_0_0_1_1_0:0:0_0:0:0_438/2
GAATTCTGGGTTGTTGCCTAATTAACCACCCGAGATTATGGCAGATCGACAACGGTTGCGCCGGACGGTCCCGAAAAAGTTCACCGCTGTATTACTACCCTACACGGAGCATAGTTTGTGCATCATCACTTTCATAATCGCAAATATAGT
+
ffffffffffffffffffffffffffffffffffffffffffffffffffffffffffffffffffffffffffffffffffffffffffffffffffffffffffffffffffffffffffffffffffffffffffffffffffffff
@cA01~tA01_NC000019.10_83381_83172_1_0_0_0_0:0:0_0:0:0_439/2
AAATGGGAGGGAGGCAGCACAGAGGGTGGGCTGATGGGCTGACCATGGGAAGGCCTGGGGGGAGTCTCTCATGAACTAGTAAGAGGAGATCCTGGGAGTCTCTCATGAACTAGTAAGAGGAGATCCTGGGAGTCTCTCATGAACTAGTAA
+
ffffffffffffffffffffffffffffffffffffffffffffffffffffffffffffffffffffffffffffffffffffffffffffffffffffffffffffffffffffffffffffffffffffffffffffffffffffff
@cA01~tA01_NC000019.10_19414_19217_1_0_0_0_0:0:0_0:0:0_43a/2
TACAGTATTAAAATCTAGTAGGAGTCTCTTTACTCAGCACTTGCTCAAAGTTCTCAGCTGAGGCTTTTGTTGTAGGGAGACACCATGTCTTTGCGGGATGGGTCCTTCCTTCAGCCCTGGGCACCAAGGTGTGATAGTAGCCATAGAAAC
+
ffffffffffffffffffffffffffffffffffffffffffffffffffffffffffffffffffffffffffffffffffffffffffffffffffffffffffffffffffffffffffffffffffffffffffffffffffffff
@cA01~tA01_NC000019.10_21192_21004_1_0_0_0_0:0:0_0:0:0_43b/2
GAAGGACCTGCACCAGGAGTTAAGGGCACAGAAAAGAACATGAAGACACAGAGAGGAAGGAGAGAGACAGACACCAGCAAGGGGAAGCCTCACTCATTCTAGGTGCCATGGATGGGATGATAAAGAGAGACACCTTCTAAACTCACAACC
+
ffffffffffffffffffffffffffffffffffffffffffffffffffffffffffffffffffffffffffffffffffffffffffffffffffffffffffffffffffffffffffffffffffffffffffffffffffffff
@cA01~tA01_NC000019.10_5469_5283_1_0_0_0_1:0:0_0:0:0_43c/2
TGTCTGAAGGACAACATGTGACTCTTCAGTGTCGCTCTCGTCTTGGGTTTAATGAATTCAGTCTGTCCAAAGAAGACGGGATGCCTGTCCCTGAGCTCTACAACAGAATATTCCGGAACAGCTTTCTCATGGGCCCTGTGACCCCAGCAC
+
ffffffffffffffffffffffffffffffffffffffffffffffffffffffffffffffffffffffffffffffffffffffffffffffffffffffffffffffffffffffffffffffffffffffffffffffffffffff
@cA01~tA01_NC000019.10_101061_101239_0_1_0_0_0:0:0_0:0:0_43d/2
TGTGTGGGTGAGAGGCCATGATGGGCTTCTGGGAAATGGATAAGATTGAGGGGCTGAGGGAACCTCTGATCTCCCCAAACTAAGCCCAGTCTCCCCTTCTCTGGGTCTGTCCTGACCGCTTTCTCCATCTGCCTGGGTGCCTGGAGCCCT
+
ffffffffffffffffffffffffffffffffffffffffffffffffffffffffffffffffffffffffffffffffffffffffffffffffffffffffffffffffffffffffffffffffffffffffffffffffffffff
@rand_0_0_0_0_1_1_0:0:0_0:0:0_43e/2
CGGTTCTCTGCTTTGTCAGTCTAGAATGACATACATGCTTCACGTTCTGCTCCCCTACATCTTACGGCCACAGGGGCAACGTTCTCACACATTAACGAGGTAACCGCTGAAGCGTTGGGCACCGGCCGTTGCAAATACGGCAACATGGGG
+
ffffffffffffffffffffffffffffffffffffffffffffffffffffffffffffffffffffffffffffffffffffffffffffffffffffffffffffffffffffffffffffffffffffffffffffffffffffff
@cA01~tA01_NC000019.10_106096_106009_1_0_0_0_0:0:0_0:0:0_43f/2
AAATGCTGGGAATGAGGTGGGGAGAATGACAAGACGACTGTGGAGAGACGGAGAGCACACTGGGTACACAGGAAACTAAGGAGCAACAAGGAGTGTGTGTTTGACACTCACAGCCATTGGATTCACCTCGGGGTAGCCAGGAATCCCTAC
+
ffffffffffffffffffffffffffffffffffffffffffffffffffffffffffffffffffffffffffffffffffffffffffffffffffffffffffffffffffffffffffffffffffffffffffffffffffffff
@cA01~tA01_NC000019.10_98310_98467_0_1_0_0_0:0:0_0:0:0_440/2
TGTCTATGTGGGGGTGGAAGAGGACAGGCTGCATGTCCAGGCTCTTAGCAGCCTGAATCAATCTCTTTTGAACAAATCCCCAGTTCAAGTGATTCTCTTGCCTCAGCCTCCCCAGTCGTTGGATTACTCGTGCCCACCACCACATCTGGC
+
ffffffffffffffffffffffffffffffffffffffffffffffffffffffffffffffffffffffffffffffffffffffffffffffffffffffffffffffffffffffffffffffffffffffffffffffffffffff
@cA01~tA01_NC000019.10_52946_53045_0_1_0_0_0:0:0_0:0:0_441/2
GTGTCCTTGGGTTCTCCTGGTAGAGAACACTTTGTGGAGGTAAAACAGAAATGAAACTTCTAACCTGTGCCAGGTCTCTGAGCAAAGTCAGCATGGAGGGACACCTCTCTCTGGGACATGTCTGTCTGTGTGTCTCCTTTAACTCTTTCT
+
ffffffffffffffffffffffffffffffffffffffffffffffffffffffffffffffffffffffffffffffffffffffffffffffffffffffffffffffffffffffffffffffffffffffffffffffffffffff
@cA01~tA01_NC000019.10_68965_69202_0_1_0_0_0:0:0_0:0:0_442/2
AACCTAAGTTCATGAGCCTCCCCCTCCCTTGATAGATGGTAGATGTCATAGGAGCTCCGGGAGCTGCAGGACAAGGTCACGCTCTCTCCTGCCTTAACCATGGGGCGCGGCTGGGCTGAGAGAGAAGGTTTCCCACATAGACCTGGAAGG
+
ffffffffffffffffffffffffffffffffffffffffffffffffffffffffffffffffffffffffffffffffffffffffffffffffffffffffffffffffffffffffffffffffffffffffffffffffffffff
@rand_0_0_0_0_1_1_0:0:0_0:0:0_443/2
AACCTATTGTAGCGCAATGCGTGCTTAAAATTATGAACTATGGTGCATGAATCCGCTGAACGATAAGGTTAGCTCTCCGGGGATCGGTAACTGTGACTCATTAGGCCTTGATCTGACGAGGAAGGTCGTAATTGAGGTTTGCTCTCTCAG
+
ffffffffffffffffffffffffffffffffffffffffffffffffffffffffffffffffffffffffffffffffffffffffffffffffffffffffffffffffffffffffffffffffffffffffffffffffffffff
@cA01~tA01_NC000019.10_71925_72057_0_1_0_0_0:0:0_0:0:0_444/2
TTCTCACTGACCCTAAAGGAAATTCTGATGACCGTGCCTCAAAGATAAAGAAAGTGAAACCAGATGGGGTGTCGAAGATTCTGACAATAACTAAGAGCAGAGGAAGAACTAAAAATATGGCTATGCCAAAAATGAATATGGACCATACGA
+
ffffffffffffffffffffffffffffffffffffffffffffffffffffffffffffffffffffffffffffffffffffffffffffffffffffffffffffffffffffffffffffffffffffffffffffffffffffff
@cA01~tA01_NC000019.10_53913_53740_1_0_0_0_0:0:0_0:0:0_445/2
GGTTATAGATACATAGATGATGATTGATTGATTCATTAATAGATGAGACATAGAGATGATGATGATGAAGACAGATAGATAGATAATACATAGAGATACAGAGGCAGACATAGAGAAATCATAGAGAGAGAGAGATGATACATAGATATA
+
ffffffffffffffffffffffffffffffffffffffffffffffffffffffffffffffffffffffffffffffffffffffffffffffffffffffffffffffffffffffffffffffffffffffffffffffffffffff
@cA01~tA01_NC000019.10_2846_3004_0_1_0_0_0:0:0_0:0:0_446/2
CGGCTCATTGCAGCCTCCACCTCCCAGGTTCACGCAATTCTCGTGCCTCAGCCTCCTAAGTAGCTGGATTTACAGGCACCCACCATCACGCCCACCTAATTTTTGTACTTTTAGTAGAGAGGAGGTTTCTCCATGTTGGCCAGGCTGGTC
+
ffffffffffffffffffffffffffffffffffffffffffffffffffffffffffffffffffffffffffffffffffffffffffffffffffffffffffffffffffffffffffffffffffffffffffffffffffffff
@cA01~tA01_NC000019.10_1396_1256_1_0_0_0_0:0:0_0:0:0_447/2
TTCAAATACTAATCCACAAGATGTAAATATTGAAAGAATGACATTACATTGTCATGATAATGCCCAGTGCAAAATATGCTTCTAGTCAGTTGTATACATAGAATAGGTAAATGTTTGTAATAAAAAGTATTCCTCAATAGAAGTTTCTTA
+
ffffffffffffffffffffffffffffffffffffffffffffffffffffffffffffffffffffffffffffffffffffffffffffffffffffffffffffffffffffffffffffffffffffffffffffffffffffff
@cA01~tA01_NC000019.10_5917_5992_0_1_0_0_0:0:0_0:0:0_448/2
CTGGAGAAAATTGTCACAAACATGGGGCAGGAGAGAATACAATGACCTCTTCCACTTCTGGAGAACAGAAATCGGACCCAGTTCTCTCTGGGCTAAAATCAAGGCATCTGCAGGGCTGTGTTTCCTCTGGAGACTCAGGGAAGAATCAGT
+
ffffffffffffffffffffffffffffffffffffffffffffffffffffffffffffffffffffffffffffffffffffffffffffffffffffffffffffffffffffffffffffffffffffffffffffffffffffff
@cA01~tA01_NC000019.10_36290_36091_1_0_0_0_0:0:0_0:0:0_449/2
CCCAGCTCTGTGGTGCCTCCAGGACATGTGATTCTTCGGTGTCATTCTTATCTTGGGTTTAACAACTTCAGTCTGTAAAAGGAAGATGGGGTGCCTGGCACTGAGCTCTACAACAGAATATTCTGGAAGAGCCTTTTCATGGGCCCTGTG
+
ffffffffffffffffffffffffffffffffffffffffffffffffffffffffffffffffffffffffffffffffffffffffffffffffffffffffffffffffffffffffffffffffffffffffffffffffffffff
@cA01~tA01_NC000019.10_41227_41143_1_0_0_0_0:0:0_1:0:0_44a/2
GCCCAGGCTGGAGTACAAGTGATGTCATCTTGGCTCATTGCAACCTCTGCCTCCTGGGTTCCAATGATTTTCCTGCCTCAGCCTCCCTAGTATCAGGGATTATAGGCGCACGCCACCATGCCTGGCTACTTTTTGTTTTTTTTAGTATAG
+
ffffffffffffffffffffffffffffffffffffffffffffffffffffffffffffffffffffffffffffffffffffffffffffffffffffffffffffffffffffffffffffffffffffffffffffffffffffff
@rand_0_0_0_0_1_1_0:0:0_0:0:0_44b/2
[truncated: 3,247,328 more chars]
