# Supplementary material for: Accurate and Efficient KIR Gene and Haplotype Inference From Genome Sequencing Reads With Novel K-mer Signatures
Source: Front Immunol. 2020 Nov 26;11:583013. doi: 10.3389/fimmu.2020.583013 (PMC7727328; doi:10.3389/fimmu.2020.583013)
Supplement: Supplemental Data Sheet 2 — Raw reads from synthetic evaluation, whose results are in Table 2 . Each of the six simulated individuals have a pair of fastq files for each parental haplotype. [file DataSheet_2.zip › 3/GU182351_paired.bwa.read2.fastq]

@rand_0_0_0_0_1_1_0:0:0_0:0:0_0/2
AGCTTCCTGGCTTATTGATTCCTTCTTCTTTGAATCACTTGCTAACCGCACAGCTGTCGCTAAACTGATCGCGTGGCGTCGTTGACAGGGAATAGCATCGAGAATCTATTCTCTAACTCAGCGTATGCCATGTCGTGAAGGTCCATACTC
+
ffffffffffffffffffffffffffffffffffffffffffffffffffffffffffffffffffffffffffffffffffffffffffffffffffffffffffffffffffffffffffffffffffffffffffffffffffffff
@cB01~tA01_GU182351.1_120667_120571_1_0_0_0_0:0:0_0:0:0_1/2
GTGATACCTTTTCTAGCTCTTGTTGGAGGTGTCTCAGGACTCATTACTTCGGGGAACCTGCAACTGTGTCAGTCTGGGGAAACTGCAAATATTCTTGTCTTACATTTGTCTCCAGCCAATTGTGATGGACTCCAGTGACCTGCAATTGCT
+
ffffffffffffffffffffffffffffffffffffffffffffffffffffffffffffffffffffffffffffffffffffffffffffffffffffffffffffffffffffffffffffffffffffffffffffffffffffff
@cB01~tA01_GU182351.1_92862_92692_1_0_0_0_0:0:0_0:0:0_2/2
AACCTGGAGGGGAGATATGGGCCTGGAGGTGGAGATATGGGCCTGGAGTGGAGTCATGGGCCTGGAGGTGGAGTTACGGGCCTGCAGTAGAGATATGGGCCTGAAGTGGAGACATGGGCCTGGAGTGGAGATATGGGCCAGGAGTGGAGA
+
ffffffffffffffffffffffffffffffffffffffffffffffffffffffffffffffffffffffffffffffffffffffffffffffffffffffffffffffffffffffffffffffffffffffffffffffffffffff
@cB01~tA01_GU182351.1_71468_71282_1_0_0_0_0:0:0_0:0:0_3/2
TTACAGGCAACTGCCACCATGCCCGGCTAATTCTTTTTGTATATTTTTTGTAGAGGATGTTTCACCATCTTCGCCAAGCTTCTCTGAAACTCCCAACCTCAAGTGATCCGACCGTCTCAGCATCCTAAAGTACTGGGATAACTGGCGTGA
+
ffffffffffffffffffffffffffffffffffffffffffffffffffffffffffffffffffffffffffffffffffffffffffffffffffffffffffffffffffffffffffffffffffffffffffffffffffffff
@cB01~tA01_GU182351.1_35304_35485_0_1_0_0_0:0:0_0:0:0_4/2
AATTAATTAATTTTGGAGACAGAGTCTCACTCCTTCACCCAGGCTGGAGTGAAGTGGTGTGGTCTAGGCTCACTGCAACCTCTGTTTCCTGGGTTCAAGTGATTCTCCTGCCCTCAGCCTCCTGAGTCGCTAGGATTACATGCACCTGCC
+
ffffffffffffffffffffffffffffffffffffffffffffffffffffffffffffffffffffffffffffffffffffffffffffffffffffffffffffffffffffffffffffffffffffffffffffffffffffff
@cB01~tA01_GU182351.1_2186_2015_1_0_0_0_0:0:0_1:0:0_5/2
TTAGGTGGGCGTGGTGGTGGGTGCCTGTAAATCCAGCTACTTAGGAGGCTGAGGCACGAGAATTGCGTGAACCTGGCAGGTGGAGGCTGCAATGAGCCGAGGTCTCACCACTGCATTCCAAACTGGGTGACGAAGTGAGATTGCATCTCA
+
ffffffffffffffffffffffffffffffffffffffffffffffffffffffffffffffffffffffffffffffffffffffffffffffffffffffffffffffffffffffffffffffffffffffffffffffffffffff
@cB01~tA01_GU182351.1_117822_117669_1_0_0_0_0:0:0_0:0:0_6/2
AGTTTTATTCTTCTGCATATGGCTATTTAGTTTTCCCAGCACCTTTTATTGAAAAGGAAATCTTTCTCCAGTGTATGTTTTGTTAACGTCGTCAATGATTATTCACTGTAGATATGAGGCTGTATTTCTGGGCTCTCTATTCTGGTCTAT
+
ffffffffffffffffffffffffffffffffffffffffffffffffffffffffffffffffffffffffffffffffffffffffffffffffffffffffffffffffffffffffffffffffffffffffffffffffffffff
@cB01~tA01_GU182351.1_109335_109241_1_0_0_0_0:0:0_0:0:0_7/2
CCACACTTCCTCACTGGGTGGTCAGCACCCAGCAACCCCCTGGTGATCATGGTCACAGGTCAGAGGGCTCCTGTCTGGGATTCTCCTTGTCCCACCTCCTGAGTCCCAGAGCTTCTGGTGGGAGTGTCCACCAGCGTCCCATCATCCAGA
+
ffffffffffffffffffffffffffffffffffffffffffffffffffffffffffffffffffffffffffffffffffffffffffffffffffffffffffffffffffffffffffffffffffffffffffffffffffffff
@cB01~tA01_GU182351.1_99317_99115_1_0_0_0_0:0:0_0:0:0_8/2
TTGATTTACTTTCCTTTGGATATAAACCCAGTAGTGAAATTGCTGGATACTATGAAAGTTCTCTTTTTTTCTTTTTTTCTTTTTTGAGAAAGAGTTTCCCTCCTTAGCCCAAGCTGGAGTCAAAGTGGTGCGACCTTGGCTCATTGCAAC
+
ffffffffffffffffffffffffffffffffffffffffffffffffffffffffffffffffffffffffffffffffffffffffffffffffffffffffffffffffffffffffffffffffffffffffffffffffffffff
@cB01~tA01_GU182351.1_222_317_0_1_0_0_0:0:0_0:0:0_9/2
ATGTCTTATTTATGAATTTGCCTCTTTGTCATTATGAAGTACTCCTCTTCATATCTCCATATATCTCTTCTTTGTATGTGCATGGTGAAATATTTCATTCTTTGAGTTAAGAAACTTCTATTGAGGAATACTTTTTATTACAAACATTTA
+
ffffffffffffffffffffffffffffffffffffffffffffffffffffffffffffffffffffffffffffffffffffffffffffffffffffffffffffffffffffffffffffffffffffffffffffffffffffff
@cB01~tA01_GU182351.1_117609_117471_1_0_0_0_0:0:0_0:0:0_a/2
CGTTTATTAAGTCCCATTGGTCTAGTTTTATTTTTATTGCCTGTGCTTTTGAGGTCTTAGTGATGAATTCTTTGCCCAGACCAATGCCCAGAAGAGTTTCTCTTTGGGTTTCCACCGGTGATTTTATAGTTCTGGATTTACATTTAAGCT
+
ffffffffffffffffffffffffffffffffffffffffffffffffffffffffffffffffffffffffffffffffffffffffffffffffffffffffffffffffffffffffffffffffffffffffffffffffffffff
@cB01~tA01_GU182351.1_123113_123031_1_0_0_0_0:0:0_0:0:0_b/2
TGAATAAACATTTCTAAGAATAAGACAAATCACCAAAAGGTATATGAAAAAATGATTAGCATTACTAAACATCAGCTAAATAAAAATTAAAACTAGAATGAGATATCACCTCACACCTCTTAGAATGACCATTAACAGTCTGGGCATGGT
+
ffffffffffffffffffffffffffffffffffffffffffffffffffffffffffffffffffffffffffffffffffffffffffffffffffffffffffffffffffffffffffffffffffffffffffffffffffffff
@cB01~tA01_GU182351.1_179099_179022_1_0_0_0_0:0:0_0:0:0_c/2
GGAGTCAAAGTGGTGCGATCTTGGCTCATTGCAACCTCTGCTTCCTAGGTTCAAACGATTCTCCTGACTCAGCCTCCCTAATAGCTGTGATTACAGGTGCACGCCACCATGCCTGACTAATTCTTGTATTTTTTAGCACAGACGGGATAT
+
ffffffffffffffffffffffffffffffffffffffffffffffffffffffffffffffffffffffffffffffffffffffffffffffffffffffffffffffffffffffffffffffffffffffffffffffffffffff
@cB01~tA01_GU182351.1_93720_93922_0_1_0_0_0:0:0_0:0:0_d/2
CCAAGTTTCTATGGCTGCTATCACACCTTGGTGCCTAGGGCTAAAGGAAGGACCCATCCCGCAAACACAAGGTGTCTCCCTACAACAAAAGTGTCAGCTGAGAACTTTGAGCAAGTGCTGAGTAAGAGACTCCTACTAGATTTTAATACT
+
ffffffffffffffffffffffffffffffffffffffffffffffffffffffffffffffffffffffffffffffffffffffffffffffffffffffffffffffffffffffffffffffffffffffffffffffffffffff
@cB01~tA01_GU182351.1_119230_119382_0_1_0_0_0:0:0_0:0:0_e/2
CAATATTTCATCACAATTATTCGGGATGGACGAGTGGATATTGTGGTAGCAAGAACATTACTAAAAGTCACAGCTGATACAACACACTTGAAACCCATCTGGCCAATCTCCCACAGACAGAATGTCGCGCCATTCACTCCAGCCAGCTTC
+
ffffffffffffffffffffffffffffffffffffffffffffffffffffffffffffffffffffffffffffffffffffffffffffffffffffffffffffffffffffffffffffffffffffffffffffffffffffff
@cB01~tA01_GU182351.1_4513_4355_1_0_0_0_1:0:0_1:0:0_f/2
TGCAGGGACCTACAGATGTTGCAGTTCACACCCACACTCCCCCACTGGGTGGTCGGCACCCAGCAACACTGTGGTGATCATGGTCACAGGTCAGAGGCTTTCTGTCTGGGCTTCTCACTGTCCCACCTCCTGAATCCCAGAGCTTCTGGT
+
ffffffffffffffffffffffffffffffffffffffffffffffffffffffffffffffffffffffffffffffffffffffffffffffffffffffffffffffffffffffffffffffffffffffffffffffffffffff
@cB01~tA01_GU182351.1_14464_14589_0_1_0_0_0:0:0_0:0:0_10/2
TGAAGAATAGAAAACTACATTGAAATTATAAAAAAAATTTATAAGTTTTACTGCTGACAGAAGGCTGAAAGATACTCTGAGGAAAGGTGGAACAACATGAGGAAAGGTGGAATAGCATGTATCTAAGTGCCGTGTTAAGAGGGAGCCTCT
+
ffffffffffffffffffffffffffffffffffffffffffffffffffffffffffffffffffffffffffffffffffffffffffffffffffffffffffffffffffffffffffffffffffffffffffffffffffffff
@cB01~tA01_GU182351.1_61752_61802_0_1_0_0_0:0:0_0:0:0_11/2
TGCAGAGACCCAGCCTCCAGGCCCATATCCCCACCCCAAGCCCATATCTCCACTCCAGGCACATATCTCCACTCCAGGCTGATATTCCCACCCTAGGCCCATATAGCCAATCTGGGCCCACATCTGCAATCCAGGCTCAGATCTCCACCC
+
ffffffffffffffffffffffffffffffffffffffffffffffffffffffffffffffffffffffffffffffffffffffffffffffffffffffffffffffffffffffffffffffffffffffffffffffffffffff
@cB01~tA01_GU182351.1_9783_9690_1_0_0_0_0:0:0_0:0:0_12/2
CTCACAGTGCTGTAACTCAGAAGTATGAACTGCATTTCACTGGGCTGATATCAAAGGGACAGTAAGGCTGGATTTCTTTTTAAGGTTCCAAGCAAGAATCTGCTCCTTAACGTTTCCCAGCTCCTAGAGGCTCCCACGTTCCTGGGCCCC
+
ffffffffffffffffffffffffffffffffffffffffffffffffffffffffffffffffffffffffffffffffffffffffffffffffffffffffffffffffffffffffffffffffffffffffffffffffffffff
@cB01~tA01_GU182351.1_79203_79348_0_1_0_0_0:0:0_0:0:0_13/2
AGATAAGAATGACACCGAAGAATCACATGTCCTGGAGGCACCACAGAGCTGGGCCAGGCAGACAGCAAGGGCTTGTCCTGACCACCTTGGGGAGAAGGAGGCACCGCCTTAGAGAGGAGGATGTGGAGCCACCCCTCCCTCCCTGTGCTC
+
ffffffffffffffffffffffffffffffffffffffffffffffffffffffffffffffffffffffffffffffffffffffffffffffffffffffffffffffffffffffffffffffffffffffffffffffffffffff
@cB01~tA01_GU182351.1_59761_59571_1_0_0_0_0:0:0_2:0:0_14/2
TGGTTTAATATTATTTATTGAGAAGACATTCTATGCCACCTTAAACCACAGGGCAGCCTTTGTCAACTCTAAAGTGACTGTGTGTACACGGATGTATTTTAGACACTGTTTCTGCTAAGGGGCTCTCTGTTTCCACACTCTTGAGGATGC
+
ffffffffffffffffffffffffffffffffffffffffffffffffffffffffffffffffffffffffffffffffffffffffffffffffffffffffffffffffffffffffffffffffffffffffffffffffffffff
@cB01~tA01_GU182351.1_11014_11132_0_1_0_0_1:0:0_0:0:0_15/2
TATTGATTTAGATGTAGAAAAAAAACACATCTCAGAAAGAAATTAATGAAACAAGGATTAAACTACTAGGAAAAATCAAACCCAGCAAGCCCTCCCTGCAAATGATTCTACCTCACAAGCATAGCTTATATCCATCTTTCATTCATTTAG
+
ffffffffffffffffffffffffffffffffffffffffffffffffffffffffffffffffffffffffffffffffffffffffffffffffffffffffffffffffffffffffffffffffffffffffffffffffffffff
@cB01~tA01_GU182351.1_100661_100617_1_0_0_0_0:0:0_0:0:0_16/2
ACGTGATGAAACATCATCTCCACTAAAAATATAAAAATTAGCTGAGCATGGTGGTCAGCACCTGTAATACCACTACTCAGGAGTTTGAGGCAAGAGAATGATTGAACCCAGGAGGCTGAGGTTGCAGTGAACCGAGATTGCACCTTTGCA
+
ffffffffffffffffffffffffffffffffffffffffffffffffffffffffffffffffffffffffffffffffffffffffffffffffffffffffffffffffffffffffffffffffffffffffffffffffffffff
@cB01~tA01_GU182351.1_88484_88358_1_0_0_0_0:0:0_1:0:0_17/2
TCCTGATCTCAGGACGTTGCTGTCTTAGTCCATTTTTGTTGCTCTAAAGGAACACTTGAGCCTGGGCAACTTCTAAGGAAAAGAGATTGGTTTGTCTCACCGTTCTGCAGGCTGTACTGGAAGCATGGCACCAGCATCTATTTCTCGTGA
+
ffffffffffffffffffffffffffffffffffffffffffffffffffffffffffffffffffffffffffffffffffffffffffffffffffffffffffffffffffffffffffffffffffffffffffffffffffffff
@rand_0_0_0_0_1_1_0:0:0_0:0:0_18/2
AATAGCTGGTGGAGAAGACTCCATAAGTTTTATGTCTCGCCCCGCGCTACCCACCGCATCGCCAATGTTGCAGTCATCGATAGATCAAGAATGACCGCACAACTAATTCAGGGGTAGGTCACTATTTGCTTTAGTATATTCGTCGGGACC
+
ffffffffffffffffffffffffffffffffffffffffffffffffffffffffffffffffffffffffffffffffffffffffffffffffffffffffffffffffffffffffffffffffffffffffffffffffffffff
@cB01~tA01_GU182351.1_89717_89554_1_0_0_0_0:0:0_0:0:0_19/2
AGCTCTTTTGTTGACTTCCGTCTCCTACACATGCTGCTGTAATGGACCAAGAGCCTGCAGGGAACAGAACAGCGAATAGCTAGGTAGGTGCTCCTCGGCCCAGCCTCGTGGCTAGTGTTATTCCCAAACAGTCCTGGAAAATGTGAGCAC
+
ffffffffffffffffffffffffffffffffffffffffffffffffffffffffffffffffffffffffffffffffffffffffffffffffffffffffffffffffffffffffffffffffffffffffffffffffffffff
@cB01~tA01_GU182351.1_93111_92889_1_0_0_0_0:0:0_0:0:0_1a/2
AGGAGTGGAGATATGGGCCTAGAGGTCGATATCTGGGCCTGGAGAGGAGATATGTGCCTAGGATGGAGATACGGGCCTGGGTGTGGAGATATGGGACTGGAGAGGATATATGGGCCTGGAGTGGAGATATGGGACTGGAGAGGAGATATG
+
ffffffffffffffffffffffffffffffffffffffffffffffffffffffffffffffffffffffffffffffffffffffffffffffffffffffffffffffffffffffffffffffffffffffffffffffffffffff
@cB01~tA01_GU182351.1_128800_128598_1_0_0_0_0:0:0_0:0:0_1b/2
CTACCATCTATCCAGGGAGGGGGAAGCCCATGAACTTAGGCTCCCTGCAGTGCCCAGCATCAATGGAACATTCCAGGCCGACTTCCCTCTGGGTCCTGCCACCCACGGAGAGACCTACAGATGCTTCGGCTCTTTCCATGGATCTCCCTA
+
ffffffffffffffffffffffffffffffffffffffffffffffffffffffffffffffffffffffffffffffffffffffffffffffffffffffffffffffffffffffffffffffffffffffffffffffffffffff
@cB01~tA01_GU182351.1_151977_151803_1_0_0_0_1:0:0_0:0:0_1c/2
GCTTGTCCGAAAGAGATGCTGTAAGTGGTTACCTGTCAATCAAGAAATGCAAGACAATTCATATAGAGAATCTGCTATGATTAGCTTCTTACTGGTGTCTCCTCTTCTTCCAGGTAACCCCAGACACCTGCACGTTCTGATTGGGACCTC
+
ffffffffffffffffffffffffffffffffffffffffffffffffffffffffffffffffffffffffffffffffffffffffffffffffffffffffffffffffffffffffffffffffffffffffffffffffffffff
@cB01~tA01_GU182351.1_171790_171623_1_0_0_0_0:0:0_1:0:0_1d/2
ATTCTATTCCACCTTAAACTACATGGCAGCCTTTGTAAACTATAAAGGGACTGTGTATCCACAGATGTATTTTAGACACAGTTTTCTGCCCAGTGGTTCTCTGTATCCCCTCTCATGAGGATGCTGCATTTCATATAAACTTATAGAACC
+
ffffffffffffffffffffffffffffffffffffffffffffffffffffffffffffffffffffffffffffffffffffffffffffffffffffffffffffffffffffffffffffffffffffffffffffffffffffff
@cB01~tA01_GU182351.1_14061_14180_0_1_0_0_0:0:0_0:0:0_1e/2
TACATGGGAGCTGGCAACCCGGTTTTGAGACAGGGCTATTGTCTCCCTAGAAGATCCCATCAAGGCCTGACTGTGGTGCTGGTGGACAGAAGACAACTTTGGATCTGCGCTCAGCATTTGGAAGTTCCGTGTTACACGCTGGTATCTGTT
+
ffffffffffffffffffffffffffffffffffffffffffffffffffffffffffffffffffffffffffffffffffffffffffffffffffffffffffffffffffffffffffffffffffffffffffffffffffffff
@cB01~tA01_GU182351.1_69202_69445_0_1_0_0_0:0:0_0:0:0_1f/2
CATAAAGAAAGGCACATAGAACAATGGAGCAGAATGAATAACACAGATATATTCCATGCATTTACATCCAATGGTTTTTTATTTTTTCTTTTGAGATGGAGTCTTGCTCTGTCACTCAGGCTGGAGTGCAGAGGTGCAATCTCAGTTCAC
+
ffffffffffffffffffffffffffffffffffffffffffffffffffffffffffffffffffffffffffffffffffffffffffffffffffffffffffffffffffffffffffffffffffffffffffffffffffffff
@cB01~tA01_GU182351.1_43533_43623_0_1_0_0_0:0:0_0:0:0_20/2
AAGCGAGGATTAAACAAGTAGGAAAATCAAACCCAGCAAGCCTTTCCAGTCAATGATTCTACCTCACAAACCTATCTTATATCCATCTACTTCATTCATTTAGTGTCTAAATCAGCACCACATTTCACCAGTGGGGCGGCAATTGCCTTT
+
ffffffffffffffffffffffffffffffffffffffffffffffffffffffffffffffffffffffffffffffffffffffffffffffffffffffffffffffffffffffffffffffffffffffffffffffffffffff
@cB01~tA01_GU182351.1_149690_149861_0_1_0_0_0:0:0_1:0:0_21/2
ATTTTTAGGAGAGATAGGGTTTCACCATGTAGAGATAGGGTTTCACCATGTTGGCCAGGCTGGTCTGGAACTCCTGACTTCTTGGAATCCACTGGCCTTAGCCTCCTGCAGTGCTGGATTACAGGCGTGAGCCACCGTTCACAGACTTGT
+
ffffffffffffffffffffffffffffffffffffffffffffffffffffffffffffffffffffffffffffffffffffffffffffffffffffffffffffffffffffffffffffffffffffffffffffffffffffff
@rand_0_0_0_0_1_1_0:0:0_0:0:0_22/2
TTATCGACTTAAAGTCAATAAACGCAGCGGTCTTATAGGCTGCGTAGCCATTAATCGGTTGGCCATCGTTTTCGGCCAGGGCGATACCTTCGAGCCATGCTCATAATGAAAGGCTTCTGTTACAGACAAAGTTGTCGGTGTTGGGTTACG
+
ffffffffffffffffffffffffffffffffffffffffffffffffffffffffffffffffffffffffffffffffffffffffffffffffffffffffffffffffffffffffffffffffffffffffffffffffffffff
@cB01~tA01_GU182351.1_3601_3809_0_1_0_0_0:0:0_0:0:0_23/2
AAGAAGCGACTCTTACTAGATTTTAACACTGCAAAATTACTTACATAAAAGAACACAAGGTAGACACAGGATGGAGGGCATGATCAGCTAATGCATGAACCATAATAAACAACTGAGCCCCTATTAGAAGATCTGGAATGTCAGGGTCAT
+
ffffffffffffffffffffffffffffffffffffffffffffffffffffffffffffffffffffffffffffffffffffffffffffffffffffffffffffffffffffffffffffffffffffffffffffffffffffff
@cB01~tA01_GU182351.1_98056_98146_0_1_0_0_0:0:0_0:0:0_24/2
GCTGAGGGAACCTCTGATCTCCCCAAACTGAGCCCAGTCTCCCTCCTCTGGGTCTCTCCTGACCGCTTTCTCCATCTGCCTGGGTGCCTGGAGCCCTGGCCGTGGGCCTCCATGCAGGCCATGTAGGAGGGTTTGGAGGTGCCCTGTCGG
+
ffffffffffffffffffffffffffffffffffffffffffffffffffffffffffffffffffffffffffffffffffffffffffffffffffffffffffffffffffffffffffffffffffffffffffffffffffffff
@cB01~tA01_GU182351.1_74675_74494_1_0_0_0_0:0:0_0:0:0_25/2
CACTCACATCCAGGAGAAGGTTCCATGACAGGCAGAAAGTGGGAGATAGAATCAATGGGATGGGAACTCAGAGCTATTCATGGGATGGGTCCTTGAGCTCAGAGAGATAGAATGTCTGAGTCTGCTGTTGGCAACTGAGGGACCTCAGGC
+
ffffffffffffffffffffffffffffffffffffffffffffffffffffffffffffffffffffffffffffffffffffffffffffffffffffffffffffffffffffffffffffffffffffffffffffffffffffff
@cB01~tA01_GU182351.1_132841_132992_0_1_0_0_0:0:0_0:0:0_26/2
ACCTTTGTGCCTTCACGGCTGACAGCTGTGTGGAAAATCCTTCCGCCAATCTTCCAGGGGTTGATCTATTTTTTTCATTAAGGTCACAAGTATTATTTGATCAGTGAGAACTTCTCTGTCACCCGAAATTATACACTCAGCATTATCTAT
+
ffffffffffffffffffffffffffffffffffffffffffffffffffffffffffffffffffffffffffffffffffffffffffffffffffffffffffffffffffffffffffffffffffffffffffffffffffffff
@cB01~tA01_GU182351.1_133900_133838_1_0_0_0_0:0:0_0:0:0_27/2
CGGGAAGTTGAAGAAGGAGAATGGCTTCAACCAGGGAGGGAGAGGTTACAGTGAGCCAAGATCGCGTCATTGCACTGCACCCTAGGTGACAGAGTGAGACTCCATGGCAAAAAATAAAAATAAAGAATAAATAAATATAATATAACATAC
+
ffffffffffffffffffffffffffffffffffffffffffffffffffffffffffffffffffffffffffffffffffffffffffffffffffffffffffffffffffffffffffffffffffffffffffffffffffffff
@cB01~tA01_GU182351.1_161167_161096_1_0_0_0_0:0:0_1:0:0_28/2
CCAATCCAAGGAGAGCCAGAGAGAATAAAACAATCCAAAAACGGAAAACATAACTAGAGGTAGGGAAGTGAGGTCAGAGACCTACAGACACAGAGAAGGTGGAAGGAGGAAATAGACATGAAGAGAGATGGGGAGGAGGGTGAGACAGAG
+
ffffffffffffffffffffffffffffffffffffffffffffffffffffffffffffffffffffffffffffffffffffffffffffffffffffffffffffffffffffffffffffffffffffffffffffffffffffff
@cB01~tA01_GU182351.1_40641_40414_1_0_0_0_0:0:0_0:0:0_29/2
AAACTCACTTTGATTTTAATTTGCGTTTCTCTGATGATGAGTGATACTGAGCAGTTTTTCGTATGTGGGGAAATTTCATGTCTTTTGCTCCTGTTTCAATTAAATCATTTGTTTTATTGAGTTGTTTGAGCTTCTTATATTTCTAGTTAT
+
ffffffffffffffffffffffffffffffffffffffffffffffffffffffffffffffffffffffffffffffffffffffffffffffffffffffffffffffffffffffffffffffffffffffffffffffffffffff
@cB01~tA01_GU182351.1_37899_37748_1_0_0_0_0:0:0_0:0:0_2a/2
TATGCAGAAAGTTATGAACAGGACACAACGTGAGAAACTTAGAATTTAAAAAAGTAACATCAAGTCAACCAACCCAAGGAGAGTCAGAGAGAATAAAACAATCCAAAAACGGAAAACATATCTAGAGGTGGGGAAGCGAGGTCAGAGACC
+
ffffffffffffffffffffffffffffffffffffffffffffffffffffffffffffffffffffffffffffffffffffffffffffffffffffffffffffffffffffffffffffffffffffffffffffffffffffff
@cB01~tA01_GU182351.1_31646_31450_1_0_0_0_1:0:0_0:0:0_2b/2
TAATCAAGAGATGATTTCATGTATACAGGAGGATGTGCATGGGTTCTATGCAATTGCTATGCTATTTTTTTTTTTTGAGACAGTCTCACTCTCTCACCCAGGCTGGAGTGCAGTGGCGTGATCTCAACTCACTGCAACCTCCGCCTCCCA
+
ffffffffffffffffffffffffffffffffffffffffffffffffffffffffffffffffffffffffffffffffffffffffffffffffffffffffffffffffffffffffffffffffffffffffffffffffffffff
@cB01~tA01_GU182351.1_15505_15657_0_1_0_0_0:0:0_0:0:0_2c/2
TATTTTTTATCTTGTTGTTGTAAATTTTTTATGCTTTATTTTTAAGATTGACAAATAAAAATTATATACCATGGTCCTTCACTATACCTGGGTGATTGGTTCCAGGATCCCCATTCAGATACCAAAATCTGCAGATGCTCAAGCCCCTTG
+
ffffffffffffffffffffffffffffffffffffffffffffffffffffffffffffffffffffffffffffffffffffffffffffffffffffffffffffffffffffffffffffffffffffffffffffffffffffff
@rand_0_0_0_0_1_1_0:0:0_0:0:0_2d/2
TCACACATGCCAAGCGCACTTTTGGCCCGGCCCGGTCAGCGCTGATGCTCTTATGGCACCACTATGCGGACTGGAACTGGCAAGAGTACGTCCGAGATGCGTGTCAGTCATCAGAGGTGTTGGTTAACTACATCGCTAGCAGCTCTATCG
+
ffffffffffffffffffffffffffffffffffffffffffffffffffffffffffffffffffffffffffffffffffffffffffffffffffffffffffffffffffffffffffffffffffffffffffffffffffffff
@cB01~tA01_GU182351.1_117874_117748_1_0_0_0_0:0:0_0:0:0_2e/2
TTGTTAACGTCGTCAATGATTATTCACTGTAGATATGAGGCTGTATTTCTGGGCTCTCTATTCTGGTCTATTGATCTCTGTTTCTGTGTCTATACCAGCACTGTGCTATTTAAGTTACTATAGCCTTAGAGCATAGTTTGAAGTCAGATA
+
ffffffffffffffffffffffffffffffffffffffffffffffffffffffffffffffffffffffffffffffffffffffffffffffffffffffffffffffffffffffffffffffffffffffffffffffffffffff
@rand_0_0_0_0_1_1_0:0:0_0:0:0_2f/2
TTGCTGGGAGAGGGCATAGCTGTCTTATCTGATCTTTACGCCCGTCGATTCTAATTGACTGGCTACGACGCGGTCGTGATTATTAGGATAAGAACGCGTCAGAGTCGTGCATAGATCATTCCGAGGTATTAAAGAATAAAATCCGAACAA
+
ffffffffffffffffffffffffffffffffffffffffffffffffffffffffffffffffffffffffffffffffffffffffffffffffffffffffffffffffffffffffffffffffffffffffffffffffffffff
@cB01~tA01_GU182351.1_54287_54458_0_1_0_0_0:0:0_0:0:0_30/2
GCTTGGTTCAGTGGGTGAAGATGAACTACTTGAAGAGTTTCCTAGAACACAGGACAGGAGAGAGGTGAGGAAATGAGGATGCCTGTCTTCTACTCAAAGGAAATCTTTGAGGTTGGTTCATGGCCAACACTCTGTTATCTAATGTTGGGC
+
ffffffffffffffffffffffffffffffffffffffffffffffffffffffffffffffffffffffffffffffffffffffffffffffffffffffffffffffffffffffffffffffffffffffffffffffffffffff
@cB01~tA01_GU182351.1_3474_3292_1_0_0_0_0:0:0_0:0:0_31/2
TGGAGATATGGGCCTGGAGGTGATGTACAGATGGATCATCCATCATGATCTTTCTTTCCAGGGTTCTTCTTGCTGGAGGGGCCCTGGCCACATGTGGGTGAGTCCTTCCCCCAAACCTTAGGTTGTCATCTCCCCACATAAGATGATGTT
+
ffffffffffffffffffffffffffffffffffffffffffffffffffffffffffffffffffffffffffffffffffffffffffffffffffffffffffffffffffffffffffffffffffffffffffffffffffffff
@cB01~tA01_GU182351.1_150562_150402_1_0_0_0_0:0:0_0:0:0_32/2
AAAGTGCTCTGGTCATCACAAAAAAAACTTGCCCCCTCACCCAAATCCCCCACCTCACCCCTACTTCCAATCACCTGTGGAGATACAGATAGATCATGGGGAGGTAAATGCTCATACTCCTTGGAGTGAGTCCAGATCTTGGAATCAGAG
+
ffffffffffffffffffffffffffffffffffffffffffffffffffffffffffffffffffffffffffffffffffffffffffffffffffffffffffffffffffffffffffffffffffffffffffffffffffffff
@cB01~tA01_GU182351.1_156256_156496_0_1_0_0_0:0:0_0:0:0_33/2
CCTCTCCAGTCCCATATCTCCACTCCAGGCCCATATCTCCACCCCAGGCCCAGATCTCCACTTCCAGGCCCATAACTACACTCCAGGATCATATCTCCACTCCAAGCCCATATCTCCACATCAGGCCCATATCTCCACTCCAGTCCCATA
+
ffffffffffffffffffffffffffffffffffffffffffffffffffffffffffffffffffffffffffffffffffffffffffffffffffffffffffffffffffffffffffffffffffffffffffffffffffffff
@cB01~tA01_GU182351.1_54546_54763_0_1_0_0_0:0:0_0:0:0_34/2
TCCAATTTGGAATGCAGGCAGAAAAAACACCACATTATCCCTGAGAAGGATGTCAGATTTGTACTCGTCCGTCTAGCTTGGAGGAGGTCTCAGCTGCAGAAATTTGAAATGAAGAGACTTCACTGAGCCCTTTGCTGTCCTCAGATACCC
+
ffffffffffffffffffffffffffffffffffffffffffffffffffffffffffffffffffffffffffffffffffffffffffffffffffffffffffffffffffffffffffffffffffffffffffffffffffffff
@cB01~tA01_GU182351.1_75944_75708_1_0_0_0_0:0:0_0:0:0_35/2
CTTGTCTCTGAGACTCCAATTTCCATCCAAAGATGCAGCACATAGGAAGTTCCAAGGATCGTGAATCACATGAACAAGTGATATTCTTACTCTCTGCAGACCTGGAAAGCTGGCAGAGTCATTCCATGATGAAACATTTGTAGAGTCATA
+
ffffffffffffffffffffffffffffffffffffffffffffffffffffffffffffffffffffffffffffffffffffffffffffffffffffffffffffffffffffffffffffffffffffffffffffffffffffff
@cB01~tA01_GU182351.1_155481_155628_0_1_0_0_0:0:0_0:0:0_36/2
CTCCAGGCCCATATCTCCACCTCCAGGCCCATAACTTCACTCCAGGCCCATAACTCCACTCCAGGCCCATATCTCCACTCCAGTCCCATATCTCCACTCCAGTCCCATATCTCCACCCTAGGCTCCTACCTCCCCTCCAGGTTCCTATCT
+
ffffffffffffffffffffffffffffffffffffffffffffffffffffffffffffffffffffffffffffffffffffffffffffffffffffffffffffffffffffffffffffffffffffffffffffffffffffff
@cB01~tA01_GU182351.1_39255_39403_0_1_0_0_0:0:0_0:0:0_37/2
ATCGAAGTGATATCTGCACTCGTATGATTGGTGCAGCACTGTTCACAGTAGCCAAGATGTGGAGTCAACCTACCTGCCCATCAGTGGATGAATGGATAGAGAGAATGTAGTACATACGCACAGTGGAGACTACTCATCCATAGAAAGAAT
+
ffffffffffffffffffffffffffffffffffffffffffffffffffffffffffffffffffffffffffffffffffffffffffffffffffffffffffffffffffffffffffffffffffffffffffffffffffffff
@cB01~tA01_GU182351.1_63642_63794_0_1_0_0_0:0:0_0:0:0_38/2
CAGGCTGGAGTGAAGTGGTGTGGTCTAGGCTCACTGCAACCTCTGTCTCCTGGGTTCAAGTGATTCTCCTGCCCTCAGCCTCCCAAGTCGCTAGGATTACATGCACCTGCCACCACGCCCGGCTATCCTTGTGTCCTTTCTTAACTTTTC
+
ffffffffffffffffffffffffffffffffffffffffffffffffffffffffffffffffffffffffffffffffffffffffffffffffffffffffffffffffffffffffffffffffffffffffffffffffffffff
@cB01~tA01_GU182351.1_163092_163048_1_0_0_0_0:0:0_0:0:0_39/2
CATGACCTCAACTGAGGTGCCCGCCTCGGTCTCCCAAAGTGCCGGGATTACAGGCATGATCCACTTCATCCAACCTCTTTTTAGTTCTTTAAAGGACTTCCATACTTTTCTCCGTAATGGCTGTACTAATTTACACTCCTACCAACAGGG
+
ffffffffffffffffffffffffffffffffffffffffffffffffffffffffffffffffffffffffffffffffffffffffffffffffffffffffffffffffffffffffffffffffffffffffffffffffffffff
@cB01~tA01_GU182351.1_138076_138284_0_1_0_0_0:0:0_0:0:0_3a/2
GTTTGCTCTCTCTCTGTCTCTCTGCCTCCCTCATTTTAAATTTTACAGAAATATCCAGTAACATAATGCTATAGAAAATCAATTTCCCCAGCACTTTGGAAGCCGAAGTGAGTGATCAACCGAGGTCAGGAGTTTGAGACCAGCCTGGCC
+
ffffffffffffffffffffffffffffffffffffffffffffffffffffffffffffffffffffffffffffffffffffffffffffffffffffffffffffffffffffffffffffffffffffffffffffffffffffff
@cB01~tA01_GU182351.1_30602_30476_1_0_0_0_0:0:0_0:0:0_3b/2
GGATCTTCTAGGGAGACAACAGCCCTGTCTCAAAACCGGGTTGCCAGCTCCCATGTACCAGCAGCTGGAATCTGAAGGCATCAGTCTTCATCTTAGGGCATCGCTCTTCCTCACACCACGAATCTGAACATGCCTCTCTCTTGCTTACAA
+
ffffffffffffffffffffffffffffffffffffffffffffffffffffffffffffffffffffffffffffffffffffffffffffffffffffffffffffffffffffffffffffffffffffffffffffffffffffff
@cB01~tA01_GU182351.1_82427_82526_0_1_0_0_0:0:0_1:0:0_3c/2
CACTTTGTGTCCTGTTCATAACTTTCTGCATATTTCTATCTATTATCTGTCGATCTATCTATTTATCTATTCGGTGCCTATCTACAAATTCTCTACCTGTCATCTATATCTATATATCATCTATGTATCTATCACTTGTCTATCTTTCCA
+
ffffffffffffffffffffffffffffffffffffffffffffffffffffffffffffffffffffffffffffffffffffffffffffffffffffffffffffffffffffffffffffffffffffffffffffffffffffff
@cB01~tA01_GU182351.1_3777_3919_0_1_0_0_0:0:0_0:0:0_3d/2
CTAAGGCTCCTACCACACCTGGGTGCCCAGGGCTACAGGAAGGACCCATCCCGCATAGACATGGCGTCTCCCTACAGCAAGTGTCAGCTGAGAACTTTGAGCAGGTGCTGAAGAAGCGACTCTTACTAGATTTTAACACTGCAAAATTAC
+
ffffffffffffffffffffffffffffffffffffffffffffffffffffffffffffffffffffffffffffffffffffffffffffffffffffffffffffffffffffffffffffffffffffffffffffffffffffff
@cB01~tA01_GU182351.1_13174_13383_0_1_0_0_0:0:0_1:0:0_3e/2
ACACACCTGAGTGCTCCCATCCTGCTTCCCCACATGGCCCTGAGCTCTCTGGCTTCTGCTTCGTGAGACTTACTCTTTTTGTTGGCACACCAGCGATGAAGGAGAAAGACGAGGAGGATAGCAAAGGGGATGATGACCACTGAGGTCCCA
+
ffffffffffffffffffffffffffffffffffffffffffffffffffffffffffffffffffffffffffffffffffffffffffffffffffffffffffffffffffffffffffffffffffffffffffffffffffffff
@cB01~tA01_GU182351.1_138151_138294_0_1_0_0_0:0:0_0:0:0_3f/2
CCAACTCATGGTTTGCTCTCTCTCTGTCTCTCTGCCTCCCTCATTTTAAATTTTACAGAAATATCCAGTAACATAATGCTATAGAAAATCAATTTCCCCAGCACTTTGGAAGCCGAAGTGAGTGATCAACCGAGGTCAGGAGTTTGAGAC
+
ffffffffffffffffffffffffffffffffffffffffffffffffffffffffffffffffffffffffffffffffffffffffffffffffffffffffffffffffffffffffffffffffffffffffffffffffffffff
@cB01~tA01_GU182351.1_8144_8272_0_1_0_0_0:0:0_0:0:0_40/2
TGGCCTCTCAAAGTGTTGGGATTACAACAGTGAGCCACCGTGCCCAGCCTATAAATGTATTTATGAACAGTAGACTTCACACTTAAAAATGGTAAAGGTGGTAAATTACATAGGTATATTTCACCTCAATAAATATTTCTTCAAACAAAA
+
ffffffffffffffffffffffffffffffffffffffffffffffffffffffffffffffffffffffffffffffffffffffffffffffffffffffffffffffffffffffffffffffffffffffffffffffffffffff
@cB01~tA01_GU182351.1_153802_153938_0_1_0_0_0:0:0_0:0:0_41/2
CTTATTCTCACACTATAAAAACACTTCTTACTTTTTATCTAGTTATTGTACATTTTTTATGATTTATATTTAAAATTGAGAAATAAAAGTCATATACGGTCATCCTTTACTATTCGTGGGTGATTGGTTTCAGGATCTCCACTCAGGTAC
+
ffffffffffffffffffffffffffffffffffffffffffffffffffffffffffffffffffffffffffffffffffffffffffffffffffffffffffffffffffffffffffffffffffffffffffffffffffffff
@cB01~tA01_GU182351.1_155741_155862_0_1_0_0_0:0:0_0:0:0_42/2
CCACTCCAGGCCCAGATCTCCACCTCCAGGCCCCTATCTCCACTCTAGTCCCATATCTCCACTCCAGGCCCATATCTCCACCTCAAGGCCCATAACTTCACTCCAGGCCCATAACTCCACTCCAGACCCATATCTCCACCTCCAGGCCCA
+
ffffffffffffffffffffffffffffffffffffffffffffffffffffffffffffffffffffffffffffffffffffffffffffffffffffffffffffffffffffffffffffffffffffffffffffffffffffff
@cB01~tA01_GU182351.1_147185_147039_1_0_0_0_0:0:0_0:0:0_43/2
TGGCCAACAGAGTGAAACCTCGTCTCTACTAAAAATACAAAAATTAGCTGAGCATGGTGACCAGTGCCTGTAATACCACTACTCGGGTGTTTGAGGCAAGAGAATTGCTTGAATCCAGGAAGTGGAGGTTGCATTGAGCTGAGATTGCAC
+
ffffffffffffffffffffffffffffffffffffffffffffffffffffffffffffffffffffffffffffffffffffffffffffffffffffffffffffffffffffffffffffffffffffffffffffffffffffff
@cB01~tA01_GU182351.1_143468_143280_1_0_0_0_0:0:0_1:0:0_44/2
GAGGGCAGAGTGGAGAGAATGATGGAAAGGAGGAGAGAAAAGCCCCAAAATCAGAACCCTGAGGGAGGGACACAAAGACAGAGAAAGATAAATCTGTGGGGATGGATTGCAGAGATTCCAAATAGAACTAGAGAGACTGAGAGGCAGAGA
+
ffffffffffffffffffffffffffffffffffffffffffffffffffffffffffffffffffffffffffffffffffffffffffffffffffffffffffffffffffffffffffffffffffffffffffffffffffffff
@cB01~tA01_GU182351.1_7956_8147_0_1_0_0_0:0:0_1:0:0_45/2
TCAATAAATATATCTTCAAACAAAAAGAAAAGGGTGTAGGCGTTGCTGGTGATGACATCTCTCTGTGGGTGACAGGCCAGGATGGGCTTCTGGGAAGTGGGTAAGGTTGAGGGGCTGAGAGAACCTCTGATCTCCCCAGGCAGAGCCCAG
+
ffffffffffffffffffffffffffffffffffffffffffffffffffffffffffffffffffffffffffffffffffffffffffffffffffffffffffffffffffffffffffffffffffffffffffffffffffffff
@cB01~tA01_GU182351.1_35288_35062_1_0_0_0_1:0:0_0:0:0_46/2
AGGGGAAGATGGAGCTCATGGGGAGACAGCCTGGACTGTCCCACTGGGCTCAGTGTAATCACAAGGGTGCACATGAAAGGAGGAGGAAGAGGGGAGTGGGGATTAGAGCAGTCCAGTGGAAGTCTTCACCAGCTTTGAAGGTGGAGGAAG
+
ffffffffffffffffffffffffffffffffffffffffffffffffffffffffffffffffffffffffffffffffffffffffffffffffffffffffffffffffffffffffffffffffffffffffffffffffffffff
@cB01~tA01_GU182351.1_60724_60935_0_1_0_0_0:0:0_1:0:0_47/2
ATCTCCACTCCAGGCTCATATCTCCACTCCAGGCCCATATCTCCAATCCAGGCCCAGATCTCCACTCCAGGCCCAGATCTCCACCTCCAGGCCCATATCTCCACTCTAGGCCCATATCTCCCCTCCAGGCTCATATCTCCACTCCAGGTC
+
ffffffffffffffffffffffffffffffffffffffffffffffffffffffffffffffffffffffffffffffffffffffffffffffffffffffffffffffffffffffffffffffffffffffffffffffffffffff
@cB01~tA01_GU182351.1_29457_29573_0_1_0_0_0:0:0_0:0:0_48/2
TCCCATCCTGCTTCCCCACATGGCCCTGAGCTCTCTGGCCTCTGCTTCGTGAGACTTACTTTTTTTGTTGGAGCACCAGCGATGAAGGAGAAAGAAGAGGAGGATGGTGAAAGGGATTTTGACCACTGAGGTCCCAATCAGAACATGCAG
+
ffffffffffffffffffffffffffffffffffffffffffffffffffffffffffffffffffffffffffffffffffffffffffffffffffffffffffffffffffffffffffffffffffffffffffffffffffffff
@cB01~tA01_GU182351.1_131985_131823_1_0_0_0_0:0:0_0:0:0_49/2
GTCTGTCATGATCCAACCCTGGTTGACTTAGTGGAACAAGAGCTTTGCGGTAAGAGAGAACGTAGTTCATCCGTGCACATGACACTTCCACTTACTCGTTCAGCCACTGCCCCATGCTCAGACTGTGCAGTGTGGAACCTTTTCCTATGT
+
ffffffffffffffffffffffffffffffffffffffffffffffffffffffffffffffffffffffffffffffffffffffffffffffffffffffffffffffffffffffffffffffffffffffffffffffffffffff
@cB01~tA01_GU182351.1_59851_59723_1_0_0_0_0:0:0_0:0:0_4a/2
CACTTCATGTAGCCTTATAGAACCCTTTAAATTTAGTAGCCAGAGCCCTCTAATTTGTTATTATAGGCTACTTGCTATTTTTTTTTTCTTAAGGCGGAATCTTGCTCTGTCACCCAGGCTGGACTGTAGTAGTGCAATCTCAGCTCACTG
+
ffffffffffffffffffffffffffffffffffffffffffffffffffffffffffffffffffffffffffffffffffffffffffffffffffffffffffffffffffffffffffffffffffffffffffffffffffffff
@cB01~tA01_GU182351.1_160482_160573_0_1_0_0_0:0:0_0:0:0_4b/2
ATCATCTATCTATATCTATCCATCATCTATCTGTATCTATCCATCTATCATCTGTCTTGCTCTGCCTCTCGGTCTCTCTAGTTCTCTTTGGAATCTCTGCAATTCATCCCCACATCTCCATCTTTCTATGCCCTTGTGCCTCACCCTCAG
+
ffffffffffffffffffffffffffffffffffffffffffffffffffffffffffffffffffffffffffffffffffffffffffffffffffffffffffffffffffffffffffffffffffffffffffffffffffffff
@cB01~tA01_GU182351.1_137990_137894_1_0_0_0_0:0:0_0:0:0_4c/2
ACATGGCAGCCTTTGTCAACTATAAAGGGACTGTGTGTACACGGATGTATTTTAGACACTGTTTTCTGCTCAGTGGCTCTCTCTCTGTCCACTCTCTTGAGAATGCTGCATTTTATGCAGCCTTATACAACCCCTAAAATTTGGTAGCTG
+
ffffffffffffffffffffffffffffffffffffffffffffffffffffffffffffffffffffffffffffffffffffffffffffffffffffffffffffffffffffffffffffffffffffffffffffffffffffff
@cB01~tA01_GU182351.1_113304_113201_1_0_0_0_0:0:0_0:0:0_4d/2
CTCAGATTGGAAAGACTAGAGGTAGCATTGGCCGCCCGCCATTGCCCATTTCCAGAAGCCCCCACCTCTCACCAAAGAGTGATTTCCACATGGGGGGCACAGATGCAACCATCGTTGGGGGAGCCCCAATGTCTCTTGATGGGAGGCATT
+
ffffffffffffffffffffffffffffffffffffffffffffffffffffffffffffffffffffffffffffffffffffffffffffffffffffffffffffffffffffffffffffffffffffffffffffffffffffff
@cB01~tA01_GU182351.1_164830_164674_1_0_0_0_0:0:0_0:0:0_4e/2
GACTCCCAGGGCCCAATGTTAGATAACAGAGTGTTGGCCATGAACCATCCTCAAAGATTTCCATTGAGTAGAGGACAGACACCCGCATTTCCTCACCTCTCTCCTGTCTCATGTTCTAGGAAACCCTTCAAATAGTTGGCCTTCACCCAC
+
ffffffffffffffffffffffffffffffffffffffffffffffffffffffffffffffffffffffffffffffffffffffffffffffffffffffffffffffffffffffffffffffffffffffffffffffffffffff
@cB01~tA01_GU182351.1_3863_4016_0_1_0_0_0:0:0_1:0:0_4f/2
TGACCACCTGGGGGAGAAGGAGGCCCTACCTTAGAGAGGAGGATGTGGAGCCGCCCCTCCCTCCCTGTGCTCAGAAGATTCTCCCATTTCCACGTTTCTAAGGCTCCTACCACACCTGGGTGCCCAGGGCTACAGGAAGGACCCATCCCG
+
ffffffffffffffffffffffffffffffffffffffffffffffffffffffffffffffffffffffffffffffffffffffffffffffffffffffffffffffffffffffffffffffffffffffffffffffffffffff
@cB01~tA01_GU182351.1_124514_124417_1_0_0_0_0:0:0_0:0:0_50/2
TGGGACTACAGTTGCGTACCACCCCGTCCGGCTATATTTGTGTTTCTAGTAGAGACAGGGTTTCGCCATGTTGGCCAGGCTGGTCTCGAACTCCAGACCTCAGGTGATCCACCCGCTTCGCCCTCCCAAAGTGCTAGATTTCAGGCTGAG
+
ffffffffffffffffffffffffffffffffffffffffffffffffffffffffffffffffffffffffffffffffffffffffffffffffffffffffffffffffffffffffffffffffffffffffffffffffffffff
@cB01~tA01_GU182351.1_4342_4304_1_0_0_0_0:0:0_0:0:0_51/2
CAACAGAATATTCCGGAACAGCTTTCTCATGGGCCCTGTGACCCCAGCACATGCAGGGACCTACAGATGTTGCAGTTCACACCCACACTCCCCCACTGGGTGGTCGGCACCCAGCAACCCTGTGGTGATCATGGTCACAGGTCAGAGGCT
+
ffffffffffffffffffffffffffffffffffffffffffffffffffffffffffffffffffffffffffffffffffffffffffffffffffffffffffffffffffffffffffffffffffffffffffffffffffffff
@cB01~tA01_GU182351.1_175265_175134_1_0_0_0_0:0:0_0:0:0_52/2
ACCACCCTATGGAAGCTGGGGCCATGGAGAAGGCACAGACATGGCAGGAGAGGCTCCCAATCCCCATCAGGAACAGGGTGTGTGGACACTGATGTCTGCCTTACTGATGAGTTGATACCTCTGCCAGAGACTCCAATTTGTTCAAAAGAG
+
ffffffffffffffffffffffffffffffffffffffffffffffffffffffffffffffffffffffffffffffffffffffffffffffffffffffffffffffffffffffffffffffffffffffffffffffffffffff
@cB01~tA01_GU182351.1_57149_56974_1_0_0_0_0:0:0_0:0:0_53/2
CAACATGGAGAAACCCCATGCTCTTTTTAGCAACCAGTCCTAGGGACCTCATGGAGAACTTGCCAACCACGTCTCATGGGGACAGCATTAATGTATTCATGATGGATCCACCCCCATAACTGGAACGTCTCTCAATAGGCCCAGCCTCCC
+
ffffffffffffffffffffffffffffffffffffffffffffffffffffffffffffffffffffffffffffffffffffffffffffffffffffffffffffffffffffffffffffffffffffffffffffffffffffff
@cB01~tA01_GU182351.1_83715_83874_0_1_0_0_0:0:0_0:0:0_54/2
AGACTTTACACTTAAAAATGGTAAATGTGGCTGGGCGTGGTGGCTCATGCCTGTAATCCCAGCACTTTGGGAGGCTGATGCGGGTGGATCACGTGGTCAGGAGTTCGAGACCAGCTTGACCAACATGGTGAAACCCCCTCTCTACTAAAA
+
ffffffffffffffffffffffffffffffffffffffffffffffffffffffffffffffffffffffffffffffffffffffffffffffffffffffffffffffffffffffffffffffffffffffffffffffffffffff
@rand_0_0_0_0_1_1_0:0:0_0:0:0_55/2
GCCGTGCTGTGTCTATATGCAAACTGTGTTCTAGATGCCATCCCCACCTTGGGGTATAGGCAACCCGAAGGAGTATCCGATAGAAGGGAATTGCGAACGTTAGAGTAAGCGGGTGTATGATCGCTGTGGATCGGCAGAGGGTATTCTAAG
+
ffffffffffffffffffffffffffffffffffffffffffffffffffffffffffffffffffffffffffffffffffffffffffffffffffffffffffffffffffffffffffffffffffffffffffffffffffffff
@cB01~tA01_GU182351.1_61629_61473_1_0_0_0_0:0:0_1:0:0_56/2
GACTGGAGTGGAGATATGGGCGTGGGGTGGAGATATGGGCCTGGAGTGGAGATATGGGCGTGTGGTGAAGATATGGGCCTGGAGTGGAGATATGGGCCTGGAATGGAAATATGGGCGTGGGGTGGAGATATGGGACTGGAGTGGAGATAT
+
ffffffffffffffffffffffffffffffffffffffffffffffffffffffffffffffffffffffffffffffffffffffffffffffffffffffffffffffffffffffffffffffffffffffffffffffffffffff
@cB01~tA01_GU182351.1_42800_42646_1_0_0_0_1:0:0_0:0:0_57/2
TACAATCTTCATTCCTCCTTTCCATGTAAAATAACATATTCACAAGGTATGGAGGCTAGGACAGGGACATTTTGGGGTGGGACAGCATTCTCCTGCCTTCCACAAACAGTGAACAAGATGCATTTGGCCTCTGCCCTTGGGACACTGATA
+
ffffffffffffffffffffffffffffffffffffffffffffffffffffffffffffffffffffffffffffffffffffffffffffffffffffffffffffffffffffffffffffffffffffffffffffffffffffff
@cB01~tA01_GU182351.1_104781_104710_1_0_0_0_0:0:0_0:0:0_58/2
GGGTTTTGTACCCTGGAGCCACAGGAAGCACTCAGCTAAAGCACTGCATGACGTCCTCCTCCAGGAAGAACAGGAAGACAGCCCAGGCTGTTCTGAGACGTTCCTCCTGATCTCAGGAAGTTGCTGTCTTAGGCCATTTTTGTTGCTCTA
+
ffffffffffffffffffffffffffffffffffffffffffffffffffffffffffffffffffffffffffffffffffffffffffffffffffffffffffffffffffffffffffffffffffffffffffffffffffffff
@cB01~tA01_GU182351.1_51213_51202_1_0_0_0_0:0:0_1:0:0_59/2
AACCCCCTGGTGATCGTGGTCACAGGTCAGGGGACTCATGTCTGGGCTTCTCCTTCTCCCACTTCCTGAATCCCAGAGCATCTGGTGGGGGTGTCCACCAGGGTCCAATCATCCAGGCCCTGACTGTATTTGGTGTCAATGGGGATTGAA
+
ffffffffffffffffffffffffffffffffffffffffffffffffffffffffffffffffffffffffffffffffffffffffffffffffffffffffffffffffffffffffffffffffffffffffffffffffffffff
@cB01~tA01_GU182351.1_85321_85422_0_1_0_0_0:0:0_1:0:0_5a/2
GTTTGTCTGAGGGAAGACATTTTGTTTTAAACCTTGAAAACACAAGTAATCGAAGCAAAAATAGACCATTGGGATTACGTCAAACTAAGCAACTTCTGCACTGCTAAAAATAAACCAACAAAGTGAAGAGACAACCCACAGATTGGGAGC
+
ffffffffffffffffffffffffffffffffffffffffffffffffffffffffffffffffffffffffffffffffffffffffffffffffffffffffffffffffffffffffffffffffffffffffffffffffffffff
@cB01~tA01_GU182351.1_28518_28659_0_1_0_0_0:0:0_0:0:0_5b/2
CAGGGTACAAAACCCAGGCTGGGCTGCTTTCTGGCTTCCCCCAGCTACACTGCAAATGGGGTGACTCCATATGTCCCGAGCAGCTTTTCTGAGCCTTGAGGGACTGGCTCACATTGAAATGTAGGCTTCTGTTGTCACTCGCTGCTTATC
+
ffffffffffffffffffffffffffffffffffffffffffffffffffffffffffffffffffffffffffffffffffffffffffffffffffffffffffffffffffffffffffffffffffffffffffffffffffffff
@cB01~tA01_GU182351.1_48626_48705_0_1_0_0_0:0:0_0:0:0_5c/2
GTATTACAGCAGAACCAGCTAAAATGATTTAAATTCCCAGGGAAGGATTATGCAATTATTTACAATCTTAGAATTGTACTTTATCAGCAAAAACCACACCTGTAAATTCTGGAGTTTTGTAGTTTAATCTAAAATTTGTCTCATGACCCA
+
ffffffffffffffffffffffffffffffffffffffffffffffffffffffffffffffffffffffffffffffffffffffffffffffffffffffffffffffffffffffffffffffffffffffffffffffffffffff
@cB01~tA01_GU182351.1_106558_106662_0_1_0_0_0:0:0_0:0:0_5d/2
TAAGTTTTACTGCTGACAGAAGACTGAAAGCTAGTCTGAGGGGAGGTGGAACAGCATGAGGGAAGGTGGAACAACACGTGTCTAAGTGCTGCGTTAAGAGGGAGCCTCTTGTATGTTTGGAATTGTGAGTTCCTCAGTGTGATTGCAGCC
+
ffffffffffffffffffffffffffffffffffffffffffffffffffffffffffffffffffffffffffffffffffffffffffffffffffffffffffffffffffffffffffffffffffffffffffffffffffffff
@cB01~tA01_GU182351.1_7209_7271_0_1_0_0_0:0:0_0:0:0_5e/2
CTAGGTCTCTGACCTCACTTCTCCATCCCTAGCTATGTTTTCTTTTTTTGTACCATTTTATTCTCTCTGACCCTCCTTGGACTGGTTGACTTGATCTTCCTCTTTCTTTAATTCTGAGTCTCTCACTTTCTGTCTTGCTCATAACTTTCT
+
ffffffffffffffffffffffffffffffffffffffffffffffffffffffffffffffffffffffffffffffffffffffffffffffffffffffffffffffffffffffffffffffffffffffffffffffffffffff
@cB01~tA01_GU182351.1_146448_146633_0_1_0_0_0:0:0_1:0:0_5f/2
GTCTAAGGCCTGAAGCTATGAAACATGTAGAAGAAAATAATGGGGAAGACATTTGTCTGACGAAAGACATTTTGTTTAAAACCTTCAAAACACAAGTAATCAAAGCAAAAAATAGACCATTAGGATTACATCAAACCAAGCAACTTCTGC
+
ffffffffffffffffffffffffffffffffffffffffffffffffffffffffffffffffffffffffffffffffffffffffffffffffffffffffffffffffffffffffffffffffffffffffffffffffffffff
@cB01~tA01_GU182351.1_104242_104488_0_1_0_0_0:0:0_0:0:0_60/2
TCTGAGCCTTGAGGGACTGGCTCACATTGAAATATAGGTTTCTGTTGTCACTCGCTGCTTATCTGTTAGTAATGAACCTGCCTATGTAACGTATTCTCTGTGTGTTCTGTCTCCCTGGAGTGACGGTGAGTGATAGGAATTGGCATAGGC
+
ffffffffffffffffffffffffffffffffffffffffffffffffffffffffffffffffffffffffffffffffffffffffffffffffffffffffffffffffffffffffffffffffffffffffffffffffffffff
@cB01~tA01_GU182351.1_71144_71257_0_1_0_0_0:0:0_0:0:0_61/2
GGATGCTGAGACGGTCGGATCACTTGAGGTTGGGAGTTTCAGAGAAGCTTGGCGAAGATGGTGAAACATCCTCTACAAAAAATATACAAAAAGAATTAGCCGGGCATGGTGGCAGTTGCCTGTAATCCCAGCTACTTGAGAGGCTGACGC
+
ffffffffffffffffffffffffffffffffffffffffffffffffffffffffffffffffffffffffffffffffffffffffffffffffffffffffffffffffffffffffffffffffffffffffffffffffffffff
@cB01~tA01_GU182351.1_47835_47608_1_0_0_0_0:0:0_1:0:0_62/2
AGGCCTTGTTAGTCTCATCTCCATGGGGACACATATCAATACATCATCTTTCATAATATAAATATACGGTCACTCCTCCATATCTGCGGGGTTTACAGGTGTTTATTGAACCAAGTATAAATCAAAAATATTGAGAGAAAGTATCCACAG
+
ffffffffffffffffffffffffffffffffffffffffffffffffffffffffffffffffffffffffffffffffffffffffffffffffffffffffffffffffffffffffffffffffffffffffffffffffffffff
@cB01~tA01_GU182351.1_95875_95684_1_0_0_0_0:0:0_0:0:0_63/2
CAGAGGGACAGAGAAGAGTGAGGGAGACAGATGGAAGGACCTGCACCAGGAGTTATGGGCACAGAAAAGAACATGAAGACACAGAGAGGAAGGAGAGAGATAAGACACCAGGAAGGGGAAGCCTCACTCAATCCAGGTGCCATGGATGGG
+
ffffffffffffffffffffffffffffffffffffffffffffffffffffffffffffffffffffffffffffffffffffffffffffffffffffffffffffffffffffffffffffffffffffffffffffffffffffff
@cB01~tA01_GU182351.1_89345_89485_0_1_0_0_0:0:0_0:0:0_64/2
AGCTATTCGCTGTTCTGTTCCCTGCAGGCTCTTGGTCCATTACAGCAGCATGTGTAGGAGACGGAAGTCAACAAAAGAGCTCGGAGGGCACTTCTGGGTCCTCATTTCATAAGCAGATACCAACAAACAGGGGGAGGCCATAGGAGCCTG
+
ffffffffffffffffffffffffffffffffffffffffffffffffffffffffffffffffffffffffffffffffffffffffffffffffffffffffffffffffffffffffffffffffffffffffffffffffffffff
@cB01~tA01_GU182351.1_65307_65387_0_1_0_0_2:0:0_0:0:0_65/2
TGTTTATGTCTTTGCTTTTTGGTGTTCCTGATTTTTCTCTGTGCCTCTCAGTGATCCTTTCATATGTGGGGTTATTTGGAATGTGAGCCTCAGAATCCAGTCTGGAGACTACAAGTTCACACAGCATACAGGGGTTGGTGTTCTGGGGCC
+
ffffffffffffffffffffffffffffffffffffffffffffffffffffffffffffffffffffffffffffffffffffffffffffffffffffffffffffffffffffffffffffffffffffffffffffffffffffff
@cB01~tA01_GU182351.1_151966_151802_1_0_0_0_1:0:0_0:0:0_66/2
TGCTTGTCCGAAAGAGATGCTGTAAGTGGTTACCTGTCAATCAAGAAATGCAAGACAATTCATATAGAGAATCTGCTATGATTAGCTTCTTACTGGTGTCTCCTCTTCTTCCAGGTAACCCCAGACACCTGCACGTTCTGATTGGGACCT
+
ffffffffffffffffffffffffffffffffffffffffffffffffffffffffffffffffffffffffffffffffffffffffffffffffffffffffffffffffffffffffffffffffffffffffffffffffffffff
@cB01~tA01_GU182351.1_28527_28383_1_0_0_0_1:0:0_0:0:0_67/2
TTTGACATAAGAGAATTCTACTTCGCTTTTTTTATCTTGATTTCACTTTTGTTTCCTTTTCTTGGAGAATGCAAGTTGTTTGACTCAAGAATGCCGTGGATGTAGAAATCCTAAAGCACAGTCGCTGTGTATCAATCCCAGTGCAGTCTT
+
ffffffffffffffffffffffffffffffffffffffffffffffffffffffffffffffffffffffffffffffffffffffffffffffffffffffffffffffffffffffffffffffffffffffffffffffffffffff
@cB01~tA01_GU182351.1_175075_174856_1_0_0_0_0:0:0_0:0:0_68/2
GTGGTGGGCACGAGTAATCCAACGACTGGGGAGGCTGAGGCAAGAGAATCACTTGAACCAGGGAGGCAGAGGTTGCAGTGAGCCAAGACAACACCACTGCACTCCAGCCTGGGTGAAAAAGTGACTGTCTCAAAAATAAATTAATTAATC
+
ffffffffffffffffffffffffffffffffffffffffffffffffffffffffffffffffffffffffffffffffffffffffffffffffffffffffffffffffffffffffffffffffffffffffffffffffffffff
@cB01~tA01_GU182351.1_60272_60086_1_0_0_0_0:0:0_0:0:0_69/2
CATTATGTTACTGGATATTTCTGTAAAATTTAAAATGAGGGAGGGACAGAGACAGAGAGAGAGCAAACTCCAGAGTTGGGACTCTGGAATCTTGGGTCATGAGACAAATTATAGATAAAACTATAAAAATCCAGAATTTACATGTGTGGT
+
ffffffffffffffffffffffffffffffffffffffffffffffffffffffffffffffffffffffffffffffffffffffffffffffffffffffffffffffffffffffffffffffffffffffffffffffffffffff
@cB01~tA01_GU182351.1_7434_7257_1_0_0_0_0:0:0_0:0:0_6a/2
AGATAGAAATATGCAGAAAGTTATGAGCAAGACAGAAAGTGAGAGACTCAGAATTAAAGAAAGAGGAAGATCAAGTCAACCAGTCCAAGGAGGGTCAGAGAGAATAAAATGGTACAAAAAAAGAAAACATAGCTAGGGATGGAGAAGTGA
+
ffffffffffffffffffffffffffffffffffffffffffffffffffffffffffffffffffffffffffffffffffffffffffffffffffffffffffffffffffffffffffffffffffffffffffffffffffffff
@cB01~tA01_GU182351.1_122301_122130_1_0_0_0_0:0:0_0:0:0_6b/2
TCTAGAGGGAAAGGAACAAAGTTGGAAGCATCACATTACCTAAACACAAACTACATTACAAAATTACAGTAATTAAAACAACACAGTACTTGCATAAAAACAGACACATAGACCAATGGAAGTGATTCATAGCCCAGGAAAAAAATGCAT
+
ffffffffffffffffffffffffffffffffffffffffffffffffffffffffffffffffffffffffffffffffffffffffffffffffffffffffffffffffffffffffffffffffffffffffffffffffffffff
@cB01~tA01_GU182351.1_28743_28483_1_0_0_0_0:0:0_0:0:0_6c/2
TGTAGAAATCCTAAAGCACAGTCGCTGTGTATCAATCCCAGTGCAGTCTTCCCAGAGAAGACTCTAAACACCTCCTGGACTGCACCTGGGCCTATGCCAATTCCTATCACTCACCGTCACTCCAGGGAGACAGAACACACAGAGAATACA
+
ffffffffffffffffffffffffffffffffffffffffffffffffffffffffffffffffffffffffffffffffffffffffffffffffffffffffffffffffffffffffffffffffffffffffffffffffffffff
@cB01~tA01_GU182351.1_10367_10141_1_0_0_0_1:0:0_0:0:0_6d/2
AGACAGGGACATTTTGGGGGTGGGGCAGCATTCTCCTGCCTTCCACAAATGGTAAACAGGATGCATTTGGCCTCTGCTCTTGGGACGCTGATATTGCAGATGGGTAAATGCGAGGGCAGAGAATGAATGCACAAGGGTACCAATAAATGA
+
ffffffffffffffffffffffffffffffffffffffffffffffffffffffffffffffffffffffffffffffffffffffffffffffffffffffffffffffffffffffffffffffffffffffffffffffffffffff
@cB01~tA01_GU182351.1_83979_83825_1_0_0_0_0:0:0_0:0:0_6e/2
GTAGCTGGTGCTACAGGCGCGCACCACCATGCCAGGCTACTTTTTGTATTTTTAGTAGAGAGGGGGTTTCACCATGTTGGTCAAGCTGGTCTCGAACTCCTGACCACGTGATCCACCCGCATCAGCCTCCCAAAGTGCTGGGATTACAGG
+
ffffffffffffffffffffffffffffffffffffffffffffffffffffffffffffffffffffffffffffffffffffffffffffffffffffffffffffffffffffffffffffffffffffffffffffffffffffff
@cB01~tA01_GU182351.1_144329_144141_1_0_0_0_0:0:0_0:0:0_6f/2
CTCAGCCCAGCCGGGCCCCAAGGTTCAGGCAGGAGAGAGCGTGACCTTGTCCTGTAGCTCCCGGAGCTCCTATGACATGTACCATCTATCCAGGGAGGGGGGAGCCCATGAACGTAGGCTCCCTGCAGTGCGCAAGGTCAACAGAACATT
+
ffffffffffffffffffffffffffffffffffffffffffffffffffffffffffffffffffffffffffffffffffffffffffffffffffffffffffffffffffffffffffffffffffffffffffffffffffffff
@cB01~tA01_GU182351.1_27111_26868_1_0_0_0_0:0:0_0:0:0_70/2
TATGATTTTGGGTGACAGAGAAGATCTCACTAATCAGATATTTGTGACATTAATGAAAAACACGGATTGAACCCCTGAAAGATTGGCGGAAGGATTTTCCACACACAGCTGTCAGCCGTGAAGGCAGAAAGCTGAAAACAATCTGATGTG
+
ffffffffffffffffffffffffffffffffffffffffffffffffffffffffffffffffffffffffffffffffffffffffffffffffffffffffffffffffffffffffffffffffffffffffffffffffffffff
@cB01~tA01_GU182351.1_58386_58558_0_1_0_0_0:0:0_0:0:0_71/2
CTGACAGAAGGCTGGAAAATAGTCTGAGGAAAGGTGAAACAGCATGAGGGAAGGTGGAACAGCACGTGTCTCAGTGCCATGTTAAGAGGGAGCCTCTTGTATGTCTGGAATTGTGAGTTCCTCAGTGTGATTGCAGCCTCAAGTAGACTA
+
ffffffffffffffffffffffffffffffffffffffffffffffffffffffffffffffffffffffffffffffffffffffffffffffffffffffffffffffffffffffffffffffffffffffffffffffffffffff
@cB01~tA01_GU182351.1_98569_98674_0_1_0_0_0:0:0_2:0:0_72/2
GAAAGGGTGGAGGGTAAAAAAAATGTATATATATATATGTATATAAACGTATTTATGACCACTAGACTTTACACTTAAAAATGGTAAATGTGGCTGGGCGCGGTGGCCCATGCCTGTAATCCCAGCACTTTGGGAGGCAGATGCGGGTGG
+
ffffffffffffffffffffffffffffffffffffffffffffffffffffffffffffffffffffffffffffffffffffffffffffffffffffffffffffffffffffffffffffffffffffffffffffffffffffff
@cB01~tA01_GU182351.1_159108_159251_0_1_0_0_0:0:0_1:0:0_73/2
GCTTTCTCTCTGTGTCTTCATGTTCTTTTCTGTGCCCATAACTCCTGGTGCAGGTCCTTCCATCTGTCTCCCTCCCTCTTCTCTGTCTCTCTGTCTCTAGTAGCTGTGGTTCCCTTCCCACTGGGCTCAGCCTCATCTCTTGGGCTGTTG
+
ffffffffffffffffffffffffffffffffffffffffffffffffffffffffffffffffffffffffffffffffffffffffffffffffffffffffffffffffffffffffffffffffffffffffffffffffffffff
@cB01~tA01_GU182351.1_22809_22942_0_1_0_0_1:0:0_0:0:0_74/2
AGAGAGAATGTAGTACATACGCACAGTGGAGACTACTCATCCATAGAAAGAATAACATCCTGATATTTGCAGCCACATGGATGGAACTGGAAGTCATTACAAAGATTCCCATTTCTCACCCATATACAGAGCTAAAAGGTGGATCTCATG
+
ffffffffffffffffffffffffffffffffffffffffffffffffffffffffffffffffffffffffffffffffffffffffffffffffffffffffffffffffffffffffffffffffffffffffffffffffffffff
@rand_0_0_0_0_1_1_0:0:0_0:0:0_75/2
GACTATCACACTACCTCATCGCTACTGTGACCGCCTCTAGGTTCATTTACTTACGCCAGACTGGGGTGAGCATGAGTTTCGGAATAATTCAAAAGCGAATAGCCTTGTAGAGCCTATAGTTGAGTCCGATCCAGTCCACGCAAAGGGCTA
+
ffffffffffffffffffffffffffffffffffffffffffffffffffffffffffffffffffffffffffffffffffffffffffffffffffffffffffffffffffffffffffffffffffffffffffffffffffffff
@cB01~tA01_GU182351.1_9880_10072_0_1_0_0_0:0:0_0:0:0_76/2
AAGAGCAGAGGCCAAATGCATCCTGTTTACCATTTGTGGAAGGCAGGAGAATGCTGCCCCACCCCCAAAATGTCCCTGTCTTAGCCTCCATAGCTTGTGAATATGTTATTTTACAGGAAAGGAGGAATGAAGATTGCAGATGGCATTACG
+
ffffffffffffffffffffffffffffffffffffffffffffffffffffffffffffffffffffffffffffffffffffffffffffffffffffffffffffffffffffffffffffffffffffffffffffffffffffff
@cB01~tA01_GU182351.1_113667_113514_1_0_0_0_0:0:0_0:0:0_77/2
TCCATCCCAGGAGATGAGAAGAGGCTCTTCTCATTGGTCAGTGGATCCCTGAGGGGACAGAGGCTCAGCACTGAAGGCTGAGAAGGATCTGCCACTTCGCTCAGTGGCCTCAAGCCAGACATCTTCCCTACAGACTTGCAGTGATTCTCC
+
ffffffffffffffffffffffffffffffffffffffffffffffffffffffffffffffffffffffffffffffffffffffffffffffffffffffffffffffffffffffffffffffffffffffffffffffffffffff
@cB01~tA01_GU182351.1_12261_12192_1_0_0_0_1:0:0_0:0:0_78/2
TGATTTAAGTCAGTTCTACTTCACTTTTTTTATCTTGATTTCATTTTTTCTTTCTTTTCTTGGAGAATGTAATTTTTTTGAGTCAAGAGGGTTGTGGTGGTAGAAACTGTAAAGCACATTCGCTGTGTATCAATCCCAATCCAGTCTTCC
+
ffffffffffffffffffffffffffffffffffffffffffffffffffffffffffffffffffffffffffffffffffffffffffffffffffffffffffffffffffffffffffffffffffffffffffffffffffffff
@cB01~tA01_GU182351.1_133333_133452_0_1_0_0_0:0:0_0:0:0_79/2
TGCCAAGTATTGATTTACATGTAGGAAAAATAAATCTCAGAAAGAAATCAATGAAGTGAAGATTAAACAATTAGGAAAAATCAAACCAGGCAAGCCCTCCCTGCAAATTACTCTACCTCACAAACACATCTTTTGTCCATCTTTCATTCA
+
ffffffffffffffffffffffffffffffffffffffffffffffffffffffffffffffffffffffffffffffffffffffffffffffffffffffffffffffffffffffffffffffffffffffffffffffffffffff
@cB01~tA01_GU182351.1_93732_93651_1_0_0_0_0:0:0_0:0:0_7a/2
GTGGTGGGGAAGTGGTAGGAACAGCAGATCCTCTGAGGACAAAGGTGTTACTCACACACTTCAGCGTTTCCATGACGGTAGGGGCTGCAGTGTGGCTGCTGTCATTCTACCAGAAGAGGTGGGAAAACCACAGCCATGGCCCTGACATTC
+
ffffffffffffffffffffffffffffffffffffffffffffffffffffffffffffffffffffffffffffffffffffffffffffffffffffffffffffffffffffffffffffffffffffffffffffffffffffff
@cB01~tA01_GU182351.1_155806_155692_1_0_0_0_0:0:0_0:0:0_7b/2
GGACTGGAGTGGAGATATGGGCCTGGAGTGGAGTTATGGGCCTGGAGTGAAGTTATGGGCCTGGAGGTGGAGATATGGGCCTGGAGTGGAGATATGAGCCTGGAGTGGAGATATGGTCCTGGAGTGGAGATATGGGCCTGGAGTGGAGAT
+
ffffffffffffffffffffffffffffffffffffffffffffffffffffffffffffffffffffffffffffffffffffffffffffffffffffffffffffffffffffffffffffffffffffffffffffffffffffff
@cB01~tA01_GU182351.1_55556_55611_0_1_0_0_0:0:0_0:0:0_7c/2
TGTCAGTGTCCTAAGAGCAGAGGCCAAATGCATCGTGTTTACCATTTGTGGAAGGCAGGAGAATGCTGGCCCACCCCCAAAATGTCCCTGTCCTAGCCTCCATAGCTTGTGAATATGTTATTTTACATGAAAGGAGGAATAAAGATTGCA
+
ffffffffffffffffffffffffffffffffffffffffffffffffffffffffffffffffffffffffffffffffffffffffffffffffffffffffffffffffffffffffffffffffffffffffffffffffffffff
@cB01~tA01_GU182351.1_74528_74653_0_1_0_0_0:0:0_0:0:0_7d/2
AGGAGCACCTACCTCCCTGTTCACTGTTCTGTTCCCCGCAGGCCCTTGGTCCATTACAGATGCATCTGTAGAAGATGGAAGTCAACAAAACAGCTCGGAGGGCACTTCTGGGTCCTCATTTCATAAGCAGATACCAACAAACAGGGGGAG
+
ffffffffffffffffffffffffffffffffffffffffffffffffffffffffffffffffffffffffffffffffffffffffffffffffffffffffffffffffffffffffffffffffffffffffffffffffffffff
@cB01~tA01_GU182351.1_150831_150955_0_1_0_0_0:0:0_0:0:0_7e/2
TCCACATGTCTCGAGCAGCTTTTCTGAGCCTTGGGGAACTGGCTCACATTGAAATGTAGGCTTCTGTTGTCACTCGCTGCTTATCTGTTAGTAATGAACCTGCCTATGTAACGTATTCTCTGTGTGTTCTGTCTCCCTGGAGTGACGGTG
+
ffffffffffffffffffffffffffffffffffffffffffffffffffffffffffffffffffffffffffffffffffffffffffffffffffffffffffffffffffffffffffffffffffffffffffffffffffffff
@cB01~tA01_GU182351.1_101099_100944_1_0_0_0_0:0:0_0:0:0_7f/2
AGGTAGTGTGATGCTCCTGTTTTCTCTTTATACCTTGAAGTCTCAAGACAGTGGGTGTCACATAAAAAAATTATGGAAAAAAGGATCCCAGGACTCCCAGGGCCCAATATTAGATAACAGAGTGTTGGCCATGAACCATCCTCAAAGATT
+
ffffffffffffffffffffffffffffffffffffffffffffffffffffffffffffffffffffffffffffffffffffffffffffffffffffffffffffffffffffffffffffffffffffffffffffffffffffff
@cB01~tA01_GU182351.1_74825_74681_1_0_0_0_0:0:0_1:0:0_80/2
GAAATGAGGACCCAGAAGTGCCCTCCGAGCTGTTTTGTTGACTTCCATCTTCTACAGATGCATCTGTAATGGACCAAGGGCCTGCGGGGAACAGAACAGTCAACAGGGAGGTAGGTGCTCCTCGGCCCAGCCTCGTGGCTAGTCTTATTC
+
ffffffffffffffffffffffffffffffffffffffffffffffffffffffffffffffffffffffffffffffffffffffffffffffffffffffffffffffffffffffffffffffffffffffffffffffffffffff
@cB01~tA01_GU182351.1_20182_20325_0_1_0_0_0:0:0_0:0:0_81/2
CCCTGTATGGCCCCTGTGTCTGTCCTCCGTTATGACACCTGGTCTGTACTTGTGTCTCCTGTTTCTCTGTCTCTGTTGGTACAAACCTCAGCAAGTCAGTCTCTCTCCATAAGAATACCAAGCTCATCTTCCTTACAACTACCTGGGGGT
+
ffffffffffffffffffffffffffffffffffffffffffffffffffffffffffffffffffffffffffffffffffffffffffffffffffffffffffffffffffffffffffffffffffffffffffffffffffffff
@cB01~tA01_GU182351.1_104669_104906_0_1_0_0_0:0:0_0:0:0_82/2
CCCTTGCTCCCTCTCTTGCCGTGTGATCTCTGTGGTCTCTGCACAGACAGACCCTCCTTCCCTTCTGCCAGAGTGGGAGCAGCCTGAGGCCGTCACGAGAAATAGATGCTGGTGCCATGCTTCCAGTACAGCCTGCAGAACGGTGAGACA
+
ffffffffffffffffffffffffffffffffffffffffffffffffffffffffffffffffffffffffffffffffffffffffffffffffffffffffffffffffffffffffffffffffffffffffffffffffffffff
@cB01~tA01_GU182351.1_23226_23162_1_0_0_0_0:0:0_0:0:0_83/2
TCATACGAGTGCAGATATCACTTCGATATATTGATTTACTTTCCTTTGGATATAAACCCAGTAGTGAAATTGCTGGATACTATGAAAGTTCTCTTTTTAGTTTTTCGTTTGTTGTTTTGTTTTTGTTTTTGAGACAGTTTCCCTCTGTGC
+
ffffffffffffffffffffffffffffffffffffffffffffffffffffffffffffffffffffffffffffffffffffffffffffffffffffffffffffffffffffffffffffffffffffffffffffffffffffff
@cB01~tA01_GU182351.1_116731_116558_1_0_0_0_0:0:0_0:0:0_84/2
ATTTCGTTGTGTATACACGCATCCTTTTTTTAATCCAATCATTCATTCACAGACACTTAGATTGATTTCATATCTTTGCTATTGCAAACAGTGCTGCAATAAACATACAGGTGCAGATATTTTTTGAGTAGATACCCAGCAGCGGGACCC
+
ffffffffffffffffffffffffffffffffffffffffffffffffffffffffffffffffffffffffffffffffffffffffffffffffffffffffffffffffffffffffffffffffffffffffffffffffffffff
@cB01~tA01_GU182351.1_5637_5897_0_1_0_0_0:0:0_0:0:0_85/2
AGGGTGAGAGGCAGGTCTGTATTCTCTCACCTACGACCACGATGTCCAGAGGGTCACTGGGAGCCGACAACTCATAGGGTAAGTGAGTGACAGAACCAAAGCATCTGTAGGTCCCTGCAAGGGCAGGTGTCATGGGACCCATGGAATAGT
+
ffffffffffffffffffffffffffffffffffffffffffffffffffffffffffffffffffffffffffffffffffffffffffffffffffffffffffffffffffffffffffffffffffffffffffffffffffffff
@cB01~tA01_GU182351.1_164495_164326_1_0_0_0_0:0:0_1:0:0_86/2
TACTACTCAGGAGTTTGAGGCAAGAGAATTGATTGAACCCAGGAGGCTGAGGTTGCAGTGAACCGAGATTGCACCTCTGCACTCCAGCCTGGGTGACAGAGCGAGACTCCATCTCAAAAGAAATAATAAAAAAAATTGGATGTAAATGCA
+
ffffffffffffffffffffffffffffffffffffffffffffffffffffffffffffffffffffffffffffffffffffffffffffffffffffffffffffffffffffffffffffffffffffffffffffffffffffff
@cB01~tA01_GU182351.1_86585_86781_0_1_0_0_0:0:0_0:0:0_87/2
TGTTAAGGCAAAGCTCTTGCTCTGCTGAGTCAGCCAGGGTTGCTTCATGACCAACAGTAATTCATTCCTGGGCAAGTGGAACTTCTCTAAAACACCTCGCCCTCATCAAATGTTCCCTACCCTTCCCTCTCTCAAGCCCCCAGGAATTTA
+
ffffffffffffffffffffffffffffffffffffffffffffffffffffffffffffffffffffffffffffffffffffffffffffffffffffffffffffffffffffffffffffffffffffffffffffffffffffff
@cB01~tA01_GU182351.1_67140_67364_0_1_0_0_1:0:0_0:0:0_88/2
AAAAAAAATGTATATATATATATATATATAAATGTATTTATGACCACTAGACTTTACACTTAAAAATGGTAAATGTGGCTGGGCGTGGTGGCTCATGCCTGTAATCCCAGCACTTTGGGAGGCAGATGCGGGTGGATCACGTGGTCAGGA
+
ffffffffffffffffffffffffffffffffffffffffffffffffffffffffffffffffffffffffffffffffffffffffffffffffffffffffffffffffffffffffffffffffffffffffffffffffffffff
@cB01~tA01_GU182351.1_144135_143998_1_0_0_0_0:0:0_0:0:0_89/2
GGGTGAGAGAGAGAGAGAGAGCATTAGGTCATAGAGCAGGGGAGTGAGTTCTCAGCTCAGGTATGAGGGGAGCTATGACAAGGAAGAACCTCCCTGAGGAAACTGCCTCTTCTCCTTCCAGGTCCATATGAGAAACCTTCTCTCTCAGCC
+
ffffffffffffffffffffffffffffffffffffffffffffffffffffffffffffffffffffffffffffffffffffffffffffffffffffffffffffffffffffffffffffffffffffffffffffffffffffff
@cB01~tA01_GU182351.1_56805_56653_1_0_0_0_1:0:0_0:0:0_8a/2
TTTAGACACTAAATGAATGAAGTAGATGGGTATAAGATATGTCTGTGAGGTAGAATCATTTGTAGGGAGGTCTTGCTGGATTTGATAATGCCTACTTATTTAATTTTGAATATATTAATTTCTTTCTGAGATTTATTTTTCCTACATGTA
+
ffffffffffffffffffffffffffffffffffffffffffffffffffffffffffffffffffffffffffffffffffffffffffffffffffffffffffffffffffffffffffffffffffffffffffffffffffffff
@cB01~tA01_GU182351.1_144011_144118_0_1_0_0_1:0:0_0:0:0_8b/2
TGCAGGGAGCCTACGTTCATGGGCTCCCCCCTCCCTGGATAGATGGTACATGTCATAGGAGCTCCGGGAGCTACAGGACAAGGTCACGCTCTCTCCTGCCTGAACCTTGGGGCCCGGCTGGGCTGAGAGAGAAGGTTTCTCATATGGACC
+
ffffffffffffffffffffffffffffffffffffffffffffffffffffffffffffffffffffffffffffffffffffffffffffffffffffffffffffffffffffffffffffffffffffffffffffffffffffff
@rand_0_0_0_0_1_1_0:0:0_0:0:0_8c/2
GAGGTAAGACATCATAACCAATGGGTCTCCAAACCAGTTTGTGAGGCACTGATGCCTCTCGTACAGTCCTAATCAACATGCTTCGTCGTCACATACGGGATCGTCCGCACTTATTGGCCTATTCTCGACCCGTACTACCGAACTAGCTCT
+
ffffffffffffffffffffffffffffffffffffffffffffffffffffffffffffffffffffffffffffffffffffffffffffffffffffffffffffffffffffffffffffffffffffffffffffffffffffff
@cB01~tA01_GU182351.1_118941_119062_0_1_0_0_0:0:0_0:0:0_8d/2
TTTCCATGTGGGCCAGGCCCCTCTCTCCCCAGAAGCTCTGAAATGGAGCTATTTCCCCATCTCACCTTCATAAAATTCTTCCTGTCCAGAACCCCTCTTCTCCCTATATCATCATGAGCACCTTCAGAAGTCTTTTGCCACAGAAAGAAA
+
ffffffffffffffffffffffffffffffffffffffffffffffffffffffffffffffffffffffffffffffffffffffffffffffffffffffffffffffffffffffffffffffffffffffffffffffffffffff
@cB01~tA01_GU182351.1_29456_29269_1_0_0_0_0:0:0_0:0:0_8e/2
TGACCCAAACACCTCTGAAGAGGCCCAACCTCCCACAATGGGGGTGAAATTTCAATGTGAGGTTTGAAGGGGTCAAACATCTCAACTAAAGTAGTTGTATCCTCAGCACGTTCTATGGTTACTATGAGAGCTATAATTGAGAAAGCAGGG
+
ffffffffffffffffffffffffffffffffffffffffffffffffffffffffffffffffffffffffffffffffffffffffffffffffffffffffffffffffffffffffffffffffffffffffffffffffffffff
@cB01~tA01_GU182351.1_4355_4412_0_1_0_0_0:0:0_0:0:0_8f/2
CCCCTTTACCCCAAATACAGTCTGGGCCTGGATGATTGGACCCTGATGGACACCCCCACCAGAAGCTCTGGGATTCAGGAGGTGGGACAGTGAGAAGCCCAGACAGAAAGCCTCTGACCTGTGACCATGATCACCACAGGGTTGCTGGGT
+
ffffffffffffffffffffffffffffffffffffffffffffffffffffffffffffffffffffffffffffffffffffffffffffffffffffffffffffffffffffffffffffffffffffffffffffffffffffff
@rand_0_0_0_0_1_1_0:0:0_0:0:0_90/2
ATAGTCGAAATATGCACACCGTATCTCACTACTGGTCTAGCGGACAGAATTGCCCCCTTTCGTGGGCCCATTCGTTGAGGCATCACCATAATCTGACCAACGTGCCTGAATGTGCGCAGTTAACGACCCCGACGGTGTTATAAGATGTTA
+
ffffffffffffffffffffffffffffffffffffffffffffffffffffffffffffffffffffffffffffffffffffffffffffffffffffffffffffffffffffffffffffffffffffffffffffffffffffff
@cB01~tA01_GU182351.1_6184_6077_1_0_0_0_0:0:0_2:0:0_91/2
TGGAAGCCCCAGGTGGTCATGAGAAAGATGAGTGTGGGGTTCCTATGGAGAGAAAGTGACTTGGTGAGGTCCGTACCAACAAAGGCAGAGAAACAGGAGACACAAGTACAGACCTCATGTCATAACATAGAAGCCAGACACAGGGGCCAT
+
ffffffffffffffffffffffffffffffffffffffffffffffffffffffffffffffffffffffffffffffffffffffffffffffffffffffffffffffffffffffffffffffffffffffffffffffffffffff
@cB01~tA01_GU182351.1_148407_148378_1_0_0_0_0:0:0_1:0:0_92/2
GCTCCTGGTCCCCTTCCTCCTTCCTCAAAGCCCACAAAGACTGGTCACATCTCACATGGCATCACTCAGACCCTTCTTCCTTACCACACCTCTTTCTCTGAATGCTGCTCTCCCTTCTTCCTTATCTTTTGAAAACTTGGGGTTTCTATT
+
ffffffffffffffffffffffffffffffffffffffffffffffffffffffffffffffffffffffffffffffffffffffffffffffffffffffffffffffffffffffffffffffffffffffffffffffffffffff
@cB01~tA01_GU182351.1_156448_156265_1_0_0_0_0:0:0_0:0:0_93/2
TATGGGCCTGGAGTGGAGATATGGGCGTGGAGTGGAGATATGGCCCTGGAGTGGAGACATGGGCATGGGGTGGAGATATGGGGCCTGGTGTGTAGATATGGGGCCTGGAGTGGAGATATGGCCCTGGAGTGGAGATATGGGCCTGGAGTG
+
ffffffffffffffffffffffffffffffffffffffffffffffffffffffffffffffffffffffffffffffffffffffffffffffffffffffffffffffffffffffffffffffffffffffffffffffffffffff
@cB01~tA01_GU182351.1_151754_151676_1_0_0_0_1:0:0_1:0:0_94/2
TTCAATGTGAGGTTTGAAGGGGTCAAACATCTCAACTAAAGTAGTTGTATCCTAAGCACGTTCCATGGTTACTATGAGAGCTATAACTGAGAAAGCAGGAGGAAGCTAGGTCTCCCGCCATCTGGGTGCTTGTCCGAAAGAGATGCTGTA
+
ffffffffffffffffffffffffffffffffffffffffffffffffffffffffffffffffffffffffffffffffffffffffffffffffffffffffffffffffffffffffffffffffffffffffffffffffffffff
@cB01~tA01_GU182351.1_44641_44537_1_0_0_0_0:0:0_0:0:0_95/2
TGAGTCCAGATCTTGGAATCAGAGATCAGCGACAGCACTAGCTCCTGCTCCCCTTTCCTACTAATTCACAGGAGGACAGGTGGTATTGAAGCAATAGATGGCCGAGGGGGTGGTCCTTCCCCCAGCCTCTCGGGTAGAACAGCAGCCTAA
+
ffffffffffffffffffffffffffffffffffffffffffffffffffffffffffffffffffffffffffffffffffffffffffffffffffffffffffffffffffffffffffffffffffffffffffffffffffffff
@cB01~tA01_GU182351.1_31623_31830_0_1_0_0_0:0:0_0:0:0_96/2
TATCTTGTTGTTGTAAATTTTTTATGCTTTATTTTTAAGATTGACAAATAAAAATTATATACCATGGTCCTTCACTATACCTGGGTGATTGGTTCCAGGATCCCCATTCAGATACCAAAATCTGCAGATGCTCAAGCCCCTTGCATGAAA
+
ffffffffffffffffffffffffffffffffffffffffffffffffffffffffffffffffffffffffffffffffffffffffffffffffffffffffffffffffffffffffffffffffffffffffffffffffffffff
@cB01~tA01_GU182351.1_164099_164224_0_1_0_0_0:0:0_0:0:0_97/2
AGCCTCCTGGGTTCAATCAATTCTCTTGCCTCAAACTCCTGAGTAGTAGTATTACAGGTGCTGACCACCATGCTCAGCTAATTTTTATATTTTTAGTGGAGACGATGTTTCATCACGTCGGCCAGAGTAATCTTGTACTCCTGTCCTCAG
+
ffffffffffffffffffffffffffffffffffffffffffffffffffffffffffffffffffffffffffffffffffffffffffffffffffffffffffffffffffffffffffffffffffffffffffffffffffffff
@cB01~tA01_GU182351.1_148588_148673_0_1_0_0_0:0:0_0:0:0_98/2
ATTGGTCCACTTGTGCATTCATTTTCTGCCCTCCCATTTAACCATCTGCAATATCAGTGTCCCAAGAGCAGAGGCCAAATGCATCTTGTTCACCGTTCGTGGAAGGCAGGAGAATGCTGTCCCACCCCAAAATGTCCCTGTCCTGGCCTC
+
ffffffffffffffffffffffffffffffffffffffffffffffffffffffffffffffffffffffffffffffffffffffffffffffffffffffffffffffffffffffffffffffffffffffffffffffffffffff
@cB01~tA01_GU182351.1_42508_42624_0_1_0_0_1:0:0_0:0:0_99/2
GCCAAATGCATCTTGTTCACTGTTTGTGGAAGGCAGGAGAATGCTGTCCCACCCCAAAATGTCCCTGTCCTAGCCTCCATACCTTGTGAATATGTTATTTTACATGGAAAGGAGGAATGAAGATTGTAGATGGAATTACGGTTGCTAATC
+
ffffffffffffffffffffffffffffffffffffffffffffffffffffffffffffffffffffffffffffffffffffffffffffffffffffffffffffffffffffffffffffffffffffffffffffffffffffff
@cB01~tA01_GU182351.1_157350_157535_0_1_0_0_0:0:0_1:0:0_9a/2
TCCACATTTCTATGGCTGCTATCACACCTTGGTGCCTAGGGCTAAAGGAAGGACCCATCCCACAAAGACAAGGTGTCTCCGTACAACAAAAGTGTCAGCTGAGAACTTTGAGCAAGTGCTGAGTACGAGACTCCTACTAGATTTTAATAC
+
ffffffffffffffffffffffffffffffffffffffffffffffffffffffffffffffffffffffffffffffffffffffffffffffffffffffffffffffffffffffffffffffffffffffffffffffffffffff
@cB01~tA01_GU182351.1_46064_46190_0_1_0_0_0:0:0_0:0:0_9b/2
TCAAGGACCCATCCCATGAATAGCTCTGAGTTCCCATCCCATTGATTCTGTCTCCCACTTTCTGCCTGTCATGGAACCTTCTCCTGGATGTGAGTGGCTGCAGGGGACATGAGGATACAGTTCAGAATCAGGCAACGGTCTGTGAGTTGA
+
ffffffffffffffffffffffffffffffffffffffffffffffffffffffffffffffffffffffffffffffffffffffffffffffffffffffffffffffffffffffffffffffffffffffffffffffffffffff
@cB01~tA01_GU182351.1_72126_71920_1_0_0_0_0:0:0_0:0:0_9c/2
AACTGGGTGAAGCAGATGGATATAAGCTATGCTTGTGAGGTGGAATCATTGGCTGGAAAGGCTTGCTGGGTATGATTTTCCTAGTTGTCTAATCCTCGCTTAATTTCTTTCTGAGCTTTATTCCTACTACACATAAATCAATACCTGGCA
+
ffffffffffffffffffffffffffffffffffffffffffffffffffffffffffffffffffffffffffffffffffffffffffffffffffffffffffffffffffffffffffffffffffffffffffffffffffffff
@cB01~tA01_GU182351.1_143353_143198_1_0_0_0_0:0:0_0:0:0_9d/2
AAAAAGCAAAGACATAAACACACACAAAATGAGCCAGAAGAAGGAGATTAAGAGATTCACAGACACATAAAAAGAAAGAAAAGAGGGCAGAGTGGAGAGAATGATGGAAAGGAGGAGAGAAAAGCCCCAAAATCAGAACCCTGAGGGAGG
+
ffffffffffffffffffffffffffffffffffffffffffffffffffffffffffffffffffffffffffffffffffffffffffffffffffffffffffffffffffffffffffffffffffffffffffffffffffffff
@cB01~tA01_GU182351.1_97173_97005_1_0_0_0_0:0:0_0:0:0_9e/2
CCAAAGAGAACTAGAGAGACCGAGAGGCAGAGCAAGACAGATGATAGATGGATAGATATAGATAGATGATAAATAGGTAGATGATAGATAATAGGTTATAGATACATAGATGATGATTGATTGATTCATTAATAGATGAGACATAGAGAT
+
ffffffffffffffffffffffffffffffffffffffffffffffffffffffffffffffffffffffffffffffffffffffffffffffffffffffffffffffffffffffffffffffffffffffffffffffffffffff
@cB01~tA01_GU182351.1_52819_52974_0_1_0_0_0:0:0_0:0:0_9f/2
GTGGCCTGATCTCAGCTCAGTGCAACCTCTGCCTCCTGGGCTTACGTACTTCTCCTGCCTCAGCCTCCCATGTAGCTAGGAATACAGGTGCATGCCAGCATGCCCAGCCAATTTTTCTTGTCTGTTTAGTAAAGATGAATTTCCCTCATG
+
ffffffffffffffffffffffffffffffffffffffffffffffffffffffffffffffffffffffffffffffffffffffffffffffffffffffffffffffffffffffffffffffffffffffffffffffffffffff
@cB01~tA01_GU182351.1_98510_98390_1_0_0_0_0:0:0_0:0:0_a0/2
TGAAGAAATATTTATTGAGGATAAATATACCTATATAGCTTACCACTTTTAACATTTTTTTTTGAGGTGGAGTCTAGCTGTGTCCCCTATGCTGGAGTGCAGTGGCACAATCTCAGCTCACTGCAACCTCCACCTCCTGGGTTCAAGCGA
+
ffffffffffffffffffffffffffffffffffffffffffffffffffffffffffffffffffffffffffffffffffffffffffffffffffffffffffffffffffffffffffffffffffffffffffffffffffffff
@cB01~tA01_GU182351.1_175406_175282_1_0_0_0_0:0:0_0:0:0_a1/2
AGATTGATTCAGGCTGCTGAGAGCCTGGACATGCAGCCTGTCCTCTTCCACCCCCACATAGACAGCAGGAAAGAGACTAGTGGGAAAGAGATACAACAGCCCAAGAGATGAGGCTCTCTTCACAGTGGGAAGGGAGTCAGGGGCTACTGG
+
ffffffffffffffffffffffffffffffffffffffffffffffffffffffffffffffffffffffffffffffffffffffffffffffffffffffffffffffffffffffffffffffffffffffffffffffffffffff
@cB01~tA01_GU182351.1_86858_86930_0_1_0_0_0:0:0_1:0:0_a2/2
GGCCAGGCTGGTCTGGAACTCCTGACTTCAAGTGATCCACCCGCCTTGGCCTCCTGCAGTGCTGGGAATTGCCTTTTCCGCGGCCTGAGCATGGGGCCGTGGCTGAATGAGTCAGTGAGTCGAAGTGTGCGTGCATGAGCTCCGTTCTCT
+
ffffffffffffffffffffffffffffffffffffffffffffffffffffffffffffffffffffffffffffffffffffffffffffffffffffffffffffffffffffffffffffffffffffffffffffffffffffff
@cB01~tA01_GU182351.1_83671_83769_0_1_0_0_0:0:0_0:0:0_a3/2
CGAGACCAGCTTGACCAACATGGTGAAACCCCCTCTCTACTAAAAATACAAAAAGTAGCCTGGCATGGTGGTGCGCGCCTGTAGCACCAGCTACTCAGGTGGCTGAGGCAAGAGAATCGCTTGAACCCAGGAGGCGGAAGTTGCAGTGAG
+
ffffffffffffffffffffffffffffffffffffffffffffffffffffffffffffffffffffffffffffffffffffffffffffffffffffffffffffffffffffffffffffffffffffffffffffffffffffff
@cB01~tA01_GU182351.1_118616_118419_1_0_0_0_0:0:0_0:0:0_a4/2
AAATAATTTTACTTCCTCTTTTCTAATTTGGATTTTTACTTCTTCCTGTTGCCCAATAGCTCTGACAAGGCTTCCAGTACTATGTTGATAGGAAGTGGTGGATGTCCGTGTCCTTGTCTTGTGCCAGTTCTCAGAGGAGTGCTTTTAACT
+
ffffffffffffffffffffffffffffffffffffffffffffffffffffffffffffffffffffffffffffffffffffffffffffffffffffffffffffffffffffffffffffffffffffffffffffffffffffff
@cB01~tA01_GU182351.1_37137_36883_1_0_0_0_0:0:0_0:0:0_a5/2
ATTTCTGTTTTACCTCCACAAAGTGTTCTCTACCAGGAGAACCCAAGGACACCCATATTTCTGACCTGAGTTGGGCCCTGTGGCCTCAGGCCTTGTGGCACCTACAGGCCATGTTTATTCTGACACCTCTGCCTTCCATGTAATGGAGAG
+
ffffffffffffffffffffffffffffffffffffffffffffffffffffffffffffffffffffffffffffffffffffffffffffffffffffffffffffffffffffffffffffffffffffffffffffffffffffff
@cB01~tA01_GU182351.1_157985_158108_0_1_0_0_0:0:0_0:0:0_a6/2
AAATAGTCACAGACTCCAGGGATTAGAATGCAGTCATCATTGGGGACACTTATTCTTCCCACCACAGCACCCATTTCCCTGTATTCAATCCCCCTTTACCCCAAATACAGTTAGGGCCTGCGTGATGGGACCCTCAAGGACATGCCTACC
+
ffffffffffffffffffffffffffffffffffffffffffffffffffffffffffffffffffffffffffffffffffffffffffffffffffffffffffffffffffffffffffffffffffffffffffffffffffffff
@cB01~tA01_GU182351.1_26152_26265_0_1_0_0_1:0:0_0:0:0_a7/2
GCAGAGGCCAAATGCATCTTGTTCACTGTTTGTGGAAGGCAGGAGAATGCTGTCCCACCCCAAAATGTCCCTGTCCTAGCCTCCATAGCTTGTGAATATCTTATTTTACATGGAAAGGAGGAATGAAGATTGCAGATGGAATTATGGTTG
+
ffffffffffffffffffffffffffffffffffffffffffffffffffffffffffffffffffffffffffffffffffffffffffffffffffffffffffffffffffffffffffffffffffffffffffffffffffffff
@cB01~tA01_GU182351.1_173590_173388_1_0_0_0_0:0:0_1:0:0_a8/2
GAAAGAGAGGGAAGCAGTGCTAGGAGCAGCAGGTCCTCTGAGGACAAAGGTATAACTGACACCCTCCAGCGTTTCCGTGACGGTAGGGGCTGCAGTGTGGCTGCGGTCTTTCTACCAGAAGAGGGGGGAAACCACAGCCATGGCCCTGAC
+
ffffffffffffffffffffffffffffffffffffffffffffffffffffffffffffffffffffffffffffffffffffffffffffffffffffffffffffffffffffffffffffffffffffffffffffffffffffff
@cB01~tA01_GU182351.1_174742_174528_1_0_0_0_1:0:0_0:0:0_a9/2
CAGTGTAGTGGGAGGGAGACACTATCAGCCACTGTGGGCTTTGAAGGTGGAGGAAGGCCACTAGTCACAGAATGCAGGTGGCCTCTAAGGGCTGGAGAAGTCAAGAGAACTGATTCGCTGAGTCTCCAGAGGGAACGCAGCCCTGCAGAT
+
ffffffffffffffffffffffffffffffffffffffffffffffffffffffffffffffffffffffffffffffffffffffffffffffffffffffffffffffffffffffffffffffffffffffffffffffffffffff
@cB01~tA01_GU182351.1_157383_157235_1_0_0_0_0:0:0_0:0:0_aa/2
TTGGACTAGGGTGTTCAAAGCTGGGTTGTGTGGTGGGGAAGTGGTAGGAACAGCAGATCCTCTGAGGACAAAGGTGTTACTCACACACTTCAGCGTTTCCATGACGGTAGGGGCTGCAGTGTGGCTGCTGTCATTCTACCAGAAGAGGTG
+
ffffffffffffffffffffffffffffffffffffffffffffffffffffffffffffffffffffffffffffffffffffffffffffffffffffffffffffffffffffffffffffffffffffffffffffffffffffff
@cB01~tA01_GU182351.1_9217_9071_1_0_0_0_1:0:0_0:0:0_ab/2
TGGAAGTGTCTTTTTACATTTTGTTTTATGGTTTTTGTTTTTGTTTTTGTTTTTTTTAGACAGTTTCACTCTTGTTGCCCAGGCTGGAGTGCAGTGGTGCCATCTGGGCTCACTGCAACCTCCACCTCCAGGATTCAAGAGATTCCCCAG
+
ffffffffffffffffffffffffffffffffffffffffffffffffffffffffffffffffffffffffffffffffffffffffffffffffffffffffffffffffffffffffffffffffffffffffffffffffffffff
@cB01~tA01_GU182351.1_170485_170687_0_1_0_0_0:0:0_0:0:0_ac/2
TATTTATATTATGAAAGATGATATGTTGATATGTGTCCCCGTGGAGATGAGACTAACAAGGCCTATGACTCTACAAATGTTTCATCGTGGAATGACTCTGCCAGCTTTCCAGGTCTGCAGAGAGTAAGAATATCACTTGTTCATGTGATT
+
ffffffffffffffffffffffffffffffffffffffffffffffffffffffffffffffffffffffffffffffffffffffffffffffffffffffffffffffffffffffffffffffffffffffffffffffffffffff
@cB01~tA01_GU182351.1_55920_55804_1_0_0_0_0:0:0_1:0:0_ad/2
GAACCAGTAATGATTGATCCATTGGGAAGCATCCGTGCATGAAATCTATTTACCTATTTATTTATCTATTTATCTATTTATGTATTTATTTATTTGCGGCGAAGTCATTCTCTGTCCCCGGGCTGGAGTGCAGTGGCATGACCTCAGCTC
+
ffffffffffffffffffffffffffffffffffffffffffffffffffffffffffffffffffffffffffffffffffffffffffffffffffffffffffffffffffffffffffffffffffffffffffffffffffffff
@cB01~tA01_GU182351.1_66770_66968_0_1_0_0_0:0:0_0:0:0_ae/2
TATTTATCCTCAATAAATATTTCTTCAAACAAAAGTAAAGGGTGTAGGGGTTGCTGGTGATGACATCTCTGTGTGGGTGAGAGGCCAGGATGGGCTTCTGGGAAATGGGTAAGGTTGAGGGGCTGAGGGAACCTCTGATCTCCCCAAACT
+
ffffffffffffffffffffffffffffffffffffffffffffffffffffffffffffffffffffffffffffffffffffffffffffffffffffffffffffffffffffffffffffffffffffffffffffffffffffff
@cB01~tA01_GU182351.1_6184_5917_1_0_0_0_0:0:0_0:0:0_af/2
ACACCTGCCCTTGCAGGGACCTACAGATGCTTTGGTTCTGTCACTCACTTACCCTATGAGTTGTCGGCTCCCAGTGACCCTCTGGACATCGTGGTCGTAGGTGAGAGAATACAGACCTGCCTCTCACCCTTGCTGGGAGATGGAGTGAAT
+
ffffffffffffffffffffffffffffffffffffffffffffffffffffffffffffffffffffffffffffffffffffffffffffffffffffffffffffffffffffffffffffffffffffffffffffffffffffff
@cB01~tA01_GU182351.1_56040_56145_0_1_0_0_0:0:0_0:0:0_b0/2
TTGAATCTACTTTTTTTTTTCATTATGGTCACAAATATTATCTGATTAGTGAGACTTTCTCTGTCTCCTGAAATTATACACTTAGAATTCTTTATTATTTATTTTAAATTTCGGCTGGGCGCAGTGGCTCACGCCTTGAGTCCCAGCATT
+
ffffffffffffffffffffffffffffffffffffffffffffffffffffffffffffffffffffffffffffffffffffffffffffffffffffffffffffffffffffffffffffffffffffffffffffffffffffff
@cB01~tA01_GU182351.1_161889_161749_1_0_0_0_0:0:0_0:0:0_b1/2
AGGGATCAGGGTGCAGGATGGCACACACAGCACCTCCAAACCCTCCTGCATGGCCTGCATGGAGGCCTCCGATTAGGGCTCCAGGCACCCAGGCAGATGTAGAAAGCGGTCAGGAGAGACCCAGAGAAGGGGAGACTGGGCTCAGTTTGG
+
ffffffffffffffffffffffffffffffffffffffffffffffffffffffffffffffffffffffffffffffffffffffffffffffffffffffffffffffffffffffffffffffffffffffffffffffffffffff
@cB01~tA01_GU182351.1_86309_86512_0_1_0_0_0:0:0_0:0:0_b2/2
GATTTCACTCAGCCCTGTTTTGGGTCCAGATCCCTTTCGCTGTTGGAGTATCTGGAGTTCGGAGATGGTAGAAGACAGGCGTACAATGTCAGAGCTGTGAGATGCTGAGTCAACGCCTGAATCCAAGGTTTCCACCTCCCCAGGTTTCCA
+
ffffffffffffffffffffffffffffffffffffffffffffffffffffffffffffffffffffffffffffffffffffffffffffffffffffffffffffffffffffffffffffffffffffffffffffffffffffff
@cB01~tA01_GU182351.1_68647_68499_1_0_0_0_1:0:0_0:0:0_b3/2
CTAATTTTTGTATTTTTAGTAGAGACAGCGTTTCTCTATGTGGGTCATACTGGTCTCAAACTCCCGACCTTATGAGATTCACCCACCTCAGGCTCTCAAAGTTCTAGGATGACAGACGTGAGCCACCTCACCCGGCCTAAAAGCCATTTT
+
ffffffffffffffffffffffffffffffffffffffffffffffffffffffffffffffffffffffffffffffffffffffffffffffffffffffffffffffffffffffffffffffffffffffffffffffffffffff
@cB01~tA01_GU182351.1_12199_12039_1_0_0_0_0:0:0_0:0:0_b4/2
TCACAGAAGGACAGGCTGTATTGAAACAATAAACGACGGAGAGGGCGGTCCTTCCCCGTGCTTCTCGGGTGGAATAGCAGCCTAATATATGTCTCAGCAGATCACAAAAAGTAGCATGTTGTTCCTGGGCTACATCATTATTTCATGGCT
+
ffffffffffffffffffffffffffffffffffffffffffffffffffffffffffffffffffffffffffffffffffffffffffffffffffffffffffffffffffffffffffffffffffffffffffffffffffffff
@cB01~tA01_GU182351.1_70978_70753_1_0_0_0_0:0:0_0:0:0_b5/2
TGCTGCTCTCCCTTCTTCCTCATCTTTTGAAAACTTGGGGATTCTATTGGGTTCACCAAGATGAAAATCCATCATAATCTCCCGGAAATCATTCAGGATACCCTTGTTTTAAGTTCAGCTGATTAGCAACCATAATTCCATCTGCAATCT
+
ffffffffffffffffffffffffffffffffffffffffffffffffffffffffffffffffffffffffffffffffffffffffffffffffffffffffffffffffffffffffffffffffffffffffffffffffffffff
@cB01~tA01_GU182351.1_150416_150304_1_0_0_0_0:0:0_0:0:0_b6/2
GCCTAAAACCTCTTCCGTATTTGGCTTTCTGTGAGCATGAGATCATATAGAAAATGTGAAAGCCCGCTGAATCCTCCAGGACAAATCCTGGAATAGAGAAAGTGCTCTGGTCATCACAAAAAAAACTTGCCCCCTCACCCAAATCCCCCA
+
ffffffffffffffffffffffffffffffffffffffffffffffffffffffffffffffffffffffffffffffffffffffffffffffffffffffffffffffffffffffffffffffffffffffffffffffffffffff
@cB01~tA01_GU182351.1_151013_151172_0_1_0_0_0:0:0_0:0:0_b7/2
AGGCTCAAGTGTTCCTTTAGAGCAACAAAAATGGACTAAGACAGCAAAGTCCTGAGATCAGGAGGATCGTCCCAGAACAGCCTGGGCTGTCTTCCTGTTCTTCCTGGAGGAGGACGTCATGCAGTGCTTTAGCTGAGTGCTTCCTGTGGC
+
ffffffffffffffffffffffffffffffffffffffffffffffffffffffffffffffffffffffffffffffffffffffffffffffffffffffffffffffffffffffffffffffffffffffffffffffffffffff
@rand_0_0_0_0_1_1_0:0:0_0:0:0_b8/2
ATCTAGATTCCACAGCCAGATGGTCTACCGCCAAAAATGGCGGATGAGTCGAAATTAGCGAGCCGGCTTGACCGAAGGTTGGGGTACCCATTCCGACTAAGCAGAGACTGTTCTATTGTTGTATGTCACTTGTACTGTCGGAAAGATGTG
+
ffffffffffffffffffffffffffffffffffffffffffffffffffffffffffffffffffffffffffffffffffffffffffffffffffffffffffffffffffffffffffffffffffffffffffffffffffffff
@cB01~tA01_GU182351.1_159405_159233_1_0_0_0_1:0:0_0:0:0_b9/2
ATTAGTGTGAAATAGATACAACAGCCCAAGAGATGAGGCTGAGCCCAGTGGGAAGGGAACCACAGCTACTAGAGACAGAGAGACAGAGAAGAGGGAGGGAGACAGATGGAAGGACCTGCACCAGGAGTTATGGGCACAGAAAAGAACATG
+
ffffffffffffffffffffffffffffffffffffffffffffffffffffffffffffffffffffffffffffffffffffffffffffffffffffffffffffffffffffffffffffffffffffffffffffffffffffff
@cB01~tA01_GU182351.1_57598_57691_0_1_0_0_0:0:0_1:0:0_ba/2
TCAGCTGTCATCAGCCAGACCCAGACATTCTATCTCTCTGAGCTCAAGGACCCATCCCATGAATAGCTCTGAATTCCCATCCCAGTGATTCTGTCTCCCCTTTCTGCCTGTCATGGAACCTTCTCCTGGATGTCAGTGGCTGCAGGGGAC
+
ffffffffffffffffffffffffffffffffffffffffffffffffffffffffffffffffffffffffffffffffffffffffffffffffffffffffffffffffffffffffffffffffffffffffffffffffffffff
@cB01~tA01_GU182351.1_87015_87182_0_1_0_0_0:0:0_0:0:0_bb/2
CAGGTGCCTTTGTCATTCGTGTGTGTTTTATTATATTTATGCATTTCTTATTTTTATTTTTTGAGACGGAGTCTCCTTGTGTCACCCAGGCTGGAGTGCAGTGATGCAATCTCCACTCACTGCAACCTCCACCTCCTGGGTTGAAGTCAT
+
ffffffffffffffffffffffffffffffffffffffffffffffffffffffffffffffffffffffffffffffffffffffffffffffffffffffffffffffffffffffffffffffffffffffffffffffffffffff
@cB01~tA01_GU182351.1_104743_104607_1_0_0_0_0:0:0_0:0:0_bc/2
TTCAATGTGAGCCAGTCCCTCAAGGCTCAGAAAAGCTCCTCGGGACATATGGAGTCACCCCATTTGCAGTGTAGCTGCGGGAAGCCAGAAAGCAGCCCAGCCTGGGTTTTGTACCCTGGAGCCACAGGAAGCACTCAGCTAAAGCACTGC
+
ffffffffffffffffffffffffffffffffffffffffffffffffffffffffffffffffffffffffffffffffffffffffffffffffffffffffffffffffffffffffffffffffffffffffffffffffffffff
@cB01~tA01_GU182351.1_178764_178899_0_1_0_0_1:0:0_0:0:0_bd/2
GAGCCAAGATCGCACCACTTTGACTCCAGCTTGGACTAAGGAGGGAAACTCTTTCTCAAAAAAGAAAAAAAAAAAAAGAGAACTTTCATAGTGTCCAGCAATTTCACTACTGGGTTTATATCCAAAGGAAAGGACATCAGTGTATCGAAG
+
ffffffffffffffffffffffffffffffffffffffffffffffffffffffffffffffffffffffffffffffffffffffffffffffffffffffffffffffffffffffffffffffffffffffffffffffffffffff
@cB01~tA01_GU182351.1_103651_103806_0_1_0_0_0:0:0_0:0:0_be/2
TCTATTCCAGGATCTGTGCTGGAGGATTCAGCGGGCTTTCACATTTTCTATGTGATCTCATGCTCACAGAAAGCCAAATAGGGAAGAGGTTTTAGGCTCATTGCCTAATGGATAAGATAAAGGATCAAAGAAGTAATTATAGAGAAATAG
+
ffffffffffffffffffffffffffffffffffffffffffffffffffffffffffffffffffffffffffffffffffffffffffffffffffffffffffffffffffffffffffffffffffffffffffffffffffffff
@cB01~tA01_GU182351.1_78186_77955_1_0_0_0_1:0:0_1:0:0_bf/2
GCCTGGTTGTGGAGATATGGGACTGGAGAGGAGATATGGGCCTAGAGTGGAGATATGGGCTTGGGGTGGAGATCTGGGCCTGGGGTGAAGATATGGGCCTGGAGGTGGAGTTACGGGCCTTCAGTAGAGATATGGGCCTGGGGTGGAGAT
+
ffffffffffffffffffffffffffffffffffffffffffffffffffffffffffffffffffffffffffffffffffffffffffffffffffffffffffffffffffffffffffffffffffffffffffffffffffffff
@cB01~tA01_GU182351.1_18429_18316_1_0_0_0_0:0:0_0:0:0_c0/2
ATTCTTCGGTGTCACTCTTATCTTGGGTTTAACAACTTCAGTCTGTACAAGGAAGGTGGGGTGCCTGTCCCTGAGCTCTACAACAGAATATTCTGGAACAGCCTTTTCATGGGCCCTGTGACCCCCGCACAACAGGGACATACAGATGTC
+
ffffffffffffffffffffffffffffffffffffffffffffffffffffffffffffffffffffffffffffffffffffffffffffffffffffffffffffffffffffffffffffffffffffffffffffffffffffff
@cB01~tA01_GU182351.1_115651_115469_1_0_0_0_0:0:0_0:0:0_c1/2
CTGCTCTTAGTTATTGTCAGAATCTTCGACACCCCATCTGGTTTCACTTTCTTTATCTTTGAGGCACGGTCATCAGAATTTCCTTTAGGGTCAGTGAGAAAAGCTTTCTTTGACCTTTTGTCTTTCAGTTCTGTTTCTTTCCTGCGTTGA
+
ffffffffffffffffffffffffffffffffffffffffffffffffffffffffffffffffffffffffffffffffffffffffffffffffffffffffffffffffffffffffffffffffffffffffffffffffffffff
@cB01~tA01_GU182351.1_142681_142517_1_0_0_0_0:0:0_0:0:0_c2/2
CCCCTATCAGTTGTCAGCTCCCAGTGATCCCCTGGACATCGTGGTCACAGGTGAGAGTGTCTAGACATTGTTCTCATTGTCACTGGGACACAGAGTGAATGATCCAGGACTTGGAACCCCCAGGTGGTCATGAGGAAGATAAGTGTGGGA
+
ffffffffffffffffffffffffffffffffffffffffffffffffffffffffffffffffffffffffffffffffffffffffffffffffffffffffffffffffffffffffffffffffffffffffffffffffffffff
@cB01~tA01_GU182351.1_60364_60473_0_1_0_0_1:0:0_0:0:0_c3/2
GTGGGTGCTCGCTCAAGAGCAGAACACGGCTTCCTGGAAATTGTTCTCACTAGAATTGACACCTCGTGTCCTTCACTATGACCAACTCAAAACACGTCTCAGATCCAACCTCCGGAACACAGGATGCCTAAAATCTGTGCTAACGTGAAA
+
ffffffffffffffffffffffffffffffffffffffffffffffffffffffffffffffffffffffffffffffffffffffffffffffffffffffffffffffffffffffffffffffffffffffffffffffffffffff
@cB01~tA01_GU182351.1_38601_38765_0_1_0_0_0:0:0_0:0:0_c4/2
AGAATCACTTGAACCCAGGAGGCGGAAGTTGCAGTGAGCTGAGATTGTGCCACTGCACTGCAGCATAGGGGACAGAGCTAGACTCTGCCTCAAAAAAAAAAAAAATGTTAAAGGTGGTAAGCTATATAGGTATATTTATCCTCAATAAAT
+
ffffffffffffffffffffffffffffffffffffffffffffffffffffffffffffffffffffffffffffffffffffffffffffffffffffffffffffffffffffffffffffffffffffffffffffffffffffff
@cB01~tA01_GU182351.1_95961_95772_1_0_0_0_0:0:0_0:0:0_c5/2
GAAGGAGAGAGATAAGACACCAGGAAGGGGAAGCCTCACTCAATCCAGGTGCCATGGATGGGATGATAAAGAGAGACACCTTCTAAACTCACAACCTCTCTTCCTAGGAGTCCACAGAAAACCTTCCCTCCTGGCCCACCCAGGTCGCCT
+
ffffffffffffffffffffffffffffffffffffffffffffffffffffffffffffffffffffffffffffffffffffffffffffffffffffffffffffffffffffffffffffffffffffffffffffffffffffff
@cB01~tA01_GU182351.1_154141_154310_0_1_0_0_0:0:0_0:0:0_c6/2
GAGGCACGAGAATCGCCTGAACCTGGGAGGCGGAAGTTGCAGTGAGCTGAGATTGCTCCACTACAGTCCCGCCTGGGCGACAGAGCAAGACTCCGCCTCAAGAAAAAAAAATAGCAAGTAGCCTATAATAACAAATTAGAGGGCTCTGGC
+
ffffffffffffffffffffffffffffffffffffffffffffffffffffffffffffffffffffffffffffffffffffffffffffffffffffffffffffffffffffffffffffffffffffffffffffffffffffff
@cB01~tA01_GU182351.1_8941_8841_1_0_0_0_0:0:0_0:0:0_c7/2
CATGTGGCTGTAAATGACAGGATGTTACTCTTTCTATGGATGAGTTGTCCCTATTGTGTGTGTGTACCACATTCTCTCCATCCATTCACCCACTGATGGGCAGGTAGGTTGATCCACATCTTGGCTACTGTGAACACTGCTGGAACAGTC
+
ffffffffffffffffffffffffffffffffffffffffffffffffffffffffffffffffffffffffffffffffffffffffffffffffffffffffffffffffffffffffffffffffffffffffffffffffffffff
@cB01~tA01_GU182351.1_158230_158158_1_0_0_0_0:0:0_0:0:0_c8/2
GGTAAAGGGGGATTGAATACAGGGAAATGGGTGCTGTGGTGGGAAGAATAAGTGTCCCCAATGATGACTGCATTCTAATCCCTGGAGTCTGTGACTATTTATGTTATAGGGGAAGGGACTGAAGGGGAAGATGGAGCTCAGGTTGTTGAT
+
ffffffffffffffffffffffffffffffffffffffffffffffffffffffffffffffffffffffffffffffffffffffffffffffffffffffffffffffffffffffffffffffffffffffffffffffffffffff
@cB01~tA01_GU182351.1_139605_139701_0_1_0_0_0:0:0_0:0:0_c9/2
CCGTATCTCCACTCCAGACCCATATCTCCTCTCCAGGCTGATAAGTCCACTCCAGGCCCATATCTCCACTCCAGGCTCCTATCTCAACTCCAGGCTCATATATCCACTCCAGGCTCATATCTCCACTCCAGGCCCATATTTCCACTCCAG
+
ffffffffffffffffffffffffffffffffffffffffffffffffffffffffffffffffffffffffffffffffffffffffffffffffffffffffffffffffffffffffffffffffffffffffffffffffffffff
@cB01~tA01_GU182351.1_163104_163309_0_1_0_0_1:0:0_0:0:0_ca/2
CTCTACTAAAAATACAAAAATTAGTCGGGCGTGGTGGCGTGTGCCTGTAATTCCAGCTACTCGGGAGGCTGAGGCAGGAGAATCGCTTGAACCTGGGAGGTGGAGGTTGCGGTGAGCCGAGATCGCACCACTGCACTCCAGCCTGGGTGA
+
ffffffffffffffffffffffffffffffffffffffffffffffffffffffffffffffffffffffffffffffffffffffffffffffffffffffffffffffffffffffffffffffffffffffffffffffffffffff
@cB01~tA01_GU182351.1_113210_113134_1_0_0_0_1:0:0_0:0:0_cb/2
GTACAGAAGCCCACCTGGGACACATGTAAACAGCATCAATGCTGACTCAGGAGCATGAAAGGCCGGGCTCAGATTGGAAAGACTAGAGGTAGCATTGGCCGCCCGCCATTGCCCATTTCCAGAAGCCCCCACCTCTCACCAAAGAGTGAT
+
ffffffffffffffffffffffffffffffffffffffffffffffffffffffffffffffffffffffffffffffffffffffffffffffffffffffffffffffffffffffffffffffffffffffffffffffffffffff
@cB01~tA01_GU182351.1_5490_5678_0_1_0_0_0:0:0_0:0:0_cc/2
GCAGAAGGAAGCGCTCAAACCTGACATCTGACCAACATTGCAGGATGACCGTCTCTCCCGATTTCACCAGGGGACCTGGGTGGGCCAGGAGGGAAGGTTTTCTGTGGACTCCTAAGAAGAGAGGTTGTGAGTTCAGAAGGCGTCTCCCTT
+
ffffffffffffffffffffffffffffffffffffffffffffffffffffffffffffffffffffffffffffffffffffffffffffffffffffffffffffffffffffffffffffffffffffffffffffffffffffff
@cB01~tA01_GU182351.1_174003_173894_1_0_0_0_0:0:0_0:0:0_cd/2
CCTTCCTGTCTGCCCGGCCCAGCACTGTGGTGCCTCAAGGAGGACACGTGGCTCTTCAGTGTCACTATCGTCGTGGGTTTAACAATTTCATGCTGTACAAAGAAGACAGAAGCCACGTTCCCATCTTCCACGGCAGAATATTCCAGGAGA
+
ffffffffffffffffffffffffffffffffffffffffffffffffffffffffffffffffffffffffffffffffffffffffffffffffffffffffffffffffffffffffffffffffffffffffffffffffffffff
@cB01~tA01_GU182351.1_41384_41549_0_1_0_0_0:0:0_0:0:0_ce/2
CAGGTTTCCAAAAGCGGATATAAGAGGGTTCTGTACTCACCGGTTTTAGAGCTTGGTTCAGTGGGTGAAGGCCAACTATTTGAAGGGTTTCCTAGAACATGAGACAGGAGAGAGGTGAGGAAATGAGGGTGTCTGTCCTCTACTCAATGG
+
ffffffffffffffffffffffffffffffffffffffffffffffffffffffffffffffffffffffffffffffffffffffffffffffffffffffffffffffffffffffffffffffffffffffffffffffffffffff
@cB01~tA01_GU182351.1_4534_4400_1_0_0_0_0:0:0_1:0:0_cf/2
TGGGTGGTCGGCACCCAGCAACCCTGTGGTGATCATGGTCACAGGTCAGAGGCTTTCTGTCTGGGCTTCTCACTGTCCCACCTCCTGAATCCCAGAGCATCTGGTGGGGGTGTCCATCAGGGTCCAATCATCCAGGCCCAGACTGTATTT
+
ffffffffffffffffffffffffffffffffffffffffffffffffffffffffffffffffffffffffffffffffffffffffffffffffffffffffffffffffffffffffffffffffffffffffffffffffffffff
@cB01~tA01_GU182351.1_134747_134897_0_1_0_0_0:0:0_0:0:0_d0/2
GCTAAGACAGCAACATCCTGAGATCAGGAGGAACGTCTCAGAACAGCCTGGGCTGTCTTCCTGTTCTTCCTGGAGGAGAACATCATGCAGTGCTTTAGCTGAGTGTTCCCTGTGGCTCCAGGGTACAAAACCCAGGCTGGGCTGCTTTCT
+
ffffffffffffffffffffffffffffffffffffffffffffffffffffffffffffffffffffffffffffffffffffffffffffffffffffffffffffffffffffffffffffffffffffffffffffffffffffff
@cB01~tA01_GU182351.1_50086_50230_0_1_0_0_0:0:0_0:0:0_d1/2
TACCCTCCCGGGTTCCCACAGAACCTGACTCAGCCAAGGGAAAGGAAGGCTGGGGAGGGCAAGGTCGGAACTGTGGGCTGAGCACCCCAGGGTCTCCTCATCCTTGTTTATAAGAAAATCCCCCACCGGGCTTCCCTCCTGTTTCAGGAA
+
ffffffffffffffffffffffffffffffffffffffffffffffffffffffffffffffffffffffffffffffffffffffffffffffffffffffffffffffffffffffffffffffffffffffffffffffffffffff
@cB01~tA01_GU182351.1_73664_73751_0_1_0_0_0:0:0_2:0:0_d2/2
CTTGGGAGGTGTTTGGGTCATGGAGGTGGATCCATCATGAACACAACAATGCTGTCCCAAGGAGACGGGGTTAGCACGTTCCCCCTCTATTAGTTCCTGGAGAGCTGGTTGTTCAAAAGAGCTTGGAAGCTCCATCGCTCCCCCTCCCCC
+
ffffffffffffffffffffffffffffffffffffffffffffffffffffffffffffffffffffffffffffffffffffffffffffffffffffffffffffffffffffffffffffffffffffffffffffffffffffff
@cB01~tA01_GU182351.1_39303_39435_0_1_0_0_0:0:0_1:0:0_d3/2
GGGTTTATATCCAAAGGAAAGTAAATCAATATATCGAAGTGATATCTGCACTCGTATGATTGGTGCAGCACTGTTCACAGTAGCCAAGATGTGGAGTCAACCTACCTGCCCATCAGTAGATGAATGGATAGAGAGAATGTAGTACATACG
+
ffffffffffffffffffffffffffffffffffffffffffffffffffffffffffffffffffffffffffffffffffffffffffffffffffffffffffffffffffffffffffffffffffffffffffffffffffffff
@cB01~tA01_GU182351.1_176514_176383_1_0_0_0_0:0:0_0:0:0_d4/2
ACCTCTGCCTTCCATGCAGTGGAGCCATAATTATCCCAGGATATCATGGCCCCAGAACACCAACCCCTAAATACTGTGTGTACTTGGTGTCCCCAGACTAGATTCTGAGGCTCATATTCCAAATAATCCTACATATAATAGGATCACTGA
+
ffffffffffffffffffffffffffffffffffffffffffffffffffffffffffffffffffffffffffffffffffffffffffffffffffffffffffffffffffffffffffffffffffffffffffffffffffffff
@cB01~tA01_GU182351.1_140633_140466_1_0_0_0_0:0:0_0:0:0_d5/2
GCAGTGTGGCTGTGGTCTTTCTACCAGAAAAGGTGAGGAAACCACAGCCATGGCCCTGACATTCCAAATCCTCTGATGGGGGCTCAGTTCATCAATTGGCTGATATTCCATTCACATAGGACTTGCCCTCCATGCCGTGTCTACTTTGTG
+
ffffffffffffffffffffffffffffffffffffffffffffffffffffffffffffffffffffffffffffffffffffffffffffffffffffffffffffffffffffffffffffffffffffffffffffffffffffff
@cB01~tA01_GU182351.1_37483_37636_0_1_0_0_0:0:0_0:0:0_d6/2
GTTTCTCACGTTGTGTCCTGTTCATAACTTTCTGCATATTTCTATCTATTATCTGTCGATCTATCTATTTATCTATTCGGTGCCTATCTACAAATTCTCTACCTGTCATCTATATCTATATATCATCTATGTATCTATCAGTTGTCTATC
+
ffffffffffffffffffffffffffffffffffffffffffffffffffffffffffffffffffffffffffffffffffffffffffffffffffffffffffffffffffffffffffffffffffffffffffffffffffffff
@cB01~tA01_GU182351.1_100089_100228_0_1_0_0_0:0:0_0:0:0_d7/2
ATGAAAATGGATTAAAGATGTGAGTCTAAGGCCTGAACCTATGAAACACGTAGAACAAAATATTGGGGAAATGCTCCAGGACACTTGTCTGAAGAAAGACATTTTGTTTTAAACCTTGAAAACACAAGTAATCGAAGCAAAAATAGACCA
+
ffffffffffffffffffffffffffffffffffffffffffffffffffffffffffffffffffffffffffffffffffffffffffffffffffffffffffffffffffffffffffffffffffffffffffffffffffffff
@cB01~tA01_GU182351.1_98631_98781_0_1_0_0_1:0:0_0:0:0_d8/2
AACTGGAGGTCATTACAAAGATTCCCATTTCTCACCCATATACAGGAGCTAAAAGGTGGATCTCATGAAGGTAGAGAGTAGAATGGTGGCTACTGGAGGACAGGAAGAAAAGGGTGGAGGGTAAAAAAAATGTATATATATATATGTATA
+
ffffffffffffffffffffffffffffffffffffffffffffffffffffffffffffffffffffffffffffffffffffffffffffffffffffffffffffffffffffffffffffffffffffffffffffffffffffff
@cB01~tA01_GU182351.1_120028_120115_0_1_0_0_0:0:0_0:0:0_d9/2
GTTCCCAGAGATGAAGCCCAATTTTCCTCTGTCTCAAGCTTTGAAGGCCAGCTTTAGCGTGTTCACCATGGATGAATGAAGGTGAGGTCAGAGGTTTGGGAAATGGTCAAGAATGAGGTGAGAAGAGAGCTGTGGAGGCATGGCCCCGGG
+
ffffffffffffffffffffffffffffffffffffffffffffffffffffffffffffffffffffffffffffffffffffffffffffffffffffffffffffffffffffffffffffffffffffffffffffffffffffff
@cB01~tA01_GU182351.1_84381_84266_1_0_0_0_0:0:0_1:0:0_da/2
TACCACATTCTCTCTATCCATTCACCCACTGATGGGCAGGTAGGTTGACTCCACATCTTGGCTACTGTGAAGAGTGCTGCACCAATCATACGAGTGCAGATATCACTTCGATAGATTGATTTACTTTCCTTTGGATATAAACCCAGTAGT
+
ffffffffffffffffffffffffffffffffffffffffffffffffffffffffffffffffffffffffffffffffffffffffffffffffffffffffffffffffffffffffffffffffffffffffffffffffffffff
@cB01~tA01_GU182351.1_59471_59206_1_0_0_0_0:0:0_0:0:0_db/2
GAAGAAAATCCACAAACTTTCAAAAAGCAAAACTATGTTGAAGGGACACAAATGAAGCAGTGTGTAGGCCATATCAGGAATTATAAGTAATCTAGAGATGATTTCATGTACACAGGAGGATGTGCATGGGTTATATGCAAATGCTGTGCC
+
ffffffffffffffffffffffffffffffffffffffffffffffffffffffffffffffffffffffffffffffffffffffffffffffffffffffffffffffffffffffffffffffffffffffffffffffffffffff
@cB01~tA01_GU182351.1_48245_48118_1_0_0_0_0:0:0_1:0:0_dc/2
TTGAGAAGACATTCTATGCCACCTTAAACCACACGGCAGCCTTTGTCAACTCTAAAGGGACTGTGTGTACAGGGATGTATTTTAGACACTGTTTCTGCTAAGGGGCTCTCTGTGTCCACACTCTTGATGATGCTGCACTTTATGTAGCCT
+
ffffffffffffffffffffffffffffffffffffffffffffffffffffffffffffffffffffffffffffffffffffffffffffffffffffffffffffffffffffffffffffffffffffffffffffffffffffff
@cB01~tA01_GU182351.1_123175_123397_0_1_0_0_0:0:0_1:0:0_dd/2
ATCAACTGCATACAAATGTTCCCTTTTCTCCACATCCTCGTTAACCCTTGTTATTTTTTATGTTTTTGATAATGGTCTTTTTTTTTTTTTTTTTTTTGAGACTCAGTCTTGCTCTGTCAACCAGGCTGGAGTGCAGTGGCACAATCTCGG
+
ffffffffffffffffffffffffffffffffffffffffffffffffffffffffffffffffffffffffffffffffffffffffffffffffffffffffffffffffffffffffffffffffffffffffffffffffffffff
@cB01~tA01_GU182351.1_25386_25427_0_1_0_0_0:0:0_0:0:0_de/2
TGCAGGCAGAACAAACATTGCATTTTTCCTGAGAAGGATGTCAGATTGGCAATCATTCTTCTAGCTTGTAGGAAGTCTCAGCTCCATAAAATGAGAGATGAAGAGATTTCACTGAGCCCTGTGTTGGACCCAGATCCCTTTCGCTGTAGG
+
ffffffffffffffffffffffffffffffffffffffffffffffffffffffffffffffffffffffffffffffffffffffffffffffffffffffffffffffffffffffffffffffffffffffffffffffffffffff
@cB01~tA01_GU182351.1_3755_3869_0_1_0_0_0:0:0_0:0:0_df/2
CCGCATAGACATGGCGTCTCCCTACAGCAAGTGTCAGCTGAGAACTTTGAGCAGGTGCTGAAGAAGCGACTCTTACTAGATTTTAACACTGCAAAATTACTTACATAAAAGAACACAAGGTAGACACAGGATGGAGGGCATGATCAGCTA
+
ffffffffffffffffffffffffffffffffffffffffffffffffffffffffffffffffffffffffffffffffffffffffffffffffffffffffffffffffffffffffffffffffffffffffffffffffffffff
@cB01~tA01_GU182351.1_131460_131719_0_1_0_0_0:0:0_0:0:0_e0/2
AAAGCTCTTGTTCCACTAAGTCAACCAGGGTTGGATCATGACAGACAGGAGCTCATTCCTTGGCAAGTAGAACTTCTCTACAAATACACCACCCTCAAAAATGTTCCCCTTCCTTCCCCTTCTCAAGCCCCCAGGCATTTGTCCTCCCAG
+
ffffffffffffffffffffffffffffffffffffffffffffffffffffffffffffffffffffffffffffffffffffffffffffffffffffffffffffffffffffffffffffffffffffffffffffffffffffff
@rand_0_0_0_0_1_1_0:0:0_0:0:0_e1/2
AACGGATTCTTTGCCCGCTTACAGACGGTGCGCTAGCTCGATCATATTTGCCTGGCATATCGTGCGAACCACCTCGGGACTTTAATTTAATACCCAAAGGGACACCCGATTGAGCTTCCCAAGGTCTCCGAGTCAAAAACCGACTATTAG
+
ffffffffffffffffffffffffffffffffffffffffffffffffffffffffffffffffffffffffffffffffffffffffffffffffffffffffffffffffffffffffffffffffffffffffffffffffffffff
@cB01~tA01_GU182351.1_14156_14012_1_0_0_0_0:0:0_0:0:0_e2/2
TTCCCAAAGAGTCCTGAAAAATGTGAGCACCCTCCCTCACTCAGCATTTCCCTCCCTCCAGGACTCTGATGAACAAGACCCTCAGGAGGTGACATACGCACAGTTGAATCACTGCGTTTTCACACAGAGAAAAATCACTCGCCCTTCTCA
+
ffffffffffffffffffffffffffffffffffffffffffffffffffffffffffffffffffffffffffffffffffffffffffffffffffffffffffffffffffffffffffffffffffffffffffffffffffffff
@cB01~tA01_GU182351.1_119906_119772_1_0_0_0_0:0:0_0:0:0_e3/2
GAGGATTGACAATAAGTGACACTCATTGTTTTCATCTGAGCTTTGAGACTGAAAGAGGAACACAGGAGTGAGATGTATGGGAACAAACCCCTTCTTTTTCCAGCTAAACAGAGTGGAAGTTGGACACTGAGTTTTGGCGTACAGCAAAAT
+
ffffffffffffffffffffffffffffffffffffffffffffffffffffffffffffffffffffffffffffffffffffffffffffffffffffffffffffffffffffffffffffffffffffffffffffffffffffff
@cB01~tA01_GU182351.1_46041_46221_0_1_0_0_1:0:0_0:0:0_e4/2
CAGCAGACTCAGACATTCTATCTCTCTGAGCTCAAGGACCCATCCCATGAATAGCTCTGAGTTCCCATCCCATTGATTCTGTCTCCCACTTTCTGCCTGTCATGGAACCTTCTCCTGGATGTGAGTGGCTGCAGGGGACATGAGGATACA
+
ffffffffffffffffffffffffffffffffffffffffffffffffffffffffffffffffffffffffffffffffffffffffffffffffffffffffffffffffffffffffffffffffffffffffffffffffffffff
@cB01~tA01_GU182351.1_175752_175577_1_0_0_0_0:0:0_0:0:0_e5/2
GATGGGATGATAAAGAGAGATGCCTTCTAAACTCACAACTTCTCTTTCTAGGAAACCACAGAAAACCTTCCCTCCTGGCCCACCCAGGGACCCTGCTGAAATCAGGAGAGACAGTCATCCTGCAATGTTGGTCAGATGTCATGTTTGAGC
+
ffffffffffffffffffffffffffffffffffffffffffffffffffffffffffffffffffffffffffffffffffffffffffffffffffffffffffffffffffffffffffffffffffffffffffffffffffffff
@cB01~tA01_GU182351.1_156247_156465_0_1_0_0_0:0:0_1:0:0_e6/2
CATATCTCCACCCCAGGCCCAGATCTCCACTTCCAGGCCCATAACTACACTCCAGGATCATATCTCCACTCCAAGCCCATATCTCCACATCAGGCCCATATCTCCTCTCCAGTCCCATATCTCCACACCCAGGCCCATATCTCCATTCCA
+
ffffffffffffffffffffffffffffffffffffffffffffffffffffffffffffffffffffffffffffffffffffffffffffffffffffffffffffffffffffffffffffffffffffffffffffffffffffff
@cB01~tA01_GU182351.1_72645_72498_1_0_0_0_1:0:0_0:0:0_e7/2
ATTTTTCTATTTCTCTATAATTACTTCTTTGATCTTTTATCTTATCCATTAGGCAATGAGCCTAAAACCTCTTCCCTATTTGGCTTTCTGTGAGCATGAGATCATATAGAAAATGTGAAAGCCCGCTGAATCCTCCAGCACAGATCCTGG
+
ffffffffffffffffffffffffffffffffffffffffffffffffffffffffffffffffffffffffffffffffffffffffffffffffffffffffffffffffffffffffffffffffffffffffffffffffffffff
@cB01~tA01_GU182351.1_107970_107846_1_0_0_0_1:0:0_0:0:0_e8/2
GCCCTCTAATTTGTTATTATAGGCTGTTTGCTTTTTTTTTCTTGAGGCGGAGTCTTGCTCTGTCGCCCAGGCTGGACTGCAGTGACACAATCTCAGCTCACTGCAACCTCCGCCTCCCAGGTTCAAGCGATTCTCGTGCCTCAGCCTCTT
+
ffffffffffffffffffffffffffffffffffffffffffffffffffffffffffffffffffffffffffffffffffffffffffffffffffffffffffffffffffffffffffffffffffffffffffffffffffffff
@cB01~tA01_GU182351.1_57410_57629_0_1_0_0_0:0:0_0:0:0_e9/2
ATAGCTCTGAGTTCCCATCCCAGTGATTCTGTCTCCCCTTTCTGCCTGTCATGGAACCTTCTCCTGGATGTCAGTGGCTGCAGGGGACGTGAGGATACAGTTCAGAATCAGGCAATGGTCTGTGAGCTGAAGGCAGGGGCAGGGTGTCTG
+
ffffffffffffffffffffffffffffffffffffffffffffffffffffffffffffffffffffffffffffffffffffffffffffffffffffffffffffffffffffffffffffffffffffffffffffffffffffff
@cB01~tA01_GU182351.1_10529_10690_0_1_0_0_0:0:0_0:0:0_ea/2
AAGAATGTTTCCACCTTTGTGCCTTCACGGCTGAGAGCTCAGTGTGGAAAATCCTTCCGCCAATCTTCCAAGGGTTGAATCCATTTTTTCCATTAAGGTCACAAATATTATCTGATCAGTGAGACCTTCTCTGTCACCTGAAATTATATA
+
ffffffffffffffffffffffffffffffffffffffffffffffffffffffffffffffffffffffffffffffffffffffffffffffffffffffffffffffffffffffffffffffffffffffffffffffffffffff
@cB01~tA01_GU182351.1_165445_165237_1_0_0_0_0:0:0_0:0:0_eb/2
TGTTGGTCATGAAACAACCCTGGCTGACTCAGCAGAGCAAGAGCCTTGCCGTAACAGAGAACAGAGCTCATGCACGCACACTTCGACTCACTGACTTATTCAGCCACGGCCCCATGCTCAGGTTGTGCAGTGTGGAAGCTTTTCCTATTG
+
ffffffffffffffffffffffffffffffffffffffffffffffffffffffffffffffffffffffffffffffffffffffffffffffffffffffffffffffffffffffffffffffffffffffffffffffffffffff
@cB01~tA01_GU182351.1_173505_173577_0_1_0_0_0:0:0_0:0:0_ec/2
GCGTCTCCCTACAACAAGTGTCAGCTGAGAACTTTGAGCAAGTGCTGAATAAGTGACTCTTACTAGATTTTAATACTGCAAAATTACTCACATAAAATAACACAAAGTAGACACGGCATGGAGGGCATGTCCTATGTGAATGGAATATCA
+
ffffffffffffffffffffffffffffffffffffffffffffffffffffffffffffffffffffffffffffffffffffffffffffffffffffffffffffffffffffffffffffffffffffffffffffffffffffff
@cB01~tA01_GU182351.1_35501_35559_0_1_0_0_0:0:0_1:0:0_ed/2
TGGTGGTGGCATCATCATCCCCCCCTTGCTGATCTCAGGGTAGCCAACCTTCTCCTTCTTTGGTTTCTTTAATTAATTAATTAATTTTGGAGACAGAGTCTCACTCCTTCACCCAGGCTGGAGTGAAGTGGTGTGGTCTAGGCTCACTGC
+
ffffffffffffffffffffffffffffffffffffffffffffffffffffffffffffffffffffffffffffffffffffffffffffffffffffffffffffffffffffffffffffffffffffffffffffffffffffff
@cB01~tA01_GU182351.1_80129_79980_1_0_0_0_0:0:0_0:0:0_ee/2
TGGACTGTCCCGCTGGGCTCAGTGTAATCACAAGGGTCCACATGAAAGGAGGAGGAAGAGGGGAGTGGGGATTAGAGCAGCGCAATGGGAGACTCCACCAGCTTTGAAGGTGGAGGAAGTCCAGGAGCCATGAATGCAGGTGGCCTGTAG
+
ffffffffffffffffffffffffffffffffffffffffffffffffffffffffffffffffffffffffffffffffffffffffffffffffffffffffffffffffffffffffffffffffffffffffffffffffffffff
@rand_0_0_0_0_1_1_0:0:0_0:0:0_ef/2
ACGATTGCTGCATCATCTGCCTCCTGATAGATATTGCCTTTCCCTTGAGTACCGGCTGTATAGACGGATTTGTGGGCCCAGCCGTGTCTAGTGGAGAATAGGGTCAGGCGACCGCTTGCAACCATTGCCTATTCTAGACTGGACCGCGAC
+
ffffffffffffffffffffffffffffffffffffffffffffffffffffffffffffffffffffffffffffffffffffffffffffffffffffffffffffffffffffffffffffffffffffffffffffffffffffff
@cB01~tA01_GU182351.1_143228_143095_1_0_0_0_0:0:0_0:0:0_f0/2
TGTGTGAACTTGGGGTCCCCAGACTGGATTCTGAGGCTCATATTCCAAATAATCCCACATATGATAGGATCGCTGAGAGACACAGAGAAAAATCAGGGACACCAAAAAGCAAAGACATAAACACACACAAAATGAGCCAGAAGAAGGAGA
+
ffffffffffffffffffffffffffffffffffffffffffffffffffffffffffffffffffffffffffffffffffffffffffffffffffffffffffffffffffffffffffffffffffffffffffffffffffffff
@cB01~tA01_GU182351.1_6455_6284_1_0_0_0_0:0:0_0:0:0_f1/2
CCCAGAGAGAGGTGTCCTTCTATGCTGACTTTGTTCAGAGACCAGGCACAGGTTAGAAGGTTCCATTCTGTTTTACCTCTACAAAGTGTTCTCTCCCAGGAGAACCCAAAGAGACACATCTATCTGGCCTGAGTTGGGCCGTGTGGCCCC
+
ffffffffffffffffffffffffffffffffffffffffffffffffffffffffffffffffffffffffffffffffffffffffffffffffffffffffffffffffffffffffffffffffffffffffffffffffffffff
@cB01~tA01_GU182351.1_119263_119088_1_0_0_0_0:0:0_0:0:0_f2/2
AAGGTGCTCATGATGATATAGGGAGAAGAGGGGTTCTGGACAGGAAGAATTTTATGAAGGTGAGATGGGGAAATAGCTCCATTTCAGAGCTTCTGGGGAGAGAGGGGCCTGGCCCACATGGAAAGGTCTCTGATCTTACCCCCACCCTCC
+
ffffffffffffffffffffffffffffffffffffffffffffffffffffffffffffffffffffffffffffffffffffffffffffffffffffffffffffffffffffffffffffffffffffffffffffffffffffff
@cB01~tA01_GU182351.1_24124_23956_1_0_0_0_0:0:0_1:0:0_f3/2
TGAGATTCACCCACCTCAGGCTCTCAAAGTTCTAGGATGACAGACGTGAGCCACCACGCCCGGCCTAAAAGCCACTTTAATGGGGTGAGATGAAAACTCACTTTGATTTTAATTTGCGTTTCTCTGATGATGAGTGATACTGAGCACTTT
+
ffffffffffffffffffffffffffffffffffffffffffffffffffffffffffffffffffffffffffffffffffffffffffffffffffffffffffffffffffffffffffffffffffffffffffffffffffffff
@cB01~tA01_GU182351.1_80368_80208_1_0_0_0_0:0:0_0:0:0_f4/2
AGGAAAAACAGGGTCCTATTTCTGTCTCCAGTAGTGAAATGGGTCAGTGTGCTCTCTCCTGCTGCCATGCTGCTGATAATTTTCTACAGCAGCAACAGGAAACCAACACTGGAACCCAGGTCAAGGACAAGTTAAGAAACAACACAAGGA
+
ffffffffffffffffffffffffffffffffffffffffffffffffffffffffffffffffffffffffffffffffffffffffffffffffffffffffffffffffffffffffffffffffffffffffffffffffffffff
@cB01~tA01_GU182351.1_152904_152650_1_0_0_0_0:0:0_0:0:0_f5/2
CCAGGACTCTGATGAACAAGACCCTCAGGAGGTGACATATGCACAGTTGGATCACTGCGTTTTCACACAGAGAAAAATCACTCGCCCTTCTCAGAGGCCCAAGACACCCCCTACAGATACCATCTTGTACACGGAACTTCCAAATGCTAA
+
ffffffffffffffffffffffffffffffffffffffffffffffffffffffffffffffffffffffffffffffffffffffffffffffffffffffffffffffffffffffffffffffffffffffffffffffffffffff
@cB01~tA01_GU182351.1_12804_12862_0_1_0_0_0:0:0_0:0:0_f6/2
CCCTCTATTAGTTCCTGGAGAGCTGGTTGTTAAAAAGAACTTGGAAGCTCCATCGCTCCCCCTCCCCCTTGCTCCCTCTCTTGCCGTGTGATCTCTGTGGTCTCTGCACAGATAGACCCTCCTTCCCTTCTGCCAGAGCGGGAGCAGCCT
+
ffffffffffffffffffffffffffffffffffffffffffffffffffffffffffffffffffffffffffffffffffffffffffffffffffffffffffffffffffffffffffffffffffffffffffffffffffffff
@cB01~tA01_GU182351.1_5087_5238_0_1_0_0_1:0:0_0:0:0_f7/2
TTAGCAGCCTGAATCAATCTCTTTTGGACAGATTGGAAAGGCTGGCAGGAGGTACGAACTCATCAGTAAGGCAGGCATCAGTGTCCCTGTTCCTGATGGGGATTGGGAGCCTCTCCTGTCATGTCTGTGCCTTCTCCATGGCCCCAGCTT
+
ffffffffffffffffffffffffffffffffffffffffffffffffffffffffffffffffffffffffffffffffffffffffffffffffffffffffffffffffffffffffffffffffffffffffffffffffffffff
@cB01~tA01_GU182351.1_131014_131186_0_1_0_0_0:0:0_0:0:0_f8/2
TCTTCTACTCAATGGAAATCTTTGAGGTTGGTTCATGGCCAACATTCTATTATCTAATGTTGGGCCCTGGGAGTCCTGGCATCCCATTCTCCATAATCATTGTAGGTGACACCAACTATCTTGAGACTTCAAGGTATAAGGAGAAAACAG
+
ffffffffffffffffffffffffffffffffffffffffffffffffffffffffffffffffffffffffffffffffffffffffffffffffffffffffffffffffffffffffffffffffffffffffffffffffffffff
@cB01~tA01_GU182351.1_140683_140541_1_0_0_0_0:0:0_0:0:0_f9/2
ATGGGGGCTCAGTTCATCAATTGGCTGATATTCCATTCACATAGGACTTGCCCTCCATGCCGTGTCTACTTTGTGTTGTTTTATATGAGTAATTTTGCAGTATTAAAATCTAGTAAGAGTTGCTTCTCCAGCACTTGCTCAAAGTTCTCA
+
ffffffffffffffffffffffffffffffffffffffffffffffffffffffffffffffffffffffffffffffffffffffffffffffffffffffffffffffffffffffffffffffffffffffffffffffffffffff
@cB01~tA01_GU182351.1_156695_156928_0_1_0_0_0:0:0_0:0:0_fa/2
GGGAGATGACACCCTAAGGTTTGGAGAAGGACTTACCCTCCTGTGGCCAGGCCCCCTGCAGCAAGAAGAACCCTGGAAAGAAAGATCATGATGGAAGATCCATTTGCAGGCAAACAAGGCCTTCCTTGCTGCCCCCACTGGGCTGTGAGT
+
ffffffffffffffffffffffffffffffffffffffffffffffffffffffffffffffffffffffffffffffffffffffffffffffffffffffffffffffffffffffffffffffffffffffffffffffffffffff
@cB01~tA01_GU182351.1_101364_101521_0_1_0_0_1:0:0_1:0:0_fb/2
GCATGAGCTCTGTTCTCTGTTACGGCAAGGCTCTTGCTCTGCTGAGTCAGCCAGGGTTGCTTCATGACCTGCAGGAGCTCATTCCTTGGCAAGTGGAACTTCTCTAAAACACCTCGCCCTCATCAGATGTTCCCTTCCCTTCCCTCTCTC
+
ffffffffffffffffffffffffffffffffffffffffffffffffffffffffffffffffffffffffffffffffffffffffffffffffffffffffffffffffffffffffffffffffffffffffffffffffffffff
@cB01~tA01_GU182351.1_44018_43866_1_0_0_0_0:0:0_0:0:0_fc/2
ACCTATTATAGCATAATATACAAGTCTGTGAACGGTGGCTCACGCCTGTAACCCAGCACTGCAGGAGGCCAAGGCGGGTGGATCACATGAAGTCAGCAGTTCGAGACCAGCCTGGCCAACATGGTGAAACCCTGTCTCTAGGAAAAACAC
+
ffffffffffffffffffffffffffffffffffffffffffffffffffffffffffffffffffffffffffffffffffffffffffffffffffffffffffffffffffffffffffffffffffffffffffffffffffffff
@cB01~tA01_GU182351.1_163001_163232_0_1_0_0_0:0:0_1:0:0_fd/2
GAGAATCGCTTGAACCTGGGAGGTGGAGGTTGCGGTGAGCCGAAATCGCACCACTGCACTCCAGCCTGGGTGACAAGAGCGAAACTCCATCTCAAAATAAAATGAAATAAAATAAAATGGCTTTTAGCTGCAAGACAGGCAAAACAAATG
+
ffffffffffffffffffffffffffffffffffffffffffffffffffffffffffffffffffffffffffffffffffffffffffffffffffffffffffffffffffffffffffffffffffffffffffffffffffffff
@cB01~tA01_GU182351.1_107481_107325_1_0_0_0_1:0:0_0:0:0_fe/2
TATGTTGAATGGACACAAATGAAGCTGTGTGTAGGCTGTATCAGGAATTATAAGTAATCTAGAGATGATTTCATGTATACAGGAGGATGTGCATAGGTTATTTGCAAACGCTGTGCCATTTCATATAAGAGGCTTGAGCATCTACAGATT
+
ffffffffffffffffffffffffffffffffffffffffffffffffffffffffffffffffffffffffffffffffffffffffffffffffffffffffffffffffffffffffffffffffffffffffffffffffffffff
@cB01~tA01_GU182351.1_128322_128095_1_0_0_0_0:0:0_0:0:0_ff/2
GGGAATGCAGCCCTGCAGATGCCTTGATTGTAGCCCAGGAAGAACAGGGTCTGATTTCTGTCTCCAGAAGTGGAAGGGGTCAGTGTGTTCTCTCCTGCCGCCATGTTTGTGATAATTTTCTCCAGCAACAACAGGAAACCAACACAGGAA
+
ffffffffffffffffffffffffffffffffffffffffffffffffffffffffffffffffffffffffffffffffffffffffffffffffffffffffffffffffffffffffffffffffffffffffffffffffffffff
@cB01~tA01_GU182351.1_62812_62655_1_0_0_0_0:0:0_0:0:0_100/2
TAGGAGTCTCTTACTCAGCACTTGCTCAAAGTTCTCAGCTGACATTTTTGTTGTAGGGAGACACCTTGTCTTTGTGGGATGAGTCCTTCCTTTAGCCCTAGGCACCAAGGTGTGATAGCAGCCATAGAAATGTGGAAAGTGGGGAGAATC
+
ffffffffffffffffffffffffffffffffffffffffffffffffffffffffffffffffffffffffffffffffffffffffffffffffffffffffffffffffffffffffffffffffffffffffffffffffffffff
@cB01~tA01_GU182351.1_167516_167684_0_1_0_0_0:0:0_0:0:0_101/2
AAGGACCACCCCCTCGACCATCTATTGCTTCAATACCACCTGTCCTCCTGTGAATTAGTAGGAAAGGGGAGCAGGAGCTAGTGCTGTCGCTGATCTCTGATTCCAAGATCTGGACTCACTCCAAGGAGTATTAATGTTTCCTCCCCATGG
+
ffffffffffffffffffffffffffffffffffffffffffffffffffffffffffffffffffffffffffffffffffffffffffffffffffffffffffffffffffffffffffffffffffffffffffffffffffffff
@cB01~tA01_GU182351.1_73746_73545_1_0_0_0_0:0:0_0:0:0_102/2
TTTTGTTGCTCTAAAGGAAAACTTGAGCCTCGGTAACTTCTAAAGAAAAGAGATCGGTTTGCCTCACCGTTCTGCAGGCTGTACTGGAAGCATGGTACCAGAATCTATTTCTTGTGACGGCCTCAGGCTGCTCCCACTCTGGCAGAAGGG
+
ffffffffffffffffffffffffffffffffffffffffffffffffffffffffffffffffffffffffffffffffffffffffffffffffffffffffffffffffffffffffffffffffffffffffffffffffffffff
@cB01~tA01_GU182351.1_85843_86036_0_1_0_0_2:0:0_0:0:0_103/2
GACAGCATGACATTGGCATGAAGAAAGGCACATAGAACAACGGAGCAGAATGAATAACACAGATATAATCCATGCATTTACCTCCAATGTATTTTTTGTTTTTCTTTTGAGATGGAGTCTTGCTCTGTCACCCAGGCTGGAGTGCAGAGG
+
ffffffffffffffffffffffffffffffffffffffffffffffffffffffffffffffffffffffffffffffffffffffffffffffffffffffffffffffffffffffffffffffffffffffffffffffffffffff
@cB01~tA01_GU182351.1_90089_90203_0_1_0_0_0:0:0_0:0:0_104/2
TTACTGCTGACAGAAGGCTGAAAGATACTCTGAGGGGAGGTGGAACAGCATGAGGGAAGGTGGAACAGGACGTGTCTAAGTGCCGTGTTAAGAGGGAGCCTCTTGTATGTTTGGAACTGTGAGTTCCTCAGTGTGATTGCAGCCTCAAGT
+
ffffffffffffffffffffffffffffffffffffffffffffffffffffffffffffffffffffffffffffffffffffffffffffffffffffffffffffffffffffffffffffffffffffffffffffffffffffff
@cB01~tA01_GU182351.1_109069_108994_1_0_0_0_0:0:0_0:0:0_105/2
GGCGCCTCCTTCTCCCCCAGGTGGTCAGGACAAGCCCTTCCTCTCTGCCTGGCCCAGCCCCGTGGTGTCTGAAGGAGAACATGTGGCTCTTCAGTGTCGCTCTCGTCTTGGGTTTAACGAATTCAGTCTGTCCAAAGAAGACGGGATGCC
+
ffffffffffffffffffffffffffffffffffffffffffffffffffffffffffffffffffffffffffffffffffffffffffffffffffffffffffffffffffffffffffffffffffffffffffffffffffffff
@cB01~tA01_GU182351.1_71450_71645_0_1_0_0_0:0:0_0:0:0_106/2
TTCCTGGTTACCCCGAGGTGAATCCAATGGCTGTGAGTGTCAAACACACACTCCTTGTTGCTCCTTAGTTTCCTGTGTACCCAGTGTGCTCTCCGTCTCTCCACAGTCGTCTTGTCATTCTCCCCACGTCATTCCCAGCATTTGAGGAAG
+
ffffffffffffffffffffffffffffffffffffffffffffffffffffffffffffffffffffffffffffffffffffffffffffffffffffffffffffffffffffffffffffffffffffffffffffffffffffff
@cB01~tA01_GU182351.1_143746_143580_1_0_0_0_0:0:0_0:0:0_107/2
ACATAGATATATACATAGATGATACATAAATAGAGACAGAGAGGCAGACAGAGAGGTAATAGAGAGAGAGATAGATGATACATATATAGATAATAGATGATTGATGGATAGATAGACAGACAGACAATTGATAGAGAGATAGATAAGTGA
+
ffffffffffffffffffffffffffffffffffffffffffffffffffffffffffffffffffffffffffffffffffffffffffffffffffffffffffffffffffffffffffffffffffffffffffffffffffffff
@cB01~tA01_GU182351.1_156164_156282_0_1_0_0_0:0:0_1:0:0_108/2
CCGTAGGCCCAGATCTCCACTCCAGGCCCATATCTCCACTCCAGGGCCATATCTCCACTCCAGGCCCCATATCTACACACCAGGCCCCATATCTCCACCCCATGCCCATGTCTCCACTCCAGGGCCATCTCTCCACTCCACGCCCATATC
+
ffffffffffffffffffffffffffffffffffffffffffffffffffffffffffffffffffffffffffffffffffffffffffffffffffffffffffffffffffffffffffffffffffffffffffffffffffffff
@cB01~tA01_GU182351.1_72245_72154_1_0_0_0_0:0:0_0:0:0_109/2
CCTGTAACCCAGCACTGCAGGAGGCCAAGGAGGGTGGATCACATGAAGTCAGCAGTTCGAGACCAGCCTGGCCAACCTGGTGAAACCCTGTCTCTAGGAAAAACACAAAAATTAGCCGAGCATGGTGGTGCATCCCTGTAATCCCAGCTC
+
ffffffffffffffffffffffffffffffffffffffffffffffffffffffffffffffffffffffffffffffffffffffffffffffffffffffffffffffffffffffffffffffffffffffffffffffffffffff
@cB01~tA01_GU182351.1_131326_131448_0_1_0_0_1:0:0_0:0:0_10a/2
CTGTGCTGGGCCCAGATCCCTTTCCCTGTTGGAGTGTCTGGGGTTCAGAGACAATGGAAGACAGGCCCACAATCACAGAGCTGGCAGGTGCTGAGCCAACGCTTGAATCCAAGGCTTCTACCTCCCCAGGTTTCCAAAAGCAGAGATAAG
+
ffffffffffffffffffffffffffffffffffffffffffffffffffffffffffffffffffffffffffffffffffffffffffffffffffffffffffffffffffffffffffffffffffffffffffffffffffffff
@cB01~tA01_GU182351.1_114947_115063_0_1_0_0_0:0:0_0:0:0_10b/2
ACTTCAGGATGAGTACACCATATATGTATTCCTAAACGACATAGATCAAAAATAGAATGTTTGAAATAGAAAACCACAGAAGTCAGTGGGAAAAAAAGGGAATCAGGAAAACACAACGTAATAATAACAAAAATATGATTGGAAGAACTG
+
ffffffffffffffffffffffffffffffffffffffffffffffffffffffffffffffffffffffffffffffffffffffffffffffffffffffffffffffffffffffffffffffffffffffffffffffffffffff
@cB01~tA01_GU182351.1_138787_138945_0_1_0_0_0:0:0_0:0:0_10c/2
AGGACTCACCAACACACGCCATGCTGACGACCATGAGCAACATGGTGCTGCCGGTGCAGACAGGCGGCCGCGCCCCAGCTCAGCTCAGCAGCGCACAGGATGTTATTTGGCGCCCTGCCCATGCAGTTTACATGTTGACCACATCATGGG
+
ffffffffffffffffffffffffffffffffffffffffffffffffffffffffffffffffffffffffffffffffffffffffffffffffffffffffffffffffffffffffffffffffffffffffffffffffffffff
@cB01~tA01_GU182351.1_156325_156191_1_0_0_0_1:0:0_0:0:0_10d/2
GGGACTAGAGTGGAGATACGGGCCTGGAGGTGGAGATCTGGGCCTGGAGTGGAGATATGGGCGTGGAGTGGAGATATGGGCCTGGAGTGGAGATATGGGCGTGGAGTGGAGATATGGCCCTGGAGTGGAGACATGGGCATGGGGTGGAGA
+
ffffffffffffffffffffffffffffffffffffffffffffffffffffffffffffffffffffffffffffffffffffffffffffffffffffffffffffffffffffffffffffffffffffffffffffffffffffff
@cB01~tA01_GU182351.1_18156_18325_0_1_0_0_0:0:0_0:0:0_10e/2
GTGAACCCCGACATCTGTATGTCCCTGTTGTGCGGGGGTCACAGGGCCCATGAAAAGGCTGTTCCAGAATATTCTGTTGTAGAGCTCAGGGACAGGCACCCCACCTTCCTTGTACAGACTGAAGTTGTTAAACCCAAGATAAGAGTGACA
+
ffffffffffffffffffffffffffffffffffffffffffffffffffffffffffffffffffffffffffffffffffffffffffffffffffffffffffffffffffffffffffffffffffffffffffffffffffffff
@cB01~tA01_GU182351.1_49785_49733_1_0_0_0_0:0:0_0:0:0_10f/2
CCTGGAGGTGGAGACATGGGCCTAGAGGTGGATATCTGGGCCTGGAGTGGACATATGGGCCTAGGATGGAGATATGGGCCTGGGTGTGGAGATATGGGCTTGGGGTGGAGATATGGGCCTGGATTGGAGATATGGGTCTAGGGTGGAAAT
+
ffffffffffffffffffffffffffffffffffffffffffffffffffffffffffffffffffffffffffffffffffffffffffffffffffffffffffffffffffffffffffffffffffffffffffffffffffffff
@cB01~tA01_GU182351.1_93889_93710_1_0_0_0_0:0:0_0:0:0_110/2
TTCAGCGTTTCCATGACGGTAGGGGCTGCAGTGTGGCTGCTGTCATTCTACCAGAAGAGGTGGGAAAACCACAGCCATGGCCCTGACATTCCAATCCTCTGATGGGGACTCAGTTGTTTATTTTCGTTCAGGCATCAGCTGATATTCCAT
+
ffffffffffffffffffffffffffffffffffffffffffffffffffffffffffffffffffffffffffffffffffffffffffffffffffffffffffffffffffffffffffffffffffffffffffffffffffffff
@cB01~tA01_GU182351.1_121317_121416_0_1_0_0_0:0:0_0:0:0_111/2
CTGGATGTTAATCCCTTACAGGTGGTGTGGTTTGAAAACATTTTCTCCCATTCTGTGGGTTGTCTTTTTACTTTGATAATATCGTCTTAAAAGTTCTTTTTCCTTGCCATGTGAAGTAACTGATGTTGTCTTTTGAGTCACAATATTTCA
+
ffffffffffffffffffffffffffffffffffffffffffffffffffffffffffffffffffffffffffffffffffffffffffffffffffffffffffffffffffffffffffffffffffffffffffffffffffffff
@cB01~tA01_GU182351.1_25926_25781_1_0_0_0_0:0:0_0:0:0_112/2
TCATTCAGCCACGGCCCCATGCTCAGGCTGTGCACTGTGGAAGCTTTTCCTATTGTTGCCATAACAAATTTCCACAAGATTCGTGGGTGAAAACAAAACGGTTTTTTAATTATCTTACAGTGCTGTAGCTCAAAGTATGAAGTGCATCTC
+
ffffffffffffffffffffffffffffffffffffffffffffffffffffffffffffffffffffffffffffffffffffffffffffffffffffffffffffffffffffffffffffffffffffffffffffffffffffff
@rand_0_0_0_0_1_1_0:0:0_0:0:0_113/2
GAGCTGAGCTCGCTGTATTAAATGCAGGTCGCTTGTCGCAGCAGACATCGCACTTGAAGCAGGGAGTTTGAAGACCATAAACGCTTATCCCGTATTCTCTTATTCAGCTCAGCTCATAACCCAGTCTTGCCGCGAGGACATATTCTCTAG
+
ffffffffffffffffffffffffffffffffffffffffffffffffffffffffffffffffffffffffffffffffffffffffffffffffffffffffffffffffffffffffffffffffffffffffffffffffffffff
@cB01~tA01_GU182351.1_32134_32265_0_1_0_0_0:0:0_0:0:0_114/2
GAGTTTCTAGTACTAAACCAGAGGCATCAGAATAGCTTGAACCTGGGAGGCGGAGGTTGCAGTGAGCTGAGCTCAAGCCACTGAACTCCAGCTTGGGTGACAGAGGAAGAGTCTGTCTCAAGAAAAAAAAAAAAGCAAACTAAATAACCT
+
ffffffffffffffffffffffffffffffffffffffffffffffffffffffffffffffffffffffffffffffffffffffffffffffffffffffffffffffffffffffffffffffffffffffffffffffffffffff
@cB01~tA01_GU182351.1_11833_11580_1_0_0_0_1:0:0_0:0:0_115/2
ATCGCATCACTGCACTCCAGCCTGACACAGGGGGACTCTGTCTCAAAAAATAAAAATAAAACATACATAATTATGACACACAGAAATTACAAAGGCAACTGGATACCAACCATCATTTTTCTATTTCTCTGTGTTTAATTCTTTGACCCT
+
ffffffffffffffffffffffffffffffffffffffffffffffffffffffffffffffffffffffffffffffffffffffffffffffffffffffffffffffffffffffffffffffffffffffffffffffffffffff
@cB01~tA01_GU182351.1_131204_131360_0_1_0_0_0:0:0_0:0:0_116/2
TGCTGAGCCAACGCTTGAATCCAAGGCTTCTACCTCCCCAGGTTTCCAAAAGCAGAGATAAGAGGGGTCCTTCACTTACCAGTTTTGAAGCTTGGTTCAGTGGGTGAAGGCCAACTACTAGAAGGGTTTCCTAGAACATGGGACAGGAGA
+
ffffffffffffffffffffffffffffffffffffffffffffffffffffffffffffffffffffffffffffffffffffffffffffffffffffffffffffffffffffffffffffffffffffffffffffffffffffff
@cB01~tA01_GU182351.1_63862_63965_0_1_0_0_0:0:0_0:0:0_117/2
CCATAGCCTGGCTCCTGGTGCTGGTTGGAGGAGTATCAACCGCTCCCTATGTGGATGGAGCCTGGTGGTGGCATCATAATCCCACACTTGCTGATCTTGGTGTAGCCAACCTTCTCCTTGTTTGGTTTCTTTAATTAATTAATTTTGGAG
+
ffffffffffffffffffffffffffffffffffffffffffffffffffffffffffffffffffffffffffffffffffffffffffffffffffffffffffffffffffffffffffffffffffffffffffffffffffffff
@cB01~tA01_GU182351.1_116310_116500_0_1_0_0_0:0:0_0:0:0_118/2
ACTGTTTGCAATAGCAAAGATATGAAATCAATCTAAGTGTCTGTGAATGAATGATTGGATTAAAAAAAGGATGCGTGTATACACAACGAAATACTATTTGGTCATAAAAATAAAACCATGTCTTTTGCAGCAACATAGATGGAGCTGGAC
+
ffffffffffffffffffffffffffffffffffffffffffffffffffffffffffffffffffffffffffffffffffffffffffffffffffffffffffffffffffffffffffffffffffffffffffffffffffffff
@cB01~tA01_GU182351.1_119501_119383_1_0_0_0_0:0:0_1:0:0_119/2
AAGCTGGCTGGAGTGAATGGCGCGACATTCTGTCTGTGGGAGCTTGGCCAGATGGGTTTCAAGTGTGTTGTATCAGCTGTGACTTTTAGTAATGTTCTTGCTACCACAATATCCACTCGTCCATCCCGAATAATTGTGATGAAATATTGT
+
ffffffffffffffffffffffffffffffffffffffffffffffffffffffffffffffffffffffffffffffffffffffffffffffffffffffffffffffffffffffffffffffffffffffffffffffffffffff
@cB01~tA01_GU182351.1_47071_46871_1_0_0_0_0:0:0_0:0:0_11a/2
AACCGGGTTGCCAGCTCCCATGTACCAGCAGCTGGAATCTGAAGGCATGAGTCTGCATCTTAGGGCATCGCTCTTCCTCACACCACAAATCTGAATGTGCCTCTCACTTGCTTACAAATGTCTAAGGTCCCCACTGCCTGCTGGAGAAAA
+
ffffffffffffffffffffffffffffffffffffffffffffffffffffffffffffffffffffffffffffffffffffffffffffffffffffffffffffffffffffffffffffffffffffffffffffffffffffff
@cB01~tA01_GU182351.1_94590_94426_1_0_0_0_0:0:0_0:0:0_11b/2
TCACGGTCACAGGTCAGAGGGCTCCTGTCTGGGATTCTCCTTGTCCCACCTCCTGAATCCCAGAGCTCCTGGTGGGCGTGTCCTTGCGGGTCCCATCATGCAAGTCCTGACTGTATTTGGGGTAAAGGGGGATTGAATACAGGGAAATGG
+
ffffffffffffffffffffffffffffffffffffffffffffffffffffffffffffffffffffffffffffffffffffffffffffffffffffffffffffffffffffffffffffffffffffffffffffffffffffff
@cB01~tA01_GU182351.1_1016_875_1_0_0_0_0:0:0_1:0:0_11c/2
ATTCACAAACTTGTCTAGCACCCCTGGAACATTCACCAAAATAAATTTTTAAATGCTGAATCATAGGTAATATGATAGATGAAACAGTTGAATTAAATTATAAATGTACAACAAGGAAATGCTGGGGAAATTATCAAATATTTTAAAATT
+
ffffffffffffffffffffffffffffffffffffffffffffffffffffffffffffffffffffffffffffffffffffffffffffffffffffffffffffffffffffffffffffffffffffffffffffffffffffff
@cB01~tA01_GU182351.1_126534_126357_1_0_0_0_0:0:0_0:0:0_11d/2
TCCAGCGTGGCGCCCAGTGGCTCAGGAGGAAAGGGTAGGTTGCTGCCGAGATGAATAGTTCATCATGATCTTTCTTTGCAGGGTTCTTCTTGGACCAGAGTGTGTGGGCACACGTGGGTGAGTCCTTCCCCAAATGATGGGTTGCCATCT
+
ffffffffffffffffffffffffffffffffffffffffffffffffffffffffffffffffffffffffffffffffffffffffffffffffffffffffffffffffffffffffffffffffffffffffffffffffffffff
@cB01~tA01_GU182351.1_103720_103902_0_1_0_0_0:0:0_0:0:0_11e/2
GGTCTATCTGAATCTCCACAGGTGATTGGAAGTAGGGGTGAGGTGGGGGATTTGGGTGAGTGGGCAAGTTTTTTTTGTGATGACCAGAGCACTTTCTCTATTCCAGGATCTGTGCTGGAGGATTCAGCGGGCTTTCACATTTTCTATGTG
+
ffffffffffffffffffffffffffffffffffffffffffffffffffffffffffffffffffffffffffffffffffffffffffffffffffffffffffffffffffffffffffffffffffffffffffffffffffffff
@cB01~tA01_GU182351.1_35475_35541_0_1_0_0_1:0:0_0:0:0_11f/2
CCCACCCTTGCTGATCTCAGGGTAGCCAACCTTCTCCTTCTTTGGTTTCTTTAATTAATTAATTAATTTTGGAGACAGAGTCTCACTCCTTCACCCAGGCTGGAGTGAAGTGGTGTGGTCTAGGCTCACTGCAACCTCTGTTTCCTGGGT
+
ffffffffffffffffffffffffffffffffffffffffffffffffffffffffffffffffffffffffffffffffffffffffffffffffffffffffffffffffffffffffffffffffffffffffffffffffffffff
@cB01~tA01_GU182351.1_154410_154260_1_0_0_0_0:0:0_0:0:0_120/2
TTGAGGATGCTGCACTTCATGTAGCCTTATAAAACCCTTTAAATTTAGTAGCCAGAGCCCTCTAATTTGTTATTATAGGCTACTTGCTATTTTTTTTTCTTGAGGCGGAGTCTTGCTCTGTCGCCCAGGCGGGACTGTAGTGGAGCAATC
+
ffffffffffffffffffffffffffffffffffffffffffffffffffffffffffffffffffffffffffffffffffffffffffffffffffffffffffffffffffffffffffffffffffffffffffffffffffffff
@cB01~tA01_GU182351.1_153829_153991_0_1_0_0_0:0:0_0:0:0_121/2
TCAATAAATAATATTAAACCAAAGGGTTACACGTAGGAAAAAATAAATCTAAACTTATTCTCACACTATAAAAACACTTCTTACTTTTTATCTAGTTATTGTACATTTTTTATGATTTATATTTAAAATTGAGAAATAAAAGTCATATAC
+
ffffffffffffffffffffffffffffffffffffffffffffffffffffffffffffffffffffffffffffffffffffffffffffffffffffffffffffffffffffffffffffffffffffffffffffffffffffff
@cB01~tA01_GU182351.1_101298_101428_0_1_0_0_0:0:0_0:0:0_122/2
TGGAACTTCTCTAAAACACCTCGCCCTCATCAGATGTTCCCTTCCCTTCCCTCTCTCAAGTCTCCAGGAATTTATCCTCCAGTTAGGAATGCAGGCAGAACAAACATTGCATTTTTCCTGAGAAGGATGTCAGATTGGCAATCATTCTTC
+
ffffffffffffffffffffffffffffffffffffffffffffffffffffffffffffffffffffffffffffffffffffffffffffffffffffffffffffffffffffffffffffffffffffffffffffffffffffff
@rand_0_0_0_0_1_1_0:0:0_0:0:0_123/2
TGGGATACCGAGCCGTCGTGCTCGCTTGGCGTGGTCTTATGACTGTTCATAGGGTATGGAGTCCGACTGGCTGGTTTATGCTATATCACTCCTTAAGTAGTCTCAGACTGCTTGGTCAGGATGCAAGAGAGTAAGACCCATTCAGGCAAC
+
ffffffffffffffffffffffffffffffffffffffffffffffffffffffffffffffffffffffffffffffffffffffffffffffffffffffffffffffffffffffffffffffffffffffffffffffffffffff
@cB01~tA01_GU182351.1_7505_7656_0_1_0_0_0:0:0_0:0:0_124/2
CCTCCGTGGGTCACAGGGCCCAGAGGGAAGTTGGCCTGGAATGTTCCATTGACCCTCAGCACCGCAGTGAGCCTAAGTTCACCGGCCTCTGCCTCCCTGGATAGATGGTAAATGTCAAACAAGCTCCGGGAGCTGCAGGACAAGGTCACA
+
ffffffffffffffffffffffffffffffffffffffffffffffffffffffffffffffffffffffffffffffffffffffffffffffffffffffffffffffffffffffffffffffffffffffffffffffffffffff
@cB01~tA01_GU182351.1_11548_11408_1_0_0_0_0:0:0_0:0:0_125/2
AGATCACTTAAGGGTAGGAGTTTGAGACCAGCCTGGCCAACATGGTGAAACCCCGTCTGTACTAAAAATACAAAAATTAGCCTGGTGCATTGGCACCTGCCTGTAATCCCAGCGACTGGGGAGGCTGAAGCAGAAGAATGGCTTCAACCC
+
ffffffffffffffffffffffffffffffffffffffffffffffffffffffffffffffffffffffffffffffffffffffffffffffffffffffffffffffffffffffffffffffffffffffffffffffffffffff
@cB01~tA01_GU182351.1_95144_94969_1_0_0_0_0:0:0_0:0:0_126/2
GATTTCTGTCTCCAGAATTGGAAGGGGTTAGTGTGCTCTCTCCTGCTGCCATGCTTCTGATAATTTTCTACAGCAGCAACAGGAAACCAACACTGGAACCCAGGTCAAGGACAGGTTAAGAAACAACACAAGGATAGCCAGGCATGGTGG
+
ffffffffffffffffffffffffffffffffffffffffffffffffffffffffffffffffffffffffffffffffffffffffffffffffffffffffffffffffffffffffffffffffffffffffffffffffffffff
@cB01~tA01_GU182351.1_173654_173488_1_0_0_0_0:0:0_0:0:0_127/2
CTGCGGTCTTTCTACCAGAAGAGGGGGGAAACCACAGCCATGGCCCTGACATTCCAAATCCTCTGAGGGGGCTCAGTTCATGAATTGGCTGATATTCCATTCACATAGGACATGCCCTCCATGCCGTGTCTACTTTGTGTTATTTTATGT
+
ffffffffffffffffffffffffffffffffffffffffffffffffffffffffffffffffffffffffffffffffffffffffffffffffffffffffffffffffffffffffffffffffffffffffffffffffffffff
@cB01~tA01_GU182351.1_17430_17266_1_0_0_0_0:0:0_0:0:0_128/2
ATATCAGCCTGGAGTGGAGATATGGGCTTGTGGTGGGGATCTGGGCCTGGAAACTGGGTCTCTGCACAGCCGACAGCCCTGTTCTTGGGTGCAGGTAGGCACTGAGGGTGAGTTTAACTTCAGCCCAGGAAGGGCCTGGCTGCCAAGACT
+
ffffffffffffffffffffffffffffffffffffffffffffffffffffffffffffffffffffffffffffffffffffffffffffffffffffffffffffffffffffffffffffffffffffffffffffffffffffff
@cB01~tA01_GU182351.1_164205_164379_0_1_0_0_0:0:0_1:0:0_129/2
GAAGAAAGGCACATCGAACAACGGAGCAGAATGAAGAACACAGATATAATCCATGCATTTACATCCAATTTTTTTTATTTTTTCTTTTGAGATGGAGTCTCGCTCTGTCACCCAGGCTGGAGTGCAGAGGTGCAATCTCGGTTCACTGCA
+
ffffffffffffffffffffffffffffffffffffffffffffffffffffffffffffffffffffffffffffffffffffffffffffffffffffffffffffffffffffffffffffffffffffffffffffffffffffff
@cB01~tA01_GU182351.1_58792_58723_1_0_0_0_0:0:0_0:0:0_12a/2
ATAAAATTTTTTGTGATTTCAATGTAGCTGTCTCCTTTTCAAATAAACATGTCTGCCCTCATTGCTTTAGGTAATGTGACACTATTCGCTGAAAGAAACCGCTGTTATCATTACCATGTCCACATAACCCCATCTGTTATCCACTGGGTT
+
ffffffffffffffffffffffffffffffffffffffffffffffffffffffffffffffffffffffffffffffffffffffffffffffffffffffffffffffffffffffffffffffffffffffffffffffffffffff
@cB01~tA01_GU182351.1_148873_149079_0_1_0_0_0:0:0_0:0:0_12b/2
TCTGTCACCCAAAATTATACACTCAGCATTATCTATTATTTATTTTGAATTCTGGCTGGGCAAAGTGGCTCACGCCTGTAATCCCAGTACTTTGGGTTGCTGAGATGGTCGGATCACTTGAGGTTGGGAGTTTCAGACAAGCTTGGCCAA
+
ffffffffffffffffffffffffffffffffffffffffffffffffffffffffffffffffffffffffffffffffffffffffffffffffffffffffffffffffffffffffffffffffffffffffffffffffffffff
@cB01~tA01_GU182351.1_54550_54668_0_1_0_0_0:0:0_0:0:0_12c/2
GCAGAAATTTGAAATGAAGAGACTTCACTGAGCCCTTTGCTGTCCTCAGATACCCTTCGCTGTTGTAGTGTCTGGGGGTCAGAGATGTTAGAAGACAGGCCCACAATCACAGAGCTGGGAGGTGCTGAGCCAATGCTTGAATCCAAGATA
+
ffffffffffffffffffffffffffffffffffffffffffffffffffffffffffffffffffffffffffffffffffffffffffffffffffffffffffffffffffffffffffffffffffffffffffffffffffffff
@cB01~tA01_GU182351.1_166763_166633_1_0_0_0_0:0:0_1:0:0_12d/2
GGAGACGGAGAGCACACTGGGTACACAGGAAACTAAGGAGCAACAAGGAGTGTGTGTTTGACACTCACAGCCATTGGACTCACCTCGAGGTAACCAGGAATCCCTACATGATTAATATGACGGACATGAAAATGAGGGAGGCTCAGTTGC
+
ffffffffffffffffffffffffffffffffffffffffffffffffffffffffffffffffffffffffffffffffffffffffffffffffffffffffffffffffffffffffffffffffffffffffffffffffffffff
@cB01~tA01_GU182351.1_161522_161734_0_1_0_0_0:0:0_0:0:0_12e/2
TCTCCCCTTCTCTGGGTCTCTCCTGACCGCTTTCTACATCTGCCTGGGTGCCTGGAGCCCTAATCGGAGGCCTCCATGCAGGCCATGCAGGAGGGTTTGGAGGTGCTGTGTGTGCCATCCTGCACCCTGATCCCTCCCTCACAGGCATGC
+
ffffffffffffffffffffffffffffffffffffffffffffffffffffffffffffffffffffffffffffffffffffffffffffffffffffffffffffffffffffffffffffffffffffffffffffffffffffff
@cB01~tA01_GU182351.1_13720_13808_0_1_0_0_0:0:0_0:0:0_12f/2
TGTTCCCTGCAGGCTCTTGGTCCATTACAACAGCATCTGTAGAAGACGGAAGTCGTCAAAACAGCTCGGAGGGCACTTCTGGGTCCTCATTTCATAAGCAGATACCAACATGCAGGGGGAGGCCATAGGTGCCTGAGGTCCCTCAGTTGC
+
ffffffffffffffffffffffffffffffffffffffffffffffffffffffffffffffffffffffffffffffffffffffffffffffffffffffffffffffffffffffffffffffffffffffffffffffffffffff
@rand_0_0_0_0_1_1_0:0:0_0:0:0_130/2
CGGTTTGTCCTGCACTGTAACTCCTCTCGGTGTCGAATGTGCGAACCAGCAGATTCACGTGGTCTTCGTCTACGAACGCCAATCCCGGTTCATCGCTACCATCCAGTGCTCGACCTCGACCTACGAGCAACAGGTCATTCCTTAGGTTGT
+
ffffffffffffffffffffffffffffffffffffffffffffffffffffffffffffffffffffffffffffffffffffffffffffffffffffffffffffffffffffffffffffffffffffffffffffffffffffff
@cB01~tA01_GU182351.1_142155_142003_1_0_0_0_0:0:0_0:0:0_131/2
GGGAAACAGATACAACAGCCCAAGAGATGAGGCTGTCTTCACAGTGGCAAGGGAGTCAGGGGCTACTGGAGACAGAGGGACAGAGAAGAGGGAGGAAGACAGATGGAGGCACCTGCACCAGGGGATATGGGCACAGAAAAGACACGGAGA
+
ffffffffffffffffffffffffffffffffffffffffffffffffffffffffffffffffffffffffffffffffffffffffffffffffffffffffffffffffffffffffffffffffffffffffffffffffffffff
@cB01~tA01_GU182351.1_32475_32611_0_1_0_0_0:0:0_0:0:0_132/2
TACATGTTGACCACATCATGGGAGGGTGACGTACGCAGGCTCTTTCTACCTTGCATGAGGCCCAGTGGGTGCTCGCTCAAGAGCGGAACATGGCTTCCTGGAAATTGTTCTCACTAGAATTGACACCTTGCGTCCTTCACTACGACCAGA
+
ffffffffffffffffffffffffffffffffffffffffffffffffffffffffffffffffffffffffffffffffffffffffffffffffffffffffffffffffffffffffffffffffffffffffffffffffffffff
@cB01~tA01_GU182351.1_1312_1371_0_1_0_0_0:0:0_0:0:0_133/2
TGAATTAATTAGACATATTTACCTAGAAATGAAATTATTGGTTTTGGGTGCAAGTTGGTGTTGAGCTTAACCAGGAAGTGCCAAAATATTTCCATCATGACCAAATGTGGCCTGGAAAGTTTTTTGGGGTCAATTTTCCTGTTTCTTCTA
+
ffffffffffffffffffffffffffffffffffffffffffffffffffffffffffffffffffffffffffffffffffffffffffffffffffffffffffffffffffffffffffffffffffffffffffffffffffffff
@cB01~tA01_GU182351.1_156065_156212_0_1_0_0_0:0:0_0:0:0_134/2
ATCTACACACCAGGCCCCATATCTCCACCCCATGCCCATGTCTCCACTCCAGGGCCATATCTCCACTCCACGCCCATATCTCCACTCCAGGCCCATATCTCCACTCCACGCCCATATCTCCACTCCAGGCCCAGATCTCCACCTCCAGGC
+
ffffffffffffffffffffffffffffffffffffffffffffffffffffffffffffffffffffffffffffffffffffffffffffffffffffffffffffffffffffffffffffffffffffffffffffffffffffff
@cB01~tA01_GU182351.1_13445_13205_1_0_0_0_0:0:0_0:0:0_135/2
GAAAGCAGGAGGAAGCTAGGTCTCCCGCCATCTGGGTGCTTGTCCTAAAGAGACGTTGTATGTGGTTACCTGTCAATCAAGAAATGTGAGACAATTCATATAGAGGAACTGCTATGATTAGCTTCTTATTGGTGTCTTGTCTTCCTCCAG
+
ffffffffffffffffffffffffffffffffffffffffffffffffffffffffffffffffffffffffffffffffffffffffffffffffffffffffffffffffffffffffffffffffffffffffffffffffffffff
@cB01~tA01_GU182351.1_162508_162367_1_0_0_0_0:0:0_0:0:0_136/2
TACCAATTTTAAGTGTAAGGTCTAGTGGTCATAAATACATACATATAAATTTTTTGTTTGTTTGTTTTATCCTCCACCCTTTTCTTCCTGGCCTCTGGTAGCCACCATTCTACTCTCTATCTTCATGAGATCCACCTTTTAGCTCCTGTA
+
ffffffffffffffffffffffffffffffffffffffffffffffffffffffffffffffffffffffffffffffffffffffffffffffffffffffffffffffffffffffffffffffffffffffffffffffffffffff
@cB01~tA01_GU182351.1_20158_20310_0_1_0_0_0:0:0_0:0:0_137/2
GTGTCTGTCCTCCGTTATGACACCTGGTCTGTACTTGTGTCTCCTGTTTCTCTGTCTCTGTTGGTACAAACCTCAGCAAGTCAGTCTCTCTCCATAAGAATACCAAGCTCATCTTCCTTACAACTACCTGGGGGTTCCAAGTCGTGGATC
+
ffffffffffffffffffffffffffffffffffffffffffffffffffffffffffffffffffffffffffffffffffffffffffffffffffffffffffffffffffffffffffffffffffffffffffffffffffffff
@cB01~tA01_GU182351.1_42685_42845_0_1_0_0_0:0:0_0:0:0_138/2
TGAATCCAGGAGAAGCAGGTTGCAGTGAGCCAAGATCGTGACACTGCACTGTAGCCTGGAAGACAGAGGGCAACTCTGTCTCAATAAACAAAAGAACAAACAAAAAATAGATTTCATGCACAGATGCTTCCCAATGGATCATTCATTTAT
+
ffffffffffffffffffffffffffffffffffffffffffffffffffffffffffffffffffffffffffffffffffffffffffffffffffffffffffffffffffffffffffffffffffffffffffffffffffffff
@cB01~tA01_GU182351.1_75289_75156_1_0_0_0_0:0:0_0:0:0_139/2
AATCTGAAGGCATCAGTCTTCATCTTAGGGCATCGCTCTTCCTCACACCACGAATCTGAACATGCCTCTCTCTTGCTTACAAATGTCTAAGGTCCCCACTGCCTGCTGCAGAGAAAACACACTCCTTTGCTTAGCCCACAATTCTCCATT
+
ffffffffffffffffffffffffffffffffffffffffffffffffffffffffffffffffffffffffffffffffffffffffffffffffffffffffffffffffffffffffffffffffffffffffffffffffffffff
@rand_0_0_0_0_1_1_0:0:0_0:0:0_13a/2
TTCAACAACTTGCGTATGCGCGGCCTTATTACCCCGGGGTGCTTTCGGTTAGCTCACTAGGTAGACCTCTTGAGCGTTCCCATCGGATGGACCCTGTTAGAAGAGCCACACCAATGAAGGAGAGACCGCTGCAAGCTTCAGCACGAATGT
+
ffffffffffffffffffffffffffffffffffffffffffffffffffffffffffffffffffffffffffffffffffffffffffffffffffffffffffffffffffffffffffffffffffffffffffffffffffffff
@cB01~tA01_GU182351.1_113381_113603_0_1_0_0_0:0:0_0:0:0_13b/2
TAGGAAGAGAACTCAGTTATGGAAGGTCAGAAATGAAAAGTTCCTACAGACCAACACCCAGGTTGGTGGCCACAGCCCTAAATGCTGATGGAGAATCACTGCAAGTCTGTAGGGAAGATGTCTGGCTTGAGGCCACTGAGCGAAGTGGCA
+
ffffffffffffffffffffffffffffffffffffffffffffffffffffffffffffffffffffffffffffffffffffffffffffffffffffffffffffffffffffffffffffffffffffffffffffffffffffff
@cB01~tA01_GU182351.1_15574_15373_1_0_0_0_0:0:0_0:0:0_13c/2
TGGAGTGCAGTGGCGTGATCTCAACTCACTGCAACCTCCGCCTTCCAGGTTCAAGCGATTCTCTTCCCTCAGCCTCCTCAGTAGCCTCCCCTAGGATTACAGGCACGTGCCACCCTGCACAGATAAATTTTTTTGTGTGTGTATTTTTAG
+
ffffffffffffffffffffffffffffffffffffffffffffffffffffffffffffffffffffffffffffffffffffffffffffffffffffffffffffffffffffffffffffffffffffffffffffffffffffff
@cB01~tA01_GU182351.1_151192_151045_1_0_0_0_0:0:0_0:0:0_13d/2
CCTACATTTCAATGTGAGCCAGTTCCCCAAGGCTCAGAAAAGCTGCTCGAGACATGTGGAGTCACCCCATTTGCAGTGTAGCTGGGGGAAGCCAGAAAGCAGCCCAGCCTGGGTTTTGTACCCTGGAGCCACAGGAAGCACTCAGCTAAA
+
ffffffffffffffffffffffffffffffffffffffffffffffffffffffffffffffffffffffffffffffffffffffffffffffffffffffffffffffffffffffffffffffffffffffffffffffffffffff
@cB01~tA01_GU182351.1_96920_97137_0_1_0_0_0:0:0_0:0:0_13e/2
TCCATCAATTGTCTATCTATCCATCAATCATCTATTATCTATATCTATGTATCATCTCTCTCTCTCTATGATTTCTCTATGTCTGCCTCTGTATCTCTATGTATTATCTATCTATGTGTCTTCATCATCATCATCTCTATGTCTCATCTA
+
ffffffffffffffffffffffffffffffffffffffffffffffffffffffffffffffffffffffffffffffffffffffffffffffffffffffffffffffffffffffffffffffffffffffffffffffffffffff
@cB01~tA01_GU182351.1_48571_48807_0_1_0_0_0:0:0_0:0:0_13f/2
CTTCTTCCTGTGTAATATGCAAAGTATCTAATAGGTATTATTAATGTTTTCGGAGTCATTGTGACTAATAAACCATTAGAATTTTTCATGCTTGTATTTCTAGTATTACAGCAGAACCAGCTAAAATGATTTAAATTCCCAGGGAAGGAT
+
ffffffffffffffffffffffffffffffffffffffffffffffffffffffffffffffffffffffffffffffffffffffffffffffffffffffffffffffffffffffffffffffffffffffffffffffffffffff
@cB01~tA01_GU182351.1_69302_69430_0_1_0_0_1:0:0_0:0:0_140/2
ATAGAACAATGGAGCAGAATGAATAACACAGATATATTCCATGCATTTACATCCAATGGTTTTTTATTTTTTCTTTTGAGATGGAGTCTTGCTCTGTCACTCAGGCTGGAGTGCAGAGGTGCAATCTCAGTTCACTGCAACCTCAGCCTC
+
ffffffffffffffffffffffffffffffffffffffffffffffffffffffffffffffffffffffffffffffffffffffffffffffffffffffffffffffffffffffffffffffffffffffffffffffffffffff
@cB01~tA01_GU182351.1_102073_102272_0_1_0_0_0:0:0_0:0:0_141/2
ACAGATGCTTCCCAATGGATCATTCATTTATAGATCCACTTGTGCATTCATTTTCTGCCCTCCCATTTAACCATCTGCAATATCAGTGTCCCAAGGGCAGAGGCCAAATGCATCTTGTTCACTGTTTGTGGAAGGCAGGAGAATGCTGTC
+
ffffffffffffffffffffffffffffffffffffffffffffffffffffffffffffffffffffffffffffffffffffffffffffffffffffffffffffffffffffffffffffffffffffffffffffffffffffff
@rand_0_0_0_0_1_1_0:0:0_0:0:0_142/2
ACGTATCAGCGCTCCTCTGCAAAAGTGTCTACGCTATCACTTTCTACGACTCAACTATCACCCTGCGTAAGCACAATGTTAGGTGAAGTTTGTCACGAGATCACTTATAAAACGAATCTATTCATTTGATATACATTTATAACTTAGCCA
+
ffffffffffffffffffffffffffffffffffffffffffffffffffffffffffffffffffffffffffffffffffffffffffffffffffffffffffffffffffffffffffffffffffffffffffffffffffffff
@cB01~tA01_GU182351.1_30309_30130_1_0_0_0_0:0:0_0:0:0_143/2
TGCTGTAATGGACCAAGAGCCTGCAGGGAACAGAACAGTGAACAGCGAGGTAGGTGCTCCTCGGCCCAGCCTCGTGGCTAGTCTTATTCCCAAAGAGTCCTGAAAAATGTGAGCACCCTCCCTCACTCAGCATTTCCCTCTCTCCAGGAT
+
ffffffffffffffffffffffffffffffffffffffffffffffffffffffffffffffffffffffffffffffffffffffffffffffffffffffffffffffffffffffffffffffffffffffffffffffffffffff
@cB01~tA01_GU182351.1_107730_107956_0_1_0_0_0:0:0_0:0:0_144/2
TGAGATAAGGAGTTTGAGAGCAGCCTGGCCAATATAGTGAAACCGTGTCTCTGTTAAAAATCCAAAAATTAGCCGTGCCTGGTGGCAGGCACCTGTAACGCCAGCTACTCAAGAGGCTGAGGCACGAGAATCGCTTGAACCTGGGAGGCG
+
ffffffffffffffffffffffffffffffffffffffffffffffffffffffffffffffffffffffffffffffffffffffffffffffffffffffffffffffffffffffffffffffffffffffffffffffffffffff
@cB01~tA01_GU182351.1_44290_44239_1_0_0_0_0:0:0_0:0:0_145/2
TGAATTCCAATCATGATTTTTCTATTTCTCTATAATTACTTCTTTGATCCTTTATCTTATCCATTAGGCAATGAGCCTAAAACCTCTTCCCTATTTGGCTTTCTGTGAGCATGAGATCATATAGAAAATGTGAAAGTCCGCTGAATCCTC
+
ffffffffffffffffffffffffffffffffffffffffffffffffffffffffffffffffffffffffffffffffffffffffffffffffffffffffffffffffffffffffffffffffffffffffffffffffffffff
@cB01~tA01_GU182351.1_163573_163755_0_1_0_0_0:0:0_0:0:0_146/2
ACCTTCAAAACACAAGTAATTGAAGCAAAAATAGACCATTGGGATTACCTCAAACTAAGCAACTTCTGCACCGCTAAAAATAAACCAACAAAGTGAAGAGACAACCCACAGATTGGGAGCAAATATGTGCAAACTATGCTTCTGAGACGG
+
ffffffffffffffffffffffffffffffffffffffffffffffffffffffffffffffffffffffffffffffffffffffffffffffffffffffffffffffffffffffffffffffffffffffffffffffffffffff
@cB01~tA01_GU182351.1_6896_6970_0_1_0_0_0:0:0_0:0:0_147/2
CATGTGTTTATCTTTCTATCTCTCTATATCTATTTATATATCATCTGTCTGTCTTTCTACTTGTCTATCTATATCATCTATCAGTCATTCATCATCTATTTGTCTATCACCTGTCTCTCTATTATCTATCATCTACCTTTTATCTTTCAT
+
ffffffffffffffffffffffffffffffffffffffffffffffffffffffffffffffffffffffffffffffffffffffffffffffffffffffffffffffffffffffffffffffffffffffffffffffffffffff
@cB01~tA01_GU182351.1_71475_71491_1_0_0_0_0:0:0_0:0:0_148/2
GGGTGACAGAGAAGATCTCACTAATCAGATATTTGTGACATTAATGAAAAACACGGATTGAACCCCTGAAAGATTGGTGGAAGGATTTTCCACACACAGCTGTCAGCCGTGAACGCACAAAGGTGAAAATAATCTGATGTTGAAGGAAGA
+
ffffffffffffffffffffffffffffffffffffffffffffffffffffffffffffffffffffffffffffffffffffffffffffffffffffffffffffffffffffffffffffffffffffffffffffffffffffff
@cB01~tA01_GU182351.1_33803_33623_1_0_0_0_0:0:0_1:0:0_149/2
TCTGCACAGCCGACAGCCCTGTTCTTGGGTGCAGGTAGGCACTGAGGGTGAGTTTAACTTCAGCCCAGGAAGGGCCTGGCTGCGAAGACTCACAGCCCAGTGGGGGCAGCAAGGGAGGGCTGGTTCGCCTGCAGATGGATCGTCCATCAT
+
ffffffffffffffffffffffffffffffffffffffffffffffffffffffffffffffffffffffffffffffffffffffffffffffffffffffffffffffffffffffffffffffffffffffffffffffffffffff
@cB01~tA01_GU182351.1_150485_150332_1_0_0_0_0:0:0_0:0:0_14a/2
CTGTGAGCATGAGATCATATAGAAAATGTGAAAGCCCGCTGAATCCTCCAGGACAAATCCTGGAATAGAGAAAGTGCTCTGGTCATCACAAAAAAAACTTGCCCCCTCACCCAAATCCCCCACCTCACCCCTACTTCCAATCACCTGTGG
+
ffffffffffffffffffffffffffffffffffffffffffffffffffffffffffffffffffffffffffffffffffffffffffffffffffffffffffffffffffffffffffffffffffffffffffffffffffffff
@cB01~tA01_GU182351.1_70598_70759_0_1_0_0_0:0:0_0:0:0_14b/2
GAATGAAGATTGCAGATGGAATTATGGTTGCTAATCAGCTGAACTTAAAACAAGGGTATCCTGAATGATTTCCGGGAGATTATGATGGATTTTCATCTTGGTGAACCCAATAGAATCCCCAAGTTTTCAAAAGATGAGGAAGAAGGGAGA
+
ffffffffffffffffffffffffffffffffffffffffffffffffffffffffffffffffffffffffffffffffffffffffffffffffffffffffffffffffffffffffffffffffffffffffffffffffffffff
@cB01~tA01_GU182351.1_106247_106259_0_1_0_0_0:0:0_0:0:0_14c/2
CTGTTGTCTCCCTAGAAGACGCCCTCAAGGCCTGACTGTGGTGCTCATGGGCAGGAGACAACTTTGGATCTGGACTCAGCATTTGGAAGTTCCGTGTACACGATGATATCTGTTGGGGGTGTCTTGGGCCTCTGAGAAGGGCGAGTGATT
+
ffffffffffffffffffffffffffffffffffffffffffffffffffffffffffffffffffffffffffffffffffffffffffffffffffffffffffffffffffffffffffffffffffffffffffffffffffffff
@cB01~tA01_GU182351.1_89646_89790_0_1_0_0_0:0:0_0:0:0_14d/2
AGATCCCCTCAAGGCCTGACTGTGGTGCTCATGGGCAGGAGACAACGTTGGATCTGGACTCAGCATTTGGAAGTTCCGTGTACACTCTGGTATCTGTTGGGGGTGTCTTGGGCCTCTGAGAAGGGCGAGTGATTTTTCTCTGTGTGAAAA
+
ffffffffffffffffffffffffffffffffffffffffffffffffffffffffffffffffffffffffffffffffffffffffffffffffffffffffffffffffffffffffffffffffffffffffffffffffffffff
@cB01~tA01_GU182351.1_116477_116339_1_0_0_0_0:0:0_0:0:0_14e/2
AATTCTCATCACTCACCCACGTCCCGCCACCCTCCAGCCTTCTAGCCTCCGCTGTCCGTCATTCCACACTCTACGTCCATATGTACACATTACTCCCCTCCCATGTAGAGTGAGAAGATGTGGTATTTGTCTTTCTGAGTGGTTTTATGT
+
ffffffffffffffffffffffffffffffffffffffffffffffffffffffffffffffffffffffffffffffffffffffffffffffffffffffffffffffffffffffffffffffffffffffffffffffffffffff
@cB01~tA01_GU182351.1_53388_53539_0_1_0_0_0:0:0_0:0:0_14f/2
TAATCATGCCAATTGAAATCACAGTGAGCTATCATCTCATCCCATTAAAGTGGCTTTTATCTGAAACACAGACAAAATGAATGCTGGCAAGGTGGTAGAGAAAGGAGAACCCTGGTACCCTGTTGATAGGATCTAGCAATTCCACTACTG
+
ffffffffffffffffffffffffffffffffffffffffffffffffffffffffffffffffffffffffffffffffffffffffffffffffffffffffffffffffffffffffffffffffffffffffffffffffffffff
@cB01~tA01_GU182351.1_48013_47781_1_0_0_0_0:0:0_0:0:0_150/2
TGAATGGACACAAATGAAGCTGTGTGTAGGCTGTATCAGGAATTATAAGTAATCTAGAGATGATTTCATGTATACAGGAGGATGTGCATAGGTTATTTGCAAACTCTGTGCCATTTCATATAAGAGGCTTGAGCATCTACAGATTTTGGT
+
ffffffffffffffffffffffffffffffffffffffffffffffffffffffffffffffffffffffffffffffffffffffffffffffffffffffffffffffffffffffffffffffffffffffffffffffffffffff
@cB01~tA01_GU182351.1_61347_61246_1_0_0_0_1:0:0_1:0:0_151/2
TGGAGTGGAGATATGGGCCTGGAGGTTGGAGATATGGGCCTGGAGTGGCGATATGGGCCTGGAGCGGAGATATGGGCGTGGGGTGGAGATATGGGCCTTGAGTGGAGATATGGGACTGAAGTGGAGATATGGGTGTGGGGTGGAGATATG
+
ffffffffffffffffffffffffffffffffffffffffffffffffffffffffffffffffffffffffffffffffffffffffffffffffffffffffffffffffffffffffffffffffffffffffffffffffffffff
@cB01~tA01_GU182351.1_39936_40080_0_1_0_0_0:0:0_0:0:0_152/2
CCTGTAATTCCAGCTACTCGGGAGGCTGAGGCAGGAGAATCGCTTGAACCTGGGAGGTGGAGGTTGTGGTGAGCCGAGATCGCACCACTGCACTCCAGCCTGGGTGACAAGAGCGAAACTCCATCTCAAAATAAAATGAAATAAAGTAAA
+
ffffffffffffffffffffffffffffffffffffffffffffffffffffffffffffffffffffffffffffffffffffffffffffffffffffffffffffffffffffffffffffffffffffffffffffffffffffff
@cB01~tA01_GU182351.1_108177_108311_0_1_0_0_0:0:0_0:0:0_153/2
GTTTTCGGAGTCATTGTGACTAATAAACCATTAGAATTTTTCATGCTTGTATTTCTAGTATTACAGCAGAACCAGCTAAAATGATTTAAATTCCCAGGGAAGGATTATGCAATTATTTACAATCTTCGAATTGTACTTTATCAGCAAAAA
+
ffffffffffffffffffffffffffffffffffffffffffffffffffffffffffffffffffffffffffffffffffffffffffffffffffffffffffffffffffffffffffffffffffffffffffffffffffffff
@cB01~tA01_GU182351.1_167563_167733_0_1_0_0_0:0:0_0:0:0_154/2
ATCTCGGGAGACACATGTTAGGCTGCTGTTCTACCCGAGAGGCTGGGGGAAGGACCACCCCCTCGACCATCTATTGCTTCAATACCACCTGTCCTCCTGTGAATTAGTAGGAAAGGGGAGCAGGAGCTAGTGCTGTCGCTGATCTCTGAT
+
ffffffffffffffffffffffffffffffffffffffffffffffffffffffffffffffffffffffffffffffffffffffffffffffffffffffffffffffffffffffffffffffffffffffffffffffffffffff
@cB01~tA01_GU182351.1_107683_107791_0_1_0_0_0:0:0_0:0:0_155/2
TGAGATTGTGTCACTGCAGTCCAGCCTGGGCGACAGAGCAAGACTCCGCCTCAAGAAAAAAAAAGCAAACAGCCTATAATAACAAATTAGAGGGCTCTGGCTACTAAATTTAAAGGGTTCTATAAGGCTACATAAAGTGCAGCATCATCA
+
ffffffffffffffffffffffffffffffffffffffffffffffffffffffffffffffffffffffffffffffffffffffffffffffffffffffffffffffffffffffffffffffffffffffffffffffffffffff
@cB01~tA01_GU182351.1_57350_57180_1_0_0_0_0:0:0_0:0:0_156/2
GCAGTGGTATCCCCAGCATGTTCTCTGATTATTTTGAGAACTATAACTGAGAAAGCAGGAGAAAGCTGGGTATCCTGCCATCGGGGAACTTGTCCTAAACAGATGTTGTATGTGCTTAGCTGGCAACCAAGAAATGAGAGACAATCCATA
+
ffffffffffffffffffffffffffffffffffffffffffffffffffffffffffffffffffffffffffffffffffffffffffffffffffffffffffffffffffffffffffffffffffffffffffffffffffffff
@cB01~tA01_GU182351.1_61149_61008_1_0_0_0_0:0:0_0:0:0_157/2
TCTGGGCCTGGAGTGGAGATCTGGGCCTGGATTGGAGATATGGGCCTGGAGTGGAGATATGAGCCTGGAGTGGAGATATGGCCCTGGAGTGGAGATAGGGGCCTGGAGTGCAGATATGGGCCTGGAGTGGAGATGTGGGTCTGGAGTGCA
+
ffffffffffffffffffffffffffffffffffffffffffffffffffffffffffffffffffffffffffffffffffffffffffffffffffffffffffffffffffffffffffffffffffffffffffffffffffffff
@cB01~tA01_GU182351.1_85866_85726_1_0_0_0_0:0:0_1:0:0_158/2
CACTGTTTATTGAAAAGACTGTCCTTTCCTGATTGTGAGTTCTTGGCACCTTTGTCAAAGTCCATTGGATGGGCTGGGCATGGTGGCTAACACCAGCAACTTCAGGACTTTGGGAGGCCAAGGCTGGTGGATCACCTGAGGACAGGAGTA
+
ffffffffffffffffffffffffffffffffffffffffffffffffffffffffffffffffffffffffffffffffffffffffffffffffffffffffffffffffffffffffffffffffffffffffffffffffffffff
@cB01~tA01_GU182351.1_140161_140048_1_0_0_0_1:0:0_0:0:0_159/2
TTGCCTGCAGATGGATGGTCCATCAGGATCTTTCTTTCTAGGGTTCTTCTTGGTCCAGAGGGCCGGTCCACACGTGGGTGAGTCCTTCCCCAAACCTTAGGGTGTCATCTCCCCACATAAGAGGATTTTCCTGAAATGGGAGGGAAGTCC
+
ffffffffffffffffffffffffffffffffffffffffffffffffffffffffffffffffffffffffffffffffffffffffffffffffffffffffffffffffffffffffffffffffffffffffffffffffffffff
@cB01~tA01_GU182351.1_37854_37964_0_1_0_0_1:0:0_2:0:0_15a/2
GGGCCCGGCTGGGCTGAGAGAGAAGGTTTCTCATATAGACCTGGAAGGAGAAGAGGCATTTTCCTCAGGGAGGATCTTCCTTGTCACAGCTCCCTTCACCTGAGCTGAGAACTCACTCCCCTGCTCTATGACGTAATGCTCTCTCTCTCC
+
ffffffffffffffffffffffffffffffffffffffffffffffffffffffffffffffffffffffffffffffffffffffffffffffffffffffffffffffffffffffffffffffffffffffffffffffffffffff
@cB01~tA01_GU182351.1_2296_2406_0_1_0_0_0:0:0_0:0:0_15b/2
CTGACCACATCATGGGAGGATGACGTATGCAGGCTATTTCTACCTTGCATGAGGCCCAGTGGCTGTTTGGTCAAGAGCAGAACATGGCTTCCTGGAAATTGTTCCAACTAGAATTGACACCTTGCATCCTTCACTATAACCAACTCAAAA
+
ffffffffffffffffffffffffffffffffffffffffffffffffffffffffffffffffffffffffffffffffffffffffffffffffffffffffffffffffffffffffffffffffffffffffffffffffffffff
@cB01~tA01_GU182351.1_118360_118592_0_1_0_0_0:0:0_0:0:0_15c/2
AGAACAAAAACCATATGATCATCTCAATAGACATAAAGAAAAGCATCTGAAAAGAAATTCAACATCCTTACCTGATGAAAACCCTCAAAAACTTAGGCATAGAAAGAACATACCTCAAAATAATAAAAACCATAGATGACATATCTAGAG
+
ffffffffffffffffffffffffffffffffffffffffffffffffffffffffffffffffffffffffffffffffffffffffffffffffffffffffffffffffffffffffffffffffffffffffffffffffffffff
@cB01~tA01_GU182351.1_154967_154869_1_0_0_0_0:0:0_0:0:0_15d/2
GTAATACTAGAAATACAAGCATGAACAATTCTAATGGTTTATTAGTCACAATGACTCTGAAAACACTAATAATACCTATTAGATATTTTGCATATTACACAGGAAGAAGAGTTCGAATCTCAGATAAAAACAATAAAAATTCATGAAAAG
+
ffffffffffffffffffffffffffffffffffffffffffffffffffffffffffffffffffffffffffffffffffffffffffffffffffffffffffffffffffffffffffffffffffffffffffffffffffffff
@cB01~tA01_GU182351.1_61769_61602_1_0_0_0_0:0:0_0:0:0_15e/2
ATGGGACTGGAGTGGAGATATGGGCCTGTTGTGGAGATATGGGCTTGGAGTGGAGATATGATCCTGGAATGTAGTTATGGGCCTGGAGGTGGAGATCTGGGCCCGGGGTGGAGATATGGGCCTGGAGTGGAGATATGGGCCTGGAGAGGA
+
ffffffffffffffffffffffffffffffffffffffffffffffffffffffffffffffffffffffffffffffffffffffffffffffffffffffffffffffffffffffffffffffffffffffffffffffffffffff
@cB01~tA01_GU182351.1_38880_38827_1_0_0_0_1:0:0_0:0:0_15f/2
GCAGAGTCTAGCTCTGTCCCCTATGCTGCAGTGCAGTGGCACAATCTCAGCTCACTGCAACTTCCGCCTCCTGGGTTCAAGTGATTCTCCTGCCTCAGCCACCTGAGTAGCTGGTGCTACAGGCGCGCACCACCACGCCAGGCTACTTTT
+
ffffffffffffffffffffffffffffffffffffffffffffffffffffffffffffffffffffffffffffffffffffffffffffffffffffffffffffffffffffffffffffffffffffffffffffffffffffff
@cB01~tA01_GU182351.1_120296_120205_1_0_0_0_1:0:0_0:0:0_160/2
ACGCTAAAGCTGGCCTTCAAAGCTTGAGACAGAGGAAAATTGGGCTTCATCTCTGGGAACTAAATTGGGGAGTGGAGACTCAGTTCTGGCCTGACAGGAGGGAGAAGACCCTGGATCCCAGTGTGGATGGGAAGAAGTATGTGTTTCTCT
+
ffffffffffffffffffffffffffffffffffffffffffffffffffffffffffffffffffffffffffffffffffffffffffffffffffffffffffffffffffffffffffffffffffffffffffffffffffffff
@cB01~tA01_GU182351.1_167961_168056_0_1_0_0_0:0:0_1:0:0_161/2
TAGTAATGAACCTGCCTGTGTAATGAATTCTCTGTGTGTTCTGTCTCCCTGGAGTGACGGTGAGTGATAGGAATTGGCATAGGCCCAGGTGCAGTCCAGGATTTGTTTAGAGTCTTCTCTGGGAAGACTGCACTGGGATTGATACACAGC
+
ffffffffffffffffffffffffffffffffffffffffffffffffffffffffffffffffffffffffffffffffffffffffffffffffffffffffffffffffffffffffffffffffffffffffffffffffffffff
@cB01~tA01_GU182351.1_88487_88678_0_1_0_0_0:0:0_1:0:0_162/2
GATACAACTACTTTAGTTGAGATGTTTGACCCCTTCAAACCTCACATTGAAATTTCACCCCCATTGTGGGAGGTTGGGCCTCTTGAGAGGTGTTTGGGTCATGGAGGTGGATCCATCAAGAACAGATCAATGCTGTCCCAAGGAGACGGG
+
ffffffffffffffffffffffffffffffffffffffffffffffffffffffffffffffffffffffffffffffffffffffffffffffffffffffffffffffffffffffffffffffffffffffffffffffffffffff
@cB01~tA01_GU182351.1_65856_65720_1_0_0_0_1:0:0_1:0:0_163/2
CAAAGAGAACTAGAGAGACCGAGAGGCAGAGCAAGACAGATGATAGATGGATAGATATAGATAGATGATAAATAGGTAGATGATAGATACTAGGTTATAGATACATCGATGATGATTGATTGATTCATTAATAGATGAGACGTAGAGATG
+
ffffffffffffffffffffffffffffffffffffffffffffffffffffffffffffffffffffffffffffffffffffffffffffffffffffffffffffffffffffffffffffffffffffffffffffffffffffff
@rand_0_0_0_0_1_1_0:0:0_0:0:0_164/2
AACAAACGGGTAGGTGTAGTTGCTTGAAACTAGTAGCTGCGTTATTGAAGCTTAAATCTAATAGCCGTTCACAGCTTGTTAGCGATTGGAGAGTCACATGCGCCTGGATCTCGGACGAAGCACAATCCCGGGCGAAAAGGAGCATCTAGA
+
ffffffffffffffffffffffffffffffffffffffffffffffffffffffffffffffffffffffffffffffffffffffffffffffffffffffffffffffffffffffffffffffffffffffffffffffffffffff
@cB01~tA01_GU182351.1_10765_10993_0_1_0_0_0:0:0_0:0:0_165/2
CATTCATTTAGTGTGTAAATCAACCCTACGTTTCACCAGTGGGGCGGGAATTGCCTTTTCCACGGTCTCCTAGATTCCAGTTACGCACCTGGGCCTCCCTTATTTTCATGTCGGTCACTGTTAATCAGGTAGGGATTCCTAGTTAGCTCT
+
ffffffffffffffffffffffffffffffffffffffffffffffffffffffffffffffffffffffffffffffffffffffffffffffffffffffffffffffffffffffffffffffffffffffffffffffffffffff
@cB01~tA01_GU182351.1_79400_79233_1_0_0_0_0:0:0_0:0:0_166/2
TGACACTTTTGTTGTAGGGAGACACCTTGTGTTTGCGGGATGGGTCCTTCCTTTAGCCCTGGGCACCAAGGTGTGATAGCAGCCATAGAAACTTGGAAAGCGAGGAGAATCTTCAGAGCACAGGGAGGGAGGGGTGGCTCCACATCCTCC
+
ffffffffffffffffffffffffffffffffffffffffffffffffffffffffffffffffffffffffffffffffffffffffffffffffffffffffffffffffffffffffffffffffffffffffffffffffffffff
@cB01~tA01_GU182351.1_144843_144795_1_0_0_0_0:0:0_0:0:0_167/2
TTTTCATTTTCAAAAATATTTATTGAGGTTAAATGTAACTATATAATTTACCACCTTTACCATTTTTAAAAGTAAAATCTAGTGGTCATAAATACCTTTATATGCTGGGTGTGGTGGTTCACGGTTGTAATCTCCGCGCTTTGAGAGGCC
+
ffffffffffffffffffffffffffffffffffffffffffffffffffffffffffffffffffffffffffffffffffffffffffffffffffffffffffffffffffffffffffffffffffffffffffffffffffffff
@cB01~tA01_GU182351.1_117884_117665_1_0_0_0_0:0:0_0:0:0_168/2
GTCCAGTTTTATTCTTCTGCATATGGCTATTTAGTTTTCCCAGCACCTTTTATTGAAAAGGAAATCTTTCTCCAGTGTATGTTTTGTTAACGTCGTCAATGATTATTCACTGTAGATATGAGGCTGTATTTCTGGGCTCTCTATTCTGGT
+
ffffffffffffffffffffffffffffffffffffffffffffffffffffffffffffffffffffffffffffffffffffffffffffffffffffffffffffffffffffffffffffffffffffffffffffffffffffff
@cB01~tA01_GU182351.1_130298_130114_1_0_0_0_0:0:0_0:0:0_169/2
AGTTGGGATTACTGGTGCCCGCCACCACGCCTGGCTGATTTTTGTATTTTTAGTAGAGACGGGGTTTCACCATGTTAGCCAGGCTGGTCTCGAACTCTTGACCTCCAGTGATCTGCCCACTTCAGCCTCCCAAGGTGCTGGGATTACAAG
+
ffffffffffffffffffffffffffffffffffffffffffffffffffffffffffffffffffffffffffffffffffffffffffffffffffffffffffffffffffffffffffffffffffffffffffffffffffffff
@cB01~tA01_GU182351.1_40582_40447_1_0_0_0_0:0:0_0:0:0_16a/2
ATGATGAGTGATACTGAGCAGTTTTTCGTATGTGGGGAAATTTCATGTCTTTTGCTCCTGTTTCAATTAAATCATTTGTTTTATTGAGTTGTTTGAGCTTCTTATATTTCTAGTTATTAATCCCATCTCAGATGCATAGTTTGCACATAT
+
ffffffffffffffffffffffffffffffffffffffffffffffffffffffffffffffffffffffffffffffffffffffffffffffffffffffffffffffffffffffffffffffffffffffffffffffffffffff
@cB01~tA01_GU182351.1_169325_169133_1_0_0_0_1:0:0_0:0:0_16b/2
ATTGGGACCTCAGTGGTCAAAATCCCTTTCACCATCCTCCTCTTCTTTCTCCTTCATCGCTGGTGCTCCGACAAAAAAAGTAAGTCTCACGAAGCAGAGGCCAGAGAGCTCAGGGCCATGTGGGGAAGCAGGATGGGAGCACGCGGATGT
+
ffffffffffffffffffffffffffffffffffffffffffffffffffffffffffffffffffffffffffffffffffffffffffffffffffffffffffffffffffffffffffffffffffffffffffffffffffffff
@cB01~tA01_GU182351.1_129409_129180_1_0_0_0_0:0:0_0:0:0_16c/2
GAAAAAATGCTGATTGAGGTTAAATATACCTATATAATTTATCAACTTTACCATTTTTAAGTGTAAAATCTAGGGATCATAAATACCTTTATATGCTGTGTGCGGTGGCTCACGCCTGTAATCTCAGCATTTTGAGACGCCAAGGCAGGT
+
ffffffffffffffffffffffffffffffffffffffffffffffffffffffffffffffffffffffffffffffffffffffffffffffffffffffffffffffffffffffffffffffffffffffffffffffffffffff
@cB01~tA01_GU182351.1_96211_96118_1_0_0_0_0:0:0_1:0:0_16d/2
GTTACTCACTCCCCCTATCAGGTGTCAGCTCCCAGTGACCCTCTGGACGTCGTGATCATAGGAGAGAGTGTCCAGACTTTCTTCTCATTGTCATTGGGATGCAGAGTGAATGATCCAGGACTTGGAGGCCCAGGTGGCTGTAAGGAAGAT
+
ffffffffffffffffffffffffffffffffffffffffffffffffffffffffffffffffffffffffffffffffffffffffffffffffffffffffffffffffffffffffffffffffffffffffffffffffffffff
@cB01~tA01_GU182351.1_8916_9011_0_1_0_0_0:0:0_0:0:0_16e/2
ACTCCAGCCTGGGCAACAAGAGTGAAACTGTCTAAAAAAAACAAAAACAAAAACAAAAACCATAAAACAAAATGTAAAAAGACACTTCCAGAGGATCTAGCAATTCCATGACTGGGTGTAAACCCAAAGGAAAGGACATCAGCGTATCGA
+
ffffffffffffffffffffffffffffffffffffffffffffffffffffffffffffffffffffffffffffffffffffffffffffffffffffffffffffffffffffffffffffffffffffffffffffffffffffff
@cB01~tA01_GU182351.1_148431_148571_0_1_0_0_0:0:0_0:0:0_16f/2
AAGGCAGGAGAATGCTGTCCCACCCCAAAATGTCCCTGTCCTGGCCTCCATAGCTTGTGAATATCTTATTTTACATGGAAAGAAGGAATGAAGATTGCAGATGGAATTACGGTTGCTAGTCAGCTGAACTTAAAACAAGGGTATCCTGAA
+
ffffffffffffffffffffffffffffffffffffffffffffffffffffffffffffffffffffffffffffffffffffffffffffffffffffffffffffffffffffffffffffffffffffffffffffffffffffff
@cB01~tA01_GU182351.1_75356_75538_0_1_0_0_0:0:0_0:0:0_170/2
GAAGCTCAGAGTCCAGGGGTGAGAACCCAGTGGAGAACAGATGGGGTTATGTGGACATGGTAATGATAACACCGGAAGCCTTAGGAAAGAAAAGAGTCCCATTACCGAAACGATGAGGGCAGACATGTTTATTTGAAGGAGGGAAAACTA
+
ffffffffffffffffffffffffffffffffffffffffffffffffffffffffffffffffffffffffffffffffffffffffffffffffffffffffffffffffffffffffffffffffffffffffffffffffffffff
@cB01~tA01_GU182351.1_63631_63540_1_0_0_0_0:0:0_0:0:0_171/2
AGCTTTGAAGGTGGAGGAAGGCCAGGAGCCATGAATGCAGGTGGCCTATAGAGGCTGGAAAAGTCAAGGAACTGATTCTCCTGAGTCTCCAGAGGGAACGAAGCCCTGCAGGTGCCTTGATTTTAGCCCAGGAAAAACAGGGCCCGACTT
+
ffffffffffffffffffffffffffffffffffffffffffffffffffffffffffffffffffffffffffffffffffffffffffffffffffffffffffffffffffffffffffffffffffffffffffffffffffffff
@cB01~tA01_GU182351.1_20233_19992_1_0_0_0_0:0:0_0:0:0_172/2
CACCCAGGTCCCCTGGTGAAATCAGAAGAGACAGTCATCCTGCAATGTTGGTCAGATGTCAGGTTTGAGCACTTCCTTCTGCACAGAGAGGGGAAGTATAAGGACACTTTGCACCTCATTGGAGAGCACCATGATGGGGTCTCCAAGGCC
+
ffffffffffffffffffffffffffffffffffffffffffffffffffffffffffffffffffffffffffffffffffffffffffffffffffffffffffffffffffffffffffffffffffffffffffffffffffffff
@cB01~tA01_GU182351.1_10552_10440_1_0_0_0_0:0:0_0:0:0_173/2
CCTCCTGGGTTCATGCAATTCTCCTGCCTCAGCCTACCGAGTAGCTGGGATTACAGCTGTGCGCCACCACACTCGGCTAATTTTTTTGGTATATTTTTTAGTAGAAATGAGGTTTCACCATGTTGTGCAGGCTGTCTCAAACTCCCAATC
+
ffffffffffffffffffffffffffffffffffffffffffffffffffffffffffffffffffffffffffffffffffffffffffffffffffffffffffffffffffffffffffffffffffffffffffffffffffffff
@cB01~tA01_GU182351.1_42394_42663_0_1_0_0_1:0:0_0:0:0_174/2
CATTTAACCATCTGCAATATCAGTGTCCCAAGGGCAGAGGCCAAATGCATCTTGTTCACTGTTTGTGGAAGGCAGGAGAATGCTGTCCCACCCCAAAATGTCCCTGTCCTAGCCTCCATACCTTGTGAATATGTTATTTTACATGGAAAG
+
ffffffffffffffffffffffffffffffffffffffffffffffffffffffffffffffffffffffffffffffffffffffffffffffffffffffffffffffffffffffffffffffffffffffffffffffffffffff
@rand_0_0_0_0_1_1_0:0:0_0:0:0_175/2
CATATACCGTGCTGGAAAGGTTATTTTAATACGCCGGTAGGGCGTAAAGTAGAGTGTACTAGTCTCACAAGGTACCTAGTCCTAAGCGATCAGCAAGAGCAATATTCCTTTAACTCAATACTGTAAAAGCCTCGCGAGGAGCGGAATATT
+
ffffffffffffffffffffffffffffffffffffffffffffffffffffffffffffffffffffffffffffffffffffffffffffffffffffffffffffffffffffffffffffffffffffffffffffffffffffff
@cB01~tA01_GU182351.1_45669_45863_0_1_0_0_1:0:0_0:0:0_176/2
GCACCAGCGATGAAGGAGAAAGAAGAGGAGGATGAAGAGGATGATGACCACTGAGGTCCCAATCAGAATGTGCAGGTGTCGGGGGTTACCTGGAAGAAGATGAGACACCAATAAGAAGCTAATCTTAGCAGTTCCTCTTTATGAATTGTC
+
ffffffffffffffffffffffffffffffffffffffffffffffffffffffffffffffffffffffffffffffffffffffffffffffffffffffffffffffffffffffffffffffffffffffffffffffffffffff
@cB01~tA01_GU182351.1_175172_175360_0_1_0_0_1:0:0_0:0:0_177/2
CCGTGTCTTTTCTGTGCCCATATCCCCTGGTGCAGGTCCCTCCATTTGTCTTCCTCCCTCTTCTCTGTCCCTCTGTCTCCAGTAGCCCCTGACTCCCTTCCCACTGTGAAGAGAGCCTCATCTCTTGGGCTGTTGTATCTCTTTCCCACT
+
ffffffffffffffffffffffffffffffffffffffffffffffffffffffffffffffffffffffffffffffffffffffffffffffffffffffffffffffffffffffffffffffffffffffffffffffffffffff
@cB01~tA01_GU182351.1_50031_49906_1_0_0_0_0:0:0_0:0:0_178/2
GCCTGGAGTGGAGATATGGGCTTGGGGTGGGGATAGGGGCCTGGGGTGCGGATATGGGCCTGCAGGCTGGGTCTCTACACAGCCGACAGCCCTGTTCTTGGGTGCAGGCTGGCACTGAGGGTGAGTTTCCCTTCAGCCCAGCAAGGGCCT
+
ffffffffffffffffffffffffffffffffffffffffffffffffffffffffffffffffffffffffffffffffffffffffffffffffffffffffffffffffffffffffffffffffffffffffffffffffffffff
@cB01~tA01_GU182351.1_85747_85898_0_1_0_0_2:0:0_0:0:0_179/2
GGAGTGCAGAGGTGCAATCTCGGTTCACTGCCACCACAGCCTCCTGGGTTCAATCACTTCTCTGGCCTCAAACTCCTGAGTAGTGGTATTACAGGTGCTGACCACCATGCTCAGCTAATTTTTATATTTTTAGTGGAGACGATGTTTCAT
+
ffffffffffffffffffffffffffffffffffffffffffffffffffffffffffffffffffffffffffffffffffffffffffffffffffffffffffffffffffffffffffffffffffffffffffffffffffffff
@cB01~tA01_GU182351.1_79852_79723_1_0_0_0_0:0:0_0:0:0_17a/2
TTTCCCACCTCCTGAATCCCAGAGCTTCTGGTGGGCGTGTCCTTGAGGGTCCCATCACCCAGGCCCTGACTATATTTGGGGTAAAGGGGGATTGAATACAGGGAAATGGGTGCTGTGGTGGGAAGAATAATTGTCCCCAGTGATGACTAC
+
ffffffffffffffffffffffffffffffffffffffffffffffffffffffffffffffffffffffffffffffffffffffffffffffffffffffffffffffffffffffffffffffffffffffffffffffffffffff
@cB01~tA01_GU182351.1_71016_70874_1_0_0_0_0:0:0_0:0:0_17b/2
ATTAGCAACCATAATTCCATCTGCAATCTTCATTCCTCCTTTCCATGTAAAATAAGATATTCACAAGCTATGGAGGCTAGGACAGGGACATTTTGGGGTGGGACAGCATTCTCCTACCTTCCACAAACAGTGAACAAGATGCATTTGGCC
+
ffffffffffffffffffffffffffffffffffffffffffffffffffffffffffffffffffffffffffffffffffffffffffffffffffffffffffffffffffffffffffffffffffffffffffffffffffffff
@cB01~tA01_GU182351.1_77596_77768_0_1_0_0_1:0:0_0:0:0_17c/2
CCCAGATATCCACCTCTAGGCCCATATCTCCACTCCTGGCCCAAATCTCCACTCCAGGCCCATATCTCTACTATAGGCCTATAACTCCACCTCCAGGCCCATATCTCCACTCCAGGCTCCTATCTCCCCTCCAGGTTCCTATCGGCACTC
+
ffffffffffffffffffffffffffffffffffffffffffffffffffffffffffffffffffffffffffffffffffffffffffffffffffffffffffffffffffffffffffffffffffffffffffffffffffffff
@cB01~tA01_GU182351.1_116235_116470_0_1_0_0_0:0:0_0:0:0_17d/2
ATCTAAGTGTCTGTGAATGAATGATTGGATTAAAAAAAGGATGCGTGTATACACAACGAAATACTATTTGGTCATAAAAATAAAACCATGTCTTTTGCAGCAACATAGATGGAGCTGGACGCCATTATTTTACATAAAACCACTCAGAAA
+
ffffffffffffffffffffffffffffffffffffffffffffffffffffffffffffffffffffffffffffffffffffffffffffffffffffffffffffffffffffffffffffffffffffffffffffffffffffff
@cB01~tA01_GU182351.1_10687_10929_0_1_0_0_0:0:0_0:0:0_17e/2
GTCTCCTAGATTCCAGTTACGCACCTGGGCCTCCCTTATTTTCATGTCGGTCACTGTTAATCAGGTAGGGATTCCTAGTTAGCTCTGAGTTGAATCCAAGGGCTGTGAGTATCAAAAACATGCTCCTTGTTCCTCCTTAGTTTCCTGTGT
+
ffffffffffffffffffffffffffffffffffffffffffffffffffffffffffffffffffffffffffffffffffffffffffffffffffffffffffffffffffffffffffffffffffffffffffffffffffffff
@cB01~tA01_GU182351.1_30305_30464_0_1_0_0_0:0:0_0:0:0_17f/2
GAGAGGCATGTTCAGATTCGTGGTGTGAGGAAGAGCGATGCCCTAAGATGAAGACTGATGCCTTCAGATTCCAGCTGCTGGTACATGGGAGCTGGCAACCCGGTTTTGAGACAGGGCTGTTGTCTCCCTAGAAGATCCCCTCAAGGCCTG
+
ffffffffffffffffffffffffffffffffffffffffffffffffffffffffffffffffffffffffffffffffffffffffffffffffffffffffffffffffffffffffffffffffffffffffffffffffffffff
@cB01~tA01_GU182351.1_4011_4160_0_1_0_0_0:0:0_1:0:0_180/2
CTGTTGTAGAGCTCAGGGACAGGCATGCCGTCTTCTTTGGACAGACTGAATTCGTTAAACCCAAGACGAGAGCGACACTGAAGAGTCACATGTTGTCCTTCAGACACCACAGTGCCGGGCCAGGCAGAGAGGAAGGGCTTGTCCTGACCA
+
ffffffffffffffffffffffffffffffffffffffffffffffffffffffffffffffffffffffffffffffffffffffffffffffffffffffffffffffffffffffffffffffffffffffffffffffffffffff
@cB01~tA01_GU182351.1_65084_64925_1_0_0_0_0:0:0_0:0:0_181/2
GGACACAGAGTGAATGATCCAGGACTTGGAGGCCCAGGTGGTTGTAAGGAAGATGAGCTTGGTATTCTTATGGAGAGAGACTGACTTGGTGAGGTCTGTACCAACAGAGACAGAGAAACAGGAGACACAAGTACAGACCAGGTGTCATAA
+
ffffffffffffffffffffffffffffffffffffffffffffffffffffffffffffffffffffffffffffffffffffffffffffffffffffffffffffffffffffffffffffffffffffffffffffffffffffff
@cB01~tA01_GU182351.1_158062_157870_1_0_0_0_0:0:0_0:0:0_182/2
GTCTGTACAAGGATGATGGGGTGCCTGTCCCTGAGCTGTACAACAGAATATTCTGGAAAAGCCTTTTCATGGGCCCTGTGACCCCCTCACATGCAGGGACCTATAGATGCCGGGGTTCACACACACACTCCCCCAGTGGGTGGTCGGCAC
+
ffffffffffffffffffffffffffffffffffffffffffffffffffffffffffffffffffffffffffffffffffffffffffffffffffffffffffffffffffffffffffffffffffffffffffffffffffffff
@cB01~tA01_GU182351.1_37651_37440_1_0_0_0_0:0:0_0:0:0_183/2
ATATAGATAGATGATAAATAGGTAGATGATAGATAATAGGTTAAAGATACATAGATGATGATTGATTGATTCATTAATAGATAATACATAGAGATGATGATGATGAAGACAGATAATACGTACAGATAGAGAGGCAGACAGAAATCATAG
+
ffffffffffffffffffffffffffffffffffffffffffffffffffffffffffffffffffffffffffffffffffffffffffffffffffffffffffffffffffffffffffffffffffffffffffffffffffffff
@cB01~tA01_GU182351.1_165937_166009_0_1_0_0_0:0:0_0:0:0_184/2
CAGTGAGCCAAGATCGTGACACTGCACTGTAGCCTGGAAGACAGAGGGAGACTCTGTCTCAATAAACAAACGAACAAACAAACAAATAGATTTCATGCACAGATGCTTCCCAATGGATCATTCATTTATTGGTCCACTTGTGCATTCATT
+
ffffffffffffffffffffffffffffffffffffffffffffffffffffffffffffffffffffffffffffffffffffffffffffffffffffffffffffffffffffffffffffffffffffffffffffffffffffff
@cB01~tA01_GU182351.1_63723_63941_0_1_0_0_0:0:0_1:0:0_185/2
TTGGAGGAGTATCAACCGCTCCCTATGTGGATGGAGCCTGGTGGTGGCATCATAATCCCACACTTGCTGATCTTGGTGTAGCCAACCTTCTCCTTGTTTGGTTTCTTTAATTAATTAATTTTGGAGACAGAGTCTCACTGCTTTGCCCAG
+
ffffffffffffffffffffffffffffffffffffffffffffffffffffffffffffffffffffffffffffffffffffffffffffffffffffffffffffffffffffffffffffffffffffffffffffffffffffff
@cB01~tA01_GU182351.1_150453_150558_0_1_0_0_0:0:0_0:0:0_186/2
GCTACTCTTTGTGATCTCGGGAGACACATGTTAGGCTGCTGTTCTACCTGAGAGGCTGGGGGAAGGACCACCCCCTCGACTATCTATTGCTTCAATACCACCTGTCCTCCTGTGAATTAGTAGGAAAGGGGAGCAGGAGCTAGTGCTGGC
+
ffffffffffffffffffffffffffffffffffffffffffffffffffffffffffffffffffffffffffffffffffffffffffffffffffffffffffffffffffffffffffffffffffffffffffffffffffffff
@cB01~tA01_GU182351.1_2868_2712_1_0_0_0_0:0:0_0:0:0_187/2
GGGTGGAGATCTGGGCCTGGAGTGGAGATATGGGCCTGGAGTGGAGATATGGGCCTGGAGTGGAGATATAGGCCTGGAGTGGAGATATGGGCCTGGGGTGGAGATATGGGCCTGGAGTGGAGATATGGGCCTGGAACTGTAGATATGGGC
+
ffffffffffffffffffffffffffffffffffffffffffffffffffffffffffffffffffffffffffffffffffffffffffffffffffffffffffffffffffffffffffffffffffffffffffffffffffffff
@cB01~tA01_GU182351.1_80071_79866_1_0_0_0_0:0:0_0:0:0_188/2
TGACTACATTCTAATCCCTGGAGTCTGTGACTATTTATGTTATAGGGGAAGGAACTGAAGGGGAAGATGGAGCTCAGGTTGTTGATGAGTTGACCTTGAGATGGGGAGACAGCCTGGACTGTCCCGCTGGGCTCAGTGTAATCACAAGGG
+
ffffffffffffffffffffffffffffffffffffffffffffffffffffffffffffffffffffffffffffffffffffffffffffffffffffffffffffffffffffffffffffffffffffffffffffffffffffff
@cB01~tA01_GU182351.1_78620_78543_1_0_0_0_0:0:0_0:0:0_189/2
ACTTCAGCCCAGGAAGGGCCTGCCTACCAAGACTCACAGCCCAGTGAGGGCAGCAAGGGAGGGCTGGTTCGCCTGCAGATGGATGGTCCATCATGATCTTTCTTTCCAGGGTTCTTCTTGCTGCAGGGGGCCTGGCCACATGAGGGTGAG
+
ffffffffffffffffffffffffffffffffffffffffffffffffffffffffffffffffffffffffffffffffffffffffffffffffffffffffffffffffffffffffffffffffffffffffffffffffffffff
@cB01~tA01_GU182351.1_140788_140904_0_1_0_0_0:0:0_0:0:0_18a/2
CACAGGGCTCATGTTGAAGCTCTCCTGGAATAATCTGCCATGGAAGATGGGAACGTGGATTCTGTCTTCTTTGTATAGCATGAAATTGTTAAACCTATGACGATAGTGACACCGAAGAGTCACGTGTCCTCCTCGAGGCACCACAGCGCT
+
ffffffffffffffffffffffffffffffffffffffffffffffffffffffffffffffffffffffffffffffffffffffffffffffffffffffffffffffffffffffffffffffffffffffffffffffffffffff
@rand_0_0_0_0_1_1_0:0:0_0:0:0_18b/2
TTCTCTTTGCAGTCCTACACGCAGTAAGGAGGTGAAACCTCCCTGCTCCCCGCTACAAAACGTTATCTGCTGACCAATTTCGTTGCCGGGGGGGTCCGGATAAATCAAGATTGTACGCGGGAACACTCCAGGGGGAAGCCTGCACCTGCC
+
ffffffffffffffffffffffffffffffffffffffffffffffffffffffffffffffffffffffffffffffffffffffffffffffffffffffffffffffffffffffffffffffffffffffffffffffffffffff
@cB01~tA01_GU182351.1_157110_156832_1_0_0_0_0:0:0_1:0:0_18c/2
GGCTGGGTCTCTGCACAGCCGAGAGCACTGTTCTTGGGTGCAGGTAGGCACTGATGGTGAGTTTCCCTTCGGCCCAGGAAGGGGCTGGCTATCATGACTCACAGCCCAGTGGGGGCAGCAAGGAAGGCCTTGTTTGCCTGCAAATGGATC
+
ffffffffffffffffffffffffffffffffffffffffffffffffffffffffffffffffffffffffffffffffffffffffffffffffffffffffffffffffffffffffffffffffffffffffffffffffffffff
@cB01~tA01_GU182351.1_110134_110257_0_1_0_0_0:0:0_1:0:0_18d/2
GGTTCAATCTCTTTTGGACGAATTGGAATCCTTGGCAGAAGGTATGAACTGATCAGTAAGGCAGGCACCAGTGTCCACTCACCCTGTTCCTGGTGGGGACTGGGAGCCACTCTTGCCATGCCTGTGCCTTCTCCATGGTGCCAGCTTCCA
+
ffffffffffffffffffffffffffffffffffffffffffffffffffffffffffffffffffffffffffffffffffffffffffffffffffffffffffffffffffffffffffffffffffffffffffffffffffffff
@cB01~tA01_GU182351.1_126739_126568_1_0_0_0_0:0:0_0:0:0_18e/2
TGGGCTGACCATGGGAAGGCCTGGGGGGAGTCTCTCATGAACTAGTAAGAGGAGATCCTGGGAGTCTCTCATGAACTAGTAAGAGGAGATCTTGGGAGTCTCTCATGAACTAGTAAGAGGAGATCCTGGTATGCTCAGCCTTCTGTTTTG
+
ffffffffffffffffffffffffffffffffffffffffffffffffffffffffffffffffffffffffffffffffffffffffffffffffffffffffffffffffffffffffffffffffffffffffffffffffffffff
@cB01~tA01_GU182351.1_101251_101051_1_0_0_0_0:0:0_0:0:0_18f/2
TATTAGATAACAGAGTGTTGGCCATGAACCATCCTCAAAGATTTCCACTGAGTGGAGGACAGAAACCCTCATTTCCTCACCTCTCTCCTGTCTCATGTTCTAGGAAACCCTTCAAATAGTTGGCCTTCACCCACTGAACCAAGCTCCGAA
+
ffffffffffffffffffffffffffffffffffffffffffffffffffffffffffffffffffffffffffffffffffffffffffffffffffffffffffffffffffffffffffffffffffffffffffffffffffffff
@cB01~tA01_GU182351.1_87347_87514_0_1_0_0_0:0:0_1:0:0_190/2
GCTGGTGCTGATCTCTCATTCCAAGATCTGGACTCACTCCAAGGAGTATTAATGTTTACCTCCCCATGGTCTATCTGAATCTCCACAGGTGATTGGAACTAGGGGTGAAGTGGGGGATTTGAGTGAGACGGCAAGTTTTTTTTGTGATGA
+
ffffffffffffffffffffffffffffffffffffffffffffffffffffffffffffffffffffffffffffffffffffffffffffffffffffffffffffffffffffffffffffffffffffffffffffffffffffff
@cB01~tA01_GU182351.1_124751_124606_1_0_0_0_0:0:0_1:0:0_191/2
ACTGTGCTGAAGTTTGTTTCTCAGATGTAGGTGCCTTTGGGCAGAGACTATGGGGTTTCTAGGTATAGAAATTATCTCATCTTCAAACAGAGGTAATTTGACTACCTCTCTCTGCTACTCTCTTCTTACTTGGATGCCTTATAATTCTTT
+
ffffffffffffffffffffffffffffffffffffffffffffffffffffffffffffffffffffffffffffffffffffffffffffffffffffffffffffffffffffffffffffffffffffffffffffffffffffff
@cB01~tA01_GU182351.1_36638_36515_1_0_0_0_0:0:0_0:0:0_192/2
ATCAGTTGTCAGCTCCCAGTGACCCTCTGGACATCGTCATCACAGGTGAGAGTGTCCGGACATTCTCATTGTCATTGGGCTGCAGAGTGAATGATCCACGACTTGGAACCCCCAGGTAGTTGTAAGGAAGATGAGCTTGGTATTCTTATG
+
ffffffffffffffffffffffffffffffffffffffffffffffffffffffffffffffffffffffffffffffffffffffffffffffffffffffffffffffffffffffffffffffffffffffffffffffffffffff
@cB01~tA01_GU182351.1_97678_97813_0_1_0_0_0:0:0_0:0:0_193/2
ACTCGTATGGAGAGTCACGGAAAGAGCCGAAGCATCTGTAGGTCCCTCCATGGGTGGCAGGGCCCAGAGGAAAGTTGGCCTGGAATGTTCCGTTGACCTTGGTCCCTGCAGGGAGCCTACGTTCATGGGCCTCCCCTTCCCTGGATAGAT
+
ffffffffffffffffffffffffffffffffffffffffffffffffffffffffffffffffffffffffffffffffffffffffffffffffffffffffffffffffffffffffffffffffffffffffffffffffffffff
@cB01~tA01_GU182351.1_152827_152985_0_1_0_0_0:0:0_0:0:0_194/2
TGATCGCAGCCTCAAGTAGACTAGGAAGTAAGCCAGTTAGGTTGGAGAGGTGGGCAGGGGTCAAGTGAAATGGAGAACTGTGGGCTAAGCAAAGGAGTGTGTTTTCTTTCCAGCAGGCAGTGGGGACCTAGACATTTGTAAGCAAGAGAG
+
ffffffffffffffffffffffffffffffffffffffffffffffffffffffffffffffffffffffffffffffffffffffffffffffffffffffffffffffffffffffffffffffffffffffffffffffffffffff
@cB01~tA01_GU182351.1_38922_39078_0_1_0_0_0:0:0_1:0:0_195/2
TATATATACACATATATATATGTATATATATGTGTGTGTATATACATATACATACATATATATATATATATATTTATAAATGTATTTATGACCACTAGACTTTACACTTAAAAATGGTAAATGTGGCTGGGAGTGGTGGCTCATGCCTGT
+
ffffffffffffffffffffffffffffffffffffffffffffffffffffffffffffffffffffffffffffffffffffffffffffffffffffffffffffffffffffffffffffffffffffffffffffffffffffff
@cB01~tA01_GU182351.1_117391_117508_0_1_0_0_0:0:0_1:0:0_196/2
TGTAATCATACACATAAATTAACTTAAGGTAATTAGCAGCTTAAATGTAAATCCAGAACTATAAAATCACCGGTGGAAACCCAAAGAGAAACTCTTCTGGGCATTGGTCTGGGCAAAGAATTCATCACTAAGACCTCAAAAGCATAGGCA
+
ffffffffffffffffffffffffffffffffffffffffffffffffffffffffffffffffffffffffffffffffffffffffffffffffffffffffffffffffffffffffffffffffffffffffffffffffffffff
@cB01~tA01_GU182351.1_176948_177054_0_1_0_0_0:0:0_0:0:0_197/2
TCTGTCTTGTTCATAACTTTCTGCATATTTCTATCTATTATCTATCTATCTATTTTGTGTCTATCTACAAATTATCTGTCATCTATATCTATGTATCATTTATCTATCAATTGTCTATCTGTCTATCCATCAATCATCTATGTATTATCT
+
ffffffffffffffffffffffffffffffffffffffffffffffffffffffffffffffffffffffffffffffffffffffffffffffffffffffffffffffffffffffffffffffffffffffffffffffffffffff
@cB01~tA01_GU182351.1_156538_156724_0_1_0_0_0:0:0_0:0:0_198/2
TGCACCCAAGAACAGTGCTCTCGGCTGTGCAGAGACCCAGCCTCCAGGCCCATATCCCCACCCCAAGCCCATATCTCCACTCCAGGCCCATATCTCCACTCCAGGCCGATATTTCCACCCTAGACCCATATAGCCAATCCGGGCCCACAT
+
ffffffffffffffffffffffffffffffffffffffffffffffffffffffffffffffffffffffffffffffffffffffffffffffffffffffffffffffffffffffffffffffffffffffffffffffffffffff
@cB01~tA01_GU182351.1_54720_54836_0_1_0_0_0:0:0_0:0:0_199/2
ACTTCTCTAAATCACCTTTCCCTCATCAGATGTTCCCTTCCCCTCCCTCTCTCAAGTCCCCTCGAATTTATCCTCCAATTTGGAATGCAGGCAGAAAAAACACCACATTATCCCTGAGAAGGATGTCAGATTTGTACTCGTCCGTCTAGC
+
ffffffffffffffffffffffffffffffffffffffffffffffffffffffffffffffffffffffffffffffffffffffffffffffffffffffffffffffffffffffffffffffffffffffffffffffffffffff
@cB01~tA01_GU182351.1_2119_2307_0_1_0_0_1:0:0_0:0:0_19a/2
TGTTCCAACTAGAATTGACACCTTGCATCCTTCACTATAACCAACTCAAAACACGTCTCAGATCCAATCTCTCATACAGGAGATGACTGAATGCTTGGCTTACATTAAAGACTTTTGATGTATTTTTGTTGTTTTTATCTGAGATTCAAA
+
ffffffffffffffffffffffffffffffffffffffffffffffffffffffffffffffffffffffffffffffffffffffffffffffffffffffffffffffffffffffffffffffffffffffffffffffffffffff
@cB01~tA01_GU182351.1_146601_146707_0_1_0_0_0:0:0_0:0:0_19b/2
ATGCAGAGGAATAAAACTGCATCTATACCTGTCACCATACACAAAAATCAAATGAAAATGGATTAAAAACATGAGTCTAAGGCCTGAACCTATGAAACATGTAGAAGAAAATAATGGGGAAGACATTTGTCTGACGAAAGACATTTTGTT
+
ffffffffffffffffffffffffffffffffffffffffffffffffffffffffffffffffffffffffffffffffffffffffffffffffffffffffffffffffffffffffffffffffffffffffffffffffffffff
@cB01~tA01_GU182351.1_147464_147214_1_0_0_0_0:0:0_1:0:0_19c/2
AGCAAGATTCTATCACACACACACACACAAAAAGCCATTGGATGTAAATGCATGGATTATATCTGTGTTCTCCATTCTGTTTCATTTTTTATGTGCCTTTCTTTATGCCAATGTCATGCTATTTTGCTTACTACAGCTCTGTAACATATT
+
ffffffffffffffffffffffffffffffffffffffffffffffffffffffffffffffffffffffffffffffffffffffffffffffffffffffffffffffffffffffffffffffffffffffffffffffffffffff
@cB01~tA01_GU182351.1_56618_56490_1_0_0_0_0:0:0_0:0:0_19d/2
TGTGTTTGACACTCACAGCCATTGGATTCACCTCGGGGTAACCAGGAATCCCTACATGATTAATATGACTGACATGAAAATAAGGGACGCCCAAGTGCGTAACTGGAATCTAGGAGACCGTGGAAAAGGCAATTCCCGCCCCACTGGTGA
+
ffffffffffffffffffffffffffffffffffffffffffffffffffffffffffffffffffffffffffffffffffffffffffffffffffffffffffffffffffffffffffffffffffffffffffffffffffffff
@cB01~tA01_GU182351.1_119198_119028_1_0_0_0_0:0:0_0:0:0_19e/2
AAATGTACAAAAAAATGTATATCTTCAAAAGAAATTTCTTTCTGTGGCAAAAGACTTCTGAAGGTGCTCATGATGATATAGGGAGAAGAGGGGTTCTGGACAGGAAGAATTTTATGAAGGTGAGATGGGGAAATAGCTCCATTTCAGAGC
+
ffffffffffffffffffffffffffffffffffffffffffffffffffffffffffffffffffffffffffffffffffffffffffffffffffffffffffffffffffffffffffffffffffffffffffffffffffffff
@cB01~tA01_GU182351.1_25182_25057_1_0_0_0_0:0:0_0:0:0_19f/2
CTTTATACCTTGAAGTCTCAAGACAGTGGGCGTCACATAAAAAAATTATGGAAAAAAGGATCCCAGGACTCCCAGGGCCCAATATTAGATAACAGAGTGTTGGCCATGAACCATCCTCAAAGATTTCCACTGAGTAGAGGACAGACACCC
+
ffffffffffffffffffffffffffffffffffffffffffffffffffffffffffffffffffffffffffffffffffffffffffffffffffffffffffffffffffffffffffffffffffffffffffffffffffffff
@cB01~tA01_GU182351.1_41239_41372_0_1_0_0_0:0:0_0:0:0_1a0/2
CACTCTGTTATCTAATATTGGGCCCTGGGAGTCCTGGGATCCTTTTTTCCATAATTTTTGTATGTGACGCCCATTGTCTTGAGACTTCAAGGTATAAAGAGAAAACAGGAGCATCACACTACCTGATCTCAAAATATGTTACAGAGCTGT
+
ffffffffffffffffffffffffffffffffffffffffffffffffffffffffffffffffffffffffffffffffffffffffffffffffffffffffffffffffffffffffffffffffffffffffffffffffffffff
@cB01~tA01_GU182351.1_52273_52390_0_1_0_0_1:0:0_0:0:0_1a1/2
GCCATCCTGTGCCCTGATCCCTCCCTCACACCATGCTGCGTGTTCTCTCTGCATCTGTCCATGCTTCTCTCCATCATCAGCAGGAAGCTCCTCAGCTAAGGCTCTAGGATCACAGGACATGGGACAGGCATGGGCTTTCCTCACCTGTGA
+
ffffffffffffffffffffffffffffffffffffffffffffffffffffffffffffffffffffffffffffffffffffffffffffffffffffffffffffffffffffffffffffffffffffffffffffffffffffff
@cB01~tA01_GU182351.1_74518_74386_1_0_0_0_0:0:0_0:0:0_1a2/2
GAGCCACAGAGGCAGGACTTTCTAGAGAGAGCACCAGACTCCCTGCCCCTGCCTTCAGCTCACAGACCATTGCCTGATTCTGAACTGTACCCTCACGTCCCCTGCAGCCACTCACATCCAGGAGAAGGTTCCATGACAGGCAGAAAGTGG
+
ffffffffffffffffffffffffffffffffffffffffffffffffffffffffffffffffffffffffffffffffffffffffffffffffffffffffffffffffffffffffffffffffffffffffffffffffffffff
@cB01~tA01_GU182351.1_128579_128389_1_0_0_0_0:0:0_0:0:0_1a3/2
GAGAGAGAGCACTAGGCCATAGAGCAGGGCAGTGAGTTCTCAGCTCAGGTGGGAGGGGAGCTGTGACAAGGAAGAACCTCCCTGAGGAAACTGCCTCTTCTCCTTCCAGGTCTATATGAGAAACCTTCGCTTACAGCCCGGCTGGGCCCC
+
ffffffffffffffffffffffffffffffffffffffffffffffffffffffffffffffffffffffffffffffffffffffffffffffffffffffffffffffffffffffffffffffffffffffffffffffffffffff
@rand_0_0_0_0_1_1_0:0:0_0:0:0_1a4/2
TTTGAGACAGTAAGGACAATTGAATGATTAGTCGTTACGACGGCTCGGACTATATAGTGCCGGTCTTATAGGTTGCAGTTCTATCATTTCTAGGTCTCCGGCCCCACGTCACCTACATCAGACAGAGACAGGCGCCTGCATTGATCACAG
+
ffffffffffffffffffffffffffffffffffffffffffffffffffffffffffffffffffffffffffffffffffffffffffffffffffffffffffffffffffffffffffffffffffffffffffffffffffffff
@cB01~tA01_GU182351.1_138564_138472_1_0_0_0_0:0:0_0:0:0_1a5/2
ATTCTAGATAAATCTACAAAAATCCAGAATTTACATGTTGTGATTTTTGCTGATAAAGTACAATTCTAAGATTGTAAATAATTGCATAATCCTTCCCTGGGAGTTTAAATCATTTGAACTGGTTCTGCTGTAATACTAGAAATACAATCA
+
ffffffffffffffffffffffffffffffffffffffffffffffffffffffffffffffffffffffffffffffffffffffffffffffffffffffffffffffffffffffffffffffffffffffffffffffffffffff
@cB01~tA01_GU182351.1_47527_47696_0_1_0_0_0:0:0_0:0:0_1a6/2
AATCATCTCTAGATTACTTATAATTCCTGATACAGCCTACACACAGCTTCATTTGTGTCCATTCAACATAGTTATGCTTTTTGAAACTCTGTGGATACTTTCTCTCAATATTTTTGATTTATACTTGGTTCAATAAACACCTGTAAACCC
+
ffffffffffffffffffffffffffffffffffffffffffffffffffffffffffffffffffffffffffffffffffffffffffffffffffffffffffffffffffffffffffffffffffffffffffffffffffffff
@cB01~tA01_GU182351.1_2391_2536_0_1_0_0_0:0:0_0:0:0_1a7/2
CAGGACTCACCAACACACGCCATGCTGACGACCATGAGCGACATGGTGCTGCCGGTGCAGACAGGCGGCTGCGCCCCAGCTCAGTTCAGCAGCACACAGGATGTTGTGAGGGGCTCATGCAGTTTACATGCTGACCACATCATGGGAGGA
+
ffffffffffffffffffffffffffffffffffffffffffffffffffffffffffffffffffffffffffffffffffffffffffffffffffffffffffffffffffffffffffffffffffffffffffffffffffffff
@cB01~tA01_GU182351.1_44957_45127_0_1_0_0_0:0:0_0:0:0_1a8/2
CTGAGATCAGGAGGAACGTCTCAGAACACCCTGGGCTGTCTTCCTGTTCTTCCTGGAGGACGTCATGCAGTGCTTTAGCTGAGTGCTTCCTGTGGCTCCAGGGTACAAAACCCAGGCTGGGCTGCTTTCTGGCTTCCCGCAGCTACACTG
+
ffffffffffffffffffffffffffffffffffffffffffffffffffffffffffffffffffffffffffffffffffffffffffffffffffffffffffffffffffffffffffffffffffffffffffffffffffffff
@cB01~tA01_GU182351.1_17723_17853_0_1_0_0_0:0:0_0:0:0_1a9/2
AAAACAACACAGGGTAGACATGAGGTGGAGGGCATGTCCTTTGTGAGTGGATATCAGCGGATGCCTGAACGAAAATAAACAACTGAGCCCCCATCAGAGGATTTGGAATGTCAGGGCCATGGCTGTGGTTTCCCACCTCTTCTGGTAGAA
+
ffffffffffffffffffffffffffffffffffffffffffffffffffffffffffffffffffffffffffffffffffffffffffffffffffffffffffffffffffffffffffffffffffffffffffffffffffffff
@cB01~tA01_GU182351.1_22194_22255_0_1_0_0_0:0:0_0:0:0_1aa/2
CAGGATGGGCTTCTGGGAAATGGATAATGTTGAGGGGCTGAGGGAACCTCTGATCTTCCCAAACTGAGCCCAGTCTCTCTCCTCTGGGTCTCTCCTGACCGTTTTCTCCATCTGCCTGTGTGCCTGGAGCCCTGGCCGCGGGCCTTCATG
+
ffffffffffffffffffffffffffffffffffffffffffffffffffffffffffffffffffffffffffffffffffffffffffffffffffffffffffffffffffffffffffffffffffffffffffffffffffffff
@cB01~tA01_GU182351.1_101805_101931_0_1_0_0_1:0:0_0:0:0_1ab/2
TTCAAAAGATGAGGAAGAAGGGAGAGCAGCATTCAGAGAAAGAAGTGTGGTAAGGAAGAAGGCACTGAGTGATGCCATGTGAGATGTGACCAGTCTTTGTGGGCTTTGAGGAAGGAGGAAGGGGACCAGGAGCCAAGGAACTGGGAGCCT
+
ffffffffffffffffffffffffffffffffffffffffffffffffffffffffffffffffffffffffffffffffffffffffffffffffffffffffffffffffffffffffffffffffffffffffffffffffffffff
@cB01~tA01_GU182351.1_146254_146518_0_1_0_0_0:0:0_1:0:0_1ac/2
ACCATTAGGATTACATCAAACCAAGCAACTTCTGCACCACAATAGATAAACCAACAAAGTGAAGAGACAACCCACAAAATAGGAGCAAATATTTGCAAACTATTCATCTGAGACGGGATTAATAACTGGAAATATAAGAAGCTCAAACAA
+
ffffffffffffffffffffffffffffffffffffffffffffffffffffffffffffffffffffffffffffffffffffffffffffffffffffffffffffffffffffffffffffffffffffffffffffffffffffff
@cB01~tA01_GU182351.1_130105_129931_1_0_0_0_1:0:0_0:0:0_1ad/2
CCCACTAGTGGAATTGCTAGATCCTCTGGATGTTCTCTTTTTAGGTTTTGTTTTATGCTTTTTGTTTTTTTGACATAGCGTTTCACTCTTGTTGCCCAAGCTGGAGTGCAATGGCACCACCTGGGCTCACTGCAACCTCTACCTCCAGGA
+
ffffffffffffffffffffffffffffffffffffffffffffffffffffffffffffffffffffffffffffffffffffffffffffffffffffffffffffffffffffffffffffffffffffffffffffffffffffff
@cB01~tA01_GU182351.1_81595_81827_0_1_0_0_0:0:0_0:0:0_1ae/2
ACACAGCATACAGGGGTTGGTGTTCTGGGGCCATGATATCCTGGGACGGTTACTCTCCATTACATGGAAGGCAGAGGTGTGAGAATAAACACGGCATCTGTAGGTGCCACAAGGCCTGAGGCCACAGGGCCCAACTCAGGTCAGAAATAT
+
ffffffffffffffffffffffffffffffffffffffffffffffffffffffffffffffffffffffffffffffffffffffffffffffffffffffffffffffffffffffffffffffffffffffffffffffffffffff
@cB01~tA01_GU182351.1_139698_139531_1_0_0_0_1:0:0_0:0:0_1af/2
GAAGTGGAGTTATGGGCCCGGAGGTGGAGTTAAGGGCATGAAGTGGAGATCTGGGCCTGGAGTGGAGATATGATCCTGGAGTGGAGATATGGGCCTGGGGTGGAGATACGGGCCTGGAGCAGACATACAAGCCTGGAAAGGAGATATGGG
+
ffffffffffffffffffffffffffffffffffffffffffffffffffffffffffffffffffffffffffffffffffffffffffffffffffffffffffffffffffffffffffffffffffffffffffffffffffffff
@cB01~tA01_GU182351.1_36014_35917_1_0_0_0_0:0:0_0:0:0_1b0/2
CAGGCTGATAAGAGCCTGGATGTGCAGCCTATCCTGGTTCCTCTTTCACCCCCACATAAACAGCAGGAAAGACATTAGTGTGAAATAGATACAACACCCCAAGAGATGAGGCTAAGCCCAGTGGGAAGGGAATCAGAGGCTACTAGAGAC
+
ffffffffffffffffffffffffffffffffffffffffffffffffffffffffffffffffffffffffffffffffffffffffffffffffffffffffffffffffffffffffffffffffffffffffffffffffffffff
@cB01~tA01_GU182351.1_169485_169635_0_1_0_0_0:0:0_0:0:0_1b1/2
TTTTTCAGGACTCTTTGGGAATAAGACTAGCCACGAGGCTGGGCCGAGGAGCACCTACCTCGCTGTTCACTGTTCTGTTCCCTGCAGGCTCTTGGTCCATTACAGCAGCATCTGTAGAAGACGGAAGTCAACAAAAGAGCTCGGAGGGCA
+
ffffffffffffffffffffffffffffffffffffffffffffffffffffffffffffffffffffffffffffffffffffffffffffffffffffffffffffffffffffffffffffffffffffffffffffffffffffff
@cB01~tA01_GU182351.1_19076_18940_1_0_0_0_0:0:0_0:0:0_1b2/2
CTATAGAGGCTGGAAAAGTCAAGGAACTGATTCTCCAGAGTCTCCAGAGGAAACGAAGCCCTGCAGATGCCTTGATTTTAGCCCAGGAAAAATAGGGTCCAATTTCTGTCTCCAGTACTGGAAGGTGTCAGTGTGGTCTCTCCTGCTTCC
+
ffffffffffffffffffffffffffffffffffffffffffffffffffffffffffffffffffffffffffffffffffffffffffffffffffffffffffffffffffffffffffffffffffffffffffffffffffffff
@cB01~tA01_GU182351.1_7860_8065_0_1_0_0_0:0:0_0:0:0_1b3/2
TGGGCTTCTGGGAAGTGGGTAAGGTTGAGGGGCTGAGAGAACCTCTGATCTCCCCAGGCAGAGCCCAGTCTCCCTCCTCTGGGTCTGTTCTGACCTCTTTCTCCATCTGCCTGGGTGCCTGGAACCCTGATCAAGGGCCTCCTTGCAGGC
+
ffffffffffffffffffffffffffffffffffffffffffffffffffffffffffffffffffffffffffffffffffffffffffffffffffffffffffffffffffffffffffffffffffffffffffffffffffffff
@cB01~tA01_GU182351.1_95169_94932_1_0_0_0_0:0:0_0:0:0_1b4/2
GCAGGTACCTTGATTTTACCCACGACAAACAGGGTCCGATTTCTGTCTCCAGAATTGGAAGGGGTTAGTGTGCTCTCTCCTGCTGCCATGCTTCTGATAATTTTCTACAGCAGCAACAGGAAACCAACACTGGAACCCAGGTCAAGGACA
+
ffffffffffffffffffffffffffffffffffffffffffffffffffffffffffffffffffffffffffffffffffffffffffffffffffffffffffffffffffffffffffffffffffffffffffffffffffffff
@cB01~tA01_GU182351.1_62297_62419_0_1_0_0_0:0:0_0:0:0_1b5/2
CAGCAGATGCCTGAATGAAAATAAACAACTGAGCCCCCATCAGAGGATTTGGAATGTCAGGGCCATGGCTGTGGTTTCCCACCTCTTCTGGTAGAATGAGAGCAGCCACACTGCAGCCCCTACCATCATGGAAACGCTGAAGTGTGTGAG
+
ffffffffffffffffffffffffffffffffffffffffffffffffffffffffffffffffffffffffffffffffffffffffffffffffffffffffffffffffffffffffffffffffffffffffffffffffffffff
@cB01~tA01_GU182351.1_124994_125119_0_1_0_0_0:0:0_0:0:0_1b6/2
TCTATAAGGCTGGCATCACCCTGATACTAAAGACAGAAAAGAACATTAAACAAAAGAAAACTACATGCCAATATTCCTGATGAACATAGAGGCAAAAATCCACAAAAAATACTAAGAACTGAATCCCGCAGCATATCAAAAAGTGAATCC
+
ffffffffffffffffffffffffffffffffffffffffffffffffffffffffffffffffffffffffffffffffffffffffffffffffffffffffffffffffffffffffffffffffffffffffffffffffffffff
@cB01~tA01_GU182351.1_142356_142195_1_0_0_0_1:0:0_0:0:0_1b7/2
TCACTCATTCCAGGTGCCATGGATGGGATGATAAAGAGAGATGCCTTCTAAACTCACAACTTCTCTTTCTAGGAAACCACAGAAAACCTTCCCTCCTGGCCCACCCAGGTCCCCTGGTGAAATCAGGAGAGAGAGTCATCCTGCAATGTT
+
ffffffffffffffffffffffffffffffffffffffffffffffffffffffffffffffffffffffffffffffffffffffffffffffffffffffffffffffffffffffffffffffffffffffffffffffffffffff
@cB01~tA01_GU182351.1_51212_51379_0_1_0_0_0:0:0_0:0:0_1b8/2
CCCAGTGGGAGAGTCCAGGTCGTCTCCCCATCTCAAGGTCAACTCATCAACAACCTGAACTCCATCTTCCCCTTCAGTCCCATGTCCTATAACATAAATAGTCACAGGCTCCAAGGATTACAATATAGCCATGCTGCCGACAGTTACTCT
+
ffffffffffffffffffffffffffffffffffffffffffffffffffffffffffffffffffffffffffffffffffffffffffffffffffffffffffffffffffffffffffffffffffffffffffffffffffffff
@cB01~tA01_GU182351.1_12235_12376_0_1_0_0_0:0:0_1:0:0_1b9/2
GAGCCTTGAGGGACTGGCTCACATTGAAATGTAGGCTTCTGTTGTCACACGCTGCTTATCTGTTAGTAATGAACCTGCCTGTGTAATGTGTTCTCTGTGTGTTCTGTCTCCCTGGAGTGACGGTGAGTGATAGGAATTGGTATAGGCCCA
+
ffffffffffffffffffffffffffffffffffffffffffffffffffffffffffffffffffffffffffffffffffffffffffffffffffffffffffffffffffffffffffffffffffffffffffffffffffffff
@cB01~tA01_GU182351.1_29366_29460_0_1_0_0_0:0:0_0:0:0_1ba/2
GGATTTTGACCACTGAGGTCCCAATCAGAACATGCAGGTGTCTGGGGTTACCTGGAAGAAGAGGAGACACCAATAAGAAGCTAATCATAGCAGTTCCTCTTTATGAATTGTCTCGCATTTCTTGATTGGCAGGTAACCACATACAACGTC
+
ffffffffffffffffffffffffffffffffffffffffffffffffffffffffffffffffffffffffffffffffffffffffffffffffffffffffffffffffffffffffffffffffffffffffffffffffffffff
@cB01~tA01_GU182351.1_41913_41753_1_0_0_0_0:0:0_0:0:0_1bb/2
TTGTACGCCTGTCTTCTACCATCTCCGAACTCCAGATACTCCAACAGCGAAAGGGATCTGGGCCCAACCTAGGGCTCAGTGAAATCTCTTAATCTCTCATTTTATGGAGCTGAGACCTCCTACAAGCTAGAAGAATGATTGCCAATCTGA
+
ffffffffffffffffffffffffffffffffffffffffffffffffffffffffffffffffffffffffffffffffffffffffffffffffffffffffffffffffffffffffffffffffffffffffffffffffffffff
@cB01~tA01_GU182351.1_85258_85413_0_1_0_0_0:0:0_0:0:0_1bc/2
AGGGAAGACATTTTGTTTTAAACCTTGAAAACACAAGTAATCGAAGCAAAAATAGACCATTGGGATTACCTCAAACTAAGCAACTTCTGCACTGCTAAAAATAAACCAACAAAGTGAAGAGACAACCCACAGATTGGGAGCAAATATGTG
+
ffffffffffffffffffffffffffffffffffffffffffffffffffffffffffffffffffffffffffffffffffffffffffffffffffffffffffffffffffffffffffffffffffffffffffffffffffffff
@cB01~tA01_GU182351.1_57459_57600_0_1_0_0_0:0:0_0:0:0_1bd/2
TGTCTCCCCTTTCTGCCTGTCATGGAACCTTCTCCTGGATGTCAGTGGCTGCAGGGGACGTGAGGATACAGTTCAGAATCAGGCAATGGTCTGTGAGCTGAAGGCAGGGGCAGGGTGTCTGGTGCTCTCTCTAGAAAGCCCTGCCTCTGT
+
ffffffffffffffffffffffffffffffffffffffffffffffffffffffffffffffffffffffffffffffffffffffffffffffffffffffffffffffffffffffffffffffffffffffffffffffffffffff
@cB01~tA01_GU182351.1_92527_92351_1_0_0_0_1:0:0_1:0:0_1be/2
GAGCTGAGCTCGGTCGCGGCTGCCTGTCTGCTCCGGCAGCACCATGTCGCTCTTGGTCGTCAGCATGGCGTGTGTTGGTGAGTCCTGGAAAGCAATAGAGGGAGTGAGCGCGGGGATGGAGATCTGGGCCCAGAGGTGGAGATATAGGCC
+
ffffffffffffffffffffffffffffffffffffffffffffffffffffffffffffffffffffffffffffffffffffffffffffffffffffffffffffffffffffffffffffffffffffffffffffffffffffff
@rand_0_0_0_0_1_1_0:0:0_0:0:0_1bf/2
TAGAGCAATCCTAGAGTCCGCTTCGTCGAACGAGCCTCGAGGGGGTTATCTCAGCTATGTCACCGTGCTTAAATTTGAGCAGCAGTGATTTCTTTCCCCCTCCAGCTCATCGCAGCCGTAAGATACCAGGTCTACGATATTAACCCCAAA
+
ffffffffffffffffffffffffffffffffffffffffffffffffffffffffffffffffffffffffffffffffffffffffffffffffffffffffffffffffffffffffffffffffffffffffffffffffffffff
@cB01~tA01_GU182351.1_92914_93069_0_1_0_0_0:0:0_0:0:0_1c0/2
CTCCAGGTCCATATCCCCACCTCAAGCCCATATCTCCACTCCAGGCCCATATCTCCACTCCAGGCCGATATTTCCACCCTAAGCCCATATCGCCAATCCAGGCCCATATCTCCAATCCAGGCTCAGATCTCCACCCTGGGCCCATATCTC
+
ffffffffffffffffffffffffffffffffffffffffffffffffffffffffffffffffffffffffffffffffffffffffffffffffffffffffffffffffffffffffffffffffffffffffffffffffffffff
@cB01~tA01_GU182351.1_71172_71006_1_0_0_0_0:0:0_0:0:0_1c1/2
AACAAGATGCATTTGGCCTCTGCTCTTGGGACACTGATATTGCAGATGGTTAAATGGGAGGGCAGAAAATGAATGCACAAGTGGACCAATAAATGAATGATCCATTGGGAAGCATCTGTGTATGAAATCTATTTGTTTGTTTCTTCATTT
+
ffffffffffffffffffffffffffffffffffffffffffffffffffffffffffffffffffffffffffffffffffffffffffffffffffffffffffffffffffffffffffffffffffffffffffffffffffffff
@cB01~tA01_GU182351.1_4638_4757_0_1_0_0_0:0:0_0:0:0_1c2/2
GACTTCTCCAGCCCTTAGAGGCCAACTGCCTTTGTGGCTCATGGCCTTCCCCCATCTTCAAAGCCCGCTGTGGCTGATGGAGTCTCCCTCCCACGACGTTGCTCTAACCCCACTTTCCTCTTCCTCCTCCTCTCATGAGGACCCTTGTGA
+
ffffffffffffffffffffffffffffffffffffffffffffffffffffffffffffffffffffffffffffffffffffffffffffffffffffffffffffffffffffffffffffffffffffffffffffffffffffff
@cB01~tA01_GU182351.1_53150_53003_1_0_0_0_0:0:0_0:0:0_1c3/2
ACAAGAAAAATTGGCTGGGCATGCTGGCATGCACCTGTATTCCTAGCTACATGGGAGGCTGAGGCAGGAGAAGTACGTAAGCCCAGGAGGCAGAGGTTGCACTGAGCTGAGATCAGGCCACTGCACTGCAGCCTGGGAGACAGAGAGAGA
+
ffffffffffffffffffffffffffffffffffffffffffffffffffffffffffffffffffffffffffffffffffffffffffffffffffffffffffffffffffffffffffffffffffffffffffffffffffffff
@cB01~tA01_GU182351.1_167920_167728_1_0_0_0_1:0:0_0:0:0_1c4/2
TTGGAATCAGAGATCAGCGACAGCACTAGCTCCTGCTCCCCTTTCCTACTAATTCACAGGAGGACAGGTGGTATTGAAGCAATAGATGGTCGAGGGGGTGGTCCTTCCCCCAGCCTCTCGGGTAGAACAGCAGCCTAACATGTGTCTCCC
+
ffffffffffffffffffffffffffffffffffffffffffffffffffffffffffffffffffffffffffffffffffffffffffffffffffffffffffffffffffffffffffffffffffffffffffffffffffffff
@cB01~tA01_GU182351.1_72747_72937_0_1_0_0_0:0:0_0:0:0_1c5/2
TCTTGAGTCAAACAACTTGCATTCTCCAAGAAAAGGAAACAAAAGTGAAATCAAGATAAAAAAAGCGAAGTAGAATTCTCTTATGTCAAATGGCCAGGAAACAGTGTTGAAGCCCATGTGAAACGTGCTACTCTTTGTGATCTCCGGAGA
+
ffffffffffffffffffffffffffffffffffffffffffffffffffffffffffffffffffffffffffffffffffffffffffffffffffffffffffffffffffffffffffffffffffffffffffffffffffffff
@cB01~tA01_GU182351.1_69285_69478_0_1_0_0_0:0:0_0:0:0_1c6/2
AGAGCTGTAGTAAGCAAAACAGCATGACATTGGCATAAAGAAAGGCACATAGAACAATGGAGCAGAATGAATAACACAGATATATTCCATGCATTTACATCCAATGGTTTTTTATTTTTTCTTTTGAGATGGAGTCTTGCTCTGTCACTC
+
ffffffffffffffffffffffffffffffffffffffffffffffffffffffffffffffffffffffffffffffffffffffffffffffffffffffffffffffffffffffffffffffffffffffffffffffffffffff
@cB01~tA01_GU182351.1_154880_155027_0_1_0_0_0:0:0_0:0:0_1c7/2
GGCCCAGTGGGTGCTCGCTCAAGAGCGGAACATGGCTTCCTGGAAATTGCTCTCACTAGAATTGACACCTCGCGTCCTTCACTATGACCAACTCAAAACACGTCTTAGATCCAACCTCCCAAACATGAGATGCCTAAAATCTGTGCTAAC
+
ffffffffffffffffffffffffffffffffffffffffffffffffffffffffffffffffffffffffffffffffffffffffffffffffffffffffffffffffffffffffffffffffffffffffffffffffffffff
@cB01~tA01_GU182351.1_170274_170453_0_1_0_0_0:0:0_0:0:0_1c8/2
GAAGCTCAGAGTCCAGGGCTGAGAACCCAATGGAGAACAGATGGGGTTATGTGGACATGGTAATGATAACACCGGAAGCCTTAGGCAAGAAAAGAGTCTCGTTACCGAAACCATGAGGGCAGACATGTTTATTTGAAGGCGGGAAAACTA
+
ffffffffffffffffffffffffffffffffffffffffffffffffffffffffffffffffffffffffffffffffffffffffffffffffffffffffffffffffffffffffffffffffffffffffffffffffffffff
@cB01~tA01_GU182351.1_3873_3724_1_0_0_0_0:0:0_0:0:0_1c9/2
ACTCACACCCTCCAGCGTTTCCATGACGGTAGGGGCTGCAATGTGGCTGCTGTCATTCTACCTAAGAGGTGGGGGAACCACAGTCATGACCCTGACATTCCAGATCTTCTAATAGGGGCTCAGTTGTTTATTATGGTTCATGCATTAGCT
+
ffffffffffffffffffffffffffffffffffffffffffffffffffffffffffffffffffffffffffffffffffffffffffffffffffffffffffffffffffffffffffffffffffffffffffffffffffffff
@cB01~tA01_GU182351.1_36567_36749_0_1_0_0_0:0:0_0:0:0_1ca/2
GAGGTAAAACAGAAATGAAACTTCTAACCTGTGCCAGGTCTGTGAGCAAAGTCAGCATGGAGGGACACCTCTCTCTGGGACATGTCTGTCTGTCTGTCTCTTTTAACTCTTTCTGTCTTTTCTAACTCCCTGTATGGCCCCTGTGTCTGT
+
ffffffffffffffffffffffffffffffffffffffffffffffffffffffffffffffffffffffffffffffffffffffffffffffffffffffffffffffffffffffffffffffffffffffffffffffffffffff
@cB01~tA01_GU182351.1_138337_138172_1_0_0_0_0:0:0_0:0:0_1cb/2
CAGGTTCAAGGGATTCCGTGCCTCAGCCTCTTGAATAGCTGGCATTACAAGTGCCTGCTACCAGGCATGGCTAATTTTTGTATTTTTAGCAGAGACATGGTTTCACTATATTGGCCAGGCTGGTCTCAAACTCCTGACCTCGGTTGATCA
+
ffffffffffffffffffffffffffffffffffffffffffffffffffffffffffffffffffffffffffffffffffffffffffffffffffffffffffffffffffffffffffffffffffffffffffffffffffffff
@cB01~tA01_GU182351.1_14736_14799_0_1_0_0_0:0:0_1:0:0_1cc/2
CTTGGAACCTCCTATGTGCTGCATCTTTGGATGGAAACTGGAGTCTCAGAGACAATTCAGGCTCCACCCTGCTTCCAGAAGCTCAGAGTCCAGGGGTGAGAACCCAGCGGAGAACAGATGGGGTGATGTGGACGTGGTAATGATAACACC
+
ffffffffffffffffffffffffffffffffffffffffffffffffffffffffffffffffffffffffffffffffffffffffffffffffffffffffffffffffffffffffffffffffffffffffffffffffffffff
@cB01~tA01_GU182351.1_128631_128822_0_1_0_0_2:0:0_0:0:0_1cd/2
GCAGGCCATGCAGGAGGGTTTGGAGGTGCCCTGTCTGCCATCCTGTGCCCTGATCCCACCCTCACACCATGCTGCATCTTCTCTCCACATCTGTCCATGCTTCTCTCCATCATCAGCAGGAAGCTCCTCAGCTAAGGCTCTAGGACCATA
+
ffffffffffffffffffffffffffffffffffffffffffffffffffffffffffffffffffffffffffffffffffffffffffffffffffffffffffffffffffffffffffffffffffffffffffffffffffffff
@cB01~tA01_GU182351.1_75340_75121_1_0_0_0_0:0:0_0:0:0_1ce/2
AACCGGGTTGCCAGCTCCCATGTACCAGCAGCTGGAATCTGAAGGCATCAGTCTTCATCTTAGGGCATCGCTCTTCCTCACACCACGAATCTGAACATGCCTCTCTCTTGCTTACAAATGTCTAAGGTCCCCACTGCCTGCTGCAGAGAA
+
ffffffffffffffffffffffffffffffffffffffffffffffffffffffffffffffffffffffffffffffffffffffffffffffffffffffffffffffffffffffffffffffffffffffffffffffffffffff
@cB01~tA01_GU182351.1_179446_179379_1_0_0_0_0:0:0_0:0:0_1cf/2
TGCCAGCATTTGTTTTGCCTGTCTTGCAGATAAAAGCCATTTTACTTTACTTTATTTATTTATTTATTTATGTTGAGATGGAGTTTCACTCATAGTCGCCCAGGCTGGAGTGCAAGGGTGTGATCTCGGCTCACTGCAACCTCTGCCTCC
+
ffffffffffffffffffffffffffffffffffffffffffffffffffffffffffffffffffffffffffffffffffffffffffffffffffffffffffffffffffffffffffffffffffffffffffffffffffffff
@cB01~tA01_GU182351.1_77026_77192_0_1_0_0_0:0:0_0:0:0_1d0/2
CTTCACTATGACCAACTCAAAACACGTCTCAGATCCAACCTCCTGAACACGAGATGCCTAAAATCTGTGCTAACGTGAAAGACTTTTCATGTATTTTTATTGTTTTTATCTGAGATTCAAACTCTTCTTCATGTGTAATATGCAAAATAT
+
ffffffffffffffffffffffffffffffffffffffffffffffffffffffffffffffffffffffffffffffffffffffffffffffffffffffffffffffffffffffffffffffffffffffffffffffffffffff
@cB01~tA01_GU182351.1_19912_20052_0_1_0_0_0:0:0_0:0:0_1d1/2
AGAACCGTAGCATCTGTAGGTCCCTGCAAGGTCTTGCATCATGGGACCGATGGAGAAGTTGGCCTTGGAGACCCCATCATGGTGCTCTCCAATGAGGTGCAAAGTGTCCTTATACTTCCCCTCTCTGTGCAGAAGGAAGTGCTCAAACCT
+
ffffffffffffffffffffffffffffffffffffffffffffffffffffffffffffffffffffffffffffffffffffffffffffffffffffffffffffffffffffffffffffffffffffffffffffffffffffff
@cB01~tA01_GU182351.1_29949_29725_1_0_0_0_0:0:0_1:0:0_1d2/2
ACTCAGGTGTGTGTTCCTCACCAGCAGGATGGTCCCTGGCCCAAGACAGGAGCCACAGAGGCAGGACTTTCTAGAGAGAGCAGCAGATTCCCTTCCCCTGCCTTCAGCTCACAGACCGTTGCCTGATTCTGAACTGTACCCTCACGTCCC
+
ffffffffffffffffffffffffffffffffffffffffffffffffffffffffffffffffffffffffffffffffffffffffffffffffffffffffffffffffffffffffffffffffffffffffffffffffffffff
@cB01~tA01_GU182351.1_158328_158556_0_1_0_0_0:0:0_0:0:0_1d3/2
TCTTTTCTTAACTTGTCCTTGACCTGGGTTCCAGTGTTGGTTTCCTGTTGCTGCTGTAGAAAATTATCAGAAGCATGGCAGCAGGAGAGAGCACACTGACCCCCTCCGATTCTGGAGACAGAAAGCGGACCCTGTTTTTCGAGGGCTAAA
+
ffffffffffffffffffffffffffffffffffffffffffffffffffffffffffffffffffffffffffffffffffffffffffffffffffffffffffffffffffffffffffffffffffffffffffffffffffffff
@cB01~tA01_GU182351.1_140385_140270_1_0_0_0_0:0:0_1:0:0_1d4/2
CCCCGGCGTTTCTTTCCCTTTCCTGAGTCAAGCTCTGTGAAGACTGGGGTGAGACTAGGGTGCTCCAAGATGGGTGTGCAGGGAGGAAGTGGTGTCAGCAGCAGAGAAAGAGAGGGAAGCAGTGCTAGGAACAGCAGGTCCTCTGAGGAC
+
ffffffffffffffffffffffffffffffffffffffffffffffffffffffffffffffffffffffffffffffffffffffffffffffffffffffffffffffffffffffffffffffffffffffffffffffffffffff
@cB01~tA01_GU182351.1_9044_9227_0_1_0_0_0:0:0_0:0:0_1d5/2
CCAGCACATTGGGAGGCCGAGGTGGGTAGGTCACTTGAGGTCAGGAGTTGAAGAGCAGCCTGGCCAATATAGCGAAACTCTGTCTCTACTAAAAATATAAAAATTAGCCGAGTGTGGTGGTGGGAGCCAGTAACCCAGCTACTTGGGAGG
+
ffffffffffffffffffffffffffffffffffffffffffffffffffffffffffffffffffffffffffffffffffffffffffffffffffffffffffffffffffffffffffffffffffffffffffffffffffffff
@cB01~tA01_GU182351.1_13743_13543_1_0_0_0_0:0:0_0:0:0_1d6/2
GGCAGGATGGTCCCTGACCCAAGGCAGGAGCCACAGAGGCAGGACTTTCTAGAGAGAGCACCAGACTCCCTGCCCCTGCCTTCAGCTCACAGACCATTGCCTGATTCTGAACCATATCCTCACATCCCCTGCAGCCACTCACATCCAGGA
+
ffffffffffffffffffffffffffffffffffffffffffffffffffffffffffffffffffffffffffffffffffffffffffffffffffffffffffffffffffffffffffffffffffffffffffffffffffffff
@cB01~tA01_GU182351.1_178870_178632_1_0_0_0_0:0:0_0:0:0_1d7/2
TGGTATCCACCATTCTATTCTCTACCTTCATGAGATCCACCTTTTATCTCCTGCATGTGGTGAGAAATGGGAATCTTTGTAATGACCTCCAGTTCCATCCATGTGGCTGCAAATGACAGGATGTTATTGTTTCTATGGATGAGTAGTCTC
+
ffffffffffffffffffffffffffffffffffffffffffffffffffffffffffffffffffffffffffffffffffffffffffffffffffffffffffffffffffffffffffffffffffffffffffffffffffffff
@cB01~tA01_GU182351.1_108952_108779_1_0_0_0_1:0:0_0:0:0_1d8/2
GAGCCTGCGTACGTCACCCTCCCATGATGTAGTCAACATGTAAGCTGCATGGGCAGGGCGCCAAATAACATCCTGTGCGCTGCTGAGCTGAGCTGGGGCGCGGCCGCCTGTCTGCACCGGCAGCACCATGTCGCTCATGGTCGTCAGCAT
+
ffffffffffffffffffffffffffffffffffffffffffffffffffffffffffffffffffffffffffffffffffffffffffffffffffffffffffffffffffffffffffffffffffffffffffffffffffffff
@cB01~tA01_GU182351.1_115644_115863_0_1_0_0_0:0:0_0:0:0_1d9/2
TTGACAACAGTTTTAGAATGCTCCTAACTTGAGTTCCAAAAAGAAAGAACGAGAAAACAGGTCAGAAGCAATCTTTAAAGAGGCAATTGTTGATTATTTGGAGGAAGTAGACACATCCATCAATCCACAGGTTCAAGAAATCCAGTGAAT
+
ffffffffffffffffffffffffffffffffffffffffffffffffffffffffffffffffffffffffffffffffffffffffffffffffffffffffffffffffffffffffffffffffffffffffffffffffffffff
@cB01~tA01_GU182351.1_169589_169396_1_0_0_0_0:0:0_0:0:0_1da/2
TGATTCTGAACTGTATCCTCACGTCCCCTGCAGCCACTCACATCCAGGAGAAGGTTCCATGACAGGCAGAAAGTGGGAGATAGAATCAATGGGATGGGACCTCAGAGCTATTCATGGGATGGGTCCTTGAACTCAGAGAGATAGAATGTC
+
ffffffffffffffffffffffffffffffffffffffffffffffffffffffffffffffffffffffffffffffffffffffffffffffffffffffffffffffffffffffffffffffffffffffffffffffffffffff
@cB01~tA01_GU182351.1_177914_177802_1_0_0_0_1:0:0_0:0:0_1db/2
GAAAACCCGTGTCTGTCCCATGTCTTATGATCCTAGAGCCATAGCTGAGGAGCTTCCTGCCGATGATGGGGAGAAGCATGGACAGATGCAGAGAGAACACGAAGACTGGGTGTGAGGGGGGGGGTCAGGGTGCAGGATGGCAGACAGGGC
+
ffffffffffffffffffffffffffffffffffffffffffffffffffffffffffffffffffffffffffffffffffffffffffffffffffffffffffffffffffffffffffffffffffffffffffffffffffffff
@cB01~tA01_GU182351.1_27419_27319_1_0_0_0_0:0:0_0:0:0_1dc/2
CAGATGGATATAAGCTATGCTTGTGAGGTGGAATCATTGGCTGGAAAGGCTTGCTGGGTATGATTTTCCTAGTTGTCTAATCCTCGCTTAATTTCTTTCTGAGCTTTATTCCTACTACACATAAATCAATACCTGGCAAAGGAGTGACAG
+
ffffffffffffffffffffffffffffffffffffffffffffffffffffffffffffffffffffffffffffffffffffffffffffffffffffffffffffffffffffffffffffffffffffffffffffffffffffff
@cB01~tA01_GU182351.1_90075_90231_0_1_0_0_0:0:0_0:0:0_1dd/2
TGAAATTATTTTAAAAAATATATAAGTTTTACTGCTGACAGAAGGCTGAAAGATACTCTGAGGGGAGGTGGAACAGCATGAGGGAAGGTGGAACAGGACGTGTCTAAGTGCCGTGTTAAGAGGGAGCCTCTTGTATGTTTGGAACTGTGA
+
ffffffffffffffffffffffffffffffffffffffffffffffffffffffffffffffffffffffffffffffffffffffffffffffffffffffffffffffffffffffffffffffffffffffffffffffffffffff
@cB01~tA01_GU182351.1_14212_14044_1_0_0_0_1:0:0_0:0:0_1de/2
TCCCTCACTCAGCATTTCCCTCCCTCCAGGACTCTGATGAACAAGACCCTCAGGAGGTGACATACGCACAGTTGAATCACTGCGTTTTCACACAGAGAAAAATCACTCGCCCTTCTCAGAGGCCCAAGACACCCCCAACAGATACCAGCG
+
ffffffffffffffffffffffffffffffffffffffffffffffffffffffffffffffffffffffffffffffffffffffffffffffffffffffffffffffffffffffffffffffffffffffffffffffffffffff
@cB01~tA01_GU182351.1_165924_165638_1_0_0_0_1:0:0_0:0:0_1df/2
TCACATGGCATCACTCAGACCCTTCTTCCTTACCACACCTCTTTCTCTGAATGCTGCTCTCCCTTCTTCCTCATCTTTTGAAAACTTGGGGATTCTATTGGGTTCACCAAGATGAAAATCCGTCATAATCTCCCGGAAATCATTCAGGAT
+
ffffffffffffffffffffffffffffffffffffffffffffffffffffffffffffffffffffffffffffffffffffffffffffffffffffffffffffffffffffffffffffffffffffffffffffffffffffff
@cB01~tA01_GU182351.1_15967_15874_1_0_0_0_1:0:0_0:0:0_1e0/2
GTGTTATTTGTTGAGAAAATATTCTATTCCACCTTAAACTACATGGCAGCCTTTGTCAACTATAAAGGGACTGTGTATCCACAGATGTATTTTAGACACAGTTTTCTGTCCAGTGGTTCTCTGTATCCCCTCTCATGAGGATGCTGCATT
+
ffffffffffffffffffffffffffffffffffffffffffffffffffffffffffffffffffffffffffffffffffffffffffffffffffffffffffffffffffffffffffffffffffffffffffffffffffffff
@cB01~tA01_GU182351.1_78145_78268_0_1_0_0_1:0:0_0:0:0_1e1/2
AGGCCAATATTTCCACCCTAGGCCTGTATCTCCACTCCAGGCCCATATCTCCACTCCAGGCCGATATTTCCATCATAGGCCCATATCGCCAATCCAGGCCCATATCGCCAATCCAGGCCAAGATCTTCACTGTAAGCCCATATCTCCAAT
+
ffffffffffffffffffffffffffffffffffffffffffffffffffffffffffffffffffffffffffffffffffffffffffffffffffffffffffffffffffffffffffffffffffffffffffffffffffffff
@cB01~tA01_GU182351.1_176375_176189_1_0_0_0_0:0:0_0:0:0_1e2/2
ACATGTGCCAGAGAGAAGTGTCCTTCCATGCTGACTTTGCTCAGAGACCTGGCACAGGTTAGAAGTTTCATTTCTGTTTTGTCTCCACAAAGTGCTTCTACGAGGAGAACCCAAGGACACCCATATTTCTGACCTGAGTTGGGCCCTGTG
+
ffffffffffffffffffffffffffffffffffffffffffffffffffffffffffffffffffffffffffffffffffffffffffffffffffffffffffffffffffffffffffffffffffffffffffffffffffffff
@cB01~tA01_GU182351.1_12015_12215_0_1_0_0_0:0:0_0:0:0_1e3/2
GGAGGTGTTTAGAGTCTTCTCTGGGAAGACTGGATTGGGATTGATACACAGCGAATGTGCTTTACAGTTTCTACCACCACAACCCTCTTGACTCAAAAAAATTACATTCTCCAAGAAAAGAAAGAAAAAATGAAATCAAGATAAAAAAAG
+
ffffffffffffffffffffffffffffffffffffffffffffffffffffffffffffffffffffffffffffffffffffffffffffffffffffffffffffffffffffffffffffffffffffffffffffffffffffff
@cB01~tA01_GU182351.1_65508_65322_1_0_0_0_0:0:0_0:0:0_1e4/2
ATGCCGTGTTTATTCTGACACCTCTGCCTTCCAAGTAATGGAGAGTAATCGTCCCAGGATATCATGGCCCCAGAACACCAACCCCTGTATGCTGTGTGAACTTGTAGTCTCCAGACTGGATTCTGAGGCTCACATTCCAAATAACCCCAC
+
ffffffffffffffffffffffffffffffffffffffffffffffffffffffffffffffffffffffffffffffffffffffffffffffffffffffffffffffffffffffffffffffffffffffffffffffffffffff
@cB01~tA01_GU182351.1_85603_85451_1_0_0_0_0:0:0_0:0:0_1e5/2
TTGTTGGTTTATTTTTAGCAGTGCAGAAGTTGCTTAGTTTGAGGTAATCCCAATGGTCTATTTTTGCTTCGATTACTTGTGTTTTCAAGGTTTAAAACAAAATGTCTTCCCTCAGACAAACGTCCTGGAGCATTTCCCCAATATTTTCTT
+
ffffffffffffffffffffffffffffffffffffffffffffffffffffffffffffffffffffffffffffffffffffffffffffffffffffffffffffffffffffffffffffffffffffffffffffffffffffff
@cB01~tA01_GU182351.1_175122_174912_1_0_0_0_0:0:0_0:0:0_1e6/2
ACCAGGGAGGCAGAGGTTGCAGTGAGCCAAGACAACACCACTGCACTCCAGCCTGGGTGAAAAAGTGACTGTCTCAAAAATAAATTAATTAATCAATTAATTAAAGAAACCAAACAAGGAGAAGGTTGGCTACCGTGGGATCAGCAAGGG
+
ffffffffffffffffffffffffffffffffffffffffffffffffffffffffffffffffffffffffffffffffffffffffffffffffffffffffffffffffffffffffffffffffffffffffffffffffffffff
@cB01~tA01_GU182351.1_140931_141099_0_1_0_0_0:0:0_1:0:0_1e7/2
GGGCCTGGGTGATGGGACCCTGACGGACACCCCCACCAGAAGCTCTGGGATTCAGGAGGTGGGACAGTGAGAAGCCCAGACGGAAAGCCTCTGACCTGTGACCATGATCACCACGGGGTTGCTGGGTCCCGACCACCCAGTGGGGGAGTG
+
ffffffffffffffffffffffffffffffffffffffffffffffffffffffffffffffffffffffffffffffffffffffffffffffffffffffffffffffffffffffffffffffffffffffffffffffffffffff
@cB01~tA01_GU182351.1_161372_161504_0_1_0_0_0:0:0_0:0:0_1e8/2
ACATGGGACAGATATGGGGTTTCCTCACCTGTGACGGAAACAAGCAGTGGATCACTCGAGTTTGACCACTCGTAGGGAGCGTCACGGAAAGAGCCGAAGCATCTGTAGGTCCCTCCGTGGGTGGCAGGGCCCAGAGGAAAGTCGGCCTGG
+
ffffffffffffffffffffffffffffffffffffffffffffffffffffffffffffffffffffffffffffffffffffffffffffffffffffffffffffffffffffffffffffffffffffffffffffffffffffff
@cB01~tA01_GU182351.1_123342_123162_1_0_0_0_1:0:0_0:0:0_1e9/2
TTAACAGTCTGGGCATGGTGGCTCATGCCTGTAATTCAGGCACTTTGGGAGGCCGAGGCAGGGAGATTACCTGAGGTCAGCAGTTCGAAACCAGCCTGGCCAATATGGTGAAACCCCATCCCTACTAAAAATACAAAAATTAGCAGAGTT
+
ffffffffffffffffffffffffffffffffffffffffffffffffffffffffffffffffffffffffffffffffffffffffffffffffffffffffffffffffffffffffffffffffffffffffffffffffffffff
@cB01~tA01_GU182351.1_56772_56870_0_1_0_0_0:0:0_0:0:0_1ea/2
TCCCTAGGACTGGTTGCTAAAAAGAGCATGGGGTTTCTCCATGTTGGCCAGGCTGGTCTCAAACTCCTGACCTCAAGTGATCCAAACGCCTTGGCCTCCCAAAGTGTTGGGTTACAGGCGTAAGCTCCCATTCACAGACTTGTATATTAT
+
ffffffffffffffffffffffffffffffffffffffffffffffffffffffffffffffffffffffffffffffffffffffffffffffffffffffffffffffffffffffffffffffffffffffffffffffffffffff
@cB01~tA01_GU182351.1_85382_85301_1_0_0_0_0:0:0_0:0:0_1eb/2
GTGGGGAAATTTCATGTCTTTTGCTCCTGTTTCAATTAAATCATTTGTTTTATTGAGTTGTTTGAGCTTCTTATATTTCTAGTTATTAATCCCATCTCAGATGCATAGTTTGCACATATTTGCTCCCAATCTGTGGGTTGTCTCTTCACT
+
ffffffffffffffffffffffffffffffffffffffffffffffffffffffffffffffffffffffffffffffffffffffffffffffffffffffffffffffffffffffffffffffffffffffffffffffffffffff
@cB01~tA01_GU182351.1_34970_34822_1_0_0_0_0:0:0_0:0:0_1ec/2
GTGGTCATAGGTCAGAGGGCTCCTGTCTTGGATTCTCCTTGTCCCACCTCCTGAATCCCAGAGCTTCTGGTGGGCATGTCCTTGAGGGTCCCATCACGCAGGCCCTGACTGTATTTGTGGTAAAGGGGGATTGAATACAGGGAAATGGGT
+
ffffffffffffffffffffffffffffffffffffffffffffffffffffffffffffffffffffffffffffffffffffffffffffffffffffffffffffffffffffffffffffffffffffffffffffffffffffff
@cB01~tA01_GU182351.1_60553_60407_1_0_0_0_0:0:0_0:0:0_1ed/2
TTTGCATATTACACATGAAGAAGAGTTTGAATCTCAGATAAAAACAATAAAAATACATGAAAAGTTTTTCACGTTAGCACAGATTTTAGGCATCCTGTGTTCCGGAGGTTGGATCTGAGACGTGTTTTGAGTTGGTCATAGTGAAGGACA
+
ffffffffffffffffffffffffffffffffffffffffffffffffffffffffffffffffffffffffffffffffffffffffffffffffffffffffffffffffffffffffffffffffffffffffffffffffffffff
@cB01~tA01_GU182351.1_148512_148669_0_1_0_0_0:0:0_0:0:0_1ee/2
GTCCACTTGTGCATTCATTTTCTGCCCTCCCATTTAACCATCTGCAATATCAGTGTCCCAAGAGCAGAGGCCAAATGCATCTTGTTCACCGTTCGTGGAAGGCAGGAGAATGCTGTCCCACCCCAAAATGTCCCTGTCCTGGCCTCCATA
+
ffffffffffffffffffffffffffffffffffffffffffffffffffffffffffffffffffffffffffffffffffffffffffffffffffffffffffffffffffffffffffffffffffffffffffffffffffffff
@cB01~tA01_GU182351.1_3505_3354_1_0_0_0_0:0:0_0:0:0_1ef/2
GTTCTTCTTGCTGGAGGGGCCCTGGCCACATGTGGGTGAGTCCTTCCCCCAAACCTTAGGTTGTCATCTCCCCACATAAGATGATGTTCCTGAAACGGGAGGCAGGCGACACAGGGGGTTGACTGATGGGCTGACCATGGGAAGCCATGT
+
ffffffffffffffffffffffffffffffffffffffffffffffffffffffffffffffffffffffffffffffffffffffffffffffffffffffffffffffffffffffffffffffffffffffffffffffffffffff
@cB01~tA01_GU182351.1_33413_33553_0_1_0_0_0:0:0_0:0:0_1f0/2
GCCAGGCCCTTCCTGGGCTGAAGTTAAACTCACCCTCAGTGCCTACCTGCACCCAAGAACAGGGCTGTCGGCTGTGCAGAGACCCAGTTTCCAGGCCCATATCCCCACCCCAAGCCCATATCTCCACTCCAGGCTGATATTTCCACCCTA
+
ffffffffffffffffffffffffffffffffffffffffffffffffffffffffffffffffffffffffffffffffffffffffffffffffffffffffffffffffffffffffffffffffffffffffffffffffffffff
@cB01~tA01_GU182351.1_51977_52189_0_1_0_0_0:0:0_0:0:0_1f1/2
GGAGAGAGCTGAAGCATGTGTAGGTCCCTCCGTGGGTGGCAGGGCCCAGAGGAAAGTCAGCCTGGAATGTTCCATCGACGCTGGGCACTGCAGGGAGCCTAGGTTCATGGGCCCTCCCCTCCCTGGATAGATGGTACATGTCAAATGAGC
+
ffffffffffffffffffffffffffffffffffffffffffffffffffffffffffffffffffffffffffffffffffffffffffffffffffffffffffffffffffffffffffffffffffffffffffffffffffffff
@cB01~tA01_GU182351.1_127919_128084_0_1_0_0_0:0:0_0:0:0_1f2/2
GTTTCCTGTTGTTGCTGGAGAAAATTATCACAAACATGGCGGCAGGAGAGAACACACTGACCCCTTCCACTTCTGGAGACAGAAATCAGACCCTGTTCTTCCTGGGCTACAATCAAGGCATCTGCAGGGCTGCATTCCCTCTGGAGACTC
+
ffffffffffffffffffffffffffffffffffffffffffffffffffffffffffffffffffffffffffffffffffffffffffffffffffffffffffffffffffffffffffffffffffffffffffffffffffffff
@cB01~tA01_GU182351.1_118470_118546_0_1_0_0_0:0:0_0:0:0_1f3/2
CTGAAAAGAAATTCAACATCCTTACCTGATGAAAACCCTCAAAAACTTAGGCATAGAAAGAACATACCTCAAAATAATAAAAACCATAGATGACATATCTAGAGTCAACATCATACTGAACAGGAAAAGTTAAAAGCACTCCTCTGAGAA
+
ffffffffffffffffffffffffffffffffffffffffffffffffffffffffffffffffffffffffffffffffffffffffffffffffffffffffffffffffffffffffffffffffffffffffffffffffffffff
@cB01~tA01_GU182351.1_112502_112631_0_1_0_0_0:0:0_0:0:0_1f4/2
TCCGTGGGTGGCAGGGCCCAGAGGAAAGTTGGCCTGGAAGGTTCCATTGACCTTGGGCACTGCAGGGAACCTAAGTTCATGAGCCTCCCCCTCCCTTGATAGATGGTAGATGTCATAGGAGCTCCGGGAGCTGCAGGACAAGGTCACGCT
+
ffffffffffffffffffffffffffffffffffffffffffffffffffffffffffffffffffffffffffffffffffffffffffffffffffffffffffffffffffffffffffffffffffffffffffffffffffffff
@cB01~tA01_GU182351.1_86041_85832_1_0_0_0_1:0:0_0:0:0_1f5/2
ACTTTGGGAGGCCAAGGCTGGTGGATCACCTGAGGACAGGAGTACAAGATTACTCTGGCCGACGTGATGAAACATCGTCTCCACTAAAAATATAAAAATTAGCTGAGCATGGTGGTCAGCACCTGTAATACCACTACTCAGGAGTTTGAG
+
ffffffffffffffffffffffffffffffffffffffffffffffffffffffffffffffffffffffffffffffffffffffffffffffffffffffffffffffffffffffffffffffffffffffffffffffffffffff
@cB01~tA01_GU182351.1_24505_24613_0_1_0_0_0:0:0_1:0:0_1f6/2
CTGACCACCATGCTCAGCTAATTTTTATATTTTTAGTGGAGACGGTGTTTCATCACGTCGTCCAGACTGATCTTGAACTCCTGGCCTCAGGTAATCCACCCGCCTCGGCCTCCCAAAGTGCTGAAATTGCAGGTGTCAGCCACCAAGCCC
+
ffffffffffffffffffffffffffffffffffffffffffffffffffffffffffffffffffffffffffffffffffffffffffffffffffffffffffffffffffffffffffffffffffffffffffffffffffffff
@cB01~tA01_GU182351.1_14262_14489_0_1_0_0_1:0:0_0:0:0_1f7/2
GGAAAGGTGGAATAGCATGTATCTAAGTGCCGTGTTAAGAGGGAGCCTCTTATATGTTTGGAATTGTGAGTTCCTCAGTGTGATCGCAGCCTCAAGTAGACTAGGAAGTAAGCCAGTTAGGTTGGAGAGGTGGGCAGGGGTCAAGTGAAA
+
ffffffffffffffffffffffffffffffffffffffffffffffffffffffffffffffffffffffffffffffffffffffffffffffffffffffffffffffffffffffffffffffffffffffffffffffffffffff
@cB01~tA01_GU182351.1_123938_123765_1_0_0_0_0:0:0_0:0:0_1f8/2
GCATGGACAAAGAAAACGTGGTATACGATAGGAACGTAATGAAGTACTATACAACCTTTACAACAAAGAAGGAAGTCCTCTCATTTGTGACAATGTGAAAAAACTTAGAGGACATTATGTTAAGGGAAACAATCCAGGCACAGAAAGACA
+
ffffffffffffffffffffffffffffffffffffffffffffffffffffffffffffffffffffffffffffffffffffffffffffffffffffffffffffffffffffffffffffffffffffffffffffffffffffff
@cB01~tA01_GU182351.1_133642_133846_0_1_0_0_0:0:0_1:0:0_1f9/2
TCATTCGTGTATGTTATATTATATTTATTTATTCTTTATTTTTATTTTTTGCCATGGAGTCTCACTCTGTCACCTAGGGTGCAGTGCAATGACGCGATCTTGGCTCACTGTAACATCTCCCTCCCTGGTTGAAGCCATTCTCCTTCTTCA
+
ffffffffffffffffffffffffffffffffffffffffffffffffffffffffffffffffffffffffffffffffffffffffffffffffffffffffffffffffffffffffffffffffffffffffffffffffffffff
@cB01~tA01_GU182351.1_15854_16001_0_1_0_0_0:0:0_0:0:0_1fa/2
AACTCCAGCTTGGGTGACAGAGGAAGAGTCTGTCTCAAGAAAAAAAAAAAGCAAACTAAATAACCTATAATAACAAATCAGAGGACTCAGGTTACCAAATTTTAAGGGGTTCTATAAGTTTATATAAAATGCAGCATCCTCATGAGAGGG
+
ffffffffffffffffffffffffffffffffffffffffffffffffffffffffffffffffffffffffffffffffffffffffffffffffffffffffffffffffffffffffffffffffffffffffffffffffffffff
@cB01~tA01_GU182351.1_16461_16278_1_0_0_0_0:0:0_0:0:0_1fb/2
ATGTTAATAATACCTGTTAGACATTTTGCACATTACATATGAAGAAGAGTTTGAATCTCAGATAAAAACAAAAATACATCAAAAATCTTTAATGTAAGCACAGAATTCAATCATCTCGTGTATGAGAGGTTGGATCTGAGACGTCTTTTG
+
ffffffffffffffffffffffffffffffffffffffffffffffffffffffffffffffffffffffffffffffffffffffffffffffffffffffffffffffffffffffffffffffffffffffffffffffffffffff
@cB01~tA01_GU182351.1_34539_34694_0_1_0_0_0:0:0_0:0:0_1fc/2
GAGCCCTCTGACCTATGACCACGATCACCAGGGGGTTGCTGGGTGCTGACCACCCACTGGGGGAGTGTGTGTGTGAACCCCGACATCTGTATGTCCCTGTTGTGCGGGGGTCACAGGGCCCATGAAAAGGCTGTTCCAGAATATTCTGTT
+
ffffffffffffffffffffffffffffffffffffffffffffffffffffffffffffffffffffffffffffffffffffffffffffffffffffffffffffffffffffffffffffffffffffffffffffffffffffff
@rand_0_0_0_0_1_1_0:0:0_0:0:0_1fd/2
TAACCTGATCTCCGCGGTCTATACGGTGACCAATACTCGTGGCGTTAAAACACATTTATGTGACTGGACGCGACCACATCACCTATTCATTAGGAGTAAAAAAGCGAATATCGAGGCTTAAGTACCGCTTTCTGGTGCGCCGACACCAAT
+
ffffffffffffffffffffffffffffffffffffffffffffffffffffffffffffffffffffffffffffffffffffffffffffffffffffffffffffffffffffffffffffffffffffffffffffffffffffff
@cB01~tA01_GU182351.1_15837_15707_1_0_0_0_2:0:0_0:0:0_1fe/2
ACCAATCACCCAGGTATAGTGAAGGACCATGGTATATAATTTTTATTTGTCAATCTTAAAAATAAAGCATAAAAAATTTACAACAACAAGATAAAAAATAAGAAGTGTTTTTATAGTGTGAGGATAAGTTTAGATTTATTTTTTCCTACG
+
ffffffffffffffffffffffffffffffffffffffffffffffffffffffffffffffffffffffffffffffffffffffffffffffffffffffffffffffffffffffffffffffffffffffffffffffffffffff
@cB01~tA01_GU182351.1_67553_67737_0_1_0_0_0:0:0_0:0:0_1ff/2
AAAAGAGAACTTTCATAGTATCCAGCAATTTCACTACTGGGTTTATATCCAAAGGAAAGTAAATCAATATATCGAAGTGATATCTGCACTCGTATGATTGGTGCAGCACTGTTCACAGTAGCCAAGATGAGGAGTCAACCTACCTGCCCA
+
ffffffffffffffffffffffffffffffffffffffffffffffffffffffffffffffffffffffffffffffffffffffffffffffffffffffffffffffffffffffffffffffffffffffffffffffffffffff
@cB01~tA01_GU182351.1_67149_66954_1_0_0_0_0:0:0_0:0:0_200/2
GGGAGACTGGGCTCAGTTTGGGGAGATCAGAGGTTCCCTCAGCCCCTCAACCTTACCCATTTCCCAGAAGCCCATCCTGGCCTCTCACCCACACAGAGATGTCATCACCAGCAACCCCTACACCCTTTACTTTTGTTTGAAGAAATATTT
+
ffffffffffffffffffffffffffffffffffffffffffffffffffffffffffffffffffffffffffffffffffffffffffffffffffffffffffffffffffffffffffffffffffffffffffffffffffffff
@cB01~tA01_GU182351.1_53980_54200_0_1_0_0_0:0:0_0:0:0_201/2
TGACTTAAAAATATGTTACAAAGCTGTAGTAAGCACAACAGCATGACATTGGCATAAAGGCCCTTAGAGCAATGGAGCAGAATGAAGAACACAGATATAATTCATGCATTCACATCCAATGGACTTTGACGATTGTAGGTGCCAAGAACC
+
ffffffffffffffffffffffffffffffffffffffffffffffffffffffffffffffffffffffffffffffffffffffffffffffffffffffffffffffffffffffffffffffffffffffffffffffffffffff
@cB01~tA01_GU182351.1_23032_22912_1_0_0_0_0:0:0_0:0:0_202/2
TCTGGAAGCCATCATTCTACTCTCTACCTTCATGAGATCCACCTTTTAGCTCTGTATATGGGTGAGAAATGGGAATCTTTGTAATGACTTCCAGTTCCATCCATGTGGCTGCAAATATCAGGATGTTATTCTTTCTATGGATGAGTAGTC
+
ffffffffffffffffffffffffffffffffffffffffffffffffffffffffffffffffffffffffffffffffffffffffffffffffffffffffffffffffffffffffffffffffffffffffffffffffffffff
@cB01~tA01_GU182351.1_66992_67168_0_1_0_0_0:0:0_0:0:0_203/2
AAATACAAAAAGTAGCCTGGCGTGGTGGTGCGCACCTGTAGCACCAGCTACTCAGGTGGCTGAGGCAGGAGAATCGCTTGAACCCAGGAGGCGGAAGTTGCAGTGAGCTGAGATTGTGCCACTGCACTCCAGCATAGGGGACAGAGCTAG
+
ffffffffffffffffffffffffffffffffffffffffffffffffffffffffffffffffffffffffffffffffffffffffffffffffffffffffffffffffffffffffffffffffffffffffffffffffffffff
@cB01~tA01_GU182351.1_128321_128535_0_1_0_0_0:0:0_1:0:0_204/2
GGGAAGTCGGCCTGGAATGTTCCATTGATGCTGGGCACTGCAGGGAGCCTAAGTTAATGGGCTTCCCCCTCCCTGGATAGATGGTAGATGTCAAAGGAGCTCTGGGAGCTGCAGGACAAGGTCACGTTCTCTCCTGCGCGAACCGTGGGG
+
ffffffffffffffffffffffffffffffffffffffffffffffffffffffffffffffffffffffffffffffffffffffffffffffffffffffffffffffffffffffffffffffffffffffffffffffffffffff
@cB01~tA01_GU182351.1_133337_133179_1_0_0_0_2:0:0_0:0:0_205/2
AAATGCTGGGAATGACATGGGGAGAATGACAAGACGACTGTAGAGAGACAGAGAGCACTCTGGGTACACAGGAAACTAAGGAGCAACAAGGAGTGTGTGTTTGACACTCACAGCCATTGGACTTACCTCGGGGCTAACTGGGAATCCCTA
+
ffffffffffffffffffffffffffffffffffffffffffffffffffffffffffffffffffffffffffffffffffffffffffffffffffffffffffffffffffffffffffffffffffffffffffffffffffffff
@cB01~tA01_GU182351.1_77004_76883_1_0_0_0_0:0:0_0:0:0_206/2
TACTGGATATTTCTGTAAAATTTAAAATGAGGGAGGCAGAGAGACAGAGAGAGAACAAACTCCAGAGTTGGGACTCTGGAAACTTGGGTCATGAGACAAATTTTAGATAAATCTACAAAAATCCAGAGTTTAAATGTGTGGTTTTTGCTG
+
ffffffffffffffffffffffffffffffffffffffffffffffffffffffffffffffffffffffffffffffffffffffffffffffffffffffffffffffffffffffffffffffffffffffffffffffffffffff
@cB01~tA01_GU182351.1_42094_42269_0_1_0_0_0:0:0_0:0:0_207/2
GGAAGGGGACCAGGAGCCAAGGAACTGGGAGCCTTTAGAAGCTGGGACAAGTGAGAAGCAGATTCTTGCCTGGAATCCTCAGAGGGAAGGCAGCCTTGCTGTCACCTTGATTTTAGCCCAGTAAGATGCACTTCCTACTTTGAGCTACAG
+
ffffffffffffffffffffffffffffffffffffffffffffffffffffffffffffffffffffffffffffffffffffffffffffffffffffffffffffffffffffffffffffffffffffffffffffffffffffff
@cB01~tA01_GU182351.1_40316_40136_1_0_0_0_0:0:0_0:0:0_208/2
AGTGCAGTGGTGCGATCTCGGCTCACCACAACCTCCACCTCCCAGGTTCAAGCGATTCTCCTGCCTCAGCCTCCCGAGTAGCTGGAATTACAGGCACACGCCACCACGCCCGACTAATTTTTGTATTTTTAGTAGAGACAGTGTTTCTCC
+
ffffffffffffffffffffffffffffffffffffffffffffffffffffffffffffffffffffffffffffffffffffffffffffffffffffffffffffffffffffffffffffffffffffffffffffffffffffff
@cB01~tA01_GU182351.1_49855_49928_0_1_0_0_0:0:0_1:0:0_209/2
TGGGCTGTGAGTCTTGGTAGCCAGGCCCTTGCTGGGCTGAAGGGAAACTCACCCTCAGTGCCAGCCTGCACCCAAGAACAGGGCTGTCGGCTGTGTAGAGACCCAGCCTGCAGGCCCATATCCGCACCCCAGGCCCCTATCCCGACCCCA
+
ffffffffffffffffffffffffffffffffffffffffffffffffffffffffffffffffffffffffffffffffffffffffffffffffffffffffffffffffffffffffffffffffffffffffffffffffffffff
@cB01~tA01_GU182351.1_81943_81754_1_0_0_0_0:0:0_0:0:0_20a/2
GGCACAGGTTAGAAGTTTCATTTCTGTTTTACCTCCACAAAGTGTTCTCTACCAGGAGAACCCAAGGACACCCATATTTCTGACCTGAGTTGGGCCCTGTGGCCTCAGGCCTTGTGGCACCTACAGATGCCGTGTTTATTCTCACACCTC
+
ffffffffffffffffffffffffffffffffffffffffffffffffffffffffffffffffffffffffffffffffffffffffffffffffffffffffffffffffffffffffffffffffffffffffffffffffffffff
@cB01~tA01_GU182351.1_68280_68554_0_1_0_0_0:0:0_0:0:0_20b/2
TCATCATCAGAGAAATGCAAATTAAAATCAAAGTGAGTTTTCATCTCACCCCATTAAAATGGCTTTTAGGCCGGGTGAGGTGGCTCACGTCTGTCATCCTAGAACTTTGAGAGCCTGAGGTGGGTGAATCTCATAAGGTCGGGAGTTTGA
+
ffffffffffffffffffffffffffffffffffffffffffffffffffffffffffffffffffffffffffffffffffffffffffffffffffffffffffffffffffffffffffffffffffffffffffffffffffffff
@cB01~tA01_GU182351.1_138555_138433_1_0_0_0_0:0:0_0:0:0_20c/2
CCATGAGTTGGAACTCTGGAATCTTGGGACATGAGACAAATTCTAGATAAATCTACAAAAATCCAGAATTTACATGTTGTGATTTTTGCTGATAAAGTACAATTCTAAGATTGTAAATAATTGCATAATCCTTCCCTGGGAGTTTAAATC
+
ffffffffffffffffffffffffffffffffffffffffffffffffffffffffffffffffffffffffffffffffffffffffffffffffffffffffffffffffffffffffffffffffffffffffffffffffffffff
@cB01~tA01_GU182351.1_82295_82477_0_1_0_0_0:0:0_0:0:0_20d/2
TCGATCTATCTATTTATCTATTCGGTGCCTATCTACAAATTCTCTACCTGTCATCTATATCTATATATCATCTATGTATCTATCACTTGTCTATCTATCCATCAATCATCTGTTATCTATATCTATGTATCATCTCTCTCTCTATGACTT
+
ffffffffffffffffffffffffffffffffffffffffffffffffffffffffffffffffffffffffffffffffffffffffffffffffffffffffffffffffffffffffffffffffffffffffffffffffffffff
@cB01~tA01_GU182351.1_74623_74772_0_1_0_0_0:0:0_0:0:0_20e/2
TGACACCTCCTGATGGTCCTGTTCATCAGAATCCTGGAGAGAGGGAAATGCTGAGTGAGGGAGGGTGCTCACATTTTTCAGGACTCTTTGGGAATAAGACTAGCCACGAGGCTGGGCCGAGGAGCACCTACCTCCCTGTTCACTGTTCTG
+
ffffffffffffffffffffffffffffffffffffffffffffffffffffffffffffffffffffffffffffffffffffffffffffffffffffffffffffffffffffffffffffffffffffffffffffffffffffff
@cB01~tA01_GU182351.1_118364_118128_1_0_0_0_0:0:0_0:0:0_20f/2
TGTATTATCTATAATTGCTTTCATTGGTGTCTTACACCTTTCCTGGTACAGATCTTTCACCACCTTGGTTAAATGTATTCCTGAGTGTTTTAATTTTGCGTATCTATTGTAAACGGCATTGCCTTCTTGATTTGGTTCTCAGCTAGATCA
+
ffffffffffffffffffffffffffffffffffffffffffffffffffffffffffffffffffffffffffffffffffffffffffffffffffffffffffffffffffffffffffffffffffffffffffffffffffffff
@cB01~tA01_GU182351.1_151678_151478_1_0_0_0_0:0:0_1:0:0_210/2
CGGCAAGAGAGGGAGCAAGGGGGAGGGGGAGCAATGGAGCTTCCAAGCTCTTTTTAACAACCAGCTCTCCAGGTACTAATAGAGAGGGAACTTGCTAACCCCGTCTCCTTGGGACAGCATTGATCTGTTCATGATGGATCCACCTCCATG
+
ffffffffffffffffffffffffffffffffffffffffffffffffffffffffffffffffffffffffffffffffffffffffffffffffffffffffffffffffffffffffffffffffffffffffffffffffffffff
@cB01~tA01_GU182351.1_12073_11864_1_0_0_0_0:0:0_0:0:0_211/2
ATGGCATAAAACTTGCCCCTTCACCCAAATCCCCCAATTCATCTCTACTTCCAATCACCTATGGAGATACAGATAGATCATGGGGAGGTAAACACTAATACTCTTTGGAGTGAGCTCAGATCTTGGACTCAGAGACCAGTGCCAGCACTA
+
ffffffffffffffffffffffffffffffffffffffffffffffffffffffffffffffffffffffffffffffffffffffffffffffffffffffffffffffffffffffffffffffffffffffffffffffffffffff
@cB01~tA01_GU182351.1_145947_145803_1_0_0_0_0:0:0_0:0:0_212/2
CTGCTCTCAAACTCCTGACCTCAAGTGAGGTGCCTGCCTCGGTTTCCCAAAGTGCTGAAGTTACAGGCATAAGCCACTATGCCCAGCCTCCTTTTAGTTTTTTAAAGATTTTCCATACTTTTCTCCATAATAGTTGTACTAATTTACATT
+
ffffffffffffffffffffffffffffffffffffffffffffffffffffffffffffffffffffffffffffffffffffffffffffffffffffffffffffffffffffffffffffffffffffffffffffffffffffff
@cB01~tA01_GU182351.1_117994_117834_1_0_0_0_1:0:0_0:0:0_213/2
TGTCTATACCAGCACTGTGCTATTTAAGTTACTATAGCCTTAGAGCATAGTTTGAAGTCAGATAGCGTGATGCCTCCAGGTTTCTACATTCACCTAGAATTGCTTTCTCTATTAGGATCTTTTTTGGTTCTGTATGAATTTTAGGATTGC
+
ffffffffffffffffffffffffffffffffffffffffffffffffffffffffffffffffffffffffffffffffffffffffffffffffffffffffffffffffffffffffffffffffffffffffffffffffffffff
@cB01~tA01_GU182351.1_89478_89324_1_0_0_0_0:0:0_0:0:0_214/2
TCACGTCCCCTGCAGCCACTCACATCCAGGAGAAGGTTCCATGACAGGCAGAAAGTGGGAGACAGAATCAATGGGATGGGAACTCAGAGCTATTCATGGGATGGGTCCTTGAGCTCAGAGAGATAGAATGTCTGAGTCTGCTGTTGGCAA
+
ffffffffffffffffffffffffffffffffffffffffffffffffffffffffffffffffffffffffffffffffffffffffffffffffffffffffffffffffffffffffffffffffffffffffffffffffffffff
@cB01~tA01_GU182351.1_3417_3532_0_1_0_0_0:0:0_0:0:0_215/2
CTCTCCCTTCCTCTGCCGGTGACACCACTTCCTCCCTGCACACCACTCCTTTGAGCACTTCAGTCTCCCCCTGGGTCCCCACAGACTCAGCCAAGGGAAAGAAAGGCCGGGGAGGGCTAGGACAGAACTGTGGCGAAGCTTCCCCTGGCT
+
ffffffffffffffffffffffffffffffffffffffffffffffffffffffffffffffffffffffffffffffffffffffffffffffffffffffffffffffffffffffffffffffffffffffffffffffffffffff
@cB01~tA01_GU182351.1_109230_109056_1_0_0_0_0:0:0_0:0:0_216/2
TGGTGTCTGAAGGAGAACATGTGGCTCTTCAGTGTCGCTCTCGTCTTGGGTTTAACGAATTCAGTCTGTCCAAAGAAGACGGGATGCCTGTCCCTGAGCTCTACAACAGAGTATTCCGAAACACCGTTTTCATAGGCCCTGTGACCCCAG
+
ffffffffffffffffffffffffffffffffffffffffffffffffffffffffffffffffffffffffffffffffffffffffffffffffffffffffffffffffffffffffffffffffffffffffffffffffffffff
@cB01~tA01_GU182351.1_45033_45188_0_1_0_0_0:0:0_0:0:0_217/2
GAAGTTACCGAGGCTCAAGTGTTCCTTTAGAGCAACAAAAATGGCCTAAGACAGCAACTTCCTGAGATCAGGAGGAACGTCTCAGAACACCCTGGGCTGTCTTCCTGTTCTTCCTGGAGGACGTCATGCAGTGCTTTAGCTGAGTGCTTC
+
ffffffffffffffffffffffffffffffffffffffffffffffffffffffffffffffffffffffffffffffffffffffffffffffffffffffffffffffffffffffffffffffffffffffffffffffffffffff
@cB01~tA01_GU182351.1_45426_45652_0_1_0_0_0:0:0_1:0:0_218/2
GCAGGAGACCCAGCTTTCTCCTGCTTTTTCAGTTATAGCTCTCATAGGAACCATAGAACGTGCTGAGGATACGACTACTTTAGTTGAGATGTTTGACCCCTTCAAACCTCACATTGAAATTTCACCCCCACTGTGGGAGGTTGGGCCTCT
+
ffffffffffffffffffffffffffffffffffffffffffffffffffffffffffffffffffffffffffffffffffffffffffffffffffffffffffffffffffffffffffffffffffffffffffffffffffffff
@cB01~tA01_GU182351.1_6379_6233_1_0_0_0_0:0:0_0:0:0_219/2
TGTTAGAAAAAGAGATAAAGAGGTAAAGAAGACACAGAGAGACAGATATATCCCAGAGAGAGGTGTCCTTCTATGCTGACTTTGTTCAGAGACCAGGCACAGGTTAGAAGGTTCCATTCTGTTTTACCTCTACAAAGTGTTCTCTCCCAG
+
ffffffffffffffffffffffffffffffffffffffffffffffffffffffffffffffffffffffffffffffffffffffffffffffffffffffffffffffffffffffffffffffffffffffffffffffffffffff
@cB01~tA01_GU182351.1_134471_134574_0_1_0_0_0:0:0_1:0:0_21a/2
AGTGATGGTGAGTGATAGAAATTGGCACAGGCCCAGGTGCAGTATGGGAGGTGTTTAGAGTCTTCTCTGGGAAGACTGGACTGGGATTGATCCACAGTGAATGTGCTTTACAGTTTCTACATCCACAACCCTCTTGACTCAAACAAATTA
+
ffffffffffffffffffffffffffffffffffffffffffffffffffffffffffffffffffffffffffffffffffffffffffffffffffffffffffffffffffffffffffffffffffffffffffffffffffffff
@cB01~tA01_GU182351.1_34227_34186_1_0_0_0_0:0:0_0:0:0_21b/2
CTGACATTCCAAATCCTCTGATGGGGGCTCAGTTGTTTATTTTCGTTCAGGCATCCGCTGATATCCATTCACAAAGGACATGCCCTCCACCTCATGTCTACCCTGTGTTGTTTTATGTGAGTAATCTTACAGTATCAAAATCTAGTAGGA
+
ffffffffffffffffffffffffffffffffffffffffffffffffffffffffffffffffffffffffffffffffffffffffffffffffffffffffffffffffffffffffffffffffffffffffffffffffffffff
@cB01~tA01_GU182351.1_135416_135201_1_0_0_0_0:0:0_0:0:0_21c/2
AAGGGGGTCCTGCGTGTGCAGAGACCACAGAGATCACATGGCAAGAGAGGGAGAAAGGGGGTGTGATGGAGCTTCCAAGCTCTTTTTAAGAATCAACTCTCCAGGGTACTAATAGAGGGAGAACTTGCTAAACCCGTCCTCTGGGGACAG
+
ffffffffffffffffffffffffffffffffffffffffffffffffffffffffffffffffffffffffffffffffffffffffffffffffffffffffffffffffffffffffffffffffffffffffffffffffffffff
@cB01~tA01_GU182351.1_2743_2906_0_1_0_0_0:0:0_0:0:0_21d/2
GCCCATATCTACAGTTCCAGGCCCATATCTCCACCTCCAGGCCCATATCTCCACTCTAGGCCCATATCTCCACCTCCAGGCCCGTATCTCAATTCCAGGTCCATATCTGCACTCCAAGCCAATATCTCCACTCCAGGCCCATATCTACAG
+
ffffffffffffffffffffffffffffffffffffffffffffffffffffffffffffffffffffffffffffffffffffffffffffffffffffffffffffffffffffffffffffffffffffffffffffffffffffff
@cB01~tA01_GU182351.1_96484_96284_1_0_0_0_0:0:0_1:0:0_21e/2
TGGAGAGAGACTGACTTGGTGAGGTCTGTGCCAACAGAGACAGAAAAACAGGAGACACAAGTAGAGACCAGGTGTCATAACAGAGAACAGACACAGGGGCCATACCGGGAGTTTGAAAAGACAGAAAGAGTTAAAGGAGACACACAGACA
+
ffffffffffffffffffffffffffffffffffffffffffffffffffffffffffffffffffffffffffffffffffffffffffffffffffffffffffffffffffffffffffffffffffffffffffffffffffffff
@cB01~tA01_GU182351.1_75668_75512_1_0_0_0_0:0:0_0:0:0_21f/2
ATAAATTGTTTTTAGTAATTTCAATGTAGTTTTCCCTCCTTCAAATAAACATGTCTGCCCTCATCGTTTCGGTAATGGGACTCTTTTCTTTCCTAAGGCTTCCGGTGTTATCATTACCATGTCCACATAACCCCATCTGTTCTCCACTGG
+
ffffffffffffffffffffffffffffffffffffffffffffffffffffffffffffffffffffffffffffffffffffffffffffffffffffffffffffffffffffffffffffffffffffffffffffffffffffff
@rand_0_0_0_0_1_1_0:0:0_0:0:0_220/2
TTCACTGACAGCCATTTCTCGGCGCTGAGCCACATGGCGTAAGCCGTACAAACTCGCACGGCCACAGGTGTGACTCCAGGTCGGTCTCTGGGGGGCGTCGTCCCCTACCGGCGGCACTCCAGACCTATCCGTTATCGATAGACTTGTAAA
+
ffffffffffffffffffffffffffffffffffffffffffffffffffffffffffffffffffffffffffffffffffffffffffffffffffffffffffffffffffffffffffffffffffffffffffffffffffffff
@cB01~tA01_GU182351.1_26651_26527_1_0_0_0_0:0:0_1:0:0_221/2
TTTGTTTCTTCATTTGTTTATTGAGACAGAGTCTCCCTCTGTCTTCCAGGCTACAGTGCAGTGTCACCATCTTGGCTCACTGCAACCTGCACCTTCTGGATCAAAGTGATTCTCCTGCGTCAGCCTCTCAAGTAGCTGGGATTACAGGCA
+
ffffffffffffffffffffffffffffffffffffffffffffffffffffffffffffffffffffffffffffffffffffffffffffffffffffffffffffffffffffffffffffffffffffffffffffffffffffff
@cB01~tA01_GU182351.1_118127_118017_1_0_0_0_0:0:0_0:0:0_222/2
TTTCATATAAGAATTGCACTGAATCTGTAGATTGCTTTAGGCAGTATGGTCATTTTAACAATATTAATTCTTATGATCCATGAGCGTGGGATTTTTTTTCTTTTTTTTTTTTGTATTATCTATAATTGCTTTCATTGGTGTCTTACACCT
+
ffffffffffffffffffffffffffffffffffffffffffffffffffffffffffffffffffffffffffffffffffffffffffffffffffffffffffffffffffffffffffffffffffffffffffffffffffffff
@cB01~tA01_GU182351.1_97031_96880_1_0_0_0_0:0:0_0:0:0_223/2
AGAGAAAAGAGGGCAGAGAAGTGAGAATGATGGAAGGGAGCAGAGAAAATCACTAAAGTTAGACTCCTGAGGGAGAGGCACAAGGACATTGAAAGATGGAGATGTGGGGATGAATTGCAGAGATTCCAAAGAGAACTAGAGAGACCGAGA
+
ffffffffffffffffffffffffffffffffffffffffffffffffffffffffffffffffffffffffffffffffffffffffffffffffffffffffffffffffffffffffffffffffffffffffffffffffffffff
@cB01~tA01_GU182351.1_103470_103639_0_1_0_0_1:0:0_0:0:0_224/2
TTCAGGTCCCTTTGTCATTTGCGTGTGTTATATTATATTTATATTTATGCATTTCTTATTTTTATTTTTTGAGACGGAGTCTCCTTGTGCCACCCAGGCTGGAGTGCAGTGATGCAACCTCCACTCACTGCAACCTCCACCTCCTGGGTT
+
ffffffffffffffffffffffffffffffffffffffffffffffffffffffffffffffffffffffffffffffffffffffffffffffffffffffffffffffffffffffffffffffffffffffffffffffffffffff
@cB01~tA01_GU182351.1_159625_159359_1_0_0_0_0:0:0_0:0:0_225/2
GTTATGGGCACAGAAAAGAACATGAAGACACAGAGAGGAAGCAGAGAGACAGACACCAGCGAAGGGAAGGCTCACTCATTCCAGGTGCCATGGATGGGATGATAAAGAGAGACACCTTCTAAACTCACAACCTCTCTTCCTAGGAGTCCA
+
ffffffffffffffffffffffffffffffffffffffffffffffffffffffffffffffffffffffffffffffffffffffffffffffffffffffffffffffffffffffffffffffffffffffffffffffffffffff
@cB01~tA01_GU182351.1_22302_22471_0_1_0_0_0:0:0_0:0:0_226/2
GAATCGCTTGAACCCAGGAGGCGGAAATTGCAGTGAGCTGAGATTGTGCCACTGCACTCCAGCATAGGGGACAGAGCTAGACTCTGCCTCAAAAAAAAAAAAAATGTTAAAGGTGGTAAGCTATATAGGTATATTTATCCTCAATAAATA
+
ffffffffffffffffffffffffffffffffffffffffffffffffffffffffffffffffffffffffffffffffffffffffffffffffffffffffffffffffffffffffffffffffffffffffffffffffffffff
@cB01~tA01_GU182351.1_29560_29476_1_0_0_0_0:0:0_0:0:0_227/2
ACCTGCCAATCAAGAAATGCGAGACAATTCATAAAGAGGAACTGCTATGATTAGCTTCTTATTGGTGTCTCCTCTTCTTCCAGGTAACCCCAGACACCTGCATGTTCTGATTGGGACCTCAGTGGTCAAAATCCCTTTCACCATCCTCCT
+
ffffffffffffffffffffffffffffffffffffffffffffffffffffffffffffffffffffffffffffffffffffffffffffffffffffffffffffffffffffffffffffffffffffffffffffffffffffff
@cB01~tA01_GU182351.1_40598_40514_1_0_0_0_0:0:0_0:0:0_228/2
TAAATCATTTGTTTTATTGAGTTGTTTGAGCTTCTTATATTTCTAGTTATTAATCCCATCTCAGATGCATAGTTTGCACATATTTGCTCCCAATCTGTGGGTTGTCTCTTCACTTTGTTGGTTTATTTTTAGCGGTGCAGAAGTTGCTTA
+
ffffffffffffffffffffffffffffffffffffffffffffffffffffffffffffffffffffffffffffffffffffffffffffffffffffffffffffffffffffffffffffffffffffffffffffffffffffff
@cB01~tA01_GU182351.1_23505_23563_0_1_0_0_1:0:0_0:0:0_229/2
GCTTTTAGCTGCAAGACAGGCAAAAGAAATGCTGGCAAGGTGGTAGAGAAAGGAGAACCCTGGTACCCTGTTGGGAGGAGTGTAAATTAGTACAGCGATTACGGAGAAAAGTATGGAAGTCCTTTAAAGAACTAAAAAGAGGTTGGGTGT
+
ffffffffffffffffffffffffffffffffffffffffffffffffffffffffffffffffffffffffffffffffffffffffffffffffffffffffffffffffffffffffffffffffffffffffffffffffffffff
@cB01~tA01_GU182351.1_20881_20801_1_0_0_0_0:0:0_0:0:0_22a/2
CCAGACTGGATTCTGAGGCTCACATTCCAAATAACCCCACATATGAAAGGATCACTGAGAGGCACAGAGAGAAATCAGGAACACCAAAAAGCAAAGACATAAACACACAGAGAATGGGCCAGAGGAAGGAGATTGAGAGACTCACTGACA
+
ffffffffffffffffffffffffffffffffffffffffffffffffffffffffffffffffffffffffffffffffffffffffffffffffffffffffffffffffffffffffffffffffffffffffffffffffffffff
@cB01~tA01_GU182351.1_103842_103700_1_0_0_0_0:0:0_0:0:0_22b/2
CACAAGGAGACTCCGTCTCAAAAAATAAAAATAAGAAATGCATAAATATAAATATAATATAACACACGCAAATGACAAAGGGACCTGAATTCCAATCATGATTTTTCTATTTCTCTATAATTACTTCTTTGATCCTTTATCTTATCCATT
+
ffffffffffffffffffffffffffffffffffffffffffffffffffffffffffffffffffffffffffffffffffffffffffffffffffffffffffffffffffffffffffffffffffffffffffffffffffffff
@cB01~tA01_GU182351.1_94326_94154_1_0_0_0_0:0:0_0:0:0_22c/2
AGGTGGTCAGGACAAGCCCTTGCTGTCTGCCTGGCCAAGCCCTGTGGTGCCTCCAGGACATGTGATTCTTCAGTGTCATTCTTATCTTGGGTTTAACAACTTCAGTCTGTAAAAGGAAGATGGGGTGCCTGTCCCTGAGCTCTACAACAT
+
ffffffffffffffffffffffffffffffffffffffffffffffffffffffffffffffffffffffffffffffffffffffffffffffffffffffffffffffffffffffffffffffffffffffffffffffffffffff
@cB01~tA01_GU182351.1_31071_30845_1_0_0_0_0:0:0_0:0:0_22d/2
GACTATCTTTCAGCCTTCTGCCAGCAGTAAAACTTATAAATTTTTTAAATAATTTCAATGTAGTTTTCCCGCCTTCAAATAAACATGTCTGCCCTCATGGTTTCGGTAACGAGACTCTTCTCTTGCCTAAGGCTTCCGGTGTTATCATTA
+
ffffffffffffffffffffffffffffffffffffffffffffffffffffffffffffffffffffffffffffffffffffffffffffffffffffffffffffffffffffffffffffffffffffffffffffffffffffff
@cB01~tA01_GU182351.1_32135_32039_1_0_0_0_0:0:0_0:0:0_22e/2
TAACCCTATGGTCCTGTGTTATTTGTTGAGAAAATATTCTATTCCACCTTAAACTACATGGCAGCCTTTGTCAACTATAAAGGGACTGTGTATCCACAGATGTATTTTAGACACAGTTTTCTGTCCAGTGGTTCTCTGTATCCCCTCTCA
+
ffffffffffffffffffffffffffffffffffffffffffffffffffffffffffffffffffffffffffffffffffffffffffffffffffffffffffffffffffffffffffffffffffffffffffffffffffffff
@cB01~tA01_GU182351.1_25982_25827_1_0_0_0_0:0:0_0:0:0_22f/2
TTCCTATTGTTGCCATAACAAATTTCCACAAGATTCGTGGGTGAAAACAAAACGGTTTTTTAATTATCTTACAGTGCTGTAGCTCAAAGTATGAAGTGCATCTCACTGGGCTAAAATCAAGGTGACAGCAAGGCTGCCTTCCCTCTGAGG
+
ffffffffffffffffffffffffffffffffffffffffffffffffffffffffffffffffffffffffffffffffffffffffffffffffffffffffffffffffffffffffffffffffffffffffffffffffffffff
@cB01~tA01_GU182351.1_74062_73933_1_0_0_0_1:0:0_0:0:0_230/2
CCATGTGAGGTTTGAAGGGGTCAGACATCTCAACTAAAGTAGTTGTATCCTCAGCACGTTCTATGGTTACTATGAGAGCTATAACTGAGAAAGCAGGGGAAAGCTAGGTCTCCCACCATTTGGGTGCTTGTCCTAAAGAGACGTTGTATG
+
ffffffffffffffffffffffffffffffffffffffffffffffffffffffffffffffffffffffffffffffffffffffffffffffffffffffffffffffffffffffffffffffffffffffffffffffffffffff
@cB01~tA01_GU182351.1_90112_89896_1_0_0_0_0:0:0_0:0:0_231/2
TGTCTCCTGCCCATGAGCACCACAGTCAGGCCTTGAGGGGATCTTCTAGGGAGACAATAGCCCTGTCTCAAAACCGGGTTGCCAGCTCCCATGTACCAGCAGCTGGAATCTGAAGGCGTGAGTCTGCATCTTAGGGCATCGCTCTTCCTC
+
ffffffffffffffffffffffffffffffffffffffffffffffffffffffffffffffffffffffffffffffffffffffffffffffffffffffffffffffffffffffffffffffffffffffffffffffffffffff
@cB01~tA01_GU182351.1_102560_102394_1_0_0_0_0:0:0_1:0:0_232/2
AATGAATGATCCATTGGGAAGCATCTGTGCGTGAAATCTATTTTTTGTTTGTTCTTTTGTTTATTGAGACAGAGTCGCCCTCTGTCTTCCAGGCTACAGTGCAGTGTCACGATCTTGGCTCACTGCAACCGGCGTCTCCTGGATTCAAGT
+
ffffffffffffffffffffffffffffffffffffffffffffffffffffffffffffffffffffffffffffffffffffffffffffffffffffffffffffffffffffffffffffffffffffffffffffffffffffff
@cB01~tA01_GU182351.1_162073_161963_1_0_0_0_0:0:0_1:0:0_233/2
CACCCACACAGAGATGTCATCACCAGCAACCCCTACATCCTTTTCTTGTTGTTTGAAAAAATATTTATTGAGGTTAAATATACCTATATAGCTTACCACTTTTAACATTTTTTTTTTTTGAGGTGGAGTCTAGCTCTGTCTCCTATGCTG
+
ffffffffffffffffffffffffffffffffffffffffffffffffffffffffffffffffffffffffffffffffffffffffffffffffffffffffffffffffffffffffffffffffffffffffffffffffffffff
@cB01~tA01_GU182351.1_32380_32225_1_0_0_0_1:0:0_0:0:0_234/2
CTTAAAATTTGGTAACCTGAGTCCTCTGATTTGTTATTATAGGTTATTTAGTTTGCTTTTTTTTTTTTCTTGAGACAGACTCTTCCTCTGTCACCCAAGCTGGAGTTCAGTGGCTTGAGCTCAGCTCACTGCAACCTCCGCCTCCCAGGT
+
ffffffffffffffffffffffffffffffffffffffffffffffffffffffffffffffffffffffffffffffffffffffffffffffffffffffffffffffffffffffffffffffffffffffffffffffffffffff
@cB01~tA01_GU182351.1_25442_25485_0_1_0_0_0:0:0_1:0:0_235/2
AGATGTTCCCTTCCCTTCCCTCTCTCAAGGCTCCAGGAATTTATCCTCCAGTTAGGAATGCAGGCAGAACAAACATTGCATTTTTCCTGAGAAGGATGTCAGATTGGCAATCATTCTTCTAGCTTGTAGGAAGTCTCAGCTCCATAAAAT
+
ffffffffffffffffffffffffffffffffffffffffffffffffffffffffffffffffffffffffffffffffffffffffffffffffffffffffffffffffffffffffffffffffffffffffffffffffffffff
@rand_0_0_0_0_1_1_0:0:0_0:0:0_236/2
CACCATGGACAATTACCTTGGGGTTGATACGCGAGTGTTGACAGTGACCAGTTCACGCGCTATTACCGAAATAGACAGTTCAGCATCCTAAGTGCCCCACAGTATTCCTCGAACTGAATGAACTCTGACGAACTGATAACCTATTGTCCT
+
ffffffffffffffffffffffffffffffffffffffffffffffffffffffffffffffffffffffffffffffffffffffffffffffffffffffffffffffffffffffffffffffffffffffffffffffffffffff
@cB01~tA01_GU182351.1_92324_92152_1_0_0_0_0:0:0_0:0:0_237/2
TTTTGAGTTGGTCATAGTGAAGGACACTAGGTGTCAAATTCTAGCGAGAACAATTTCCAGGAAGCCGTGTTCCGCTCTTGAGCGAGCACCCACTGGGCCTCATGCAAGGTAGAAAGAGCCTGCGTACGTCACCCTCCCATGATGTGGTCA
+
ffffffffffffffffffffffffffffffffffffffffffffffffffffffffffffffffffffffffffffffffffffffffffffffffffffffffffffffffffffffffffffffffffffffffffffffffffffff
@cB01~tA01_GU182351.1_118313_118463_0_1_0_0_1:0:0_0:0:0_238/2
CCATAGATGACATATCTAGAGTCAACATCATACTGAACAGGAAAAGTTAAAAGCACTCCTCTGAGAACTGGCACAAGACAAGGACACGGACATCCACCACTTCCTATCAACATAGTACTGGAAGCCTTGTCAGAGCTATTGGGCAACAGG
+
ffffffffffffffffffffffffffffffffffffffffffffffffffffffffffffffffffffffffffffffffffffffffffffffffffffffffffffffffffffffffffffffffffffffffffffffffffffff
@cB01~tA01_GU182351.1_164782_164675_1_0_0_0_0:0:0_0:0:0_239/2
ACTCCCAGGGCCCAATGTTAGATAACAGAGTGTTGGCCATGAACCATCCTCAAAGATTTCCATTGAGTAGAGGACAGACACCCGCATTTCCTCACCTCTCTCCTGTCTCATGTTCTAGGAAACCCTTCAAATAGTTGGCCTTCACCCACT
+
ffffffffffffffffffffffffffffffffffffffffffffffffffffffffffffffffffffffffffffffffffffffffffffffffffffffffffffffffffffffffffffffffffffffffffffffffffffff
@cB01~tA01_GU182351.1_157651_157738_0_1_0_0_0:0:0_0:0:0_23a/2
CATCATCCTTGTACAGACTGAAGTTGTTAAACCCAAGATTAGAGTGACACTGAAGAGTCACATGTTCTGGAGGCACCACAAGGCTGGGCCAGGTAGAAAGCAAGGGCTTGTCCTGACCACCTTGGGGTGAAGGAGGCGCCGCCTTAGAGA
+
ffffffffffffffffffffffffffffffffffffffffffffffffffffffffffffffffffffffffffffffffffffffffffffffffffffffffffffffffffffffffffffffffffffffffffffffffffffff
@rand_0_0_0_0_1_1_0:0:0_0:0:0_23b/2
CACACTGTATACACCCACACGAAGCCTACGCAACCCAATGTGAGTATGGAGAAAAGCCGTCCACAATTCGATAAAACATCGAAGGTCAGCCTGCCCAGGCAGTGATCCTGCATAGGCACTCTTTTCAGGTCGCTCTTGACTCGGTTAATT
+
ffffffffffffffffffffffffffffffffffffffffffffffffffffffffffffffffffffffffffffffffffffffffffffffffffffffffffffffffffffffffffffffffffffffffffffffffffffff
@cB01~tA01_GU182351.1_29047_28919_1_0_0_0_0:0:0_0:0:0_23c/2
GTCTTAGTTTTTTTTTTTGTTGCTCTGAAGGAACACTTGAGCCTCGGTAACTTCTAAAGAAAAGAGATCGGTTTGCCTCACAGTTCTGCAGGCTGTACTGGAAGCATGGCACCAGAATCTATTTCTCGTGATGGCCTCAGGCTGCTCCCA
+
ffffffffffffffffffffffffffffffffffffffffffffffffffffffffffffffffffffffffffffffffffffffffffffffffffffffffffffffffffffffffffffffffffffffffffffffffffffff
@cB01~tA01_GU182351.1_70749_70569_1_0_0_0_0:0:0_0:0:0_23d/2
CAAGGCTGCCTTCCCTCTGAGGATTCCAGGCAAGAATCTGCTTCTCACTTTTCTCAGCTTCTAGAGGCTCCCACATTCCTTCGCTCCTGGTCCCCTTCCTCCTTCCTCAAAGCCCACAAAGGCTGGTCACATCTCACATGGCATCACTCA
+
ffffffffffffffffffffffffffffffffffffffffffffffffffffffffffffffffffffffffffffffffffffffffffffffffffffffffffffffffffffffffffffffffffffffffffffffffffffff
@cB01~tA01_GU182351.1_68834_68985_0_1_0_0_0:0:0_0:0:0_23e/2
CTACATGCAGAGGAATGAAACTGCACCTCTACCTGTCACCATACACAAAAATCAAATGAAAATGGATTAAAGATGTGAGTCTAAGGCCTGAACCTATGAAACACGTAGAAGAAATATTGGGGAAATGCTCCAGGACGTTTGTCTGAAGGA
+
ffffffffffffffffffffffffffffffffffffffffffffffffffffffffffffffffffffffffffffffffffffffffffffffffffffffffffffffffffffffffffffffffffffffffffffffffffffff
@cB01~tA01_GU182351.1_80713_80577_1_0_0_0_0:0:0_0:0:0_23f/2
GGATGATGATGCCACCACCAGGCTCCATCCACATAGGGAGGGGTTGATACTCCTCAAACCAGCACCAGGAGCCAGCCTATGGAAGCTGGCACCATGGAGAAGGCACAGGCATGGCAAGAGTGGCTCCCAGTCCCGACCAGGAACAGGGTG
+
ffffffffffffffffffffffffffffffffffffffffffffffffffffffffffffffffffffffffffffffffffffffffffffffffffffffffffffffffffffffffffffffffffffffffffffffffffffff
@cB01~tA01_GU182351.1_33725_33931_0_1_0_0_0:0:0_0:0:0_240/2
CAGAGGATCTGCTGTTCCTACCACTTCCCAACCACACACCCCAGCTTTGAGCACCCCAGTCTAACCCTGGTCCCCACAGAACTTGACTCTGCCAAGGGGTTGAGAGGCCAGGGAGGCGAGGTCAGAAATGTGGGCTGAGCACCCCAGGGT
+
ffffffffffffffffffffffffffffffffffffffffffffffffffffffffffffffffffffffffffffffffffffffffffffffffffffffffffffffffffffffffffffffffffffffffffffffffffffff
@cB01~tA01_GU182351.1_36637_36781_0_1_0_0_0:0:0_1:0:0_241/2
CCTTGGGTTCTCCTGGTAGAGAACACTTTGTGGAGGTAAAACAGAAATGAAACTTCTAACCTGTGCCAGGTCTGTGAGCAAAGTCAGCATGGAGGGACACCTCTCTCTGGGACTTGTCTGTCTGTCTGTCTCTTTTAACTCTTTCTGTCT
+
ffffffffffffffffffffffffffffffffffffffffffffffffffffffffffffffffffffffffffffffffffffffffffffffffffffffffffffffffffffffffffffffffffffffffffffffffffffff
@cB01~tA01_GU182351.1_120197_120045_1_0_0_0_0:0:0_0:0:0_242/2
AGTTGGTGCTCACAGGGTTGGGAACTCTCCTGGACCAGACAGGCTCTGGATATGGGGGGGTACCAAGCTCCCCGGGGCCATGCCTCCACAGCTCTCTTCTCACCTCATTCTTGACCATTTCCCAAACCTCTGACCTCACCTTCATTCATC
+
ffffffffffffffffffffffffffffffffffffffffffffffffffffffffffffffffffffffffffffffffffffffffffffffffffffffffffffffffffffffffffffffffffffffffffffffffffffff
@cB01~tA01_GU182351.1_132039_132261_0_1_0_0_0:0:0_0:0:0_243/2
CGGTTGCTAATCAGCTAACCTTAAAAGGAGGGTATCCTAGATGATTTTAGGGAAATTATGATGGATTATCTTGGTGTTTCCAATAGAATGCCAAAGTCCTTAAAAGATGAGGAAGAAGGCAGAGCAGCATTCAGAGAAAGAGGTGTGGAC
+
ffffffffffffffffffffffffffffffffffffffffffffffffffffffffffffffffffffffffffffffffffffffffffffffffffffffffffffffffffffffffffffffffffffffffffffffffffffff
@cB01~tA01_GU182351.1_120597_120820_0_1_0_0_0:0:0_0:0:0_244/2
CCATTCTTCTGTGTGCATGTGTGTGTGTGTGTGTGTGTAGTTTATCTGTCTACATATAATGTAAACACCAAAAAATAACAGACATTTAGTAATTTTCAAATGAGACTTCAGGAATTAACAATGGCTTGCCATTTTTAGTGTGTTATTATT
+
ffffffffffffffffffffffffffffffffffffffffffffffffffffffffffffffffffffffffffffffffffffffffffffffffffffffffffffffffffffffffffffffffffffffffffffffffffffff
@cB01~tA01_GU182351.1_68704_68874_0_1_0_0_0:0:0_0:0:0_245/2
AAATATTGGGGAAATGCTCCAGGACGTTTGTCTGAAGGAAGACATTTTGTTTTAAACCTTGAAAACACAAGTAATCGAAGCAAAAATAGACCATTGGGATTACCTCAAACTAAGCAACTTCTGCACTGCTAAAAATAAACCAACAAAGTG
+
ffffffffffffffffffffffffffffffffffffffffffffffffffffffffffffffffffffffffffffffffffffffffffffffffffffffffffffffffffffffffffffffffffffffffffffffffffffff
@cB01~tA01_GU182351.1_179470_179569_0_1_0_0_1:0:0_1:0:0_246/2
TGGCTCACGCCTGTAATTCCAGCACTTTGGGAGGCGGAGGTGGGCGGATCACCTGAGGTCGGGAGACCAGCCTGACCAACATGGAGAAACGCCCTCTCTACTAAACATACAAAAATTAGCTAGGCGTGGTGGCACATGCCTGTAATCCCA
+
ffffffffffffffffffffffffffffffffffffffffffffffffffffffffffffffffffffffffffffffffffffffffffffffffffffffffffffffffffffffffffffffffffffffffffffffffffffff
@cB01~tA01_GU182351.1_142868_142721_1_0_0_0_0:0:0_0:0:0_247/2
CAGGAGACATAAGTACAGAACAGGTGTCATAACAGAGGACAGACACAGGGGCCATACAGGGAGGTAGAAAAGAGAGAAAGAGGTAAAGGAGACACTCAGACAGACAGACATGTCCCAGAGAGAGGTGTCCTTCCATGCTGACTTTGCTCA
+
ffffffffffffffffffffffffffffffffffffffffffffffffffffffffffffffffffffffffffffffffffffffffffffffffffffffffffffffffffffffffffffffffffffffffffffffffffffff
@cB01~tA01_GU182351.1_145225_145416_0_1_0_0_0:0:0_0:0:0_248/2
GCAATTTCACTACTGGGTTTATATCCAAAGGAAAGGACATCAGTGTATCGAAGTGATATCTGCACTCATATGACTGTTCCAGCACTGTTCACAGTAGCCAAGATGTGGAGTCAACCTACCTGCCCATCAGTGGGTGAATGGATAGAGAAC
+
ffffffffffffffffffffffffffffffffffffffffffffffffffffffffffffffffffffffffffffffffffffffffffffffffffffffffffffffffffffffffffffffffffffffffffffffffffffff
@cB01~tA01_GU182351.1_85429_85284_1_0_0_0_1:0:0_0:0:0_249/2
TGAGCACTTTTTAGTATGTGGGGAAATTTCATGTCTTTTGCTCCTGTTTCAATTAAATCATTTGTTTTATTGAGTTGTTTGAGCTTCTTATATTTCTAGTTATTAATCCCATCTCAGATGCATAGTTTGCACATATTTGCTCCCAATCTG
+
ffffffffffffffffffffffffffffffffffffffffffffffffffffffffffffffffffffffffffffffffffffffffffffffffffffffffffffffffffffffffffffffffffffffffffffffffffffff
@cB01~tA01_GU182351.1_108990_108886_1_0_0_0_0:0:0_1:0:0_24a/2
CTGTCTGCACCGGCAGCACCATGTCGCTCATGATCGTCAGCATGGCGTGTGTTGGTGAGTCCTGGAAAGGAATAGAGGGAGGGAGTGCCACATCCTCCTCTCTAAGGTGGCGCCTCCTTCTCCCCCAGGTGGTCAGGACAAGCCCTTCCT
+
ffffffffffffffffffffffffffffffffffffffffffffffffffffffffffffffffffffffffffffffffffffffffffffffffffffffffffffffffffffffffffffffffffffffffffffffffffffff
@cB01~tA01_GU182351.1_77654_77499_1_0_0_0_1:0:0_0:0:0_24b/2
TAACATCCTGTGCGCTGCTGAGCTGAGCTGGGGCGCGGCCGCCTGTCTGCACCGGCAGCACCATGTCGCTCACGGTCGTCAGCATGGCGTGTGTTGGTGAGTCCTGGAAGGGAATAGAGGAAGGGAGTGTGGGGTTGGAGATCTGGGCCC
+
ffffffffffffffffffffffffffffffffffffffffffffffffffffffffffffffffffffffffffffffffffffffffffffffffffffffffffffffffffffffffffffffffffffffffffffffffffffff
@rand_0_0_0_0_1_1_0:0:0_0:0:0_24c/2
ATCTAGGCTTAACTACGGCACAGACTTATAATTACCCGACTCACTGGGTCTGGTAATCCAGGCGATCTTTGTCAGCTATTTCAGGTTGGCATAGCGTACTAAGCTACCCCGTCCCCTCGCACAGTGTTGAAATATCCTGCATTTAGGAAG
+
ffffffffffffffffffffffffffffffffffffffffffffffffffffffffffffffffffffffffffffffffffffffffffffffffffffffffffffffffffffffffffffffffffffffffffffffffffffff
@cB01~tA01_GU182351.1_139539_139466_1_0_0_0_0:0:0_0:0:0_24d/2
TGGGCCTGCAGTAGAGATATGGGCCTGAAGTGGAGATATGGGCCTGGAGTGGAGATATGGGCCTAGAAGTGGAGTTATGGGCCCGGAGGTGGAGTTAAGGGCATGAAGTGGAGATCTGGGCCTGGAGTGGAGATATGATCCTGGAGTGGA
+
ffffffffffffffffffffffffffffffffffffffffffffffffffffffffffffffffffffffffffffffffffffffffffffffffffffffffffffffffffffffffffffffffffffffffffffffffffffff
@cB01~tA01_GU182351.1_26916_27058_0_1_0_0_0:0:0_0:0:0_24e/2
TGTCAGTCACTATTAATCATGTAGGGATTCCTGGCTACCCCGAGGTGAATCCAATGGCTGTGAGTGTCAAACACACACTCCTTGTTGCTCCTTAGTTTCCTGTGTACCCAGTGTGCTCTCCGTCTCTCCACAGTCGTCTTGTCATTCTCC
+
ffffffffffffffffffffffffffffffffffffffffffffffffffffffffffffffffffffffffffffffffffffffffffffffffffffffffffffffffffffffffffffffffffffffffffffffffffffff
@cB01~tA01_GU182351.1_160405_160536_0_1_0_0_1:0:0_0:0:0_24f/2
TATCCATCTATCATCTGTCTTGCTCTGCCTCTCGGTCTCTCTAGTTCTCTTTGGAATCTCTGCAATTCATCCCCACATCTCCATCTTTCTATGCCCTTGTGCCTCACCCTCAGGACTCTAATTTTAGTGGTTTTCTCTGCTCTCTTCCAT
+
ffffffffffffffffffffffffffffffffffffffffffffffffffffffffffffffffffffffffffffffffffffffffffffffffffffffffffffffffffffffffffffffffffffffffffffffffffffff
@cB01~tA01_GU182351.1_57064_57215_0_1_0_0_1:0:0_0:0:0_250/2
AATCCAATAAGAAGCTAATTATAGCAGTTCCTCTTTATGGATTGTCTCTCATTTCTTGGTTGCCAGCTAAGCACATACAACATCTGTTTAGGACAAGTTCCCCGATGGCAGGATACCCAGCTTTCTCCTGCTTTCTCAGTTATAGTTCTC
+
ffffffffffffffffffffffffffffffffffffffffffffffffffffffffffffffffffffffffffffffffffffffffffffffffffffffffffffffffffffffffffffffffffffffffffffffffffffff
@cB01~tA01_GU182351.1_33751_33608_1_0_0_0_0:0:0_0:0:0_251/2
CCTGGAAACTGGGTCTCTGCACAGCCGACAGCCCTGTTCTTGGGTGCAGGTAGGCACTGAGGGTGAGTTTAACTTCAGCCCAGGAAGGGCCTGGCTGCCAAGACTCACAGCCCAGTGGGGGCAGCAAGGGAGGGCTGGTTCGCCTGCAGA
+
ffffffffffffffffffffffffffffffffffffffffffffffffffffffffffffffffffffffffffffffffffffffffffffffffffffffffffffffffffffffffffffffffffffffffffffffffffffff
@rand_0_0_0_0_1_1_0:0:0_0:0:0_252/2
CGCCTAAATATTGGTCCCCCGGCCCTAGCAAGAGTGGTGTCGTAACAGTGGTACGTCCAGCCGATGGTGAGATGATCATTCCCCTAGCGAGATTTAGACCCGGTACCAGTCTAGCATTTGGGTACTGCCAGAGTCATCTATGTGTTAATG
+
ffffffffffffffffffffffffffffffffffffffffffffffffffffffffffffffffffffffffffffffffffffffffffffffffffffffffffffffffffffffffffffffffffffffffffffffffffffff
@cB01~tA01_GU182351.1_149660_149861_0_1_0_0_0:0:0_0:0:0_253/2
ATTTTTAGGAGAGATAGGGTTTCACCATGTAGAGATAGGGTTTCACCATGTTGGCCAGGCTGGTCTGGAACTCCTGACTTCTTGGAATCCACTGGCCTTAGCCTCCTGCAGTGCTGGGTTACAGGCGTGAGCCACCGTTCACAGACTTGT
+
ffffffffffffffffffffffffffffffffffffffffffffffffffffffffffffffffffffffffffffffffffffffffffffffffffffffffffffffffffffffffffffffffffffffffffffffffffffff
@cB01~tA01_GU182351.1_60583_60370_1_0_0_0_0:0:0_0:0:0_254/2
AATGACTCTGAAAACATTAATAATACCTATTAGATATTTTGCATATTACACATGAAGAAGAGTTTGAATCTCAGATAAAAACAATAAAAATACATGAAAAGTTTTTCACGTTAGCACAGATTTTAGGCATCCTGTGTTCCGGAGGTTGGA
+
ffffffffffffffffffffffffffffffffffffffffffffffffffffffffffffffffffffffffffffffffffffffffffffffffffffffffffffffffffffffffffffffffffffffffffffffffffffff
@cB01~tA01_GU182351.1_10408_10647_0_1_0_0_0:0:0_1:0:0_255/2
GTGGAAAATCCTTCCGCCAATCTTCCAAGGGTTGAATCCATTTTTTCCATTAAGGTCACAAATATTATCTGATCAGTGAGACCTTCTCTGTCACCTGAAATTATATACTCAGCATTATGTATTACTTATTTTAAATCCTGGCTGGGCGCA
+
ffffffffffffffffffffffffffffffffffffffffffffffffffffffffffffffffffffffffffffffffffffffffffffffffffffffffffffffffffffffffffffffffffffffffffffffffffffff
@cB01~tA01_GU182351.1_4383_4573_0_1_0_0_0:0:0_0:0:0_256/2
TCCCCATCGCAAGGTCAACCCATCAACAACCTGAGCTCCATCTTCCCCTTCAGTCCCCTGCCCTATGACATAAATAGTCACAGGGTTCATGGATTACCATGTAGCCATCACTGGGGACAATTATTCTTCCCACCACAGCAACTATTTCTC
+
ffffffffffffffffffffffffffffffffffffffffffffffffffffffffffffffffffffffffffffffffffffffffffffffffffffffffffffffffffffffffffffffffffffffffffffffffffffff
@cB01~tA01_GU182351.1_22058_22078_0_1_0_0_0:0:0_0:0:0_257/2
CCCTGTCTGCCATCCTGTGCCCTGATCCCTCCCTCACACCCAAGCTTCGTCTTCTCTCTGCATCTGTCCATGCTTCTCTCCATCATCAGCAGGAAGCTCCTCAGCTAAGGCTCTAGGATCATAGGACATGAGACAGATATGGGGTTTCCT
+
ffffffffffffffffffffffffffffffffffffffffffffffffffffffffffffffffffffffffffffffffffffffffffffffffffffffffffffffffffffffffffffffffffffffffffffffffffffff
@cB01~tA01_GU182351.1_99104_99270_0_1_0_0_0:0:0_1:0:0_258/2
TTGAGGTCATGCGTTTGAGAGCAGCCCAGCCAACATGGGGAAACCCCATCTATACTAAAAAAACCAAAAAGTAGCCAGGGATGGTGGTGTGCACCTGTAATCCCAGCTACTAGGGAGGCTGAGGCAGGAAAATCATTTGAACCCAGGAGG
+
ffffffffffffffffffffffffffffffffffffffffffffffffffffffffffffffffffffffffffffffffffffffffffffffffffffffffffffffffffffffffffffffffffffffffffffffffffffff
@cB01~tA01_GU182351.1_149723_149592_1_0_0_0_0:0:0_0:0:0_259/2
CCGTGGAAAAGGCAATTCCCGCCCCACTGGTGAAATGTGGTGCTGATTTAGACCCTAAGTGGATGAAGCAGATGGATATAAGCTATGCTTGTGAGGTGGAATCATTTGCAGGGAGGGCTTGCTGGGTTTGAGTTTCCTAGTTGTTTAATC
+
ffffffffffffffffffffffffffffffffffffffffffffffffffffffffffffffffffffffffffffffffffffffffffffffffffffffffffffffffffffffffffffffffffffffffffffffffffffff
@cB01~tA01_GU182351.1_149445_149257_1_0_0_0_0:0:0_1:0:0_25a/2
CATTAATGAAAAACACGGACTGAACCCCTGAAAGATTGGCGGAAGGATTTTGCACACACAGCTGTCAGCCGTGAAGGCAGAAAGCTGAAAACAATCTGATGTGGAAGGAAGAGGCTCTGCCTGAAATGCTGGGAATGAGGTGGGGAGAAT
+
ffffffffffffffffffffffffffffffffffffffffffffffffffffffffffffffffffffffffffffffffffffffffffffffffffffffffffffffffffffffffffffffffffffffffffffffffffffff
@cB01~tA01_GU182351.1_145396_145580_0_1_0_0_0:0:0_0:0:0_25b/2
GTAATCACAGCTACTAGGGAGGCTGAGTCAGGACAATCATTTGAACCTAGGAGGCACAGGTTGCAATGAGCCAAGATCTCACCACTTAGACTCCAGCTTGGACTAAGGAGGGAAACTCTTTCTCAAAAAAGAAAAAAAAAAAAAGAGAAC
+
ffffffffffffffffffffffffffffffffffffffffffffffffffffffffffffffffffffffffffffffffffffffffffffffffffffffffffffffffffffffffffffffffffffffffffffffffffffff
@cB01~tA01_GU182351.1_7968_7781_1_0_0_0_0:0:0_0:0:0_25c/2
CTCTGGGCCCTGTGACCCACGGAGGGAACTACAGATGCTTCGGCTCTTTCCGTGCCCTGCCCCACGCGTGGTCAGACCCGAGTGACCCACTGCCCGTTTCTGTCACAGGTGAGAAAACACCATGCCTGTCCCATGTCTTGTGATCCTAGA
+
ffffffffffffffffffffffffffffffffffffffffffffffffffffffffffffffffffffffffffffffffffffffffffffffffffffffffffffffffffffffffffffffffffffffffffffffffffffff
@cB01~tA01_GU182351.1_141518_141369_1_0_0_0_0:0:0_0:0:0_25d/2
CAGGGCAGGGGACTGAAGGGGAAGGTGGAGCTCAGGTTGTTGATGAGTTGACCTTGAGATGGGGAGACAGCCTGGACTGTCCCACTGGGCTCAGTGTAATCACAAGGGTCCACATGAGAGGTGGAGGAAGAGGGGAGTGGGGATTAGAGC
+
ffffffffffffffffffffffffffffffffffffffffffffffffffffffffffffffffffffffffffffffffffffffffffffffffffffffffffffffffffffffffffffffffffffffffffffffffffffff
@cB01~tA01_GU182351.1_3428_3606_0_1_0_0_0:0:0_0:0:0_25e/2
CTACCGTCATGGAAACGCTGGAGGGTGTGAGTTATGCTCTTGTCCTCAGAGGCCTGTTGTTCCTTGCACTGCTTCTCTCCCTTCCTCTGCCGGTGACACCACTTCCTCCCTGCACACCACTCCTTTGAGCACTTCAGTCTCCCCCTGGGT
+
ffffffffffffffffffffffffffffffffffffffffffffffffffffffffffffffffffffffffffffffffffffffffffffffffffffffffffffffffffffffffffffffffffffffffffffffffffffff
@cB01~tA01_GU182351.1_115628_115541_1_0_0_0_0:0:0_0:0:0_25f/2
TCAGAATTTCCTTTAGGGTCAGTGAGAAAAGCTTTCTTTGACCTTTTGTCTTTCAGTTCTGTTTCTTTCCTGCGTTGATCTTGGACAGTAACTGTACTATGTAAGGAATTGTCGGTGGCTGGCGACGGTATCTTAGCTGGGTAAAGATGC
+
ffffffffffffffffffffffffffffffffffffffffffffffffffffffffffffffffffffffffffffffffffffffffffffffffffffffffffffffffffffffffffffffffffffffffffffffffffffff
@cB01~tA01_GU182351.1_152705_152829_0_1_0_0_0:0:0_0:0:0_260/2
CAGATTTGTGGCGTGAGGAGGAGCGATGCCCTAAGATGAAGACTCACGCCTTCAGATTCCAGCTGCTGGTACATGGGAGCTGGCAACTCGGTTTTGAGACAGGGCTGTTGTCTCCCTAGAAGACGCCCTCAAGGCCTGACTGTGGTGCTC
+
ffffffffffffffffffffffffffffffffffffffffffffffffffffffffffffffffffffffffffffffffffffffffffffffffffffffffffffffffffffffffffffffffffffffffffffffffffffff
@cB01~tA01_GU182351.1_36823_36984_0_1_0_0_0:0:0_0:0:0_261/2
GGTTATTTGGAATGTGAGCCTCAGAATCCAGTCTGGAGACCACAAGTTCACACAGCATACAGGGGTTGGTGTTCTGGGGCCATGATATCCTGGGACGGTTACTCTCCATTACATGGAAGGCAGAGGTGTCAGAATAAACATGGCCTGTAG
+
ffffffffffffffffffffffffffffffffffffffffffffffffffffffffffffffffffffffffffffffffffffffffffffffffffffffffffffffffffffffffffffffffffffffffffffffffffffff
@cB01~tA01_GU182351.1_119415_119325_1_0_0_0_0:0:0_0:0:0_262/2
GGCTAAGACCTGGTGGAGACATGAGGGGCCACAGGTGGAAATGGAAGAAACATGACTGAAGCTGGCTGGAGTGAATGGCGCGACATTCTGTCTGTGGGAGATTGGCCAGATGGGTTTCAAGTGTGTTGTATCAGCTGTGACTTTTAGTAA
+
ffffffffffffffffffffffffffffffffffffffffffffffffffffffffffffffffffffffffffffffffffffffffffffffffffffffffffffffffffffffffffffffffffffffffffffffffffffff
@cB01~tA01_GU182351.1_122769_122614_1_0_0_0_2:0:0_0:0:0_263/2
CTCGGGAGGTTGAGACAGGAGAATCACTTGAACCCAGGAGGTAGAGGTTGCAGTGAGCCGAGATCGCACCACTGCACTCCAGCCGGGGCAACACAGTGAGACTCCATCTTAAAAAAAAAAAAAAAACTACTAAAAGAAATCAAGGGAAAA
+
ffffffffffffffffffffffffffffffffffffffffffffffffffffffffffffffffffffffffffffffffffffffffffffffffffffffffffffffffffffffffffffffffffffffffffffffffffffff
@cB01~tA01_GU182351.1_104520_104732_0_1_0_0_0:0:0_0:0:0_264/2
TACCGAGGCTCAAGTGTTCCTTTAGAGCAACAAAAATGGCCTAAGACAGCAACTTCCTGAGATCAGGAGGAACGTCTCAGAACAGCCTGGGCTGTCTTCCTGTTCTTCCTGGAGGAGGACGTCATGCAGTGCTTTAGCTGAGTGCTTCCT
+
ffffffffffffffffffffffffffffffffffffffffffffffffffffffffffffffffffffffffffffffffffffffffffffffffffffffffffffffffffffffffffffffffffffffffffffffffffffff
@cB01~tA01_GU182351.1_54215_54095_1_0_0_0_0:0:0_0:0:0_265/2
GATTTCTGTGTATGGTGAGAGGTAGAGGTGCAGTTTCATCAACTGCATGTAGATACCAGTTTTCCCTGCTCCATTTATTGAAAAGACCGTCGTTTCCTGATTGCAGGTTCTTGGCACCTACAATCGTCAAAGTCCATTGGATGTGAATGC
+
ffffffffffffffffffffffffffffffffffffffffffffffffffffffffffffffffffffffffffffffffffffffffffffffffffffffffffffffffffffffffffffffffffffffffffffffffffffff
@cB01~tA01_GU182351.1_22721_22603_1_0_0_0_1:0:0_1:0:0_266/2
CCTGGGTTCAAGCGATTCTCTTGCCTCAGCCACCTGAGTAGCTGGTGCTACAGTCGCGCACCACCACGCCAGGCTACTTTTTGTATTTTTAGTAGAGAGGTGGTTTCACCATGTTGGTCGAGCTGGTCTCCAACTCCTGACCACGTGATC
+
ffffffffffffffffffffffffffffffffffffffffffffffffffffffffffffffffffffffffffffffffffffffffffffffffffffffffffffffffffffffffffffffffffffffffffffffffffffff
@cB01~tA01_GU182351.1_51988_52125_0_1_0_0_0:0:0_0:0:0_267/2
GAATGTTCCATCGACGCTGGGCACTGCAGGGAGCCTAGGTTCATGGGCCCTCCCCTCCCTGGATAGATGGTACATGTCAAATGAGCTCCTGGAGCTGCAGGACAAGGTCACGTTCTCTCCTGTGCGAACCGTGGGGCCCGGCTGGGCTGA
+
ffffffffffffffffffffffffffffffffffffffffffffffffffffffffffffffffffffffffffffffffffffffffffffffffffffffffffffffffffffffffffffffffffffffffffffffffffffff
@cB01~tA01_GU182351.1_97316_97548_0_1_0_0_0:0:0_0:0:0_268/2
AAGAGGCAGTTTCCTCAGGGAGGATCTTCCTTGTCACAGCTCCCTTCACCTGAGCTGAGAACTCACTCCCCTGTTCTATGACCTAATGCTCTCTCTCTCTCTCTCTCACCCTCTACCCCATCGCTCTTCATGTCTATTTCCTCCTTCCAC
+
ffffffffffffffffffffffffffffffffffffffffffffffffffffffffffffffffffffffffffffffffffffffffffffffffffffffffffffffffffffffffffffffffffffffffffffffffffffff
@cB01~tA01_GU182351.1_55823_55622_1_0_0_0_2:0:0_0:0:0_269/2
TTCCTCCTTTCATGTAAAATAACATATTCACAAGCTATGGAGGCTAGGACAGGGACATTTTGGGGGTGGGCCAGCATTCTCCTGCCTTCCACAAATGGTAAACACGATGCATTTGGCCTCTGCTCTTAGGACACTGACATTGCAGATGGG
+
ffffffffffffffffffffffffffffffffffffffffffffffffffffffffffffffffffffffffffffffffffffffffffffffffffffffffffffffffffffffffffffffffffffffffffffffffffffff
@cB01~tA01_GU182351.1_92433_92572_0_1_0_0_1:0:0_1:0:0_26a/2
ACCTCCAGGCCCATATCTCACCTCCAGGTTCCTATCTCCCCTCCAGGTTCCTATCTCCACTCCAGGCCCAGATCTCCACTACAGTCCCATCACTCCACCTCCAGGCCTATATCTCGACCTCTGGGCCCAGATCTCCACTTCTAGGCCCAT
+
ffffffffffffffffffffffffffffffffffffffffffffffffffffffffffffffffffffffffffffffffffffffffffffffffffffffffffffffffffffffffffffffffffffffffffffffffffffff
@cB01~tA01_GU182351.1_154448_154232_1_0_0_0_0:0:0_0:0:0_26b/2
TGCTAAGGGGCTCTCTGTGTCCACACTCTTGAGGATGCTGCACTTCATGTAGCCTTATAAAACCCTTTAAATTTAGTAGCCAGAGCCCTCTAATTTGTTATTATAGGCTACTTGCTATTTTTTTTTCTTGAGGCGGAGTCTTGCTCTGTC
+
ffffffffffffffffffffffffffffffffffffffffffffffffffffffffffffffffffffffffffffffffffffffffffffffffffffffffffffffffffffffffffffffffffffffffffffffffffffff
@cB01~tA01_GU182351.1_15605_15817_0_1_0_0_0:0:0_0:0:0_26c/2
AAAATACATCTGTGGATACACAGTCCCTTTATAGTTGACAAAGGCTGCCATGTAGTTTAAGGTGGAATAGAATATTTTCTCAACAAATAACACAGGACCATAGGGTTACACGTAGGAAAAAATAAATCTAAACTTATCCTCACACTATAA
+
ffffffffffffffffffffffffffffffffffffffffffffffffffffffffffffffffffffffffffffffffffffffffffffffffffffffffffffffffffffffffffffffffffffffffffffffffffffff
@cB01~tA01_GU182351.1_77123_76966_1_0_0_0_0:0:0_0:0:0_26d/2
TTGGGTCATGAGACAAATTTTAGATAAATCTACAAAAATCCAGAGTTTAAATGTGTGGTTTTTGCTGATAACGTACAATTCAAAGATTGTAAATAATTGCATAATCCTTCCCTGGGAATTTAAATCATTTTAACTGGTTCTGCTGTAATA
+
ffffffffffffffffffffffffffffffffffffffffffffffffffffffffffffffffffffffffffffffffffffffffffffffffffffffffffffffffffffffffffffffffffffffffffffffffffffff
@cB01~tA01_GU182351.1_157369_157230_1_0_0_0_0:0:0_0:0:0_26e/2
CAGGGTTGGACTAGGGTGTTCAAAGCTGGGTTGTGTGGTGGGGAAGTGGTAGGAACAGCAGATCCTCTGAGGACAAAGGTGTTACTCACACACTTCAGCGTTTCCATGACGGTAGGGGCTGCAGTGTGGCTGCTGTCATTCTACCAGAAG
+
ffffffffffffffffffffffffffffffffffffffffffffffffffffffffffffffffffffffffffffffffffffffffffffffffffffffffffffffffffffffffffffffffffffffffffffffffffffff
@rand_0_0_0_0_1_1_0:0:0_0:0:0_26f/2
CGATACCTGGAGGTCCTTCTATCCACAAACAGGGTATGGTGTCAGAAGCCGACACATGACGGTCGATGGGTCCTTCTGGAAGCGAGCGTGAGTGATTACTCATGAGCCCAATTCTACGGCATCTACGTGATTGGGCGTGTATGCAGTGGC
+
ffffffffffffffffffffffffffffffffffffffffffffffffffffffffffffffffffffffffffffffffffffffffffffffffffffffffffffffffffffffffffffffffffffffffffffffffffffff
@cB01~tA01_GU182351.1_126598_126697_0_1_0_0_0:0:0_0:0:0_270/2
TACCCTTCCCTCCTCTGTCGGTGACACCACATCCCCCCACACACCCCAGCTTTGAGCACCTCAGTATCCCGCCTGGGCCACACAGAGCTCAACTCAGCCATGGGGAAGAAAGGCTGGGGAGGGCTAAGACAAAACAGAAGGCTGAGCATA
+
ffffffffffffffffffffffffffffffffffffffffffffffffffffffffffffffffffffffffffffffffffffffffffffffffffffffffffffffffffffffffffffffffffffffffffffffffffffff
@cB01~tA01_GU182351.1_153570_153399_1_0_0_0_0:0:0_0:0:0_271/2
TAACCCTATCTGTTCTCCGCTAGGTTCTCACCCCTGGACTCTGAGCTTCTGGAAGCAGGGTGGAGCCTCATTTGTCTCTGGGACTCCAATTTCCATCCAAAGATGCAGCACATAGGAGGTTCCAAGGATCGTGAATCACATGAACAAGTG
+
ffffffffffffffffffffffffffffffffffffffffffffffffffffffffffffffffffffffffffffffffffffffffffffffffffffffffffffffffffffffffffffffffffffffffffffffffffffff
@cB01~tA01_GU182351.1_158174_158324_0_1_0_0_0:0:0_0:0:0_272/2
TGCATTCATGGCTTATGGCCTTCATCCACCTTCAAAGCTGATGGAGTCTCCCACTACGCTGCTCTAATCCCCACTCTCCTCTTCCTCCTCCTTTCATGTGGACACTTGTGATTATACTGAGCCCACCGGGACAGTCCAGGCTGTCTCCCC
+
ffffffffffffffffffffffffffffffffffffffffffffffffffffffffffffffffffffffffffffffffffffffffffffffffffffffffffffffffffffffffffffffffffffffffffffffffffffff
@cB01~tA01_GU182351.1_57214_57358_0_1_0_0_0:0:0_0:0:0_273/2
GACCTCTGCTTCGTGAGACTTACTCTTTTTGTTGGAGCAGCAGCAATGAAGGAGAAAGAAGAAGAGGATGATGAAGAGGATGATAGCCACTGAGGTCCCAATCAGAATGTGCAGGTGTCTGCGGATACCTGGGGGAAGGTGGGAATCCAA
+
ffffffffffffffffffffffffffffffffffffffffffffffffffffffffffffffffffffffffffffffffffffffffffffffffffffffffffffffffffffffffffffffffffffffffffffffffffffff
@cB01~tA01_GU182351.1_3300_3507_0_1_0_0_0:0:0_0:0:0_274/2
CACTTCCTCCCTGCACACCACTCCTTTGAGCACTTCAGTCTCCCCCTGGGTCCCCACAGACTCAGCCAAGGGAAAGAAAGGCCGGGGAGGGCTAGGACAGAACTGTGGCGAAGCTTCCCCTGGCTTCCTTTTCCTAGTTCATGAGAGATT
+
ffffffffffffffffffffffffffffffffffffffffffffffffffffffffffffffffffffffffffffffffffffffffffffffffffffffffffffffffffffffffffffffffffffffffffffffffffffff
@cB01~tA01_GU182351.1_159083_159220_0_1_0_0_0:0:0_0:0:0_275/2
GTGCCCATAACTCCTGGTGCAGGTCCTTCCATCTGTCTCCCTCCCTCTTCTCTGTCTCTCTGTCTCTAGTAGCTGTGGTTCCCTTCCCACTGGGCTCAGCCTCATCTCTTGGGCTGTTGTATCTATTTCACACTAATGTCTTTCTTACTG
+
ffffffffffffffffffffffffffffffffffffffffffffffffffffffffffffffffffffffffffffffffffffffffffffffffffffffffffffffffffffffffffffffffffffffffffffffffffffff
@cB01~tA01_GU182351.1_95462_95573_0_1_0_0_0:0:0_0:0:0_276/2
TCCTTCCATCTGTCTCCCTCACTCTTCTCTGTCCCTCTGTCTCTAGTAGCCTCTGATTCCCTTGCCGCTGGGCTCAGCCTCATCTCTTGGGCTGTTGTATCTATTTCGAACTAATGTCTTTCCTGCTGTCTGTGTGGGGGTGGAAGAGGA
+
ffffffffffffffffffffffffffffffffffffffffffffffffffffffffffffffffffffffffffffffffffffffffffffffffffffffffffffffffffffffffffffffffffffffffffffffffffffff
@cB01~tA01_GU182351.1_118369_118189_1_0_0_0_0:0:0_1:0:0_277/2
ACCTTGGGTAAATGTATTCCTGAGTGTTTTAATTTTGCGTATCTATTGTAAACGGCATTGCCTTCTTGATTTGGTTCTCAGCTAGATCATTATAGGTGTAGAGAAATGCTACCGGCTTTTACATATTGATTTTGTATTCTGAAACTTTAC
+
ffffffffffffffffffffffffffffffffffffffffffffffffffffffffffffffffffffffffffffffffffffffffffffffffffffffffffffffffffffffffffffffffffffffffffffffffffffff
@cB01~tA01_GU182351.1_166931_167089_0_1_0_0_0:0:0_0:0:0_278/2
GGATTACAGGGATGCACCACCATGCTCGGCTAATTTTTGTATTTTTAGTACAGATAGGGTTTCACCATGTTGGCCAGGCTGGTCTGGAACTCCTGACTTCATGGAATCCACCCGCCTTGGCCTCCTGCAGTGCTGGGTTACAAGCGTGAG
+
ffffffffffffffffffffffffffffffffffffffffffffffffffffffffffffffffffffffffffffffffffffffffffffffffffffffffffffffffffffffffffffffffffffffffffffffffffffff
@cB01~tA01_GU182351.1_5134_5292_0_1_0_0_0:0:0_0:0:0_279/2
TGGTGTTTATGTGGGGGTGGAAGAGGAACCACGACAGGCTGCATGTCCAGGCTCTTAGCAGCCTGAATCAATCTCTTTTGGACAGATTGGAAAGGCTGGCAGGAGGTACGAACTCATCAGTAAGGCAGGCATCAGTGTCCCTGTTCCTGA
+
ffffffffffffffffffffffffffffffffffffffffffffffffffffffffffffffffffffffffffffffffffffffffffffffffffffffffffffffffffffffffffffffffffffffffffffffffffffff
@cB01~tA01_GU182351.1_79829_79714_1_0_0_0_0:0:0_0:0:0_27a/2
GGATTCTCCTTTCCCACCTCCTGAATCCCAGAGCTTCTGGTGGGCGTGTCCTTGAGGGTCCCATCACCCAGGCCCTGACTATATTTGGGGTAAAGGGGGATTGAATACAGGGAAATGGGTGCTGTGGTGGGAAGAATAATTGTCCCCAGT
+
ffffffffffffffffffffffffffffffffffffffffffffffffffffffffffffffffffffffffffffffffffffffffffffffffffffffffffffffffffffffffffffffffffffffffffffffffffffff
@cB01~tA01_GU182351.1_3148_2965_1_0_0_0_0:0:0_0:0:0_27b/2
TGAGATACGGGCCTGGAGGTGGAGATATGGGCCTAGAGTGGAGATATGGGCCTGGAGGTGGAGATATGGGCCTGGAACTGTAGATATGGGCCTGGAGTAGAGATATGGGCCTGGAGTGGAGATGTTGGCTTGGAGTGCAGATATGGGCCT
+
ffffffffffffffffffffffffffffffffffffffffffffffffffffffffffffffffffffffffffffffffffffffffffffffffffffffffffffffffffffffffffffffffffffffffffffffffffffff
@cB01~tA01_GU182351.1_75392_75549_0_1_0_0_0:0:0_1:0:0_27c/2
ACCCTGTTCCAGAAGCTCAGAGTCCAGGGGTGAGAACCTAGTGGAGAACAGATGGGGTTATGTGGACATGGTAATGATAACACCGGAAGCCTTAGGAAAGAAAAGAGTCCCATTACCGAAACGATGAGGGCAGACATGTTTATTTGAAGG
+
ffffffffffffffffffffffffffffffffffffffffffffffffffffffffffffffffffffffffffffffffffffffffffffffffffffffffffffffffffffffffffffffffffffffffffffffffffffff
@cB01~tA01_GU182351.1_178773_178558_1_0_0_0_1:0:0_0:0:0_27d/2
GACTCTGTTTCTAAATAAATAAATACATCTATATTCTTTTTTTTGTTACCCTCCACCCTTCCCTTCCTGGCCTCTGGTATCCACCATTCTATTCTCTACCTTCATGAGATCCACCTTTTATCTCCTGCATGTGGTGAGAAATGGGAATCT
+
ffffffffffffffffffffffffffffffffffffffffffffffffffffffffffffffffffffffffffffffffffffffffffffffffffffffffffffffffffffffffffffffffffffffffffffffffffffff
@cB01~tA01_GU182351.1_166816_166627_1_0_0_0_0:0:0_0:0:0_27e/2
CTGTAGGGAGACGGAGAGCACACTGGGTACACAGGAAACTAAGGAGCAACAAGGAGTGTGTGTTTGACACTCACAGCCATTGGACTCACCTCGAGGTAACCAGGAATCCCTACATGATTAATATGACGGACATGAAAATAAGGGAGGCTC
+
ffffffffffffffffffffffffffffffffffffffffffffffffffffffffffffffffffffffffffffffffffffffffffffffffffffffffffffffffffffffffffffffffffffffffffffffffffffff
@cB01~tA01_GU182351.1_140455_140694_0_1_0_0_0:0:0_0:0:0_27f/2
AGAGAGGAGGATGTGGAGCCGCCCCTCACTCCCAGTGCCCAGAAGATTCTCCCCATTTCCACTTTCTAAGGCTCCTACCACACCTGGGTGCCCAGGGCTACAGGAAGGACCCATCCTGCATAGACATGGCGTCTCCCTACAACAAGTGTC
+
ffffffffffffffffffffffffffffffffffffffffffffffffffffffffffffffffffffffffffffffffffffffffffffffffffffffffffffffffffffffffffffffffffffffffffffffffffffff
@cB01~tA01_GU182351.1_69663_69845_0_1_0_0_1:0:0_0:0:0_280/2
AGCTGTGAGATGCTGAGTCAACGCCTGAATCCAAGGTTTCCACCTCCCCAGGTTTCCAAAAGCGGATATAAGAGGGTTCTGTACTCACCGGTTTTGGAGCTTGGTTCAGTGGGTGAAGGCCAACTATTTGAAGGGTTTCCTAGAATATGA
+
ffffffffffffffffffffffffffffffffffffffffffffffffffffffffffffffffffffffffffffffffffffffffffffffffffffffffffffffffffffffffffffffffffffffffffffffffffffff
@cB01~tA01_GU182351.1_120986_121132_0_1_0_0_0:0:0_1:0:0_281/2
TTTATTTGTCAATATTTAGGACTGACAAAAGCTTTTTAACATTCCTGGCACCATCTCAGTTATTGATCTACTCCCAAGATGGATCATTTCAATTAAAACATGTAAAGCATGACCTCACCTGAATGTGGTTGAACTTGCTCTTCTCCCTTT
+
ffffffffffffffffffffffffffffffffffffffffffffffffffffffffffffffffffffffffffffffffffffffffffffffffffffffffffffffffffffffffffffffffffffffffffffffffffffff
@cB01~tA01_GU182351.1_178988_179096_0_1_0_0_0:0:0_0:0:0_282/2
TCAGCACTTTGGGAAACCGAGGCAGGCACCTCACTTGAGGTCAGGAGTTTGAGAGCAGCCTGCCCAAAATTGGGATATCCCGTCTGTGCTAAAAAATACAAGAATTAGTCAGGCATGGTGGCGTGCACCTGTAATCACAGCTATTAGGGA
+
ffffffffffffffffffffffffffffffffffffffffffffffffffffffffffffffffffffffffffffffffffffffffffffffffffffffffffffffffffffffffffffffffffffffffffffffffffffff
@cB01~tA01_GU182351.1_8949_8814_1_0_0_0_0:0:0_0:0:0_283/2
ATACTTGTAATGACCTCCAGTTCCATTCATGTGGCTGTAAATGACAGGATGTTACTCTTTCTATGGATGAGTTGTCCCTATTGTGTGTGTGTACCACATTCTCTCCATCCATTCACCCACTGATGGGCAGGTAGGTTGATCCACATCTTG
+
ffffffffffffffffffffffffffffffffffffffffffffffffffffffffffffffffffffffffffffffffffffffffffffffffffffffffffffffffffffffffffffffffffffffffffffffffffffff
@cB01~tA01_GU182351.1_79463_79674_0_1_0_0_0:0:0_0:0:0_284/2
CTGTATTCAATCCCCCTTTACCCCAAATATAGTCAGGGCCTGGGTGATGGGACCCTCAAGGACACGCCCACCAGAAGCTCTGGGATTCAGGAGGTGGGAAAGGAGAATCCAAGACAGGAGCCCTCTGACCTGTGGCCATGATCACCAGGG
+
ffffffffffffffffffffffffffffffffffffffffffffffffffffffffffffffffffffffffffffffffffffffffffffffffffffffffffffffffffffffffffffffffffffffffffffffffffffff
@cB01~tA01_GU182351.1_5186_5022_1_0_0_0_0:0:0_0:0:0_285/2
TGTATTCTCTCCTGCCCCATGTTTGTGACAATTTTCTCCAGCAGCAACAGGAAACCAACACAGGAACCCAGGTGAAGCACAAGTTAAGAAACCAAACAAGGAGAAGGTTGGCTACACTGATTTTAGCATGGGTGGGATACTGATGCTACC
+
ffffffffffffffffffffffffffffffffffffffffffffffffffffffffffffffffffffffffffffffffffffffffffffffffffffffffffffffffffffffffffffffffffffffffffffffffffffff
@cB01~tA01_GU182351.1_44331_44191_1_0_0_0_0:0:0_0:0:0_286/2
ATGCATAAATATAAATATAATATAACACACGCAAATGACAAAGGGACCTGAATTCCAATCATGATTTTTCTATTTCTCTATAATTACTTCTTTGATCCTTTATCTTATCCATTAGGCAATGAGCCTAAAACCTCTTCCCTATTTGGCTTT
+
ffffffffffffffffffffffffffffffffffffffffffffffffffffffffffffffffffffffffffffffffffffffffffffffffffffffffffffffffffffffffffffffffffffffffffffffffffffff
@cB01~tA01_GU182351.1_66278_66378_0_1_0_0_0:0:0_0:0:0_287/2
CTCCGTGGATAGATGGTACATGTCATAGGAGCTCCAGGAGCTGCAGGACAAGGTCACGCTCTCTCCTGCCAGAACCGTGGGGCCCGGCTGGGCTGAGAGAGAAGGTTTCTCATATAGACCTGGAAGGAGAAGAGGCATTTTCCTTATGGA
+
ffffffffffffffffffffffffffffffffffffffffffffffffffffffffffffffffffffffffffffffffffffffffffffffffffffffffffffffffffffffffffffffffffffffffffffffffffffff
@cB01~tA01_GU182351.1_172921_172670_1_0_0_0_0:0:0_0:0:0_288/2
CTGGGCCTGGAGTGGAGATATGGGCCTGGAGTGGAGATATGGGTCTGATGTGGAGATATGGGCCTGGAGTGGAGATATGGGCCTGGAGTGGAGATATGGGCCTAGAGGGGAGATCTGGGCCTGGAGTGGAGATATGGGTCTGATGTGGAG
+
ffffffffffffffffffffffffffffffffffffffffffffffffffffffffffffffffffffffffffffffffffffffffffffffffffffffffffffffffffffffffffffffffffffffffffffffffffffff
@cB01~tA01_GU182351.1_22751_22568_1_0_0_0_0:0:0_0:0:0_289/2
AGTGGCACAATCTCAGCTCACTGCAATTTCCGCCTCCTGGGTTCAAGCGATTCTCTTGCCTCAGCCACCTGAGTAGCTGGTGCTACAGGCGCGCACCACCACGCCAGGCTACTTTTTGTATTTTTAGTAGAGAGGTGGTTTCACCATGTT
+
ffffffffffffffffffffffffffffffffffffffffffffffffffffffffffffffffffffffffffffffffffffffffffffffffffffffffffffffffffffffffffffffffffffffffffffffffffffff
@cB01~tA01_GU182351.1_84435_84555_0_1_0_0_0:0:0_0:0:0_28a/2
CACCTCAGTTGAGGTCATGAGTTTGAGAGCAGCCCAGCCAACATGGGGAAACCGCATCTATACTAAAAAAAACAAAAAGTAGCCAGGCATGGTGGCGTGCGCCTATAATCCCTGATACTAGGGAGGCTGAGGCAGGAAAATCATTTGAAC
+
ffffffffffffffffffffffffffffffffffffffffffffffffffffffffffffffffffffffffffffffffffffffffffffffffffffffffffffffffffffffffffffffffffffffffffffffffffffff
@cB01~tA01_GU182351.1_173013_172767_1_0_0_0_0:0:0_0:0:0_28b/2
GGGCCTAGAGGGGAGATCTGGGCCTGGAGTGGAGATATGGGTCTGATGTGGAGATATGGGCCTGGAGTGGAGATATGGGCCTGGAGTGGAGATAGGGGCCTGGAGTGGAGATATGGGCCTGGAGTGGAGATCTGGGCCAGGAAGTGTTGA
+
ffffffffffffffffffffffffffffffffffffffffffffffffffffffffffffffffffffffffffffffffffffffffffffffffffffffffffffffffffffffffffffffffffffffffffffffffffffff
@cB01~tA01_GU182351.1_35785_35705_1_0_0_0_0:0:0_0:0:0_28c/2
ACCAGGCTCCATCCACATAGGGAGGGGTTGATACTCCTCCAACCAGCACCAGGAGCCAGCCTATGGAAGCTGGCACCATGGAGAAGGCACAGGCATGGCAAGAGTGGCTCCCAGTCCCCACCAGGAACAGGGTGTGTGGACACTGGTGCC
+
ffffffffffffffffffffffffffffffffffffffffffffffffffffffffffffffffffffffffffffffffffffffffffffffffffffffffffffffffffffffffffffffffffffffffffffffffffffff
@cB01~tA01_GU182351.1_91029_90909_1_0_0_0_1:0:0_0:0:0_28d/2
GCATCAGGAATTATAAGTAATCTAGAGATGATTTCATCTATAGAGGAGGATGTGCATAGGTTATTTGCAAACTCTGTGCCATTTCATTTAAGAGGCTTGAGCATCTACAGATTTTGGTATCTGAGTGGAGATCTCGAAACCAATCACCCA
+
ffffffffffffffffffffffffffffffffffffffffffffffffffffffffffffffffffffffffffffffffffffffffffffffffffffffffffffffffffffffffffffffffffffffffffffffffffffff
@rand_0_0_0_0_1_1_0:0:0_0:0:0_28e/2
GAAACACACGTATTGAAGGATTTCGCTCATCGATTTTACGCTATTAAGAACGACGGAAGTGGTTTCCACCTGCATGCCGCATTCTTTGGTTGGTATCTCGTTGGTCGACGACTGGGAAATGATACTGTTTCGTAACAAACCTATTGCACT
+
ffffffffffffffffffffffffffffffffffffffffffffffffffffffffffffffffffffffffffffffffffffffffffffffffffffffffffffffffffffffffffffffffffffffffffffffffffffff
@cB01~tA01_GU182351.1_135346_135504_0_1_0_0_0:0:0_0:0:0_28f/2
AATAAGAAGCTAACCATAGCAGTTCCTCTTTGTGGATTGTCTCTCATTTCTTGGTTGCCAGGCAACCACATAAAACACCTCTTTAGGACAAGCACCCACGAGGCGGGAGACCCAGCTTTCTCCTGCTTTCTCCGTTATAGTTTTCATAAT
+
ffffffffffffffffffffffffffffffffffffffffffffffffffffffffffffffffffffffffffffffffffffffffffffffffffffffffffffffffffffffffffffffffffffffffffffffffffffff
@cB01~tA01_GU182351.1_149617_149853_0_1_0_0_0:0:0_0:0:0_290/2
GAGAGATAGGGTTTCACCATGTAGAGATAGGGTTTCACCATGTTGGCCAGGCTGGTCTGGAACTCCTGACTTCTTGGAATCCACTGGCCTTAGCCTCCTGCAGTGCTGGGTTACAGGCGTGAGCCACCGTTCACAGACTTGTATACTATG
+
ffffffffffffffffffffffffffffffffffffffffffffffffffffffffffffffffffffffffffffffffffffffffffffffffffffffffffffffffffffffffffffffffffffffffffffffffffffff
@cB01~tA01_GU182351.1_46323_46067_1_0_0_0_0:0:0_1:0:0_291/2
TGGGGAAGCAGGATGGGAGCACTCAGGTGTGTGTTCCTCACAAACAGGATGGTCCCTGGCCCAAGGCAGCAGCCACAGAGGCAGGACTTTCTAGAGAGGGCACCAGACTCCCTGCACCTGCCTTCAACTCACAGACCGTTGCCTGATTCT
+
ffffffffffffffffffffffffffffffffffffffffffffffffffffffffffffffffffffffffffffffffffffffffffffffffffffffffffffffffffffffffffffffffffffffffffffffffffffff
@cB01~tA01_GU182351.1_113939_114184_0_1_0_0_1:0:0_0:0:0_292/2
GACGTTCCCTCCTGTACACTCCAAATGACAACGTTCCACGTTCATTCATTTCATTCTGTGCATGGCACTTTCACCAAGTGCTAAGGATTCACTCACTAATTCATACATTCATTCATTCATTCATTCACTCATTCCATCATTCACTCATTC
+
ffffffffffffffffffffffffffffffffffffffffffffffffffffffffffffffffffffffffffffffffffffffffffffffffffffffffffffffffffffffffffffffffffffffffffffffffffffff
@rand_0_0_0_0_1_1_0:0:0_0:0:0_293/2
CTTATTGCCAGGGCGTGTTCTTCCGGCTCTAGGTTTGTCTTTCGTCAGAATGAAGTCCTGACTGTAGGTCCCTCTGGGATGACGGCGAGAACTTCGCGAAATGCCCGGGAAGCGGCGCGTGACCAGCACCAAGCTTTGGCCTCCTCTCTC
+
ffffffffffffffffffffffffffffffffffffffffffffffffffffffffffffffffffffffffffffffffffffffffffffffffffffffffffffffffffffffffffffffffffffffffffffffffffffff
@cB01~tA01_GU182351.1_14068_14193_0_1_0_0_0:0:0_0:0:0_294/2
TTCCAGCTGCTGGTACATGGGAGCTGGCAACCCGGTTTTGAGACAGGGCTATTGTCTCCCTAGAAGATCCCATCAAGGCCTGACTGTGGTGCTGGTGGACAGAAGACAACTTTGGATCTGCGCTCAGCATTTGGAAGTTCCGTGTTACAC
+
ffffffffffffffffffffffffffffffffffffffffffffffffffffffffffffffffffffffffffffffffffffffffffffffffffffffffffffffffffffffffffffffffffffffffffffffffffffff
@cB01~tA01_GU182351.1_54574_54814_0_1_0_0_0:0:0_0:0:0_295/2
TCATCAGATGTTCCCTTCCCCTCCCTCTCTCAAGTCCCCTCGAATTTATCCTCCAATTTGGAATGCAGGCAGAAAAAACACCACATTATCCCTGAGAAGGATGTCAGATTTGTACTCGTCCGTCTAGCTTGGAGGAGGTCTCAGCTGCAG
+
ffffffffffffffffffffffffffffffffffffffffffffffffffffffffffffffffffffffffffffffffffffffffffffffffffffffffffffffffffffffffffffffffffffffffffffffffffffff
@cB01~tA01_GU182351.1_34143_34065_1_0_0_0_1:0:0_0:0:0_296/2
AACAGCAGATCCTCTGAGGACAAAGGTGTTACTCACACACTTCAGCGTTTCCATGATGGTAGGGGCTGCAGTGTGGCTGCTGTCATTCTACCAGAAGAGGTGGGAAACCACAGCCATGGCCCTGACATTCCAAATCCTCTGATGGGGGCT
+
ffffffffffffffffffffffffffffffffffffffffffffffffffffffffffffffffffffffffffffffffffffffffffffffffffffffffffffffffffffffffffffffffffffffffffffffffffffff
@cB01~tA01_GU182351.1_55950_56197_0_1_0_0_1:0:0_0:0:0_297/2
CTTCACGGCTGACAGCTGTGTGTGGAAAATCCTTCCGCCCATCTTCCAGGGGTTGAATCTACTTTTTTTTTTCATTATGGTCACAAATATTATCTGATTAGTGAGACTTTCTCTGTCTCCTGAAATTATACACTTAGAATTCTTTATTAT
+
ffffffffffffffffffffffffffffffffffffffffffffffffffffffffffffffffffffffffffffffffffffffffffffffffffffffffffffffffffffffffffffffffffffffffffffffffffffff
@cB01~tA01_GU182351.1_36210_36429_0_1_0_0_0:0:0_0:0:0_298/2
AATGTCCGGACACTCTCACCTGTGATGACGATGTCCAGAGGGTCACTGGGAGCTGACAACTGATAGGGGGAGTGAGTAACAGAACCGTAGCATCTGTAGGTCCCTGCAAGGTCTTGCATCATGGGACCGATGGAGAAGTTGGCTTTGGAG
+
ffffffffffffffffffffffffffffffffffffffffffffffffffffffffffffffffffffffffffffffffffffffffffffffffffffffffffffffffffffffffffffffffffffffffffffffffffffff
@cB01~tA01_GU182351.1_126659_126845_0_1_0_0_0:0:0_0:0:0_299/2
GATTTGGAATGGCAGGGTCGTGGCTGTGGTTCCCCCACCTCTTCTGGCAGAATGACAGCAGCCACACTGCAGCCCCTACCGTCATGGAAACGCTGGAGGGTGTGAGTTACCCTCTTGTCCTCAGAGGACCTGCTGTTCCTAACACTGCTA
+
ffffffffffffffffffffffffffffffffffffffffffffffffffffffffffffffffffffffffffffffffffffffffffffffffffffffffffffffffffffffffffffffffffffffffffffffffffffff
@cB01~tA01_GU182351.1_19543_19716_0_1_0_0_0:0:0_0:0:0_29a/2
CTCTCCTTCCTCTCTGTGTCTTCATGTTCTTTTCTGTGCCCATAACTCCTGGTGCAGGTCCTTCCATCTGTCTCCCTCCCTCTTCTCTGTCCCTCTGTCTCTAGTAGCCTCTGATTCCCTTCCCACTGGGCTTAGCCTCATCTCTTGGGG
+
ffffffffffffffffffffffffffffffffffffffffffffffffffffffffffffffffffffffffffffffffffffffffffffffffffffffffffffffffffffffffffffffffffffffffffffffffffffff
@cB01~tA01_GU182351.1_44715_44460_1_0_0_0_0:0:0_0:0:0_29b/2
CCACCTCACCCCTACTTCCAATCACCTGTGGAGATTCAGGTAGACCATGGGGAGGTAAACATTAACACTCCTTGGAGTGAGTCCAGATCTTGGAATCAGAGATCAGCGACAGCACTAGCTCCTGCTCCCCTTTCCTACTAATTCACAGGA
+
ffffffffffffffffffffffffffffffffffffffffffffffffffffffffffffffffffffffffffffffffffffffffffffffffffffffffffffffffffffffffffffffffffffffffffffffffffffff
@cB01~tA01_GU182351.1_134391_134575_0_1_0_0_0:0:0_0:0:0_29c/2
GAGTGATGGTGAGTGATAGAAATTGGCACAGGCCCAGGTGCAGTATGGGAGGTGTTTAGAGTCTTCTCTGGGAAGACTGGACTGGGATTGATACACAGTGAATGTGCTTTACAGTTTCTACATCCACAACCCTCTTGACTCAAACAAATT
+
ffffffffffffffffffffffffffffffffffffffffffffffffffffffffffffffffffffffffffffffffffffffffffffffffffffffffffffffffffffffffffffffffffffffffffffffffffffff
@rand_0_0_0_0_1_1_0:0:0_0:0:0_29d/2
CTTAGACCTACAAGTCTTTCCCAACAGCTCCCCGAAATGTGTGTCAGTTAACCGTCGTTTTTCAAGGCCTTTTCTATCTACATCCACAAACAACTATAAATATACCGAATACCACTGACCATCGAACAGTTATATCAGTCGAACGTGAAA
+
ffffffffffffffffffffffffffffffffffffffffffffffffffffffffffffffffffffffffffffffffffffffffffffffffffffffffffffffffffffffffffffffffffffffffffffffffffffff
@cB01~tA01_GU182351.1_177404_177535_0_1_0_0_0:0:0_0:0:0_29e/2
GTCTGCCTGGAATGTTCTGTTGACCTTGGGCACTGCACGGAGCCTACGTTCATGGGCCTCCCCTTCCCTGGACAGATGGTAGATGTCATAGGAGCTCCAGGAGCTACAGGACAAGGTCACGTTCTCTCCTGCCTGAACCGTGGGGCCCGG
+
ffffffffffffffffffffffffffffffffffffffffffffffffffffffffffffffffffffffffffffffffffffffffffffffffffffffffffffffffffffffffffffffffffffffffffffffffffffff
@cB01~tA01_GU182351.1_167126_167002_1_0_0_0_0:0:0_0:0:0_29f/2
ATACCTGGCAAAGGAGTGACAGATATATGAGGGGTGGTGGAAATGAAGAGACCTATTATAGCATAATATACAAGTTGTGAACGGTGGCTCACGCTTGTAACCCAGCACTGCAGGAGGCCAAGGCGGGTGGATTCCATGAAGTCAGGAGTT
+
ffffffffffffffffffffffffffffffffffffffffffffffffffffffffffffffffffffffffffffffffffffffffffffffffffffffffffffffffffffffffffffffffffffffffffffffffffffff
@cB01~tA01_GU182351.1_174324_174485_0_1_0_0_0:0:0_0:0:0_2a0/2
CTCTTGACTTCTCCAGCCCTTAGAGGCCACCTGCATTCTGTGACTAGTGGCCTTCCTCCACCTTCAAAGCCCACAGTGGCTGATAGTGTCTCCCTCCCACTACACTGCTCTAATCCCCACTCCCCTCTTCCTCCACCTCTCACGCGGACC
+
ffffffffffffffffffffffffffffffffffffffffffffffffffffffffffffffffffffffffffffffffffffffffffffffffffffffffffffffffffffffffffffffffffffffffffffffffffffff
@cB01~tA01_GU182351.1_153851_153958_0_1_0_0_0:0:0_0:0:0_2a1/2
TAGGAAAAAATAAATCTAAACTTATTCTCACACTATAAAAACACTTCTTACTTTTTATCTAGTTATTGTACATTTTTTATGATTTATATTTAAAATTGAGAAATAAAAGTCATATACGGTCATCCTTTACTATTCGTGGGTGATTGGTTT
+
ffffffffffffffffffffffffffffffffffffffffffffffffffffffffffffffffffffffffffffffffffffffffffffffffffffffffffffffffffffffffffffffffffffffffffffffffffffff
@cB01~tA01_GU182351.1_84096_84227_0_1_0_0_0:0:0_0:0:0_2a2/2
TCGAAGTGATATCTGCACTCGTATGATTGGTGCAGCACTCTTCACAGTAGCCAAGATGTGGAGTCAACCTACCTGCCCATCAGTGGGTGAATGGATAGAGAGAATGTGGTACATTTGCATAGTGGAGACTACTCTTCCATAGAAAGAATA
+
ffffffffffffffffffffffffffffffffffffffffffffffffffffffffffffffffffffffffffffffffffffffffffffffffffffffffffffffffffffffffffffffffffffffffffffffffffffff
@cB01~tA01_GU182351.1_78928_79002_0_1_0_0_0:0:0_0:0:0_2a3/2
GGGTAGACATGGGGTGGAGGGCATGTCCTTTGAGAATGGAATATCAGCCGATGCCTGAATGAAAATAAGCAACTGAGCCCCCATCAGAGGATTTGGAATGTCAGGGCCATGGCTGTGGTTTCCCACCTCTTCTGGTGGAGTGACAGCAGC
+
ffffffffffffffffffffffffffffffffffffffffffffffffffffffffffffffffffffffffffffffffffffffffffffffffffffffffffffffffffffffffffffffffffffffffffffffffffffff
@cB01~tA01_GU182351.1_46064_45942_1_0_0_0_0:0:0_1:0:0_2a4/2
ACATTCTGATTGGGACCTCAGTGGTCATCATCCTCTTCATCCTCCTCTTCTTTCTCCTTCATCGCTGGTGCTCCAACAAAAAAAGTAAGTCTCACGAAGCAGAGGCCAGGGAGCTCAGGGCCATGTGGGGAAGCAGGATGGGAGCACTCA
+
ffffffffffffffffffffffffffffffffffffffffffffffffffffffffffffffffffffffffffffffffffffffffffffffffffffffffffffffffffffffffffffffffffffffffffffffffffffff
@cB01~tA01_GU182351.1_31190_31078_1_0_0_0_0:0:0_0:0:0_2a5/2
TGTCTCTGAGACTCCAATTTCCATCCAAAGATACAGCACATAGGAGGCTCCAAGGATCGTGAATCACATGAACAAGTGATATTCTTACTCTCTGCAGACCTGGAAAGCTGGCAGAGTCATTCCACGATGAAACATTTGTAGAGTCATAGG
+
ffffffffffffffffffffffffffffffffffffffffffffffffffffffffffffffffffffffffffffffffffffffffffffffffffffffffffffffffffffffffffffffffffffffffffffffffffffff
@cB01~tA01_GU182351.1_175172_174937_1_0_0_0_1:0:0_0:0:0_2a6/2
GCCAAGACAACACCACTGCACTCCAGCCTGGGTGAAAAAGTGACTGTCTCAAAAATAAATTAATTAATCAATTAATTAAAGAAACCAAACAAGGAGAAGGTTGGCTACCGTGGGATCAGCAAGGGTGGGATGCTGATGCCACCACCAGGC
+
ffffffffffffffffffffffffffffffffffffffffffffffffffffffffffffffffffffffffffffffffffffffffffffffffffffffffffffffffffffffffffffffffffffffffffffffffffffff
@cB01~tA01_GU182351.1_32465_32715_0_1_0_0_0:0:0_1:0:0_2a7/2
TTACGACCATGAGCGACATGGTGCTGTCTGTGCAGACAGGCGGCCGCGCCCCAGCTCAGCTCAGCAGCGCACAGGATGTTATTTGGCGCCCTGCCCATGCAGTTTACATGTTGACCACATCATGGGAGGGTGACGTACGCAGGCTCTTTC
+
ffffffffffffffffffffffffffffffffffffffffffffffffffffffffffffffffffffffffffffffffffffffffffffffffffffffffffffffffffffffffffffffffffffffffffffffffffffff
@cB01~tA01_GU182351.1_77613_77797_0_1_0_0_0:0:0_0:0:0_2a8/2
CCATCCTAGGCCCATATTTCCACTCTAGGCCCAGATATCCACCTCTAGGCCCATATCTCCACTCCTGGCCCAAATCTCCACTCCAGGCCCATATCTCTACTATAGGCCTATAACTCCACCTCCAGGCCCATATCTCCACTCCAGGCTCCT
+
ffffffffffffffffffffffffffffffffffffffffffffffffffffffffffffffffffffffffffffffffffffffffffffffffffffffffffffffffffffffffffffffffffffffffffffffffffffff
@cB01~tA01_GU182351.1_51892_52124_0_1_0_0_0:0:0_0:0:0_2a9/2
AATGTTCCATCGACGCTGGGCACTGCAGGGAGCCTAGGTTCATGGGCCCTCCCCTCCCTGGATAGATGGTACATGTCAAATGAGCTCCTGGAGCTGCAGGACAAGGTCACGTTCTCTCCTGTGCGAACCGTGGGGCCCGGCTGGGCTGAG
+
ffffffffffffffffffffffffffffffffffffffffffffffffffffffffffffffffffffffffffffffffffffffffffffffffffffffffffffffffffffffffffffffffffffffffffffffffffffff
@cB01~tA01_GU182351.1_167238_167388_0_1_0_0_0:0:0_0:0:0_2aa/2
GTGATCTCATGCTCACAGAAAGCCAAATAGGGAAGAGGTTTTAGGCTCATTGCCTAATGGATAAGATAAAGGATCAAAGAAGTAATTATAGAGAAATAGAAAAATGATGATTGGAATTCAGGTGCCTTTGTCATTCGTGTGTGTTTTATT
+
ffffffffffffffffffffffffffffffffffffffffffffffffffffffffffffffffffffffffffffffffffffffffffffffffffffffffffffffffffffffffffffffffffffffffffffffffffffff
@cB01~tA01_GU182351.1_6429_6303_1_0_0_0_0:0:0_0:0:0_2ab/2
CTATGCTGACTTTGTTCAGAGACCAGGCACAGGTTAGAAGGTTCCATTCTGTTTTACCTCTACAAAGTGTTCTCTCCCAGGAGAACCCAAAGAGACACATCTATCTGGCCTGAGTTGGGCCGTGTGGCCCCAGGCTGGTGGCACCTACAG
+
ffffffffffffffffffffffffffffffffffffffffffffffffffffffffffffffffffffffffffffffffffffffffffffffffffffffffffffffffffffffffffffffffffffffffffffffffffffff
@cB01~tA01_GU182351.1_24623_24448_1_0_0_0_0:0:0_0:0:0_2ac/2
TCTTTAATCCATTTTCATTTGATTTTTGTGTATGGTGACAGGTAGAGGTGCAGTTTCATTCCTCTGCATGTCGATGTCCAGGTTTCCCTGCACTGTTTATTGAAAAGACTGTCCTTTCCTGATTGTGAGTTCTTGGCACCTTTGTCAAAG
+
ffffffffffffffffffffffffffffffffffffffffffffffffffffffffffffffffffffffffffffffffffffffffffffffffffffffffffffffffffffffffffffffffffffffffffffffffffffff
@cB01~tA01_GU182351.1_147857_147723_1_0_0_0_0:0:0_1:0:0_2ad/2
TTGAATGAGGGCCTGTCTTCCACCATCTCTGAACTCCAGACACTCCAACAGTGAAAGGGATCTAGGGCCACCAAAGGGCTCAGCGAAGTATCTTAACCTTTAATGTCCTGCAGGTGAGACCTCCTACAAGCTAGAAGAATGATTGCCAAT
+
ffffffffffffffffffffffffffffffffffffffffffffffffffffffffffffffffffffffffffffffffffffffffffffffffffffffffffffffffffffffffffffffffffffffffffffffffffffff
@cB01~tA01_GU182351.1_12943_13100_0_1_0_0_0:0:0_0:0:0_2ae/2
GGACAAGCACCCAGATGGCGGGAGACCTAGCTTCCTCCTGCTTTCTCAGTTGTAGTAACCATAGAACGTGCTGAGGATACAACTGCTTTAGTTTAGATGTTTGACCACTTCAAACCTCACATTGAAATGTAACCCCCAGGGTGGGAGGTT
+
ffffffffffffffffffffffffffffffffffffffffffffffffffffffffffffffffffffffffffffffffffffffffffffffffffffffffffffffffffffffffffffffffffffffffffffffffffffff
@cB01~tA01_GU182351.1_33195_33130_1_0_0_0_0:0:0_0:0:0_2af/2
TGCAGTAGAGATAGGGGCCTGGAGTGGAGATATGGGCCTGGAGTGGAGATATGGGCCTGAAGTGGAGATATGGGCCTGGAGGTGGAGATATGGGCCTGGAGGTGGAGATATGGGCCTGGAGTGGAGATATGGGTCTGGAGGTGGAGATAC
+
ffffffffffffffffffffffffffffffffffffffffffffffffffffffffffffffffffffffffffffffffffffffffffffffffffffffffffffffffffffffffffffffffffffffffffffffffffffff
@cB01~tA01_GU182351.1_4330_4446_0_1_0_0_0:0:0_1:0:0_2b0/2
TCCCACCACAGCAACTATTTCTCTGTACTGAATCCCCCTTTACCCCAAATACAGTCGGGGCCTGGATGATTGGACCCTGATGGACACCCCCACCAGAAGCTCTGGGATTCAGGAGGTGGGACAGTGAGAAGCCCAGACAGAAAGCCTCTG
+
ffffffffffffffffffffffffffffffffffffffffffffffffffffffffffffffffffffffffffffffffffffffffffffffffffffffffffffffffffffffffffffffffffffffffffffffffffffff
@cB01~tA01_GU182351.1_171148_170964_1_0_0_0_0:0:0_0:0:0_2b1/2
TGAGTGGCGTGTAGGCTGTGTCAGGAATTATAAGTAATCAAGAGATGATTTCATGTATACAAGAGGATGTGCATGGGTTCTATGCAATTGCTATGCTATTTTTTTTTTTTTGAGACAGTCTCACTCTCTCACCCAGGCTGGAGTGCAGTG
+
ffffffffffffffffffffffffffffffffffffffffffffffffffffffffffffffffffffffffffffffffffffffffffffffffffffffffffffffffffffffffffffffffffffffffffffffffffffff
@cB01~tA01_GU182351.1_134492_134341_1_0_0_0_0:0:0_0:0:0_2b2/2
TTTGGAGTAATTCACAGAAAGACAGGCTGTATTGAAGCAACAGATGATGGAGGGGGTGGTCTTTCCCCCAGACTCTCGGGTGGAACAGCAGCCTAATATCTGACTCCCAAGATGACAAAAGTAGCATGTTGCCCACGAGCTTCATCATTA
+
ffffffffffffffffffffffffffffffffffffffffffffffffffffffffffffffffffffffffffffffffffffffffffffffffffffffffffffffffffffffffffffffffffffffffffffffffffffff
@cB01~tA01_GU182351.1_57056_57258_0_1_0_0_0:0:0_0:0:0_2b3/2
ATCAGAATGTGCAGGTGTCTGCGGATACCTGGGGGAAGGTGGGAATCCAATAAGAAGCTAATTATAGCAGTTCCTCTTTATGGATTGTCTCTCATTTCTTGGTTGCCAGCTAAGCACATACAACATCTGTTTAGGACAAGTTCCCCGATG
+
ffffffffffffffffffffffffffffffffffffffffffffffffffffffffffffffffffffffffffffffffffffffffffffffffffffffffffffffffffffffffffffffffffffffffffffffffffffff
@cB01~tA01_GU182351.1_76962_77070_0_1_0_0_0:0:0_0:0:0_2b4/2
TCTTCTTCATGTGTAATATGCAAAATATCTAATAGGTATTATTAAGGTTTTCAGAGTCATTGTGACTAATAAACCATTAGAATTTTTCATGCTTGTATTTCTAGTATTACAGCAGAACCAGTTAAAATGATTTAAATTCCCAGGGAAGGA
+
ffffffffffffffffffffffffffffffffffffffffffffffffffffffffffffffffffffffffffffffffffffffffffffffffffffffffffffffffffffffffffffffffffffffffffffffffffffff
@cB01~tA01_GU182351.1_103493_103365_1_0_0_0_0:0:0_0:0:0_2b5/2
CCTGGCAAAGGAGTGACAGATATATGAGGGGTGGTGGAAATGAAGGGACCTATTATAGCATAATATACAAGTCTGTGAACGGTGGCTCACGCCTGTAACCCAGCACTGCAGGAGGCCAAGGCGGGTGGATCACATGAAGTCAGCAGTTCG
+
ffffffffffffffffffffffffffffffffffffffffffffffffffffffffffffffffffffffffffffffffffffffffffffffffffffffffffffffffffffffffffffffffffffffffffffffffffffff
@cB01~tA01_GU182351.1_130242_130376_0_1_0_0_0:0:0_0:0:0_2b6/2
ATATATACATTGCATATATGAAAAAGTGCTCAGTATCACTAATCATCAGAGAAATGCAAATGAAGTCACAATGAGCTATCATCTCACCCCATTACAATGGGTTTTATCTCAGAGACAGACAAAACAAATGTTGGCAAGGTGGTGGAGAAA
+
ffffffffffffffffffffffffffffffffffffffffffffffffffffffffffffffffffffffffffffffffffffffffffffffffffffffffffffffffffffffffffffffffffffffffffffffffffffff
@cB01~tA01_GU182351.1_155612_155450_1_0_0_0_0:0:0_1:0:0_2b7/2
AGTGGAGATCTGGGCCTGGAGTGGAGATCTGGGCCTAGAGATGGAGTGATTGGCCTAGAAGTGGAGATCTGCGCCTGGAGTGGAGATCTGAGCCTGGAGTGAAGATCTGGGCCTGGAGTGGAGATATGGGCCTGGAGTGGGGATAGGAAC
+
ffffffffffffffffffffffffffffffffffffffffffffffffffffffffffffffffffffffffffffffffffffffffffffffffffffffffffffffffffffffffffffffffffffffffffffffffffffff
@cB01~tA01_GU182351.1_122710_122912_0_1_0_0_0:0:0_0:0:0_2b8/2
GATTTGTCTTATTCTTAGAAATGTTTATTCAGATACTTTGCCCATTTTTTTAAGTTGGGTTATTTGATTTCTTACCATTGAGTTGTTTGAGTTTCTTATATATTTTGGATATTAATTCCTTATTAGATGTATGGGTGCAAATATATTCTC
+
ffffffffffffffffffffffffffffffffffffffffffffffffffffffffffffffffffffffffffffffffffffffffffffffffffffffffffffffffffffffffffffffffffffffffffffffffffffff
@cB01~tA01_GU182351.1_7877_7993_0_1_0_0_0:0:0_1:0:0_2b9/2
CCTCCTCTGGGTCTGTTCTGACCTCTTTCTCCATCTGCCTGGGTGCCTCGAACCCTGATCAAGGGCCTCCTTGCAGGCCATACAGGAGGGTTTGGAGGTGCCCTGTCTGCCATCCTGCCCCCTGACCCCGCCCTTACACCCATGCTGTGT
+
ffffffffffffffffffffffffffffffffffffffffffffffffffffffffffffffffffffffffffffffffffffffffffffffffffffffffffffffffffffffffffffffffffffffffffffffffffffff
@cB01~tA01_GU182351.1_81510_81322_1_0_0_0_0:0:0_0:0:0_2ba/2
AGGCCAACTTCTCCATCGGTCCCATGATGGAAGACCTGGCAGGGACCTACAGATGCTACGGTTCTGTTACTCACTCCCCCATCAGTTGTCAGCTCCCAGTGACCCTCTGGACATCGTCATCACAGGTGAGAGTGTCCGGACATTCTTCTC
+
ffffffffffffffffffffffffffffffffffffffffffffffffffffffffffffffffffffffffffffffffffffffffffffffffffffffffffffffffffffffffffffffffffffffffffffffffffffff
@rand_0_0_0_0_1_1_0:0:0_0:0:0_2bb/2
ACCATAGACGAGAGGAAGTCGGTGGCTAAAAAGCGATCTGCCGACGCGCCCTATGACACACTTTGCAGTGACCGCGGCGGGTTGGCTCTCCAAGAGAGTCTGCTCGATGGATCAGAAACGTTTTTTTCGCACGCGCCGGCCTCAACTACT
+
ffffffffffffffffffffffffffffffffffffffffffffffffffffffffffffffffffffffffffffffffffffffffffffffffffffffffffffffffffffffffffffffffffffffffffffffffffffff
@cB01~tA01_GU182351.1_87230_87162_1_0_0_0_0:0:0_0:0:0_2bc/2
CTTGAGGATGAAGCAGGAGAATGACTTCAACCCAGGAGGTGGAGGTTGCAGTGAGTGGAGATTGCATCACTGCACTCCAGCCTGGGTGACACAAGGAGACTCCGTCTCAAAAAATAAAAATAAGAAATGCATAAATATAATAAAACACAC
+
ffffffffffffffffffffffffffffffffffffffffffffffffffffffffffffffffffffffffffffffffffffffffffffffffffffffffffffffffffffffffffffffffffffffffffffffffffffff
@cB01~tA01_GU182351.1_50995_50846_1_0_0_0_0:0:0_0:0:0_2bd/2
TTAGAAACGAGGAAAGTGGGGAGAATCTTCTGAGCACTGGCAGGGAGGGGCGGCTCCACATCCTCCTTTCTAAGGTGGCGCCTCCTTCTCCCCCAGGTGGACAGGACAAGCCCTTGCTGTCTGCCTGGCCCAGCGCTGTGGTGCCTCGAG
+
ffffffffffffffffffffffffffffffffffffffffffffffffffffffffffffffffffffffffffffffffffffffffffffffffffffffffffffffffffffffffffffffffffffffffffffffffffffff
@cB01~tA01_GU182351.1_144499_144339_1_0_0_0_0:0:0_0:0:0_2be/2
ATGCTTCGGCTCTTTCCGTCACTCTCCCTACGAGTGGTCAGACCCGAGTGACCCACTGCTTGTTTCTGTCACAGGTGAGAAAAGCCCATATCTCTCTCATGTCCTATGATCCTAAATCCTTAGCTAAGGAGCTTCCTGCTGATGATGGAG
+
ffffffffffffffffffffffffffffffffffffffffffffffffffffffffffffffffffffffffffffffffffffffffffffffffffffffffffffffffffffffffffffffffffffffffffffffffffffff
@cB01~tA01_GU182351.1_44158_43970_1_0_0_0_0:0:0_0:0:0_2bf/2
GACCAGCCTGGCCAACATGGTGAAACCCTGTCTCTAGGAAAAACACAAAAATTAGCCGAGCATGGTGGTGCATCCCTGTAATCCCAGCTCCTACTCTGGAGGATGAAGCAGGAGAATGACTTCAACCCAGGAGGTGGAGGTTGCAGTGAG
+
ffffffffffffffffffffffffffffffffffffffffffffffffffffffffffffffffffffffffffffffffffffffffffffffffffffffffffffffffffffffffffffffffffffffffffffffffffffff
@cB01~tA01_GU182351.1_73335_73125_1_0_0_0_0:0:0_1:0:0_2c0/2
GTATCAATCCCAGTGCAGTCTTCCCAGAGAAGACTCTAAATACCTCCTGGACTGCACCTGGGCCTATGCCAATTCCTATCACTCACCGTCACTCCAGGGAGACAGAACACACAGAGAATACATTACACAGGCAGGTTCATTACTAACAGA
+
ffffffffffffffffffffffffffffffffffffffffffffffffffffffffffffffffffffffffffffffffffffffffffffffffffffffffffffffffffffffffffffffffffffffffffffffffffffff
@cB01~tA01_GU182351.1_87212_87112_1_0_0_0_0:0:0_0:0:0_2c1/2
CAAAAATTAGTCGAGCATGGTGGTGCATCCCTGTAATCCCAGCTCCTACTCTTGAGGATGAAGCAGGAGAATGACTTCAACCCAGGAGGTGGAGGTTGCAGTGAGTGGAGATTGCATCACTGCACTCCAGCCTGGGTGACACAAGGAGAC
+
ffffffffffffffffffffffffffffffffffffffffffffffffffffffffffffffffffffffffffffffffffffffffffffffffffffffffffffffffffffffffffffffffffffffffffffffffffffff
@cB01~tA01_GU182351.1_161510_161409_1_0_0_0_0:0:0_0:0:0_2c2/2
AGAGAATGTGTCCTTGTCCTGCAGCTCCATCTATCCAGGGAGGGGGAGGCCCATGAACGTAGGCTCCCTGCAGTGCGCAGCATCCACGGAACATTCCAGGCCGACTTTCCTCTGGGCCCTGCCACCCACGGAGGGACCTACAGATGCTTC
+
ffffffffffffffffffffffffffffffffffffffffffffffffffffffffffffffffffffffffffffffffffffffffffffffffffffffffffffffffffffffffffffffffffffffffffffffffffffff
@cB01~tA01_GU182351.1_24227_24012_1_0_0_0_0:0:0_0:0:0_2c3/2
CGCCCGGCCTAAAAGCCATTTTAATGGGGTGAGATGAAAACTCACTTTGATTTTAATTTGCGTTTCTCTGATGATGAGTGATACTGAGCACTTTTTAGTATGTGGGGAAATTTCATGTCTTCTGCTCCTTTTTCAATTAAATCATTTGTT
+
ffffffffffffffffffffffffffffffffffffffffffffffffffffffffffffffffffffffffffffffffffffffffffffffffffffffffffffffffffffffffffffffffffffffffffffffffffffff
@cB01~tA01_GU182351.1_55369_55506_0_1_0_0_0:0:0_0:0:0_2c4/2
CTTGTGAATATGTTATTTTACATGAAAGGAGGAATAAAGATTGCAGATGGAATTATGGTTGCTAATCAGCTGAACTTAAAAAGAGGTTATCTTGGGTGATTTTAGGGAGATTGTGATGGATTATCTTGGTAAACTCAATAGAATCCCAAA
+
ffffffffffffffffffffffffffffffffffffffffffffffffffffffffffffffffffffffffffffffffffffffffffffffffffffffffffffffffffffffffffffffffffffffffffffffffffffff
@cB01~tA01_GU182351.1_19541_19331_1_0_0_0_0:0:0_0:0:0_2c5/2
ATTAATTAATTAAAGAAACCAAACAAGGAGAAGGTTGGCTACCCTGAGATCAGCAAGGGTGGGATGATGATGCCACCACCAGGCTCCATCCACATAGGGAGGGGTTGATACTCCTCCAACCAGCACCAGGAGCCAGCCTATGGAAGCTGG
+
ffffffffffffffffffffffffffffffffffffffffffffffffffffffffffffffffffffffffffffffffffffffffffffffffffffffffffffffffffffffffffffffffffffffffffffffffffffff
@rand_0_0_0_0_1_1_0:0:0_0:0:0_2c6/2
GTGGGCACCTAACGTCGCATGCGGATTCGGTTTGCGTCGTCACACGAAGTGCAAACTCCACTACAACCGTGCCCGTACATCCATCCAGCGTTCAAATGAATACGCTCGTAAGGGAGGGTCCTTTCAGTTAAGGCCTCATGCGGCTGCGCA
+
ffffffffffffffffffffffffffffffffffffffffffffffffffffffffffffffffffffffffffffffffffffffffffffffffffffffffffffffffffffffffffffffffffffffffffffffffffffff
@cB01~tA01_GU182351.1_52159_52015_1_0_0_0_0:0:0_0:0:0_2c7/2
TAGAGCAGGGGAGTGAGTTCTCAGCTCAGGTGTGAGGGGAGCTGTGACAAGGAAGAACCTCCCTGAGGAAACTGCCTCTTCTTCCAGGTCTATTTGGGAAACCTTCACTCTCAGCCCAGCCGGGCCCCACGGTTCGCACAGGAGAGAACG
+
ffffffffffffffffffffffffffffffffffffffffffffffffffffffffffffffffffffffffffffffffffffffffffffffffffffffffffffffffffffffffffffffffffffffffffffffffffffff
@cB01~tA01_GU182351.1_80452_80256_1_0_0_0_0:0:0_0:0:0_2c8/2
GTGCTCTCTCCTGCTGCCATGCTGCTGATAATTTTCTACAGCAGCAACAGGAAACCAACACTGGAACCCAGGTCAAGGACAAGTTAAGAAACAACACAAGGATAGCCGGGTGTGGTGGCAGGCGCATGTAATCCTAGCGACTTGGGAGGC
+
ffffffffffffffffffffffffffffffffffffffffffffffffffffffffffffffffffffffffffffffffffffffffffffffffffffffffffffffffffffffffffffffffffffffffffffffffffffff
@cB01~tA01_GU182351.1_71554_71459_1_0_0_0_0:0:0_1:0:0_2c9/2
TAAATAATACATAATGCTGAGTGTATGATTTTGGGTGACAGAGAAGATCTCACTAATCAGATATTTGTGACATTAATGAAAAACACGGATTGAACCCCTGAAAAATTGGTGGAAGGATTTTCCACACACAGCTGTCAGCCGTGAACGCAC
+
ffffffffffffffffffffffffffffffffffffffffffffffffffffffffffffffffffffffffffffffffffffffffffffffffffffffffffffffffffffffffffffffffffffffffffffffffffffff
@cB01~tA01_GU182351.1_135773_135620_1_0_0_0_0:0:0_0:0:0_2ca/2
CACAAAGAGGAACTGCTATGGTTAGCTTCTTATTGGATTCTCATCTTCCTCCAGGTATCGCCAGACACCTGCATGCTGTGATTAGGTACTCAGTGGCCATCATCCTCTTCACCATCCTTCCCTTCTTTCTCCTTCATCGCTGGTGCTCCA
+
ffffffffffffffffffffffffffffffffffffffffffffffffffffffffffffffffffffffffffffffffffffffffffffffffffffffffffffffffffffffffffffffffffffffffffffffffffffff
@cB01~tA01_GU182351.1_168276_168443_0_1_0_0_0:0:0_0:0:0_2cb/2
AGAAATAGATTCTGGTGCCATGCTTCCAGTACAGCCTGCAGAACTGTGAGGCAAACCAATCTCTTTTCTTTAGAAGTTACCCAGGCTCAAGTGTTCCTTTAGAGCAACAAAAATGGACTAAGATAGCAACATCCTGAGATCAGGAGGAAT
+
ffffffffffffffffffffffffffffffffffffffffffffffffffffffffffffffffffffffffffffffffffffffffffffffffffffffffffffffffffffffffffffffffffffffffffffffffffffff
@cB01~tA01_GU182351.1_59502_59659_0_1_0_0_0:0:0_0:0:0_2cc/2
AAAAAAAAATAGCAAGTAGCCTATAATAACAAATTAGAGGGCTCTGGCTACTAAATTTAAAGGGTTCTATAAGGCTACATGAAGTGCAGCATCCTCAAGAGTGTGGACACAGAGAGCCCCTTAGCAGAAACAGTGTCTAAAATACATCCG
+
ffffffffffffffffffffffffffffffffffffffffffffffffffffffffffffffffffffffffffffffffffffffffffffffffffffffffffffffffffffffffffffffffffffffffffffffffffffff
@cB01~tA01_GU182351.1_106163_106311_0_1_0_0_0:0:0_0:0:0_2cd/2
CAGATTCCAGCTGCTGGTACATGGGAGCTGGCAACCCGGTTTTGAGACAGGGCTGTTGTCTCCCTAGAAGACGCCCTCAAGGCCTGACTGTGGTGCTCATGGGCAGGAGACAACTTTGGATCTGGACTCAGCATTTGGAAGTTCCGTGTA
+
ffffffffffffffffffffffffffffffffffffffffffffffffffffffffffffffffffffffffffffffffffffffffffffffffffffffffffffffffffffffffffffffffffffffffffffffffffffff
@cB01~tA01_GU182351.1_145131_145016_1_0_0_0_0:0:0_0:0:0_2ce/2
TAAACAGACAAGAAAAATTAGCCGAGCATGCTGGCATGCACCTGTAGTCCTAGCTACTTGGGAGGCTGAGGCAGGAGAAGCACTTAAAGCCAGGAGGCAGAGGTTGCACTGAGCCGAGATCATGCCACTGCACTGCAGCCTGGGAGACAG
+
ffffffffffffffffffffffffffffffffffffffffffffffffffffffffffffffffffffffffffffffffffffffffffffffffffffffffffffffffffffffffffffffffffffffffffffffffffffff
@cB01~tA01_GU182351.1_63324_63204_1_0_0_0_0:0:0_0:0:0_2cf/2
CAGAGCTTCCGGTAGGCATGTCCTTGAGGGTCCCTTCACGCAGGCCCTGACTGTATTTGGGGTAAAGGGGGATTGAATACAGGGAAATGGGTACTGTGGTGAGAAGAATAATTGTCCCCAGTGATGACTACATTCTAATCCCTGGAGTCT
+
ffffffffffffffffffffffffffffffffffffffffffffffffffffffffffffffffffffffffffffffffffffffffffffffffffffffffffffffffffffffffffffffffffffffffffffffffffffff
@cB01~tA01_GU182351.1_92807_92928_0_1_0_0_0:0:0_0:0:0_2d0/2
CCATATCTCCAATCCAGGCCCTTATCTCCACTCCAGGTCCATATCTCCTCTCCAGTCCCATATCTCCACTCCAGGCCCATATATCCTCTCCAGTCCCATATCTCCACACCCAGGCCCGTATCTCCATCCTAGGCACATATCTCCTCTCCA
+
ffffffffffffffffffffffffffffffffffffffffffffffffffffffffffffffffffffffffffffffffffffffffffffffffffffffffffffffffffffffffffffffffffffffffffffffffffffff
@cB01~tA01_GU182351.1_37562_37427_1_0_0_0_0:0:0_0:0:0_2d1/2
GATAGATGGATAGATATAGATAGATGATAAATAGGTAGATGATAGATAATAGGTTAAAGATACATAGATGATGATTGATTGATTCATTAATAGATAATACATAGAGATGATGATGATGAAGACAGATAATACGTACAGATAGAGAGGCAG
+
ffffffffffffffffffffffffffffffffffffffffffffffffffffffffffffffffffffffffffffffffffffffffffffffffffffffffffffffffffffffffffffffffffffffffffffffffffffff
@cB01~tA01_GU182351.1_82475_82610_0_1_0_0_0:0:0_0:0:0_2d2/2
TTTTCCCTTTTTGGATTGTTTTATTCTCTCTGACTCTCCTTGGATTGGTTCACTTGATGTTACTTTTTTAAATTCTAAGTTTCTCACTTTGTGTCCTGTTCATAACTTTCTGCATATTTCTATCTATTATCTGTCGATCTATCTATTTAT
+
ffffffffffffffffffffffffffffffffffffffffffffffffffffffffffffffffffffffffffffffffffffffffffffffffffffffffffffffffffffffffffffffffffffffffffffffffffffff
@cB01~tA01_GU182351.1_102569_102345_1_0_0_0_0:0:0_2:0:0_2d3/2
CAGATGGTTAAATCGGAGGGCAGAAAATGAATGCACAAGTGGATCTATAAATGAATGATCCATTGGGAAGCATCTGTGCGTGAAATCTATTTCTTGTTTGTTCTTTTGTTTATTGAGACAGAGTCGCCCTCTGTCTTCCAGGCTACAGTG
+
ffffffffffffffffffffffffffffffffffffffffffffffffffffffffffffffffffffffffffffffffffffffffffffffffffffffffffffffffffffffffffffffffffffffffffffffffffffff
@cB01~tA01_GU182351.1_61334_61168_1_0_0_0_0:0:0_0:0:0_2d4/2
TGGAGGTGGACATAAGGGCCTGGAGTGGAGATATGGGCCTAGAGTGGAGATATGAGCCTGGAGATGGAGATATGGGCCTGGAGTGGAGATATGGGCCTGGAGGTTGGAGATATGGGCCTGGAGTGGAGATATGGGCCTGGAGCGGAGATA
+
ffffffffffffffffffffffffffffffffffffffffffffffffffffffffffffffffffffffffffffffffffffffffffffffffffffffffffffffffffffffffffffffffffffffffffffffffffffff
@cB01~tA01_GU182351.1_41532_41706_0_1_0_0_0:0:0_0:0:0_2d5/2
AAAATGAGAGATTAAGAGATTTCACTGAGCCCTAGGTTGGGCCCAGATCCCTTTCGCTGTTGGAGTATCTGGAGTTCGGAGATGGTAGAAGACAGGCGTACAATGTCAGAGCTGCGAGATGCTGAGTCAATGCCTGCATCGAAGGTTTCT
+
ffffffffffffffffffffffffffffffffffffffffffffffffffffffffffffffffffffffffffffffffffffffffffffffffffffffffffffffffffffffffffffffffffffffffffffffffffffff
@cB01~tA01_GU182351.1_38741_38956_0_1_0_0_0:0:0_0:0:0_2d6/2
GTGGCTGGGAGTGGTGGCTCATGCCTGTAATCCCAGCACTTTGGGAGGCAGATGCGGGTGGATCACGTGGTCAGGAGTTGGAGACCAGCTCGACCAACATGGTGAAACCACCTCTCTACTAAAAATACAAAAAGTAGCCTGGCGTGGTGG
+
ffffffffffffffffffffffffffffffffffffffffffffffffffffffffffffffffffffffffffffffffffffffffffffffffffffffffffffffffffffffffffffffffffffffffffffffffffffff
@rand_0_0_0_0_1_1_0:0:0_0:0:0_2d7/2
TGGCAGTTTGTCTGACTTCAATAGCATGATGGGCTTAATAACAGTCATGAATAAAATGTGGGGGATCAGCCCATCTTCACTGCTAAAGCAAACTGCCATGACAGTATCGTGACCCACGGATTATTGAGTTTTACTTTGTCCGTGGATCGC
+
ffffffffffffffffffffffffffffffffffffffffffffffffffffffffffffffffffffffffffffffffffffffffffffffffffffffffffffffffffffffffffffffffffffffffffffffffffffff
@cB01~tA01_GU182351.1_66198_65993_1_0_0_0_0:0:0_0:0:0_2d8/2
AGATGATATATAGATATAGATGACAAGTAGAGAATTTGTAGATAGGCACCGAATAGATAAATAGATAGATCAACAGATAATAGATAGAAATATGCAGAAAGTTATGAACAGGACACAAAGTGAGAAACTTAGAATTTAAAAAAGTAACAT
+
ffffffffffffffffffffffffffffffffffffffffffffffffffffffffffffffffffffffffffffffffffffffffffffffffffffffffffffffffffffffffffffffffffffffffffffffffffffff
@cB01~tA01_GU182351.1_78031_78250_0_1_0_0_0:0:0_0:0:0_2d9/2
TAGGCCTGTATCTCCACTCCAGGCCCATATCTCCACTCCAGGCCGATATTTCCATCATAGGCCCATATCGCCAATCCAGGCCCATATCGCCAATCCAGGCCAAGATCTTCACTGTAAGCCCATATCTCCAATCCAGGCCCATATCTCCAC
+
ffffffffffffffffffffffffffffffffffffffffffffffffffffffffffffffffffffffffffffffffffffffffffffffffffffffffffffffffffffffffffffffffffffffffffffffffffffff
@cB01~tA01_GU182351.1_158625_158719_0_1_0_0_0:0:0_1:0:0_2da/2
ATTTTGGAGACAGAGTCTCACTCCTTCGCCCAGGCTGGAGTGAAGTGGTGTGGTCTACGCTCACTGCAACCTCTGTCTCCTGGGTTCAAGCGATTCTCCTGCTCTCAGCCTCCCGAGTCGCTAGGATTACATGCACCTGCCACGATGCCT
+
ffffffffffffffffffffffffffffffffffffffffffffffffffffffffffffffffffffffffffffffffffffffffffffffffffffffffffffffffffffffffffffffffffffffffffffffffffffff
@cB01~tA01_GU182351.1_6011_5798_1_0_0_0_0:0:0_1:0:0_2db/2
CAGATGTCAGGTTTGAGCGCTTCCTTCTGCACAGAGAGGGGATCACTGAGGACCCCTTGCGCCTCATTGGACAGCTCCACGATGCGGGTACCCAGGTCAACTATTCCATGGGTCCCATGACACCTGCCCTTGCAGGGACCTACAGATGCT
+
ffffffffffffffffffffffffffffffffffffffffffffffffffffffffffffffffffffffffffffffffffffffffffffffffffffffffffffffffffffffffffffffffffffffffffffffffffffff
@cB01~tA01_GU182351.1_143577_143517_1_0_0_0_0:0:0_0:0:0_2dc/2
GTTATAGATACATAGATGATGACTGATAGATGATACATAGAGATGACGATGATGATGATAGACACATAGATATATACATAGATGATACATAAATAGAGACAGAGAGGCAGACAGAGAGGTAATAGAGAGAGAGATAGATGATACATATAT
+
ffffffffffffffffffffffffffffffffffffffffffffffffffffffffffffffffffffffffffffffffffffffffffffffffffffffffffffffffffffffffffffffffffffffffffffffffffffff
@cB01~tA01_GU182351.1_136234_136479_0_1_0_0_0:0:0_0:0:0_2dd/2
AAGCTGGGTTTGAGACAGGGCTGTTGTCTCCCTAGAAGATCCCATCAAGGCCTGACTGTGGTGCTCATGGGCAGGAGACAACGCTCTGGGCTCAGCATTTGGAAGTTCTATACACACGCTGGTATCTGTTGAGGGTCTCTTGCTCCTCTG
+
ffffffffffffffffffffffffffffffffffffffffffffffffffffffffffffffffffffffffffffffffffffffffffffffffffffffffffffffffffffffffffffffffffffffffffffffffffffff
@cB01~tA01_GU182351.1_66134_65946_1_0_0_0_0:0:0_0:0:0_2de/2
ATAGATAACAGATGATTGATGGATAGATAGACAAGTGATAGATACATAGATGATATATAGATATAGATGACAAGTAGAGAATTTGTAGATAGGCACCGAATAGATAAATAGATAGATCAACAGATAATAGATAGAAATATGCAGAAAGTT
+
ffffffffffffffffffffffffffffffffffffffffffffffffffffffffffffffffffffffffffffffffffffffffffffffffffffffffffffffffffffffffffffffffffffffffffffffffffffff
@cB01~tA01_GU182351.1_177625_177737_0_1_0_0_0:0:0_0:0:0_2df/2
CTGTCCATGCTTCTCCCCATCATCGGCAGGAAGCTCCTCAGCTATGGCTCTAGGATCATAAGACATGGGACAGACACGGGTTTTCCTCACCTGTGACAGAAACAAGCAGTGGGTCACTTGAGTTTGACCACACGCAGGGCAGGGCACGGA
+
ffffffffffffffffffffffffffffffffffffffffffffffffffffffffffffffffffffffffffffffffffffffffffffffffffffffffffffffffffffffffffffffffffffffffffffffffffffff
@rand_0_0_0_0_1_1_0:0:0_0:0:0_2e0/2
AGTGCAGGTCTAAGTACGGAGTCGAGGGCTGAACTAACTCTGCATGCGACCGTTCGGTGCCATTCTAGCTGCGGATGGGCAACTCACAGGACCACCGTCGTGTACAAAGCATTCCGACGCTATGATGCACGCCCGGTGGCACACGCGATG
+
ffffffffffffffffffffffffffffffffffffffffffffffffffffffffffffffffffffffffffffffffffffffffffffffffffffffffffffffffffffffffffffffffffffffffffffffffffffff
@cB01~tA01_GU182351.1_44873_45119_0_1_0_0_0:0:0_0:0:0_2e1/2
AGGAGGAACGTCTCAGAACACCCTGGGCTGTCTTCCTGTTCTTCCTGGAGGACGTCATGCAGTGCTTTAGCTGAGTGCTTCCTGTGGCTCCAGGGTACAAAACCCAGGCTGGGCTGCTTTCTGGCTTCCCGCAGCTACACTGCAAATGGG
+
ffffffffffffffffffffffffffffffffffffffffffffffffffffffffffffffffffffffffffffffffffffffffffffffffffffffffffffffffffffffffffffffffffffffffffffffffffffff
@cB01~tA01_GU182351.1_120796_120977_0_1_0_0_0:0:0_0:0:0_2e2/2
CGACTCCCTCACTTACATAGTTTGTGTTCAAATGTCAACAAATAAAACATAAAAAGAAATCAATCTTTTCATAGACCCTTTATCTAAAATAGAATAGTAGGTGCCATGACATTTCATCCTTTCATCTTGAATTATTTACTTTTCTACATG
+
ffffffffffffffffffffffffffffffffffffffffffffffffffffffffffffffffffffffffffffffffffffffffffffffffffffffffffffffffffffffffffffffffffffffffffffffffffffff
@cB01~tA01_GU182351.1_144705_144542_1_0_0_0_0:0:0_0:0:0_2e3/2
GGGCGCAGGATGGCAGACAGGGCACCTCCAAACCCTCCTTCATGGCCTGCATGGAGGCCTCCGATCAGGGCTCCAGGCACCCAGGCAGATGGAGAAAGCGGTCAGGACAGACCCAGAGAAGGGGAGACTGGGCTTAGTTTGGGGAGATCA
+
ffffffffffffffffffffffffffffffffffffffffffffffffffffffffffffffffffffffffffffffffffffffffffffffffffffffffffffffffffffffffffffffffffffffffffffffffffffff
@cB01~tA01_GU182351.1_176992_176938_1_0_0_0_0:0:0_0:0:0_2e4/2
GATGATGAAGATAGATAGAAGACACATATATAAATATATAGATACATAGATGATACATAGAGACTGACAGGCAGACAGAGAGGTAATAGAGAGAGAGAGAGATGATACATAGATACAGATAATACATAGATGATTGATGGATAGACAGAT
+
ffffffffffffffffffffffffffffffffffffffffffffffffffffffffffffffffffffffffffffffffffffffffffffffffffffffffffffffffffffffffffffffffffffffffffffffffffffff
@cB01~tA01_GU182351.1_7578_7704_0_1_0_0_0:0:0_0:0:0_2e5/2
GACCACGCGTGGGGCAGGGCACGGAAAGAGCCGAAGCATCTGTAGTTCCCTCCGTGGGTCACAGGGCCCAGAGGGAAGTTGGCCTGGAATGTTCCATTGACCCTCAGCACCGCAGTGAGCCTAAGTTCACCGGCCTCTGCCTCCCTGGAT
+
ffffffffffffffffffffffffffffffffffffffffffffffffffffffffffffffffffffffffffffffffffffffffffffffffffffffffffffffffffffffffffffffffffffffffffffffffffffff
@cB01~tA01_GU182351.1_125788_125926_0_1_0_0_0:0:0_0:0:0_2e6/2
GCTTCTTCTACGTCATATGAGGTTCAAGTGGTGAATCAGTCAAGGGAGGAATGAGGGTTTCTGAAAACTGCAGACTAGACTTGTCACTTCACATCATGCGCAACGGCCAGGCTCAAAACACATCTCAGACTCACTTACCCCTGCACGGGA
+
ffffffffffffffffffffffffffffffffffffffffffffffffffffffffffffffffffffffffffffffffffffffffffffffffffffffffffffffffffffffffffffffffffffffffffffffffffffff
@cB01~tA01_GU182351.1_16619_16456_1_0_0_0_1:0:0_0:0:0_2e7/2
GTCAATTCTAGTGAGAACAATTTCCAGGAAGCCATGTTCCGCTCTTGAGCGAGCACCCACTGGGCCTCATGCAAGGTAGAAAGAGCCTGCGTACGTCACCCTCCCATGATGTGGTCAACATGTAAACTGCATGGGCAGGGCGCCAAATAA
+
ffffffffffffffffffffffffffffffffffffffffffffffffffffffffffffffffffffffffffffffffffffffffffffffffffffffffffffffffffffffffffffffffffffffffffffffffffffff
@cB01~tA01_GU182351.1_147788_147577_1_0_0_0_1:0:0_0:0:0_2e8/2
TCTAGGAAACCCTTCAAGTAGTTGGCCTTCACCCACAGAACCAAGCTCCAAATCTGGTGAGTAAAGGACCCCTCTTATCTCTGCTTTTGGAAACCTGGGGAGGTGGAAGCCTTGGATGCAAGTGTTGGCTCAAACCTCCCAGCTCTTTGA
+
ffffffffffffffffffffffffffffffffffffffffffffffffffffffffffffffffffffffffffffffffffffffffffffffffffffffffffffffffffffffffffffffffffffffffffffffffffffff
@cB01~tA01_GU182351.1_65259_65153_1_0_0_0_1:0:0_1:0:0_2e9/2
CCAGAGAGAGGTGTCCCTCCATGCTGACTTTGCTCAGAGACCTGGCACAGATTACAAGTTTCATTTCTGTTTTACCTCCACAAAGTGTTCTCTACCAGGAGAACCCAAGGACACACATATTTCTGACCTGAGTTGGGCCCTGTGGCCTCA
+
ffffffffffffffffffffffffffffffffffffffffffffffffffffffffffffffffffffffffffffffffffffffffffffffffffffffffffffffffffffffffffffffffffffffffffffffffffffff
@cB01~tA01_GU182351.1_92172_92072_1_0_0_0_0:0:0_0:0:0_2ea/2
CAATAGAAATACATGAAAAGTCTTTCATGTTAGCACAGATTTTAGGCATCTCGTGTTCGGGAGGTTGGATCTCAGACGTGTTTTGAGTTGGTCATAGTGAAGGACACTAGGTGTCAAATTCTAGCGAGAACAATTTCCAGGAAGCCGTGT
+
ffffffffffffffffffffffffffffffffffffffffffffffffffffffffffffffffffffffffffffffffffffffffffffffffffffffffffffffffffffffffffffffffffffffffffffffffffffff
@cB01~tA01_GU182351.1_9522_9738_0_1_0_0_0:0:0_0:0:0_2eb/2
GACCAGCCTTTGTGGGCTTTGAGGAAGGAGGAAGGAGGAAGGGGACCAGGGGCCCAGGAACGTGGGAGCCTCTAGGAGCTGGGAAACGTTAAGGAGCAGATTCTTGCTTGGAACCTTAAAAAGAAATCCAGCCTTACTGTCCCTTTGATA
+
ffffffffffffffffffffffffffffffffffffffffffffffffffffffffffffffffffffffffffffffffffffffffffffffffffffffffffffffffffffffffffffffffffffffffffffffffffffff
@cB01~tA01_GU182351.1_23696_23617_1_0_0_0_0:0:0_0:0:0_2ec/2
GCTGTACTAATTTACACTCCTCCCAACAGGGTACCAGGGTTCTCCTTTCTCTACCACCTTGCCAGCATTTCTTTTGCCTGTCTTGCAGCTAAAAGCCATTTTATTTTATTTCATTTTATTTTGAATGGAGTTTTGCTCTTCTCACCCAGG
+
ffffffffffffffffffffffffffffffffffffffffffffffffffffffffffffffffffffffffffffffffffffffffffffffffffffffffffffffffffffffffffffffffffffffffffffffffffffff
@cB01~tA01_GU182351.1_14594_14806_0_1_0_0_0:0:0_0:0:0_2ed/2
CACCATCCTTGGAACCTCCTATGTGCTGCATCTTTGGATGGAAACTGGAGTCTCAGAGACAATTCAGGCTCCACCCTGCTTCCAGAAGCTCAGAGTCCAGGGGTGAGAACCCAGCGGAGAACAGATGGGGTTATGTGGACGTGGTAATGA
+
ffffffffffffffffffffffffffffffffffffffffffffffffffffffffffffffffffffffffffffffffffffffffffffffffffffffffffffffffffffffffffffffffffffffffffffffffffffff
@cB01~tA01_GU182351.1_31112_30980_1_0_0_0_0:0:0_1:0:0_2ee/2
CCGGTGTTATCATTGCCATGTCCACATAACCCCATCTGTTCTCCATTGGGTTCTCAGCCCTGGACTCTGAGCTTCTGGAAGCAGAATGGAGCCTGAATTGTCTCTGAGACTCCAATTTCCATCCAAAGATACAGCACATAGGAGGCTCCA
+
ffffffffffffffffffffffffffffffffffffffffffffffffffffffffffffffffffffffffffffffffffffffffffffffffffffffffffffffffffffffffffffffffffffffffffffffffffffff
@cB01~tA01_GU182351.1_3912_3735_1_0_0_0_0:0:0_0:0:0_2ef/2
CCAGCGTTTCCATGACGGTAGGGGCTGCAATGTGGCTGCTGTCATTCTACCTAAGAGGTGGGGGAACCACAGTCATGACCCTGACATTCCAGATCTTCTAATAGGGGCTCAGTTGTTTATTATGGTTCATGCATTAGCTGATCATGCCCT
+
ffffffffffffffffffffffffffffffffffffffffffffffffffffffffffffffffffffffffffffffffffffffffffffffffffffffffffffffffffffffffffffffffffffffffffffffffffffff
@cB01~tA01_GU182351.1_124534_124649_0_1_0_0_0:0:0_0:0:0_2f0/2
CAACATAGTACTTGAAGTCCTAGACAGAGCCATCAGGAAAGAGAAAGAATTATAAGGCATCCAAGTAAGAAGAGAGTAGCAGAGAGAGGTAGTCAAATTACCTCTGTTTGAAGATGAGATAATTTCTATACCTAGAAACCCCATAGTCTC
+
ffffffffffffffffffffffffffffffffffffffffffffffffffffffffffffffffffffffffffffffffffffffffffffffffffffffffffffffffffffffffffffffffffffffffffffffffffffff
@cB01~tA01_GU182351.1_62300_62149_1_0_0_0_0:0:0_0:0:0_2f1/2
AAGTCCTTCTCCAAACCTTAAGGTGTCATCTCCCCACATAAGAGGATTTTCCTGAAACGGGAGGGAAGTCCTGTCGGGGAGTCTCTCTTAAACTAGAAAGAGGGGACCCTGGGGTGCTTGGCCCACAGTTCCGACCTCGCCTCCCCAGCC
+
ffffffffffffffffffffffffffffffffffffffffffffffffffffffffffffffffffffffffffffffffffffffffffffffffffffffffffffffffffffffffffffffffffffffffffffffffffffff
@cB01~tA01_GU182351.1_95133_95261_0_1_0_0_0:0:0_0:0:0_2f2/2
GCCAGCTTCCATAGCCTGGCTCCTGGTGCTGGTTGGAGGAGTATCAACCGCTCCCTATGTGGATGGAGCCTGGTGGTGGCATCATCATCCGAGCCTTGCTGATCTCAGTGTAGCCAACCTTCTCCTTGTTTGGTTTCTTTAATTAATTAA
+
ffffffffffffffffffffffffffffffffffffffffffffffffffffffffffffffffffffffffffffffffffffffffffffffffffffffffffffffffffffffffffffffffffffffffffffffffffffff
@cB01~tA01_GU182351.1_30264_29994_1_0_0_0_0:0:0_1:0:0_2f3/2
TGTCTGAGTCTGCTGTTGGCAACTGAGGGACCTCAGGCACCTATGGCCTCCCCCTGTTTGTTGGTATCTGCTTATGAAATGAGGACCCAGAAGTGCCCGCCGAGCTCTTTTGTTGACTTCCGTCTTCTACAGATGCTGCTGTAATGGACC
+
ffffffffffffffffffffffffffffffffffffffffffffffffffffffffffffffffffffffffffffffffffffffffffffffffffffffffffffffffffffffffffffffffffffffffffffffffffffff
@cB01~tA01_GU182351.1_175330_175392_0_1_0_0_0:0:0_0:0:0_2f4/2
GAGGTCTGTCTCTCTCCTCCCTCTCTGTGTCTCCGTGTCTTTTCTGTGCCCATATCCCCTGGTGCAGGTCCCTCCATTTGTCTTCCTCCCTCTTCTCTGTCCCTCTGTCTCCAGTAGCCCCTGACTCCCTTCCCACTGTGAAGAGAGCCT
+
ffffffffffffffffffffffffffffffffffffffffffffffffffffffffffffffffffffffffffffffffffffffffffffffffffffffffffffffffffffffffffffffffffffffffffffffffffffff
@cB01~tA01_GU182351.1_155770_155903_0_1_0_0_0:0:0_0:0:0_2f5/2
TCTCCACTCCAGGCCCAGATCTCCACTCCAGGCCCAGATCTCCACTCCAGGCCCAGATCTCCACCTCCAGGCCCCTATCTCCACTCTAGTCCCATATCTCCACTCCAGGCCCATATCTCCACCTCAAGGCCCATAACTTCACTCCAGGCC
+
ffffffffffffffffffffffffffffffffffffffffffffffffffffffffffffffffffffffffffffffffffffffffffffffffffffffffffffffffffffffffffffffffffffffffffffffffffffff
@cB01~tA01_GU182351.1_59051_59216_0_1_0_0_0:0:0_1:0:0_2f6/2
TACATGAAATGGCACAGCATTTGCATAGAACCCATGCACATCCTCCTGTGTACATGAAATCATCTCTAGATTACTTATAATTCCTGATATGGCCTACACACTGCTTCATTTGTGTCCCTTCAACATAGTTTTGCTTTTTGAAAGTTTGTG
+
ffffffffffffffffffffffffffffffffffffffffffffffffffffffffffffffffffffffffffffffffffffffffffffffffffffffffffffffffffffffffffffffffffffffffffffffffffffff
@cB01~tA01_GU182351.1_10446_10537_0_1_0_0_0:0:0_0:0:0_2f7/2
AGCATTATCTATTACTTATTTTAAATCCTGGCTGGGCGCAGTAGCTCTCGCCTGTAATCTTTGCACTTAGGGACGCTAAGGCGGTGGGATCACTTGAGATTGGGAGTTTGAGACAGCCTGCACAACATGGTGAAACCTCATTTCTACTAA
+
ffffffffffffffffffffffffffffffffffffffffffffffffffffffffffffffffffffffffffffffffffffffffffffffffffffffffffffffffffffffffffffffffffffffffffffffffffffff
@cB01~tA01_GU182351.1_40256_40018_1_0_0_0_0:0:0_0:0:0_2f8/2
GGTTCTCCTTTCTCTACCACTTTGGCAGGATTTCCTTTGCCTGTCTTGCAGCTAAAAGCCATTTTACTTTATTTCATTTTATTTTGAGATGGAGTTTCGCTCTTGTCACCCAGGCTGGAGTGCAGTGGTGCGATCTCGGCTCACCACAAC
+
ffffffffffffffffffffffffffffffffffffffffffffffffffffffffffffffffffffffffffffffffffffffffffffffffffffffffffffffffffffffffffffffffffffffffffffffffffffff
@cB01~tA01_GU182351.1_86800_86462_1_0_0_0_1:0:0_0:0:0_2f9/2
TGAACCAAGCTCCGAAACCGGTGAGTACAGAACCCTCTTATATCCGCTTTTGGAAACCTGGGGAGGTGGAAACCTTGGATTCAGGCGTTGACTCAGCATCTCACAGCTCTGACATTGTACGCCTGTCTTCTACCATCTCCGAACTCCAGA
+
ffffffffffffffffffffffffffffffffffffffffffffffffffffffffffffffffffffffffffffffffffffffffffffffffffffffffffffffffffffffffffffffffffffffffffffffffffffff
@cB01~tA01_GU182351.1_82106_82231_0_1_0_0_1:0:0_1:0:0_2fa/2
TATCTTTAACCTATTATCTATCATCTACCTATTTATCATCTATCTATTTCTATCCATCTATCATCTGTCTTGCTCTGCCTCTCGGTCTCTCTAGTTCTCTTTGGAATCTCTGCAATTCATCCCCACATCTCCATCTTTCTATGTCCTTGT
+
ffffffffffffffffffffffffffffffffffffffffffffffffffffffffffffffffffffffffffffffffffffffffffffffffffffffffffffffffffffffffffffffffffffffffffffffffffffff
@cB01~tA01_GU182351.1_64311_64176_1_0_0_0_1:0:0_0:0:0_2fb/2
ACTGGTGCCTGCCTTACTGTTCAGTTCATACCTCCTGCCAAGGATTCCAATTCGTCCAAAAGAGATTGAACCAGGCTGCTAAGAGCCTGGATGTGCAGCCTATCCTGGTTCCTCTTCCACCCCCACATAGACAGCAGGAAAGACATTAGT
+
ffffffffffffffffffffffffffffffffffffffffffffffffffffffffffffffffffffffffffffffffffffffffffffffffffffffffffffffffffffffffffffffffffffffffffffffffffffff
@cB01~tA01_GU182351.1_31799_31936_0_1_0_0_0:0:0_0:0:0_2fc/2
GTGGAATAGAATATTTTCTCAACAAATAACACAGGACCATAGGGTTACACGTAGGAAAAAATAAATCTAAACTTATCCTCACACTATAAAAACACTTCTTATTTTTTATCTTGTTGTTGTAAATTTTTTATGCTTTATTTTTAAGATTGA
+
ffffffffffffffffffffffffffffffffffffffffffffffffffffffffffffffffffffffffffffffffffffffffffffffffffffffffffffffffffffffffffffffffffffffffffffffffffffff
@cB01~tA01_GU182351.1_68244_68176_1_0_0_0_0:0:0_0:0:0_2fd/2
CCACACCCAACCTCTTTTTAGTTCTTTAAAGGACTTCCATACTTTTCTCCGTAATCGCTGTACTAATTTACACTCCTCCCAACAGGGTACCAGGGTTCTCCTTTCTCTAGCACTTTGCCAGCATTTCTTTTGCCTGTCTTGCAGCTAAAA
+
ffffffffffffffffffffffffffffffffffffffffffffffffffffffffffffffffffffffffffffffffffffffffffffffffffffffffffffffffffffffffffffffffffffffffffffffffffffff
@cB01~tA01_GU182351.1_72830_72740_1_0_0_0_0:0:0_0:0:0_2fe/2
CAGATAGACCATGGGGAGGTAAATTCTAATACTCCTTGGAGTGAGTCCAGATCTTGGAATCAGAGATCAGCGTCAGCACTAGCTCCTGCTCCCCTTTCCTACTAATTCACAGGAGGACAGGTGGTATTGAAGCAATAGATGGCCGAGGGG
+
ffffffffffffffffffffffffffffffffffffffffffffffffffffffffffffffffffffffffffffffffffffffffffffffffffffffffffffffffffffffffffffffffffffffffffffffffffffff
@cB01~tA01_GU182351.1_17230_17418_0_1_0_0_0:0:0_0:0:0_2ff/2
ATGTGGGGAGATGACAACCGAAGGTTTGGAGAAGGACTCACCCTCATGTGGCCAGGCCCCCTGCAGCAAGAAGAACCCTGGAAAGAAAGATCATGATGGACCATCCATCTGCAGGCAAACCAGGACTCCCTTGCTGCCCCCACTGGGCTG
+
ffffffffffffffffffffffffffffffffffffffffffffffffffffffffffffffffffffffffffffffffffffffffffffffffffffffffffffffffffffffffffffffffffffffffffffffffffffff
@cB01~tA01_GU182351.1_86823_86581_1_0_0_0_0:0:0_0:0:0_300/2
CGCCTGTCTTCTACCATCTCCGAACTCCAGATACTCCAACAGCGAAAGGGATCTGGACCCAAAACAGGGCTGAGTGAAATCTCTTAATCTCTCATTTTATGGAGCTGAGATCTCCTACAAGCTAGAAAAATGATTGGCAATCTGACATCC
+
ffffffffffffffffffffffffffffffffffffffffffffffffffffffffffffffffffffffffffffffffffffffffffffffffffffffffffffffffffffffffffffffffffffffffffffffffffffff
@cB01~tA01_GU182351.1_142379_142496_0_1_0_0_0:0:0_0:0:0_301/2
GACCACCTGGGGGTTCCAAGTCCTGGATCATTCACTCTGTGTCCCAGTGACAATGAGAACAATGTCTAGACACTCTCACCTGTGACCACGATGTCCAGGGGATCACTGGGAGCTGACAACTGATAGGGGGTGTGAGTAACAGAACCGTAG
+
ffffffffffffffffffffffffffffffffffffffffffffffffffffffffffffffffffffffffffffffffffffffffffffffffffffffffffffffffffffffffffffffffffffffffffffffffffffff
@cB01~tA01_GU182351.1_159687_159871_0_1_0_0_0:0:0_0:0:0_302/2
TAACTCCCTGTATGGCCCCTGTGTTTGTCCTCTGTTATGACACCTGGTCTGTACTTGTGTCTCTTGTTTCTCTGTCTCTGTTGGCACAGACCTCACCAAGTCAGTCTCTCTCCATAAGAATACCAAGCTCATCTTCCTTACAACCACCTG
+
ffffffffffffffffffffffffffffffffffffffffffffffffffffffffffffffffffffffffffffffffffffffffffffffffffffffffffffffffffffffffffffffffffffffffffffffffffffff
@cB01~tA01_GU182351.1_147155_147203_0_1_0_0_0:0:0_2:0:0_303/2
GAGCTGTAGTAAGCAAAACAGCATGACATTGGCATAAAGAAAGGCACATAAAAAATGAAACAGAATGGAGAACACAGATATAATCCATGCATTTACATCCAATGGCTTTTTGTGTGTGTATGTGTGATAGAATCTTGCTCTGTCTTGCAG
+
ffffffffffffffffffffffffffffffffffffffffffffffffffffffffffffffffffffffffffffffffffffffffffffffffffffffffffffffffffffffffffffffffffffffffffffffffffffff
@cB01~tA01_GU182351.1_30062_29865_1_0_0_0_0:0:0_0:0:0_304/2
CTCACGTCCCCTGCAGCCACTCACATCCAGGAGAAGGTTCCATGACAGGCAGAAAGTGGGAGATAGAATCAATGGGATGGGAACTCAGAGCTATTCATGGGATGGGTCCTTGAACTCAGAGAGATAGAATGTCTGAGTCTGCTGTTGGCA
+
ffffffffffffffffffffffffffffffffffffffffffffffffffffffffffffffffffffffffffffffffffffffffffffffffffffffffffffffffffffffffffffffffffffffffffffffffffffff
@cB01~tA01_GU182351.1_125499_125311_1_0_0_0_0:0:0_0:0:0_305/2
TTTTAAAAATTATGAGTTTTACAAATTTAAAATGCATAGTGAAAAAGTTCTTACAAACTCCAGAAAGGTAGGTGTAAATAAGAGACATTTGTAAGAATGACAGCACATTAAATGTGTAGATTTCAACCTTCAGTTATTGCAATATTCCAG
+
ffffffffffffffffffffffffffffffffffffffffffffffffffffffffffffffffffffffffffffffffffffffffffffffffffffffffffffffffffffffffffffffffffffffffffffffffffffff
@cB01~tA01_GU182351.1_19873_19696_1_0_0_0_0:0:0_0:0:0_306/2
AGTGTGAAATAGATACAACACCCCAAGAGATGAGGCTAAGCCCAGTGGGAAGGGAATCAGAGGCTACTAGAGACAGAGGGACAGAGAAGAGGGAGGGAGACAGATGGAAGGACCTGCACCAGGAGTTATGGGCACAGAAAAGAACATGAA
+
ffffffffffffffffffffffffffffffffffffffffffffffffffffffffffffffffffffffffffffffffffffffffffffffffffffffffffffffffffffffffffffffffffffffffffffffffffffff
@cB01~tA01_GU182351.1_118857_118689_1_0_0_0_0:0:0_0:0:0_307/2
TTTTCAGATGCTTTTCTTTATGTCTATTGAGATGATCATATGGTTTTTGTTCTGGATTCTGCTCGTTCTTCTAAGTGGATGAGACATGCCAGAAAAGCATTTAGTCAGCCATCTTGGAAACAAGCATCTCAGATGTTTTCTTTCTCTATA
+
ffffffffffffffffffffffffffffffffffffffffffffffffffffffffffffffffffffffffffffffffffffffffffffffffffffffffffffffffffffffffffffffffffffffffffffffffffffff
@cB01~tA01_GU182351.1_60040_59921_1_0_0_0_1:0:0_0:0:0_308/2
AGTAGCTGGCATTACAGGTGTCTGCCACCAGGCACGGCTAATTTTTGAATGTTTAGCAGAGACACGGTTTCACTATGTTGGCCAGGCTGCTCTCAAACTCCTCATCTCAGTTGATTCGCCCACCGCGGCTTCCCAACATGCTGGGGGAAA
+
ffffffffffffffffffffffffffffffffffffffffffffffffffffffffffffffffffffffffffffffffffffffffffffffffffffffffffffffffffffffffffffffffffffffffffffffffffffff
@cB01~tA01_GU182351.1_96470_96210_1_0_0_0_0:0:0_0:0:0_309/2
ATTGGGATGCAGAGTGAATGATCCAGGACTTGGAGGCCCAGGTGGCTGTAAGGAAGATGAGCTTGGTATTCTTATGGAGAGAGACTGACTTGGTGAGGTCTGTGCCAACAGAGACAGAGAAACAGGAGACACAAGTAGAGACCAGGTGTC
+
ffffffffffffffffffffffffffffffffffffffffffffffffffffffffffffffffffffffffffffffffffffffffffffffffffffffffffffffffffffffffffffffffffffffffffffffffffffff
@cB01~tA01_GU182351.1_86560_86783_0_1_0_0_0:0:0_0:0:0_30a/2
TCTGTTAAGGCAAAGCTCTTGCTCTGCTGAGTCAGCCAGGGTTGCTTCATGACCAACAGTAATTCATTCCTGGGCAAGTGGAACTTCTCTAAAACACCTCGCCCTCATCAAATGTTCCCTACCCTTCCCTCTCTCAAGCCCCCAGGAATT
+
ffffffffffffffffffffffffffffffffffffffffffffffffffffffffffffffffffffffffffffffffffffffffffffffffffffffffffffffffffffffffffffffffffffffffffffffffffffff
@cB01~tA01_GU182351.1_122547_122634_0_1_0_0_1:0:0_0:0:0_30b/2
TTTTGCCCAAGCCAGTGGAGTTTTCCCTTGATTTCTTTTAGTAGTTTTTTTTTTTTTTTTAAGATGGAGTCTCACTGTGTTGCCCCGGCTGGAGTGCAGTGGTGCGATCTCGGCTCACTGCAACCTCTACCTCCTGGGTTCAAGTGATTC
+
ffffffffffffffffffffffffffffffffffffffffffffffffffffffffffffffffffffffffffffffffffffffffffffffffffffffffffffffffffffffffffffffffffffffffffffffffffffff
@cB01~tA01_GU182351.1_114499_114276_1_0_0_0_0:0:0_0:0:0_30c/2
CAGAATGAAATGAATGAACGTGGAACGTTGTCATTTGGAGTGTACAGGAGGGAACGTCTCACTGAGACCTCATCAGAGAGATCACATTTAAACTCCGATCTTAGAGACAAGAGGGAGTGAGCCCTGGGGAGTGTATTGAAAGGAACTTTC
+
ffffffffffffffffffffffffffffffffffffffffffffffffffffffffffffffffffffffffffffffffffffffffffffffffffffffffffffffffffffffffffffffffffffffffffffffffffffff
@cB01~tA01_GU182351.1_94198_94083_1_0_0_0_0:0:0_0:0:0_30d/2
AATCTTCAGAGCACAGGGAGGGAGGGGTGGCTCCACATCCTCCTCTCTAAGGCGGTGCCTCCTTCTCCCCAAGGTGGTCAGGACAAGCCCTTGCTGTCTGCCTGGCCAAGCCCTGTGGTGCCTCCAGGACATGTGATTCTTCAGTGTCAT
+
ffffffffffffffffffffffffffffffffffffffffffffffffffffffffffffffffffffffffffffffffffffffffffffffffffffffffffffffffffffffffffffffffffffffffffffffffffffff
@cB01~tA01_GU182351.1_125474_125647_0_1_0_0_0:0:0_1:0:0_30e/2
GTATTAAATAAATCATCATAATTTTCCATGGTTGTATTTTTCCTGTTAAGCCAGAAACAGATAAAATGATTTAAATGCCAGTAGAAAAGACTATATAGTTATTTCGCATCATAGAATTCCACCTTATTAGCAAAAACACAATATGTCAAT
+
ffffffffffffffffffffffffffffffffffffffffffffffffffffffffffffffffffffffffffffffffffffffffffffffffffffffffffffffffffffffffffffffffffffffffffffffffffffff
@cB01~tA01_GU182351.1_176848_176646_1_0_0_0_0:0:0_2:0:0_30f/2
GCAGAGGAGTGGAGAAAATGCTGGAAGGGAGGAGAGAAAAGCCCCAAAATCAGAACACTGAGGGAGGGGCACAAAGACAGAGAAAGATAAAGATGTGGGGATGGATTGCAGAGATTCCAAATAGAACTAGAGAGACTGAGAGGCAGAGAA
+
ffffffffffffffffffffffffffffffffffffffffffffffffffffffffffffffffffffffffffffffffffffffffffffffffffffffffffffffffffffffffffffffffffffffffffffffffffffff
@cB01~tA01_GU182351.1_52827_52955_0_1_0_0_0:0:0_1:0:0_310/2
GTGCAACCTCTGCCTCCTGGGCTTACGTACTTCTCCTGCCTCAGCCTCCCATGTAGCTAGGAATACAGGTGCATGCCAGCATGCCCAGCCAATTTTTCTTGTCTGTTTAGTAAAGATGAATTTCCCTCATGTTGGCCAGGCTGATCTGGA
+
ffffffffffffffffffffffffffffffffffffffffffffffffffffffffffffffffffffffffffffffffffffffffffffffffffffffffffffffffffffffffffffffffffffffffffffffffffffff
@cB01~tA01_GU182351.1_176929_176883_1_0_0_0_0:0:0_0:0:0_311/2
TTATAGATACATAGATGATGATTGATAGATGATACATAGAGATGATGATGATGATGATGATGAAGATAGATAGAAGACACATATATAAATATATAGATACATAGATGATACATAGAGACTGACAGGCAGACAGAGAGGTAATAGAGAGAG
+
ffffffffffffffffffffffffffffffffffffffffffffffffffffffffffffffffffffffffffffffffffffffffffffffffffffffffffffffffffffffffffffffffffffffffffffffffffffff
@cB01~tA01_GU182351.1_121471_121658_0_1_0_0_0:0:0_0:0:0_312/2
GGATAGTTTGTTGTTAATGTATAGAAACTTTGTTGTTGTTGTTGTTGTTGTTGTTTTGATGATACCCATCCTAAGGGGTATGAAATGGCATCTGGTGTAGTTTTAGTTAGTATTTCCCTAATGATTCGTGATGCTGAATATCTTTTCATG
+
ffffffffffffffffffffffffffffffffffffffffffffffffffffffffffffffffffffffffffffffffffffffffffffffffffffffffffffffffffffffffffffffffffffffffffffffffffffff
@cB01~tA01_GU182351.1_138426_138315_1_0_0_0_0:0:0_1:0:0_313/2
TTGATCACTCACTTCGGCTTCCAAAGTGCTGGGGAAATTGATTTTCTATAGCATTATGTTACTGGATATTTATGTAAAATTTAAAATGAGGGAGGCAGAGAGACAGAGAGAGAGCAAACCATGAGTTGGAACTCTGGAATCTTGGGACAT
+
ffffffffffffffffffffffffffffffffffffffffffffffffffffffffffffffffffffffffffffffffffffffffffffffffffffffffffffffffffffffffffffffffffffffffffffffffffffff
@cB01~tA01_GU182351.1_171061_170815_1_0_0_0_0:0:0_0:0:0_314/2
ATCATCTTTCATAATATAAATATACAGTCGGTCCTCCATATCTGTGGGGTTTACAGGTGTTTATTGAACCAACAATAAATCAAAAATATTTTCAGAAAAAAATCCCCGAAGTTTCAAGAAGCAAAAAACTATGTTGAATCGACACAAATT
+
ffffffffffffffffffffffffffffffffffffffffffffffffffffffffffffffffffffffffffffffffffffffffffffffffffffffffffffffffffffffffffffffffffffffffffffffffffffff
@cB01~tA01_GU182351.1_43876_43667_1_0_0_0_0:0:0_0:0:0_315/2
ACACTAAATGAATGAAGTAGATGGATATAAGATAGGTTTGTGAGGTAGAATCATTGACTGGAAAGGCTTGCTGGGTTTGATTTTCCTACTTGTTTAATCCTCGCTTAATTAATTTCTTTCTGAGATTTATTCATCCTACACATAAATCAA
+
ffffffffffffffffffffffffffffffffffffffffffffffffffffffffffffffffffffffffffffffffffffffffffffffffffffffffffffffffffffffffffffffffffffffffffffffffffffff
@cB01~tA01_GU182351.1_40897_40730_1_0_0_0_0:0:0_0:0:0_316/2
TGTCTTCCTTCAGACAAATGTCCTGGAGCATTTCCCCAATATTTTCTTCTACGTGTTTCATAGGTTCAGGCCTTAGACTCACATCTTTAATCCATTTTCATTTGATTTTTGTGTATGGTGACAGGTAGAGGTGCAGTTTCATTCCTCTGC
+
ffffffffffffffffffffffffffffffffffffffffffffffffffffffffffffffffffffffffffffffffffffffffffffffffffffffffffffffffffffffffffffffffffffffffffffffffffffff
@cB01~tA01_GU182351.1_128626_128737_0_1_0_0_1:0:0_0:0:0_317/2
CACATCTGTCCATGCTTCTCTCCATCATCAGCAGGAAGCTCCTCAGCTAAGGCTCTAGGACCATAGGACATGGGACAGACATTGGCTTTCCTCACCTGTGACAGAAACAGGCAGTGGGTCACTCGGGTCTGACCACTCGTAGGGAGATCC
+
ffffffffffffffffffffffffffffffffffffffffffffffffffffffffffffffffffffffffffffffffffffffffffffffffffffffffffffffffffffffffffffffffffffffffffffffffffffff
@cB01~tA01_GU182351.1_149423_149267_1_0_0_0_1:0:0_0:0:0_318/2
AAACACGGATTGAACCCCTGAAAGATTGGCGGAAGGATTTTGCACACACAGCTGTCAGCCGTGAAGGCAGAAAGCTGAAAACAATCTGATGTGGAAGGAAGAGGCTCTGCCTGAAATGCTGGGAATGAGGTGGGGAGAATGACAAGATGA
+
ffffffffffffffffffffffffffffffffffffffffffffffffffffffffffffffffffffffffffffffffffffffffffffffffffffffffffffffffffffffffffffffffffffffffffffffffffffff
@cB01~tA01_GU182351.1_32520_32599_0_1_0_0_0:0:0_0:0:0_319/2
ACATCATGGGAGGGTGACGTACGCAGGCTCTTTCTACCTTGCATGAGGCCCAGTGGGTGCTCGCTCAAGAGCGGAACATGGCTTCCTGGAAATTGTTCTCACTAGAATTGACACCTTGCGTCCTTCACTACGACCAGACTCAAAAGACGT
+
ffffffffffffffffffffffffffffffffffffffffffffffffffffffffffffffffffffffffffffffffffffffffffffffffffffffffffffffffffffffffffffffffffffffffffffffffffffff
@cB01~tA01_GU182351.1_70039_69831_1_0_0_0_0:0:0_0:0:0_31a/2
ACCTCTCTCCTGTCTCATATTCTAGGAAACCCTTCAAATAGTTGGCCTTCACCCACTGAACCAAGCTCCAAAACCGGTGAGTACAGAACCCTCTTATATCCGCTTTTGGAAACCTGGGGAGGTGGAAACCTTGGATTCAGGCGTTGACTC
+
ffffffffffffffffffffffffffffffffffffffffffffffffffffffffffffffffffffffffffffffffffffffffffffffffffffffffffffffffffffffffffffffffffffffffffffffffffffff
@cB01~tA01_GU182351.1_101962_101858_1_0_0_0_0:0:0_1:0:0_31b/2
AGGTGACAGCAAGGCTGCCTTCCCTCTGAGGATTCCAGGCACGAATCTGCTTCTCACTTGTCCCAGCTTCTAAAAGCTCCCAGTTCCTTGGCTCCTGGTCCCCTTCCTCCTTCCTCAAAGCCCACAAAGACTGGTCACATCTCACATGGC
+
ffffffffffffffffffffffffffffffffffffffffffffffffffffffffffffffffffffffffffffffffffffffffffffffffffffffffffffffffffffffffffffffffffffffffffffffffffffff
@cB01~tA01_GU182351.1_11188_11128_1_0_0_0_0:0:0_0:0:0_31c/2
CACACTAAATGAATGAAAGATGGATATAAGCTATGCTTGTGAGGTAGAATCATTTGCAGGGAGGGCTTGCTGGGTTTGATTTTTCCTAGTAGTTTAATCCTTGTTTCATTAATTTCTTTCTGAGATGTGTTTTTTTTCTACATCTAAATC
+
ffffffffffffffffffffffffffffffffffffffffffffffffffffffffffffffffffffffffffffffffffffffffffffffffffffffffffffffffffffffffffffffffffffffffffffffffffffff
@cB01~tA01_GU182351.1_29397_29301_1_0_0_0_1:0:0_0:0:0_31d/2
CCACAATGGGGGTGAAATTTCAATGTGAGGTTTGAAGGGGTCAAACATCTCAACTAAAGTAGTTGTATCCTCAGCACGTTCTATGGTTACTATGAGAGCTATAATTGAGAAAGCAGGGGAAAGCTAGGTCTCCCGCCATTTGGGTGCTTG
+
ffffffffffffffffffffffffffffffffffffffffffffffffffffffffffffffffffffffffffffffffffffffffffffffffffffffffffffffffffffffffffffffffffffffffffffffffffffff
@cB01~tA01_GU182351.1_77700_77535_1_0_0_0_0:0:0_0:0:0_31e/2
GGCCGCCTGTCTGCACCGGCAGCACCATGTCGCTCACGGTCGTCAGCATGGCGTGTGTTGGTGAGTCCTGGAAGGGAATAGAGGAAGGGAGTGTGGGGTTGGAGATCTGGGCCCAGAGGTGGAGATATAGGCCTGGAGGTGGAGTTGTGG
+
ffffffffffffffffffffffffffffffffffffffffffffffffffffffffffffffffffffffffffffffffffffffffffffffffffffffffffffffffffffffffffffffffffffffffffffffffffffff
@cB01~tA01_GU182351.1_97260_97150_1_0_0_0_0:0:0_0:0:0_31f/2
GAGATGATGATGATGAAGACACATAGATAGATAATACATAGAGATACAGAGGCAGACATAGAGAAATCATAGAGAGAGAGAGATGATACATAGATATAGATAATAGATGATTGATGGATAGATAGACAATTGATGGATAAATAGATGATA
+
ffffffffffffffffffffffffffffffffffffffffffffffffffffffffffffffffffffffffffffffffffffffffffffffffffffffffffffffffffffffffffffffffffffffffffffffffffffff
@cB01~tA01_GU182351.1_106196_106062_1_0_0_0_0:0:0_1:0:0_320/2
TGCAGGAAACAGAACAGCGAATAGCGAGGTAGGTACTCCTCGGCCCGGGCTCGTGGCTACTGTTATTCCCAAAGAGTCCTGGAAAATGTGAGCACCCTCCCTCACTCAGCATTTCCCTCTCTCCAGGACTCTGATGAACAATACCCTCAG
+
ffffffffffffffffffffffffffffffffffffffffffffffffffffffffffffffffffffffffffffffffffffffffffffffffffffffffffffffffffffffffffffffffffffffffffffffffffffff
@cB01~tA01_GU182351.1_77460_77664_0_1_0_0_0:0:0_0:0:0_321/2
CTCCACTCCAGGCTCCTATCTCCCCTCCAGGTTCCTATCGGCACTCCAGGCCCAGATCTCCACTTCTAGGCCCATCACTCCATCTCTAGGCCCATATATCCACTCCAGGCCCAGATCTCCACTCCAGGCCCACAACTCCACCTCCAGGCC
+
ffffffffffffffffffffffffffffffffffffffffffffffffffffffffffffffffffffffffffffffffffffffffffffffffffffffffffffffffffffffffffffffffffffffffffffffffffffff
@cB01~tA01_GU182351.1_140974_140817_1_0_0_0_0:0:0_0:0:0_322/2
GAGGGGCGGCTCCACATCCTCCTCTCTAAGGCAGTGCCTCCTTCTCCCCCAGGTGGTCAGGACAAGCCCTTCCTGTCTGCCTGGCCCAGCGCTGTGGTGCCTCGAGGAGGACACGTGACTCTTCGGTGTCACTATCGTCATAGGTTTAAC
+
ffffffffffffffffffffffffffffffffffffffffffffffffffffffffffffffffffffffffffffffffffffffffffffffffffffffffffffffffffffffffffffffffffffffffffffffffffffff
@cB01~tA01_GU182351.1_164728_164396_1_0_0_0_0:0:0_1:0:0_323/2
GCACCTCTGCACTCCAGCCTGGGTGACAGAGCGAGACTCCATCTCAAAAGAAAAAATAAAAAAAATTGGATGTAAATGCATGGATTAGATCTGTGTTCTTCATTCTGCTCCGTTGTTCTATGTGCCTTTCTTCATGCCAACATCATGCTG
+
ffffffffffffffffffffffffffffffffffffffffffffffffffffffffffffffffffffffffffffffffffffffffffffffffffffffffffffffffffffffffffffffffffffffffffffffffffffff
@cB01~tA01_GU182351.1_149821_149968_0_1_0_0_0:0:0_2:0:0_324/2
ACTCACTGCAACCTCCACCTCCTGGGTTGAAGTCATTCTCCAGCTTCAGCCTCCAGAGCAGGAGCTGGGATTACAGGGATGCACCACCATGCTCGACTAATTTTTGTATTTTTAGGAGAGATAGGGTTTCACCATGTAGAGATAGGGTTT
+
ffffffffffffffffffffffffffffffffffffffffffffffffffffffffffffffffffffffffffffffffffffffffffffffffffffffffffffffffffffffffffffffffffffffffffffffffffffff
@cB01~tA01_GU182351.1_31836_31662_1_0_0_0_0:0:0_1:0:0_325/2
CCACCATGCACAGATAAATTTTTTTGTGTGTGTATTTTTAGTAGAGACGGGGTTTCGGAATGTTGGACCAGCTGGTCTTGAACTCCTGACCTTGTGATCTACCCAGCTCAGCCTCCCAAAGTGCTGGGATTACGGGCGTGAGCCACGGTG
+
ffffffffffffffffffffffffffffffffffffffffffffffffffffffffffffffffffffffffffffffffffffffffffffffffffffffffffffffffffffffffffffffffffffffffffffffffffffff
@cB01~tA01_GU182351.1_15723_15543_1_0_0_0_0:0:0_1:0:0_326/2
GTTGGACCAGCTGGTCTTGAACTCCTGACCTTGTGATCTACCCAGCTCAGCCTCCCAAAGTGCTGGGATTACGGGCGTGAGCCACGGTGCCCAGCTTCAGTATGCCATTTCATGCAAGGGGCTTGAGCATCTGCAGATTTTGGTATCTGA
+
ffffffffffffffffffffffffffffffffffffffffffffffffffffffffffffffffffffffffffffffffffffffffffffffffffffffffffffffffffffffffffffffffffffffffffffffffffffff
@cB01~tA01_GU182351.1_63522_63671_0_1_0_0_0:0:0_0:0:0_327/2
TATCCTTGTGTCCTTTCTTAACTTTTCCTCGAGCTGGGTTCCGGTGTTGGTTTCCTGTTGCTGCTGTAGAAAATTATCAGCAGCATGGCAGCAGGAGAGAGCACACTGACCCCTTCCATTTTTGGAGGCAGAAGTCGGGCCCTGTTTTTC
+
ffffffffffffffffffffffffffffffffffffffffffffffffffffffffffffffffffffffffffffffffffffffffffffffffffffffffffffffffffffffffffffffffffffffffffffffffffffff
@cB01~tA01_GU182351.1_145108_145007_1_0_0_0_0:0:0_0:0:0_328/2
CATCTTTACTAAACAGACAAGAAAAATTAGCCGAGCATGCTGGCATGCACCTGTAGTCCTAGCTACTTGGGAGGCTGAGGCAGGAGAAGCACTTAAAGCCAGGAGGCAGAGGTTGCACTGAGCCGAGATCATGCCACTGCACTGCAGCCT
+
ffffffffffffffffffffffffffffffffffffffffffffffffffffffffffffffffffffffffffffffffffffffffffffffffffffffffffffffffffffffffffffffffffffffffffffffffffffff
@cB01~tA01_GU182351.1_97648_97773_0_1_0_0_0:0:0_0:0:0_329/2
GGTCCCTCCATGGGTGGCAGGGCCCAGAGGAAAGTTGGCCTGGAATGTTCCGTTGACCTTGGTCCCTGCAGGGAGCCTACGTTCATGGGCCTCCCCTTCCCTGGATAGATGGTACATGTCATAGGAGCTCCGGGAGCTGCAGGACAAGGT
+
ffffffffffffffffffffffffffffffffffffffffffffffffffffffffffffffffffffffffffffffffffffffffffffffffffffffffffffffffffffffffffffffffffffffffffffffffffffff
@cB01~tA01_GU182351.1_157998_158170_0_1_0_0_0:0:0_0:0:0_32a/2
CAAGGTCAACTCATCAACAACCTGAGCTCCATCTTCCCCTTCAGTCCCTTCCCCTATAACATAAATAGTCACAGACTCCAGGGATTAGAATGCAGTCATCATTGGGGACACTTATTCTTCCCACCACAGCACCCATTTCCCTGTATTCAA
+
ffffffffffffffffffffffffffffffffffffffffffffffffffffffffffffffffffffffffffffffffffffffffffffffffffffffffffffffffffffffffffffffffffffffffffffffffffffff
@cB01~tA01_GU182351.1_68797_68945_0_1_0_0_0:0:0_0:0:0_32b/2
ATACACAAAAATCAAATGAAAATGGATTAAAGATGTGAGTCTAAGGCCTGAACCTATGAAACACGTAGAAGAAATATTGGGGAAATGCTCCAGGACGTTTGTCTGAAGGAAGACATTTTGTTTTAAACCTTGAAAACACAAGTAATCGAA
+
ffffffffffffffffffffffffffffffffffffffffffffffffffffffffffffffffffffffffffffffffffffffffffffffffffffffffffffffffffffffffffffffffffffffffffffffffffffff
@cB01~tA01_GU182351.1_16299_16168_1_0_0_0_0:0:0_0:0:0_32c/2
CTCACTGCAACCTCCGCCTCCCAGGTTCAAGCTATTCTGATGCCTCTGGTTTAGTACTAGAAACTCAAGCAGGAAAATTAGAATGGCTTCTTGTCACAATTACTCTGATAATGTTAATAATACCTGTTAGACATTTTGCACATTACATAT
+
ffffffffffffffffffffffffffffffffffffffffffffffffffffffffffffffffffffffffffffffffffffffffffffffffffffffffffffffffffffffffffffffffffffffffffffffffffffff
@cB01~tA01_GU182351.1_164102_164225_0_1_0_0_0:0:0_0:0:0_32d/2
CAGCCTCCTGGGTTCAATCAATTCTCTTGCCTCAAACTCCTGAGTAGTAGTATTACAGGTGCTGACCACCATGCTCAGCTAATTTTTATATTTTTAGTGGAGACGATGTTTCATCACGTCGGCCAGAGTAATCTTGTACTCCTGTCCTCA
+
ffffffffffffffffffffffffffffffffffffffffffffffffffffffffffffffffffffffffffffffffffffffffffffffffffffffffffffffffffffffffffffffffffffffffffffffffffffff
@cB01~tA01_GU182351.1_74337_74512_0_1_0_0_0:0:0_1:0:0_32e/2
CAGGGGGAGGCCATAGGTGCCTGAGGTCCCTCAGTTGCCAACAGCAGACTCAGACATTCTATCTCTCTGAGCTAAAGGACCCATCCCATGAATAGCTCTGAGTTCCCATCCCATTGATTCTATCTCCCACTTTCTGCCTGTCATGGAACC
+
ffffffffffffffffffffffffffffffffffffffffffffffffffffffffffffffffffffffffffffffffffffffffffffffffffffffffffffffffffffffffffffffffffffffffffffffffffffff
@cB01~tA01_GU182351.1_136350_136184_1_0_0_0_0:0:0_0:0:0_32f/2
AAATGAGGACCCAGAAGTGCCCTCCCAGCTGTTTTGATTGCTTCCGTCTCCTACAGATGCTGCTGTAATGAACCAAGAGCCTGCGGGACACAGAACAGTGAACAGGGAGGTAGGTCCTCCTAGCCCAGCCTCATGGATACAGTCTTATTC
+
ffffffffffffffffffffffffffffffffffffffffffffffffffffffffffffffffffffffffffffffffffffffffffffffffffffffffffffffffffffffffffffffffffffffffffffffffffffff
@cB01~tA01_GU182351.1_56414_56545_0_1_0_0_0:0:0_0:0:0_330/2
ACATATCTTATACCCATCTACTTCATTCATTTAGTGTCTAAATCAGCACCACATTTCACCAGTGGGGCGGGAATTGCCTTTTCCACGGTCTCCTAGATTCCAGTTACGCACTTGGGCGTCCCTTATTTTCATGTCAGTCATATTAATCAT
+
ffffffffffffffffffffffffffffffffffffffffffffffffffffffffffffffffffffffffffffffffffffffffffffffffffffffffffffffffffffffffffffffffffffffffffffffffffffff
@cB01~tA01_GU182351.1_84913_85042_0_1_0_0_0:0:0_0:0:0_331/2
CACGTCTGTCATCCTAGAACTTTGAGAGCCTGAGGTGGGTGAATCTCATAAGGTCGGGAGTTTGAGACCAGTCTGACCCACATGGAGAAACACTGTCTCTACTAAAAATACAAAAATTAGTCGGGCGTGGTGGCGTGTGCCTGTAATTCC
+
ffffffffffffffffffffffffffffffffffffffffffffffffffffffffffffffffffffffffffffffffffffffffffffffffffffffffffffffffffffffffffffffffffffffffffffffffffffff
@cB01~tA01_GU182351.1_124140_124064_1_0_0_0_0:0:0_0:0:0_332/2
TCTATTGTATGTCTTGGTGACTCCAGTTAATAGCAACATATGGTGTATTGAACATTACTAAGAGATTAGATTTTACATGTTCTCACCACACACACAAAACATACAAGTATGTGAAAAAATAAATATGATAAAGAGGTTGTTTCATCCATT
+
ffffffffffffffffffffffffffffffffffffffffffffffffffffffffffffffffffffffffffffffffffffffffffffffffffffffffffffffffffffffffffffffffffffffffffffffffffffff
@cB01~tA01_GU182351.1_97777_97886_0_1_0_0_0:0:0_0:0:0_333/2
CATAGGACATGGGACAGCCATGGGCTTTCCTCACCTGTGACAGAAACAAGCAGTGGGTCACTTGACTTTGACCACTCGTATGGAGAGTCACGGAAAGAGCCGAAGCATCTGTAGGTCCCTCCATGGGTGGCAGGGCCCAGAGGAAAGTTG
+
ffffffffffffffffffffffffffffffffffffffffffffffffffffffffffffffffffffffffffffffffffffffffffffffffffffffffffffffffffffffffffffffffffffffffffffffffffffff
@cB01~tA01_GU182351.1_37868_37607_1_0_0_0_0:0:0_0:0:0_334/2
ACATATAAATAACAGATGATTGATGGATAGATAGACAACTGATAGATACATAGATGATATATAGATATAGATGACAGGTAGAGAATTTGTAGATAGGCACCGAATAGATAAATAGATAGATCGACAGATAATAGATAGAAATATGCAGAA
+
ffffffffffffffffffffffffffffffffffffffffffffffffffffffffffffffffffffffffffffffffffffffffffffffffffffffffffffffffffffffffffffffffffffffffffffffffffffff
@rand_0_0_0_0_1_1_0:0:0_0:0:0_335/2
TCCCCGAACAGGAGGAATTTCGAAAGATTTGGTGTTAGTTTTCAAAGGCACAGCATAATCAAACGTGTATTCAGTGAGCTGCCTAGGCACGTGTGCCCCCACTTCAACCCGGCACTGACCAGAACATTGAATTCCATACAAAATACAGTG
+
ffffffffffffffffffffffffffffffffffffffffffffffffffffffffffffffffffffffffffffffffffffffffffffffffffffffffffffffffffffffffffffffffffffffffffffffffffffff
@cB01~tA01_GU182351.1_124106_124284_0_1_0_0_0:0:0_2:0:0_336/2
ACGCAACTGTAGTCCCAGCTGCTTGGGAAGCTGAGTCAGGAGAACCGCTTGAACCTGGGAGGCAGAGGTTTCAGTGAGCGGAGATCACGCCATTGCACCTCAGCTTGGGCAACAACAGTGAAACTGCATCTCAAAAAAAAAACCAAAACA
+
ffffffffffffffffffffffffffffffffffffffffffffffffffffffffffffffffffffffffffffffffffffffffffffffffffffffffffffffffffffffffffffffffffffffffffffffffffffff
@cB01~tA01_GU182351.1_172135_172249_0_1_0_0_0:0:0_0:0:0_337/2
CATGGTGCTGCCGGTGCAGACAGGAGGCCGCGCCCCAGCTCAGCTCAGCAGCGCACAGGATGTTATTTGGCGCCCTGCCCATGCAGTTTACATGTTGACCACATCATGGGAGGGTGACGTACGCAGGCTCTTTCTACCTTGCATGAGGCC
+
ffffffffffffffffffffffffffffffffffffffffffffffffffffffffffffffffffffffffffffffffffffffffffffffffffffffffffffffffffffffffffffffffffffffffffffffffffffff
@cB01~tA01_GU182351.1_165516_165267_1_0_0_0_0:0:0_0:0:0_338/2
AGCAGAGCAAGAGCCTTGCCGTAACAGAGAACAGAGCTCATGCACGCACACTTCGACTCACTGACTTATTCAGCCACGGCCCCATGCTCAGGTTGTGCAGTGTGGAAGCTTTTCCTATTGTTGCCATAACAAATTTCCACAAGATTCGTG
+
ffffffffffffffffffffffffffffffffffffffffffffffffffffffffffffffffffffffffffffffffffffffffffffffffffffffffffffffffffffffffffffffffffffffffffffffffffffff
@cB01~tA01_GU182351.1_9618_9747_0_1_0_0_0:0:0_0:0:0_339/2
GTGAGACGTGACCAGCCTTTGTGGGCTTTGAGGAAGGAGGAAGGAGGAAGGGGACCAGGGGCCCAGGAACGTGGGAGCCTCTAGGAGCTGGGAAACGTTAAGGAGCAGATTCTTGCTTGGAACCTTAAAAAGAAATCCAGCCTTACTGTC
+
ffffffffffffffffffffffffffffffffffffffffffffffffffffffffffffffffffffffffffffffffffffffffffffffffffffffffffffffffffffffffffffffffffffffffffffffffffffff
@cB01~tA01_GU182351.1_125869_125724_1_0_0_0_0:0:0_0:0:0_33a/2
TAAATCATTTTATCTGTTTCTGGCTTAACAGGAAAAATACAACCATGGAAAATTATGATGATTTATTTAATACGATTGCTCTATAGTGTTAATAAAACCTATTAGGTATTTTGCATATTACATATCAAGGAGAGTTTGAATCTCAGGTAG
+
ffffffffffffffffffffffffffffffffffffffffffffffffffffffffffffffffffffffffffffffffffffffffffffffffffffffffffffffffffffffffffffffffffffffffffffffffffffff
@cB01~tA01_GU182351.1_139173_139359_0_1_0_0_0:0:0_0:0:0_33b/2
GCCCATATCTCCACTTCAGGCCCATATCTCTACTGCAGGCCCATAACTCCACCTCCAGGCCCATATCTCCACTCCAGGCCCATCGCTCCACTTCTAGGCCCATCACTCCACCTCTAGGCCCACATCTCCCCTCCAGGCCCATCCATATCT
+
ffffffffffffffffffffffffffffffffffffffffffffffffffffffffffffffffffffffffffffffffffffffffffffffffffffffffffffffffffffffffffffffffffffffffffffffffffffff
@cB01~tA01_GU182351.1_110629_110698_0_1_0_0_0:0:0_0:0:0_33c/2
GCTCAAACATGACATCTGACCAACATTGCAGGATGACTGTCTCTTCTGATTTCACCAGGGGACCTGGGTGGGCCAGGAGGGAAGGTTTTCTGTGGACTCCTAGGAAGAGAAGTTGTGACTTTAGAAGGCATCTCTCTTTATCATCCCATC
+
ffffffffffffffffffffffffffffffffffffffffffffffffffffffffffffffffffffffffffffffffffffffffffffffffffffffffffffffffffffffffffffffffffffffffffffffffffffff
@cB01~tA01_GU182351.1_21256_21398_0_1_0_0_0:0:0_0:0:0_33d/2
TTCTCTCTGACTCTCCTTGGATTGGTTGACTTGATGTTACTTTTTTAAATTCTAAGTTTCTCACGTTGTGTCCTGTTCATAACTTTCTGCATATTTCTATCTATTATCTGTCGATCTATCTATTTATCTATTCGGTGCCTATCTACAAAT
+
ffffffffffffffffffffffffffffffffffffffffffffffffffffffffffffffffffffffffffffffffffffffffffffffffffffffffffffffffffffffffffffffffffffffffffffffffffffff
@cB01~tA01_GU182351.1_176684_176790_0_1_0_0_1:0:0_0:0:0_33e/2
TCATCATCATCATCATCTCTATGTATCATCTATCAATCATCATCTATGTATCTATAACCTATCCATTATCTATCATCTACCTATTTATCATCTATCTATATCTATCTATCCATCTATCATCTGTCTCTCTCCATCTCCTTGTCTTTCTCT
+
ffffffffffffffffffffffffffffffffffffffffffffffffffffffffffffffffffffffffffffffffffffffffffffffffffffffffffffffffffffffffffffffffffffffffffffffffffffff
@cB01~tA01_GU182351.1_18734_18572_1_0_0_0_1:0:0_1:0:0_33f/2
CTCCTGAATCCCAGAGCTTCTGGTGGGCATGTCCTTGAGGGTCCCATCACGCAGGCCCTGACTGTATTTGTGGTAAAGGGGGATTGAATACAGGGAAATGGGTGCTGTGGTGGGAAGAATAATTGTCCCCAGTGATGACGACATTCTAAT
+
ffffffffffffffffffffffffffffffffffffffffffffffffffffffffffffffffffffffffffffffffffffffffffffffffffffffffffffffffffffffffffffffffffffffffffffffffffffff
@cB01~tA01_GU182351.1_133046_133241_0_1_0_0_0:0:0_0:0:0_340/2
TCCTAGATTCCAGTTATGCACCTGGGCCTCCCTTATTTTCATGTCAGTCACTATTCATCATGTAGGGATTCCCAGTTAGCCCCGAGGTAAGTCCAATGGCTGTGAGTGTCAAACACACACTCCTTGTTGCTCCTTAGTTTCCTGTGTACC
+
ffffffffffffffffffffffffffffffffffffffffffffffffffffffffffffffffffffffffffffffffffffffffffffffffffffffffffffffffffffffffffffffffffffffffffffffffffffff
@cB01~tA01_GU182351.1_89620_89426_1_0_0_0_0:0:0_0:0:0_341/2
GGGTCCTTGAGCTCAGAGAGATAGAATGTCTGAGTCTGCTGTTGGCAACTGAGGGACCTCAGGCTCCTATGGCCTCCCCCTGTTTGTTGGTATCTGCTTATGAAATGAGGACCCAGAAGTGCCCTCCGAGCTCTTTTGTTGACTTCCGTC
+
ffffffffffffffffffffffffffffffffffffffffffffffffffffffffffffffffffffffffffffffffffffffffffffffffffffffffffffffffffffffffffffffffffffffffffffffffffffff
@cB01~tA01_GU182351.1_129823_129749_1_0_0_0_0:0:0_0:0:0_342/2
GTTACTCTTTGTATGGATGAGTTGTCTCCATTGTGTGTATGTACTACATTCTCTCTATCCATTCATCCACTGATGGGCAGGTAGGTTGACTCCACATCTTGGCTACTGTGAACAGTGCTGGAACAGTCATGGGAGTGCAGATGTCACTTC
+
ffffffffffffffffffffffffffffffffffffffffffffffffffffffffffffffffffffffffffffffffffffffffffffffffffffffffffffffffffffffffffffffffffffffffffffffffffffff
@cB01~tA01_GU182351.1_113397_113577_0_1_0_0_0:0:0_0:0:0_343/2
TCAGAAATGAAAAGTTCCTACAGACCAACACCCAGGTTGGTGGCCACAGCCCTAAATGCTGATGGAGAATCACTGCAAGTCTGTAGGGAAGATGTCTGGCTTGAGGCCACTGAGCGAAGTGGCAGATCCTTCTCAGCCTTCAGTGCTGAG
+
ffffffffffffffffffffffffffffffffffffffffffffffffffffffffffffffffffffffffffffffffffffffffffffffffffffffffffffffffffffffffffffffffffffffffffffffffffffff
@cB01~tA01_GU182351.1_44281_44395_0_1_0_0_0:0:0_0:0:0_344/2
TGGACTCACTCCAAGGAGTGTTAATGTTTACCTCCCCATGGTCTACCTGAATCTCCACAGGTGATTGGAAGTAGGGGTGAGGTGGGGGATTTGGGTGAGTGGGCAAGTTTTTTTTGTGATGACCAGAGCACTTTCTCTATTCCAGGATCT
+
ffffffffffffffffffffffffffffffffffffffffffffffffffffffffffffffffffffffffffffffffffffffffffffffffffffffffffffffffffffffffffffffffffffffffffffffffffffff
@cB01~tA01_GU182351.1_125959_126096_0_1_0_0_0:0:0_0:0:0_345/2
GACTCACCAAGACATGCCAGGATGATGACCGTGGGTGACATGGACATGGTGCAGCTTCTGCTGCCAGGACGCAGTGACTCGGCTCGACTGACCGGTGCAGAGGATGTGGTGAGGGGCCCGGATCGTGCAGTTGACACATTGACCACAACA
+
ffffffffffffffffffffffffffffffffffffffffffffffffffffffffffffffffffffffffffffffffffffffffffffffffffffffffffffffffffffffffffffffffffffffffffffffffffffff
@cB01~tA01_GU182351.1_161527_161362_1_0_0_0_0:0:0_0:0:0_346/2
GAGAAACCTTCTCTCTCAGCCCAGCCGGGCCCCACGGTTCAGGCAGGAGAGAATGTGTCCTTGTCCTGCAGCTCCATCTATCCAGGGAGGGGGAGGCCCATGAACGTAGGCTCCCTGCAGTGCGCAGCATCCACGGAACATTCCAGGCCG
+
ffffffffffffffffffffffffffffffffffffffffffffffffffffffffffffffffffffffffffffffffffffffffffffffffffffffffffffffffffffffffffffffffffffffffffffffffffffff
@cB01~tA01_GU182351.1_91863_92015_0_1_0_0_0:0:0_0:0:0_347/2
GACCAACTCAAAACACGTCTGAGATCCAACCTCCCGAACACGAGATGCCTAAAATCTGTGCTAACATGAAAGACTTTTCATGTATTTCTATTGTTTTTATCTGAGATTCAAACTCTTCTTCCTGTGTAATATGCAAAATATCTAATAGGT
+
ffffffffffffffffffffffffffffffffffffffffffffffffffffffffffffffffffffffffffffffffffffffffffffffffffffffffffffffffffffffffffffffffffffffffffffffffffffff
@cB01~tA01_GU182351.1_10953_11062_0_1_0_0_1:0:0_0:0:0_348/2
AAAAATCAAACCCAGCAAGCCCTCCCTGCAAATGATTCTACCTCACAAGCATAGCTTATATCCATCTTTCATTCATTTAGTGTGTAAATCAACCCTACGTTTCACCAGTGGGGCGGGAATTGCCTTTTCCACGGTCTCCTAGATTCCAGT
+
ffffffffffffffffffffffffffffffffffffffffffffffffffffffffffffffffffffffffffffffffffffffffffffffffffffffffffffffffffffffffffffffffffffffffffffffffffffff
@cB01~tA01_GU182351.1_137994_137893_1_0_0_0_0:0:0_1:0:0_349/2
CACATGGCAGCCTTTGTCAACTATAAAGGGACTGTGTGTACACGGATGTATTTTAGACACTGTTTTCTGCTCAGTGTCTCTCTCTCTGTCCACTCTCTTGAGAATGCTGCATTTTATGCAGCCTTATACAACCCCTAAAATTTGGTAGCT
+
ffffffffffffffffffffffffffffffffffffffffffffffffffffffffffffffffffffffffffffffffffffffffffffffffffffffffffffffffffffffffffffffffffffffffffffffffffffff
@cB01~tA01_GU182351.1_83333_83179_1_0_0_0_1:0:0_0:0:0_34a/2
GGAACCTACAGATGCTTCGGCTCTTTCCGTGACTCTCCCTACGAGTGGTCAAACTCGAGTGACCCACTGCTTGTTTCTGTCACAGGTGAGGAAAGCCCATGGCTGTCCCATGTCCTATGATCCTAGAGCCTTAGCTGAGGAGCTTCCTGC
+
ffffffffffffffffffffffffffffffffffffffffffffffffffffffffffffffffffffffffffffffffffffffffffffffffffffffffffffffffffffffffffffffffffffffffffffffffffffff
@cB01~tA01_GU182351.1_40549_40659_0_1_0_0_0:0:0_0:0:0_34b/2
AGTCTAAGGCCTGAACCTATGAAACACGTAGAAGAAAATATTGGGGAAATGCTCCAGGACATTTGTCTGAAGGAAGACATTTTGTTTTAAACCTTCAAAACACAAGTAATCGAAGCAAAAATAGACCATTGGGATTACCTCAAGCTAAGC
+
ffffffffffffffffffffffffffffffffffffffffffffffffffffffffffffffffffffffffffffffffffffffffffffffffffffffffffffffffffffffffffffffffffffffffffffffffffffff
@cB01~tA01_GU182351.1_145250_145114_1_0_0_0_0:0:0_0:0:0_34c/2
AGAGGTTGCACTGAGCCGAGATCATGCCACTGCACTGCAGCCTGGGAGACAGAGAGAGACTCTGTTTCTAAATAAATAAATACATCTATATTCTTTTTTTTGTTACCCTCCACCCTTCCCTTCCTGGCCTCTGGTGTCCACCATTGTATT
+
ffffffffffffffffffffffffffffffffffffffffffffffffffffffffffffffffffffffffffffffffffffffffffffffffffffffffffffffffffffffffffffffffffffffffffffffffffffff
@cB01~tA01_GU182351.1_47811_47654_1_0_0_0_0:0:0_1:0:0_34d/2
TCTTTCATAATATAAATCTACGGTCACTCCTCCATATCTGCGGGGTTTACAGGTGTTTATTGAACCAAGTATAAATCAAAAATATTGAGAGAAAGTATCCACAGAGTTTCAAAAAGCATAACTATGTTGAATGGACACAAATGAAGCTGT
+
ffffffffffffffffffffffffffffffffffffffffffffffffffffffffffffffffffffffffffffffffffffffffffffffffffffffffffffffffffffffffffffffffffffffffffffffffffffff
@rand_0_0_0_0_1_1_0:0:0_0:0:0_34e/2
GCGCGTTATTTTCCAGTATTCTGCACATGTGAGAATTCGATACCTTACCTAGATCCCTCTGAAAACGAAAACATCAATCCTTTCCGGCGAAGGTGCCTCCTATCCGGTACAAGCGGTGACCGCATTGTTGGCTTTGGTGAGCAGAGAGAA
+
ffffffffffffffffffffffffffffffffffffffffffffffffffffffffffffffffffffffffffffffffffffffffffffffffffffffffffffffffffffffffffffffffffffffffffffffffffffff
@cB01~tA01_GU182351.1_144860_145036_0_1_0_0_0:0:0_0:0:0_34f/2
TTTAGAAACAGAGTCTCTCTCTGTCTCCCAGGCTGCAGTGCAGTGGCATGATCTCGGCTCAGTGCAACCTCTGCCTCCTGGCTTTAAGTGCTTCTCCTGCCTCAGCCTCCCAAGTAGCTAGGACTACAGGTGCATGCCAGCATGCTCGGC
+
ffffffffffffffffffffffffffffffffffffffffffffffffffffffffffffffffffffffffffffffffffffffffffffffffffffffffffffffffffffffffffffffffffffffffffffffffffffff
@cB01~tA01_GU182351.1_16927_16807_1_0_0_0_0:0:0_0:0:0_350/2
GGGCCTAGAAGTGGAGATCTGGGCCTGGAGTGGAGATATGGGCCTGGAGGTTGAGATATGGGCCTGCAGTAGAGATATGGGCTTGTAGTGGAGACATGGGCCTGGAGATGGAGATATGGGCCTGGAGATGGAGATATGGGCCTGCAGTAG
+
ffffffffffffffffffffffffffffffffffffffffffffffffffffffffffffffffffffffffffffffffffffffffffffffffffffffffffffffffffffffffffffffffffffffffffffffffffffff
@cB01~tA01_GU182351.1_150873_150736_1_0_0_0_0:0:0_0:0:0_351/2
TCTGGCTGTTTGACATAAGAGAATTCTACTTCGCTTTTTTTATATTGATTTCACTTTTGTTTCCTTTTCTTGGAGAATGCAAGTTGTTTAACTCAAGAATGCCGTGGATGTAGAAATCCTAAAGCACATTCGCTGTGTATCAATCCCAGT
+
ffffffffffffffffffffffffffffffffffffffffffffffffffffffffffffffffffffffffffffffffffffffffffffffffffffffffffffffffffffffffffffffffffffffffffffffffffffff
@cB01~tA01_GU182351.1_158418_158624_0_1_0_0_0:0:0_0:0:0_352/2
CTCCTGCTCTCAGCCTCCCGAGTCGCTAGGATTACATGCACCTGCCACCATGCCTGGCTATCCTTGTGTCTTTTCTTAACTTGTCCTTGACCTGGGTTCCAGTGTTGGTTTCCTGTTGCTGCTGTAGAAAATTATCAGAAGCATGGCAGC
+
ffffffffffffffffffffffffffffffffffffffffffffffffffffffffffffffffffffffffffffffffffffffffffffffffffffffffffffffffffffffffffffffffffffffffffffffffffffff
@cB01~tA01_GU182351.1_109406_109561_0_1_0_0_1:0:0_0:0:0_353/2
GGCTCATGGCCTTCCTCCACCTTCAAAGCTGATGGAGACTTCCATTGCACTGCTCTAATCGCCACTCCCCTCTTCCTTCTCCTCTCATGTGCACCCTTGTGATTACACTGAGCCCAGCAGGACAGTCCAGGCTGTCTCCCCATCTCAAGG
+
ffffffffffffffffffffffffffffffffffffffffffffffffffffffffffffffffffffffffffffffffffffffffffffffffffffffffffffffffffffffffffffffffffffffffffffffffffffff
@cB01~tA01_GU182351.1_149006_148832_1_0_0_0_0:0:0_2:0:0_354/2
ATCCATTGGGAAGCATCTGTGCATGAAATCTATTTGTTTGTTCGTTCATTTATTTATTGTGACAGAGTCTCCCTCTGTCTTCCAGGCTACAGTGCAGTGTCACGATCTAGGCTCACTGCAACCTGCGTCTCCTGGATCCAAGTGATTCTC
+
ffffffffffffffffffffffffffffffffffffffffffffffffffffffffffffffffffffffffffffffffffffffffffffffffffffffffffffffffffffffffffffffffffffffffffffffffffffff
@cB01~tA01_GU182351.1_158140_157980_1_0_0_0_0:0:0_0:0:0_355/2
CGGGGTTCACACACACACTCCCCCAGTGGGTGGTCGGCACCCAGCAACCCCCTGGTGATCATGGTCACAGGTCAGAGGGCTCCTGTCTGGGATTCTCCTTGTCCCACCTCCTGAATCCCAGAGCTTCTGGTAGGCATGTCCTTGAGGGTC
+
ffffffffffffffffffffffffffffffffffffffffffffffffffffffffffffffffffffffffffffffffffffffffffffffffffffffffffffffffffffffffffffffffffffffffffffffffffffff
@cB01~tA01_GU182351.1_37498_37635_0_1_0_0_0:0:0_0:0:0_356/2
TTTCTCACGTTGTGTCCTGTTCATAACTTTCTGCATATTTCTATCTATTATCTGTCGATCTATCTATTTATCTATTCGGTGCCTATCTACAAATTCTCTACCTGTCATCTATATCTATATATCATCTATGTATCTATCAGTTGTCTATCT
+
ffffffffffffffffffffffffffffffffffffffffffffffffffffffffffffffffffffffffffffffffffffffffffffffffffffffffffffffffffffffffffffffffffffffffffffffffffffff
@cB01~tA01_GU182351.1_34588_34744_0_1_0_0_0:0:0_0:0:0_357/2
CACCAGAAGCTCTGGGATTCAGGAGGTGGGACAAGGAGAATCCAAGACAGGAGCCCTCTGACCTATGACCACGATCACCAGGGGGTTGCTGGGTGCTGACCACCCACTGGGGGAGTGTGTGTGTGAACCCCGACATCTGTATGTCCCTGT
+
ffffffffffffffffffffffffffffffffffffffffffffffffffffffffffffffffffffffffffffffffffffffffffffffffffffffffffffffffffffffffffffffffffffffffffffffffffffff
@rand_0_0_0_0_1_1_0:0:0_0:0:0_358/2
AGGGTATCGCCCTGGTGAGCCACCTTGCGACGAGGGCCTGCATAATTTGTAGTCTACAGCAACAGCCCCACGAAAAAATCGATACATAGGTTCTGTCACCACCGCAACTAAGGTGCGGCGCATCGCTCGGGGGGCAGCTTTCGTGATAGG
+
ffffffffffffffffffffffffffffffffffffffffffffffffffffffffffffffffffffffffffffffffffffffffffffffffffffffffffffffffffffffffffffffffffffffffffffffffffffff
@cB01~tA01_GU182351.1_13725_13922_0_1_0_0_0:0:0_0:0:0_359/2
TGGAGGGAGGGAAATGCTGAGTGAGGGAGGGTGCTCACATTTTTCAGGACTCTTTGGGAATAAGACTAGCCATGAGGCTGGGCTGAGGAGCACCTACCTCCCTGTTCACTGTTCTGTTCCCTGCAGGCTCTTGGTCCATTACAACAGCAT
+
ffffffffffffffffffffffffffffffffffffffffffffffffffffffffffffffffffffffffffffffffffffffffffffffffffffffffffffffffffffffffffffffffffffffffffffffffffffff
@cB01~tA01_GU182351.1_33177_33052_1_0_0_0_0:0:0_0:0:0_35a/2
TGCAGTAGAGATATGGGCTTGTAGTGGAGACATGGGCCTGGAGATGGAGATATGGGCCTGGAGATGGAGATATGGGCCTGCAGTAGAGATAGGGGCCTGGAGTGGAGATATGGGCCTGGAGTGGAGATATGGGCCTGAAGTGGAGATATG
+
ffffffffffffffffffffffffffffffffffffffffffffffffffffffffffffffffffffffffffffffffffffffffffffffffffffffffffffffffffffffffffffffffffffffffffffffffffffff
@rand_0_0_0_0_1_1_0:0:0_0:0:0_35b/2
AGCAATATAGATTCTTCATCGTTGATGCCCGTACATTCACAGTTTCCCCTAGTAAGGGTGACCGGCTCCGGACGGACGGACGTGGTTAGCGCGTCTTTAGATATGATGCCCGCCTGCATCTCACCTCTCTATTATCCGCCCTGTACGGAC
+
ffffffffffffffffffffffffffffffffffffffffffffffffffffffffffffffffffffffffffffffffffffffffffffffffffffffffffffffffffffffffffffffffffffffffffffffffffffff
@cB01~tA01_GU182351.1_107408_107271_1_0_0_0_0:0:0_0:0:0_35c/2
GTATAAATCAAAAATATTGAGAGAAAGTATCCACAGAGTTTCAAAAAGCATAACTATGTTGAATGGACACAAATGAAGCTGTGTGTAGGCTGTATCAGGAATTATAAGTAATCTAGAGATGATTTCATGTATACAGGAGGATGTGCATAG
+
ffffffffffffffffffffffffffffffffffffffffffffffffffffffffffffffffffffffffffffffffffffffffffffffffffffffffffffffffffffffffffffffffffffffffffffffffffffff
@cB01~tA01_GU182351.1_104975_104862_1_0_0_0_0:0:0_0:0:0_35d/2
GGAACACTTGAGCCTCGGTAACTTCTAAAGAAAAGAGATTGGTTTGTCTCACCGTTCTGCAGGCTGTACTGGAAGCATGGCACCAGCATCTATTTCTCGTGACGGCCTCAGGCTGCTCCCACTCTGGCAGAAGGGAAGGAGGGTCTGTCT
+
ffffffffffffffffffffffffffffffffffffffffffffffffffffffffffffffffffffffffffffffffffffffffffffffffffffffffffffffffffffffffffffffffffffffffffffffffffffff
@rand_0_0_0_0_1_1_0:0:0_0:0:0_35e/2
CGTGACCCGGTTGGTTCCTTCTCGCTAGCGCTCACTCACCATCGTAATGATGGAGCTCATTACCTATGACCTCGATGATACGGATGGCGGAGCAGTACCGAAGGATGGTTCGTTCTGCAGTACGTCGCCAATGCTTCAGTTCGCCTGCCA
+
ffffffffffffffffffffffffffffffffffffffffffffffffffffffffffffffffffffffffffffffffffffffffffffffffffffffffffffffffffffffffffffffffffffffffffffffffffffff
@cB01~tA01_GU182351.1_6503_6316_1_0_0_0_2:0:0_1:0:0_35f/2
GTTCAGAGACCAGGCACAGGTTAGAAGGTTCCATTCTGTTTTACCTCTACAAAGTGTTCTTTCCCAGGAGAACCCAAAGAGACACATCTATCTGGCCTGAGTTGGGCCGTGTGGCCCCAGGCTGGTGGCACCTACAGATGCTGTGTTTAT
+
ffffffffffffffffffffffffffffffffffffffffffffffffffffffffffffffffffffffffffffffffffffffffffffffffffffffffffffffffffffffffffffffffffffffffffffffffffffff
@cB01~tA01_GU182351.1_116249_116075_1_0_0_0_0:0:0_1:0:0_360/2
TATTGATGGTTTCCTCTGTCATAGAGGATAAATACTCTCTTCACTGTTGTGTACACAACATTTTAACTAGTTATTCTGGTTTAAATTTAATATTGACTTTATTTATATATCACAATTGATTACTGTGTACAGACTTTCTTTTCTATTAGT
+
ffffffffffffffffffffffffffffffffffffffffffffffffffffffffffffffffffffffffffffffffffffffffffffffffffffffffffffffffffffffffffffffffffffffffffffffffffffff
@cB01~tA01_GU182351.1_84789_84906_0_1_0_0_0:0:0_0:0:0_361/2
GTGCCTGTAATTCCAGCTACTCGGGAGGCTGAGGCAGGAGAATCGCTTGAACCTGGGAGGTGGAGGTTGCGGTGAGCCGAGATCGCACCACTGCACTCAGCCTGGGTGACAAGAGCGAAACTCCATCTCAAAATAAAATGAAATAAAATA
+
ffffffffffffffffffffffffffffffffffffffffffffffffffffffffffffffffffffffffffffffffffffffffffffffffffffffffffffffffffffffffffffffffffffffffffffffffffffff
@cB01~tA01_GU182351.1_104559_104450_1_0_0_0_0:0:0_0:0:0_362/2
CCAGAGAAGACTCTAAACACCTCCTGGACTGCACCTGGGCCTATGCCAATTCCTATCACTCACCGTCACTCCAGGGAGACAGAACACACAGAGAATACGTTACATAGGCAGGTTCATTACTAACAGATAAGCAGCGAGTGACAACAGAAA
+
ffffffffffffffffffffffffffffffffffffffffffffffffffffffffffffffffffffffffffffffffffffffffffffffffffffffffffffffffffffffffffffffffffffffffffffffffffffff
@cB01~tA01_GU182351.1_140909_141068_0_1_0_0_0:0:0_0:0:0_363/2
CCCACCAGAAGCTCTGGGATTCAGGAGGTGGGACAGTGAGAAGCCCAGACGGAAAGCCTCTGACCTGTGACCATGATCACCACGGGGTTGCTGGGTGCCGACCACCCAGTGGGGGAGTGTGGGTGTGAACCCCGACATGTGTAGTTCCCT
+
ffffffffffffffffffffffffffffffffffffffffffffffffffffffffffffffffffffffffffffffffffffffffffffffffffffffffffffffffffffffffffffffffffffffffffffffffffffff
@cB01~tA01_GU182351.1_169209_169149_1_0_0_0_0:0:0_0:0:0_364/2
TCAAAATCCCTTTCACCATCCTCCTCTTCTTTCTCCTTCATCGCTGGTGCTCCGACAAAAAAAGTAAGTCTCACGAAGCAGAGGCCAGAGAGCTCAGGGCCATGTGGGGAAGCAGGATGGGAGCACGCGGATGTGTGTTCCTCACCAGCA
+
ffffffffffffffffffffffffffffffffffffffffffffffffffffffffffffffffffffffffffffffffffffffffffffffffffffffffffffffffffffffffffffffffffffffffffffffffffffff
@rand_0_0_0_0_1_1_0:0:0_0:0:0_365/2
GTGGTGGCTGCACCGGCGAGTGACTCGTTCTACACATGCCGCTTATAAGCTGTGGTGACCATTCGTGAGGTCCCGTCGTCGATCTCTTTTGCTCATAAGGGATTTATTATGACGAACCCCGGATCGGCAAATAGTAGGCACACCTTCGAA
+
ffffffffffffffffffffffffffffffffffffffffffffffffffffffffffffffffffffffffffffffffffffffffffffffffffffffffffffffffffffffffffffffffffffffffffffffffffffff
@cB01~tA01_GU182351.1_166409_166538_0_1_0_0_1:0:0_0:0:0_366/2
ACACACTCCTTGTTGCTCCTTAGTTTCCTGTGTACCCAGTGTGCTCTCCGTCTCCCTACAGTCATCTTGTCATTCTCCCCACATCATTCCCAGCATTTGAGGCAGAGCCTCTTCCTTCCACATCAGATTGTTTTCAGCTTTCTGCCTTCA
+
ffffffffffffffffffffffffffffffffffffffffffffffffffffffffffffffffffffffffffffffffffffffffffffffffffffffffffffffffffffffffffffffffffffffffffffffffffffff
@cB01~tA01_GU182351.1_108728_108620_1_0_0_0_0:0:0_0:0:0_367/2
CAGATTTTAGGCATCTTGTGTTCGGGAGGTTGGATCTGAGACGTGTTGTGAGTTGGTCATAGTGAAGGACGTGAGGTGCCAATTCTAGTGAGAACAATTTCCAGGAAGCCGTGTTCCGCTCTTGAGCAAGCATCCACTGGGCCTCATGCA
+
ffffffffffffffffffffffffffffffffffffffffffffffffffffffffffffffffffffffffffffffffffffffffffffffffffffffffffffffffffffffffffffffffffffffffffffffffffffff
@cB01~tA01_GU182351.1_162762_162658_1_0_0_0_0:0:0_1:0:0_368/2
TGGGCAGGTAGGTTGACACCACATCTTGGCTACTGTGAAGAGTGCTGCACCAATCATACGAGTGCAGATATCACTTCGATACATTGATTTACTTTCCTTTGGATATAAACCCAGTAGTGAAATTGCTGGATACTATGAAAGTTCTCTTTT
+
ffffffffffffffffffffffffffffffffffffffffffffffffffffffffffffffffffffffffffffffffffffffffffffffffffffffffffffffffffffffffffffffffffffffffffffffffffffff
@cB01~tA01_GU182351.1_158105_157910_1_0_0_0_0:0:0_0:0:0_369/2
CAACAGAATATTCTGGAAAAGCCTTTTCATGGGCCCTGTGACCCCCTCACATGCAGGGACCTATAGATGCCGGGGTTCACACACACACTCCCCCAGTGGGTGGTCGGCACCCAGCAACCCCCTGGTGATCATGGTCACAGGTCAGAGGGC
+
ffffffffffffffffffffffffffffffffffffffffffffffffffffffffffffffffffffffffffffffffffffffffffffffffffffffffffffffffffffffffffffffffffffffffffffffffffffff
@cB01~tA01_GU182351.1_128830_128719_1_0_0_0_0:0:0_0:0:0_36a/2
TGCTTCGGCTCTTTCCATGGATCTCCCTACGAGTGGTCAGACCCGAGTGACCCACTGCCTGTTTCTGTCACAGGTGAGGAAAGCCAATGTCTGTCCCATGTCCTATGGTCCTAGAGCCTTAGCTGAGGAGCTTCCTGCTGATGATGGAGA
+
ffffffffffffffffffffffffffffffffffffffffffffffffffffffffffffffffffffffffffffffffffffffffffffffffffffffffffffffffffffffffffffffffffffffffffffffffffffff
@cB01~tA01_GU182351.1_170333_170494_0_1_0_0_0:0:0_0:0:0_36b/2
ATTGGAGTCTCAGAGACAAATCAGGCTCCATTCTGCTTCCAGAAGCTCAGAGTCCAGGGCTGAGAACCCAATGGAGAACAGATGGGGTTATGTGGACATGGTAATGATAACACCGGAAGCCTTAGGCAAGAAAAGAGTCTCGTTACCGAA
+
ffffffffffffffffffffffffffffffffffffffffffffffffffffffffffffffffffffffffffffffffffffffffffffffffffffffffffffffffffffffffffffffffffffffffffffffffffffff
@cB01~tA01_GU182351.1_19291_19146_1_0_0_0_0:0:0_0:0:0_36c/2
AAGGACAAGTTAAGAAACAACCCAAGGAAAGCCAGGCATGGTGGCAGGCGCATGTAATCCTAGCGACTCAGGAGGCTGAGGGCAGGAGAATCACTTGAACCCAGGAAACAGAGGTTGCAGTGAGCCTAGACCACACCACTTCACTCCAGC
+
ffffffffffffffffffffffffffffffffffffffffffffffffffffffffffffffffffffffffffffffffffffffffffffffffffffffffffffffffffffffffffffffffffffffffffffffffffffff
@cB01~tA01_GU182351.1_15000_14861_1_0_0_0_0:0:0_0:0:0_36d/2
CTCTGAGCTTCTGGAAGCAGGGTGGAGCCTGAATTGTCTCTGAGACTCCAGTTTCCATCCAAAGATGCAGCACATAGGAGGTTCCAAGGATGGTGAATCAGATGAACAAGTGATATTCTTACTCTCTGCAGATCTGGAAAGCTGGCAGAG
+
ffffffffffffffffffffffffffffffffffffffffffffffffffffffffffffffffffffffffffffffffffffffffffffffffffffffffffffffffffffffffffffffffffffffffffffffffffffff
@rand_0_0_0_0_1_1_0:0:0_0:0:0_36e/2
CATAGACCCTATTTCCGCAGCCCGACGCAGACCATGGGGGAAAGCCTTAATTCCTGTCGCTTGGTAGAAACGACAACTTACATAGGCGAAACCCACGCACTCTTGCACGCAGGTTCAGTGCATGACAATGGGATTTGTGAAGATGTATCA
+
ffffffffffffffffffffffffffffffffffffffffffffffffffffffffffffffffffffffffffffffffffffffffffffffffffffffffffffffffffffffffffffffffffffffffffffffffffffff
@cB01~tA01_GU182351.1_20465_20677_0_1_0_0_0:0:0_1:0:0_36f/2
AATGTGAGCCTCAGAATCCAGTCTGGAGACCACAAGTTCACACAGCATACAGGGGTTGGTGTTCTGGGGCCATGATATCCTGGGACGGTTACTCTCCATTACATGGAAGGCAGAGGTGTCAGATTAAACATGGCCTGTAGGTGCCACAAG
+
ffffffffffffffffffffffffffffffffffffffffffffffffffffffffffffffffffffffffffffffffffffffffffffffffffffffffffffffffffffffffffffffffffffffffffffffffffffff
@cB01~tA01_GU182351.1_66237_66383_0_1_0_0_0:0:0_0:0:0_370/2
TCCCCCTCCGTGGATAGATGGTACATGTCATAGGAGCTCCAGGAGCTGCAGGACAAGGTCACGCTCTCTCCTGCCAGAACCGTGGGGCCCGGCTGGGCTGAGAGAGAAGGTTTCTCATATAGACCTGGAAGGAGAAGAGGCATTTTCCTT
+
ffffffffffffffffffffffffffffffffffffffffffffffffffffffffffffffffffffffffffffffffffffffffffffffffffffffffffffffffffffffffffffffffffffffffffffffffffffff
@cB01~tA01_GU182351.1_98067_98187_0_1_0_0_0:0:0_0:0:0_371/2
GAGGCCAGGATGGGCTTCTGGGAAATGGGTAAGGTTGAGGGGCTGAGGGAACCTCTGATCTCCCCAAACTGAGCCCAGTCTCCCTCCTCTGGGTCTCTCCTGACCGCTTTCTCCATCTGCCTGGGTGCCTGGAGCCCTGGCCGTGGGCCT
+
ffffffffffffffffffffffffffffffffffffffffffffffffffffffffffffffffffffffffffffffffffffffffffffffffffffffffffffffffffffffffffffffffffffffffffffffffffffff
@cB01~tA01_GU182351.1_16018_16168_0_1_0_0_0:0:0_0:0:0_372/2
ATATGTAATGTGCAAAATGTCTAACAGGTATTATTAACATTATCAGAGTAATTGTGACAAGAAGCCATTCTAATTTTCCTGCTTGAGTTTCTAGTACTAAACCAGAGGCATCAGAATAGCTTGAACCTGGGAGGCGGAGGTTGCAGTGAG
+
ffffffffffffffffffffffffffffffffffffffffffffffffffffffffffffffffffffffffffffffffffffffffffffffffffffffffffffffffffffffffffffffffffffffffffffffffffffff
@cB01~tA01_GU182351.1_87589_87447_1_0_0_0_0:0:0_0:0:0_373/2
CATATAGAAAATGTGAAAGCCCGCTGAATCCTCCAGCACAGATCGTGGAATAGAGAAAGTGCTCTGTTCATCACAAAAAAAACTTGCCGTCTCACTCAAATCCCCCACTTCACCCCTACTTCCAATCACCTGTGGAGATTCAGATAGACC
+
ffffffffffffffffffffffffffffffffffffffffffffffffffffffffffffffffffffffffffffffffffffffffffffffffffffffffffffffffffffffffffffffffffffffffffffffffffffff
@cB01~tA01_GU182351.1_89526_89414_1_0_0_0_1:0:0_1:0:0_374/2
TATTCATGGGATGGGTCCTTGAGCTCAGAGAGATAGAATGTCTGAGTCTGCTGTTGGCAACTGAGGGACCTCAGGCTCCTATGGCCTCCCCCTGTTTGTTGGTATCTGCTTATGAAATGAGGACCCAGATGTGCCCTCCGAGCTCTTTTG
+
ffffffffffffffffffffffffffffffffffffffffffffffffffffffffffffffffffffffffffffffffffffffffffffffffffffffffffffffffffffffffffffffffffffffffffffffffffffff
@cB01~tA01_GU182351.1_31138_31018_1_0_0_0_0:0:0_0:0:0_375/2
TTCTCCATTGGGTTCTCAGCCCTGGACTCTGAGCTTCTGGAAGCAGAATGGAGCCTGAATTGTCTCTGAGACTCCAATTTCCATCCAAAGATACAGCACATAGGAGGCTCCAAGGATCGTGAATCACATGAACAAGTGATATTCTTACTC
+
ffffffffffffffffffffffffffffffffffffffffffffffffffffffffffffffffffffffffffffffffffffffffffffffffffffffffffffffffffffffffffffffffffffffffffffffffffffff
@cB01~tA01_GU182351.1_17009_17184_0_1_0_0_0:0:0_0:0:0_376/2
TGTGCAGAGACCCAGTTTCCAGGCCCAGATCCCCACCACAAGCCCATATCTCCACTCCAGGCTGATATTTCCACCCTAGGCCCATATCTCCAATCCAGTCCCATATCTCTGCCCCAGGCCCAGATCTCCACCCTAAGCCCATATCTCCAC
+
ffffffffffffffffffffffffffffffffffffffffffffffffffffffffffffffffffffffffffffffffffffffffffffffffffffffffffffffffffffffffffffffffffffffffffffffffffffff
@rand_0_0_0_0_1_1_0:0:0_0:0:0_377/2
AGAAGCGGTCCCTCGGGTTCCTTTAGTTGGCTTATGGATTAGTGTGGGAGTCTTCAGGCTTAACCGCTGTGGTTCAGTTATTCGGTAACTTAGAGGCTAGACAATTGGGAACCGCAGCCACCATGTCTGACTTTTTGCACAACTTGGCAA
+
ffffffffffffffffffffffffffffffffffffffffffffffffffffffffffffffffffffffffffffffffffffffffffffffffffffffffffffffffffffffffffffffffffffffffffffffffffffff
@cB01~tA01_GU182351.1_102003_101768_1_0_0_0_0:0:0_0:0:0_378/2
AAGATTCGTGGGTGAAAACAAAACGGTTTTTTAATTATCTTACAGTGCTGTAGCTCAAAGTAGGAAGTGCATCTTACTGGGCTAAAATCAAGGTGACAGCAAGGCTGCCTTCCCTCTGAGGATTCCAGGCACGAATCTGCTTCTCACTTG
+
ffffffffffffffffffffffffffffffffffffffffffffffffffffffffffffffffffffffffffffffffffffffffffffffffffffffffffffffffffffffffffffffffffffffffffffffffffffff
@cB01~tA01_GU182351.1_36846_36977_0_1_0_0_1:0:0_0:0:0_379/2
TGGAATGTGAGCCTCAGAATCCAGTCTGGAGACCACAAGTTCACACAGCATACAGGGGTTGGTGTTCTGGGGCCATGATATCCTGGGACGGTTACTCTCCATTACATGGAAGGCAGAGGTGTCAGAATAAACATGGCCTGTAGGTGCCAC
+
ffffffffffffffffffffffffffffffffffffffffffffffffffffffffffffffffffffffffffffffffffffffffffffffffffffffffffffffffffffffffffffffffffffffffffffffffffffff
@cB01~tA01_GU182351.1_11560_11694_0_1_0_0_0:0:0_0:0:0_37a/2
TCCAGGACCTGTGCTGGTGGGTTCAGGAGGCTTTCACATTTTCCATATGATCCCAAGCTCACAGAAAGCCAAATAAGGAAGAGGTTTAACCTGATTGTTTAATGGATAAGATAAAGGGTCAAAGAATTAAACACAGAGAAATAGAAAAAT
+
ffffffffffffffffffffffffffffffffffffffffffffffffffffffffffffffffffffffffffffffffffffffffffffffffffffffffffffffffffffffffffffffffffffffffffffffffffffff
@cB01~tA01_GU182351.1_57252_57123_1_0_0_0_0:0:0_1:0:0_37b/2
CACACTGCGAGATAAGTGTCAACGTGAGGTTTGGCGGGGTCAAACATTCAAACTATAGCAGTGGTATCCCCAGCATGTTCTCTGATTATTTTGAGAACTATAACTGAGAAAGCTGGAGAAAGCTGGGTATCCTGCCATCGGGGAACTTGT
+
ffffffffffffffffffffffffffffffffffffffffffffffffffffffffffffffffffffffffffffffffffffffffffffffffffffffffffffffffffffffffffffffffffffffffffffffffffffff
@cB01~tA01_GU182351.1_108027_107981_1_0_0_0_0:0:0_0:0:0_37c/2
GTGCCTCAGCCTCTTGAGTAGCTGGCGTTACAGGTGCCTGCCACCAGGCACGGCTAATTTTTGGATTTTTAACAGAGACACGGTTTCACTATATTGGCCAGGCTGCTCTCAAACTCCTTATCTCAGTTGATCTGCCCACCTCGGCTTCCC
+
ffffffffffffffffffffffffffffffffffffffffffffffffffffffffffffffffffffffffffffffffffffffffffffffffffffffffffffffffffffffffffffffffffffffffffffffffffffff
@cB01~tA01_GU182351.1_169206_169063_1_0_0_0_0:0:0_0:0:0_37d/2
AACTGCTATGATTAGCTTCTTATTGGTGTCTCCTCTTCTTCCAGGTAACCCCAGACACCTACATGTTCTGATTGGGACCTCAGTGGTCAAAATCCCTTTCACCATCCTCCTCTTCTTTCTCCTTCATCGCTGGTGCTCCGACAAAAAAAG
+
ffffffffffffffffffffffffffffffffffffffffffffffffffffffffffffffffffffffffffffffffffffffffffffffffffffffffffffffffffffffffffffffffffffffffffffffffffffff
@cB01~tA01_GU182351.1_136211_136345_0_1_0_0_0:0:0_0:0:0_37e/2
GTCTCTTGCTCCTCTGAGAAGGGCCAGTGATTTTTCTCTGTGTGAAAATGCAGTGATCCAACTGTGCGTATGTCACCTCCTGAGGGTCTTGTTCATCAGAGTCCTGGAGAGAGGGAAATCCTGAGTGAGGGAGGGTGTTCACATTTTTCA
+
ffffffffffffffffffffffffffffffffffffffffffffffffffffffffffffffffffffffffffffffffffffffffffffffffffffffffffffffffffffffffffffffffffffffffffffffffffffff
@cB01~tA01_GU182351.1_179797_179867_0_1_0_0_1:0:0_0:0:0_37f/2
CCACCAAAGATAAACCAACAAAGTGAAGAGACAACCCACAAAATAGGAGCAAATATTTGCAAACTATTCATCTGAGATGGGATTAATAACTGGAAATATAAGAAGCTCAAACAACTCAATAAAACAATTTAATTAAAAAACGAGCAAAAG
+
ffffffffffffffffffffffffffffffffffffffffffffffffffffffffffffffffffffffffffffffffffffffffffffffffffffffffffffffffffffffffffffffffffffffffffffffffffffff
@cB01~tA01_GU182351.1_8726_8791_0_1_0_0_0:0:0_1:0:0_380/2
CCCATCAGTGGGTGAATGGATGGAGAGAATGTGGTACACACACACAATAGGGACAACTCATCCCTAGAAAGAGTAACATCCTGTCATTTACAGCCACATGAATGGAACTGGAGGTCATTACAAGTATTTCCATTTCTCACTCATATGCAG
+
ffffffffffffffffffffffffffffffffffffffffffffffffffffffffffffffffffffffffffffffffffffffffffffffffffffffffffffffffffffffffffffffffffffffffffffffffffffff
@cB01~tA01_GU182351.1_43162_43327_0_1_0_0_0:0:0_0:0:0_381/2
TCCTGTGTACCCAGTGTGCTCTCCGTCTCTCCACAGTCATCTTGTCATTCTCCCCACATCATTCCCAGCATTTGAGGAAGAGCCTCTTCCTTCCACATCAGATTGTTTTCACCTTTGTGCCTTCACGGCTGACAGCTGTGTGTGCAAAAT
+
ffffffffffffffffffffffffffffffffffffffffffffffffffffffffffffffffffffffffffffffffffffffffffffffffffffffffffffffffffffffffffffffffffffffffffffffffffffff
@cB01~tA01_GU182351.1_3552_3442_1_0_0_0_0:0:0_0:0:0_382/2
CCTGAAACGGGAGGCAGGCGACACAGGGGGTTGACTGATGGGCTGACCATGGGAAGCCATGTGGGAATCTCTCATGAACTAGGAAAAGGAAGCCAGGGGAAGCTTCGCCACAGTTCTGTCCTAGCCCTCCCCGGCCTTTCTTTCCCTTGG
+
ffffffffffffffffffffffffffffffffffffffffffffffffffffffffffffffffffffffffffffffffffffffffffffffffffffffffffffffffffffffffffffffffffffffffffffffffffffff
@cB01~tA01_GU182351.1_40787_40554_1_0_0_0_0:0:0_0:0:0_383/2
TTCTAGTTATTAATCCCATCTCAGATGCATAGTTTGCACATATTTGCTCCCAATCTGTGGGTTGTCTCTTCACTTTGTTGGTTTATTTTTAGCGGTGCAGAAGTTGCTTAGCTTGAGGTAATCCCAATGGTCTATTTTTGCTTCGATTAC
+
ffffffffffffffffffffffffffffffffffffffffffffffffffffffffffffffffffffffffffffffffffffffffffffffffffffffffffffffffffffffffffffffffffffffffffffffffffffff
@cB01~tA01_GU182351.1_33318_33109_1_0_0_0_0:0:0_0:0:0_384/2
CTGGAGATGGAGATATGGGCCTGCAGTAGAGATAGGGGCCTGGAGTGGAGATATGGGCCTGGAGTGGAGATATGGGCCTGAAGTGGAGATATGGGCCTGGAGGTGGAGATATGGGCCTGGAGGTGGAGATATGGGCCTGGAGTGGAGATA
+
ffffffffffffffffffffffffffffffffffffffffffffffffffffffffffffffffffffffffffffffffffffffffffffffffffffffffffffffffffffffffffffffffffffffffffffffffffffff
@cB01~tA01_GU182351.1_8624_8319_1_0_0_0_0:0:0_0:0:0_385/2
TACCACCTTTACCATTTTTAAGTGTGAAGTCTACTGTTCATAAATACATTTATAGGCTGGGCACGGTGGCTCACTGTTGTAATCCCAACACTTTGAGAGGCCAAGGCAGGTGGATCATTTGAGATCAGGGGCTCAAGACCACCCTGGCCA
+
ffffffffffffffffffffffffffffffffffffffffffffffffffffffffffffffffffffffffffffffffffffffffffffffffffffffffffffffffffffffffffffffffffffffffffffffffffffff
@cB01~tA01_GU182351.1_10900_10982_0_1_0_0_0:0:0_0:0:0_386/2
TGTGTAAATCAACCCTACGTTTCACCAGTGGGGCGGGAATTGCCTTTTCCACGGTCTCCTAGATTCCAGTTACGCACCTGGGCCTCCCTTATTTTCATGTCGGTCACTGTTAATCAGGTAGGGATTCCTAGTTAGCTCTGAGTTGAATCC
+
ffffffffffffffffffffffffffffffffffffffffffffffffffffffffffffffffffffffffffffffffffffffffffffffffffffffffffffffffffffffffffffffffffffffffffffffffffffff
@cB01~tA01_GU182351.1_91598_91739_0_1_0_0_0:0:0_0:0:0_387/2
TACAATCTTAGAATTGTACTTTATCAGTAAAAACCCCACCTGTAAATTCTGGAGTTTTGTAGTTTAATCTAAAATTTGTCTCATGACCCAAGATTCCAGAGTCCCAACTCTGGAGTTTGTTTTCCGTCTGTCTCTCTCCCTCCCTCATTT
+
ffffffffffffffffffffffffffffffffffffffffffffffffffffffffffffffffffffffffffffffffffffffffffffffffffffffffffffffffffffffffffffffffffffffffffffffffffffff
@cB01~tA01_GU182351.1_169050_169156_0_1_0_0_0:0:0_0:0:0_388/2
ACCATCCTGCTGGTGAGGAACACACATCCGCGTGCTCCCATCCTGCTTCCCCACATGGCCCTGAGCTCTCTGGCCTCTGCTTCGTGAGACTTACTTTTTTTGTCGGAGCACCAGCGATGAAGGAGAAAGAAGAGGAGGATGGTGAAAGGG
+
ffffffffffffffffffffffffffffffffffffffffffffffffffffffffffffffffffffffffffffffffffffffffffffffffffffffffffffffffffffffffffffffffffffffffffffffffffffff
@cB01~tA01_GU182351.1_33780_33564_1_0_0_0_0:0:0_0:0:0_389/2
TATCAGCCTGGAGTGGAGATATGGGCTTGGGGTGGGGATATGGGCCTGGAAACTGGGTCTCTGCACAGCCGACAGCCCTGTTCTTGGGTGCAGGTAGGCACTGAGGGTGAGTTTAACTTCAGCCCAGGAAGGGCCTGGCTGCCAAGACTC
+
ffffffffffffffffffffffffffffffffffffffffffffffffffffffffffffffffffffffffffffffffffffffffffffffffffffffffffffffffffffffffffffffffffffffffffffffffffffff
@cB01~tA01_GU182351.1_156654_156789_0_1_0_0_0:0:0_0:0:0_38a/2
GGGCTGTGAGTCTTGATAGCCAGCCCCTTCCTGGGCCGAAGGGAAACTCACCATCAGTGCCTACCTGCACCCAAGAACAGTGCTCTCGGCTGTGCAGAGACCCAGCCTCCAGGCCCATATCCCCACCCCAAGCCCATATCTCCACTCCAG
+
ffffffffffffffffffffffffffffffffffffffffffffffffffffffffffffffffffffffffffffffffffffffffffffffffffffffffffffffffffffffffffffffffffffffffffffffffffffff
@cB01~tA01_GU182351.1_73277_73428_0_1_0_0_0:0:0_0:0:0_38b/2
CCGAGGCTCAAGTTTTCCTTTAGAGCAACAAAAAAAAACTACGACAGCAACGTACTGAGATCAGGAGGAATGTCTCAGAACAGCCTGGGCTGTCTTCCTGTTCTTCCTGGAGGAAGGCGTCATGCAGTGCTTTAGCTGAGTGCTTCCTGT
+
ffffffffffffffffffffffffffffffffffffffffffffffffffffffffffffffffffffffffffffffffffffffffffffffffffffffffffffffffffffffffffffffffffffffffffffffffffffff
@cB01~tA01_GU182351.1_141904_141999_0_1_0_0_0:0:0_0:0:0_38c/2
CGTGTCTTTTCTGTGCCCATATCCCCTGGTGCAGGTGCCTCCATCTGTCTTCCTCCCTCTTCTCTGTCCCTCTGTCTCCAGTAGCCCCTGACTCCCTTGCCACTGTGAAGACAGCCTCATCTCTTGGGCTGTTGTATCTGTTTCCCACTA
+
ffffffffffffffffffffffffffffffffffffffffffffffffffffffffffffffffffffffffffffffffffffffffffffffffffffffffffffffffffffffffffffffffffffffffffffffffffffff
@cB01~tA01_GU182351.1_29585_29505_1_0_0_0_1:0:0_0:0:0_38d/2
CATAAAGAGGAACTGCTATGATTAGCTTCTTATTGGTGTCTCCTCTTCTTCCAGGTAACCCCAGACACCTGCATGTTCTGATTGGGACCTCAGTGGTCAAAATCCCTTTCACCATCCTCCTCTTCTTTCTCCTTCATCGCTGGTGCTCCA
+
ffffffffffffffffffffffffffffffffffffffffffffffffffffffffffffffffffffffffffffffffffffffffffffffffffffffffffffffffffffffffffffffffffffffffffffffffffffff
@cB01~tA01_GU182351.1_174246_174129_1_0_0_0_0:0:0_0:0:0_38e/2
GGCACCCAGCAACCCCCTGGTGATCATGGTCACAGGTCAGAGGCTTTCTGTCTGGGCTTCTCACTGTCCCACCTCCTGAATCCCAGAGCTTCTGGTGGGGGTGTCCATCAGGGTCCCATCACCCAGGCCCCAACTGTATTTGGGGTCAAG
+
ffffffffffffffffffffffffffffffffffffffffffffffffffffffffffffffffffffffffffffffffffffffffffffffffffffffffffffffffffffffffffffffffffffffffffffffffffffff
@cB01~tA01_GU182351.1_139280_139313_0_1_0_0_0:0:0_0:0:0_38f/2
CTCCACCTCCAGGCCCATATCTCCACTCCAGGCCCATCGCTCCACTTCTAGGCCCATCACTCCACCTCTAGGCCCACATCTCCCCTCCAGGCCCATCCATATCTCCCCTCCAGGTCCATATCTCCACCCCAGGCACATATCTCCACCCCA
+
ffffffffffffffffffffffffffffffffffffffffffffffffffffffffffffffffffffffffffffffffffffffffffffffffffffffffffffffffffffffffffffffffffffffffffffffffffffff
@cB01~tA01_GU182351.1_168767_168635_1_0_0_0_0:0:0_0:0:0_390/2
AGGGTCTGTCTGTGCAGAGACCGCAGAGATCACACGGCAAGAGAGAGAGTAAGGGGGAGAGGGAGCAATGGAGCTTCCAAGCTCTTTTTAACAACCAGCTCTCCAGGAACTAACAGAGGGGGAACTTGCTAACCCCGTCTCCTTGGGACA
+
ffffffffffffffffffffffffffffffffffffffffffffffffffffffffffffffffffffffffffffffffffffffffffffffffffffffffffffffffffffffffffffffffffffffffffffffffffffff
@cB01~tA01_GU182351.1_168105_168026_1_0_0_0_0:0:0_0:0:0_391/2
CTGTGGATGTAGAAATCCTAAAGCACATTCGCTGTGTATCAATCCCAGTGCAGTCTTCCCAGAGAAGACTCTAAACAAATCCTGGACTGCACCTGGGCCTATGCCAATTCCTATCACTCACCGTCACTCCAGGGAGACAGAACACACAGA
+
ffffffffffffffffffffffffffffffffffffffffffffffffffffffffffffffffffffffffffffffffffffffffffffffffffffffffffffffffffffffffffffffffffffffffffffffffffffff
@cB01~tA01_GU182351.1_52950_52746_1_0_0_0_0:0:0_0:0:0_392/2
TCATCACCAGCAACCCCTACACCCTTTTCTTTCCGTTTGAAAAAACATTTATTGAGGTTAAATGTAACTATATAATTTGCCACCTTTACCATTTTTAAAAGTAAAATCTAGTGGTCATAAATTCCTTTATATGCAGGGTGCAGTGGCTCA
+
ffffffffffffffffffffffffffffffffffffffffffffffffffffffffffffffffffffffffffffffffffffffffffffffffffffffffffffffffffffffffffffffffffffffffffffffffffffff
@cB01~tA01_GU182351.1_49257_49172_1_0_0_0_0:0:0_0:0:0_393/2
CAGGAAGCCGTGTTCCGCTCTTGAGCAAGCATCCACTGGGCCTCATGCAAGGTAGAAAGAGCCTGCGTACGTCACCCTCCCATGATGTAGTCAACATGTAAGCTGCATGGGCAGGGCGCCAAATAACATCCTGTGCGCTGCTGAGCTGAG
+
ffffffffffffffffffffffffffffffffffffffffffffffffffffffffffffffffffffffffffffffffffffffffffffffffffffffffffffffffffffffffffffffffffffffffffffffffffffff
@cB01~tA01_GU182351.1_143630_143839_0_1_0_0_0:0:0_0:0:0_394/2
TCTCTCTTCATATCTGTTTCCTCCTTCTACCTTTTCTGTCTCTCTAGGTCTATGACCTCACTTCCCCACCCTGAGGTATGTTTTCCCTTTTTGGATTGTTTTATTCTCTCTGACCCTCCTTGGATTGGTTGACTTGATCTTCCTTTTTCT
+
ffffffffffffffffffffffffffffffffffffffffffffffffffffffffffffffffffffffffffffffffffffffffffffffffffffffffffffffffffffffffffffffffffffffffffffffffffffff
@cB01~tA01_GU182351.1_78846_78712_1_0_0_0_0:0:0_0:0:0_395/2
GTGTCATCTCCCCACATAAGAGGATTTTCCTGAAACAGGAGGGAAGTCCTGTCGGGGAGCCTCTCATAAACTAGGAAGAGGGGACCCTGGGGTGCTCGGCCCACAGTTCCGACCTCGCCTCCCTGGCCTTTCATTCCCTTGGCAGAGTCA
+
ffffffffffffffffffffffffffffffffffffffffffffffffffffffffffffffffffffffffffffffffffffffffffffffffffffffffffffffffffffffffffffffffffffffffffffffffffffff
@cB01~tA01_GU182351.1_45734_45630_1_0_0_0_0:0:0_0:0:0_396/2
TCCATGACCCAAACACCTCTCAAGAGGCCCAACCTCCCACAGTGGGGGTGAAATTTCAATGTGAGGTTTGAAGGGGTCAAACATCTCAACTAAAGTAGTCGTATCCTCAGCACGTTCTATGGTTACTATGAGAGCTATAACTGAAAAAGC
+
ffffffffffffffffffffffffffffffffffffffffffffffffffffffffffffffffffffffffffffffffffffffffffffffffffffffffffffffffffffffffffffffffffffffffffffffffffffff
@cB01~tA01_GU182351.1_103439_103322_1_0_0_0_0:0:0_1:0:0_397/2
TAATTTCTTTCTGAGATTTATTCATCCTACACATAAATCAATACCTGGCAAAGGAGTGACAGATATATGAGGGGTGGTGGAAATGAAGGGGCCTATTATAGCATAATATACAAGTCTGTGAACGGTGGCTCACGCCTGTAACCCAGCACT
+
ffffffffffffffffffffffffffffffffffffffffffffffffffffffffffffffffffffffffffffffffffffffffffffffffffffffffffffffffffffffffffffffffffffffffffffffffffffff
@cB01~tA01_GU182351.1_166594_166759_0_1_0_0_0:0:0_0:0:0_398/2
CAATGATTCTACCTCACAAGCATATCTTATATCCATCTACTTCATTCATTTAGTGTCTAAATCAGCACCACATTTCACCAGTGGGGCGGCAATTGCCTTTTCCACGGTCTCCTAGATTCCAGTTATGCAACTGAGCCTCCCTTATTTTCA
+
ffffffffffffffffffffffffffffffffffffffffffffffffffffffffffffffffffffffffffffffffffffffffffffffffffffffffffffffffffffffffffffffffffffffffffffffffffffff
@cB01~tA01_GU182351.1_55512_55596_0_1_0_0_0:0:0_0:0:0_399/2
AGCAGAGGCCAAATGCATCGTGTTTACCATTTGTGGAAGGCAGGAGAATGCTGGCCCACCCCCAAAATGTCCCTGTCCTAGCCTCCATAGCTTGTGAATATGTTATTTTACATGAAAGGAGGAATAAAGATTGCAGATGGAATTATGGTT
+
ffffffffffffffffffffffffffffffffffffffffffffffffffffffffffffffffffffffffffffffffffffffffffffffffffffffffffffffffffffffffffffffffffffffffffffffffffffff
@cB01~tA01_GU182351.1_8985_9118_0_1_0_0_0:0:0_0:0:0_39a/2
GAGTGTGGTGGTGGGAGCCAGTAACCCAGCTACTTGGGAGGCTGAGGCTGGGGAATCTCTTGAATCCTGGAGGTGGAGGTTGCAGTGAGCCCAGATGGCACCACTGCACTCCAGCCTGGGCAACAAGAGTGAAACTGTCTAAAAAAAACA
+
ffffffffffffffffffffffffffffffffffffffffffffffffffffffffffffffffffffffffffffffffffffffffffffffffffffffffffffffffffffffffffffffffffffffffffffffffffffff
@cB01~tA01_GU182351.1_36482_36354_1_0_0_0_0:0:0_0:0:0_39b/2
TGAGCACTTCCTTCTGCACAGAGAAGGGAAGTTTAAGGACACTTTGCACCTCATTGGAGAGCACCATGATGGGGTCTCCAAAGCCAACTTCTCCATCGGTCCCATGATGCAAGACCTTGCAGGGACCTACAGATGCTACGGTTCTGTTAC
+
ffffffffffffffffffffffffffffffffffffffffffffffffffffffffffffffffffffffffffffffffffffffffffffffffffffffffffffffffffffffffffffffffffffffffffffffffffffff
@cB01~tA01_GU182351.1_180420_180216_1_0_0_0_0:0:0_0:0:0_39c/2
ATAGATGCAGTTTTATTCCTCTGCATGTAGATATCCAGTTTTCCCCACACCATTTATTGAAGACTGTCCTTTCTTGATTGTAAGTTCTCGGCACCTTTGTCAAAGTCCATTAAATGGGCTGGGCATGGTGGCTCACACCTGCAATTCCAG
+
ffffffffffffffffffffffffffffffffffffffffffffffffffffffffffffffffffffffffffffffffffffffffffffffffffffffffffffffffffffffffffffffffffffffffffffffffffffff
@cB01~tA01_GU182351.1_78313_78116_1_0_0_0_0:0:0_0:0:0_39d/2
GTGGAGATCTGGGCCTGGAGTGGAGATATGGGCCTGGAGGTGGAGTTACTGGCCTTCAGTAGAGATATGGGCCTGGTGTGGAGATATGGGCCTGGATTGGAGATATGGGCCTAGGGTGGAGATCTGAGCCTGGAGTGGAGATATGGGCCT
+
ffffffffffffffffffffffffffffffffffffffffffffffffffffffffffffffffffffffffffffffffffffffffffffffffffffffffffffffffffffffffffffffffffffffffffffffffffffff
@cB01~tA01_GU182351.1_112571_112451_1_0_0_0_0:0:0_0:0:0_39e/2
GGGTGAGACAGAGAGAGAGAGCATTAGGCCATAGAGCAGGGGAGTGAGTTCTCAGCTCAGGTGGGAGGGGAGTTGTGACAAGGAAGAACCTCCCTGAGGAAACTGCCTCTTCTCCTTCCAGGTCTATGTGGGAAACCTTCTCTCTCAGCC
+
ffffffffffffffffffffffffffffffffffffffffffffffffffffffffffffffffffffffffffffffffffffffffffffffffffffffffffffffffffffffffffffffffffffffffffffffffffffff
@cB01~tA01_GU182351.1_9436_9558_0_1_0_0_1:0:0_0:0:0_39f/2
GAGTTACAGCACTGTGAGATAATTAAGAAAAACATGTTTTCATCCACGAAGCTTGTGGAAATTTGTTATGGCAACAATAGGAAAAGATTCCACACTGCACAGCCAGAGCATGGGGCATTGGCTGAACGAGTGAGTGAGTGGAAGTGTCGT
+
ffffffffffffffffffffffffffffffffffffffffffffffffffffffffffffffffffffffffffffffffffffffffffffffffffffffffffffffffffffffffffffffffffffffffffffffffffffff
@cB01~tA01_GU182351.1_118137_118247_0_1_0_0_0:0:0_0:0:0_3a0/2
AAATCTAGAAAATCCTAAAGACCCTGCCAAAAATTCTTATGATTGATAAATGAACTAAGTAAAGTTTCAGAATACAAAATCAATATGTAAAAGCCGGTAGCATTTCTCTACACCTATAATGATCTAGCTGAGAACCAAATCAAGAAGGCA
+
ffffffffffffffffffffffffffffffffffffffffffffffffffffffffffffffffffffffffffffffffffffffffffffffffffffffffffffffffffffffffffffffffffffffffffffffffffffff
@cB01~tA01_GU182351.1_147204_147161_1_0_0_0_0:0:0_0:0:0_3a1/2
TGGAGGTTGCATTGAGCTGAGATTGCACCTCTGCACTCCAGCCTGCATGACAGAGCAAGATTCTATCACACACACACACACAAAAAGCCATTGGATGTAAATGCATGGATTATATCTGTGTTCTCCATTCTGTTTCATTTTTTATGTGCC
+
ffffffffffffffffffffffffffffffffffffffffffffffffffffffffffffffffffffffffffffffffffffffffffffffffffffffffffffffffffffffffffffffffffffffffffffffffffffff
@rand_0_0_0_0_1_1_0:0:0_0:0:0_3a2/2
GTCCAACCGTCTCTTTCCATTCCTCCGCCCCGTGATCCGTGTTTTAACGGACATAAAGATAGGTTTGTTTTGAACGTACGGTGGAGCCAAGAAGCTTTTGATGCCGCGACTATAAGAAACAATAAAGTGAACTGGTACCCGTCGATAAGG
+
ffffffffffffffffffffffffffffffffffffffffffffffffffffffffffffffffffffffffffffffffffffffffffffffffffffffffffffffffffffffffffffffffffffffffffffffffffffff
@cB01~tA01_GU182351.1_62523_62444_1_0_0_0_0:0:0_0:0:0_3a3/2
TGGTAGGGGCTGCAGTGTGGCTGCTCTCATTCTACCAGAAGAGGTGGGAAACCACAGCCATGGCCCTGACATTCCAAATCCTCTGATGGGGGCTCAGTTGTTTATTTTCATTCAGGCATCTGCTGATATTCCATTCTCAAAGGACATGCC
+
ffffffffffffffffffffffffffffffffffffffffffffffffffffffffffffffffffffffffffffffffffffffffffffffffffffffffffffffffffffffffffffffffffffffffffffffffffffff
@cB01~tA01_GU182351.1_125190_124969_1_0_0_0_0:0:0_0:0:0_3a4/2
AAATGCTTAGTAAAAAGTATGTTCTACATGTGTGTTGAGAAGATCATGTGGTTTTTGTTTTTAGTTTTGTTTAGGTGATGAATCACATGTATTGATTGTGTATGTTCAACCAACCTTGCACCCTAAGAATAAAGTTGACTTGATCATGGT
+
ffffffffffffffffffffffffffffffffffffffffffffffffffffffffffffffffffffffffffffffffffffffffffffffffffffffffffffffffffffffffffffffffffffffffffffffffffffff
@cB01~tA01_GU182351.1_46556_46778_0_1_0_0_0:0:0_0:0:0_3a5/2
TGCAGACTCATGCCTTCAGATTCCAGCTGCTGGTACATGGGAGCTGGCAACCCGGTTTTGAGACAGGGCTGTTGTCTCCCTAGAAGACGCCCTCAAGGCCTGACTGTGGTGCTCATGGGCAGGAGACAACTTTGGATCTGGACTCAGCAT
+
ffffffffffffffffffffffffffffffffffffffffffffffffffffffffffffffffffffffffffffffffffffffffffffffffffffffffffffffffffffffffffffffffffffffffffffffffffffff
@cB01~tA01_GU182351.1_9247_9038_1_0_0_0_0:0:0_0:0:0_3a6/2
GTTTACACCCAGTCATGGAATTGCTAGATCCTCTGGAAGTGTCTTTTTACATTTTGTTTTATGGTTTTTGTTTTTGTTTTTGTTTTTTTTAGACAGTTTCACTCTTGTTGCCCAGGCTGGAGTGCAGTGGTGCCATCTGGGCTCACTGCA
+
ffffffffffffffffffffffffffffffffffffffffffffffffffffffffffffffffffffffffffffffffffffffffffffffffffffffffffffffffffffffffffffffffffffffffffffffffffffff
@cB01~tA01_GU182351.1_115201_115084_1_0_0_0_0:0:0_0:0:0_3a7/2
TGTTATTATTACGTTGTGTTTTCCTGATTCCCTTTTTTTCCCACTGACTTCTGTGGTTTTCTATTTCAAACATTCTATTTTTGATCTATGTCGTTTAGGAATACATATATGGTGTACTCATCCTGAAGTTGTTACATATTTTTAAAATTG
+
ffffffffffffffffffffffffffffffffffffffffffffffffffffffffffffffffffffffffffffffffffffffffffffffffffffffffffffffffffffffffffffffffffffffffffffffffffffff
@cB01~tA01_GU182351.1_18729_18586_1_0_0_0_1:0:0_0:0:0_3a8/2
AGCTTCTGGTGGGCATGTCCTTGAGGGTCCCATCACGCAGGCCCTGACTGTATTTGTGGTAAAGGGGGATTGAATACAGGGAAATGGGTGCTGTGGTGGGAAGAATAATTGTCCCCAGTGATGACTACATTCTAATCCCTGGAGTCTGTG
+
ffffffffffffffffffffffffffffffffffffffffffffffffffffffffffffffffffffffffffffffffffffffffffffffffffffffffffffffffffffffffffffffffffffffffffffffffffffff
@cB01~tA01_GU182351.1_70701_70872_0_1_0_0_0:0:0_0:0:0_3a9/2
CCAAATGCATCTTGTTCACTGTTTGTGGAAGGTAGGAGAATGCTGTCCCACCCCAAAATGTCCCTGTCCTAGCCTCCATAGCTTGTGAATATCTTATTTTACATGGAAAGGAGGAATGAAGATTGCAGATGGAATTATGGTTGCTAATCA
+
ffffffffffffffffffffffffffffffffffffffffffffffffffffffffffffffffffffffffffffffffffffffffffffffffffffffffffffffffffffffffffffffffffffffffffffffffffffff
@cB01~tA01_GU182351.1_78631_78333_1_0_0_0_1:0:0_0:0:0_3aa/2
TATGGGCCTATGATGGAAATATCGGCCTGGAGTGGAGATATGGGCCTGGAGTGGAGATACAGGCCTAGGGTGGAAATATTGGCCTGGAGTGGAGATATGGGCTTCTGGTGGGGATATGGGCTTGTGGTGGGGATCTGGGCTTGGAGGCTG
+
ffffffffffffffffffffffffffffffffffffffffffffffffffffffffffffffffffffffffffffffffffffffffffffffffffffffffffffffffffffffffffffffffffffffffffffffffffffff
@cB01~tA01_GU182351.1_45356_45496_0_1_0_0_0:0:0_0:0:0_3ab/2
GTGTTTGGGTCATGGAGGTGGATCCATCATGAACACATCAATGCTGTCCCAAGGAGACGGGGTTAGCAAGTTCCCCCTCTATTAGTTCCCGGAGAGCTGGTTGTTAAAAAGAGCTTGGAAGCTCCATCACTCCCCCTCCCCCTTGCTCCC
+
ffffffffffffffffffffffffffffffffffffffffffffffffffffffffffffffffffffffffffffffffffffffffffffffffffffffffffffffffffffffffffffffffffffffffffffffffffffff
@cB01~tA01_GU182351.1_179777_179860_0_1_0_0_0:0:0_0:0:0_3ac/2
AGATAAACCAACAAAGTGAAGAGACAACCCACAAAATAGGAGCAAATATTTGCAAACTATTCATCTGAGATGGGATTAATAACTGGAAATATAAGAAGCTCAAACAACTCAATAAAACAATTTAATTAAAAAACGAGCAAAAGACATGAG
+
ffffffffffffffffffffffffffffffffffffffffffffffffffffffffffffffffffffffffffffffffffffffffffffffffffffffffffffffffffffffffffffffffffffffffffffffffffffff
@cB01~tA01_GU182351.1_123335_123481_0_1_0_0_0:0:0_0:0:0_3ad/2
CAGACACATATGGGAATTCTATGTTTAATTTTTTCAGGAACTTCCAGACTGTTTTCCATAATGGTTGTGCTAATTTACATTCCCATCAACTGCATACAAATGTTCCCTTTTCTCCACATCCTCGTTAACCCTTGTTATTTTTTATGTTTT
+
ffffffffffffffffffffffffffffffffffffffffffffffffffffffffffffffffffffffffffffffffffffffffffffffffffffffffffffffffffffffffffffffffffffffffffffffffffffff
@cB01~tA01_GU182351.1_8588_8732_0_1_0_0_0:0:0_0:0:0_3ae/2
ATCCATAGAAAGAGTAACATCCTGTCATTTACAGCCACATGAATGGAACTGGAGGTCATTACAAGTATTTCCATTTCTCACTCATATGCAGGAGCTAAAAGGTGGATCTCACAAAGGTAGAGAGTAGAATGGTGGCTACCAGAGGCCAGG
+
ffffffffffffffffffffffffffffffffffffffffffffffffffffffffffffffffffffffffffffffffffffffffffffffffffffffffffffffffffffffffffffffffffffffffffffffffffffff
@cB01~tA01_GU182351.1_12303_12368_0_1_0_0_0:0:0_0:0:0_3af/2
AGGGACTGGCTCACATTGAAATGTAGGCTTCTGTTGTCACTCGCTGCTTATCTGTTAGTAATGAACCTGCCTGTGTAATGTGTTCTCTGTGTGTTCTGTCTCCCTGGAGTGACGGTGAGTGATAGGAATTGGTATAGGCCCAGGTACATT
+
ffffffffffffffffffffffffffffffffffffffffffffffffffffffffffffffffffffffffffffffffffffffffffffffffffffffffffffffffffffffffffffffffffffffffffffffffffffff
@cB01~tA01_GU182351.1_24952_24798_1_0_0_0_1:0:0_0:0:0_3b0/2
GAGAATGATTGAACCCAGGAGGCTGAGGTTGCAGTGAACTGAGATTGCACCTCTGCACTCCAGCCTGAGTGACAGAGCAAGACTCCATCTCAAAAGAAAAAATAAAAAACCATTGGATGTAAATGCATGGAATATATCTGTGTTATTCAT
+
ffffffffffffffffffffffffffffffffffffffffffffffffffffffffffffffffffffffffffffffffffffffffffffffffffffffffffffffffffffffffffffffffffffffffffffffffffffff
@cB01~tA01_GU182351.1_157700_157825_0_1_0_0_0:0:0_0:0:0_3b1/2
TATAGGTCCCTGCATGTGAGGGGGTCACAGGGCCCATGAAAAGGCTTTTCCAGAATATTCTGTTGTACAGCTCAGGGACAGGCACCCCATCATCCTTGTACAGACTGAAGTTGTTAAACCCAAGATTAGAGTGACACTGAAGAGTCACAT
+
ffffffffffffffffffffffffffffffffffffffffffffffffffffffffffffffffffffffffffffffffffffffffffffffffffffffffffffffffffffffffffffffffffffffffffffffffffffff
@cB01~tA01_GU182351.1_144019_144206_0_1_0_0_0:0:0_1:0:0_3b2/2
GGAAAGAGCCGAAGCATCTGTAGGTCCCTCCGTGGGAGGCAGGGCCCAGAGGGAAATCTGCCTGGAATGTTCTGTTGACCTTGCGCACTGCAGGGAGCCTACGTTCATGGGCTCCCCCCTCCCTGGATAGATGGTACATGTCATAGGAGC
+
ffffffffffffffffffffffffffffffffffffffffffffffffffffffffffffffffffffffffffffffffffffffffffffffffffffffffffffffffffffffffffffffffffffffffffffffffffffff
@cB01~tA01_GU182351.1_126672_126715_0_1_0_0_0:0:0_0:0:0_3b3/2
TGCTGTTCCTAACACTGCTACCCTTCCCTCCTCTGTCGGTGACACCACATCCCCCCACACACCCCAGCTTTGAGCACCTCAGTATCCCGCCTGGGCCACACAGAGCTCAACTCAGCCATGGGGAAGAAAGGCTGGGGAGGGCTAAGACAA
+
ffffffffffffffffffffffffffffffffffffffffffffffffffffffffffffffffffffffffffffffffffffffffffffffffffffffffffffffffffffffffffffffffffffffffffffffffffffff
@cB01~tA01_GU182351.1_106121_105912_1_0_0_0_1:0:0_0:0:0_3b4/2
GTCTGCTGTTGGCAACTGAGGGACCTCAGCCACCTATGGTCTCCCCCTGTATGTTGGTATCTGCTTATGAAATGAGGACCCAGAAGTGCCCTCCGAGCTGTTTTGTTGACTTCCGTCTTCTACAGATGCTGCGGTAATGGACCAAGAGTC
+
ffffffffffffffffffffffffffffffffffffffffffffffffffffffffffffffffffffffffffffffffffffffffffffffffffffffffffffffffffffffffffffffffffffffffffffffffffffff
@cB01~tA01_GU182351.1_62013_61803_1_0_0_0_0:0:0_0:0:0_3b5/2
GGTGGAGATCTGAGCCTGGATTGCAGATGTGGGCCCAGATTGGCTATATGGGCCTAGGGTGGGAATATCAGCCTGGAGTGGAGATATGTGCCTGGAGTGGAGATATGGGCTTGGGGTGGGGATATGGGCCTGGAGGCTGGGTCTCTGCAC
+
ffffffffffffffffffffffffffffffffffffffffffffffffffffffffffffffffffffffffffffffffffffffffffffffffffffffffffffffffffffffffffffffffffffffffffffffffffffff
@cB01~tA01_GU182351.1_136627_136409_1_0_0_0_0:0:0_0:0:0_3b6/2
CCCTCAGGAGGTGACATACGCACAGTTGGATCACTGCATTTTCACACAGAGAAAAATCACTGGCCCTTCTCAGAGGAGCAAGAGACCCTCAACAGATACCAGCGTGTGTATAGAACTTCCAAATGCTGAGCCCAGAGCGTTGTCTCCTGC
+
ffffffffffffffffffffffffffffffffffffffffffffffffffffffffffffffffffffffffffffffffffffffffffffffffffffffffffffffffffffffffffffffffffffffffffffffffffffff
@cB01~tA01_GU182351.1_154067_154191_0_1_0_0_1:0:0_0:0:0_3b7/2
AGCCTATAATAACAAATTAGAGGGCTCTGGCTACTAAATTTAAAGGGTTTTATAAGGCTACATGAAGTGCAGCATCCTCAAGAGTGTGGACACAGAGAGCCCCTTAGCAGAAACAGTGTCTAAAATACATCCGTGTACACACAGTCCCTT
+
ffffffffffffffffffffffffffffffffffffffffffffffffffffffffffffffffffffffffffffffffffffffffffffffffffffffffffffffffffffffffffffffffffffffffffffffffffffff
@cB01~tA01_GU182351.1_166912_167102_0_1_0_0_0:0:0_1:0:0_3b8/2
AGAGTAGGAGCTGGGATTACAGGGATGCACCACCATGCTCGGCTAATTTTTGTATTTTTAGTACAGATAGGGTTTCACCATATTGGCCAGGCTGGTCTGGAACTCCTGACTTCATGGAATCCACCCGCCTTGGCCTCCTGCAGTGCTGGG
+
ffffffffffffffffffffffffffffffffffffffffffffffffffffffffffffffffffffffffffffffffffffffffffffffffffffffffffffffffffffffffffffffffffffffffffffffffffffff
@cB01~tA01_GU182351.1_113618_113832_0_1_0_0_0:0:0_0:0:0_3b9/2
TAATGCCCTCCCTCGGCTGACTTCCCTGAGTTGCCCCCTCGGCTGAGTGAAGTCCCTTCACTGGCAAATGGAACCTCAACCAGTAGCACCTAGGTGGTCTCATACTTTGTTCTTTCCCTCTCCTCTTGCTCCCTAAGGATTATCAATCTC
+
ffffffffffffffffffffffffffffffffffffffffffffffffffffffffffffffffffffffffffffffffffffffffffffffffffffffffffffffffffffffffffffffffffffffffffffffffffffff
@rand_0_0_0_0_1_1_0:0:0_0:0:0_3ba/2
GCGGATAGACGTCGTCTACGAGTCTCATCGCGGTCACCTGGCCCCACCGCCTGAAGGTGTCTCGTAGATACATTTCACCGATCTAGTTTAACCACACCGCGCCTCAGCAGAACTGCCAATCTCAGCCGCAGTTGAGTGATCCTGTAGGGG
+
ffffffffffffffffffffffffffffffffffffffffffffffffffffffffffffffffffffffffffffffffffffffffffffffffffffffffffffffffffffffffffffffffffffffffffffffffffffff
@cB01~tA01_GU182351.1_21130_21254_0_1_0_0_0:0:0_0:0:0_3bb/2
ACAAATTCTCTACCTGTCATCTATATCTATATATCATCTATGTATCTATCAGTTGTCTATCTATCCATCAATCATCTGTTATTTATATGTATGTATCATCTCTCTCTCTATGATTTCTGTCTGCCTCTCTATCTGTACGTATTATCTATC
+
ffffffffffffffffffffffffffffffffffffffffffffffffffffffffffffffffffffffffffffffffffffffffffffffffffffffffffffffffffffffffffffffffffffffffffffffffffffff
@cB01~tA01_GU182351.1_42533_42308_1_0_0_0_0:0:0_0:0:0_3bc/2
ATCAAGGTGACAGCAAGGCTGCCTTCCCTCTGAGGATTCCAGGCAAGAATCTGCTTCTCACTTGTCCCAGCTTCTAAAGGCTCCCAGTTCCTTGGCTCCTGGTCCCCTTCCTCCTTCCTCAAAACCCACAAAGACTGGTCACATCTCACA
+
ffffffffffffffffffffffffffffffffffffffffffffffffffffffffffffffffffffffffffffffffffffffffffffffffffffffffffffffffffffffffffffffffffffffffffffffffffffff
@cB01~tA01_GU182351.1_58687_58476_1_0_0_0_0:0:0_0:0:0_3bd/2
AAGACACACACCTTTGCTTAGCCCACAATTCTCTATTTCACTTGACCCCTGCCCACCTCTCCAACTGAACTGGCTTACTTCCTAGTCTACTTGAGGCTGCAATCACACTGAGGAACTCACAATTCCAGACATACAAGAGGCTCCCTCTTA
+
ffffffffffffffffffffffffffffffffffffffffffffffffffffffffffffffffffffffffffffffffffffffffffffffffffffffffffffffffffffffffffffffffffffffffffffffffffffff
@cB01~tA01_GU182351.1_25203_25088_1_0_0_0_0:0:0_1:0:0_3be/2
GTCACATAAAAAAATTATGGAAAAAAGGATCCCAGGACTCCCAGGGCCCAATATTAGATAACAGAGTGTTGGCCATGAACCATCCTCAAAGATTTCCACTGAGGAGAGGACAGACACCCTCATTTCCTCACCTCTCTCCTGTCTCATGTT
+
ffffffffffffffffffffffffffffffffffffffffffffffffffffffffffffffffffffffffffffffffffffffffffffffffffffffffffffffffffffffffffffffffffffffffffffffffffffff
@cB01~tA01_GU182351.1_116525_116386_1_0_0_0_1:0:0_0:0:0_3bf/2
TCCGCTGTCCGTCATTCCACACTCTACGTCCATATGTACACATTACTCCCCTCCCATGTAGAGTGAGAAGATGTGGTATTTGTCTTTCTGAGTGGTTTTATGTAAAATAATGGCGTCCAGCTCCATCTATGTTGCTGCAAAAGACATGGT
+
ffffffffffffffffffffffffffffffffffffffffffffffffffffffffffffffffffffffffffffffffffffffffffffffffffffffffffffffffffffffffffffffffffffffffffffffffffffff
@cB01~tA01_GU182351.1_79883_80048_0_1_0_0_0:0:0_0:0:0_3c0/2
CAAGGCATCTGCAGGGCTTCGTTCCCTCTGGAGACTCTGGAGAATCATTTCCTTGACTTTTCCAGCCTCTACAGGCCACCTGCATTCATGGCTCCTGGACTTCCTCCACCTTCAAAGCTGGTGGAGTCTCCCATTGCGCTGCTCTAATCC
+
ffffffffffffffffffffffffffffffffffffffffffffffffffffffffffffffffffffffffffffffffffffffffffffffffffffffffffffffffffffffffffffffffffffffffffffffffffffff
@cB01~tA01_GU182351.1_38935_39068_0_1_0_0_0:0:0_0:0:0_3c1/2
CATATATATATGTATATATATGTGTGTGTATATATATATACATACATATATATATATATATATTTATAAATGTATTTATGACCACTAGACTTTACACTTAAAAATGGTAAATGTGGCTGGGAGTGGTGGCTCATGCCTGTAATCCCAGCA
+
ffffffffffffffffffffffffffffffffffffffffffffffffffffffffffffffffffffffffffffffffffffffffffffffffffffffffffffffffffffffffffffffffffffffffffffffffffffff
@cB01~tA01_GU182351.1_21075_21379_0_1_0_0_0:0:0_0:0:0_3c2/2
GATTGGTTGACTTGATGTTACTTTTTTAAATTCTAAGTTTCTCACGTTGTGTCCTGTTCATAACTTTCTGCATATTTCTATCTATTATCTGTCGATCTATCTATTTATCTATTCGGTGCCTATCTACAAATTCTCTACCTGTCATCTATA
+
ffffffffffffffffffffffffffffffffffffffffffffffffffffffffffffffffffffffffffffffffffffffffffffffffffffffffffffffffffffffffffffffffffffffffffffffffffffff
@cB01~tA01_GU182351.1_117253_117048_1_0_0_0_0:0:0_0:0:0_3c3/2
GGTTTCACTATGTTGGTCAGGCTGGTCTCAAACTCCTGACCTCATGATCCACCCGCCTCAGCTTCCCAAAGTGCTGGGATTACAAGCGTGAGCCACCACTCCCCACCAGCATTTTTAGTAATAGCCATTCTGACTACTGTAAGATGATAT
+
ffffffffffffffffffffffffffffffffffffffffffffffffffffffffffffffffffffffffffffffffffffffffffffffffffffffffffffffffffffffffffffffffffffffffffffffffffffff
@cB01~tA01_GU182351.1_15386_15220_1_0_0_0_0:0:0_0:0:0_3c4/2
GTTGAATCGACACAAATTGAGTGGCGTGTAGGCTGTGTCAGGAATTATAAGTAATCAAGAGATGATTTCATGTATACAGGAGGATGTGCATGGGTTCTATGCAATTGCTATGCTATTTTTTTTTTTGAGACAGTCTCACTCTCTCACCCA
+
ffffffffffffffffffffffffffffffffffffffffffffffffffffffffffffffffffffffffffffffffffffffffffffffffffffffffffffffffffffffffffffffffffffffffffffffffffffff
@cB01~tA01_GU182351.1_105302_105416_0_1_0_0_1:0:0_0:0:0_3c5/2
TGGAGCACCAGCAATGAAGGAGAAAGAAGAGGAGGATGAAGAGGATGATGACCACTGAGGTCCCAATCAGAATGTGCAGGTGTCGGGGGTTACCTGGAAGAAGATGAGACACCAATAAGAAGCTAATCTTAGCAGTTCCTCTTTATGAAT
+
ffffffffffffffffffffffffffffffffffffffffffffffffffffffffffffffffffffffffffffffffffffffffffffffffffffffffffffffffffffffffffffffffffffffffffffffffffffff
@cB01~tA01_GU182351.1_43124_43230_0_1_0_0_0:0:0_0:0:0_3c6/2
TCAGATTGTTTTCACCTTTGTGCCTTCACGGCTGACAGCTGTGTGTGCAAAATCCTTCCGCCAATCTTTCAGGGGTTCAATCCGTGTTTTTCATTAATGTCACAAATATCTGAATAGTGAGACCTTCTTTGTCACCTGAAATCATACACT
+
ffffffffffffffffffffffffffffffffffffffffffffffffffffffffffffffffffffffffffffffffffffffffffffffffffffffffffffffffffffffffffffffffffffffffffffffffffffff
@cB01~tA01_GU182351.1_66695_66503_1_0_0_0_0:0:0_1:0:0_3c7/2
TGACGTGTACCATCTATCCACGGAGGGGGAGGCCCATGAACGTAGGTTCTCTGCAGGGCCCAAGGTCAACGGAACATTCCAGGCCGACTTTCCTCTGGGCCCTGCCACCCAAGGAGGAACCTACAGATGCTTCGGCTCTTTCCATGACTC
+
ffffffffffffffffffffffffffffffffffffffffffffffffffffffffffffffffffffffffffffffffffffffffffffffffffffffffffffffffffffffffffffffffffffffffffffffffffffff
@cB01~tA01_GU182351.1_126119_125919_1_0_0_0_0:0:0_0:0:0_3c8/2
TCAATCGTCCCGTGCAGGGGTAAGTGAGTCTGAGATGTGTTTTGAGCCTGGCCGTTGCGCATGATGTGAAGTGACAAGTCTAGTCTGCAGTTTTCAGAAACCCTCATTCCTCCCTTGACTGATTCACCACTTGAACCTCATATGACGTAG
+
ffffffffffffffffffffffffffffffffffffffffffffffffffffffffffffffffffffffffffffffffffffffffffffffffffffffffffffffffffffffffffffffffffffffffffffffffffffff
@cB01~tA01_GU182351.1_114820_114964_0_1_0_0_0:0:0_0:0:0_3c9/2
GAATCAGGAAAACACAACGTAATAATAACAAAAATATGATTGGAAGAACTGCTCAAACATGAACAAAAGATTGTCAGAAAGTCTTACTTTCTAAGGCGAATTGTTTGAAATTTACAAAGGACACATCTCAATGTTAACAATTCATGGAGT
+
ffffffffffffffffffffffffffffffffffffffffffffffffffffffffffffffffffffffffffffffffffffffffffffffffffffffffffffffffffffffffffffffffffffffffffffffffffffff
@cB01~tA01_GU182351.1_41605_41830_0_1_0_0_0:0:0_0:0:0_3ca/2
CTCTCAAGCCCCCAGGAATTTATCCTCCAGTTAGGAATGCAGGCAGAACAAACATTGCATTTTTCCTGAGAAGGATGTCAGATTGGCAATCATTCTTCTAGCTTGTAGGAGGTCTCAGCTCCATAAAATGAGAGATTAAGAGATTTCACT
+
ffffffffffffffffffffffffffffffffffffffffffffffffffffffffffffffffffffffffffffffffffffffffffffffffffffffffffffffffffffffffffffffffffffffffffffffffffffff
@cB01~tA01_GU182351.1_24827_24578_1_0_0_0_0:0:0_0:0:0_3cb/2
TCTTGGCACCTTTGTCAAAGTCCATTGGATGGGCTGGGCTTGGTGGCTGACACCTGCAATTTCAGCACTTTGGGAGGCCGAGGCGGGTGGATTACCTGAGGCCAGGAGTTCAAGATCAGTCTGGACGACGTGATGAAACATCGTCTCCAC
+
ffffffffffffffffffffffffffffffffffffffffffffffffffffffffffffffffffffffffffffffffffffffffffffffffffffffffffffffffffffffffffffffffffffffffffffffffffffff
@cB01~tA01_GU182351.1_3790_3564_1_0_0_0_0:0:0_0:0:0_3cc/2
AGCCCTCCCCGGCCTTTCTTTCCCTTGGCTGAGTCTGTGGGGACCCAGGGGGAGACTGAAGTGCTCAAAGGAGTGGTGTGCAGGGAGGAAGTGGTGTCACCGGCAGAGGAAGGGAGAGAAGCAGTGCAAGGAACAACAGGCCTCTGAGGA
+
ffffffffffffffffffffffffffffffffffffffffffffffffffffffffffffffffffffffffffffffffffffffffffffffffffffffffffffffffffffffffffffffffffffffffffffffffffffff
@cB01~tA01_GU182351.1_154606_154507_1_0_0_0_0:0:0_0:0:0_3cd/2
TAATTTTTGAATTTTTAGCAGAGACGCGGTTTCACTGTGTTGGCCAGGCTGCTCTCAATCTCCTCATCTCAGTTGATCCGCCCACCTCGGCTTCCCGACCTGCTGGGGGAAACTTGATTTTCTATAGCATTATGTTACTGGATATTTCTG
+
ffffffffffffffffffffffffffffffffffffffffffffffffffffffffffffffffffffffffffffffffffffffffffffffffffffffffffffffffffffffffffffffffffffffffffffffffffffff
@cB01~tA01_GU182351.1_176204_176096_1_0_0_0_0:0:0_0:0:0_3ce/2
ACAGACCAGGTGTCATAACAGAGGACAGACACAGGGGCCATACGGGGAAGTAGAAAAGAGAGAAAGAGGTAAAGGAGACACTCAGACAGACAGACATGTGCCAGAGAGAAGTGTCCTTCCATGCTGACTTTGCTCAGAGACCTGGCACAG
+
ffffffffffffffffffffffffffffffffffffffffffffffffffffffffffffffffffffffffffffffffffffffffffffffffffffffffffffffffffffffffffffffffffffffffffffffffffffff
@cB01~tA01_GU182351.1_126289_126086_1_0_0_0_0:0:0_1:0:0_3cf/2
CCCCTTCACATGTTGTGGTCAATGTGTCAACTGCACGATCCGGGCCCCTCACCACATCCTCTGCACCGGTCAGTCGAGCCGAGTCACTGCGTCCTGGCAGCAGAAGCTGCACCATGTCCATGTCACCCACGGTCATCATCCTTGCATGTC
+
ffffffffffffffffffffffffffffffffffffffffffffffffffffffffffffffffffffffffffffffffffffffffffffffffffffffffffffffffffffffffffffffffffffffffffffffffffffff
@cB01~tA01_GU182351.1_138295_138141_1_0_0_0_1:0:0_0:0:0_3d0/2
ACGATCTCGGCTCACTGCAACTTCCGCCTCCCAGGTTCAAGGGATTCCGTGCCTCAGCCTCTTGAATAGCTGGCATTACAAGTGCCTGCTACCAGGCATGGCTAATTTTTGTATTTTTAGCAGAGACATGGTTTCACTATATTGGCCAGG
+
ffffffffffffffffffffffffffffffffffffffffffffffffffffffffffffffffffffffffffffffffffffffffffffffffffffffffffffffffffffffffffffffffffffffffffffffffffffff
@cB01~tA01_GU182351.1_11907_11708_1_0_0_0_0:0:0_0:0:0_3d1/2
CTGTGTTTAATTCTTTGACCCTTTATCTTATCCATTAAACAATCAGGTTAAACCTCTTCCTTATTTGGCTTTCTGTGAGCTTGGGATCATATGGAAAATGTGAAAGCCTCCTGAACCCACCAGCACAGGTCCTGGAATAGAGAACGTGCT
+
ffffffffffffffffffffffffffffffffffffffffffffffffffffffffffffffffffffffffffffffffffffffffffffffffffffffffffffffffffffffffffffffffffffffffffffffffffffff
@cB01~tA01_GU182351.1_88391_88549_0_1_0_0_0:0:0_1:0:0_3d2/2
ATGCTGTCCCAAGGAGACGGGGTTAGCAAGTTCCCCCTCTATTAGTTCCTGGAGAGCTGGTTGTTCAAAAGAACTTGGAAGCTCCATCAGTCCCCCTCCCCCTTGCTCCCTCTCTTGCCGTGTGATCTCTGTGGTCTCTGCACAGACAGA
+
ffffffffffffffffffffffffffffffffffffffffffffffffffffffffffffffffffffffffffffffffffffffffffffffffffffffffffffffffffffffffffffffffffffffffffffffffffffff
@cB01~tA01_GU182351.1_137952_138060_0_1_0_0_0:0:0_0:0:0_3d3/2
CTATTCAAGAGGCTGAGGCACGGAATCCCTTGAACCTGGGAGGCGGAAGTTGCAGTGAGCCGAGATCGTGCCACTGCACTCCAGCCTGGGCAACAGAGCGAGACTCTGCCTCAAGAAAAATAAAAAAAGCATAGCAAATAGCCTATAATA
+
ffffffffffffffffffffffffffffffffffffffffffffffffffffffffffffffffffffffffffffffffffffffffffffffffffffffffffffffffffffffffffffffffffffffffffffffffffffff
@cB01~tA01_GU182351.1_163200_163430_0_1_0_0_0:0:0_0:0:0_3d4/2
GGCTTTTAGGCCGGGCGAGGTGGCTCATGTCTGTCATCCTAGAACTCTGAGAGCCCGAGGTGGGCGAATCTCATAAGGTCGGGAGTTTGAGACCAGTCTGACCCACATGGAGAAACACTGTCTCTACTAAAAATACAAAAATTAGTCGGG
+
ffffffffffffffffffffffffffffffffffffffffffffffffffffffffffffffffffffffffffffffffffffffffffffffffffffffffffffffffffffffffffffffffffffffffffffffffffffff
@cB01~tA01_GU182351.1_110962_111059_0_1_0_0_0:0:0_0:0:0_3d5/2
TCTCCTGTTTCTCTGTCTCTGTTGGTACAGACCTCACCAAGTTAGTCTCTCTCCATAAGAATACCAAGCTCATCTTCCTTATAACCACCTGGGCCTCCAAGTCGTGGATCATTCACTCTGTGTCCCAGTGACAATGAGAATAATGTCCAG
+
ffffffffffffffffffffffffffffffffffffffffffffffffffffffffffffffffffffffffffffffffffffffffffffffffffffffffffffffffffffffffffffffffffffffffffffffffffffff
@cB01~tA01_GU182351.1_72247_72122_1_0_0_0_0:0:0_0:0:0_3d6/2
ATAATATACAAGTCTGTGAACGGTGGCTCACGCCTGTAACCCAGCACTGCAGGAGGCCAAGGAGGGTGGATCACATGAAGTCAGCAGTTCGAGACCAGCCTGGCCAACCTGGTGAAACCCTGTCTCTAGGAAAAACACAAAAATTAGCCG
+
ffffffffffffffffffffffffffffffffffffffffffffffffffffffffffffffffffffffffffffffffffffffffffffffffffffffffffffffffffffffffffffffffffffffffffffffffffffff
@rand_0_0_0_0_1_1_0:0:0_0:0:0_3d7/2
CCGGGGCATCGCATAGTACAAAACGAACTGTAACTTCAGCCACGCCTCTTTATGAAGGAACAAACCACGATTCCAATCCGTCTCACGTCTCTATGGGGTCCGGGTAGCTAATCGCAAAGGCCTACTATGAGCAGGGAGTTCAGTCAACTG
+
ffffffffffffffffffffffffffffffffffffffffffffffffffffffffffffffffffffffffffffffffffffffffffffffffffffffffffffffffffffffffffffffffffffffffffffffffffffff
@cB01~tA01_GU182351.1_99983_99841_1_0_0_0_0:0:0_0:0:0_3d8/2
CATACTGGTCTCAAACTCCCGACCTTATGAGATTCACCCACCTCAGGCTCTCAAAGTTCTAGGATGACAAACGTGAGCCACCTCACCCGGCCTAAAAGCCATTTTAATGGGGTGAGATGAAAACTCACTTTGAATTTAATTTGCGTTTCT
+
ffffffffffffffffffffffffffffffffffffffffffffffffffffffffffffffffffffffffffffffffffffffffffffffffffffffffffffffffffffffffffffffffffffffffffffffffffffff
@cB01~tA01_GU182351.1_2944_3135_0_1_0_0_0:0:0_1:0:0_3d9/2
CCCATATCTCCACTTTCGTCCTATATCTCTACTCCAGGCCCATATCTCCACTCCAGGCCTATATCTCCACCTCTGTCCTATATCTCTACTCCAGGCCCATATCTACACTCCAGGCCCATATCTCCACCTCCAGGCCTGTATCTCCACCTC
+
ffffffffffffffffffffffffffffffffffffffffffffffffffffffffffffffffffffffffffffffffffffffffffffffffffffffffffffffffffffffffffffffffffffffffffffffffffffff
@cB01~tA01_GU182351.1_105649_105818_0_1_0_0_1:0:0_1:0:0_3da/2
CAACATACAGGGGGAGACCATAGGTGGCTGAGGTCCCTCAGTTGCCAACAGCAGACTCAGACATTCTATCTCTCTGAGCTCAAGGACCCATCCCATGAATAGCTCTGAGTTCCCAGCCCATTGATTCTGTCTCCCACTTTCTGCCTGTCA
+
ffffffffffffffffffffffffffffffffffffffffffffffffffffffffffffffffffffffffffffffffffffffffffffffffffffffffffffffffffffffffffffffffffffffffffffffffffffff
@cB01~tA01_GU182351.1_178501_178647_0_1_0_0_0:0:0_1:0:0_3db/2
TACACACACACGGTGGAGACTACTCATCCATAGAAACAATAACATCCTGTCATTTGCAGCCACATGGATGGAACTGGAGGTCATTACAAAGATTCCCATTTCTCACCACATGCAGGAGATAAAAGGTGGATCTCATGAAGTTAGAGAATA
+
ffffffffffffffffffffffffffffffffffffffffffffffffffffffffffffffffffffffffffffffffffffffffffffffffffffffffffffffffffffffffffffffffffffffffffffffffffffff
@cB01~tA01_GU182351.1_23474_23626_0_1_0_0_0:0:0_0:0:0_3dc/2
GCACTCCTGCCTGGGTGAGAAGAGCAAAACTCCATTCAAAATAAAATGAAATAAAATAAAATGGCTTTTAGCTGCAAGACAGGCAAAAGAAATGCTGGCAAGGTGGTAGAGAAAGGAGAACCCTGGTACCCTGTTGGGAGGAGTGTAAAT
+
ffffffffffffffffffffffffffffffffffffffffffffffffffffffffffffffffffffffffffffffffffffffffffffffffffffffffffffffffffffffffffffffffffffffffffffffffffffff
@cB01~tA01_GU182351.1_111088_111213_0_1_0_0_1:0:0_0:0:0_3dd/2
AACCTGTGCCAGGTCTCTGAGCAAAGTCAGCATGGAAGGACACCTCTCTCTGGCACATGTCTGTCTGTGTCTCCTTTAACTCTTTCTGTCTTTTCTAACTCCCTGTATGGCCCCTGTGTCTGTCCTCTGTTATGACACCTGGTCTGTACT
+
ffffffffffffffffffffffffffffffffffffffffffffffffffffffffffffffffffffffffffffffffffffffffffffffffffffffffffffffffffffffffffffffffffffffffffffffffffffff
@cB01~tA01_GU182351.1_77147_76983_1_0_0_0_0:0:0_1:0:0_3de/2
TTTTAGATAAATCTACAAAAATCCAGAGTTTAAATGTGTGGTTTTTGCTGATAACGTACAATTCAAAGATTGTAAATAATTGCATAATCCTTCCCTGGGAATTTAAATCATTTTAACTGGTTCTGCTGTTATACTAGAAATACAAGCATG
+
ffffffffffffffffffffffffffffffffffffffffffffffffffffffffffffffffffffffffffffffffffffffffffffffffffffffffffffffffffffffffffffffffffffffffffffffffffffff
@cB01~tA01_GU182351.1_176661_176501_1_0_0_0_0:0:0_0:0:0_3df/2
CCAAATAATCCTACATATAATAGGATCACTGAGAGACACAGAGATAAATCAGGGACTTCAAAAAGCAAAGGCATAAACACACAGAGAATGAGCCAGAGGAAGGGGATTGAGAGACTCACAGACACACAAAAAGAAAGAAAAGAGGGCAGA
+
ffffffffffffffffffffffffffffffffffffffffffffffffffffffffffffffffffffffffffffffffffffffffffffffffffffffffffffffffffffffffffffffffffffffffffffffffffffff
@cB01~tA01_GU182351.1_167729_167873_0_1_0_0_0:0:0_0:0:0_3e0/2
TCTTGAGTCAAACAAATTGCATTCACCAAGGAAAGGAAACAAAGGTGACATCACGATTAAAAATAGCGAAGCAAGATTCTCTTATGTCAAACGGCCAGGAAATAGTGTTGAAGCCCGTGTGAAATGTGCTGCTCTTTGTGATCTCGGGAG
+
ffffffffffffffffffffffffffffffffffffffffffffffffffffffffffffffffffffffffffffffffffffffffffffffffffffffffffffffffffffffffffffffffffffffffffffffffffffff
@cB01~tA01_GU182351.1_116317_116513_0_1_0_0_0:0:0_0:0:0_3e1/2
TGTTTATTGCAGCACTGTTTGCAATAGCAAAGATATGAAATCAATCTAAGTGTCTGTGAATGAATGATTGGATTAAAAAAAGGATGCGTGTATACACAACGAAATACTATTTGGTCATAAAAATAAAACCATGTCTTTTGCAGCAACATA
+
ffffffffffffffffffffffffffffffffffffffffffffffffffffffffffffffffffffffffffffffffffffffffffffffffffffffffffffffffffffffffffffffffffffffffffffffffffffff
@cB01~tA01_GU182351.1_168051_168197_0_1_0_0_0:0:0_0:0:0_3e2/2
CCCAGGCTGGGCTGCTTTCTGGCTTCCCCCAGCTACACTGCAAATGGGGTGACTCCATATGTCCCGAGCAGCTTTTCTGAGCCTTGAGGGACTGGCTCACATTGAAATGCAGGCTTCTGTTGTCACTCGCTGCTTATCTGTTAGTAATGA
+
ffffffffffffffffffffffffffffffffffffffffffffffffffffffffffffffffffffffffffffffffffffffffffffffffffffffffffffffffffffffffffffffffffffffffffffffffffffff
@cB01~tA01_GU182351.1_170685_170862_0_1_0_0_1:0:0_0:0:0_3e3/2
TCATCTCTTGATTACTTATAATTCCTGACACAGCCTACACGCCACTCAATTTGTGTCGATTCAACATAGTTTTTTGCTTCTTGAAACTTCGGGGATTTTTTTCTGAAAATATTTTTGATTTATTGTTGGTTCAATAAACACCTGTAAACC
+
ffffffffffffffffffffffffffffffffffffffffffffffffffffffffffffffffffffffffffffffffffffffffffffffffffffffffffffffffffffffffffffffffffffffffffffffffffffff
@cB01~tA01_GU182351.1_33503_33610_0_1_0_0_0:0:0_0:0:0_3e4/2
CATCTGCAGGCGAACCAGCCCTCCCTTGCTGCCCCCACTGGGCTGTGAGTCTTGGCAGCCAGGCCCTTCCTGGGCTGAAGTTAAACTCACCCTCAGTGCCTACCTGCACCCAAGAACAGGGCTGTCGGCTGTGCAGAGACCCAGTTTCCA
+
ffffffffffffffffffffffffffffffffffffffffffffffffffffffffffffffffffffffffffffffffffffffffffffffffffffffffffffffffffffffffffffffffffffffffffffffffffffff
@cB01~tA01_GU182351.1_61730_61877_0_1_0_0_0:0:0_0:0:0_3e5/2
AGCCAGGCCCTTCCTGGGCCGAAGGGAAACTCACCCTCAGTGCCTACCTGCACCCAAGAACAGGGCTCTCGGCTGTGCAGAGACCCAGCCTCCAGGCCCATATCCCCACCCCAAGCCCATATCTCCACTCCAGGCACATATCTCCACTCC
+
ffffffffffffffffffffffffffffffffffffffffffffffffffffffffffffffffffffffffffffffffffffffffffffffffffffffffffffffffffffffffffffffffffffffffffffffffffffff
@cB01~tA01_GU182351.1_83828_83954_0_1_0_0_0:0:0_2:0:0_3e6/2
CAGAGGCCAGGAAGAAAAGGGTGGAGGGTAAAAAAAAATATATGTGTATATATATATATATTAATGTATTTATGACCACTAGACTTTACACTTAAAAATGGTAAATGTGGCTGGGCGTGGTGGCTTATGCCTGTAATCCCAGCACTGTGG
+
ffffffffffffffffffffffffffffffffffffffffffffffffffffffffffffffffffffffffffffffffffffffffffffffffffffffffffffffffffffffffffffffffffffffffffffffffffffff
@cB01~tA01_GU182351.1_132355_132186_1_0_0_0_0:0:0_0:0:0_3e7/2
CCCCGTCTTCCTCCCTCAAAGTCCACAAAGGCTGGTCACGCCTCTCACACGGCATCACTCAGACCCTTCTTCCTTGTCCACACCTCTTTCTCTGAATGCTGCTCTGCCTTCTTCCTCATCTTTTAAGGACTTTGGCATTCTATTGGAAAC
+
ffffffffffffffffffffffffffffffffffffffffffffffffffffffffffffffffffffffffffffffffffffffffffffffffffffffffffffffffffffffffffffffffffffffffffffffffffffff
@cB01~tA01_GU182351.1_137016_137218_0_1_0_0_0:0:0_1:0:0_3e8/2
GAGATGAGACTGACAAGGCCTATGACTCTACAAATGTTTCATCATGGAATGACTCTGCCAGCTTTCCAGGTCTGCAGAGAGTAAGAATATCACTTATTCATGTGATTCACGATCCTTGGAACCTCTTATGTGCTGCATCTTTGGATGGAA
+
ffffffffffffffffffffffffffffffffffffffffffffffffffffffffffffffffffffffffffffffffffffffffffffffffffffffffffffffffffffffffffffffffffffffffffffffffffffff
@rand_0_0_0_0_1_1_0:0:0_0:0:0_3e9/2
CCTGATCTCCGCCTCGCTCGGGCTCCGCGCTCGGTACGCGTTGAATACGACGGGCTCCTGTGCACTGTTCTAACATGCGATAGTCGTTCTGTTACCTGACAGGAACAACAGATACCACTTCTAGATATTACCGGCGTCTAGAGGGTCCCA
+
ffffffffffffffffffffffffffffffffffffffffffffffffffffffffffffffffffffffffffffffffffffffffffffffffffffffffffffffffffffffffffffffffffffffffffffffffffffff
@cB01~tA01_GU182351.1_124310_124138_1_0_0_0_1:0:0_0:0:0_3ea/2
ACATGTTCTCACCACACACACAAAACATACAAGTATGTGAAAAAATAAATATGATAAAGAGGTTGTTTCATCCATTCCACAATGTGTACCTATATGAAAACATCATGATGGACACCACAAATACCCTTTTCCTCATTAATTAAATTTGTT
+
ffffffffffffffffffffffffffffffffffffffffffffffffffffffffffffffffffffffffffffffffffffffffffffffffffffffffffffffffffffffffffffffffffffffffffffffffffffff
@cB01~tA01_GU182351.1_124970_125057_0_1_0_0_1:0:0_0:0:0_3eb/2
ACATGCCAATATTCCTGATGAACATAGAGGCAAAAATCCACAAAAAATACTAAGAACTGAATCCCGCAGCATATCAAAAAGTGAATCCACCATGATCAAGTCAACTTTATTCTTAGGGTGCAAGGTTGGTTGAACATACACAATCAATAC
+
ffffffffffffffffffffffffffffffffffffffffffffffffffffffffffffffffffffffffffffffffffffffffffffffffffffffffffffffffffffffffffffffffffffffffffffffffffffff
@cB01~tA01_GU182351.1_134683_134853_0_1_0_0_0:0:0_0:0:0_3ec/2
AGCCTGGGCTGTCTTCCTGTTCTTCCTGGAGGAGAACATCATGCAGTGCTTTAGCTGAGTGTTCCCTGTGGCTCCAGGGTACAAAACCCAGGCTGGGCTGCTTTCTGGCTTCCCCCAGCTACAGTGCACATGAAGTGACTCCATGTGTCC
+
ffffffffffffffffffffffffffffffffffffffffffffffffffffffffffffffffffffffffffffffffffffffffffffffffffffffffffffffffffffffffffffffffffffffffffffffffffffff
@cB01~tA01_GU182351.1_67737_67891_0_1_0_0_0:0:0_0:0:0_3ed/2
GTGGCGTGCACCTGTAATCCCAGCTACTAGGGAGGCTGAGGCAGGAAAATCATTGGAACCCAGGAGGCGGAGGTTGCAATGAGCCAAGGTCGCACCACTTTGACTCCAGCTTGGGCTAAGGAGGGAAACTCTTTCTCAAAAAAGAAAAAA
+
ffffffffffffffffffffffffffffffffffffffffffffffffffffffffffffffffffffffffffffffffffffffffffffffffffffffffffffffffffffffffffffffffffffffffffffffffffffff
@cB01~tA01_GU182351.1_151037_150864_1_0_0_0_1:0:0_0:0:0_3ee/2
TTCGCTGTGTATCAATCCCAGTCCAGTCTTCCCAGAGAAGACTCTAAACACCTCCTGGACTGCACCTGGGCCTATGCCAATTCCTATCACTCACCGTCACTCCAGGGAGACAGAACACACAGAGAATACGTTACATAGGCAGGTTCATTA
+
ffffffffffffffffffffffffffffffffffffffffffffffffffffffffffffffffffffffffffffffffffffffffffffffffffffffffffffffffffffffffffffffffffffffffffffffffffffff
@cB01~tA01_GU182351.1_69343_69560_0_1_0_0_0:0:0_0:0:0_3ef/2
TATGTGACGCCCACTGTCTTGAGACTTCAAGGTATAAAGAGAAAACAGGAGCATCACACTACCTGATCTCAAAATATGTTACAGAGCTGTAGTAAGCAAAACAGCATGACATTGGCATAAAGAAAGGCACATAGAACAATGGAGCAGAAT
+
ffffffffffffffffffffffffffffffffffffffffffffffffffffffffffffffffffffffffffffffffffffffffffffffffffffffffffffffffffffffffffffffffffffffffffffffffffffff
@cB01~tA01_GU182351.1_21851_21665_1_0_0_0_0:0:0_0:0:0_3f0/2
AGAGAGAGAGAGAGAGAGCATTAGGTCATAGAGCAGGGGAGTGAGTTCTCAGCTCAGGTGAAGGGAGCTGTGACAAGGAAGATCCTCCCTGAGGAAAATGCCTCTTCTCCTTCCAGGTCTATATGAGAAACCTTCTCTCTCAGCCCAGCC
+
ffffffffffffffffffffffffffffffffffffffffffffffffffffffffffffffffffffffffffffffffffffffffffffffffffffffffffffffffffffffffffffffffffffffffffffffffffffff
@cB01~tA01_GU182351.1_94532_94405_1_0_0_0_0:0:0_0:0:0_3f1/2
CACCCAGCAACCCCCTGGAGATCACGGTCACAGGTCAGAGGGCTCCTGTCTGGGATTCTCCTTGTCCCACCTCCTGAATCCCAGAGCTCCTGGTGGGCGTGTCCTTGCGGGTCCCATCATGCAAGTCCTGACTGTATTTGGGGTAAAGGG
+
ffffffffffffffffffffffffffffffffffffffffffffffffffffffffffffffffffffffffffffffffffffffffffffffffffffffffffffffffffffffffffffffffffffffffffffffffffffff
@cB01~tA01_GU182351.1_117160_116942_1_0_0_0_0:0:0_0:0:0_3f2/2
ACCAACCAGGTTCAAATGATTCTCCTGCCTCAGCCTCCTGAGTAGCTGGGATTACAGAACCACACCACCATGCCCAGCTAATCTTTTGTATATTTAGTAGAGATGGGGTTTCACTATGTTGGTCAGGCTGGTCTCAAACTCCTGACCTCA
+
ffffffffffffffffffffffffffffffffffffffffffffffffffffffffffffffffffffffffffffffffffffffffffffffffffffffffffffffffffffffffffffffffffffffffffffffffffffff
@cB01~tA01_GU182351.1_62765_62991_0_1_0_0_0:0:0_0:0:0_3f3/2
GCAGGGGGTTGCTGGGTGCCGACCACCCACTGGGGGAGTGTGGGTGTGAACCCCGGCATCTATAGGTCCCTGTGTGTGACGGGGTCACAGGGCCCATGAAAAGGCTTTTCCAGAATATTCTGTTGTAGTGTTCAGGGACAGGCACCCCAT
+
ffffffffffffffffffffffffffffffffffffffffffffffffffffffffffffffffffffffffffffffffffffffffffffffffffffffffffffffffffffffffffffffffffffffffffffffffffffff
@cB01~tA01_GU182351.1_73128_73268_0_1_0_0_0:0:0_0:0:0_3f4/2
TACAAAACCCAGGCTGGGCTGCTTTCTGGCTTCCCCCAGCTACACTGCAAATGGGGTGACTCCATATGTCCCGAGCAGCTTTTCTGAGCCTTGAGGGACTGGCTCACATTGAAATGTAGGCTTCTGTTGTCACTCGCTGCTTATCTGTTA
+
ffffffffffffffffffffffffffffffffffffffffffffffffffffffffffffffffffffffffffffffffffffffffffffffffffffffffffffffffffffffffffffffffffffffffffffffffffffff
@cB01~tA01_GU182351.1_135727_135553_1_0_0_0_0:0:0_0:0:0_3f5/2
TCGTGGGTGCTTGTCCTAAAGAGGTGTTTTATGTGGTTGCCTGGCAACCAAGAAATGAGAGACAATCCACAAAGAGGAACTGCTATGGTTAGCTTCTTATTGGATTCTCATCTTCCTCCAGGTATCGCCAGACACCTGCATGCTGTGATT
+
ffffffffffffffffffffffffffffffffffffffffffffffffffffffffffffffffffffffffffffffffffffffffffffffffffffffffffffffffffffffffffffffffffffffffffffffffffffff
@cB01~tA01_GU182351.1_133407_133272_1_0_0_0_0:0:0_0:0:0_3f6/2
TGTGTGTTTGACACTCACAGCCATTGGACTTACCTCGGGGCTAACTGGGAATCCCTACATGATGAATAGTGACTGACATGAAAATAAGGGAGGCCCAGGTGCATAACTGGAATCTAGGAGACTGTGGAAAAGGCAATTCCCGCCCCCCTG
+
ffffffffffffffffffffffffffffffffffffffffffffffffffffffffffffffffffffffffffffffffffffffffffffffffffffffffffffffffffffffffffffffffffffffffffffffffffffff
@rand_0_0_0_0_1_1_0:0:0_0:0:0_3f7/2
GCTGGCTCATTATGCCGGAACGGAGGGAAATCAACATCCGTGGACCCTGAGGACCTAATTCGGCAATGGCGCAGTGCCAGCTTGGTGCAATGAGGGGCGGTGGCTATGCCTTGCCCTGCATAGCTCTGGTCAGTCGTGAGGGACGACTGG
+
ffffffffffffffffffffffffffffffffffffffffffffffffffffffffffffffffffffffffffffffffffffffffffffffffffffffffffffffffffffffffffffffffffffffffffffffffffffff
@cB01~tA01_GU182351.1_2145_2054_1_0_0_0_1:0:0_0:0:0_3f8/2
CTTAGGAGGCTGAGGCACGAGAATTGCGTGAACCTGGGAGGTGGAGGCTGCAATGAGCCGAGGTCTCACCACTGCATTCCAAACTGGGTGACGAAGTGAGATTGCATCTCAAAAAAAAAAAAAGTTCTAAAAGTTGTGACTTGGGTGTGG
+
ffffffffffffffffffffffffffffffffffffffffffffffffffffffffffffffffffffffffffffffffffffffffffffffffffffffffffffffffffffffffffffffffffffffffffffffffffffff
@cB01~tA01_GU182351.1_100648_100790_0_1_0_0_0:0:0_0:0:0_3f9/2
TCAAAATATGTTACAGAGCTGTAGTAAGCAAAATAGCATGACATTGGCATAAAGAAAGGCACATAGAACAACGGAGCAGAATGAATAACACAGATATATTCCATGCATTTACATCCAATGGTTTTTTATTTTTTCTTTTGAGATGGAGTC
+
ffffffffffffffffffffffffffffffffffffffffffffffffffffffffffffffffffffffffffffffffffffffffffffffffffffffffffffffffffffffffffffffffffffffffffffffffffffff
@cB01~tA01_GU182351.1_147777_147872_0_1_0_0_0:0:0_1:0:0_3fa/2
TTCATTCCTTGGCAAGTGGAACTTCTCTAAAACACCTCGCCCTCATCAGATGTTCCCTTCACTTCCCTCTCTCAAGTCCCCAGGAATTTATCCTCCAGTTAGGAATGCAGGAAGAAAAAACACTGCATGTTTCCTGAGAAGGATGTCAGA
+
ffffffffffffffffffffffffffffffffffffffffffffffffffffffffffffffffffffffffffffffffffffffffffffffffffffffffffffffffffffffffffffffffffffffffffffffffffffff
@cB01~tA01_GU182351.1_154391_154365_1_0_0_0_0:0:0_0:0:0_3fb/2
CGGAGTCTTGCTCTGTCGCCCAGGCGGGACTGTAGTGGAGCAATCTCAGCTCACTGCAACTTCCGCCTCCCAGGTTCAGGCGATTCTCGTGCCTCAGTCTCTTGAGTAGCTGGCGTTTCAGGTGCCTGCCACCAGGCATGGCTAATTTTT
+
ffffffffffffffffffffffffffffffffffffffffffffffffffffffffffffffffffffffffffffffffffffffffffffffffffffffffffffffffffffffffffffffffffffffffffffffffffffff
@cB01~tA01_GU182351.1_27970_27807_1_0_0_0_0:0:0_0:0:0_3fc/2
AAATAAAAATAAGAAATGCATAAATATAAATATAATATAACACATGCAAATGAGAAAGGGACCTGAATTCCAATCATGATTTTTCTATTTCTCTATAATTACTTCTTTGATCCTTTATCTTATCCATTAGGCAATGAGCCTAAAACCTCT
+
ffffffffffffffffffffffffffffffffffffffffffffffffffffffffffffffffffffffffffffffffffffffffffffffffffffffffffffffffffffffffffffffffffffffffffffffffffffff
@cB01~tA01_GU182351.1_79761_79640_1_0_0_0_0:0:0_0:0:0_3fd/2
CACTCCCCCAGTGGGTGGTCGGCACCCAGCAACCCCCTGGTGATCATGGCCACAGGTCAGAGGGCTCCTGTCTTGGATTCTCCTTTCCCACCTCCTGAATCCCAGAGCTTCTGGTGGGCGTGTCCTTGAGGGTCCCATCACCCAGGCCCT
+
ffffffffffffffffffffffffffffffffffffffffffffffffffffffffffffffffffffffffffffffffffffffffffffffffffffffffffffffffffffffffffffffffffffffffffffffffffffff
@cB01~tA01_GU182351.1_57589_57422_1_0_0_0_0:0:0_0:0:0_3fe/2
CTATCATCCTCTTCATCATCCTCTTCTTCTTTCTCCTTCATTGCTGCTGCTCCAACAAAAAGAGTAAGTCTCACGAAGCAGAGGTCAGAGAGCTCAGGACCATGTGGGGAAGCAGGATGGGAGCACACTGGTGTGTGTTCCTGACTGGCA
+
ffffffffffffffffffffffffffffffffffffffffffffffffffffffffffffffffffffffffffffffffffffffffffffffffffffffffffffffffffffffffffffffffffffffffffffffffffffff
@cB01~tA01_GU182351.1_99385_99550_0_1_0_0_0:0:0_0:0:0_3ff/2
GATCGCGCCACTGCACTCCAGCCTGGGTGAGAAGAGCAAAACTCCATCTCAAAATAAAATGAAATAAAATAAAATGGCTTTTAGCTGCAAGACAGGCAAAAGAAATGCTGGCAAGGTGGTAGAGAAAGGAGAACCCTGGTACCCTGTTGG
+
ffffffffffffffffffffffffffffffffffffffffffffffffffffffffffffffffffffffffffffffffffffffffffffffffffffffffffffffffffffffffffffffffffffffffffffffffffffff
@rand_0_0_0_0_1_1_0:0:0_0:0:0_400/2
ATACTGTCACTTCGACCAGCCATCCTTTAACAACCTCTGCTACGTCGGACTGTCCGATCCAAGGGTCTCACTATTTCCGTTAAGTAATCAAAAGCCGAGGCGACTCGATAGAAGCGGTTTTTTAAATAAGATACCCCGATGCAGGATGTG
+
ffffffffffffffffffffffffffffffffffffffffffffffffffffffffffffffffffffffffffffffffffffffffffffffffffffffffffffffffffffffffffffffffffffffffffffffffffffff
@cB01~tA01_GU182351.1_6430_6282_1_0_0_0_0:0:0_0:0:0_401/2
ATCCCAGAGAGAGGTGTCCTTCTATGCTGACTTTGTTCAGAGACCAGGCACAGGTTAGAAGGTTCCATTCTGTTTTACCTCTACAAAGTGTTCTCTCCCAGGAGAACCCAAAGAGACACATCTATCTGGCCTGAGTTGGGCCGTGTGGCC
+
ffffffffffffffffffffffffffffffffffffffffffffffffffffffffffffffffffffffffffffffffffffffffffffffffffffffffffffffffffffffffffffffffffffffffffffffffffffff
@cB01~tA01_GU182351.1_161329_161523_0_1_0_0_0:0:0_1:0:0_402/2
AAGGCTCTAGGATCATAGGACATGGGACAGATATGGGGTTTCCTCACCTGTGACCGAAACAAGCAGTGGATCACTCGAGTTTGACCACTCGTAGGGAGCGTCACGGAAAGAGCCGAAGCATCTGTAGGTCCCTCCGTGGGTGGCAGGGCC
+
ffffffffffffffffffffffffffffffffffffffffffffffffffffffffffffffffffffffffffffffffffffffffffffffffffffffffffffffffffffffffffffffffffffffffffffffffffffff
@cB01~tA01_GU182351.1_57235_57339_0_1_0_0_0:0:0_0:0:0_403/2
TTACTCTTTTTGTTGGAGCAGCAGCAATGAAGGAGAAAGAAGAAGAGGATGATGAAGAGGATGATAGCCACTGAGGTCCCAATCAGAATGTGCAGGTGTCTGCGGATACCTGGGGGAAGGTGGGAATCCAATAAGAAGCTAATTATAGCA
+
ffffffffffffffffffffffffffffffffffffffffffffffffffffffffffffffffffffffffffffffffffffffffffffffffffffffffffffffffffffffffffffffffffffffffffffffffffffff
@cB01~tA01_GU182351.1_80319_80180_1_0_0_0_0:0:0_0:0:0_404/2
AGCCCTGCAGATGCCTTGATTTTAGCCCAGGAAAAACAGGGTCCTATTTCTGTCTCCAGTAGTGAAATGGGTCAGTGTGCTCTCTCCTGCTGCCATGCTGCTGATAATTTTCTACAGCAGCAACAGGAAACCAACACTGGAACCCAGGTC
+
ffffffffffffffffffffffffffffffffffffffffffffffffffffffffffffffffffffffffffffffffffffffffffffffffffffffffffffffffffffffffffffffffffffffffffffffffffffff
@rand_0_0_0_0_1_1_0:0:0_0:0:0_405/2
AACGGGAAGTCCGAGAACTTGATTGAAGGGTTCATGAAACACAGAGTGACATTAGCAACCCGGTAATCTCATTGTGCTACGCAGTATACAGGTAGGCGCCTGATCTGTTGATTTCTAAGTGCGTAGCTAGTAGTCAATGTGTATTAACTC
+
ffffffffffffffffffffffffffffffffffffffffffffffffffffffffffffffffffffffffffffffffffffffffffffffffffffffffffffffffffffffffffffffffffffffffffffffffffffff
@cB01~tA01_GU182351.1_52289_52462_0_1_0_0_0:0:0_0:0:0_406/2
GCCTGGGTGCCTGGAGCCCTGGCCGCGGGCCTCCATGCAGGCCGTGCAGGAGGGTTTGGAGGTGCCCTGTCTGCCATCCTGTGCCCTGATCCCTCCCTCACACCATGCTGCGTGTTCTCTCTGCATCTGTCCATGCTTCTCTCCATCATC
+
ffffffffffffffffffffffffffffffffffffffffffffffffffffffffffffffffffffffffffffffffffffffffffffffffffffffffffffffffffffffffffffffffffffffffffffffffffffff
@cB01~tA01_GU182351.1_51066_51207_0_1_0_0_0:0:0_0:0:0_407/2
CTGTATTCAATCCCCATTGACACCAAATACAGTCAGGGCCTGGATGATTGGACCCTGGTGGACACCCCCACCAGATGCTCTGGGATTCAGGAAGTGGGAGAAGGAGAAGCCCAGACATGAGTCCTCTGACCTGTGACCACGATCACCAGG
+
ffffffffffffffffffffffffffffffffffffffffffffffffffffffffffffffffffffffffffffffffffffffffffffffffffffffffffffffffffffffffffffffffffffffffffffffffffffff
@cB01~tA01_GU182351.1_171261_171450_0_1_0_0_1:0:0_0:0:0_408/2
ACCATAGGGTTACACGTAGGAAAAAATAAATCTAAACTTATCCTCACACTATAAAAACACTTCTTATTTTTTATCTTGTTGTTGTAAACTTTTTATGCTTTATTTTTAAGATTGACAAATAAAAATTATATACTGTGGTCCTTCACTATT
+
ffffffffffffffffffffffffffffffffffffffffffffffffffffffffffffffffffffffffffffffffffffffffffffffffffffffffffffffffffffffffffffffffffffffffffffffffffffff
@cB01~tA01_GU182351.1_82628_82784_0_1_0_0_0:0:0_0:0:0_409/2
TTCCTTGTCACAGCTCCCTTCACCTGAGCTGAGAACTCACTCCCCTGCTCTATGACCTAATGCTCTCTCTCTCTCTCTCTCACCCTCCACCCCATCTCTCTTCATGTCTATTTCCTCCTTCCACCTTCTCTGTCTCTCTAGGTCTCTGAC
+
ffffffffffffffffffffffffffffffffffffffffffffffffffffffffffffffffffffffffffffffffffffffffffffffffffffffffffffffffffffffffffffffffffffffffffffffffffffff
@cB01~tA01_GU182351.1_24358_24548_0_1_0_0_0:0:0_0:0:0_40a/2
ACTGATCTTGAACTCCTGGCCTCAGGTAATCCACCCGCCTCGGCCTCCCAAAGTGCTGAAATTGCAGGTGTCAGCCACCAAGCCCAGCCCATCCAATGGACTTTGACAAAGGTGCCAAGAACTCACAATCAGGAAAGGACAGTCTTTTCA
+
ffffffffffffffffffffffffffffffffffffffffffffffffffffffffffffffffffffffffffffffffffffffffffffffffffffffffffffffffffffffffffffffffffffffffffffffffffffff
@cB01~tA01_GU182351.1_17868_17728_1_0_0_0_0:0:0_0:0:0_40b/2
GGGTGCTCAAAGCTGGGGTGTGTGGTGGGGAAGTGGTAGGAACAGCAGATCCTCTGAGGACAAAGGTGTTACTCACACACTTCAGCGTTTCCATGATGGTAGGGGCTGCAGTGTGGCTGCTGTCATTCTACCAGAAGAGGTGGGAAACCA
+
ffffffffffffffffffffffffffffffffffffffffffffffffffffffffffffffffffffffffffffffffffffffffffffffffffffffffffffffffffffffffffffffffffffffffffffffffffffff
@cB01~tA01_GU182351.1_80955_81099_0_1_0_0_0:0:0_0:0:0_40c/2
GTGCTCAAACCTGACATCTGACCAACATTGCAGGATGACTGTCTCTTCTGATTTCACCAGGGGACCTGGGTGGGCCAGGAGGGAAGGTTTTCTGTGGACTCCTAGGAAGAGAGGTTGTGAGTTTAGAAGGTGTCTCTCTTTATCATCCCA
+
ffffffffffffffffffffffffffffffffffffffffffffffffffffffffffffffffffffffffffffffffffffffffffffffffffffffffffffffffffffffffffffffffffffffffffffffffffffff
@cB01~tA01_GU182351.1_117258_117425_0_1_0_0_0:0:0_0:0:0_40d/2
AAGAGAAACTCTTCTGGGCATTGGTCTGGGCAAAGAATTCATCACTAAGACCTCAAAAGCACAGGCAATAAAAATAAAACTAGACCAATGGGACTTAATAAACGAAAGAGCTTCTGCCAAGCAAAGGAAATAGTAGCAGGGTGAACAGAC
+
ffffffffffffffffffffffffffffffffffffffffffffffffffffffffffffffffffffffffffffffffffffffffffffffffffffffffffffffffffffffffffffffffffffffffffffffffffffff
@cB01~tA01_GU182351.1_66536_66340_1_0_0_0_0:0:0_0:0:0_40e/2
CTCAGCTCAGGTGAAGGGAGCTGTGACAAGGAAGATCCTCCATAAGGAAAATGCCTCTTCTCCTTCCAGGTCTATATGAGAAACCTTCTCTCTCAGCCCAGCCGGGCCCCACGGTTCTGGCAGGAGAGAGCGTGACCTTGTCCTGCAGCT
+
ffffffffffffffffffffffffffffffffffffffffffffffffffffffffffffffffffffffffffffffffffffffffffffffffffffffffffffffffffffffffffffffffffffffffffffffffffffff
@cB01~tA01_GU182351.1_117951_117773_1_0_0_0_0:0:0_0:0:0_40f/2
ACTGTAGATATGAGGCTGTATTTCTGGGCTCTCTATTCTGGTCTATTGATCTCTGTTTCTGTGTCTATACCAGCACTGTGCTATTTAAGTTACTATAGCCTTAGAGCATAGTTTGAAGTCAGATAGCGTGATGCCTCCAGGTTTCTACAT
+
ffffffffffffffffffffffffffffffffffffffffffffffffffffffffffffffffffffffffffffffffffffffffffffffffffffffffffffffffffffffffffffffffffffffffffffffffffffff
@cB01~tA01_GU182351.1_30935_31010_0_1_0_0_0:0:0_0:0:0_410/2
ATATCACTTGTTCATGTGATTCACGATCCTTGGAGCCTCCTATGTGCTGTATCTTTGGATGGAAATTGGAGTCTCAGAGACAATTCAGGCTCCATTCTGCTTCCAGAAGCTCAGAGTCCAGGGCTGAGAACCCAATGGAGAACAGATGGG
+
ffffffffffffffffffffffffffffffffffffffffffffffffffffffffffffffffffffffffffffffffffffffffffffffffffffffffffffffffffffffffffffffffffffffffffffffffffffff
@cB01~tA01_GU182351.1_17734_17835_0_1_0_0_0:0:0_1:0:0_411/2
CATGAGGTGGAGGGCATGTCCTTTGTGAGTGGATATCAGCGGATGCCTGAACGAAAATAAACAACTGAGCCCCCATCAGAGGATTTGGAATGTCAGGGCCATGTCTGTGGTTTCCCACCTCTTCTGGTAGAATGACAGCAGCCACACTGC
+
ffffffffffffffffffffffffffffffffffffffffffffffffffffffffffffffffffffffffffffffffffffffffffffffffffffffffffffffffffffffffffffffffffffffffffffffffffffff
@cB01~tA01_GU182351.1_81766_81878_0_1_0_0_0:0:0_0:0:0_412/2
GGGGTTATTTGGAATGTGAGCCTCAGAATCCAGTCTGGAGACCACAAGTTCACACAGCATACAGGGGTTGGTGTTCTGGGGCCATGATATCCTGGGACGGTTACTCTCCATTACATGGAAGGCAGAGGTGTGAGAATAAACACGGCATCT
+
ffffffffffffffffffffffffffffffffffffffffffffffffffffffffffffffffffffffffffffffffffffffffffffffffffffffffffffffffffffffffffffffffffffffffffffffffffffff
@cB01~tA01_GU182351.1_103252_103354_0_1_0_0_0:0:0_0:0:0_413/2
CTTCATGTGATCCACCCGCCTTGGCCTCCTGCAGTGCTGGGTTACAGGCGTGAGCCACCGTTCACAGACTTGTATATTATGCTATAATAGGTCCCTTCATTTCCACCACCCCTCATATATCTGTCACTCCTTTGCCAGGTATTGATTTAT
+
ffffffffffffffffffffffffffffffffffffffffffffffffffffffffffffffffffffffffffffffffffffffffffffffffffffffffffffffffffffffffffffffffffffffffffffffffffffff
@cB01~tA01_GU182351.1_7082_6999_1_0_0_0_0:0:0_0:0:0_414/2
TAGAGAGACAGGTGATAGACAAATAGATGATGAATGACTGATAGATGATATAGATAGACAAGTAGAAAGACAGACAGATGATATATAAATAGATATAGAGAGATAGAAAGATAAACACATGATGATAGATGGATAGATGCATACATACAT
+
ffffffffffffffffffffffffffffffffffffffffffffffffffffffffffffffffffffffffffffffffffffffffffffffffffffffffffffffffffffffffffffffffffffffffffffffffffffff
@cB01~tA01_GU182351.1_105208_105409_0_1_0_0_0:0:0_0:0:0_415/2
CCAGCAATGAAGGAGAAAGAAGAGGAGGATGAAGAGGATGATGACCACTGAGGTCCCAATCAGAATGTGCAGGTGTCGGGGGTTACCTGGAAGAAGATGAGACACCAATAAGAAGCTAATCTTAGCAGTTCCTCTTTATGAATTGTCTCG
+
ffffffffffffffffffffffffffffffffffffffffffffffffffffffffffffffffffffffffffffffffffffffffffffffffffffffffffffffffffffffffffffffffffffffffffffffffffffff
@cB01~tA01_GU182351.1_117934_117746_1_0_0_0_0:0:0_1:0:0_416/2
TTTTGTTAACGTCGTCAATGATTATTCACTGTAGATATGAGGCTGTATTTCTGGGCTCTCTATTCTGGTCTATTGATCTCTGTTTCTGTGTCTATACCAGCACTGTGCTATTTAAGTTACTATAGCCTTAGAGCATCGTTTGAAGTCAGA
+
ffffffffffffffffffffffffffffffffffffffffffffffffffffffffffffffffffffffffffffffffffffffffffffffffffffffffffffffffffffffffffffffffffffffffffffffffffffff
@cB01~tA01_GU182351.1_169157_169028_1_0_0_0_0:0:0_0:0:0_417/2
GCCAATCAAGAAATGCGAGACAATTCATAAAGAGGAACTGCTATGATTAGCTTCTTATTGGTGTCTCCTCTTCTTCCAGGTAACCCCAGACACCTACATGTTCTGATTGGGACCTCAGTGGTCAAAATCCCTTTCACCATCCTCCTCTTC
+
ffffffffffffffffffffffffffffffffffffffffffffffffffffffffffffffffffffffffffffffffffffffffffffffffffffffffffffffffffffffffffffffffffffffffffffffffffffff
@cB01~tA01_GU182351.1_65289_65167_1_0_0_0_0:0:0_0:0:0_418/2
CCCTCCATGCTGACTTTGCTCAGAGACCTGGCACAGATTACAAGTTTCATTTCTGTTTTACCTCCACAAAGTGTTCTCTACCAGGAGAACCCAAGGACACCCATATTTCTGACCTGAGTTGGGCCCTGTGGCCTCAGGCCTTCTGGCACC
+
ffffffffffffffffffffffffffffffffffffffffffffffffffffffffffffffffffffffffffffffffffffffffffffffffffffffffffffffffffffffffffffffffffffffffffffffffffffff
@cB01~tA01_GU182351.1_131356_131138_1_0_0_0_0:0:0_0:0:0_419/2
CTTACTACAGCTCTGTAACATATTTTTAAGTCAGGTAGTGTGATGCTCCTGTTTTCTCCTTATACCTTGAAGTCTCAAGATAGTTGGTGTCACCTACAATGATTATGGAGAATGGGATGCCAGGACTCCCAGGGCCCAACATTAGATAAT
+
ffffffffffffffffffffffffffffffffffffffffffffffffffffffffffffffffffffffffffffffffffffffffffffffffffffffffffffffffffffffffffffffffffffffffffffffffffffff
@rand_0_0_0_0_1_1_0:0:0_0:0:0_41a/2
TGATGCCCAGCCCACCGCGACGACATACTGTACTGAATGGCAACTCGGAAGACATATAGACCAGAGAATAAGTCGATGTCCCTGTAGCCTTATCATCACTAGGAATCCGTGCTAGTGTATAACCTTGAAGCCACATAAATCTTAGTACAG
+
ffffffffffffffffffffffffffffffffffffffffffffffffffffffffffffffffffffffffffffffffffffffffffffffffffffffffffffffffffffffffffffffffffffffffffffffffffffff
@cB01~tA01_GU182351.1_108408_108237_1_0_0_0_0:0:0_0:0:0_41b/2
TTGGGACTCTGGAATCTTGGGTCATGAGACAAATTTTAGATTAAACTACAAAACTCCAGAATTTACAGGTGTGGTTTTTGCTGATAAAGTACAATTCGAAGATTGTAAATAATTGCATAATCCTTCCCTGGGAATTTAAATCATTTTAGC
+
ffffffffffffffffffffffffffffffffffffffffffffffffffffffffffffffffffffffffffffffffffffffffffffffffffffffffffffffffffffffffffffffffffffffffffffffffffffff
@cB01~tA01_GU182351.1_79675_79514_1_0_0_0_0:0:0_0:0:0_41c/2
AGTCTGTAAAAGGAAGATGGGGTGCCTGGCACTGAGCTCTACAACAGAATATTCTGGAAGAGCCTTTTCATGGGCCCTGTGACCCCAGCACACACAGGGACGTACAGATGTCGGGGTTCACACCCACACTCCCCCAGTGGGTGGTCGGCA
+
ffffffffffffffffffffffffffffffffffffffffffffffffffffffffffffffffffffffffffffffffffffffffffffffffffffffffffffffffffffffffffffffffffffffffffffffffffffff
@cB01~tA01_GU182351.1_32749_32623_1_0_0_0_0:0:0_0:0:0_41d/2
GAAGGACGCAAGGTGTCAATTCTAGTGAGAACAATTTCCAGGAAGCCATGTTCCGCTCTTGAGCGAGCACCCACTGGGCCTCATGCAAGGTAGAAAGAGCCTGCGTACGTCACCCTCCCATGATGTGGTCAACATGTAAACTGCATGGGC
+
ffffffffffffffffffffffffffffffffffffffffffffffffffffffffffffffffffffffffffffffffffffffffffffffffffffffffffffffffffffffffffffffffffffffffffffffffffffff
@cB01~tA01_GU182351.1_79256_79414_0_1_0_0_0:0:0_0:0:0_41e/2
ATTCTGTTGTAGAGCTCAGTGCCAGGCACCCCATCTTCCTTTTACAGACTGAAGTTGTTAAACCCAAGATAAGAATGACACCGAAGAATCACATGTCCTGGAGGCACCACAGAGCTGGGCCAGGCAGACAGCAAGGGCTTGTCCTGACCA
+
ffffffffffffffffffffffffffffffffffffffffffffffffffffffffffffffffffffffffffffffffffffffffffffffffffffffffffffffffffffffffffffffffffffffffffffffffffffff
@cB01~tA01_GU182351.1_110468_110586_0_1_0_0_1:0:0_1:0:0_41f/2
TTGTGACTTTAGAAGGCATCTCTCTTTATCATCCCATCCATGGCACCTAGAATGAGTGAGGCTTCCCCTCGCTCGTGTCTTATCTCTCTCCTTCCTCTCTGTGTCTTCATGTTCTTTTCTGTGCCCATAACTCCTGGTACAGGTCCTTCC
+
ffffffffffffffffffffffffffffffffffffffffffffffffffffffffffffffffffffffffffffffffffffffffffffffffffffffffffffffffffffffffffffffffffffffffffffffffffffff
@cB01~tA01_GU182351.1_140343_140471_0_1_0_0_0:0:0_0:0:0_420/2
AACAACACAAAGTAGACACGGCATGGAGGGCAAGTCCTATGTGAATGGAATATCAGCCAATTGATGAACTGAGCCCCCATCAGAGGATTTGGAATGTCAGGGCCATGGCTGTGGTTTCCTCACCTTTTCTGGTAGAAAGACCACAGCCAC
+
ffffffffffffffffffffffffffffffffffffffffffffffffffffffffffffffffffffffffffffffffffffffffffffffffffffffffffffffffffffffffffffffffffffffffffffffffffffff
@cB01~tA01_GU182351.1_90546_90454_1_0_0_0_0:0:0_0:0:0_421/2
GACTTCCAGTGTTATCATTACCATGTCCACATAACCCCATCTGTTCTCCACTGGGTTCTCACCCCCGGACTCTGAGTTTCTGGAAGCAGGGTGGAGCCTCATTTGTCTCTGGGACTCCTATTTCCATCCAAAGATGTAGCACATAGGAGG
+
ffffffffffffffffffffffffffffffffffffffffffffffffffffffffffffffffffffffffffffffffffffffffffffffffffffffffffffffffffffffffffffffffffffffffffffffffffffff
@cB01~tA01_GU182351.1_32857_32625_1_0_0_0_0:0:0_0:0:0_422/2
AGGACGCAAGGTGTCAATTCTAGTGAGAACAATTTCCAGGAAGCCATGTTCCGCTCTTGAGCGAGCACCCACTGGGCCTCATGCAAGGTAGAAAGAGCCTGCGTACGTCACCCTCCCATGATGTGGTCAACATGTAAACTGCATGGGCAG
+
ffffffffffffffffffffffffffffffffffffffffffffffffffffffffffffffffffffffffffffffffffffffffffffffffffffffffffffffffffffffffffffffffffffffffffffffffffffff
@cB01~tA01_GU182351.1_178807_178937_0_1_0_0_0:0:0_0:0:0_423/2
AGGAGAATCGTTTGAACCTAGGAAGCAGAGGTTGCAATGAGCCAAGATCGCACCACTTTGACTCCAGCTTGGACTAAGGAGGGAAACTCTTTCTCAAAAAAGAAAAAAAAAAAAAGAGAACTTTCATAGTGTCCAGCAATTTCACTACTG
+
ffffffffffffffffffffffffffffffffffffffffffffffffffffffffffffffffffffffffffffffffffffffffffffffffffffffffffffffffffffffffffffffffffffffffffffffffffffff
@cB01~tA01_GU182351.1_7781_8008_0_1_0_0_0:0:0_1:0:0_424/2
GCAGAGCCCAGTCTCCCTCCTCTGGGTCTGTTCTGACCTCTTTCTCCATCTGCCTGGGTGCCTGGAACCCTGATCAAGGGCCTCCTTGCAGGCCATACAGGAGGGTTTGGAGGTGCCCTGTCTGACATCCTGCCCCCTGACCCCGCCCTT
+
ffffffffffffffffffffffffffffffffffffffffffffffffffffffffffffffffffffffffffffffffffffffffffffffffffffffffffffffffffffffffffffffffffffffffffffffffffffff
@cB01~tA01_GU182351.1_126812_126712_1_0_0_0_0:0:0_0:0:0_425/2
GTTTTGTCTTAGCCCTCCCCAGCCTTTCTTCCCCATGGCTGAGTTGAGCTCTGTGTGGCCCAGGCGGGATACTGAGGTGCTCAAAGCTGGGGTGTGTGGGGGGATGTGGTGTCACCGACAGAGGAGGGAAGGGTAGCAGTGTTAGGAACA
+
ffffffffffffffffffffffffffffffffffffffffffffffffffffffffffffffffffffffffffffffffffffffffffffffffffffffffffffffffffffffffffffffffffffffffffffffffffffff
@rand_0_0_0_0_1_1_0:0:0_0:0:0_426/2
GCCGGGCAGAGTAGAGCTGGGCGAAGACGTGCTAAAGTACGCAAATATGGAGATATCTTGTTCACCTGGGAGGCAGCTCGACACGTAGGGGAGCTTTGAATACCTGCATTAAACGGGAACTTCCCCCCAGTCCGATTATGCCTTCCATTG
+
ffffffffffffffffffffffffffffffffffffffffffffffffffffffffffffffffffffffffffffffffffffffffffffffffffffffffffffffffffffffffffffffffffffffffffffffffffffff
@cB01~tA01_GU182351.1_84467_84518_0_1_0_0_0:0:0_0:0:0_427/2
CCAACATGGGGAAACCGCATCTATACTAAAAAAAACAAAAAGTAGCCAGGCATGGTGGCGTGCGCCTATAATCCCTGATACTAGGGAGGCTGAGGCAGGAAAATCATTTGAACCCAGGAGGCAGAGGTTGCAATGAGCCAAGATCATATC
+
ffffffffffffffffffffffffffffffffffffffffffffffffffffffffffffffffffffffffffffffffffffffffffffffffffffffffffffffffffffffffffffffffffffffffffffffffffffff
@cB01~tA01_GU182351.1_34406_34539_0_1_0_0_0:0:0_0:0:0_428/2
GCTCAGGGACAGGCACCCCACCTTCCTTGTACAGACTGAAGTTGTTAAACCCAAGATAAGAGTGACACCGAAGAATGACATGTCCTAGAGGCACCACAAGGCTGGGCCAGGCAGACAGCAAGGGCTTGTCCTGACCACCTTGGGGAGAAG
+
ffffffffffffffffffffffffffffffffffffffffffffffffffffffffffffffffffffffffffffffffffffffffffffffffffffffffffffffffffffffffffffffffffffffffffffffffffffff
@cB01~tA01_GU182351.1_47922_48144_0_1_0_0_0:0:0_0:0:0_429/2
GGCTACTAAATTTAAAGGGTTCTATAAGGCTACATAAAGTGCAGCATCATCAAGAGTGTGGACACAGAGAGCCCCTTAGCAGAAACAGTGTCTAAAATACATCCATGTACACACAGTCCCTTTAGAGTTGACAAAGGCTGCCGTGTGGTT
+
ffffffffffffffffffffffffffffffffffffffffffffffffffffffffffffffffffffffffffffffffffffffffffffffffffffffffffffffffffffffffffffffffffffffffffffffffffffff
@cB01~tA01_GU182351.1_43610_43461_1_0_0_0_0:0:0_0:0:0_42a/2
CACTGGGTACACAGGAAACTAAGGAGGAACAAGGAGTGTGTGTTTGACACTCACAGCCATTGGATTCACCTCGGGGTAGCCAGGAATCCCTACATGATTAATATGACTGACATGAAAATAAGGGAGGCTCAGTTGCATAACTGGAATCTA
+
ffffffffffffffffffffffffffffffffffffffffffffffffffffffffffffffffffffffffffffffffffffffffffffffffffffffffffffffffffffffffffffffffffffffffffffffffffffff
@cB01~tA01_GU182351.1_132880_132695_1_0_0_0_0:0:0_0:0:0_42b/2
TCCCTCTGTGCCCCAGGCTGGAGTGCAGTGGCGGGATCTCGGCTCACCGCAACCTCCACCTCCCAGGTTAAAGCGATTCTCTACACTCAGCTTCCCGAGAGGCTGGGATTACACCCATGTCCCACCACGCCTGGCTAATTTTTTTTTGGT
+
ffffffffffffffffffffffffffffffffffffffffffffffffffffffffffffffffffffffffffffffffffffffffffffffffffffffffffffffffffffffffffffffffffffffffffffffffffffff
@cB01~tA01_GU182351.1_133682_133537_1_0_0_0_0:0:0_0:0:0_42c/2
TAATCTTCACTTCATTGATTTCTTTCTGAGATTTATTTTTCCTACATGTAAATCAATACTTGGCAGAGGAGTGAGAGATACATGAGGGGTGGTGCAAAGGAAGAGACCTATTATAATATAACACACAAGGTTCTGAACGGTGGCTCACAC
+
ffffffffffffffffffffffffffffffffffffffffffffffffffffffffffffffffffffffffffffffffffffffffffffffffffffffffffffffffffffffffffffffffffffffffffffffffffffff
@cB01~tA01_GU182351.1_143058_143202_0_1_0_0_0:0:0_0:0:0_42d/2
TGTCCCTCCCTCAGGGTTCTGATTTTGGGGCTTTTCTCTCCTCCTTTCCATCATTCTCTCCACTCTGCCCTCTTTTCTTTCTTTTTATGTGTCTGTGAATCTCTTAATCTCCTTCTTCTGGCTCATTTTGTGTGTGTTTATGTCTTTGCT
+
ffffffffffffffffffffffffffffffffffffffffffffffffffffffffffffffffffffffffffffffffffffffffffffffffffffffffffffffffffffffffffffffffffffffffffffffffffffff
@cB01~tA01_GU182351.1_106202_106018_1_0_0_0_0:0:0_1:0:0_42e/2
TGACTTCCGTCTTCTACAGATGCTGCGGTAATGGACCAAGAGTCTGCAGGAAACAGAACAGCGAATAGCGAGGTAGGTACTCCTCGGCCCGGGCCCGTGGCTACTGTTATTCCCAAAGAGTCCTGGAAAATGTGAGCACCCTCCCTCACT
+
ffffffffffffffffffffffffffffffffffffffffffffffffffffffffffffffffffffffffffffffffffffffffffffffffffffffffffffffffffffffffffffffffffffffffffffffffffffff
@cB01~tA01_GU182351.1_29241_29141_1_0_0_0_0:0:0_0:0:0_42f/2
GGGAGAGGGAGCAATGGAGCTTCCAAGCTCTTTTTAACAACCAGCTGTCCAGGAACTAACAGAGGGGGAACTTGCTAACCCCGTCTCCTTGGGACAGCATTGATCTGTTCATGATGGATCCACCTCCATGACCCAAACACCTCTGAAGAG
+
ffffffffffffffffffffffffffffffffffffffffffffffffffffffffffffffffffffffffffffffffffffffffffffffffffffffffffffffffffffffffffffffffffffffffffffffffffffff
@cB01~tA01_GU182351.1_141766_141608_1_0_0_0_0:0:0_1:0:0_430/2
GCTGGAGAAGTCAAGAGAACTGATTCGCTGATGCTCCAGAGGGAACGCAGCCCTGTAGACACCTTGATTTCAGCACAGGGAGAACTGGATCCAATTTCTGTCTCCAGAAGTGGAAGGGGTCAGTGTGTTCTCTCCCGCTGCCATGTTTGT
+
ffffffffffffffffffffffffffffffffffffffffffffffffffffffffffffffffffffffffffffffffffffffffffffffffffffffffffffffffffffffffffffffffffffffffffffffffffffff
@cB01~tA01_GU182351.1_37870_38052_0_1_0_0_0:0:0_0:0:0_431/2
GGCCTCCCCCTCCCTGGATAGATGGTACATGTCATAGGAGCTCCGGGAGCTGCAGGACAAGGTCACGCTCTCTCCTGCCAGAACCGTGGGGCCCGGCTGGGCTGAGAGAGAAGGTTTCTCATATAGACCTGGAAGGAGAAGAGGCATTTT
+
ffffffffffffffffffffffffffffffffffffffffffffffffffffffffffffffffffffffffffffffffffffffffffffffffffffffffffffffffffffffffffffffffffffffffffffffffffffff
@rand_0_0_0_0_1_1_0:0:0_0:0:0_432/2
GCGACATATTATAAATACTGCGTTACTCGTAACACTGATTCAGTGCATAGACTGGGGCCCCCATGTAGTCAAATATGCAGCCGCCTATGATAAAATGAGTGTTATAGAAATGAATGCTCAATAGATAAAAGCGTTATGAACTCGGGATAA
+
ffffffffffffffffffffffffffffffffffffffffffffffffffffffffffffffffffffffffffffffffffffffffffffffffffffffffffffffffffffffffffffffffffffffffffffffffffffff
@cB01~tA01_GU182351.1_167901_167868_1_0_0_0_0:0:0_0:0:0_433/2
TGTGTCTCCCGAGATCACAAAGAGCAGCACATTTCACACGGGCTTCAACACTATTTCCTGGCCGTTTGACATAAGAGAATCTTGCTTCGCTATTTTTAATCGTGATGTCACCTTTGTTTCCTTTCCTTGGTGAATGCAATTTGTTTGACT
+
ffffffffffffffffffffffffffffffffffffffffffffffffffffffffffffffffffffffffffffffffffffffffffffffffffffffffffffffffffffffffffffffffffffffffffffffffffffff
@cB01~tA01_GU182351.1_131898_131783_1_0_0_0_0:0:0_0:0:0_434/2
TATTTGTAGAGAAGTTCTACTTGCCAAGGAATGAGCTCCTGTCTGTCATGATCCAACCCTGGTTGACTTAGTGGAACAAGAGCTTTGCGGTAAGAGAGAACGTAGTTCATCCGTGCACATGACACTTCCACTTACTCGTTCAGCCACTGC
+
ffffffffffffffffffffffffffffffffffffffffffffffffffffffffffffffffffffffffffffffffffffffffffffffffffffffffffffffffffffffffffffffffffffffffffffffffffffff
@cB01~tA01_GU182351.1_105789_105563_1_0_0_0_0:0:0_0:0:0_435/2
CCAACAAAAAAAGTAAGTCTCACGAAGCAGAGGCCAGAGAGCTCAGGGCCATGTGGGGAAGCAGGATGGGAGCACTCAGGTGTGTGTTCCTCACAAACAGGATGGTCCCTGGCCCAAGGCAGCAGCCACAGAGGCAGGACTTTCTAGAGA
+
ffffffffffffffffffffffffffffffffffffffffffffffffffffffffffffffffffffffffffffffffffffffffffffffffffffffffffffffffffffffffffffffffffffffffffffffffffffff
@cB01~tA01_GU182351.1_161559_161400_1_0_0_0_0:0:0_0:0:0_436/2
TCAGGCAGGAGAGAATGTGTCCTTGTCCTGCAGCTCCATCTATCCAGGGAGGGGGAGGCCCATGAACGTAGGCTCCCTGCAGTGCGCAGCATCCACGGAACATTCCAGGCCGACTTTCCTCTGGGCCCTGCCACCCACGGAGGGACCTAC
+
ffffffffffffffffffffffffffffffffffffffffffffffffffffffffffffffffffffffffffffffffffffffffffffffffffffffffffffffffffffffffffffffffffffffffffffffffffffff
@cB01~tA01_GU182351.1_140948_141104_0_1_0_0_0:0:0_0:0:0_437/2
AGTCAGGGCCTGGGTGATGGGACCCTGACGGACACCCCCACCAGAAGCTCTGGGATTCAGGAGGTGGGACAGTGAGAAGCCCAGACGGAAAGCCTCTGACCTGTGACCATGATCACCACGGGGTTGCTGGGTGCCGACCACCCAGTGGGG
+
ffffffffffffffffffffffffffffffffffffffffffffffffffffffffffffffffffffffffffffffffffffffffffffffffffffffffffffffffffffffffffffffffffffffffffffffffffffff
@cB01~tA01_GU182351.1_92969_93062_0_1_0_0_0:0:0_0:0:0_438/2
TCCATATCCCCACCTCAAGCCCATATCTCCACTCCAGGCCCATATCTCCACTCCAGGCCGATATTTCCACCCTAAGCCCATATCGCCAATCCAGGCCCATATCTCCAATCCAGGCTCAGATCTCCACCCTGGGCCCATATCTCCAATCCA
+
ffffffffffffffffffffffffffffffffffffffffffffffffffffffffffffffffffffffffffffffffffffffffffffffffffffffffffffffffffffffffffffffffffffffffffffffffffffff
@cB01~tA01_GU182351.1_87599_87783_0_1_0_0_0:0:0_0:0:0_439/2
TCTTGAGTCAAACAACTTGCGTTCTCCAAGGAAAGGAAACAAAAGTGAAATCAAGATAAAAAAGCGAAATAGAGTTATCTTATGTCCAACAGCCAGGAAATCGTGTTGAAGCCCCTGTGAAACGTCCTACTCTTTGTGATCTCGGGAGAC
+
ffffffffffffffffffffffffffffffffffffffffffffffffffffffffffffffffffffffffffffffffffffffffffffffffffffffffffffffffffffffffffffffffffffffffffffffffffffff
@cB01~tA01_GU182351.1_88909_89087_0_1_0_0_1:0:0_0:0:0_43a/2
GGCTGCTGCCTTGGGCCAGGGACCATCCTACCTGTGAGGAACACACACCTGAGTGCTCCCATCCTGCTTCCCCACATGGCCCGGAGCTCTCTGGCCTCTCCTTCGTAAGACTTACTTTTCTTGTTGGAGCACCAGCGATGAAGGAGAAAG
+
ffffffffffffffffffffffffffffffffffffffffffffffffffffffffffffffffffffffffffffffffffffffffffffffffffffffffffffffffffffffffffffffffffffffffffffffffffffff
@cB01~tA01_GU182351.1_66251_66401_0_1_0_0_0:0:0_0:0:0_43b/2
AACCTACGTTCATGGGCCTCCCCCTCCGTGGATAGATGGTACATGTCATAGGAGCTCCAGGAGCTGCAGGACAAGGTCACGCTCTCTCCTGCCAGAACCGTGGGGCCCGGCTGGGCTGAGAGAGAAGGTTTCTCATATAGACCTGGAAGG
+
ffffffffffffffffffffffffffffffffffffffffffffffffffffffffffffffffffffffffffffffffffffffffffffffffffffffffffffffffffffffffffffffffffffffffffffffffffffff
@cB01~tA01_GU182351.1_19698_19577_1_0_0_0_0:0:0_0:0:0_43c/2
TACCTTCTGCCAAGGATTGCAATTCATCCAAAAGAGATTGAACAAGGCTGATAAGAGCCTGGATGTGCAGCCTATCCTGGTTCCTCTTTCACCCCCACATAAACAGCAGGAAAGACGTTAGTGTGAAATAGATACAACACCCCAAGAGAT
+
ffffffffffffffffffffffffffffffffffffffffffffffffffffffffffffffffffffffffffffffffffffffffffffffffffffffffffffffffffffffffffffffffffffffffffffffffffffff
@cB01~tA01_GU182351.1_45824_45972_0_1_0_0_0:0:0_0:0:0_43d/2
GGACCATCCTGTTTGTGAGGAACACACACCTGAGTGCTCCCATCCTGCTTCCCCACATGGCCCTGAGCTCTCTGGCCTCTGCTTCGTGAGACTTACTTTTTTTGTTGGAGCACCAGCGATGAAGGAGAAAGAAGAGGAGGATGAAGAGGA
+
ffffffffffffffffffffffffffffffffffffffffffffffffffffffffffffffffffffffffffffffffffffffffffffffffffffffffffffffffffffffffffffffffffffffffffffffffffffff
@cB01~tA01_GU182351.1_102785_102611_1_0_0_0_0:0:0_0:0:0_43e/2
TTTTTGTATATTTTTTGTAGAGAGGATGTTTCACCACGTTGGCCAAGCTTGTCTGAAACTCCCAACCTCAAGTGATCCGACCGTCTCAGCATGCCAAAGTAATGGGACTACAGGCGTGAGCCACTGTGCCCAGCCAGAATTCAAAATCAA
+
ffffffffffffffffffffffffffffffffffffffffffffffffffffffffffffffffffffffffffffffffffffffffffffffffffffffffffffffffffffffffffffffffffffffffffffffffffffff
@cB01~tA01_GU182351.1_153886_154043_0_1_0_0_0:0:0_0:0:0_43f/2
TTTAGAGTTGACAAAGGCTGCCGTGTGGTTTAAGGTGGCATAGAATGTCTTCTCAATAAATAATATTAAACCAAAGGGTTACACGTAGGAAAAAATAAATCTAAACTTATTCTCACACTATAAAAACACTTCTTACTTTTTATCTAGTTA
+
ffffffffffffffffffffffffffffffffffffffffffffffffffffffffffffffffffffffffffffffffffffffffffffffffffffffffffffffffffffffffffffffffffffffffffffffffffffff
@cB01~tA01_GU182351.1_116628_116722_0_1_0_0_0:0:0_0:0:0_440/2
AAAGAAAAAAAGAAAAAGTGAAACATATAACAGGTGTTGGCAAGGATGCAGAGAAAAGGAAACTCTTATACACTGTTGGCCGGTATGTAAATTAGTATAGCCTCTATGGAAGACAGTATGGAAATTTGGCAGAGAACCAAAAATAGAAGC
+
ffffffffffffffffffffffffffffffffffffffffffffffffffffffffffffffffffffffffffffffffffffffffffffffffffffffffffffffffffffffffffffffffffffffffffffffffffffff
@cB01~tA01_GU182351.1_114885_114717_1_0_0_0_0:0:0_0:0:0_441/2
CATTTATTTCCGCGACTCTTCCTCCATGTATATTTGCAGGAATATTACTGGGAGTGGTTAAGTGTAAACTGATTATATATTCCTGGTAAATTTAAAATGCTATAAATTTACCTGCTTTTTTCCTACATTTTATGCTTAATGTTTTCCGCT
+
ffffffffffffffffffffffffffffffffffffffffffffffffffffffffffffffffffffffffffffffffffffffffffffffffffffffffffffffffffffffffffffffffffffffffffffffffffffff
@cB01~tA01_GU182351.1_108198_108342_0_1_0_0_0:0:0_0:0:0_442/2
ATATGCAAAGTATCTAATAGGTATTATTAATGTTTTCGGAGTCATTGTGACTAATAAACCATTAGAATTTTTCATGCTTGTATTTCTAGTATTACAGCAGAACCAGCTAAAATGATTTAAATTCCCAGGGAAGGATTATGCAATTATTTA
+
ffffffffffffffffffffffffffffffffffffffffffffffffffffffffffffffffffffffffffffffffffffffffffffffffffffffffffffffffffffffffffffffffffffffffffffffffffffff
@cB01~tA01_GU182351.1_67082_67246_0_1_0_0_1:0:0_1:0:0_443/2
GAGGCAGGTGCGGGTGGATCACGTGGTCAGGAGTTGCAGACCAGCTCGACCAACATGGTGAAACCACCTCTCTACTAAAAATACAAAAAGTAGCCTGGCGTGGTGGTGCGCACCTGTAGCACCAGCTACTCAGGTGGCTGAGGCAGGAGA
+
ffffffffffffffffffffffffffffffffffffffffffffffffffffffffffffffffffffffffffffffffffffffffffffffffffffffffffffffffffffffffffffffffffffffffffffffffffffff
@cB01~tA01_GU182351.1_117984_118135_0_1_0_0_0:0:0_0:0:0_444/2
CCTATAATGATCTAGCTGAGAACCAAATCAAGAAGGCAATGCCGTTTACAATAGATACGCAAAATTAAAACACTCAGGAATACATTTAACCAAGGTGGTGAAAGATCTGTACCAGGAAAGGTGTAAGACACCAATGAAAGCAATTATAGA
+
ffffffffffffffffffffffffffffffffffffffffffffffffffffffffffffffffffffffffffffffffffffffffffffffffffffffffffffffffffffffffffffffffffffffffffffffffffffff
@cB01~tA01_GU182351.1_44438_44588_0_1_0_0_0:0:0_0:0:0_445/2
GTTGAAGCCCGTGTGAAACCTGCTGCTCTTTGTGATCTCGGGAGACACATATTAGGCTGCTGTTCTACCCGAGAGGCTGGGGGAAGGACCACCCCCTCGGCCATCTATTGCTTCAATACCACCTGTCCTCCTGTGAATTAGTAGGAAAGG
+
ffffffffffffffffffffffffffffffffffffffffffffffffffffffffffffffffffffffffffffffffffffffffffffffffffffffffffffffffffffffffffffffffffffffffffffffffffffff
@cB01~tA01_GU182351.1_65567_65423_1_0_0_0_0:0:0_0:0:0_446/2
TTGTAGTCTCCAGACTGGATTCTGAGGCTCACATTCCAAATAACCCCACATATGAAAGGATCACTGAGAGGCACAGAGAAAAATCAGGAACACCAAAAAGCAAAGACATAAACACACAGAGAATGGGCCAGAGGAAGGAGATTGAGAGAC
+
ffffffffffffffffffffffffffffffffffffffffffffffffffffffffffffffffffffffffffffffffffffffffffffffffffffffffffffffffffffffffffffffffffffffffffffffffffffff
@cB01~tA01_GU182351.1_91564_91677_0_1_0_0_0:0:0_0:0:0_447/2
TTTAATCTAAAATTTGTCTCATGACCCAAGATTCCAGAGTCCCAACTCTGGAGTTTGTTTTCCGTCTGTCTCTCTCCCTCCCTCATTTTAAATTTTACAGAAATATCCAGTAACATAATGCTATAGAAAATCAAGTTTCCCCAGCACGTT
+
ffffffffffffffffffffffffffffffffffffffffffffffffffffffffffffffffffffffffffffffffffffffffffffffffffffffffffffffffffffffffffffffffffffffffffffffffffffff
@cB01~tA01_GU182351.1_127301_127493_0_1_0_0_0:0:0_0:0:0_448/2
AGACAGGAGCCCTCTGACCTGTGACCATGATCACCAGGGGGTTGCTGGGTGCCGACCACTCAGTGGGGGAGTGCGGGTGAAAACCTCGACATCTGTAGGTCCCTGCGTGTGCTGGGGTCACAGGGCTAATGAGGAAACTGTTCCAGAATA
+
ffffffffffffffffffffffffffffffffffffffffffffffffffffffffffffffffffffffffffffffffffffffffffffffffffffffffffffffffffffffffffffffffffffffffffffffffffffff
@cB01~tA01_GU182351.1_120028_120278_0_1_0_0_0:0:0_0:0:0_449/2
AAAATAGACAAGGAAAGGAAGATTCATCTTCATCACATCTCAGACATGCTTGGACACAGGGTCCAAGCACAAAAGAGAAACACATACTTCTTCCCATCCACACTGGGATCCAGGGTCTTCTCCCTCCTGTCAGGCCAGAACTGAGTCTCC
+
ffffffffffffffffffffffffffffffffffffffffffffffffffffffffffffffffffffffffffffffffffffffffffffffffffffffffffffffffffffffffffffffffffffffffffffffffffffff
@cB01~tA01_GU182351.1_14580_14811_0_1_0_0_0:0:0_0:0:0_44a/2
TGATTCACCATCCTTGGAACCTCCTATGTGCTGCATCTTTGGATGGAAACTGGAGTCTCAGAGACAATTCAGGCTCCACCCTGCTTCCAGAAGCTCAGAGTCCAGGGGTGAGAACCCAGCGGAGAACAGATGGGGTTATGTGGACGTGGT
+
ffffffffffffffffffffffffffffffffffffffffffffffffffffffffffffffffffffffffffffffffffffffffffffffffffffffffffffffffffffffffffffffffffffffffffffffffffffff
@cB01~tA01_GU182351.1_67948_67808_1_0_0_0_0:0:0_0:0:0_44b/2
CACTTCGATATATTGATTTACTTTCCTTTGGATATAAACCCAGTAGTGAAATTGCTGGATACTATGAAAGTTCTCTTTTTTTTTTTTTTCTTTTTTGAGAAAGAGTTTCCCTCCTTAGCCCAAGCTGGAGTCAAAGTGGTGCGACCTTGG
+
ffffffffffffffffffffffffffffffffffffffffffffffffffffffffffffffffffffffffffffffffffffffffffffffffffffffffffffffffffffffffffffffffffffffffffffffffffffff
@cB01~tA01_GU182351.1_38899_38833_1_0_0_0_0:0:0_0:0:0_44c/2
TCTAGCTCTGTCCCCTATGCTGCAGTGCAGTGGCACAATCTCAGCTCACTGCAACTTCCGCCTCCTGGGTTCAAGTGATTCTCCTGCCTCAGCCACCTGAGTAGCTGGTGCTACAGGCGCGCACCACCACGCCAGGCTACTTTTTGTATT
+
ffffffffffffffffffffffffffffffffffffffffffffffffffffffffffffffffffffffffffffffffffffffffffffffffffffffffffffffffffffffffffffffffffffffffffffffffffffff
@cB01~tA01_GU182351.1_59783_59946_0_1_0_0_0:0:0_0:0:0_44d/2
[truncated: 3,240,679 more chars]
