# Supplementary material for: Accurate and Efficient KIR Gene and Haplotype Inference From Genome Sequencing Reads With Novel K-mer Signatures
Source: Front Immunol. 2020 Nov 26;11:583013. doi: 10.3389/fimmu.2020.583013 (PMC7727328; doi:10.3389/fimmu.2020.583013)
Supplement: Supplemental Data Sheet 2 — Raw reads from synthetic evaluation, whose results are in Table 2 . Each of the six simulated individuals have a pair of fastq files for each parental haplotype. [file DataSheet_2.zip › 4/GU182339_paired.bwa.read2.fastq]

@cB01~tB01_GU182339.1_81248_81371_0_1_0_0_0:0:0_1:0:0_0/2
TCTCCACTCCAGGCCCATATCTCCAATCCAGGCCCAGATCTCCACTCCAGGCCCAGATCTCCACCTCCAGGCCCATATCTCCACTCTAGGCCCATATCTCCACTCCAGGCTCATATCTCCACACCAGGTCCATATCTCCACCTCCAGGCC
+
ffffffffffffffffffffffffffffffffffffffffffffffffffffffffffffffffffffffffffffffffffffffffffffffffffffffffffffffffffffffffffffffffffffffffffffffffffffff
@cB01~tB01_GU182339.1_65081_65176_0_1_0_0_0:0:0_0:0:0_1/2
GCTTTAGGGTTTCTACATCCACAGCATTCTTGAATCAAACAACTTGCATTCTCCAAGGAAAGAAAACAAAAGTGAAATCAAGATAAAAAAAGCGAAATAGAATTCTCTTATGTCAAACGGCCAGGAAATAGTGTTGAAGCCCGTGTGAAA
+
ffffffffffffffffffffffffffffffffffffffffffffffffffffffffffffffffffffffffffffffffffffffffffffffffffffffffffffffffffffffffffffffffffffffffffffffffffffff
@cB01~tB01_GU182339.1_176667_176597_1_0_0_0_0:0:0_0:0:0_2/2
ATATGGGCTTGGGGTGGAGATATGGGCCTGGATTGGAGATATGGGTCTAGGGTGGAAATATTGGCCTGGAGTGGAGATATGGGCCTGGAGTGGAGATATGGGCTTGGGGTGGGGATAGGGGCCTGGGGTGCGGATATGGGCCTGGAGGCT
+
ffffffffffffffffffffffffffffffffffffffffffffffffffffffffffffffffffffffffffffffffffffffffffffffffffffffffffffffffffffffffffffffffffffffffffffffffffffff
@cB01~tB01_GU182339.1_120237_120109_1_0_0_0_0:0:0_0:0:0_3/2
TGGAGTTTTGCTCTTCTCACCCAGGCTGGAGTGCAGTGGCGCGATCTCGGCTCACCACAACCTCCACCTCCCAGGTTCAAGCGATTCTCCTGCCTCAGCCTCCCGAGTAGCTGGAATTACAGGCACACGCCACCACGCCCGACTAATTTT
+
ffffffffffffffffffffffffffffffffffffffffffffffffffffffffffffffffffffffffffffffffffffffffffffffffffffffffffffffffffffffffffffffffffffffffffffffffffffff
@cB01~tB01_GU182339.1_194882_195086_0_1_0_0_0:0:0_0:0:0_4/2
TCGGGAGGCTGAGGCAGGAGAATCGCTTGAACCTGGGAGGTGGAGGTTGTGGTGAGCCGAGATAGCGCCACTGCACTCCAGCCTGGGTGAGAAGAGCAAAACTCCATCTCAAAATAAAATGAAATAAATAAAATGGCTTTTAGCTGCAAG
+
ffffffffffffffffffffffffffffffffffffffffffffffffffffffffffffffffffffffffffffffffffffffffffffffffffffffffffffffffffffffffffffffffffffffffffffffffffffff
@cB01~tB01_GU182339.1_223634_223755_0_1_0_0_0:0:0_0:0:0_5/2
CCCTCCCAGAGGTCTGTCTCTCTCCTCCCTCTCTGTGTCTCCGTGTCTTTTCTGTGCCCATATCCCCTGGTGCAGGTCCCTCCATTTGTCTTCCTCCCTCTTCTCTGTCCCTCTGTCTCCAGTAGCCCCTGACTCCCTTCCCACTGTGAA
+
ffffffffffffffffffffffffffffffffffffffffffffffffffffffffffffffffffffffffffffffffffffffffffffffffffffffffffffffffffffffffffffffffffffffffffffffffffffff
@cB01~tB01_GU182339.1_133587_133785_0_1_0_0_0:0:0_0:0:0_6/2
CCACCTGTCATGTTGTCATCTAGCTTGGAAATCCTGCGAGTCCCAGGGAGGCCCTCCCCGAGTCCCCAGAGAAGACTCCCCCACTGAGTCTCCAAGGTGTGGAGAGAGCAAAAAACATCTAGGGTGGAAAATGCCTCCCATCAAGAGACA
+
ffffffffffffffffffffffffffffffffffffffffffffffffffffffffffffffffffffffffffffffffffffffffffffffffffffffffffffffffffffffffffffffffffffffffffffffffffffff
@cB01~tB01_GU182339.1_67611_67733_0_1_0_0_0:0:0_0:0:0_7/2
TCCGGGGATGAGAACTCAGTGGGGAACAGATGGGATTATATGGACATGGTACTGATAACACCGGAAGCCTTAGGCAAGAAAAGAGTCCCATTACCGAAACCATGGGGGCAGACATGTTTATTTGAAGGATGGAAAACTACATTGAAGTTA
+
ffffffffffffffffffffffffffffffffffffffffffffffffffffffffffffffffffffffffffffffffffffffffffffffffffffffffffffffffffffffffffffffffffffffffffffffffffffff
@cB01~tB01_GU182339.1_107468_107289_1_0_0_0_0:0:0_0:0:0_8/2
GAGGTGTTTTAGAGAAGTTCCACTTGCCCAGGAATGAATTACTGTTGGTCATGAAGCAACCCTGGCTGACTCAGCAGAGCAAGAGCTTTGCCTTAACAGAGAACGGAGCTCATGCACGCACACTTCGACTCACTGACTCATTCAGCCACG
+
ffffffffffffffffffffffffffffffffffffffffffffffffffffffffffffffffffffffffffffffffffffffffffffffffffffffffffffffffffffffffffffffffffffffffffffffffffffff
@cB01~tB01_GU182339.1_141419_141217_1_0_0_0_0:0:0_0:0:0_9/2
TCCTGGACTATGAGCCCCTGGCCATGTTCCTGAGGCAATTCTGTTCATCTAAATATAATAATAATAACACACTAAAAATGGCAAGCCATTGTTAATTCCTGAAGTCTCATTTGAAAATTACTAAATGTCTGTTATTTTTTGGTGTTTACA
+
ffffffffffffffffffffffffffffffffffffffffffffffffffffffffffffffffffffffffffffffffffffffffffffffffffffffffffffffffffffffffffffffffffffffffffffffffffffff
@rand_0_0_0_0_1_1_0:0:0_0:0:0_a/2
GATACTGCAGGCGCCAGGGAAATCCCTAGAAAGTCCACGCTATGTCCAGATTCTGTATATGCGTGAAGAATATTTTCGCTCACCACGTGAACGCCGAACTCGAATATACAGTGAAGAGTCCCCTGTAATGATTGTGTCTTATATGGCGTG
+
ffffffffffffffffffffffffffffffffffffffffffffffffffffffffffffffffffffffffffffffffffffffffffffffffffffffffffffffffffffffffffffffffffffffffffffffffffffff
@cB01~tB01_GU182339.1_214477_214326_1_0_0_0_0:0:0_0:0:0_b/2
CTATAAATGAATGATCCATTGGGAAGCATCTGTGCATGAAATCTATTTTTTGTTTGTTCTTTTGTTTATTGAGACAGAGTTGCCCTCTGTCTTCCAGGCTACAGTGCAGTGTCACGATCTTGGCTCACTGCAACCTGCTTCTCCTGGATT
+
ffffffffffffffffffffffffffffffffffffffffffffffffffffffffffffffffffffffffffffffffffffffffffffffffffffffffffffffffffffffffffffffffffffffffffffffffffffff
@cB01~tB01_GU182339.1_154245_154414_0_1_0_0_0:0:0_0:0:0_c/2
CCAAATAAGGAAGATGTTTTCGCCTGATTTTCTTATGGATAGGATAAAGGATCAAAGAAGTCATTATAGAGAAATAGAAAAATGATGATTGGAATTGGTGTGCCTTTGTCATTCGTGTATGTTATATTATATTTATGTATTCTTTATTTT
+
ffffffffffffffffffffffffffffffffffffffffffffffffffffffffffffffffffffffffffffffffffffffffffffffffffffffffffffffffffffffffffffffffffffffffffffffffffffff
@cB01~tB01_GU182339.1_7808_7675_1_0_0_0_0:0:0_0:0:0_d/2
CAGCCCTGCAGGCTGGTCAGAGCGCAGCGAGCCCCTGGAGCTGGTGGTGACAGGTAAGAGGACACTCAGGGGTCCCAGCCCCAGGCTCTGCCTGCAGGAAGGGGGTCGGCTCTCAAGGGCATCTCCGTTCTAATAACTCAGCCCTGGGGG
+
ffffffffffffffffffffffffffffffffffffffffffffffffffffffffffffffffffffffffffffffffffffffffffffffffffffffffffffffffffffffffffffffffffffffffffffffffffffff
@cB01~tB01_GU182339.1_106278_106399_0_1_0_0_0:0:0_0:0:0_e/2
TTTTGTTTTTCTTTTGAGATGGAGTCTTGCTCTGTCACCCAGGCTGGAGTGCAGAGGTGCAATCTCGGTTCACTGCCACCACAGCCTCCTGGGTTCAATCACTTCTCTGGCCTCAAACTCCTGAGTAGTGGTATTACAGGTGCTGACCAC
+
ffffffffffffffffffffffffffffffffffffffffffffffffffffffffffffffffffffffffffffffffffffffffffffffffffffffffffffffffffffffffffffffffffffffffffffffffffffff
@cB01~tB01_GU182339.1_162697_162481_1_0_0_0_2:0:0_0:0:0_f/2
ATTAAAGAAACCAAACAAGGAGAAGGTTGGCTACCCTGAGATCAGCAAGGGCAGGATGCTGATGTTACCACCAGGCTCCATCCACATAGGAAGGGGTTGATGCTCCTGGAACCAGCACCAGGGGCCACCCTATGGAAGCTGGGGCCATGG
+
ffffffffffffffffffffffffffffffffffffffffffffffffffffffffffffffffffffffffffffffffffffffffffffffffffffffffffffffffffffffffffffffffffffffffffffffffffffff
@cB01~tB01_GU182339.1_1318_1407_0_1_0_0_0:0:0_1:0:0_10/2
TTTTTTTTTTTTTTTTTTGAGACGGAGTCTCGCTCTGTCAACCAGGCTGGAGTTCAGTGGCATGATCTCAGCTCATTGCAACCTCCGCCTCCCGGGTTCAAGTGATTCTCCTGCCTCAGCCTCCCTAGTAGCTAGGACTACAGGTGAGTG
+
ffffffffffffffffffffffffffffffffffffffffffffffffffffffffffffffffffffffffffffffffffffffffffffffffffffffffffffffffffffffffffffffffffffffffffffffffffffff
@cB01~tB01_GU182339.1_144752_144601_1_0_0_0_0:0:0_1:0:0_11/2
CACCACACACACAAAACATACAAGTATGTGAAAAAATAAATAAGATAAAGAGGTTGTTTCATCCATTCCACAATGTGTACCTATATGAAAACATCATGATGGACACCACAAATACCCTTTTCCTCATTAATTAAATTTGTTTTGGTTTTT
+
ffffffffffffffffffffffffffffffffffffffffffffffffffffffffffffffffffffffffffffffffffffffffffffffffffffffffffffffffffffffffffffffffffffffffffffffffffffff
@cB01~tB01_GU182339.1_26990_27062_0_1_0_0_0:0:0_1:0:0_12/2
CCTTCCATCATACGCTCCACTTCTTTGCCCTCTTTTTCTATCTCTTTATGTGTCTGTGAGTCTCTCAATTCCCTTCTTCTGGCTCATTCTGTGTGTGTGTTCATGTCTTTGCTTTTTGATTTCCCTGATTTCACTCCGTGTCTCTCTGTG
+
ffffffffffffffffffffffffffffffffffffffffffffffffffffffffffffffffffffffffffffffffffffffffffffffffffffffffffffffffffffffffffffffffffffffffffffffffffffff
@cB01~tB01_GU182339.1_138702_138871_0_1_0_0_0:0:0_0:0:0_13/2
TAAAAGCACTCCTCTGAGAACTGGCACAAGACAAGGACACGGACATCCACCACTTCCTATCAACATAGTACTGGAAGCCTTGTCAGAGCTATTGGGCAACAGGAAGAAGTAAAAATCCAAATTAGAAAAGAGGAAGTAAAATTATTTTTA
+
ffffffffffffffffffffffffffffffffffffffffffffffffffffffffffffffffffffffffffffffffffffffffffffffffffffffffffffffffffffffffffffffffffffffffffffffffffffff
@cB01~tB01_GU182339.1_70363_70555_0_1_0_0_0:0:0_0:0:0_14/2
TTCCCTCCTGTTTCAGGAAAATCCTCTTATGTGGGGAGATGACACCCGAAGGTTTGGAGAAGGACTCACCCTCATGTGTCCAGGCCCCCTGCAGCAAGAAGAACCCTGGAAAGAAAGATCATGATGGACCATCCATCTGCAGGCAAACCA
+
ffffffffffffffffffffffffffffffffffffffffffffffffffffffffffffffffffffffffffffffffffffffffffffffffffffffffffffffffffffffffffffffffffffffffffffffffffffff
@cB01~tB01_GU182339.1_195862_195997_0_1_0_0_0:0:0_0:0:0_15/2
ACCACCATGCTCAGCTAATTTTTATATTTTTAGTGGAGACGATGTTTCATCACGTCGGCCAGACTGATCTTGAACTCCTGGCCTCAGGTAATCCACCCGCCTCGGCCTCCCAAAGTGCTGGAATTGCAGGTGTGAGCCACCAAGCCCAGC
+
ffffffffffffffffffffffffffffffffffffffffffffffffffffffffffffffffffffffffffffffffffffffffffffffffffffffffffffffffffffffffffffffffffffffffffffffffffffff
@cB01~tB01_GU182339.1_57560_57711_0_1_0_0_0:0:0_0:0:0_16/2
ATCTATCCATCTATCATCTGTATTGCTCTGCCTCTCGGTCTCTCTAGCTCTCTTTGGAATCTCTGCAATTCATCCCCACATCTCCATGTTTCTATGTCCTTGTGCCTCTCTCTCAGGACTCTAATTTTAGTGCTTTTCTCTGCTCCCTGC
+
ffffffffffffffffffffffffffffffffffffffffffffffffffffffffffffffffffffffffffffffffffffffffffffffffffffffffffffffffffffffffffffffffffffffffffffffffffffff
@cB01~tB01_GU182339.1_174672_174886_0_1_0_0_0:0:0_0:0:0_17/2
CACACAATCCCTTTAGAGTTGACAAAGGCTGCTGTGTGGTTTAAGGTGGCATAGAATGTCTTCTCAATAAATAATATTAAACCAATGGGTTACACCTAGTAAAAAATAAATCTAACTGACACTATAAAAACACTTCTTAGTTTTTATCTA
+
ffffffffffffffffffffffffffffffffffffffffffffffffffffffffffffffffffffffffffffffffffffffffffffffffffffffffffffffffffffffffffffffffffffffffffffffffffffff
@cB01~tB01_GU182339.1_13434_13304_1_0_0_0_0:0:0_0:0:0_18/2
AGACTCAGTCTCAATAAAAGAAAAAAGTAGCAAAATCATTTTTTGGAAAGAATATTGAACATGTAGAATTTTAGTACATTAATAGTAAGAGTACAAATTGCTTTAATCAATTAAGGAAGTGTATTGGAATTATCTAGTTAAAAAGAGGAG
+
ffffffffffffffffffffffffffffffffffffffffffffffffffffffffffffffffffffffffffffffffffffffffffffffffffffffffffffffffffffffffffffffffffffffffffffffffffffff
@cB01~tB01_GU182339.1_117535_117718_0_1_0_0_0:0:0_0:0:0_19/2
ACTTTGTGTCCTGTTCATAACTTTCTGCATATTTCTATCTATTATCTATCGATCTATCTATTTATCTATTCGGTGCCTATCTACAAATTCTCTACCTGTCATCTATATCTATATATCATCTATTTATCCATCAATTGTCTATCTATCCAT
+
ffffffffffffffffffffffffffffffffffffffffffffffffffffffffffffffffffffffffffffffffffffffffffffffffffffffffffffffffffffffffffffffffffffffffffffffffffffff
@rand_0_0_0_0_1_1_0:0:0_0:0:0_1a/2
GTGCAGGAGATAAAGCGATTGCCGGTATCGGAACTCTGTCAAATTGAGTCGATAACCGGCGTATCGAGCGCCCCTGACACGATGATCTGAAGCCCTCGCCGCGTGTCAACCAATTTCGAAACCCTTGCACGACTGAGTTAAGGTAGACCG
+
ffffffffffffffffffffffffffffffffffffffffffffffffffffffffffffffffffffffffffffffffffffffffffffffffffffffffffffffffffffffffffffffffffffffffffffffffffffff
@cB01~tB01_GU182339.1_205455_205583_0_1_0_0_0:0:0_0:0:0_1b/2
GGCCATGGCTGTGGTTTTCCCACCTCTTCTGGTAGAATGACAGCAGCCACACTGCAGCCCCTACCGTCATGGAAACGCTGAAGTGTGTGAGTAACACCTTTGTCCTCAGAGGATCTGCTGTTCCTACCACTTCCCCACCACACACCCCAG
+
ffffffffffffffffffffffffffffffffffffffffffffffffffffffffffffffffffffffffffffffffffffffffffffffffffffffffffffffffffffffffffffffffffffffffffffffffffffff
@cB01~tB01_GU182339.1_21480_21268_1_0_0_0_0:0:0_0:0:0_1c/2
AAAACATCCACCTCAAATCTTCCTAATCCACAAACTTGTCTAGCACCCCTGGAACATTCACCAAAATAAATTTTTAAATGCTGAATCATAGGTAATATGATAGATGAAACAGTTGAATTAAATTATAAATGTACAACAAGGAAATGCTGG
+
ffffffffffffffffffffffffffffffffffffffffffffffffffffffffffffffffffffffffffffffffffffffffffffffffffffffffffffffffffffffffffffffffffffffffffffffffffffff
@cB01~tB01_GU182339.1_194822_195088_0_1_0_0_0:0:0_0:0:0_1d/2
ACTCGGGAGGCTGAGGCAGGAGAATCGCTTGAACCTGGGAGGTGGAGGTTGTGGTGAGCCGAGATAGCGCCACTGCACTCCAGCCTGGGTGAGAAGAGCAAAACTCCATCTCAAAATAAAATGAAATAAATAAAATGGCTTTTAGCTGCA
+
ffffffffffffffffffffffffffffffffffffffffffffffffffffffffffffffffffffffffffffffffffffffffffffffffffffffffffffffffffffffffffffffffffffffffffffffffffffff
@cB01~tB01_GU182339.1_120861_120754_1_0_0_0_0:0:0_0:0:0_1e/2
CTGGAGCATTTCCCCAATATTTTGTTCTACGTGTTTCATAGGTTCAGGCCTTAGACTCACATCTTTAATCCATTTTCATTTGATTTTTGTGTATGGTGACAGGTAGAGGTGCAGTTTCATTCCTCTGCATGTAGATGTCCAGGTTTCCCT
+
ffffffffffffffffffffffffffffffffffffffffffffffffffffffffffffffffffffffffffffffffffffffffffffffffffffffffffffffffffffffffffffffffffffffffffffffffffffff
@cB01~tB01_GU182339.1_215812_216035_0_1_0_0_0:0:0_0:0:0_1f/2
TGTGATCTCGGGAGACACATGTTAGGCTGCTGTTCTACCCGAGAGGCTGGGGGAAGGACCACCCCCTCCACCATCTATTGCTTCAATACCACCTGTCCTCCTGTGAATTAGTAGGAAAGGGGAACAGGAGCTAGTGCTGTCGCTGATCTC
+
ffffffffffffffffffffffffffffffffffffffffffffffffffffffffffffffffffffffffffffffffffffffffffffffffffffffffffffffffffffffffffffffffffffffffffffffffffffff
@rand_0_0_0_0_1_1_0:0:0_0:0:0_20/2
TGCGGCGATCAGCGAGTGCAGTCATTACGTACCGTAGAAGCTCGGGATAAGTGAGGCTTAGCATAGTCAACGCTGCAGGCATTTTGGCTGAATAACAAGGATCCAGTGCGTCTGTTACGTTTTAGCAGGCTCGAAGCCATGAGTGCTTTC
+
ffffffffffffffffffffffffffffffffffffffffffffffffffffffffffffffffffffffffffffffffffffffffffffffffffffffffffffffffffffffffffffffffffffffffffffffffffffff
@cB01~tB01_GU182339.1_225117_224995_1_0_0_0_1:0:0_0:0:0_21/2
AAGAGGGCAGAGGAGTGGAGAGAATGCTGGAAGGGAGGAGAGAAAAGCCCCAAAATCAGAACCCTGAGGGAGGGGCACAAAGACAGAGAAAGATAAAGATGTGGGGATGGATTGCAGAGATTCCAAATAGAACTAGAGAGACTGAGAGGC
+
ffffffffffffffffffffffffffffffffffffffffffffffffffffffffffffffffffffffffffffffffffffffffffffffffffffffffffffffffffffffffffffffffffffffffffffffffffffff
@cB01~tB01_GU182339.1_82341_82264_1_0_0_0_0:0:0_0:0:0_22/2
AGATCTGAGCCTGGATTGCAGATGTGGGCCCAGATTGGCTATATGGGCCTAGGGTGGGAATATCAGCCTGGAGTGGAGATATGTGCCTGGAGTGGAGATATGGGCTTGGGGTGGGGATATGGGCCTGGAGGCTGGGTCTCTGCACAGCCG
+
ffffffffffffffffffffffffffffffffffffffffffffffffffffffffffffffffffffffffffffffffffffffffffffffffffffffffffffffffffffffffffffffffffffffffffffffffffffff
@cB01~tB01_GU182339.1_34217_34411_0_1_0_0_0:0:0_0:0:0_23/2
TCTCTGTGTGAAAACGCAGTGATTCAACTGTGCGTATGTCACCTCCTGAGGGTCTTGTTCATCAGAGTCCTGGAGGGAGGGAAATGCTGAGTGAGGGAGGGTGCTCACATTTTTCAGGACTCTTTGGGAATAAGACTAGCCATGAGGCTG
+
ffffffffffffffffffffffffffffffffffffffffffffffffffffffffffffffffffffffffffffffffffffffffffffffffffffffffffffffffffffffffffffffffffffffffffffffffffffff
@cB01~tB01_GU182339.1_75581_75388_1_0_0_0_0:0:0_0:0:0_24/2
TGAGAGAGGGAGGGGAAGGGAACATCTGATGAGGGAAAGGTGATTTAGAGAAGTTCCACTTGCCAAGGAATGAGCCCCTGTTGGTCATGATGCGACCTTGGCTGAGTCAGCAGAGCAAGAGCCTTGCAGTAAGAAGGAACGTAGTTCATC
+
ffffffffffffffffffffffffffffffffffffffffffffffffffffffffffffffffffffffffffffffffffffffffffffffffffffffffffffffffffffffffffffffffffffffffffffffffffffff
@cB01~tB01_GU182339.1_82706_82544_1_0_0_0_0:0:0_0:0:0_25/2
TCCATCATGGTCTTTCTTTCCAGGGTTCTTCTGGCTGCAGGGGGCCTGGCCACATGAGGGTAAGTCCTTCTCCAAACCTTAAGGTGTCATCTCCCCACATAAGAGGATTTTCCTGAAACGGGAGGGAAGTCCTGTCGGGGAGTCTCTCTT
+
ffffffffffffffffffffffffffffffffffffffffffffffffffffffffffffffffffffffffffffffffffffffffffffffffffffffffffffffffffffffffffffffffffffffffffffffffffffff
@cB01~tB01_GU182339.1_190696_190879_0_1_0_0_0:0:0_0:0:0_26/2
AGCAGCCTGGTTCAATCTCTTTTGGACGAATTGGAATCCTTGGCAGGAGGTATGAACTGAACAGTAAGGCAGGCACCAGTGTCCACACACCCTTTTCCTGGTGGGGACTGGGAGCCACTCTTGCCATGCCTGTACCAGCTTCCATAGCCT
+
ffffffffffffffffffffffffffffffffffffffffffffffffffffffffffffffffffffffffffffffffffffffffffffffffffffffffffffffffffffffffffffffffffffffffffffffffffffff
@cB01~tB01_GU182339.1_73828_73647_1_0_0_0_0:0:0_0:0:0_27/2
TTATTGTTGTTGTTACACTCCACCCTTTACTTCCTGCCCTCTGGTAGCCACCATTCTACTCTCTACCTTCATGAGATCCACCTTTTAGCTCCTGTATATGGGTGAGAAATGGGAATCTTTGCAATGACCTCCAGTTCCATCCATGTGGCT
+
ffffffffffffffffffffffffffffffffffffffffffffffffffffffffffffffffffffffffffffffffffffffffffffffffffffffffffffffffffffffffffffffffffffffffffffffffffffff
@cB01~tB01_GU182339.1_108785_108908_0_1_0_0_0:0:0_0:0:0_28/2
CCCCCTTGCTCCCTCTCTTGCCGTGTGATCTCTGTGGTCTCTGCACAGACAGACCCTCCTTCCCTTCTGCCAGAGTGGGAGCAGCCTGAGGCCATCACGAGAAATAGATGCTGGTGCCATGCTTCCAGTACAGCCTGCAGAACGGTGAGA
+
ffffffffffffffffffffffffffffffffffffffffffffffffffffffffffffffffffffffffffffffffffffffffffffffffffffffffffffffffffffffffffffffffffffffffffffffffffffff
@cB01~tB01_GU182339.1_108931_108797_1_0_0_0_0:0:0_2:0:0_29/2
CTGCTCTGGGACGTTCCTCCTGATCTCAGGACGTTGCTGTCTTAGTCCAATTTTGTTGCTCTAAAAGAACACTTGAGCCTGGGCAACTTCTAAAGAAAAGAGATTGGTTTGTCTCACCGTTCTGCAGGCTGTACTGGAAGCATGGCACCA
+
ffffffffffffffffffffffffffffffffffffffffffffffffffffffffffffffffffffffffffffffffffffffffffffffffffffffffffffffffffffffffffffffffffffffffffffffffffffff
@cB01~tB01_GU182339.1_179689_179535_1_0_0_0_1:0:0_0:0:0_2a/2
CTACACCCTTTTCTTTCCGTTTGAAAAAACATTTATTGAGGTTAAATGTAACTATATAATTTGCCACCTTTACCATTTTTAAAAGTAAAATCTAGTGGTCATAAATTCCTTTATATGCAGGGTGCAGTGGCTCACAGTTATAATCTCGGT
+
ffffffffffffffffffffffffffffffffffffffffffffffffffffffffffffffffffffffffffffffffffffffffffffffffffffffffffffffffffffffffffffffffffffffffffffffffffffff
@cB01~tB01_GU182339.1_17278_17236_1_0_0_0_1:0:0_1:0:0_2b/2
TAATGAACATAGACATAAAATCCTCAACAAAATGCTAGCAAATTGAATCTGTCAGTGCATCAAAGGTTAATTCACATGATCAAGTAAGCTTTATTTTTGGGATGCAAGGTTGGTTCAACCTACAAAGTCAACGAATGTGATTCACCTCAT
+
ffffffffffffffffffffffffffffffffffffffffffffffffffffffffffffffffffffffffffffffffffffffffffffffffffffffffffffffffffffffffffffffffffffffffffffffffffffff
@cB01~tB01_GU182339.1_55598_55457_1_0_0_0_0:0:0_0:0:0_2c/2
GTATGTTATAGGGGAAGGGACTGAAGGGGAAGATGGAGCTCATGGGGAGACAGCCTGGACTGTCCCACTGGGCTCAGTGTAATCACAAGGGTGCACATGAAAGGAGGAGGAAGAGGGGAGTGGGGATTAGAGCAGTCCAGTGGAAGTCTT
+
ffffffffffffffffffffffffffffffffffffffffffffffffffffffffffffffffffffffffffffffffffffffffffffffffffffffffffffffffffffffffffffffffffffffffffffffffffffff
@cB01~tB01_GU182339.1_126855_127006_0_1_0_0_0:0:0_0:0:0_2d/2
TATGTTTGGAATTGTGAGTTCCTCAGTGTGATTGCAGCCTCAAGTAGACTAGGAAGTAAGCCAGTTAGGTTGGAGAGGTGGGCAGGGGTCAAGTGAAATGGAGAACTGTGGGCTAAGCAAAGGAGTGTGTTTTTTCTCCAGCAGGCAGTG
+
ffffffffffffffffffffffffffffffffffffffffffffffffffffffffffffffffffffffffffffffffffffffffffffffffffffffffffffffffffffffffffffffffffffffffffffffffffffff
@cB01~tB01_GU182339.1_167050_167163_0_1_0_0_2:0:0_0:0:0_2e/2
CATAGAAATGGCGATCACGTATATGAAAAAGTACTCGGCATCACTCATCATCAGAGAAATGTAAATTACAATCGCGATGAGTTTTCATCTCATCCCATTAAAATGCCTTTTAGGCCGGTGGCTCACGCCTGTAATTCCGGCACTTCAGGA
+
ffffffffffffffffffffffffffffffffffffffffffffffffffffffffffffffffffffffffffffffffffffffffffffffffffffffffffffffffffffffffffffffffffffffffffffffffffffff
@cB01~tB01_GU182339.1_68408_68484_0_1_0_0_0:0:0_0:0:0_2f/2
TCCCTTTAGAGTTGACAAAGGCTGCCGTGTGGTTTAAGGTGGCATAGAATGTCTTCTCAATAAATAATATTAAACCAATTGGTTACACCTAGGAAAAAATAAATCTAACTCACACTATAAAAACACTTCTTAGTTTTTATCTAGTTGTAC
+
ffffffffffffffffffffffffffffffffffffffffffffffffffffffffffffffffffffffffffffffffffffffffffffffffffffffffffffffffffffffffffffffffffffffffffffffffffffff
@cB01~tB01_GU182339.1_10759_10617_1_0_0_0_0:0:0_0:0:0_30/2
GTATTATATATTTATATATACACACACTATTATATATCTTATATATTATGTATTATATATTTATATATACATACTATTATATATCTTATAATATATTATGTATTATATATTTATATATATACACTATTATATATCTTATTATATATTATA
+
ffffffffffffffffffffffffffffffffffffffffffffffffffffffffffffffffffffffffffffffffffffffffffffffffffffffffffffffffffffffffffffffffffffffffffffffffffffff
@cB01~tB01_GU182339.1_63610_63867_0_1_0_0_0:0:0_0:0:0_31/2
TAATCATGTAGGGATTCCTGGCTACCCCGAGGTGAATCCAATGGCTGTGAGTGTCAAACACACACTCCTTGTTCCTCCTTAGTTTCCTGTGTACCCAGTGTGCTCTCCGTCTCTCCACAGTCATCTTGTCATTCTCCCCACATCATTCCC
+
ffffffffffffffffffffffffffffffffffffffffffffffffffffffffffffffffffffffffffffffffffffffffffffffffffffffffffffffffffffffffffffffffffffffffffffffffffffff
@cB01~tB01_GU182339.1_2799_2631_1_0_0_0_0:0:0_0:0:0_32/2
CATGATGAGCCAGCTTGTAGAGCTAGAACTGAGATGGAGAGAGGCACGAGTGGGTAACAGAGTGTGCTCCCCAGAACAGGTGGAGAGAATGCCTTTTTCATGCCCTGAGGATAGGCTGGGTAAGGCTTGTGCTCGACAGTCAAGGACTAT
+
ffffffffffffffffffffffffffffffffffffffffffffffffffffffffffffffffffffffffffffffffffffffffffffffffffffffffffffffffffffffffffffffffffffffffffffffffffffff
@cB01~tB01_GU182339.1_20623_20521_1_0_0_0_0:0:0_0:0:0_33/2
TAACTTGAAATTCAAAAAAGTGGAAGTATCCCAAGAGGCAAATACGTGTGCAATTATTAAATGTTTCATATCAACACCCAACCTTATGCTGTCTACATAAGCTGCACTTCAAATACTAATCCACAAGATGTAAATATTGAAAGAATGACA
+
ffffffffffffffffffffffffffffffffffffffffffffffffffffffffffffffffffffffffffffffffffffffffffffffffffffffffffffffffffffffffffffffffffffffffffffffffffffff
@cB01~tB01_GU182339.1_73142_73353_0_1_0_0_0:0:0_0:0:0_34/2
AGGAATACAGGTGCATGCCAGCATGCCCAGCCAATTTTTCTTGTCTGTTTAGTAAAGATGAATTTCCCTCATGTTGGCCAGGCTGATCTCGAGCCTCTGATCTTAAATGATCCACCTTCCTTGGCCTCTCAAAGCACCGAGATTATAACT
+
ffffffffffffffffffffffffffffffffffffffffffffffffffffffffffffffffffffffffffffffffffffffffffffffffffffffffffffffffffffffffffffffffffffffffffffffffffffff
@cB01~tB01_GU182339.1_63178_63363_0_1_0_0_0:0:0_1:0:0_35/2
CGGGCACGGTGGCAGTTGCCTGTAATCCCAGCTACTCGAGAGGCGGAGGCAGGAGAATCACTTGAATCCAGGAGAAGCAGGTTGCAGTGAGCCAAGATCGTGACACTGTACTGTAGCCTGGAAGACAGAGGGCAACTCTGTCTCAATAAA
+
ffffffffffffffffffffffffffffffffffffffffffffffffffffffffffffffffffffffffffffffffffffffffffffffffffffffffffffffffffffffffffffffffffffffffffffffffffffff
@cB01~tB01_GU182339.1_67268_67347_0_1_0_0_0:0:0_0:0:0_36/2
GCTAAGCAAAGGAGTGTGTTTTTTCTCCAGCAGGCAGTGGGGACCTTAGACATTTGTAAGCAAGTGAGAGGCACATTCAGATTTGTGGTGTGAGGAAGAGCGATGCCCTAAGATGCAGACTCATGCCTTCAGATTCCAGCTGCTGGTACA
+
ffffffffffffffffffffffffffffffffffffffffffffffffffffffffffffffffffffffffffffffffffffffffffffffffffffffffffffffffffffffffffffffffffffffffffffffffffffff
@cB01~tB01_GU182339.1_17405_17310_1_0_0_0_0:0:0_0:0:0_37/2
CATGATCAAGTAAGCTTTATTTTTGGGATGCAAGGTTGGTTCAACCTACAAAGTCAACGAATGTGATTCACCTCATAAACATAATTAAAAACAAAAACTATATGATCATCTCAATAGATGCAAAAAAAGCTTTCTGTAAAATCCAACATC
+
ffffffffffffffffffffffffffffffffffffffffffffffffffffffffffffffffffffffffffffffffffffffffffffffffffffffffffffffffffffffffffffffffffffffffffffffffffffff
@cB01~tB01_GU182339.1_76305_76191_1_0_0_0_2:0:0_0:0:0_38/2
TGGCCTCTGCTCTTAGGACACTGACATTGCAGATGGGCAAATGGGAGGGCAGAATATGAATGCACAAGTGGACCAGTAATGATTGATCCATTGGGAAGCATCCGTGCATGAAATCTATTTACCTATTTATTTATCTATTTATCTATTTAT
+
ffffffffffffffffffffffffffffffffffffffffffffffffffffffffffffffffffffffffffffffffffffffffffffffffffffffffffffffffffffffffffffffffffffffffffffffffffffff
@cB01~tB01_GU182339.1_17002_17088_0_1_0_0_0:0:0_0:0:0_39/2
TAAGGATATTTAGATGTAATTTTCTTTTTTTCATTATGTCTCTGACAGATGTTGGTATCATGGTGATGATGGCTTCATAGAATGAGTTAGGAAGAAGCCCCCACTCCTTGATTTTTTCCAAAAGTTTCAGTAAGATCGGTATCAGTTCTT
+
ffffffffffffffffffffffffffffffffffffffffffffffffffffffffffffffffffffffffffffffffffffffffffffffffffffffffffffffffffffffffffffffffffffffffffffffffffffff
@cB01~tB01_GU182339.1_85314_85557_0_1_0_0_0:0:0_0:0:0_3a/2
CTGGTAGAGAACACTTTGTGGAGGTAAAACAGAAATGAAACTTGTAATCTGTGCCAGGTCTCTGAGCAAAGTCAGCATGGAGGGACACCTCTCTCTGGGACATGTCTGTCTGTCTGTCTCCTTTAACTCCTTCTGTCTTTTCTAACTCTC
+
ffffffffffffffffffffffffffffffffffffffffffffffffffffffffffffffffffffffffffffffffffffffffffffffffffffffffffffffffffffffffffffffffffffffffffffffffffffff
@cB01~tB01_GU182339.1_67922_68157_0_1_0_0_0:0:0_0:0:0_3b/2
CATGAAATCATCTCTAGATTACTTATAATTCCTGATACAGCCTACACACAGCTTCATTTGTGTCCATTCAACATAGTTATGCTTTTTGAAACTCTGTGGATACTTTCTCTCAATATTTTTGATTTATACTTGGTTCAATAAACACCTGTA
+
ffffffffffffffffffffffffffffffffffffffffffffffffffffffffffffffffffffffffffffffffffffffffffffffffffffffffffffffffffffffffffffffffffffffffffffffffffffff
@cB01~tB01_GU182339.1_126074_126197_0_1_0_0_0:0:0_1:0:0_3c/2
AGCTCAAGGACCCATCCCATGAATAGCTCTGAGTTCCCATCCCATTGATTCTGTCTCCCACTTTCTGCCTGTCATGGAAACTTCTCCTGGATGTGAGTGGCTGCAGTGGACATGAGGATACAGTTCAGAATCAGGCAACGGTCTGTGAGT
+
ffffffffffffffffffffffffffffffffffffffffffffffffffffffffffffffffffffffffffffffffffffffffffffffffffffffffffffffffffffffffffffffffffffffffffffffffffffff
@cB01~tB01_GU182339.1_166826_166688_1_0_0_0_0:0:0_0:0:0_3d/2
TGAGGTGCCTGCCTCGGTTTCCCAAAGTGCTGAAATTACAGGCATAAGCCACTATGCCCAGCCTCCTTTTAGTTTTTTAAAGAATTTCCATACTTTTCTCCATAATAGTTGTACTAATTTACATTCCTACCAACAGGGTACCAGGGTTCT
+
ffffffffffffffffffffffffffffffffffffffffffffffffffffffffffffffffffffffffffffffffffffffffffffffffffffffffffffffffffffffffffffffffffffffffffffffffffffff
@cB01~tB01_GU182339.1_25953_25798_1_0_0_0_0:0:0_0:0:0_3e/2
GCTGCTAAGAGCCTGGACATGCAGCCTGTCGTGGTTCCTCTTCCACCCCCACATAAACACCAGGAAAGAGATTAGTGGGAAACAGATACAACAGCATAAGAGGTGACACTGAGCACAGTGGGAAGGGAATCAGGGCTACTAGAGACAGAG
+
ffffffffffffffffffffffffffffffffffffffffffffffffffffffffffffffffffffffffffffffffffffffffffffffffffffffffffffffffffffffffffffffffffffffffffffffffffffff
@cB01~tB01_GU182339.1_5199_5313_0_1_0_0_0:0:0_0:0:0_3f/2
GTGATGGCGGGTGCCTGTAATCCCAGCTACTCGAGAGGCTGAGTCAGGAGAATCTCTTGAACCCAGGAGGCAGAGGTTGCAGTGAGCTGGGATCGTGCCACTGTACTCTAGCCTGGGTAACAGAGCAAGGCTCTGTCTCAAAAAAATAAA
+
ffffffffffffffffffffffffffffffffffffffffffffffffffffffffffffffffffffffffffffffffffffffffffffffffffffffffffffffffffffffffffffffffffffffffffffffffffffff
@cB01~tB01_GU182339.1_67401_67254_1_0_0_0_0:0:0_2:0:0_40/2
GTTGTCTCCTGCCCATGAACACCACAGTCAGGCCTTGAGGGCGTCTTCTAGGGAGACAACAGCCCTGTCTCAAAACCGGGTTGCCAGCTCCCATGTACCAGCAGCTGGAATCTGAAGGGATGAGTCTGCATCTTAGGGCATCGCTCTTCC
+
ffffffffffffffffffffffffffffffffffffffffffffffffffffffffffffffffffffffffffffffffffffffffffffffffffffffffffffffffffffffffffffffffffffffffffffffffffffff
@cB01~tB01_GU182339.1_103527_103650_0_1_0_0_0:0:0_0:0:0_41/2
TTCTCTCCATCCTCAGCAGGAAGCTCCTCAGCTAAGGCTCTAGGATCATAGGACATGGGACAGCCATGGGCTTTCCTCACCTGTGACAGAAACAAGCAGTGGGTCACTCGAGTTTGACCACTCGTAGGGAGAGTCACGGAAAGAGCCGAA
+
ffffffffffffffffffffffffffffffffffffffffffffffffffffffffffffffffffffffffffffffffffffffffffffffffffffffffffffffffffffffffffffffffffffffffffffffffffffff
@cB01~tB01_GU182339.1_206638_206439_1_0_0_0_0:0:0_0:0:0_42/2
TGGGCGTGTCCTTGCGGGTCCCATCATGCAAGTCCTGACTGTATTTGGGGTAAAGGGGGATTGAATACAGGGAAATGGGTGCTGTGGTGGGAAGAATAATTGTCCCCAGTGATGACTACATTCTAATCCCTGGAGTCTGTGACTATTTAT
+
ffffffffffffffffffffffffffffffffffffffffffffffffffffffffffffffffffffffffffffffffffffffffffffffffffffffffffffffffffffffffffffffffffffffffffffffffffffff
@cB01~tB01_GU182339.1_63944_64137_0_1_0_0_0:0:0_0:0:0_43/2
TCCTTTGCCAGGTATTGATTTATGTGTAGGATGAATAAATCTCAGAAAGAAATTAATTAAGCGAGGATTAAACAAGTAGGAAAATCAAACCCAGCAAGCCTTTCCAGTCAATGATTCTACCTCACAAACCTATCTTATATCCATCTACTT
+
ffffffffffffffffffffffffffffffffffffffffffffffffffffffffffffffffffffffffffffffffffffffffffffffffffffffffffffffffffffffffffffffffffffffffffffffffffffff
@cB01~tB01_GU182339.1_73215_73323_0_1_0_0_0:0:0_0:0:0_44/2
CCAATTTTTCTTGTCTGTTTAGTAAAGATGAATTTCCCTCATGTTGGCCAGGCTGATCTCGAGCCTCTGATCTTAAATGATCCACCTTCCTTGGCCTCTCAAAGCACCGAGATTATAACTGTGAGCCACTGCACCCTGCATATAAAGGAA
+
ffffffffffffffffffffffffffffffffffffffffffffffffffffffffffffffffffffffffffffffffffffffffffffffffffffffffffffffffffffffffffffffffffffffffffffffffffffff
@cB01~tB01_GU182339.1_44849_44679_1_0_0_0_0:0:0_0:0:0_45/2
ACTTTGTTGGTTTATTTTTAGCAGTGCAGAAGTTGCTTAGTTTGAGGTAATCCCAATGGTCTATTTTTGCTTCGATTACTTGTGTTTTCAAGGTTTAAAACAAAATGTCTTTCTTCAGACAAATGTCCTGGAGCATTTCCCCAATATTTT
+
ffffffffffffffffffffffffffffffffffffffffffffffffffffffffffffffffffffffffffffffffffffffffffffffffffffffffffffffffffffffffffffffffffffffffffffffffffffff
@cB01~tB01_GU182339.1_216431_216361_1_0_0_0_1:0:0_0:0:0_46/2
ATCAATCCCAGTGCAGTCTTCCCAGAGAAGACTCTAAACAAATCCTGGACTGCACCTGGGCCTATGCCAATTCCTATCACTCACCGTCACTCCAGGGAGACAGAACACACAGAGAATACGTTACATAGGCAGGTTCATTACTAACAGATA
+
ffffffffffffffffffffffffffffffffffffffffffffffffffffffffffffffffffffffffffffffffffffffffffffffffffffffffffffffffffffffffffffffffffffffffffffffffffffff
@cB01~tB01_GU182339.1_41151_41247_0_1_0_0_0:0:0_0:0:0_47/2
CTCTGCCCTCTTTTCTCTCTCTTTATGTGTCAGTGAGTCTCTCAATCTCCTTCCTCTGGCCCATTCTCTGTGTGTTTATGTCTTTGCTTTTTGGTGTTCCTGATTTCTCTCTGTGCCTCTCAGTGATCCTTTCATATGTGGGGTTATTTG
+
ffffffffffffffffffffffffffffffffffffffffffffffffffffffffffffffffffffffffffffffffffffffffffffffffffffffffffffffffffffffffffffffffffffffffffffffffffffff
@cB01~tB01_GU182339.1_228662_228564_1_0_0_0_1:0:0_0:0:0_48/2
TGACAGGTATAGATGCAGTTTTATTCCTCTGCATGTAGATATCCAGTTTTCCCCACACCATTTATTGAAGACTGTCCTTTCTTGATTGTAAGTTCTCGGCACCTTTGTCAAAGTCCATTAAATGGGCTGGGCATGGTGGCTCACACCTGC
+
ffffffffffffffffffffffffffffffffffffffffffffffffffffffffffffffffffffffffffffffffffffffffffffffffffffffffffffffffffffffffffffffffffffffffffffffffffffff
@rand_0_0_0_0_1_1_0:0:0_0:0:0_49/2
AGATAGTCATCTCGAATTAGGCTTGGCTAGACTTGGACTCGTAAGTATAGGTGTAGTGCTGAGAAATCTCAACAGACGACCACTTAGAATATATAAAACGCTGATACCCCTCGCGCCTAAGTCAACTAGACACCGAACAAAGGGGAATCT
+
ffffffffffffffffffffffffffffffffffffffffffffffffffffffffffffffffffffffffffffffffffffffffffffffffffffffffffffffffffffffffffffffffffffffffffffffffffffff
@cB01~tB01_GU182339.1_68426_68217_1_0_0_0_0:0:0_0:0:0_4a/2
TTCAAAAAGCATAACTATGTTGAATGGACACAAATGAAGCTGTGTGTAGGCTGTATCAGGAATTATAAGTAATCTAGAGATGATTTCATGTATACAGGAGGATGTGCATAGGTTATTTGCAAACTCTGTGCCATTTCATATAAGAGGCTT
+
ffffffffffffffffffffffffffffffffffffffffffffffffffffffffffffffffffffffffffffffffffffffffffffffffffffffffffffffffffffffffffffffffffffffffffffffffffffff
@cB01~tB01_GU182339.1_73096_73296_0_1_0_0_1:0:0_0:0:0_4b/2
ATGAATTTCCCTCATGTTGGCCAGGCTGATCTCGAGCCTCTGATCTTAAATGATCCACCTTCCTTGGCCTCTCAAAGCACCGAGATTATAACTGTGAGCCACTGCACCCTGCATATAAAGGAATTTATGACCACTAGATTTTACTTTTAA
+
ffffffffffffffffffffffffffffffffffffffffffffffffffffffffffffffffffffffffffffffffffffffffffffffffffffffffffffffffffffffffffffffffffffffffffffffffffffff
@cB01~tB01_GU182339.1_233805_233809_0_1_0_0_0:0:0_0:0:0_4c/2
ACAAGAAAAAAACAAACAATCCTATCAAAAAGTGGGCAAAGGACATGAACAGACACTTCTCAAAAGAAGACATTTATGCAGCCAAAAAACACATGAAAAAATGCTCACCATGACTGGCCATCAGAGAAATGCAAATCAAAACCACAATGA
+
ffffffffffffffffffffffffffffffffffffffffffffffffffffffffffffffffffffffffffffffffffffffffffffffffffffffffffffffffffffffffffffffffffffffffffffffffffffff
@cB01~tB01_GU182339.1_190101_190194_0_1_0_0_0:0:0_0:0:0_4d/2
TGGCTCCTGGCCTTCCTCCACCTTCAAAGCTGATGGAGACTCCCATTATGCTGCTCTAATCCCCACTCTCCTCTTCCTCCTCCTTTCATGTGGACCCTTGTGACTACACTGAGCCCAGGGGGACAGTCCAGGCCTTCTCCCATCTCAAGG
+
ffffffffffffffffffffffffffffffffffffffffffffffffffffffffffffffffffffffffffffffffffffffffffffffffffffffffffffffffffffffffffffffffffffffffffffffffffffff
@cB01~tB01_GU182339.1_126243_126386_0_1_0_0_0:0:0_0:0:0_4e/2
CGCTGTTCTGTTTCCTGCAGACTCTTGGTCCATTACCGCAGCATCTGTAGAAGACGGAAGTCAACAAAACAGCTCGGAGGGCACTTCTGGGTCCTCATTTCATAAGCAGATACCAACATACAGGGGGAGACCATAGGTGGCTGAGGTCCC
+
ffffffffffffffffffffffffffffffffffffffffffffffffffffffffffffffffffffffffffffffffffffffffffffffffffffffffffffffffffffffffffffffffffffffffffffffffffffff
@cB01~tB01_GU182339.1_210822_210589_1_0_0_0_0:0:0_0:0:0_4f/2
CGAACTCCTGACCAAGTGATCCACCCGCATCTGCCTCCCAAAGTGCTGGGATTACAGGCATGGGCCACCGCGCCCAGCCACATTTACCATTTTTAAGTGTAAAGTCTAGTGGTCATAAATACATTTATATACATATATATATATATACAT
+
ffffffffffffffffffffffffffffffffffffffffffffffffffffffffffffffffffffffffffffffffffffffffffffffffffffffffffffffffffffffffffffffffffffffffffffffffffffff
@cB01~tB01_GU182339.1_84124_83996_1_0_0_0_0:0:0_0:0:0_50/2
AGCTTTGAAGGTGGAGGAAGGCCAGGAGCCATGAATGCAGGTGGCCTATAGAGGCTGGAAAAGTCAAGGAACTGATTCTCCTGAGTCTCCAGAGGGAACGAAGCCCTGCAGGTGCCTTGATTTTAGCCCAGGAAAAACAGGGCCCGACTT
+
ffffffffffffffffffffffffffffffffffffffffffffffffffffffffffffffffffffffffffffffffffffffffffffffffffffffffffffffffffffffffffffffffffffffffffffffffffffff
@cB01~tB01_GU182339.1_127613_127511_1_0_0_0_0:0:0_0:0:0_51/2
GTTCCAAGGATCACGAATCATATGAACAAGTGATACTCTTACTCTCTGCAGACCTGGAAAGCTGGCAGAGTCATTCCACAATGAAACATTTGTAGAATCATAGGCCTTGTTAGTCTCATCTCCATGGGGACACATATCAACACATCATCT
+
ffffffffffffffffffffffffffffffffffffffffffffffffffffffffffffffffffffffffffffffffffffffffffffffffffffffffffffffffffffffffffffffffffffffffffffffffffffff
@cB01~tB01_GU182339.1_85135_85326_0_1_0_0_1:0:0_0:0:0_52/2
ACCTCACCAAGTCAGTCTCTCTCCATAAGAATACCAAGCTCATCTTCCTTACAACCACCTGGGCCTCCAAGTCCTGGATCATTCACTCTGTGTCCGAATGACAATGAGAAGAATGTCTGGACACTCTCACCTGTGATCACGATGTCCAGA
+
ffffffffffffffffffffffffffffffffffffffffffffffffffffffffffffffffffffffffffffffffffffffffffffffffffffffffffffffffffffffffffffffffffffffffffffffffffffff
@cB01~tB01_GU182339.1_204653_204792_0_1_0_0_0:0:0_0:0:0_53/2
ATATATCCTCTCCAGTCCCATATCTCCACACCCAGGCCCGTATCTCCATCCTAGGCACATATCTCCTCTCCAGGCCCAGATATCGACCTCTAGGCCCATATCTCCACTCCTGGCCCATATCTCCACTCCAGGCCCAGATATCGACCTCTA
+
ffffffffffffffffffffffffffffffffffffffffffffffffffffffffffffffffffffffffffffffffffffffffffffffffffffffffffffffffffffffffffffffffffffffffffffffffffffff
@cB01~tB01_GU182339.1_185996_185791_1_0_0_0_0:0:0_0:0:0_54/2
CTGGAAAGCTGGCAGAGTCATTCCACGATGAAACATTTGTAGAGTCATAGGCCTTGTTAGTCTCATCTCCATGGGGACACATATCAACACATCATCTTTCATGCTATATATATATATACAGTCGCTCCTCCGTATCTGTGGGGTTTACAG
+
ffffffffffffffffffffffffffffffffffffffffffffffffffffffffffffffffffffffffffffffffffffffffffffffffffffffffffffffffffffffffffffffffffffffffffffffffffffff
@cB01~tB01_GU182339.1_54871_54971_0_1_0_0_0:0:0_0:0:0_55/2
ATTCTGTTGTAGAGCTCAGGGACAGGCACCCCACCTTCCTTGTACAGACTGAAGTTGTTAAACCCAAGATAAGAGTGACACCGAAGAATGACATGTCCTAGAGGCACCACAAGGCTGGGCCAGGCAGACAGCAAGGGCTTGTCCTGACCA
+
ffffffffffffffffffffffffffffffffffffffffffffffffffffffffffffffffffffffffffffffffffffffffffffffffffffffffffffffffffffffffffffffffffffffffffffffffffffff
@cB01~tB01_GU182339.1_90275_90501_0_1_0_0_1:0:0_0:0:0_56/2
GGAATGCAGGCAGAACAAACATTGCATTTTTCCTGAGAAGGATGTCAGATTGGCAATCATTCTTCTAGCTTGTAGGAGGTCTCAGCTCCATAAAATGAGAGATGAAGAGATTTCACTGAGCCCTGTGTTGGGCCCAGATCCCTTTCGCTG
+
ffffffffffffffffffffffffffffffffffffffffffffffffffffffffffffffffffffffffffffffffffffffffffffffffffffffffffffffffffffffffffffffffffffffffffffffffffffff
@cB01~tB01_GU182339.1_67974_68054_0_1_0_0_0:0:0_0:0:0_57/2
TTTCTCTCAATATTTTTGATTTATACTTGGTTCAATAAACACCTGTAAACCCCGCAGATATGGAGGAGTGACCGTATATTTATATTATGAAAGATGATGTGTTGATATGTGTCCCCATGGAGATGAGACTAACAAGGCCTATGATTCTAC
+
ffffffffffffffffffffffffffffffffffffffffffffffffffffffffffffffffffffffffffffffffffffffffffffffffffffffffffffffffffffffffffffffffffffffffffffffffffffff
@cB01~tB01_GU182339.1_66903_67053_0_1_0_0_0:0:0_0:0:0_58/2
TGGGGGTGTCTTGGGCCTCTGAGAAGGGCGAGTGATTTTTCTCTGTGTGAAAACGCAGTGATTCAACTGTGTGTATGTCACCTCCTGAGGGTCTTGTTCATCAGAGTCCTGGAGAGAGGGAAATGCTGAGTGAGGGAGGGTGCTCACATT
+
ffffffffffffffffffffffffffffffffffffffffffffffffffffffffffffffffffffffffffffffffffffffffffffffffffffffffffffffffffffffffffffffffffffffffffffffffffffff
@cB01~tB01_GU182339.1_14911_14656_1_0_0_0_0:0:0_0:0:0_59/2
ACTCCCTGTGTGTGTGGACCCTAGGGAGCCTCTTCTGTTCCCCACAGAGGTGGAAACTTCCTCCTTAATAACCCCTTGATGGTCCCAGGCACTGGTGACCACTGAGCTTTGCTCTCTCTTTTTTCTTATGGTTCCCTGTCTACTTCCAGG
+
ffffffffffffffffffffffffffffffffffffffffffffffffffffffffffffffffffffffffffffffffffffffffffffffffffffffffffffffffffffffffffffffffffffffffffffffffffffff
@cB01~tB01_GU182339.1_121459_121308_1_0_0_0_0:0:0_0:0:0_5a/2
TATTCATTCTGCTCCGTTGTTCTATGTGCCTTTCTTTATGCCAATGTCATGCTATTTTGCTTACTACAGCTCTGTAACATATTTTGAGATCAGGTAGTGTGATGCTCCTGTTTTCTCTTTATACCTTGAAGTCTCAAGACAGTGGGTGTC
+
ffffffffffffffffffffffffffffffffffffffffffffffffffffffffffffffffffffffffffffffffffffffffffffffffffffffffffffffffffffffffffffffffffffffffffffffffffffff
@cB01~tB01_GU182339.1_175903_176064_0_1_0_0_0:0:0_0:0:0_5b/2
TCCCTCCCTCTATTCCTTTCCAGGACTCACCAACACACGCCATGCTGATGACCATGAGCGACATGGTGCTGCCGGTGCAGACAGGCGGCCGCGCCCCAGCTCAGCTCAGCAGCGCACAGGATGTTATTTGGCGCCCTGCCCATGCAGTTT
+
ffffffffffffffffffffffffffffffffffffffffffffffffffffffffffffffffffffffffffffffffffffffffffffffffffffffffffffffffffffffffffffffffffffffffffffffffffffff
@cB01~tB01_GU182339.1_215237_215080_1_0_0_0_0:0:0_1:0:0_5c/2
GTAACTGGAATCTAGGAGACCGTTGAAAAGGCAATTCCCGACCCACTGGTGAAATGTGGTGCTGATTTTGACACTAAGTGGATGAAGCAGATGGATATAAGCTATGCTTGTGAGGTAGAATCATTGGCTGGAAAGGCTTGCTGGGTTTGA
+
ffffffffffffffffffffffffffffffffffffffffffffffffffffffffffffffffffffffffffffffffffffffffffffffffffffffffffffffffffffffffffffffffffffffffffffffffffffff
@cB01~tB01_GU182339.1_11117_11231_0_1_0_0_1:0:0_0:0:0_5d/2
CATTCCTTTGTGTCTACACTTCTCCTAACTGCTCTGTAGTTGTGTGATAGAACCTTTCCCTGCTGTGGCAGAGGTACATTCGCATACATACATACATATATGCATAGGTGTAAATATGTGTGTATACATAATATGTGTTATGCATATGTG
+
ffffffffffffffffffffffffffffffffffffffffffffffffffffffffffffffffffffffffffffffffffffffffffffffffffffffffffffffffffffffffffffffffffffffffffffffffffffff
@cB01~tB01_GU182339.1_141696_141897_0_1_0_0_0:0:0_0:0:0_5e/2
GTTTTAGGAGTTGTCTGTATATTCTGGATGTTAATCCCTTACAGGTGGTGTGGTTTGAAAACATTTTCTCCCATTCTGTGGGTTGTCTTTTTACTTTGATAATATCGTCTTAAAAGTTCTTTTTCCTTGCCATGTGAAGTAACTGATGTT
+
ffffffffffffffffffffffffffffffffffffffffffffffffffffffffffffffffffffffffffffffffffffffffffffffffffffffffffffffffffffffffffffffffffffffffffffffffffffff
@cB01~tB01_GU182339.1_203025_202886_1_0_0_0_0:0:0_0:0:0_5f/2
TGTGCATGGGTTATATCCAAATGCTGTGTCATTTTATGTAAGAGGCTTGAGCATCTGCAGATTTTAGTATCTGAGTGGAGATCCTGAAACCAATCACCCATGAATAGTGAAGGATGACGGTATAGGACTTTTATTTCTCAAATTTAAATA
+
ffffffffffffffffffffffffffffffffffffffffffffffffffffffffffffffffffffffffffffffffffffffffffffffffffffffffffffffffffffffffffffffffffffffffffffffffffffff
@cB01~tB01_GU182339.1_43902_44124_0_1_0_0_0:0:0_0:0:0_60/2
CAGCTACTCGGGAGGCTGAGGCAGGAGAATCGCTTGAACCTGGGAGGTGGAGGTTGTGGTGAGCCGAGATAGCGCCACTGCACTCCTGCCTGGGTGAGAAGAGCAAAACTCCATTCAAAATAAAATGAAATAAAATAAAATGGCTTTTAG
+
ffffffffffffffffffffffffffffffffffffffffffffffffffffffffffffffffffffffffffffffffffffffffffffffffffffffffffffffffffffffffffffffffffffffffffffffffffffff
@cB01~tB01_GU182339.1_84897_84716_1_0_0_0_0:0:0_0:0:0_61/2
GCCTGGATGTGCAGCCTATCCTGGTTCCTCTTCCACCCCCACATAGACAGCAGGAAAGACATTAGTTCAAAATAGATACAACAGCCGAAGAGATGAGGCTGAGCCCAGCGGCAAGGCAATCAGAGGTTACTAGAGACAGAGGGACAGAGA
+
ffffffffffffffffffffffffffffffffffffffffffffffffffffffffffffffffffffffffffffffffffffffffffffffffffffffffffffffffffffffffffffffffffffffffffffffffffffff
@cB01~tB01_GU182339.1_179636_179761_0_1_0_0_0:0:0_0:0:0_62/2
CAGGCTGCAGTGCAGTGGCCTGATCTCAGCTCAGTGCAACCTCTGCCTCCTGGGCTTACGTACTTCTCCTGCCTCAGCCTCCCATGTAGCTAGGAATACAGGTGCATGCCAGCATGCCCAGCCAATTTTTCTTGTCTGTTTAGTAAAGAT
+
ffffffffffffffffffffffffffffffffffffffffffffffffffffffffffffffffffffffffffffffffffffffffffffffffffffffffffffffffffffffffffffffffffffffffffffffffffffff
@cB01~tB01_GU182339.1_22790_22982_0_1_0_0_0:0:0_0:0:0_63/2
CCCACCGCTCCCTCCCTCGATTCCCTTCCAGGACTCACCAACACACGCCATGCTGACGACCATGAGCGACATGGTGCTGCCGGTGCAGACAGGCGGCTGCGCCCCAGCTCAGTTCAGCAGCACACAGGATGTTGTGAGGGGCTCATGCAG
+
ffffffffffffffffffffffffffffffffffffffffffffffffffffffffffffffffffffffffffffffffffffffffffffffffffffffffffffffffffffffffffffffffffffffffffffffffffffff
@cB01~tB01_GU182339.1_116306_116398_0_1_0_0_0:0:0_0:0:0_64/2
GCCAGGTCTTGCGTCATGCGACTGATGGAGAAGTTGGCCTTGGAGACCCCATCATGGTGTTCTCCAATGAGGCGCAAAGTGTCGTTAAACATCCCCTCTCTGTGCAGAAGGAAGTGTTCAAACATGACATCTGACCAACATTGCAGGATG
+
ffffffffffffffffffffffffffffffffffffffffffffffffffffffffffffffffffffffffffffffffffffffffffffffffffffffffffffffffffffffffffffffffffffffffffffffffffffff
@cB01~tB01_GU182339.1_122049_122237_0_1_0_0_0:0:0_0:0:0_65/2
TTTAGAAGCTGGGACAAGTGAGAAGCAGATTCGTGCCTGGAATCCTCAGAGGGAAGGCAGCCTTGCTGTCACCTTGATTTTAGCCCAGTAAGATGCACTTCCTACTTTGAGCTACAGCACTGTAAGATAATTAAAAAACCGTTTTGTTTT
+
ffffffffffffffffffffffffffffffffffffffffffffffffffffffffffffffffffffffffffffffffffffffffffffffffffffffffffffffffffffffffffffffffffffffffffffffffffffff
@cB01~tB01_GU182339.1_72019_72225_0_1_0_0_0:0:0_0:0:0_66/2
CACCCTTGCTGACCTTAGGGTAGCCAACCCTCTTGTTTGGTTTTTTAACTTGTCCTTGACCTGGATTCCTGTGTTGTTTCCTGTTGTTGCTGCAGAAAATTATCACAAACACGGCGGCGGGAGAGAACACTTCTGTTGACAGAAATCAGA
+
ffffffffffffffffffffffffffffffffffffffffffffffffffffffffffffffffffffffffffffffffffffffffffffffffffffffffffffffffffffffffffffffffffffffffffffffffffffff
@cB01~tB01_GU182339.1_107844_107981_0_1_0_0_0:0:0_0:0:0_67/2
CAGGAGCTAGTGCTGGTGCTGATCTCTCATTCCAAGATCTGGACTCACTCCAAGGAGTATTAATGTTTACCTCCCCATGGTCTATCTGAATCTCCACAGGTGATTGGAAGTAGGGGTGAAGTGGGGGATTTGAGTGAGACGGCAAGTTTT
+
ffffffffffffffffffffffffffffffffffffffffffffffffffffffffffffffffffffffffffffffffffffffffffffffffffffffffffffffffffffffffffffffffffffffffffffffffffffff
@cB01~tB01_GU182339.1_181522_181719_0_1_0_0_0:0:0_0:0:0_68/2
GTGTCATATTCGTGGATGAACTACGTTCCTTCTTACTGCAAGGCTCTTGCTCTGCTGACTCAGCCAAGGTCGCATCATGACCAACAGGGGCTCATTCCTTGGCAAGTGGAACTTCTCTAAATCACCTTTCCCTCATCAGATGTTCCCTTC
+
ffffffffffffffffffffffffffffffffffffffffffffffffffffffffffffffffffffffffffffffffffffffffffffffffffffffffffffffffffffffffffffffffffffffffffffffffffffff
@cB01~tB01_GU182339.1_233480_233681_0_1_0_0_0:0:0_0:0:0_69/2
ATGCAAATCAAAACCACAATGAGATACCATCTCACACCAGTTAGAATGGCGATCATTAAAAAGTCGGGAAACAACAGGTGCTGGAGAGGATGTGGAGAAATAGGAACACTTTTACACTGTTGGTGGGACTGTAAACTAGTTCAACCATTG
+
ffffffffffffffffffffffffffffffffffffffffffffffffffffffffffffffffffffffffffffffffffffffffffffffffffffffffffffffffffffffffffffffffffffffffffffffffffffff
@cB01~tB01_GU182339.1_19065_18955_1_0_0_0_0:0:0_1:0:0_6a/2
AGCAGAAGCAATTACTAAAAAGTTTTTTGTTTTTTTTAATAACAGATGCTGACAAGATTGTGGAGAAAAGGGAACACTTATACACTCTTGGTGGGAATGTTAACTAGTTCAGCCAATCTGATAAGCAGTTTGGAGACTTCTCAAATAACT
+
ffffffffffffffffffffffffffffffffffffffffffffffffffffffffffffffffffffffffffffffffffffffffffffffffffffffffffffffffffffffffffffffffffffffffffffffffffffff
@cB01~tB01_GU182339.1_13786_13943_0_1_0_0_0:0:0_0:0:0_6b/2
TGCCTTGGCTTCCCAAAGTGCTGGGATTACAGGCATGAGCCACTGCACCTGGTCGCCAAAAGATATTTTTAAAAACCTAAATGCCACTTGAAATGAATAAGACCCTCAATAATTCATGGGATATACATGTGAACTTATGACATATGATGA
+
ffffffffffffffffffffffffffffffffffffffffffffffffffffffffffffffffffffffffffffffffffffffffffffffffffffffffffffffffffffffffffffffffffffffffffffffffffffff
@cB01~tB01_GU182339.1_89439_89594_0_1_0_0_0:0:0_0:0:0_6c/2
GGTAATCCACCCGCCTCGGCCTCCCAAAGTGCTGGAATTGCAGGTGTGAGCCACCAAGCCCAGCCCATCCAATGGACTTTGACAAAGGTGCCAAGAACTCACAATCAGGAAAGGACAGTCTTTTCAATAAACAGTGCAGGGAAACCTGGA
+
ffffffffffffffffffffffffffffffffffffffffffffffffffffffffffffffffffffffffffffffffffffffffffffffffffffffffffffffffffffffffffffffffffffffffffffffffffffff
@rand_0_0_0_0_1_1_0:0:0_0:0:0_6d/2
CTCCTGAGATAAGATGCCATTCACACTCCAATCGCCCCACTCGCCTTCCGATCCGTCGAGAAAATTATAAATGGCCAATCGATCCTGTTGTATGGCGGCATGATCATGAATTGATTATGGCAGAATTGAATTATAGCCCTGTTGGACTTC
+
ffffffffffffffffffffffffffffffffffffffffffffffffffffffffffffffffffffffffffffffffffffffffffffffffffffffffffffffffffffffffffffffffffffffffffffffffffffff
@cB01~tB01_GU182339.1_124368_124567_0_1_0_0_1:0:0_0:0:0_6e/2
CTGCTCTTTGTGATCTCGGGAGACACATATTAGGCTGCTGTTCTACCCGAGAGGCTGGGGGAAGGACCACCCCCTCGGCCATCTATTGCTTCAAAACCACCTGTCCTCCTGTGAATTAGTAGGAAAGGGGAGCAGGAGCTAGTGCTGTCG
+
ffffffffffffffffffffffffffffffffffffffffffffffffffffffffffffffffffffffffffffffffffffffffffffffffffffffffffffffffffffffffffffffffffffffffffffffffffffff
@cB01~tB01_GU182339.1_94237_94356_0_1_0_0_0:0:0_0:0:0_6f/2
GGTGGGAGACCTAGCTTTCCCCTGCTTTCTCAGTTATAGCTCTCATAGTAACCATAGAACGTGCTGAGGATACAACTACTTTAGTTGAGATGTCTGACCCCTTCAAACCTCACATGGAAATTTCACCCCCAGTGTGGGAGGTTGGGCCTC
+
ffffffffffffffffffffffffffffffffffffffffffffffffffffffffffffffffffffffffffffffffffffffffffffffffffffffffffffffffffffffffffffffffffffffffffffffffffffff
@cB01~tB01_GU182339.1_165678_165408_1_0_0_0_0:0:0_1:0:0_70/2
GGATGGCAGACAGGGCACCTCCAAACCCTCCTTCATGGCCTGCATGGAGGCCTCCGATCAGGGCTCCAGGCACGCAGGCAGATGGAGAAAGCGGTCAGGACAGACCCAGAGAAGGGGAGACTGGGCTTAGTTTGGGGAGATCAGAGGTTC
+
ffffffffffffffffffffffffffffffffffffffffffffffffffffffffffffffffffffffffffffffffffffffffffffffffffffffffffffffffffffffffffffffffffffffffffffffffffffff
@cB01~tB01_GU182339.1_62709_62951_0_1_0_0_0:0:0_2:0:0_71/2
ATGGAATTACGGTTGCTAATCAGCTGAACTTAAAACAAGGGTATCCTGGATGATTTCCAGGAGATTATGAGGGATTTTCATCTTGGTGAACCCAATAGAATCCCCAAGTTTTCAAAAGATAAGGAAGAAGGGAGACCAGCATGCAGAGAA
+
ffffffffffffffffffffffffffffffffffffffffffffffffffffffffffffffffffffffffffffffffffffffffffffffffffffffffffffffffffffffffffffffffffffffffffffffffffffff
@cB01~tB01_GU182339.1_38923_39101_0_1_0_0_0:0:0_0:0:0_72/2
CCCTTGTGATTACACTGAGCCCAGTGGGACAGTCCAGGCTGTCTCCCCATGAGCTCCATCTTCCCCTTCAGTCCCTTCCCCTATAACATACATAGTCACAGACTCCAGGGATTAGAATGTAGTCATCACTGGGGACAATTATTCTTCCCA
+
ffffffffffffffffffffffffffffffffffffffffffffffffffffffffffffffffffffffffffffffffffffffffffffffffffffffffffffffffffffffffffffffffffffffffffffffffffffff
@cB01~tB01_GU182339.1_54550_54627_0_1_0_0_0:0:0_0:0:0_73/2
AGCAAGTGCTGAGTAAAGAGACTCCTACTAGATTTTGATACTGTAAGATTACTCACATAAAACAACACAGGGTAGACATGAGGTGGAGGGCATGTCCTTTGTGAATGGATATCAGCGGATGCCTGAACGAAAATAAACAACTGAGCCCCC
+
ffffffffffffffffffffffffffffffffffffffffffffffffffffffffffffffffffffffffffffffffffffffffffffffffffffffffffffffffffffffffffffffffffffffffffffffffffffff
@cB01~tB01_GU182339.1_175621_175797_0_1_0_0_0:0:0_0:0:0_74/2
ATTGGCACCTCGCGTCCTTCACTATGACCAACTCACAACACGTCTCAGATCCAACCTCCCGAACACAAGATGCCTAAAATCTGTGCTAACGTGAAAGACTTTTCATGTATTTTTATTGTTTTTATCTGAGATTCAAACTCTTCTTCCTGT
+
ffffffffffffffffffffffffffffffffffffffffffffffffffffffffffffffffffffffffffffffffffffffffffffffffffffffffffffffffffffffffffffffffffffffffffffffffffffff
@cB01~tB01_GU182339.1_161989_162190_0_1_0_0_0:0:0_0:0:0_75/2
CTCGCGCCCACCACCACACCTGGCTGTCCTTGTTTGGTTTCCTAACTTGTCCTTGACCTGGGTTCCTAACTTGTCCTTGACCTGGGTTCCTGTGTTGGTTTCCTGTTGCTGCTGCAGAAAATTACCACAAACATGGCAGCAGGAGAGAAC
+
ffffffffffffffffffffffffffffffffffffffffffffffffffffffffffffffffffffffffffffffffffffffffffffffffffffffffffffffffffffffffffffffffffffffffffffffffffffff
@cB01~tB01_GU182339.1_1102_1208_0_1_0_0_0:0:0_1:0:0_76/2
CACGTTTGGCCAGGCTGGTCTCAAACTCCTGACTTCAAGTGATCCACCCACTTTGGCCTCCCAAAGTGCTGGGATTACAGGCGTGAGCCACTGCGCCCGGCGTTGCATTGGATTTTTAATTCAGCCCTATTTTCTCCGACATTTGATATT
+
ffffffffffffffffffffffffffffffffffffffffffffffffffffffffffffffffffffffffffffffffffffffffffffffffffffffffffffffffffffffffffffffffffffffffffffffffffffff
@rand_0_0_0_0_1_1_0:0:0_0:0:0_77/2
CGGGGATCGCTTTTTAGATCTTTTGTGAGTACCTACCACGCGGCCTCATCCGATCTACAGTCATAATAACCTGCCCTTAGAAATCCGGCGTCTGAAGACCGGTGTCGCCGAGCGACACCTTTCTTTTCTTTCTTGGAGTGCAGTGTACAA
+
ffffffffffffffffffffffffffffffffffffffffffffffffffffffffffffffffffffffffffffffffffffffffffffffffffffffffffffffffffffffffffffffffffffffffffffffffffffff
@rand_0_0_0_0_1_1_0:0:0_0:0:0_78/2
CAGGTCTAATTTGTGGCAGCTATAATGCGGGTCCGGCTGGCTGAACTCTACGATACTAAGGGGAATTTTTTAAGGCGACACCTTTGTTACAAGCAGGCTGCAGGCGTACTTCGATTTGTTCTCTGCCGCCTGATATGGGGGTGTCATTTG
+
ffffffffffffffffffffffffffffffffffffffffffffffffffffffffffffffffffffffffffffffffffffffffffffffffffffffffffffffffffffffffffffffffffffffffffffffffffffff
@cB01~tB01_GU182339.1_35572_35382_1_0_0_0_0:0:0_1:0:0_79/2
TGAACAAGTGATATCCTTACTCTCTGCAGATCTGGAAAGCTGGCAGAGTCATTCCACGATGAAACATTTGTAGAGTCATAGGCCTTGTTAGTCTCATCTCCACAGGGACACGTATCAACACATCATCTTTCATACTACTATAAATAGACA
+
ffffffffffffffffffffffffffffffffffffffffffffffffffffffffffffffffffffffffffffffffffffffffffffffffffffffffffffffffffffffffffffffffffffffffffffffffffffff
@cB01~tB01_GU182339.1_23288_23083_1_0_0_0_0:0:0_0:0:0_7a/2
GGCGTGTGTTGGTGAGTCCTGGAAGGGAATCGAGGGAGGGAGCGGTGGGGTGGAGATCTGGGCCTGGAGTGGAGATATGGGCCTGGAGTGGAGATATGGGCCTGGAGTGGAGATATAGGCCTGGAGTGGAGATATGGGCCTGGGGTGGAG
+
ffffffffffffffffffffffffffffffffffffffffffffffffffffffffffffffffffffffffffffffffffffffffffffffffffffffffffffffffffffffffffffffffffffffffffffffffffffff
@cB01~tB01_GU182339.1_222709_222558_1_0_0_0_0:0:0_0:0:0_7b/2
CCTGAATCCCAGAGCTTCTGGTGGGGGTGTCCATCAGGGTCCCATCACCCAGGCCCCAACTGTATTTGGGGTCAAGGGGGATTGAATACAGGGGAAATGGGCGCTGTGGTGGGAAGAATAACTGTCGCCAATGATGGCTACATTGTAAAC
+
ffffffffffffffffffffffffffffffffffffffffffffffffffffffffffffffffffffffffffffffffffffffffffffffffffffffffffffffffffffffffffffffffffffffffffffffffffffff
@cB01~tB01_GU182339.1_221181_221292_0_1_0_0_0:0:0_0:0:0_7c/2
CATGATAGACGATCCAACTGCAGGCAAACCAGGGCACCCTGCTGCCCCCACTGCACTGTGTGTCTTGGCAGCCAGGCCCTTGCTGGGCTGAAGGTAAACTTAGCCTCCCTGCTACCTGCTGCCAAGAACAGGGCTCTCAGCTGTGGAGAG
+
ffffffffffffffffffffffffffffffffffffffffffffffffffffffffffffffffffffffffffffffffffffffffffffffffffffffffffffffffffffffffffffffffffffffffffffffffffffff
@cB01~tB01_GU182339.1_47807_47709_1_0_0_0_1:0:0_0:0:0_7d/2
GTGCTGATTTAGACCCTAACTGGGTGAAGCAGATGGATATAAGCTATGCTTGTGAGGTGGAATCATTGGCTGGAAAGGCTTGCTGGGTATGATTTTCCTAGTTGTCTAATCCTCGCTTAATTTCTTTCTGAGCTTTATTCCTACTACACA
+
ffffffffffffffffffffffffffffffffffffffffffffffffffffffffffffffffffffffffffffffffffffffffffffffffffffffffffffffffffffffffffffffffffffffffffffffffffffff
@cB01~tB01_GU182339.1_26840_26934_0_1_0_0_0:0:0_0:0:0_7e/2
TTTCACTCCGTGTCTCTCTGTGGGCTTTTGTTCTCAGTAATCCTATAACATGTGGTGCTATTTGAATATGAGCCTCAGAATCCAGTATGGGGACTCCAGGAACTCACAACATACAGGGGTTGGTGTTCTGCTCCCTCACCTGGGGCCATG
+
ffffffffffffffffffffffffffffffffffffffffffffffffffffffffffffffffffffffffffffffffffffffffffffffffffffffffffffffffffffffffffffffffffffffffffffffffffffff
@cB01~tB01_GU182339.1_163338_163194_1_0_0_0_0:0:0_0:0:0_7f/2
AGCACTTCTTTCTGCACAAAGAGTGGATCTCTAAGGACCCCTCACGCCTCGTTGGACAGATCCATGATGGGGTCTCCAAGGCCAATTTCTCCATCGGTTCCATGATGCGTGCCCTTGCAGGGACCTACAGATGCTACGGTTCTGTTACTC
+
ffffffffffffffffffffffffffffffffffffffffffffffffffffffffffffffffffffffffffffffffffffffffffffffffffffffffffffffffffffffffffffffffffffffffffffffffffffff
@cB01~tB01_GU182339.1_557_373_1_0_0_0_0:0:0_1:0:0_80/2
GACATTTTTTGAAATGCTATGATTAGTGGCATTTACCAATTTCCTTGACGTAAATTCTTTTTTCATGGCCATAATCAAGATGCCAACGAGACATCCCAGAATGCAGGGTTGGGAAGCGTTGGACAGACTTGTCTTCACTCATAAGCACCA
+
ffffffffffffffffffffffffffffffffffffffffffffffffffffffffffffffffffffffffffffffffffffffffffffffffffffffffffffffffffffffffffffffffffffffffffffffffffffff
@cB01~tB01_GU182339.1_170094_170205_0_1_0_0_0:0:0_0:0:0_81/2
CCAATGGCTGTGAGTGTCAAACACACACTCCTTGTTGCTCCTTAGTTTCCTGTGTACCCAGTGTGCTCTCCGTCTCTCTACAGTCGTCTTGTCATTCTCCCCACTTCATTCCCAGCATTTGAGGCAGAGCCTCTTCCTTCAACATCAGAT
+
ffffffffffffffffffffffffffffffffffffffffffffffffffffffffffffffffffffffffffffffffffffffffffffffffffffffffffffffffffffffffffffffffffffffffffffffffffffff
@cB01~tB01_GU182339.1_209098_209012_1_0_0_0_0:0:0_0:0:0_82/2
ATAGGTAGATGATAGATAATAGGTTATAGATACATAGATGATGATTGATTGATTCATTAATAGATGAGACATAGAGATGATGATGATGAAGACAGATAGATAGATAATACATAGAGATACAGAGGCAGACATAGAGAAATCATAGAGAGA
+
ffffffffffffffffffffffffffffffffffffffffffffffffffffffffffffffffffffffffffffffffffffffffffffffffffffffffffffffffffffffffffffffffffffffffffffffffffffff
@cB01~tB01_GU182339.1_181043_181148_0_1_0_0_0:0:0_0:0:0_83/2
TGTCTTCTACTCAAAGGAAATCTTTGAGGTTGGTTCATGGCCAACACTCTGTTATCTAATGTTGGGCCCTAGGAGTCCTGGCGTCCCCTTCTCCATCATCATTGTTAAATGATGCCCAGTGTCCTGAGATTTCGAGGTATAAAGACAAAA
+
ffffffffffffffffffffffffffffffffffffffffffffffffffffffffffffffffffffffffffffffffffffffffffffffffffffffffffffffffffffffffffffffffffffffffffffffffffffff
@cB01~tB01_GU182339.1_156672_156517_1_0_0_0_0:0:0_1:0:0_84/2
GGAACTGACAGCTATTCATGGAATGGGGTCTTGCACTCAGAGAGATGGAATGTCTGAGTCTGGCTGTTGGCAGCTGAGGGACCTCAGGCACCTATGGCCTCCCCCTGTGTGTTGGTATCTGTTCATGAAATGAGGACCCAGAAGTGCCCG
+
ffffffffffffffffffffffffffffffffffffffffffffffffffffffffffffffffffffffffffffffffffffffffffffffffffffffffffffffffffffffffffffffffffffffffffffffffffffff
@cB01~tB01_GU182339.1_194567_194429_1_0_0_0_0:0:0_0:0:0_85/2
GACAGGATGTTATTCTTTCTATGGATGAGTAGTCTCCACTGTGCGTATGTACTACATTCTCTCTATCCATTCACCCACTGATGGGCAGGTAGGTTGACTCCTCATCTTGGCTACTGTGAACAGTGCTGCACCAATCATACGAGTGCAGAT
+
ffffffffffffffffffffffffffffffffffffffffffffffffffffffffffffffffffffffffffffffffffffffffffffffffffffffffffffffffffffffffffffffffffffffffffffffffffffff
@cB01~tB01_GU182339.1_121723_121876_0_1_0_0_0:0:0_0:0:0_86/2
TCTCTAAAACACCTCGCCCTCATCAGATGTTCCCTTCCCTTCCCTCTCTCAAGTCTCCAGGAATTTATCCTCCAGTTAGGAATGCAGGCAGAACAAACATTGCATTTTTCCTGAGAAGGATGTCAGATTGGCAATCATTCTTCTAGCTTG
+
ffffffffffffffffffffffffffffffffffffffffffffffffffffffffffffffffffffffffffffffffffffffffffffffffffffffffffffffffffffffffffffffffffffffffffffffffffffff
@cB01~tB01_GU182339.1_67256_67004_1_0_0_0_0:0:0_1:0:0_87/2
CTCCTCGGCCCGGGCTCGTGGCTACTGTTATTCCCAAAGAGTCCTGGAAAATGTGAGCACCCTCCCTCACTCAGCATTTCCCTCTCTCCAGGACTCTGATGAACAAGACCCTCAGGAGGGGACATACACACAGTTGAATCACTGCGTTTT
+
ffffffffffffffffffffffffffffffffffffffffffffffffffffffffffffffffffffffffffffffffffffffffffffffffffffffffffffffffffffffffffffffffffffffffffffffffffffff
@cB01~tB01_GU182339.1_217735_217564_1_0_0_0_0:0:0_1:0:0_88/2
TGGGAGCACGCGGATGTGTGTTCCTCACCAGCAGGATGGTCCCTGGCCCAAGACAGGAGCCACAGAGGCAGGACCTTCTAGAGAGAGCACCAGATTCCCTTCCCCTGCCTTCAGCTCACAGACCATTGCCTGATTCTGAACTGTATCCTC
+
ffffffffffffffffffffffffffffffffffffffffffffffffffffffffffffffffffffffffffffffffffffffffffffffffffffffffffffffffffffffffffffffffffffffffffffffffffffff
@cB01~tB01_GU182339.1_225404_225305_1_0_0_0_0:0:0_1:0:0_89/2
AGATAGATAGAAGACACATATATAAATATATAGATACATAGATGTTACATAGAGACTGACAGGCAGACAGAGAGGTAATAGAGAGAGAGAGAGATGATACATAGATACAGATAATACATAGATGATTGATGGATAGACAGATAGACAATT
+
ffffffffffffffffffffffffffffffffffffffffffffffffffffffffffffffffffffffffffffffffffffffffffffffffffffffffffffffffffffffffffffffffffffffffffffffffffffff
@cB01~tB01_GU182339.1_199754_199531_1_0_0_0_0:0:0_0:0:0_8a/2
GGTAAATTCTAATACTCCTTGGAGTGAGTCCAGATCTTGGAATCAGAGATCAGCGTCAGCACTAGCTCCTGCTCCCCTTTCCTACTAATTCACAGGAGGACAGGTGGTATTGAAGCAATAGATGGCCGAGGGTGTGGTCCTTCCCCCAGC
+
ffffffffffffffffffffffffffffffffffffffffffffffffffffffffffffffffffffffffffffffffffffffffffffffffffffffffffffffffffffffffffffffffffffffffffffffffffffff
@cB01~tB01_GU182339.1_195565_195436_1_0_0_0_0:0:0_0:0:0_8b/2
AAAACTCACTTTGATTTTAATTTGCATTTCTCTGATGATGAGTGATACTGAGCACTTTTTCATATGTGGGGAAATTTCATGTCTTTTGCTCCTTTTTCAATTAAATCATTTGTTTTATTGAGTTGTTTGAGCTTCTTATATTTCTAGTTA
+
ffffffffffffffffffffffffffffffffffffffffffffffffffffffffffffffffffffffffffffffffffffffffffffffffffffffffffffffffffffffffffffffffffffffffffffffffffffff
@cB01~tB01_GU182339.1_127672_127840_0_1_0_0_0:0:0_0:0:0_8c/2
ATACGGTCATCCTTCACTATTCGTGGGTGATTGGTTTTGAGATCTCCACTCAGATACCAAAATCTGTAGATGCTCAAGCCTCTTATATGAAATGGCACAGCGTTTGCAAATAACCTATGCACATCCTCCTGTATACATGAAATCATCTCT
+
ffffffffffffffffffffffffffffffffffffffffffffffffffffffffffffffffffffffffffffffffffffffffffffffffffffffffffffffffffffffffffffffffffffffffffffffffffffff
@cB01~tB01_GU182339.1_129527_129457_1_0_0_0_0:0:0_0:0:0_8d/2
CTTCTCCCCCAGGTGGTCAGGACAAGCCCTTCCTCTCTGCCTGGCCCAGCCCCGTGGTGTCTGAAGGAGAACATGTGGCTCTTCAGTGTCGCTCTCGTCTTGGGTTTAACGAATTCAGTCTGTCCAAAGAAGACGGGATGCCTGTCCCTG
+
ffffffffffffffffffffffffffffffffffffffffffffffffffffffffffffffffffffffffffffffffffffffffffffffffffffffffffffffffffffffffffffffffffffffffffffffffffffff
@cB01~tB01_GU182339.1_90359_90100_1_0_0_0_0:0:0_0:0:0_8e/2
TCAGGTAGTGTGATGCTCCTGTTTTCTCTTTATACCTTGAAGTCTCAAGACAGTGGGCGTCACATACAAAAATTATGGAAAAAAGGATCCCAGGACTCCCAGGGCCCAATATTAGATAACAGAGTGTTGGCCATGAACCATCCTCAAAGA
+
ffffffffffffffffffffffffffffffffffffffffffffffffffffffffffffffffffffffffffffffffffffffffffffffffffffffffffffffffffffffffffffffffffffffffffffffffffffff
@cB01~tB01_GU182339.1_174725_174938_0_1_0_0_0:0:0_0:0:0_8f/2
GTGGACACAGAGAGCCCCTTAGCAGAAACAGTGTCTAAAATACATCCATGTACACACAATCCCTTTAGAGTTGACAAAGGCTGCTGTGTGGTTTAAGGTGGCATAGAATGTCTTCTCAATAAATAATATTAAACCAATGGGTTACACCTA
+
ffffffffffffffffffffffffffffffffffffffffffffffffffffffffffffffffffffffffffffffffffffffffffffffffffffffffffffffffffffffffffffffffffffffffffffffffffffff
@cB01~tB01_GU182339.1_25435_25643_0_1_0_0_0:0:0_0:0:0_90/2
TCAATCTCTTTTGGACAGATTGGAAAGGCTGGCAGGAGGTACGAACTCATCAGTAAGGCAGGCATCAGTGTCCCTGTTCCTGATGGGGATTGGGAGCCTCTCCTGTCATGTCTGTGCCTTCTCCATGGCCCCAGCTTCCATAGGGTGGCC
+
ffffffffffffffffffffffffffffffffffffffffffffffffffffffffffffffffffffffffffffffffffffffffffffffffffffffffffffffffffffffffffffffffffffffffffffffffffffff
@cB01~tB01_GU182339.1_136584_136800_0_1_0_0_0:0:0_0:0:0_91/2
TATTTTACATAAAACCACTCAGAAAGACAAATACCACATCTTCTCACTCTACATGGGAGGGGAGTAATGTGTACATATGGACGTAGAGTGTGGAATGACGGACAGCGGAGGCTAGAAGGCTGGAGGGTGGCGGGACGTGGGTGAGTGATG
+
ffffffffffffffffffffffffffffffffffffffffffffffffffffffffffffffffffffffffffffffffffffffffffffffffffffffffffffffffffffffffffffffffffffffffffffffffffffff
@cB01~tB01_GU182339.1_206001_205847_1_0_0_0_1:0:0_0:0:0_92/2
ATGTGAGTAATCTTACAGTATTAAAATCTAGTAGGAGTCTCTTACTCAGCACTTGCTCAAAGTTCTCAGCTGACACTTTTGTTGTAGGGAGACACCTTGTGTTTGCGGGATGGGTTCTTCCTTTAGCCCTGGGCACCAAGGTGTGATAGC
+
ffffffffffffffffffffffffffffffffffffffffffffffffffffffffffffffffffffffffffffffffffffffffffffffffffffffffffffffffffffffffffffffffffffffffffffffffffffff
@cB01~tB01_GU182339.1_111427_111259_1_0_0_0_0:0:0_2:0:0_93/2
TCTTTATTGAACCGAGTATAAATCAAAAATATTCAGAGAAAGTCTCCACAGAGTTACAAAAAGCAGAACTGTGTTGAATGGACACAAATGAAGCTGTGTGTAGGCTGCATCAGGAATTATAAATAATCTAGAGATGATTTCATCTATAGA
+
ffffffffffffffffffffffffffffffffffffffffffffffffffffffffffffffffffffffffffffffffffffffffffffffffffffffffffffffffffffffffffffffffffffffffffffffffffffff
@cB01~tB01_GU182339.1_174931_175102_0_1_0_0_0:0:0_0:0:0_94/2
GCAGTGAGCTGAGATTGTGTCACTGCAGTCCAGCCTGGGCGACAGAGCAAGACTCCGCCTCAAGAAAAAAAAAGCAAATAGCCTATAATAACAAATTAGAGGGCTCTGGCTACTAAATTTAAAGGGTTCTATAAGGCTACATAAAGTGCA
+
ffffffffffffffffffffffffffffffffffffffffffffffffffffffffffffffffffffffffffffffffffffffffffffffffffffffffffffffffffffffffffffffffffffffffffffffffffffff
@cB01~tB01_GU182339.1_193249_193407_0_1_0_0_0:0:0_0:0:0_95/2
CTTCTCTCCATCCTCAGCAGGAAGCTCCTCAGCTAAGGCTCTAGGATCATAGGACATGGGACAGCCATGGGCTTTCCTCACCTGTGACAGAAACAAGCAGTGGGTCACTTGACTTTGACCACTCGTAGGGAGAGTCATGGAAAGAGCCGA
+
ffffffffffffffffffffffffffffffffffffffffffffffffffffffffffffffffffffffffffffffffffffffffffffffffffffffffffffffffffffffffffffffffffffffffffffffffffffff
@cB01~tB01_GU182339.1_21750_21636_1_0_0_0_0:0:0_0:0:0_96/2
TTTCACTTGCAGAAATACTACACATCAGCAAATTAATTCCAAAGTAACGTCGAGGAAAAACATAAAATGGCAAGCAAATATATACGTGCATATGTACATACATTCATAAATGACAAACAGGACAGAAAAATCAGTGACATCAATTTTGTT
+
ffffffffffffffffffffffffffffffffffffffffffffffffffffffffffffffffffffffffffffffffffffffffffffffffffffffffffffffffffffffffffffffffffffffffffffffffffffff
@cB01~tB01_GU182339.1_40088_39948_1_0_0_0_0:0:0_0:0:0_97/2
CAGGAACAGGGTGTGTGGACACTGGTGCCTGCCTTATTCATCAGTTCATACCTTCTGCCAAGGATTGCAATTCATCCAAAAGAGATTGAACAAGGCTGATAAGAGCCTGGATGTGCAGCCTATCCTGGTTCCTCTTTCACCCCCACATAA
+
ffffffffffffffffffffffffffffffffffffffffffffffffffffffffffffffffffffffffffffffffffffffffffffffffffffffffffffffffffffffffffffffffffffffffffffffffffffff
@cB01~tB01_GU182339.1_374_543_0_1_0_0_0:0:0_0:0:0_98/2
CTGCGATGAACACATGTGTGCATGTATCTTTGCAATAGAATGATTTATATTCCTTTGGGTATACGCGCAGTAATGGGACTGCTTTTACCTGTGCCAAAATACTGAAGTAGAAATGATTATTCACTCTAAAATGGAAGGTAATAAGATGTA
+
ffffffffffffffffffffffffffffffffffffffffffffffffffffffffffffffffffffffffffffffffffffffffffffffffffffffffffffffffffffffffffffffffffffffffffffffffffffff
@rand_0_0_0_0_1_1_0:0:0_0:0:0_99/2
TGGCAACCGGACTACAACGCTGATTCCCCTATTTTCGCTCGGACGGGCGAGACCAAGGGGGTAAAGACTACATTGTGGCTTCTTCGTCGCCCAGATTTGGTATCGGCGCCAAATTAATCCGAGAGGGGCTTTATTTCGGATGGGATTGTG
+
ffffffffffffffffffffffffffffffffffffffffffffffffffffffffffffffffffffffffffffffffffffffffffffffffffffffffffffffffffffffffffffffffffffffffffffffffffffff
@cB01~tB01_GU182339.1_130782_130638_1_0_0_0_0:0:0_0:0:0_9a/2
ATGATGCCACCACCAGGCTCCATCCACATAGGGAGGGGTTGATACTCCTCAAACCAGCACCAGAAGCCAGCCTATGGAAGCTGGCACCATGGAGAAGGCACAGGCATGGCAAGAGTGGCTCCCAGTCCCCACCAGGAACAGGGTGTGTGG
+
ffffffffffffffffffffffffffffffffffffffffffffffffffffffffffffffffffffffffffffffffffffffffffffffffffffffffffffffffffffffffffffffffffffffffffffffffffffff
@cB01~tB01_GU182339.1_185700_185879_0_1_0_0_0:0:0_0:0:0_9b/2
TGTGTCCCTTCAACATAGTTTTGCTTTTTGAAAGTTTGTGGATTTTCTTCTCTGAATATTTTTTATTTATAGTTGGTTCAATAAACACCTGTAAACCCCACAGATACGGAGGAGCGACTGTATATATATATATAGCATGAAAGATGATGT
+
ffffffffffffffffffffffffffffffffffffffffffffffffffffffffffffffffffffffffffffffffffffffffffffffffffffffffffffffffffffffffffffffffffffffffffffffffffffff
@cB01~tB01_GU182339.1_31890_32104_0_1_0_0_0:0:0_0:0:0_9c/2
TGTGCTGGTGGGTTCAGGAGGCTTTCACATTTTCCATATGATCCCAAGCTCACAGAAAGCCAAATAAGGAAGAGGTTTAACCTGATTGTTTAATGGATAAGATAAAGGGTCAAAGAATTAAACACAGAGAAATAGAAAAATGATGGTTGG
+
ffffffffffffffffffffffffffffffffffffffffffffffffffffffffffffffffffffffffffffffffffffffffffffffffffffffffffffffffffffffffffffffffffffffffffffffffffffff
@cB01~tB01_GU182339.1_221408_221501_0_1_0_0_1:0:0_0:0:0_9d/2
AAGAAAGGCCGGGGAGGGCGAGGTCAGAAATGTGGGCCGAGTATCCAAGGGTCCCCTCTTCCTAGTTTATGAGAGACTCCCCGACAGGACTTCCCTCCTGTTTCAGAAAAATCCTCTTATGTGGGGAGATGACACCCTAAGGTTTGGGGA
+
ffffffffffffffffffffffffffffffffffffffffffffffffffffffffffffffffffffffffffffffffffffffffffffffffffffffffffffffffffffffffffffffffffffffffffffffffffffff
@cB01~tB01_GU182339.1_159033_158898_1_0_0_0_1:0:0_0:0:0_9e/2
AGTTGGAACTCTGGAATCTTGGGACATGAGACAAATTCTAGATAAATCTACAAAAATCCAGAATTTACATGTTGTGATTTTTGCTGATAAAGTACAATTCTAAGATTGTAAATAATTGCATAATCCTTCCCTGGGAGTTTAAATCATTTG
+
ffffffffffffffffffffffffffffffffffffffffffffffffffffffffffffffffffffffffffffffffffffffffffffffffffffffffffffffffffffffffffffffffffffffffffffffffffffff
@cB01~tB01_GU182339.1_225340_225212_1_0_0_0_0:0:0_0:0:0_9f/2
TAGGTAGATGATAGATAATGGATAGGTTATAGATACATAGATGATGATTGATAGATGATACATAGAGATGATGATGATGATGATGATGAAGATAGATAGATAGAAGACACATATATAAATATATAGATACATAGATGATACATAGAGACT
+
ffffffffffffffffffffffffffffffffffffffffffffffffffffffffffffffffffffffffffffffffffffffffffffffffffffffffffffffffffffffffffffffffffffffffffffffffffffff
@cB01~tB01_GU182339.1_23239_23439_0_1_0_0_0:0:0_0:0:0_a0/2
CCCATATCTCCACCTCCAGGCCTGTATCTCCACCTCCAGGCCCGTGTCTCCATTCCAGGCCCATATCTGCACTCCAAGCCAACATCTCCACTCCAGGCCCATATCTCTACTCCAGGCCCATATCTACAGTTCCAGGCCCATATCTCCACC
+
ffffffffffffffffffffffffffffffffffffffffffffffffffffffffffffffffffffffffffffffffffffffffffffffffffffffffffffffffffffffffffffffffffffffffffffffffffffff
@cB01~tB01_GU182339.1_49401_49627_0_1_0_0_0:0:0_0:0:0_a1/2
TTAGTTGAGATGTTTGACCCCTTCAAACCTCACATTGAAATTTCACCCCCATTGTGGGAGGTTGGGCCTCTTCAGAGGTGTTTGGGTCATGGAGGTGGATCCATCATGAACAGATCAATGCTGTCCCAAGGAGACGGGGTTAGCAAGTTC
+
ffffffffffffffffffffffffffffffffffffffffffffffffffffffffffffffffffffffffffffffffffffffffffffffffffffffffffffffffffffffffffffffffffffffffffffffffffffff
@cB01~tB01_GU182339.1_123956_124058_0_1_0_0_2:0:0_0:0:0_a2/2
ATTTATATTTATGCATTTCTTATTTTTATTTTTTGAGACGGAGTCTCCTTGTGCCACCCAGGCTGGAGTGCAGTGATGCAACCTCCACTCACTGCAACCTCCACCTCCTGGGTTGAAGTCATTCTCCTGCTTCATCCTCCAGAGTAGGAG
+
ffffffffffffffffffffffffffffffffffffffffffffffffffffffffffffffffffffffffffffffffffffffffffffffffffffffffffffffffffffffffffffffffffffffffffffffffffffff
@cB01~tB01_GU182339.1_76893_77063_0_1_0_0_0:0:0_0:0:0_a3/2
ATTAAATAAGTAGGCATTATCAAATCCAGCAAGACCTCCCTACAAATGATTCTACCTCACAGACATATCTTATACCCATCTACTTCATTCATTTAGTGTCTAAATCAGCACCACATTTCACCAGTGGGGCGGGAATTGCCTTTTCCACGG
+
ffffffffffffffffffffffffffffffffffffffffffffffffffffffffffffffffffffffffffffffffffffffffffffffffffffffffffffffffffffffffffffffffffffffffffffffffffffff
@cB01~tB01_GU182339.1_170538_170301_1_0_0_0_0:0:0_1:0:0_a4/2
CACAGGAAACTAAGGAGCAACAAGGAGTGTGTGTTTGACACTCACAGCCATTGGATTCACCTCGGGGTAACCAGGAATCCCTACATGATTAATATGACTGACATGAAAATAAAGGACGCCCAGGTGCGTAACTGGAATCTAGGAGACTGT
+
ffffffffffffffffffffffffffffffffffffffffffffffffffffffffffffffffffffffffffffffffffffffffffffffffffffffffffffffffffffffffffffffffffffffffffffffffffffff
@cB01~tB01_GU182339.1_110061_109928_1_0_0_0_0:0:0_0:0:0_a5/2
AACTGAGGGACCTCAGGCTCCTATGGCCTCCCCCTGTTTGTTGGTATCTGCTTATGAAATGAGGACCCAGAAGTGCCCTCCGAGCTCTTTTGTTGACTTCCGTCTCCTACACATGCTGCTGTAATGGACCAAGAGCCTGCAGGGAACAGA
+
ffffffffffffffffffffffffffffffffffffffffffffffffffffffffffffffffffffffffffffffffffffffffffffffffffffffffffffffffffffffffffffffffffffffffffffffffffffff
@cB01~tB01_GU182339.1_181799_181611_1_0_0_0_0:0:0_0:0:0_a6/2
TAGACGGACGAGTACAAATCTGACATCCTTCTCAGGGATAATGTGGTGTTTTTTCTGCCTGCATTCCAAATTGGAGGATAAATTCGAGGGGACTTGAGAGAGGGAGGGGAAGGGAACATCTGATGAGGGAAAGGTGATTTAGAGAAGTTC
+
ffffffffffffffffffffffffffffffffffffffffffffffffffffffffffffffffffffffffffffffffffffffffffffffffffffffffffffffffffffffffffffffffffffffffffffffffffffff
@cB01~tB01_GU182339.1_114704_114892_0_1_0_0_0:0:0_0:0:0_a7/2
CACCACAGCACCCATTTCCCTGTATTCAATCCCCCTTTACCCCAAATACAGTCAGGACTTGCATGATGGGACCCGCAAGGACACGCCCACCAGGAGCTCTGGGATTCAGGAGGTGGGACAAGGAGAATCCCAGACAGGAGCCCTCTGACC
+
ffffffffffffffffffffffffffffffffffffffffffffffffffffffffffffffffffffffffffffffffffffffffffffffffffffffffffffffffffffffffffffffffffffffffffffffffffffff
@cB01~tB01_GU182339.1_36985_36923_1_0_0_0_0:0:0_0:0:0_a8/2
GCGAGCACCCACTGGGCCTCATGCAAGGTAGAAAGAGCCTGCGTACGTCACCCTCCCATGATGTGGTCAACATGTAAACTGCATGGGCAGGGCGCCAAATAACATCCTGTGCGCTGCTGAGCTGAGCTGGGGCGCGGCCGCCTGTCTGCA
+
ffffffffffffffffffffffffffffffffffffffffffffffffffffffffffffffffffffffffffffffffffffffffffffffffffffffffffffffffffffffffffffffffffffffffffffffffffffff
@cB01~tB01_GU182339.1_233032_233185_0_1_0_0_0:0:0_0:0:0_a9/2
TCTCACTTATAGGTGGGAATTGAACAATGAGAACACATGGACACAGGAAGGGGAACATCACACTCTGGGGACTGTTGTTGGGTGGGGGGAGGGGGGAGGGATAGCATTAGGAGATATACCTAATGCTAAATGACGAGTTGATGGGTGCAG
+
ffffffffffffffffffffffffffffffffffffffffffffffffffffffffffffffffffffffffffffffffffffffffffffffffffffffffffffffffffffffffffffffffffffffffffffffffffffff
@cB01~tB01_GU182339.1_63404_63200_1_0_0_0_0:0:0_0:0:0_aa/2
TCCACAAACAGTGAACAAGATGCATTTGGCCTCTGCCCTTGGGACACTGATATTGCAGATGGTTAAATGGGAGGGCAGAAAATGAATGCACAAGTGGATCTATAAATGAATGATCCATTGGGAAGCATCTGTGCATGAAATCTATTTTTT
+
ffffffffffffffffffffffffffffffffffffffffffffffffffffffffffffffffffffffffffffffffffffffffffffffffffffffffffffffffffffffffffffffffffffffffffffffffffffff
@cB01~tB01_GU182339.1_160223_160382_0_1_0_0_0:0:0_0:0:0_ab/2
TCATGATGGACCATCCATCTGCAGGCAAACCAGGGCACCCTGCTGCCCCCACTGGGTTGTGCGTCTTGGCAGCCAGGCCCTTGCTGGGCTGAAGGTAAACTCACCCTCGCTGCCTACCTGCCCCCAGGAACAAGGATCTCGGCTGTGCAG
+
ffffffffffffffffffffffffffffffffffffffffffffffffffffffffffffffffffffffffffffffffffffffffffffffffffffffffffffffffffffffffffffffffffffffffffffffffffffff
@rand_0_0_0_0_1_1_0:0:0_0:0:0_ac/2
CATCCGGATTGGATGACGTCACAACGAATCTAAAAAAACTTGCGAAGCAAAGTGCTCTGTTTTCATTGCGGCTAAGCGGCCCTAACAATGCGCATACCGTCCCACCAGCGGTGATCTGCGTACGCACGCGCGGTCCGGAAACCTGCTAAG
+
ffffffffffffffffffffffffffffffffffffffffffffffffffffffffffffffffffffffffffffffffffffffffffffffffffffffffffffffffffffffffffffffffffffffffffffffffffffff
@cB01~tB01_GU182339.1_25974_26119_0_1_0_0_0:0:0_0:0:0_ad/2
GTCCTCAGTGATCCCCTCTCTGTGCAGAAGGAAGCGCTCAAACCTGACATCTGACCAACATTGCAGGATGACCGTCTCTCCCGATTTCACCAGGGGACCTGGGTGGGCCAGGAGGGAAGGTTTTCTGTGGACTCCTAAGAAGAGAGGTTG
+
ffffffffffffffffffffffffffffffffffffffffffffffffffffffffffffffffffffffffffffffffffffffffffffffffffffffffffffffffffffffffffffffffffffffffffffffffffffff
@cB01~tB01_GU182339.1_85779_85898_0_1_0_0_0:0:0_0:0:0_ae/2
TCTCTTTATGTGTCTGTGAGTCTCTCAATCTCCTTCCTCTGGCCCATTCTCTGTGTGTTTATGTCTTTGCTTTTTGGTGTTCCTGATTTTTCTCTGTGCCTCTCAGTGATCCTTTCATATGTGGGGTTATTTGGAATGTGAGCCTCAGAA
+
ffffffffffffffffffffffffffffffffffffffffffffffffffffffffffffffffffffffffffffffffffffffffffffffffffffffffffffffffffffffffffffffffffffffffffffffffffffff
@cB01~tB01_GU182339.1_234299_234478_0_1_0_0_0:0:0_1:0:0_af/2
CAGAATTGGAATAAACTACCTTAAAGTTCATATGGAATCAAAAAAGAGCCTGCATTGCCAAGTCAATCCTAAGCCAAAAGAACAAAGCTGGAGGCATCATGCTGCCTGACTTCAAACTATACTACAAGGCTACAGTAACCAAAACAGCAT
+
ffffffffffffffffffffffffffffffffffffffffffffffffffffffffffffffffffffffffffffffffffffffffffffffffffffffffffffffffffffffffffffffffffffffffffffffffffffff
@cB01~tB01_GU182339.1_32207_32036_1_0_0_0_0:0:0_0:0:0_b0/2
CTGTCTCAAAAAATAAAAATAAAACATACATAATTATGACACACAGAAATTACAAAGGCAACTGGATACCAACCATCATTTTTCTATTTCTCTGTGTTTAATTCTTTGACCCTTTATCTTATCCATTAAACAATCAGGTTAAACCTCTTC
+
ffffffffffffffffffffffffffffffffffffffffffffffffffffffffffffffffffffffffffffffffffffffffffffffffffffffffffffffffffffffffffffffffffffffffffffffffffffff
@cB01~tB01_GU182339.1_61316_61131_1_0_0_0_0:0:0_0:0:0_b1/2
TCCCAATGGTCTATTTTTGCTTCGATTACTTGTGTTTTGAAGGTTTAAAACAAAATGTCTTCCTTCAGACAAATGTCCTGGAGCATTTCCCCAATATTTTCTTCTACGTGTTTCATAGGTTCAGGCCTTAGACTCACATCTTTAATCCAT
+
ffffffffffffffffffffffffffffffffffffffffffffffffffffffffffffffffffffffffffffffffffffffffffffffffffffffffffffffffffffffffffffffffffffffffffffffffffffff
@cB01~tB01_GU182339.1_138251_138393_0_1_0_0_0:0:0_1:0:0_b2/2
AGAATTAATATTGTTAAAATGACCATACTGCCTAAAGCAATCTACAGATTCAGTGCAATTCTTATATGAAAAAAGTAACACCAGTTTTCACAGAATTAGAAAAAGCAATCCTAAAATTCATACAGAACCAAAAAAGATCCTAATAGAGAA
+
ffffffffffffffffffffffffffffffffffffffffffffffffffffffffffffffffffffffffffffffffffffffffffffffffffffffffffffffffffffffffffffffffffffffffffffffffffffff
@cB01~tB01_GU182339.1_236144_236020_1_0_0_0_0:0:0_0:0:0_b3/2
TATTGGATTCCCATCTTCCTCCAGGTATCTGCAGACACCTGCATGTTCTGATTGGGACCTCAGTGGTCATCTTCCTCTTCATCCTCCTCCTCTTCTTTCTCCTTTATCGCTGGTGCTCCAACAAAAAGAGTAAGTCTCACGAAGCAGAGG
+
ffffffffffffffffffffffffffffffffffffffffffffffffffffffffffffffffffffffffffffffffffffffffffffffffffffffffffffffffffffffffffffffffffffffffffffffffffffff
@cB01~tB01_GU182339.1_21880_21618_1_0_0_0_1:0:0_0:0:0_b4/2
GCTGAGTAAATAGGTAACTTTCACTTGCAGAAATACTACACATCAGCAAATTAATTCCAAAGTAACGTCGAGGAAAAACATAAAATGGCAAGCAAATATATACGTGCATATGTACATACATTCATAAATGACAAACAGGACAGAAAAATC
+
ffffffffffffffffffffffffffffffffffffffffffffffffffffffffffffffffffffffffffffffffffffffffffffffffffffffffffffffffffffffffffffffffffffffffffffffffffffff
@cB01~tB01_GU182339.1_101277_101094_1_0_0_0_0:0:0_0:0:0_b5/2
GCACCAGGAGCCAGCCTATGGAAGCTGGCACCATGGAGAAGGCACAGGCATGGCAAGAGTGGCTCCCAGTCCCGACCAGGAACAGGGTGTGTGGACACTGCTGCCTGCCTTATTCATCAGTTCATACCTCCTGCCAAGGATTCCAATTCA
+
ffffffffffffffffffffffffffffffffffffffffffffffffffffffffffffffffffffffffffffffffffffffffffffffffffffffffffffffffffffffffffffffffffffffffffffffffffffff
@cB01~tB01_GU182339.1_224411_224555_0_1_0_0_0:0:0_1:0:0_b6/2
AGGCCTGAGGCCACAGGGCCCAACTCAGGTCAGAAATATGGGTGTCCTTGGGTTCTCCTCGTAGAAGCATTTTGTGGAGACAAAACAGAAATGAAACTTCTAACCTGTGCCAGGTCTCTGAGCAAAGTCAGCATGGAAGGACACTTCTCT
+
ffffffffffffffffffffffffffffffffffffffffffffffffffffffffffffffffffffffffffffffffffffffffffffffffffffffffffffffffffffffffffffffffffffffffffffffffffffff
@cB01~tB01_GU182339.1_108713_108593_1_0_0_0_0:0:0_0:0:0_b7/2
ACAGAAGCCTACATTTCAATGTGAGCCAGTCCCTCAAGGCTCAGAAAAGCTGCTCGGGACATATGGAGTCACCCCATTTGCAGTGTAGCTGGGGGAAGCCAGAAAGCAGCCCAGCCTGGGTTTTGTACCCTGGAGCCACAGGAAGCACTC
+
ffffffffffffffffffffffffffffffffffffffffffffffffffffffffffffffffffffffffffffffffffffffffffffffffffffffffffffffffffffffffffffffffffffffffffffffffffffff
@cB01~tB01_GU182339.1_152487_152647_0_1_0_0_0:0:0_0:0:0_b8/2
TGTTTCCAATAGAATGCCAAAGTCCTTAAAAGATGAGGAAGAAGGCAGAGCAGCATTCAGAGAAAGAGGTGTGGACAAGGAAGAAGGGTCTGAGTGATGCCGTGTGAGAGGCGTGACCAGCCTTTGTGGACTTTGAGGGAGGAAGACGGG
+
ffffffffffffffffffffffffffffffffffffffffffffffffffffffffffffffffffffffffffffffffffffffffffffffffffffffffffffffffffffffffffffffffffffffffffffffffffffff
@cB01~tB01_GU182339.1_110042_109888_1_0_0_0_0:0:0_0:0:0_b9/2
TTGAGCTCAGAGAGATAGAATGTCTGAGTCTGCTGTTGGCAACTGAGGGACCTCAGGCTCCTATGGCCTCCCCCTGTTTGTTGGTATCTGCTTATGAAATGAGGACCCAGAAGTGCCCTCCGAGCTCTTTTGTTGACTTCCGTCTCCTAC
+
ffffffffffffffffffffffffffffffffffffffffffffffffffffffffffffffffffffffffffffffffffffffffffffffffffffffffffffffffffffffffffffffffffffffffffffffffffffff
@cB01~tB01_GU182339.1_160151_160004_1_0_0_0_0:0:0_0:0:0_ba/2
CCGGAGGTGGAGTTAAGGGCATGAAGTGGAGATCTGGGCCTGGAGTGGAGATATGATCCTGGAGTGGAGATATGGGCCTGGGGTGGAGATACGGGCCTGGAGCAGACATACAAGCCTGGAAAGGAGATATGGGCCTGGAGAGGAGATAGA
+
ffffffffffffffffffffffffffffffffffffffffffffffffffffffffffffffffffffffffffffffffffffffffffffffffffffffffffffffffffffffffffffffffffffffffffffffffffffff
@cB01~tB01_GU182339.1_120246_120363_0_1_0_0_0:0:0_0:0:0_bb/2
GAAAAAGGAGCAAAAGACATGAAATTTCCCCACATACGAAAAACTGCTCAGTATCACTCATCATCAGAGAAACGCAAATTAAATTCAAAGTGAGTTTTCATCTCACCCCATTAAAATGGCTTTTAGGCCGGGTGAGGTGGCTCACGTTTG
+
ffffffffffffffffffffffffffffffffffffffffffffffffffffffffffffffffffffffffffffffffffffffffffffffffffffffffffffffffffffffffffffffffffffffffffffffffffffff
@cB01~tB01_GU182339.1_226685_226909_0_1_0_0_0:0:0_0:0:0_bc/2
CATTTCTCACCACATGCAGGAGATAAAAGGTGGATCTCATGAAGGTAGAGAATAGAATGGTGGATACCAGAGGCCAGGAAGGGAAGGGTGGAGGGTAACAAAAAAAAGAATATAGATGTATTTATTTATTTAGAAACAGAGTCTCTCTCT
+
ffffffffffffffffffffffffffffffffffffffffffffffffffffffffffffffffffffffffffffffffffffffffffffffffffffffffffffffffffffffffffffffffffffffffffffffffffffff
@cB01~tB01_GU182339.1_4419_4614_0_1_0_0_0:0:0_1:0:0_bd/2
AATAAAATAAAATATAATAAAATAAAATAATAAATCAAAAAAGGACTGGACATCTCCTGTGGGTTGTCAGTGAATGGAACTAAGCAAGCCACCGCTCTTTCCCTTTTGTCCCGCAAGTGTGTTTCTTGGCCTCCAGGAAGTGAGTTCCAT
+
ffffffffffffffffffffffffffffffffffffffffffffffffffffffffffffffffffffffffffffffffffffffffffffffffffffffffffffffffffffffffffffffffffffffffffffffffffffff
@cB01~tB01_GU182339.1_35236_35355_0_1_0_0_0:0:0_0:0:0_be/2
ATGTGTTGATACGTGTCCCTGTGGAGATGAGACTAACAAGGCCTATGACTCTACAAATGTTTCATCGTGGAATGACTCTGCCAGCTTTCCAGATCTGCAGAGAGTAAGAATATCACTTGTTCATCTGATTCACCATCCTTGGAACCTCCT
+
ffffffffffffffffffffffffffffffffffffffffffffffffffffffffffffffffffffffffffffffffffffffffffffffffffffffffffffffffffffffffffffffffffffffffffffffffffffff
@cB01~tB01_GU182339.1_85551_85371_1_0_0_0_0:0:0_0:0:0_bf/2
ATTGTCATTCGGACACAGAGTGAATGATCCAGGACTTGGAGGCCCAGGTGGTTGTAAGGAAGATGAGCTTGGTATTCTTATGGAGAGAGACTGACTTGGTGAGGTCTGTACCAACAGAGACAGAGAAACAGGAGACACAAGTACAGACCA
+
ffffffffffffffffffffffffffffffffffffffffffffffffffffffffffffffffffffffffffffffffffffffffffffffffffffffffffffffffffffffffffffffffffffffffffffffffffffff
@cB01~tB01_GU182339.1_1601_1507_1_0_0_0_0:0:0_0:0:0_c0/2
CCAGCCTGGGTGACAGAGCGAGACTCCGTCTCAAAAAAAAAAAAAAAAAAAAAAACCCTCAAAAGCTCAGGCAGCAAAAGCAAAAATAGGCAAATGAGATCATAGCAAACTGCAAACCTTCTGCACAATCAAGGAAACAAACAGCAGAGT
+
ffffffffffffffffffffffffffffffffffffffffffffffffffffffffffffffffffffffffffffffffffffffffffffffffffffffffffffffffffffffffffffffffffffffffffffffffffffff
@cB01~tB01_GU182339.1_209834_209970_0_1_0_0_0:0:0_0:0:0_c1/2
ATGCAGGCCATGTAGGAGGGTTTGGAGGTGCCCTGTCGGCCATCCTGTGCCCTGATCCCTCCCTCACACCGAGGCTGCGTCTTCTCTCTGCATCTGTCCATGCTTCTCTCCATCATCAGCAGGAAGCTCCTCAGCTAAGGCTCTAGGATC
+
ffffffffffffffffffffffffffffffffffffffffffffffffffffffffffffffffffffffffffffffffffffffffffffffffffffffffffffffffffffffffffffffffffffffffffffffffffffff
@cB01~tB01_GU182339.1_126423_126510_0_1_0_0_1:0:0_0:0:0_c2/2
TCTTGTTCATCAGAGTCCTGGAGAGAGGGAAATGCTGAGTGAGGGAGGGTGCTCACATTTTCCAGGACTCTTTGGGAATAACAGTAGCCACGAGCCCGGGCCGAGGAGTACCTACCTCGCTATTCGCTGTTCTGTTTCCTGCAGACTCTT
+
ffffffffffffffffffffffffffffffffffffffffffffffffffffffffffffffffffffffffffffffffffffffffffffffffffffffffffffffffffffffffffffffffffffffffffffffffffffff
@cB01~tB01_GU182339.1_84894_84742_1_0_0_0_0:0:0_0:0:0_c3/2
CCTCTTCCACCCCCACATAGACAGCAGGAAAGACATTAGTTCAAAATAGATACAACAGCCGAAGAGATGAGGCTGAGCCCAGCGGCAAGGCAATCAGAGGTTACTAGAGACAGAGGGACAGAGAAGAGGGAGGGAGACAGATGGAAGGAC
+
ffffffffffffffffffffffffffffffffffffffffffffffffffffffffffffffffffffffffffffffffffffffffffffffffffffffffffffffffffffffffffffffffffffffffffffffffffffff
@cB01~tB01_GU182339.1_150243_150385_0_1_0_0_0:0:0_0:0:0_c4/2
AGGTAGAGGTTGCAGTGAGCCCAGGTGGTGCCATTGCACTCCAGCTTGGGCAACAAGAGTGAAACGCTATGTCAAAAAAACAAAAAGCATAAAACAAAACCTAAAAAGAGAACATCCAGAGGATCTAGCAATTCCACTAGTGGGTGTAAA
+
ffffffffffffffffffffffffffffffffffffffffffffffffffffffffffffffffffffffffffffffffffffffffffffffffffffffffffffffffffffffffffffffffffffffffffffffffffffff
@cB01~tB01_GU182339.1_54602_54378_1_0_0_0_0:0:0_1:0:0_c5/2
ACCTCGCCTCCCTGGCCTCTCAACCCCTTGGCAGAGTCAAGTTCTGTGGGGACCAGGGTTAGACTGGGGTGCTCAAAGCTGGGGTGTGTGGTTGGGAAGTTGTAGGAACAGCAGATCCTCTGAGGACAAAGGTGTTACTCACACACTTCA
+
ffffffffffffffffffffffffffffffffffffffffffffffffffffffffffffffffffffffffffffffffffffffffffffffffffffffffffffffffffffffffffffffffffffffffffffffffffffff
@cB01~tB01_GU182339.1_239016_238954_1_0_0_0_1:0:0_0:0:0_c6/2
CTGGAGGAAAGTGACTGAATGAAATTGAGACATCAGAGTCTGGGGAACTCACTAGAACTACAGGGACAGTGTGGGGGAGGGAATTGGGAGATGTTGATCAAAGGATACAAACTATCAGGTATTCAGGAGGAATGGGTCTGAAGATCTCTT
+
ffffffffffffffffffffffffffffffffffffffffffffffffffffffffffffffffffffffffffffffffffffffffffffffffffffffffffffffffffffffffffffffffffffffffffffffffffffff
@cB01~tB01_GU182339.1_137371_137459_0_1_0_0_0:0:0_0:0:0_c7/2
GTGGGGAGTGGTGGCTCACGCTTGTAATCCCAGCACTTTGGGAAGCTGAGGCGGGTGGATCATGAGGTCAGGAGTTTGAGACCAGCCTGACCAACATAGTGAAACCCCATCTCTACTAAATATACAAAAGATTAGCTGGGCATGGTGGTG
+
ffffffffffffffffffffffffffffffffffffffffffffffffffffffffffffffffffffffffffffffffffffffffffffffffffffffffffffffffffffffffffffffffffffffffffffffffffffff
@cB01~tB01_GU182339.1_162519_162286_1_0_0_0_1:0:0_1:0:0_c8/2
AAGGACAAGTTTGGAAACCAAACAAGGACAGCCAGGTGTGGTGGTGGGCGCGAGTAATCCAACGACTGGGGAGGCTGAGGCAAGAGAATCACTTGAACTGGGGAGGCAGAGGTTTCAGTGAGCCAAGACAACACCACTACACTCCAGCCT
+
ffffffffffffffffffffffffffffffffffffffffffffffffffffffffffffffffffffffffffffffffffffffffffffffffffffffffffffffffffffffffffffffffffffffffffffffffffffff
@cB01~tB01_GU182339.1_18712_18599_1_0_0_0_0:0:0_0:0:0_c9/2
CTAACTCCCCAAAACCAATTGTGACAAAGACAGAAATTGGGACCTAACTCAACTGAAGAGCTTCTGCACAGCAAACGAAAGTATCAACAGAGTAAACAGATAACCTACAGACTGGGAGAAAATATTTGCAAACTATGCATCTGACAAAGT
+
ffffffffffffffffffffffffffffffffffffffffffffffffffffffffffffffffffffffffffffffffffffffffffffffffffffffffffffffffffffffffffffffffffffffffffffffffffffff
@cB01~tB01_GU182339.1_177399_177151_1_0_0_0_0:0:0_1:0:0_ca/2
TAGACTGGGGTCGTCCAAGCTGGGCTGTGCGGCTGGGATGTGGTGTCACTGGCAGAGGAAGGGAGCAAAGCAGTGCTAGGAACAGCAGGCCTCTGAGGACAAAGGTGTAACTCACACCCTCCAGCGTTTCCATGACGGTAGGGGCTGCAG
+
ffffffffffffffffffffffffffffffffffffffffffffffffffffffffffffffffffffffffffffffffffffffffffffffffffffffffffffffffffffffffffffffffffffffffffffffffffffff
@cB01~tB01_GU182339.1_231062_230982_1_0_0_0_1:0:0_0:0:0_cb/2
ATCAGATATTTGTGACATTAATGAAAAACACGGATTGAACCCCTGAAAGATGGGCGGAAGGATTTTGCACACACAGCTGTCAGCCGTGAAGGCACAAAGGTGAAAATAATCTGATGTTGAAGGAAGAGGCTCTGCCTCAAATGCTGGGAA
+
ffffffffffffffffffffffffffffffffffffffffffffffffffffffffffffffffffffffffffffffffffffffffffffffffffffffffffffffffffffffffffffffffffffffffffffffffffffff
@cB01~tB01_GU182339.1_162327_162353_0_1_0_0_0:0:0_0:0:0_cc/2
CTCCTTGTTTGGTTTCTTTAATTAATTGATTAATTAATTTATTTTTGAGACAGTCACTTTTTCACCCAGGCTGGAGTGTAGTGGTGTTGTCTTGGCTCACTGAAACCTCTGCCTCCCCAGTTCAAGTGATTCTCTTGCCTCAGCCTCCCC
+
ffffffffffffffffffffffffffffffffffffffffffffffffffffffffffffffffffffffffffffffffffffffffffffffffffffffffffffffffffffffffffffffffffffffffffffffffffffff
@cB01~tB01_GU182339.1_7230_7373_0_1_0_0_1:0:0_0:0:0_cd/2
CTGGCACCAGAGGGTCATGGGGCTCTCCCAGGTAATCACAGAGCCTGGCTCAGCCCAGAGGCTGGGTTTGGGGAGGGTCCCTGGAAGAAACCACAGGCTGGGGTCCACAGACCTCCCCCGCTCCTCATTCCCAGCTCAGGTCACAGACCC
+
ffffffffffffffffffffffffffffffffffffffffffffffffffffffffffffffffffffffffffffffffffffffffffffffffffffffffffffffffffffffffffffffffffffffffffffffffffffff
@cB01~tB01_GU182339.1_121519_121663_0_1_0_0_1:0:0_0:0:0_ce/2
AGATCCCTTTCGCTGTAGGAGTATCTGGAGTTCGGAGATGGTGGAAGACAGGTGTACAATGTCAGAGCTGTGAGATGCTGAGTCAACGCCTGAATCCAAGGTTTCCACCTCCCCAGGTTTCCAAAAGCGGATATAAGAGGGTTCTGTACT
+
ffffffffffffffffffffffffffffffffffffffffffffffffffffffffffffffffffffffffffffffffffffffffffffffffffffffffffffffffffffffffffffffffffffffffffffffffffffff
@cB01~tB01_GU182339.1_84554_84769_0_1_0_0_0:0:0_0:0:0_cf/2
TTTCTGTGCCCATAACTCCTGGTGCAGGTCCTTCCATCTGTCTCCCTCCCTCTTCTCTGTCCCTCTGTCTCTAGTAACCTCTGATTGCCTTGCCGCTGGGCTCAGCCTCATCTCTTCGGCTGTTGTATCTATTTTGAACTAATGTCTTTC
+
ffffffffffffffffffffffffffffffffffffffffffffffffffffffffffffffffffffffffffffffffffffffffffffffffffffffffffffffffffffffffffffffffffffffffffffffffffffff
@cB01~tB01_GU182339.1_214563_214699_0_1_0_0_0:0:0_0:0:0_d0/2
CCTTTGTGCCTTCACGGCTGACAGCTGTGTGTGCAAAATCCTTCCGCCAATCTTTCAGGGGTTCAATCCGTGTTTTTCATTAATGTCACAAATATCTGAATAGTGAGACCTTCTTTGTCACCTGAAATCATACACTCAGCATTATCTATT
+
ffffffffffffffffffffffffffffffffffffffffffffffffffffffffffffffffffffffffffffffffffffffffffffffffffffffffffffffffffffffffffffffffffffffffffffffffffffff
@cB01~tB01_GU182339.1_132594_132393_1_0_0_0_0:0:0_0:0:0_d1/2
TAGATGATAAATAGGTAGATGATAGATAATAGGTTATAGATACATAGATGATGATTGATTCATTCATTGATTAATCGATGATACATAGAGATGATGAAGATGAAGATAGATAATACATAGAGATAGAGAGGCAGACAAAGAGAAATCATA
+
ffffffffffffffffffffffffffffffffffffffffffffffffffffffffffffffffffffffffffffffffffffffffffffffffffffffffffffffffffffffffffffffffffffffffffffffffffffff
@cB01~tB01_GU182339.1_203751_203580_1_0_0_0_0:0:0_0:0:0_d2/2
AACTCCTTATATCAGTTGATCCGCCCACCTCGGCTTCCCGACGTGCTGGGGGAAACTTGATTTTCTATAGCATTATGTTACTGGATATTTCTGTAAAATTTAAAATGAGGGAGGGAGAGAGACAGAGAGAGAGCAAACTCCAGAGTTGGG
+
ffffffffffffffffffffffffffffffffffffffffffffffffffffffffffffffffffffffffffffffffffffffffffffffffffffffffffffffffffffffffffffffffffffffffffffffffffffff
@cB01~tB01_GU182339.1_41330_41439_0_1_0_0_0:0:0_0:0:0_d3/2
ATCTACCTATTTATCATCTATCTATATCTATCCATCTATCATCTGTCTTGCTCTGCCTCTCGGTCTCTCTAGTTCTCTTTGGAATCTCTGCAGTTCATCCCCACATCTCCATCTTTCTATGTCCTTGTGCCTCTCCCTCAGGACTCTAAT
+
ffffffffffffffffffffffffffffffffffffffffffffffffffffffffffffffffffffffffffffffffffffffffffffffffffffffffffffffffffffffffffffffffffffffffffffffffffffff
@cB01~tB01_GU182339.1_10239_10098_1_0_0_0_0:0:0_0:0:0_d4/2
CTTTCCGAAATGATCTCTTCTGATTTATTGATAATAATTACATTAACCACAAGAAAATGGAGGACAAACTTGTTTGTTTCTAAATTATATAATACTCTTCTCACTTCAAATATATATGTATGTGTTTATATATACTCACACACTATTATA
+
ffffffffffffffffffffffffffffffffffffffffffffffffffffffffffffffffffffffffffffffffffffffffffffffffffffffffffffffffffffffffffffffffffffffffffffffffffffff
@cB01~tB01_GU182339.1_7879_8034_0_1_0_0_1:0:0_0:0:0_d5/2
AGACCAGGATCTCCATGGTATCACTGGGTTCCGACCACACCCAGGGGAAGTTCGTGTAATGCCCATAGCATCTGAACATCCACCGGTGACTGGCAGCCACACGGCCCACAGGGAACAGGGCCAGGGACAAGGGACAGCCCCTTGGAGAGT
+
ffffffffffffffffffffffffffffffffffffffffffffffffffffffffffffffffffffffffffffffffffffffffffffffffffffffffffffffffffffffffffffffffffffffffffffffffffffff
@cB01~tB01_GU182339.1_171607_171796_0_1_0_0_0:0:0_0:0:0_d6/2
GCAGCTTTTCTGAGCCTTGGGGAACTGGCTCACATTGAAATGTAGGCTTCTGTTGTCACTCGCTGCTTATCTGTTAGTAATGAACCTGCCTGTGTAATGTGTTCTCTGTGTGTTCTGTCTCCCTGGAGTGACGGTGAGTGATAGGAATTG
+
ffffffffffffffffffffffffffffffffffffffffffffffffffffffffffffffffffffffffffffffffffffffffffffffffffffffffffffffffffffffffffffffffffffffffffffffffffffff
@cB01~tB01_GU182339.1_206494_206608_0_1_0_0_0:0:0_0:0:0_d7/2
GACTCCCATTATGCTGCTGTAATCCCCACTCCCCTCTTCCTCCTCCTTTCCTGTGGACCCCTGTGACTACACTGAGCCCATCAGGACAGTCCAGGTTGTCTCCCCATCTCAAGGTCAACTCATCAACAACCTGAGCTCCATCTTCTCCTT
+
ffffffffffffffffffffffffffffffffffffffffffffffffffffffffffffffffffffffffffffffffffffffffffffffffffffffffffffffffffffffffffffffffffffffffffffffffffffff
@rand_0_0_0_0_1_1_0:0:0_0:0:0_d8/2
CAGGACTTGGTAATTTACGGAGCTTAGGAGAAAACGGGATCCAAGTTTTAGAGCTGCATATTCTAGGCCGGTCAGTCTCCGACTACGTCCCCACGCTAGACAGAACTCAGCAGGGTGCACGAAATGTAAATTCTCTCTAAAGCAGGTAGG
+
ffffffffffffffffffffffffffffffffffffffffffffffffffffffffffffffffffffffffffffffffffffffffffffffffffffffffffffffffffffffffffffffffffffffffffffffffffffff
@cB01~tB01_GU182339.1_35720_35930_0_1_0_0_0:0:0_0:0:0_d9/2
CTTGCATGAAATGGCATAGTGAAGCTGGGCACCGTGGCTCACGCCCGTAATCCCAGCACTTTGGGAGGCTGAGCTGGGTAGATCACAAGGTCAGGAGTTCAAGACCAGCTGGTCCAACATTCTGAAACCCCGTCTCTACTAAAAATACAC
+
ffffffffffffffffffffffffffffffffffffffffffffffffffffffffffffffffffffffffffffffffffffffffffffffffffffffffffffffffffffffffffffffffffffffffffffffffffffff
@cB01~tB01_GU182339.1_159837_159984_0_1_0_0_0:0:0_0:0:0_da/2
ATATCTCCTTTCCAGGCTTGTATGTCTGCTCCAGGCCCGTATCTCCACCCCAGGCCCATATCTCCACTCCAGGATCATATCTCCACTCCAGGCCCAGATCTCCACTTCATGCCCTTAACTCCACCTCCGGGCCCATAACTCCACCTCTAG
+
ffffffffffffffffffffffffffffffffffffffffffffffffffffffffffffffffffffffffffffffffffffffffffffffffffffffffffffffffffffffffffffffffffffffffffffffffffffff
@cB01~tB01_GU182339.1_126864_126949_0_1_0_0_1:0:0_0:0:0_db/2
AAGCCAGTTAGGTTGGAGAGGTGGGCAGGGGTCAAGTGAAATGGAGAACTGTGGGCTAAGCAAAGGAGTGTGTTTTTTCTCCAGCAGGCAGTGGGGACCTTAGACATTTGTAAGCAAGTGAGAGGCACATTCAGATTTGTGGTGTGAGGA
+
ffffffffffffffffffffffffffffffffffffffffffffffffffffffffffffffffffffffffffffffffffffffffffffffffffffffffffffffffffffffffffffffffffffffffffffffffffffff
@cB01~tB01_GU182339.1_140405_140275_1_0_0_0_0:0:0_1:0:0_dc/2
ACTGAAAGAGGAACACAGGAGTGAGATGTATGGGAACAAACCCCTTCTTTTTCCAGCTAAACAGAGCGGAAGTTGGACACTGAGTTTTGGCGTACAGCAAAATCCTAAGTCCATTGTTGGGTTGAACACGGCCATGTTGTACATCCTGGT
+
ffffffffffffffffffffffffffffffffffffffffffffffffffffffffffffffffffffffffffffffffffffffffffffffffffffffffffffffffffffffffffffffffffffffffffffffffffffff
@cB01~tB01_GU182339.1_84057_84205_0_1_0_0_0:0:0_0:0:0_dd/2
TCTCCTGGGTTCAAGTGATTCTCCTGCCCTCAGCCTCCCAAGTCGCTAGGATTACATGCACCTGCCACCACGCCCGGCTATCCTTGTGTCCTTTCTTAACTTTTCCTCGAGCTGGGTTCCGGTGTTGGTTTCCTGTTGCTGCTGTAGAAA
+
ffffffffffffffffffffffffffffffffffffffffffffffffffffffffffffffffffffffffffffffffffffffffffffffffffffffffffffffffffffffffffffffffffffffffffffffffffffff
@cB01~tB01_GU182339.1_67952_68112_0_1_0_0_0:0:0_1:0:0_de/2
ACACAGCTTCATTTGTGTCCATTCAACATAGTTATGCTTTTTGAAACTCTGTGGATACTTTCTCTCAATATTTTTGATTTATACTTGGTTCAATAAACACCTGTAAACCCCGCAGATATGGAGGAGTGACCGTATATTTAAATTATGAAA
+
ffffffffffffffffffffffffffffffffffffffffffffffffffffffffffffffffffffffffffffffffffffffffffffffffffffffffffffffffffffffffffffffffffffffffffffffffffffff
@cB01~tB01_GU182339.1_72890_73052_0_1_0_0_0:0:0_1:0:0_df/2
CATCTCTGTGTGGGTTAGAGGCCAGTATGGGCTTCTGGGAAATGGGTAAGGTTGAGGGTCTGAGGAGCCTCTGATCTCCCCAAACTGAGCCGAGTCTCCCTCCTCTGGGTCTGTCCTGACCACTTTCTCCATCTGCCTGGGTGCCTGGAG
+
ffffffffffffffffffffffffffffffffffffffffffffffffffffffffffffffffffffffffffffffffffffffffffffffffffffffffffffffffffffffffffffffffffffffffffffffffffffff
@cB01~tB01_GU182339.1_137455_137237_1_0_0_0_0:0:0_0:0:0_e0/2
TTACATACCGGCCAACAGTGTATAAGAGTTTCCTTTTCTCTGCATCCTTGCCAACACCTGTTATATGTTTCACTTTTTCTTTTTTTCTTTTTGAGATGGAGTCTTCCACTGTCACCCAGGCTGGAGTGCAGTGCCGCCATCTCCACGCGC
+
ffffffffffffffffffffffffffffffffffffffffffffffffffffffffffffffffffffffffffffffffffffffffffffffffffffffffffffffffffffffffffffffffffffffffffffffffffffff
@cB01~tB01_GU182339.1_68112_68317_0_1_0_0_0:0:0_0:0:0_e1/2
TTTAAATTTGAGAAATAAAAGTCATATACGGTCATCCTTCACTATTCGTGGGTGATTGGTTTTGAGATCTCCACTCAGATACCAAAATCTGTAGATGCTCAAGCCTCTTATATGAAATGGCACAGAGTTTGCAAATAACCTATGCACATC
+
ffffffffffffffffffffffffffffffffffffffffffffffffffffffffffffffffffffffffffffffffffffffffffffffffffffffffffffffffffffffffffffffffffffffffffffffffffffff
@cB01~tB01_GU182339.1_197741_197603_1_0_0_0_0:0:0_0:0:0_e2/2
TCTCCCGGAAATCATTCAGGATACCCTTGTTTTAAGTTCAGCTGATTAGCAACCATAATTCCATCTGCAATCTTCATTCCTCCTTTCCATGTAAAATAAGATATTCACAAGCTATGGAGGCTAGGACAGGGACATTTTGGGGTGGGACAG
+
ffffffffffffffffffffffffffffffffffffffffffffffffffffffffffffffffffffffffffffffffffffffffffffffffffffffffffffffffffffffffffffffffffffffffffffffffffffff
@cB01~tB01_GU182339.1_45018_44900_1_0_0_0_1:0:0_0:0:0_e3/2
GGTGACAGGTAGAGGTGCAGTTTCATTCCTCTGCATGTCGATGTCCAGGTTTCCCTGCACTGTTTATTGAAAAGACTGTCCTTTCCTGATTGTGAGTTCTTGGCACCTTTGTCAAAGTCCATTGGATGGGCTGGGCTTGGTGGCTGACAC
+
ffffffffffffffffffffffffffffffffffffffffffffffffffffffffffffffffffffffffffffffffffffffffffffffffffffffffffffffffffffffffffffffffffffffffffffffffffffff
@cB01~tB01_GU182339.1_190606_190542_1_0_0_0_0:0:0_0:0:0_e4/2
AACCAACACCGGAACCCAGCTCGAGGAAAAGTTAAGAAAGGACACAAGGATAGCCGGGCGTGGTGGCAGGTGCATGTAATCCTAGCGACTTGGGAGGCTGAGGGCAGGAGAATCACTTGAACCCAGGAGACAGAGGTTGCAGTGAGCCTA
+
ffffffffffffffffffffffffffffffffffffffffffffffffffffffffffffffffffffffffffffffffffffffffffffffffffffffffffffffffffffffffffffffffffffffffffffffffffffff
@cB01~tB01_GU182339.1_76490_76612_0_1_0_0_0:0:0_1:0:0_e5/2
TCTTCCAGGGGTTGAATCTACTTTTTTTTTACATTATGGTCACAAATATTATCTGATTAGTGAGACTTTCTCTGTCTCCTGAAATTATACACTTAGAATTCTTTATTATTTATTTTAAATTTCGGCTGGGCGCAGTGGCTCACGCCTTGA
+
ffffffffffffffffffffffffffffffffffffffffffffffffffffffffffffffffffffffffffffffffffffffffffffffffffffffffffffffffffffffffffffffffffffffffffffffffffffff
@cB01~tB01_GU182339.1_41221_41102_1_0_0_0_0:0:0_0:0:0_e6/2
GCACCTACAGGCCATGTTTATTCTGACACCTCTGCCTTCCATGTAATGGAGAGTAACCGTCCCAGGATATCATGGCCCCAGAACACCAACCCCTGTATGCTGTGTGAACTTGTGGTCTCCAGACTGGATTCTGAGGCTCACATTCCAAAT
+
ffffffffffffffffffffffffffffffffffffffffffffffffffffffffffffffffffffffffffffffffffffffffffffffffffffffffffffffffffffffffffffffffffffffffffffffffffffff
@cB01~tB01_GU182339.1_54043_54134_0_1_0_0_0:0:0_0:0:0_e7/2
ATGTGGGGAGATGACACCCGAAGGTTTGGAGAAGGACTCACCCTCATGTGGCCAGGCCCCCTGCAGCAAGAAGAACCCTGGAAAGAAAGATCATGATGGACGATCCATCTGCAGGCGAACCAGCCCTCCCTTGCTGCCCCCACTGGGCTG
+
ffffffffffffffffffffffffffffffffffffffffffffffffffffffffffffffffffffffffffffffffffffffffffffffffffffffffffffffffffffffffffffffffffffffffffffffffffffff
@cB01~tB01_GU182339.1_92643_92394_1_0_0_0_0:0:0_0:0:0_e8/2
GATATAAGCTATGCTTGTGAGGTGGAATCATTGGCTGGAAAGGCTTGCTGGGTATGATTTTCCTAGTTGTCTAATCCTCGCTTAATTTCTTTCTGAGCTTTATTCCTACTACACATAAATCAATACCTGGCAAAGGAGTGACAGATATAT
+
ffffffffffffffffffffffffffffffffffffffffffffffffffffffffffffffffffffffffffffffffffffffffffffffffffffffffffffffffffffffffffffffffffffffffffffffffffffff
@cB01~tB01_GU182339.1_169810_169951_0_1_0_0_0:0:0_1:0:0_e9/2
ATTAGTGAGACCTTCTCTGTCACCCAAAATTATACACTCAGCATTATCTATTATTGATTTTGAATTCTGGCTGGGCAAAGTGGCGCACGCCTGTAATCCCAGTACTTTGGGTTGCTGAGATGGTCGGATCACTTGAGGTTGGGAGTTTCA
+
ffffffffffffffffffffffffffffffffffffffffffffffffffffffffffffffffffffffffffffffffffffffffffffffffffffffffffffffffffffffffffffffffffffffffffffffffffffff
@rand_0_0_0_0_1_1_0:0:0_0:0:0_ea/2
CCCCTCTTGTGCTTATGGTCAAATTGCCATCCAACTGCGCCATGGGACAACAATAGAAGCGCGACGTGTTTAGTACAGCAGCGATGGGGTATATGTTCTGTCCTTTAGGACCATCCTTGGAGCAAGAAGCGCAGCCAGAATTCCGGTTGG
+
ffffffffffffffffffffffffffffffffffffffffffffffffffffffffffffffffffffffffffffffffffffffffffffffffffffffffffffffffffffffffffffffffffffffffffffffffffffff
@cB01~tB01_GU182339.1_91589_91490_1_0_0_0_0:0:0_0:0:0_eb/2
GGACACTGATATTGCAGATGGTTAAATGGGAGGGCAGAAAATGAATGCACAAGTGGACCAATAAATGAATGATCCATTGGGAAGCATCTGTGTATGAAATCTATTTGTTTGTTTCTTCATTTGTTTATTGAGACAGAGTCGCCCTCTGTC
+
ffffffffffffffffffffffffffffffffffffffffffffffffffffffffffffffffffffffffffffffffffffffffffffffffffffffffffffffffffffffffffffffffffffffffffffffffffffff
@cB01~tB01_GU182339.1_204239_204358_0_1_0_0_0:0:0_0:0:0_ec/2
ATCTCTAGGCCCATATATCCACTCCAGGCCCAGATCTCCACTCCAGGCCCACAACTCCACCTCCAGGCCTATATATCCACCTCTGGGCCCAGATCTCCAACCCCACACTCCCTTCCTCTATTCCCTTCCAGGACTCACCAACACACGCCA
+
ffffffffffffffffffffffffffffffffffffffffffffffffffffffffffffffffffffffffffffffffffffffffffffffffffffffffffffffffffffffffffffffffffffffffffffffffffffff
@cB01~tB01_GU182339.1_98332_98563_0_1_0_0_0:0:0_0:0:0_ed/2
TCTCCACTCCAGGCTCAGATCTCCACCCTAGGCCCATATCTCCAATCCAGGCCCATATCTCCACACCAGGCCCATATCTCTACTGAAGGCCAGTAACTCCACCTCCAGGCCCATATCTCCACTCCAGGCCCAGATCTCCACCCCAAGCCC
+
ffffffffffffffffffffffffffffffffffffffffffffffffffffffffffffffffffffffffffffffffffffffffffffffffffffffffffffffffffffffffffffffffffffffffffffffffffffff
@rand_0_0_0_0_1_1_0:0:0_0:0:0_ee/2
CCCTGGATTTTGGTACCCAACTAGCGCCCGCGTCGTCCTTTGATGAGCTTGCCGACGAGTTAGCCCCTATCTAATAAGCTGCATAGATATAATTAAGAACCAAGCTTTCCAGTTTGACCCTGCGAGTCCATATGGATTCAATGTGCGAGA
+
ffffffffffffffffffffffffffffffffffffffffffffffffffffffffffffffffffffffffffffffffffffffffffffffffffffffffffffffffffffffffffffffffffffffffffffffffffffff
@cB01~tB01_GU182339.1_224563_224407_1_0_0_0_0:0:0_0:0:0_ef/2
GTGAGGTCTGTACCAACAGAGACAGGGAAACAGGAGACATAAGTACAGACCAGGTGTCATAACAGAGGACAGACACAGGGGCCATACGGGGAAGTAGAAAAGAGAGAAAGAGGTAAAGGAGACACTCAGACAGACAGACATGTGCCAGAG
+
ffffffffffffffffffffffffffffffffffffffffffffffffffffffffffffffffffffffffffffffffffffffffffffffffffffffffffffffffffffffffffffffffffffffffffffffffffffff
@cB01~tB01_GU182339.1_142666_142495_1_0_0_0_0:0:0_0:0:0_f0/2
AAAAATCCAATGACATTTTTTTTACAGAAATAGAAAAAACAGTCCTAAAATTCATGTGGAACCACAAAAGATCTCAAATAACCAAAGCCATCTAGAGGGAAAGGAACAAAGTTGGAAGCATCACATTACCTAAACACAAACTACATTACA
+
ffffffffffffffffffffffffffffffffffffffffffffffffffffffffffffffffffffffffffffffffffffffffffffffffffffffffffffffffffffffffffffffffffffffffffffffffffffff
@cB01~tB01_GU182339.1_170130_170341_0_1_0_0_1:0:0_0:0:0_f1/2
AGCACCACATTTCACCAGTGGGGTGGCAATTGCCTTTTCCACAGTCTCCTAGATTCCAGTTACGCACCTGGGCCTCCTTTATTTTCATGTCAGTCATATTAATCATGTAGGGATTCCTGGTTACCCCGAGGTGAATCCAATGGCTGTGAG
+
ffffffffffffffffffffffffffffffffffffffffffffffffffffffffffffffffffffffffffffffffffffffffffffffffffffffffffffffffffffffffffffffffffffffffffffffffffffff
@cB01~tB01_GU182339.1_26916_26746_1_0_0_0_0:0:0_1:0:0_f2/2
GGCACAGGTTAGAAGGTTCCATTCTGTTTTACCTCTACAAAGTGTTCTCTCCCAGGAGAACCCAAAGAGACACATCTATCTGGCCTGAGTTGGGCTGTGTGGCCCCAGGCTGGTGGCACCTACAGATGCTGTGTTTATTCTTAAACCTCT
+
ffffffffffffffffffffffffffffffffffffffffffffffffffffffffffffffffffffffffffffffffffffffffffffffffffffffffffffffffffffffffffffffffffffffffffffffffffffff
@cB01~tB01_GU182339.1_3929_3714_1_0_0_0_0:0:0_0:0:0_f3/2
TCACTCATCCATTTGCTGTCCTGTTACCTCGGAACCATAAGAGAACTTGTTAGTCACACACAGAATCTACCCCTGAATGTGGTGTGCAAAGTGGGGCTCTTAGCCTCCAGTGTGAAGTCCCTGGGAAGATGGAATGTCCCTGTGTGAGTG
+
ffffffffffffffffffffffffffffffffffffffffffffffffffffffffffffffffffffffffffffffffffffffffffffffffffffffffffffffffffffffffffffffffffffffffffffffffffffff
@cB01~tB01_GU182339.1_168115_168241_0_1_0_0_0:0:0_0:0:0_f4/2
CTCAATGGAAATCTTTGAGGTTGGTTCATGGCCAACACTCTGTTATCTAATGTTGGACCCTGGGAGTCTTGGGATCCTCTTCTCCATAATTTTTGTGTGCGATGCCCACTGTCTTGAGACTTGAAGGTATAAAGAGAAAACAGGAGCATC
+
ffffffffffffffffffffffffffffffffffffffffffffffffffffffffffffffffffffffffffffffffffffffffffffffffffffffffffffffffffffffffffffffffffffffffffffffffffffff
@cB01~tB01_GU182339.1_235819_235654_1_0_0_0_2:0:0_0:0:0_f5/2
TTAACAACCAGCCCTCCGGGAACTAATAGAGGGGGAACTTGCTAACCCCATCATGTGGGGCAGCATTAATCTATTCATGATGGATCCACCTCCATGACTCAAACACCTTCCCATAGGCCCAAACTTCCACACTGGGGGTTAAATTTCAAT
+
ffffffffffffffffffffffffffffffffffffffffffffffffffffffffffffffffffffffffffffffffffffffffffffffffffffffffffffffffffffffffffffffffffffffffffffffffffffff
@cB01~tB01_GU182339.1_109640_109504_1_0_0_0_0:0:0_0:0:0_f6/2
GACCTCAGTGGTCATCATCCTCTTCATCCTCCTCCTCTTCTTTCTCCTTCATCGCTGGTGCTCCAACAAGAAAAGTAAGTCTTACGAAGGAGAGGCCAGAGAGCTCCGGGCCATGTGGGGAAGCAGGATGGGAGCACTCAGGTGTGTGTT
+
ffffffffffffffffffffffffffffffffffffffffffffffffffffffffffffffffffffffffffffffffffffffffffffffffffffffffffffffffffffffffffffffffffffffffffffffffffffff
@cB01~tB01_GU182339.1_198750_198947_0_1_0_0_0:0:0_0:0:0_f7/2
GCTTCATCCTCCAGAGTAGGAGCTGGCATTACAGGGATGCACCACCATGTTCGGCTAATTTTTGTGTTTTTCCTAGAGACAGGGTTTCACCATGTTGGCCAGGCTGGTCTCGAACTGCTGACTTCGTGTGATCCACCCGCCTTGGCCTCC
+
ffffffffffffffffffffffffffffffffffffffffffffffffffffffffffffffffffffffffffffffffffffffffffffffffffffffffffffffffffffffffffffffffffffffffffffffffffffff
@cB01~tB01_GU182339.1_143796_143916_0_1_0_0_0:0:0_0:0:0_f8/2
TATGTTTAATTTTTTCAGGAACTTCCAGACTGTTTTCCATAATGGTTGTGCTAATTTACATTCCCATCAACTGCATACAAATGTTCCCTTTTCTCCACATCCTCGTTAACCCTTGTTATTTTTTATGTTTTTGATAATGGTCTTTTTTTT
+
ffffffffffffffffffffffffffffffffffffffffffffffffffffffffffffffffffffffffffffffffffffffffffffffffffffffffffffffffffffffffffffffffffffffffffffffffffffff
@cB01~tB01_GU182339.1_232554_232373_1_0_0_0_0:0:0_0:0:0_f9/2
CTCAGGTGGAACAGCAGCCTAACATGTGTCTCGCGAGATCACAAAGAGTAGCACGTTTCACATGGGCTTCATCATTATTTCCTGGCTGTTTGACATAAGAGAATTCTACTTTGCTTTTTTGATCTTGATTTCACTTTTGTGTCCTTTTCT
+
ffffffffffffffffffffffffffffffffffffffffffffffffffffffffffffffffffffffffffffffffffffffffffffffffffffffffffffffffffffffffffffffffffffffffffffffffffffff
@rand_0_0_0_0_1_1_0:0:0_0:0:0_fa/2
ATGAATACCCACGGGAGCCCTCTAGGGGAAATGACCAACCTACAAATCATATGTAAGAACCTCAATCAAAGAGTACATATACATTCGCGTTCGCGAACGCCGAGAGCCGAGCAGACAACGACTGGCGAAGGCGTTCCGACTTTAAGTTTT
+
ffffffffffffffffffffffffffffffffffffffffffffffffffffffffffffffffffffffffffffffffffffffffffffffffffffffffffffffffffffffffffffffffffffffffffffffffffffff
@cB01~tB01_GU182339.1_58381_58180_1_0_0_0_0:0:0_0:0:0_fb/2
ATGAACAGGACACAACGTGAGAAACTTAGAATTTAAAAAAGTAACATCAAGTCAACCAACCCAAGGAGAGTCAGAGAGAATAAAACAATCCAAAAACGGAAAACATATCTAGAGGTGGGGAAGCGAGGTCAGAGACCTAGAGAGACAGAG
+
ffffffffffffffffffffffffffffffffffffffffffffffffffffffffffffffffffffffffffffffffffffffffffffffffffffffffffffffffffffffffffffffffffffffffffffffffffffff
@cB01~tB01_GU182339.1_17541_17361_1_0_0_0_0:0:0_0:0:0_fc/2
AGTCAACGAATGTGATTCACCTCATAAACATAATTAAAAACAAAAACTATATGATCATCTCAATAGATGCAAAAAAAGCTTTCTGTAAAATCCAACATCCCTTCATGATAAAAACTGTCAATAGGCATCAAAGGAACATACCTCAAAATA
+
ffffffffffffffffffffffffffffffffffffffffffffffffffffffffffffffffffffffffffffffffffffffffffffffffffffffffffffffffffffffffffffffffffffffffffffffffffffff
@cB01~tB01_GU182339.1_195015_195066_0_1_0_0_0:0:0_0:0:0_fd/2
AATCGCTTGAACCTGGGAGGTGGAGGTTGTGGTGAGCCGAGATAGCGCCACTGCACTCCAGCCTGGGTGAGAAGAGCAAAACTCCATCTCAAAATAAAATGAAATAAATAAAATGGCTTTTAGCTGCAAGACAGGCAAAAGAAATGCTGG
+
ffffffffffffffffffffffffffffffffffffffffffffffffffffffffffffffffffffffffffffffffffffffffffffffffffffffffffffffffffffffffffffffffffffffffffffffffffffff
@cB01~tB01_GU182339.1_48711_48560_1_0_0_0_0:0:0_0:0:0_fe/2
GAGGTAAATTCTAATACTCCTTGGAGTGAGTCCAGATCTTGGAATCAGAGATTAGCGTCAGCAGTAGCTCCTGCTCCCCTTTCCTACTAATTCACAGGAGGACAGGTGGTATTGAAGCAATAGATGGCCGAGGGGGTGGTCCTTCCCCCA
+
ffffffffffffffffffffffffffffffffffffffffffffffffffffffffffffffffffffffffffffffffffffffffffffffffffffffffffffffffffffffffffffffffffffffffffffffffffffff
@cB01~tB01_GU182339.1_192548_192359_1_0_0_0_0:0:0_1:0:0_ff/2
AAGAAAGAGAAAAGAGGGCAGAGGAGTGGTGAGAATGATGGAAGGGAGCAGAGAAAAGCACTAAAATTAGAGTCCTGAGGGAGAGGCACAAGGACATAGAAAGATGGAGATGTGGGGATGAATTGCAGAGATTCCAAAGAGAACTAGAGA
+
ffffffffffffffffffffffffffffffffffffffffffffffffffffffffffffffffffffffffffffffffffffffffffffffffffffffffffffffffffffffffffffffffffffffffffffffffffffff
@cB01~tB01_GU182339.1_74507_74696_0_1_0_0_1:0:0_0:0:0_100/2
GGTATAAAGACAAAACAGGTGCTGGAGGCCTCACACTCCCTGACTTAAAAATATGTTACAAAGCTGTAGTAAGCACAACAGCATGACATTGGCATAAAGGCCCTTAGAGCAATGGAGCAGAATGAAGAACACAGATATAATTCATGCATT
+
ffffffffffffffffffffffffffffffffffffffffffffffffffffffffffffffffffffffffffffffffffffffffffffffffffffffffffffffffffffffffffffffffffffffffffffffffffffff
@cB01~tB01_GU182339.1_228136_228095_1_0_0_0_0:0:0_0:0:0_101/2
ATGGGATGAGATGAAAACTCATCGCGATTGTAATTTACATTTCTGTGATGATGAGTGATGCTGAGCACTTTTTCATATACGTGATCGCCATTTCTATGTTTTGTTTGTGGAGAAATGTCTCCTCATGTCTTTTGCTCGTTTTTTAATTAA
+
ffffffffffffffffffffffffffffffffffffffffffffffffffffffffffffffffffffffffffffffffffffffffffffffffffffffffffffffffffffffffffffffffffffffffffffffffffffff
@cB01~tB01_GU182339.1_172425_172283_1_0_0_0_0:0:0_0:0:0_102/2
CTCTGGCAGAAGGGAAGGAGGGTCTGTCTGTGCAGAGACCACAGAGATCACACGGCAAGAGAGGGAGCAAGGGAGAGGGGGAGTGATGGAGCTTCCAAGCTCTTATGAACAACCAGCTCTCCAGGAACTAATAGAGGGAGAACTTGCTAA
+
ffffffffffffffffffffffffffffffffffffffffffffffffffffffffffffffffffffffffffffffffffffffffffffffffffffffffffffffffffffffffffffffffffffffffffffffffffffff
@cB01~tB01_GU182339.1_89050_89224_0_1_0_0_0:0:0_0:0:0_103/2
AAACTAAGCAACTTCTGCACTGCTAAAAATAAACCAACAAAGTGAAGAGACAACCCACAGATTGGGAGCAAATATGTGCAAACTATGCATCTGAGATGGGATTAATAACTAGAAATATAAGAAGCTCAAACAACTCAATAAAACAAATGA
+
ffffffffffffffffffffffffffffffffffffffffffffffffffffffffffffffffffffffffffffffffffffffffffffffffffffffffffffffffffffffffffffffffffffffffffffffffffffff
@rand_0_0_0_0_1_1_0:0:0_0:0:0_104/2
AGACTGAGGGCAATTGAGGGGCCCCGGCAGAGGGTGACTATACGTATTGGCCTTGTGTCGGGGCAGCCCAAAATCGCAAAACAATGTTTCTAATGAAAAGCGAACACGTTTAGCTCCGTTAGAGGCCTTATGCAGTCTCTACTATGGTCG
+
ffffffffffffffffffffffffffffffffffffffffffffffffffffffffffffffffffffffffffffffffffffffffffffffffffffffffffffffffffffffffffffffffffffffffffffffffffffff
@cB01~tB01_GU182339.1_53772_53575_1_0_0_0_1:0:0_0:0:0_105/2
GAGATATGGGCCTGGAGTGGAGATATGGGCCTGAAGTGGAGATATGGGCCTGGAGGTGGAGATATGGGCCTGGAGGTGGAGATATGGGCCTGGAGTGGAGATATGGGTCTGGAGGTGGAGATACGGGCCTGCAGTAGAGATATGGGCCTG
+
ffffffffffffffffffffffffffffffffffffffffffffffffffffffffffffffffffffffffffffffffffffffffffffffffffffffffffffffffffffffffffffffffffffffffffffffffffffff
@cB01~tB01_GU182339.1_13329_13484_0_1_0_0_0:0:0_0:0:0_106/2
CTGAGTCTATTTACCACACTATGTTTATTTTTTTCGTAGGTGGACTTTGGTATTTTATAGCTTTGGCTAATAGGAACAGCATTCCTATAACAGTTGTGAGTGTATCATGACACATAAGTAGACATTTATCTCTAGGGTACATAATTAAGT
+
ffffffffffffffffffffffffffffffffffffffffffffffffffffffffffffffffffffffffffffffffffffffffffffffffffffffffffffffffffffffffffffffffffffffffffffffffffffff
@cB01~tB01_GU182339.1_43639_43499_1_0_0_0_0:0:0_1:0:0_107/2
TACATTCTCTCTATCCATTCATCCACTGATGGGCAGGGAGGTTGACTCCACATCTTGGCTACTGTGAACAGTGCTGCACCAATCATACGAGTGCAGATATCACTTCGATATATTGATTTACTTTCCTTTGGATATAAACCCAGTAGTGAA
+
ffffffffffffffffffffffffffffffffffffffffffffffffffffffffffffffffffffffffffffffffffffffffffffffffffffffffffffffffffffffffffffffffffffffffffffffffffffff
@cB01~tB01_GU182339.1_73359_73494_0_1_0_0_0:0:0_0:0:0_108/2
AGAATATAGATGTATTTATTTATTTAGAGACAGAATCTCTCTCTGTCTCCCAGGCTGCAGTGCAGTGGCCTGATCTCAGCTCAGTGCAACCTCTGCCTCCTGGGCTTACGTACTTCTCCTGCCTCAGCCTCCCATGTAGCTAGGAATACA
+
ffffffffffffffffffffffffffffffffffffffffffffffffffffffffffffffffffffffffffffffffffffffffffffffffffffffffffffffffffffffffffffffffffffffffffffffffffffff
@cB01~tB01_GU182339.1_46530_46688_0_1_0_0_0:0:0_0:0:0_109/2
AAGAGCAGAGGCCAAATGCATCTTGTTCACTGTTTGTGGAAGGCAGGAGAATGCTGTCCCACCCCAAAATGTCCCTGTCCTAGCCTCCATAGCTTGTGAATATCTTATTTTACATGGAAAGGAGGAATGAAGATTGCAGATGGAATTATG
+
ffffffffffffffffffffffffffffffffffffffffffffffffffffffffffffffffffffffffffffffffffffffffffffffffffffffffffffffffffffffffffffffffffffffffffffffffffffff
@cB01~tB01_GU182339.1_87709_87524_1_0_0_0_0:0:0_0:0:0_10a/2
CCCCTACACCCTTTACTTTTGTTTGAAGAAATATTTATTGAGGATAAATATACCTATATAGCTTACCACCTTTAACATTTTTTTTTTTTTGAGGCAGAGTCTAGCTCTGTCCCCTATGCTGGAGTGCAGTGGCACAATCTCAGCTCACTG
+
ffffffffffffffffffffffffffffffffffffffffffffffffffffffffffffffffffffffffffffffffffffffffffffffffffffffffffffffffffffffffffffffffffffffffffffffffffffff
@rand_0_0_0_0_1_1_0:0:0_0:0:0_10b/2
GGACCGTGTACTTGGACATACACGCAGCTGCACATCAAACAGAGGTGTCCTTAACGAAACGGACCGGCCGGTCTTTGGATAGGCCCCAGCTTCAGGCGTCTGCAGCAGAGCCTGCACCTCAATAACCCATACTGCTGGCGGCGGCTAGAG
+
ffffffffffffffffffffffffffffffffffffffffffffffffffffffffffffffffffffffffffffffffffffffffffffffffffffffffffffffffffffffffffffffffffffffffffffffffffffff
@cB01~tB01_GU182339.1_124693_124513_1_0_0_0_0:0:0_0:0:0_10c/2
AGGTAAACATTAACACTCCTTGGAGTGAGTCCAGATCTTGGAATCAGAGATCAGCGACAGCACTAGCTCCTGCTCCCCTTTCCTACTAATTCACAGGAGGACAGGTGGTTTTGAAGCAATAGATGGCCGAGGGGGTGGTCCTTCCCCCAG
+
ffffffffffffffffffffffffffffffffffffffffffffffffffffffffffffffffffffffffffffffffffffffffffffffffffffffffffffffffffffffffffffffffffffffffffffffffffffff
@cB01~tB01_GU182339.1_108769_108973_0_1_0_0_0:0:0_0:0:0_10d/2
CCCCCTCTATTAGTTCCTGGAGAGCTGGTTGTTCAAAAGAACTTGGAAGCTCCATCACTCCCCCTCCCCCTTGCTCCCTCTCTTGCCGTGTGATCTCTGTGGTCTCTGCACAGACAGACCCTCCTTCCCTTCTGCCAGAGTGGGAGCAGC
+
ffffffffffffffffffffffffffffffffffffffffffffffffffffffffffffffffffffffffffffffffffffffffffffffffffffffffffffffffffffffffffffffffffffffffffffffffffffff
@cB01~tB01_GU182339.1_5420_5570_0_1_0_0_2:0:0_1:0:0_10e/2
AACAAAGCCAGACTCTGCCAAAAACAAAAACAAAAACAAAAACAAAAACAAAAAACAAGAAAGCTCAGTGAGAGGTGGTTGTGAGAACACACTAAAGAGGAAAGATCATTCAGGGCTGGGAGTGGTGACTTACGCCTGTAATCCCAGCAC
+
ffffffffffffffffffffffffffffffffffffffffffffffffffffffffffffffffffffffffffffffffffffffffffffffffffffffffffffffffffffffffffffffffffffffffffffffffffffff
@cB01~tB01_GU182339.1_235534_235385_1_0_0_0_0:0:0_0:0:0_10f/2
ATGATGGATTACATTTATTGATTTGCATATATTGAACCAGCCTTGCATCCCAGAGCCTGGGCAACTTCTAGAGAAAACAGATTTGTTTGCCTCACAGTTCTGCAGGCTGTACTGGAAGCATGGCACCAGCATCTGTTTCCTGTGACGGCC
+
ffffffffffffffffffffffffffffffffffffffffffffffffffffffffffffffffffffffffffffffffffffffffffffffffffffffffffffffffffffffffffffffffffffffffffffffffffffff
@cB01~tB01_GU182339.1_206913_206770_1_0_0_0_1:0:0_0:0:0_110/2
GAAGGTGGAGGAAGTCCAGGAGCCATGAATGCAGGTGGCCTATAGAGGCTGGAAAAGTCAAGGAACTGATTCTCCTGAGTCTCCAGAGGGAACGAAGCCCTGCAGGTACCTTGATTTTACCCACGACAAACAGGGTCCGATTTCTGTCTC
+
ffffffffffffffffffffffffffffffffffffffffffffffffffffffffffffffffffffffffffffffffffffffffffffffffffffffffffffffffffffffffffffffffffffffffffffffffffffff
@cB01~tB01_GU182339.1_165939_166082_0_1_0_0_0:0:0_0:0:0_111/2
ATAACATCCTGTCATTTGCAGCCACATGGATGGAACTGGAGGTCATTACAAAGATTCCCATTTCTCACCCACATGCAGGAGATAAAAGGTGGATCTCATGAAGGTGGAGAATACAATGGTGGACACCAGAGGCCAGGAAGGGAAGGGTGG
+
ffffffffffffffffffffffffffffffffffffffffffffffffffffffffffffffffffffffffffffffffffffffffffffffffffffffffffffffffffffffffffffffffffffffffffffffffffffff
@cB01~tB01_GU182339.1_130971_131162_0_1_0_0_1:0:0_0:0:0_112/2
GAAGGAAGTGCTCAAACATGACATCTGACCAACATTGCAGGATGACTGTCTCTTCTGATTTCACCAGGGGACCTGGGTGGGCCAGGAGGGAAGGTTTTCTGTGGACTCCTAGGAAGAGAAGTTGTGACTTTAGAAGGCATCTCTCTTTAT
+
ffffffffffffffffffffffffffffffffffffffffffffffffffffffffffffffffffffffffffffffffffffffffffffffffffffffffffffffffffffffffffffffffffffffffffffffffffffff
@cB01~tB01_GU182339.1_34766_34625_1_0_0_0_0:0:0_0:0:0_113/2
CTTCCAAATGCTGAGCGCAGATCCAAAGTTGTCTTCTGTCCACCAGCACCACAGTCAGGCCTTGATGGGATCTTCTAGGGAGACAATAGCCCTGTCTCAAAACCGGGTTGCCAGCTCCCATGTACCAGCAGCTGGAATCTGAAGGCGTGA
+
ffffffffffffffffffffffffffffffffffffffffffffffffffffffffffffffffffffffffffffffffffffffffffffffffffffffffffffffffffffffffffffffffffffffffffffffffffffff
@cB01~tB01_GU182339.1_130218_130079_1_0_0_0_0:0:0_0:0:0_114/2
TGAGAGGAGAAGGAAGAGGGGAGTGGCGATTAGAGCAGTGCAATGGAAGTCTCCATCAGCTTTGAAGGTGGAGGAAGGCCATGAGCCATGAATGCAGGTGGCCTATAGAGGCTGGAAAAGTCAAGGAACTGATTCTCCTGGGTCTCCAGA
+
ffffffffffffffffffffffffffffffffffffffffffffffffffffffffffffffffffffffffffffffffffffffffffffffffffffffffffffffffffffffffffffffffffffffffffffffffffffff
@cB01~tB01_GU182339.1_164816_164964_0_1_0_0_1:0:0_1:0:0_115/2
CGTTCATGGGCTCCCCCCTCCCTGGATAGATGGTACATGTCATAGGAGCTCCGGGAGCTACAGGACAAGGTCACGTTCTCTCCTGCCTGAACCTTGGGGCCCGGCTGGGCTGAGAGAGAAGGTTTCTCATATAGACCTGGAAGGAGAAGA
+
ffffffffffffffffffffffffffffffffffffffffffffffffffffffffffffffffffffffffffffffffffffffffffffffffffffffffffffffffffffffffffffffffffffffffffffffffffffff
@rand_0_0_0_0_1_1_0:0:0_0:0:0_116/2
GCTACATAAAATTGACACTCTCGCGCTAAAACCAAACTCGCCCCTAAAAGGTCTGGTACCCGACCTAAGACTGTGAGTCCGTCTAGTAGGCTCGGCCATAAAGTAGCTACGCAAGAACTCTTCCTGGATATGCGGACTGTTGGTTAGTCA
+
ffffffffffffffffffffffffffffffffffffffffffffffffffffffffffffffffffffffffffffffffffffffffffffffffffffffffffffffffffffffffffffffffffffffffffffffffffffff
@cB01~tB01_GU182339.1_204469_204324_1_0_0_0_0:0:0_0:0:0_117/2
ACCGGCAGCACCATGTCGCTCACGGTCGTCAGCATGGCGTGTGTTGGTGAGTCCTGGAAGGGAATAGAGGAAGGGAGTGTGGGGTTGGAGATCTGGGCCCAGAGGTGGATATATAGGCCTGGAGGTGGAGTTGTGGGCCTGGAGTGGAGA
+
ffffffffffffffffffffffffffffffffffffffffffffffffffffffffffffffffffffffffffffffffffffffffffffffffffffffffffffffffffffffffffffffffffffffffffffffffffffff
@cB01~tB01_GU182339.1_89078_88933_1_0_0_0_1:0:0_0:0:0_118/2
AGGCACACGCCACCACGCCCGACTAATTTTTGTATTTTTAGTAGAGACAGCGTTTCTCTATGTGGGTCATACTGGTCTCAAACTCCCGACCTTATGAGATTCACCCACCTCAGGCTCTCAAAGTTCTAGGATGACAGACGTGAGCCACCT
+
ffffffffffffffffffffffffffffffffffffffffffffffffffffffffffffffffffffffffffffffffffffffffffffffffffffffffffffffffffffffffffffffffffffffffffffffffffffff
@cB01~tB01_GU182339.1_169023_168913_1_0_0_0_0:0:0_0:0:0_119/2
TCAGCAGAGCAAGAGCCTTGCCGTAACAGAGAACAGAGCTCATGCACGCACACTTCGACTCACTGACTCATTCAGCCACGGCCCCATGCTCAGGCTGTGCAGTTGGAATCCTTTCCTATTGTTGCCATAACAAATTTCCACAAGATTCGT
+
ffffffffffffffffffffffffffffffffffffffffffffffffffffffffffffffffffffffffffffffffffffffffffffffffffffffffffffffffffffffffffffffffffffffffffffffffffffff
@cB01~tB01_GU182339.1_58810_59061_0_1_0_0_1:0:0_0:0:0_11a/2
ATATAGGTATATTTATCCTCAATAAATATTTCTTCAAACAAAAGTAAAGGGTGTAGGGGTTGCTGGTGATGACATCCCTGTGTGGGTGAGAGGCCAGGATGGGCTTCTGGGAAATGGGTAATGTTGAGGGGCTGAGGGAACCTCTGATCT
+
ffffffffffffffffffffffffffffffffffffffffffffffffffffffffffffffffffffffffffffffffffffffffffffffffffffffffffffffffffffffffffffffffffffffffffffffffffffff
@cB01~tB01_GU182339.1_40675_40843_0_1_0_0_0:0:0_0:0:0_11b/2
CTGTGCCAGGTCTGTGAGCAAAGTCAGCATGGAGGGACACCTCTCTCTGGGACATGTCTGTCTGTCTGTCTCCTTTAACTCTTTCTGTCTTTTCTAACTCCCTGTATGGCCCCTGTGTCTGTCCTCCGTTATGACACCTGGTCTGTACTT
+
ffffffffffffffffffffffffffffffffffffffffffffffffffffffffffffffffffffffffffffffffffffffffffffffffffffffffffffffffffffffffffffffffffffffffffffffffffffff
@cB01~tB01_GU182339.1_170678_170481_1_0_0_0_0:0:0_0:0:0_11c/2
ATGTGGTGCTGATTTAGACCCTAAGTGGATGAAGCAGATGGATATAAGCTATGCTTGGGAGGTAGAATCATTTGCAGGGAGGGCTTGCTGGGTTTGAGTTTCCTAGTTGTTTAATCCTTGCTAAATTAATTTCTTTCTGAGATTTATTCC
+
ffffffffffffffffffffffffffffffffffffffffffffffffffffffffffffffffffffffffffffffffffffffffffffffffffffffffffffffffffffffffffffffffffffffffffffffffffffff
@cB01~tB01_GU182339.1_230815_230665_1_0_0_0_0:0:0_0:0:0_11d/2
GCGGTGGCATGATCTCGGCTCACTGCAACCTCCACCTCCTGGGCTGAACGGATCTCCTCCCTCAGCCTCTCCAGTAGCTGGGATTACAGACCACAACCACCACGCCCGGCTAACTCTTTTTGCATATTTTCTGTAGAGAGGATGTTTCAC
+
ffffffffffffffffffffffffffffffffffffffffffffffffffffffffffffffffffffffffffffffffffffffffffffffffffffffffffffffffffffffffffffffffffffffffffffffffffffff
@cB01~tB01_GU182339.1_73286_73397_0_1_0_0_0:0:0_0:0:0_11e/2
TCCTGGGCTTACGTACTTCTCCTGCCTCAGCCTCCCATGTAGCTAGGAATACAGGTGCATGCCAGCATGCCCAGCCAATTTTTCTTGTCTGTTTAGTAAAGATGAATTTCCCTCATGTTGGCCAGGCTGATCTCGAGCCTCTGATCTTAA
+
ffffffffffffffffffffffffffffffffffffffffffffffffffffffffffffffffffffffffffffffffffffffffffffffffffffffffffffffffffffffffffffffffffffffffffffffffffffff
@cB01~tB01_GU182339.1_201959_202092_0_1_0_0_0:0:0_0:0:0_11f/2
GTGGAACTGCATGAGAGAAGGTGGAACAGCACGTGTCTAAGTGCTGTGTTAAGAGGGAGCCTCTTGTATGTTTGGAATTGTGAGTTCCTCAGTGTGATTGCAGCCTCAAGTAGACTAGGAAGTAAGCCAGTTAGGTTGGAGAGGTGGGCA
+
ffffffffffffffffffffffffffffffffffffffffffffffffffffffffffffffffffffffffffffffffffffffffffffffffffffffffffffffffffffffffffffffffffffffffffffffffffffff
@cB01~tB01_GU182339.1_162576_162327_1_0_0_0_0:0:0_0:0:0_120/2
TGGTGGGCGCGAGTAATCCAACGACTGGGGAGGCTGAGGCAAGAGAATCACTTGAACTGGGGAGGCAGAGGTTTCAGTGAGCCAAGACAACACCACTACACTCCAGCCTGGGTGAAAAAGTGACTGTCTCAAAAATAAATTAATTAATCA
+
ffffffffffffffffffffffffffffffffffffffffffffffffffffffffffffffffffffffffffffffffffffffffffffffffffffffffffffffffffffffffffffffffffffffffffffffffffffff
@cB01~tB01_GU182339.1_21727_21516_1_0_0_0_1:0:0_0:0:0_121/2
AATTAAAAATGAAAACACATCTCGGCAAATGACTGGGGATACAGATAGAACAGCGTTAAGGGACAATAAGCCTCAAATGTCTGTGTTAGAAAAGAAGGAAGAGCTGAGTAAATAGGTAACTTTCACTTGCAGAAATACTACACATCAGCA
+
ffffffffffffffffffffffffffffffffffffffffffffffffffffffffffffffffffffffffffffffffffffffffffffffffffffffffffffffffffffffffffffffffffffffffffffffffffffff
@cB01~tB01_GU182339.1_48349_48285_1_0_0_0_0:0:0_0:0:0_122/2
GACCTGAATTCCAATCATGATTTTTCTATTTCTCTATAATTACTTCTTTGATCCTTTATCTTATCCATTAGGCAATGAGCCTAAAACCTCTTCCCTATTTGGCTTTCTGTGAGCATGAGATCATATAGAAAATGTGAAAGCCCGCTGAAT
+
ffffffffffffffffffffffffffffffffffffffffffffffffffffffffffffffffffffffffffffffffffffffffffffffffffffffffffffffffffffffffffffffffffffffffffffffffffffff
@cB01~tB01_GU182339.1_32703_32549_1_0_0_0_0:0:0_0:0:0_123/2
TCTCAGCAGATCACAAAAAGTAGCATGTTGTTCCTGGGCTACATCATTATTTCATGGCTGTTTGATTTAAGTCAGTTCTACTTCACTTTTTTTATCTTGATTTCATTTTTTCTTTCTTTTCTTGGAGAATGTAATTTTTTTGAGTCAAGA
+
ffffffffffffffffffffffffffffffffffffffffffffffffffffffffffffffffffffffffffffffffffffffffffffffffffffffffffffffffffffffffffffffffffffffffffffffffffffff
@cB01~tB01_GU182339.1_71309_71401_0_1_0_0_0:0:0_0:0:0_124/2
TTTTGTTGTAGAGCTCAGGGACAGGCACCCCATCTTCTTTGTACAGACTGAAGATGGTAAACCCAAGACGAGAGCGACACAGAAGAGTCACATGTCCTCCTCGAGGCACCACAGCGCTGGGCCAGGCAGACAGCAAGGGCTTGTCCTGTC
+
ffffffffffffffffffffffffffffffffffffffffffffffffffffffffffffffffffffffffffffffffffffffffffffffffffffffffffffffffffffffffffffffffffffffffffffffffffffff
@cB01~tB01_GU182339.1_106588_106676_0_1_0_0_0:0:0_0:0:0_125/2
ATCTTTGAGGTTGGTTCATGGCCAACACTCTGTTATCTAATATTGGGCCCTGGGAGTCCTGGGATCCTTTTTTCCGTAATTTTTGTATGTGACGGCTACTGTCTTGAGACTTCAAGGTATAAAGAGAAAACAGGAGCATCACACTACCTG
+
ffffffffffffffffffffffffffffffffffffffffffffffffffffffffffffffffffffffffffffffffffffffffffffffffffffffffffffffffffffffffffffffffffffffffffffffffffffff
@cB01~tB01_GU182339.1_194953_195131_0_1_0_0_0:0:0_0:0:0_126/2
AAAAATTAGTCGGGCGTGGTGGCGTGTGCCTGTAATTCCAGCTACTCGGGAGGCTGAGGCAGGAGAATCGCTTGAACCTGGGAGGTGGAGGTTGTGGTGAGCCGAGATAGCGCCACTGCACTCCAGCCTGGGTGAGAAGAGCAAAACTCC
+
ffffffffffffffffffffffffffffffffffffffffffffffffffffffffffffffffffffffffffffffffffffffffffffffffffffffffffffffffffffffffffffffffffffffffffffffffffffff
@cB01~tB01_GU182339.1_115511_115324_1_0_0_0_0:0:0_0:0:0_127/2
CCTATAGAGGCTGGAAAAGTCAAGGAACTGATTCTCCTGAGTCTCCAGAGGGAACGAAGCCCTGCAGGTACCTTGATTTTACCCACGACAAACAGGGTCCGATTTCTGTCTCCAGAATTGGAAGGGGTTAGTGTGCTCTCTCCTGCTGCC
+
ffffffffffffffffffffffffffffffffffffffffffffffffffffffffffffffffffffffffffffffffffffffffffffffffffffffffffffffffffffffffffffffffffffffffffffffffffffff
@cB01~tB01_GU182339.1_130628_130783_0_1_0_0_0:0:0_1:0:0_128/2
GTCTTTCCTGCTTCTATGTGGGAGTGGAAGAGGAACCAGGATAGGCTGCACGTCCAGGCTCTTAGCAGACTGGTTCAATCTCTTTTGGACGAATTGGAATCCTTGGCAGAAGGTATGAACTGATCAGTAAGGCAGGCACCAGTGTCCACA
+
ffffffffffffffffffffffffffffffffffffffffffffffffffffffffffffffffffffffffffffffffffffffffffffffffffffffffffffffffffffffffffffffffffffffffffffffffffffff
@cB01~tB01_GU182339.1_29074_28905_1_0_0_0_0:0:0_0:0:0_129/2
CTGTACTAAAAATACAAAATAATAATAATAATGATAATAATTAGCCGAGCATGGTGGCACATGCCTGTAGTCCCAGCTACTTGGGAGGGTTGGGCAGGAGTTGCACTTAATTGCAGGAGGCGGAGGTTGCAGTGAGCTGAGATCATGCCA
+
ffffffffffffffffffffffffffffffffffffffffffffffffffffffffffffffffffffffffffffffffffffffffffffffffffffffffffffffffffffffffffffffffffffffffffffffffffffff
@cB01~tB01_GU182339.1_40998_41134_0_1_0_0_0:0:0_0:0:0_12a/2
TGCCTCTCAGTGATCCTTTCATATGTGGGGTTATTTGGAATGTGAGCCTCAGAATCCAGTCTGGAGACCACAAGTTCACACAGCATACAGGGGTTGGTGTTCTGGGGCCATGATATCCTGGGACGGTTACTCTCCATTACATGGAAGGCA
+
ffffffffffffffffffffffffffffffffffffffffffffffffffffffffffffffffffffffffffffffffffffffffffffffffffffffffffffffffffffffffffffffffffffffffffffffffffffff
@cB01~tB01_GU182339.1_131852_131970_0_1_0_0_0:0:0_0:0:0_12b/2
GATTTCTCTCTGTGTCTCTCAGTGATCCTCTCATATGTGGGGTTATTTGGAATGTGAGCCTCAGAATCCAGTCTGGGGACCGCAAGTTCACACAGTATACAGGGGTTGATGTTCTGGGGCCATGATATCCTGGGACGATTACTCTCCATT
+
ffffffffffffffffffffffffffffffffffffffffffffffffffffffffffffffffffffffffffffffffffffffffffffffffffffffffffffffffffffffffffffffffffffffffffffffffffffff
@cB01~tB01_GU182339.1_103206_103387_0_1_0_0_0:0:0_0:0:0_12c/2
ATAGATGGTACATGTCATAGGAGCTCCGGGAGCTGCAGGACAAGGTCACGCTCTCTCCTGCCAGAACCGTGGGGCCCGGCTGGGCTGAGAGAGAAGGTTTCTCATATAGACCTGGAAGGAGAAGAGGCATTTTCCTTACGGAGGCTCTTC
+
ffffffffffffffffffffffffffffffffffffffffffffffffffffffffffffffffffffffffffffffffffffffffffffffffffffffffffffffffffffffffffffffffffffffffffffffffffffff
@rand_0_0_0_0_1_1_0:0:0_0:0:0_12d/2
CGCAACAACTTCACATCTGGACAGTTACTTAACCGGGGCCAGGAATGACCACCGGTTACTGGAAAGTCCTAGGCTCGGAAGTGGCGATGTCTACAGCCGGTGCTCTTATTAATAACCTCTATGCCCTATCGAACTCTAGATAGATTACGC
+
ffffffffffffffffffffffffffffffffffffffffffffffffffffffffffffffffffffffffffffffffffffffffffffffffffffffffffffffffffffffffffffffffffffffffffffffffffffff
@cB01~tB01_GU182339.1_185100_185338_0_1_0_0_0:0:0_0:0:0_12e/2
CTGCTGACTGACAGAAGGCTGGAAAATAGTCTGAGGAAAGGTGAAACAGCATGAGGGAAGGTGGAACAGCACGTGTCTCAGTGCCATGTTAAGAGGGAGCCTCTTGTATGTCTGGAATTGTGAGTTCCTCAGTGTGATTGCAGCCTCAAG
+
ffffffffffffffffffffffffffffffffffffffffffffffffffffffffffffffffffffffffffffffffffffffffffffffffffffffffffffffffffffffffffffffffffffffffffffffffffffff
@cB01~tB01_GU182339.1_186087_186221_0_1_0_0_0:0:0_0:0:0_12f/2
GTCTTCTCAATAAATAATATTAAACCAAAGGGTTACACGTAGGAAAAAATAAATCTAAACTTATTCTCACACTATAAAAACACTTCTTGTTTTTATCTAGTTTATAATTTTTTTATGATTTATATTTAAAATTGAGAAATAACAGTTTTA
+
ffffffffffffffffffffffffffffffffffffffffffffffffffffffffffffffffffffffffffffffffffffffffffffffffffffffffffffffffffffffffffffffffffffffffffffffffffffff
@rand_0_0_0_0_1_1_0:0:0_0:0:0_130/2
AGATCTTGAATATCTAGACTCACAGACATGTCAAACGATACCTTTTCGTTTGTATACGCCTTTCCGTGATCATCCACGAGAAGGTGTACAATGCACAGGTAGGCTATTTAGACGGGGCTGTGGGCTCATCTACTGGAACGGTGAATGAAT
+
ffffffffffffffffffffffffffffffffffffffffffffffffffffffffffffffffffffffffffffffffffffffffffffffffffffffffffffffffffffffffffffffffffffffffffffffffffffff
@cB01~tB01_GU182339.1_132644_132453_1_0_0_0_0:0:0_0:0:0_131/2
CATTCATTGATTAATCGATGATACATAGAGATGATGAAGATGAAGATAGATAATACATAGAGATAGAGAGGCAGACAAAGAGAAATCATAGAGAGAGAGAGACGATACATAGATATAGATAATAGATGATTTTTGGATAGACAATTGATA
+
ffffffffffffffffffffffffffffffffffffffffffffffffffffffffffffffffffffffffffffffffffffffffffffffffffffffffffffffffffffffffffffffffffffffffffffffffffffff
@cB01~tB01_GU182339.1_90276_90443_0_1_0_0_1:0:0_0:0:0_132/2
ATTCTTCTAGCTTGTAGGAGGTCTCAGCTCCATAAAATGAGAGATGAAGAGATTTCACTGAGCCCTGTGTTGGGCCCAGATCCCTTTCGCTGTAGGAGTATCTGGAGTTCGGAGATGGTGGAAGACAGGGGTACAATGTCAGAGCTGTGA
+
ffffffffffffffffffffffffffffffffffffffffffffffffffffffffffffffffffffffffffffffffffffffffffffffffffffffffffffffffffffffffffffffffffffffffffffffffffffff
@cB01~tB01_GU182339.1_88084_87935_1_0_0_0_1:0:0_0:0:0_133/2
ACATTTATATATATATATATATATACATTTTTTTTACCCTCCACCCTTTTCTTCCTGCCCTCCAGTAGCCACCATTCTACTCTCTACCTTCATGAGATCCACCTTTTAGCTCCTGTATATGGGTGAGAAATGGGAATCTTTGTAATGACC
+
ffffffffffffffffffffffffffffffffffffffffffffffffffffffffffffffffffffffffffffffffffffffffffffffffffffffffffffffffffffffffffffffffffffffffffffffffffffff
@cB01~tB01_GU182339.1_82084_82239_0_1_0_0_0:0:0_0:0:0_134/2
GGCCCATATCCCCACCCCAAGCCCATATCTCCACTCCAGGCACATATCTCCACTCCAGGCTGATATTCCCACCCTAGGCCCATATAGCCAATCTGGGCCCACATCTGCAATCCAGGCTCAGATCTCCACCCCAGGCCCATAACTCCAGTC
+
ffffffffffffffffffffffffffffffffffffffffffffffffffffffffffffffffffffffffffffffffffffffffffffffffffffffffffffffffffffffffffffffffffffffffffffffffffffff
@cB01~tB01_GU182339.1_29833_29682_1_0_0_0_0:0:0_0:0:0_135/2
CACTCGGCTAATTTTTATATTTTTAGTAGAGACAGAGTTTCGCTATATTGGCCAGGCTGCTCTTCAACTCCTGACCTCAAGTGACCTACCCACCTCGGCCTCCCAATGTGCTGGGATTACAGGCATGAACCACTGTGCCCGACCTCATTT
+
ffffffffffffffffffffffffffffffffffffffffffffffffffffffffffffffffffffffffffffffffffffffffffffffffffffffffffffffffffffffffffffffffffffffffffffffffffffff
@cB01~tB01_GU182339.1_232896_232754_1_0_0_0_2:0:0_0:0:0_136/2
GAAGCCTACATTTCAATGTGAGCCAGTCCCTCAAGGCTCAGAAAAGCTTCTCGGGACATATGGAGTCACCTCATTTGCAGTGTATCTGGGGGAAGCCAGAAAATAGCCCAGCCTGGGTTTCGTACCCTGAAGCCACAGGAAGCACTCAGC
+
ffffffffffffffffffffffffffffffffffffffffffffffffffffffffffffffffffffffffffffffffffffffffffffffffffffffffffffffffffffffffffffffffffffffffffffffffffffff
@cB01~tB01_GU182339.1_50440_50614_0_1_0_0_0:0:0_0:0:0_137/2
CTCTGTGTGAAAACACAGTGATCCAATTATGCGTATGACACCTCCTGATGGTCTTGTTCATCAGAATCCTGGAGAGAGGGAAATGCTGAGTGAGGGAGGGTGCTCACATTTTTCAGGACTCTTTGGGAATAAGACTAGCCACGAGGCTGG
+
ffffffffffffffffffffffffffffffffffffffffffffffffffffffffffffffffffffffffffffffffffffffffffffffffffffffffffffffffffffffffffffffffffffffffffffffffffffff
@cB01~tB01_GU182339.1_23484_23594_0_1_0_0_1:0:0_0:0:0_138/2
CCATCTGTACATCACCTCCAGGCCCATATCTCCACTCCAGGCCCATATCTCCACTTCCGTCCTATATCTCTACTCCAGGCCCATATCTCCACTCCAGGCCTATATCTCCACCTCTGTCCTATATCTCTACTCCAGGCCCATATCTACACT
+
ffffffffffffffffffffffffffffffffffffffffffffffffffffffffffffffffffffffffffffffffffffffffffffffffffffffffffffffffffffffffffffffffffffffffffffffffffffff
@cB01~tB01_GU182339.1_153377_153543_0_1_0_0_0:0:0_0:0:0_139/2
TCTCTGTCTCTCCACAGTCGTCTTGTCATTCTCCCCATCTCATTCCCAGCATTTCAGGCAGAGCCTCTTCCTTCCACATAACATTGTTTTCACCTTTGTGCCTTCACGGCTGACAGCTGTGTGGAAAATCCTTCCGCCAATCTTCCAGGG
+
ffffffffffffffffffffffffffffffffffffffffffffffffffffffffffffffffffffffffffffffffffffffffffffffffffffffffffffffffffffffffffffffffffffffffffffffffffffff
@cB01~tB01_GU182339.1_215448_215647_0_1_0_0_0:0:0_0:0:0_13a/2
TTTAGGCTCATTGCCTAATGGATAAGATAAAGGATCAAAGAAGTAATTATAGAGAAATAGAAAAATGATGATTGGAATTCAGGTGCCTTTGTCATTCGTGTGTGTTTTATTATATTTATGCATTTCTTATTTTTATTTTTTGAGACGGAG
+
ffffffffffffffffffffffffffffffffffffffffffffffffffffffffffffffffffffffffffffffffffffffffffffffffffffffffffffffffffffffffffffffffffffffffffffffffffffff
@rand_0_0_0_0_1_1_0:0:0_0:0:0_13b/2
CACCATACGCTGGCCTTGTTTCACGGAAAGATCTGGGTTCTTGGTATTGGCAACTCGGGTCGCTCTCTCAATCTTCTCGATGTTTTTCTAATCTTATTCTATCGGACGGCGCGTGGTCTGACCTGTCCCTATAGTGGTCCGTAGACAAAG
+
ffffffffffffffffffffffffffffffffffffffffffffffffffffffffffffffffffffffffffffffffffffffffffffffffffffffffffffffffffffffffffffffffffffffffffffffffffffff
@cB01~tB01_GU182339.1_232464_232187_1_0_0_0_0:0:0_0:0:0_13c/2
AATCACCTGTGGAGATACAGATAGATCATGGGGAGGTAAACGCTAATACTCCTTGGAGTGAGTTCAGATCTTGGAATCAGAGATCAGCACCAGCACTAGCTCCTGCTCCCCTTTCCTACTAATTCACAGGAGGACAGGTGGTTTTGAAGC
+
ffffffffffffffffffffffffffffffffffffffffffffffffffffffffffffffffffffffffffffffffffffffffffffffffffffffffffffffffffffffffffffffffffffffffffffffffffffff
@cB01~tB01_GU182339.1_60531_60731_0_1_0_0_0:0:0_0:0:0_13d/2
AAAGTGAGTTTTCATCTCACCCCATTAAAATGGCTTTTAGGCCGGGCGTGGTGGCTCACGTCTGTCATCCTAGATCTTTGAGAGCCTGAGGTGGGTGAATCTCATAAGGTCGGGAGTTTGAGACCAGTCTGACCCACATGGAGAAACACT
+
ffffffffffffffffffffffffffffffffffffffffffffffffffffffffffffffffffffffffffffffffffffffffffffffffffffffffffffffffffffffffffffffffffffffffffffffffffffff
@cB01~tB01_GU182339.1_151219_151149_1_0_0_0_0:0:0_0:0:0_13e/2
GTTGTCTCTTCTTCACTTCATTGGTTGCTTCCTTTGCGGTGCAGAAGCTGCTTGATTTGATATAATCCCAATGGTCTATTTTTTTGTTGTTGTTGTGATTACTTGTGTTTTTGAGGTTTTAAACAAAATGTCTTCCCTCAGACAAATGTC
+
ffffffffffffffffffffffffffffffffffffffffffffffffffffffffffffffffffffffffffffffffffffffffffffffffffffffffffffffffffffffffffffffffffffffffffffffffffffff
@cB01~tB01_GU182339.1_184418_184291_1_0_0_0_0:0:0_0:0:0_13f/2
GGACCATGTGGGGAAGCAGGATGGGAGCACACTGGTGTGTGTTCCTGACTGGCAGGATGGTCCCTGGACCAAGGCAGGAGCCACAGAGGCAGGGCTTTCTAGAGAGAGCACCAGACACCCTGCCCCTGCCTTCAGCTCACAGACCATTGC
+
ffffffffffffffffffffffffffffffffffffffffffffffffffffffffffffffffffffffffffffffffffffffffffffffffffffffffffffffffffffffffffffffffffffffffffffffffffffff
@cB01~tB01_GU182339.1_35729_35679_1_0_0_0_0:0:0_0:0:0_140/2
GGAATTATAAGTAATCAAGAGATGATTTCATGTATACAGGAGGATGTGCATGGGTTCTATGCAATTGCTATGCTATTTTTTTTTTTGAGACAGTCTCACTCTCTCACCCAGGCTGGAGTGCAGTGGCGTGATCTCAACTCACTGCAACCT
+
ffffffffffffffffffffffffffffffffffffffffffffffffffffffffffffffffffffffffffffffffffffffffffffffffffffffffffffffffffffffffffffffffffffffffffffffffffffff
@cB01~tB01_GU182339.1_32538_32410_1_0_0_0_0:0:0_1:0:0_141/2
CTCAGAGACCAGTGCCAGCACTAGCCCCTGGTCACATTTCGTACTAACTCACAGAAGGACAGGCTGTATTGAAACACTAAACGACGGAGAGGGCGGTCCTTCCCCGTGCTTCTCGGGTGGAATAGCAGCCTAATATATGTCTCAGCAGAT
+
ffffffffffffffffffffffffffffffffffffffffffffffffffffffffffffffffffffffffffffffffffffffffffffffffffffffffffffffffffffffffffffffffffffffffffffffffffffff
@cB01~tB01_GU182339.1_49845_49961_0_1_0_0_0:0:0_0:0:0_142/2
TCTCTGGCCTCTGCTTCGTGAGACTTACTTTTTTTGTTGGAGCACCAGCGATGAAGGAGAAAGAAGAGGAGGATGGTGAAAGGGATTTTGACCACTGAGGTCCCAATCAGAACATGCAGGTGTCTGGGGTTACCTGGAAGAAGAGGAGAC
+
ffffffffffffffffffffffffffffffffffffffffffffffffffffffffffffffffffffffffffffffffffffffffffffffffffffffffffffffffffffffffffffffffffffffffffffffffffffff
@cB01~tB01_GU182339.1_60298_60434_0_1_0_0_0:0:0_0:0:0_143/2
GGTGACAAGAGCGAAACTCCATCTCAAAATAAAATGAAATAAAGTAAAATGGCTTTTAGCTGCAAGACAGGCAAAGGAAATCCTGCCAAAGTGGTAGAGAAAGGAGAACCCTAATACCCTGTTGGTAGGAGTGTAAATTAGTACAGCCTT
+
ffffffffffffffffffffffffffffffffffffffffffffffffffffffffffffffffffffffffffffffffffffffffffffffffffffffffffffffffffffffffffffffffffffffffffffffffffffff
@cB01~tB01_GU182339.1_161632_161492_1_0_0_0_0:0:0_1:0:0_144/2
ATCAACATGAGCCCTGTGACCACAGCACATGCAGGGAACTACACATGTCGGGGTTCACACCCACACTCCCCCACTGGGTGGTCGGCACCCAGCAACCCCATGGTGATCATGGTCACAGGTCAGAGGCTTTCCGTCTGGGCTTCTCACTGT
+
ffffffffffffffffffffffffffffffffffffffffffffffffffffffffffffffffffffffffffffffffffffffffffffffffffffffffffffffffffffffffffffffffffffffffffffffffffffff
@cB01~tB01_GU182339.1_208233_207995_1_0_0_0_0:0:0_0:0:0_145/2
CCAACTTCTCCATCAGTCGCATGAAGCAAGACCTGGCAGGGACCTACAGATGCTACGGTTCTGTTACTCACTCCCCCTATCAGTTGTCAGCTCCCAGTGACCCTCTGGACATCGTGATCATAGGTGAGAGTGTCCAGACTTTCTTCTCAT
+
ffffffffffffffffffffffffffffffffffffffffffffffffffffffffffffffffffffffffffffffffffffffffffffffffffffffffffffffffffffffffffffffffffffffffffffffffffffff
@cB01~tB01_GU182339.1_120299_120412_0_1_0_0_1:0:0_0:0:0_146/2
CTAGAAATATAAGAAGCTCAAACAACTCAATAAAACAAATGATTTAATTGAAAAAGGAGCAAAAGACATGAAATTTCCCCACATACGAAAAACTGCTCAGTATCACTCATCATCAGAGAAACGCAAATTAAATTCAAAGTGAGTTTTCAT
+
ffffffffffffffffffffffffffffffffffffffffffffffffffffffffffffffffffffffffffffffffffffffffffffffffffffffffffffffffffffffffffffffffffffffffffffffffffffff
@cB01~tB01_GU182339.1_170190_170350_0_1_0_0_0:0:0_0:0:0_147/2
GTCTAAATCAGCACCACATTTCACCAGTGGGGTGGCAATTGCCTTTTCCACAGTCTCCTAGATTCCAGTTACGCACCTGGGCCTCCTTTATTTTCATGTCAGTCATATTAATCATGTAGGGATTCCTGGTTACCCCGAGGTGAATCCAAT
+
ffffffffffffffffffffffffffffffffffffffffffffffffffffffffffffffffffffffffffffffffffffffffffffffffffffffffffffffffffffffffffffffffffffffffffffffffffffff
@cB01~tB01_GU182339.1_120412_120182_1_0_0_0_0:0:0_0:0:0_148/2
GGTTCAAGCGATTCTCCTGCCTCAGCCTCCCGAGTAGCTGGAATTACAGGCACACGCCACCACGCCCGACTAATTTTTGTATTTTTAGTAGAGACAGCGTTTCTCTATGTGGGTCATACTGGTCTCAAACTCCCGACCTTATGAGATTCA
+
ffffffffffffffffffffffffffffffffffffffffffffffffffffffffffffffffffffffffffffffffffffffffffffffffffffffffffffffffffffffffffffffffffffffffffffffffffffff
@cB01~tB01_GU182339.1_146256_146360_0_1_0_0_1:0:0_1:0:0_149/2
GGTTCGAGTGGTGAATCAGTCAAGGGAGGAATGAGGGTTTCTGAAAACTGCAGACTAGACTTGTCACTTCACATCATGCGCAACGGCCAGGCTCAAAACACATCTCAGACTCACTTACCCCTGCACGGGACGATTGAATTCTGCACTCAC
+
ffffffffffffffffffffffffffffffffffffffffffffffffffffffffffffffffffffffffffffffffffffffffffffffffffffffffffffffffffffffffffffffffffffffffffffffffffffff
@cB01~tB01_GU182339.1_67426_67265_1_0_0_0_0:0:0_0:0:0_14a/2
CCCATGAGCACCACAGTCAGGCCTTGAGGGCGTCTTCTAGGGAGACAACAGCCCTGTCTCAAAACCGGGTTGCCAGCTCCCATGTACCAGCAGCTGGAATCTGAAGGCATGAGTCTGCATCTTAGGGCATCGCTCTTCCTCACACCACAA
+
ffffffffffffffffffffffffffffffffffffffffffffffffffffffffffffffffffffffffffffffffffffffffffffffffffffffffffffffffffffffffffffffffffffffffffffffffffffff
@cB01~tB01_GU182339.1_60469_60711_0_1_0_0_0:0:0_0:0:0_14b/2
CCCATTAAAATGGCTTTTAGGCCGGGCGTGGTGGCTCACGTCTGTCATCCTAGATCTTTGAGAGCCTGAGGTGGGTGAATCTCATAAGGTCGGGAGTTTGAGACCAGTCTGACCCACATGGAGAAACACTGTCTCTACTAAAAATACAAA
+
ffffffffffffffffffffffffffffffffffffffffffffffffffffffffffffffffffffffffffffffffffffffffffffffffffffffffffffffffffffffffffffffffffffffffffffffffffffff
@cB01~tB01_GU182339.1_155554_155354_1_0_0_0_0:0:0_0:0:0_14c/2
GCCAGAAAGCAGCCCAGCCTGGGTTTTGTACCCTGGAGCCACAGGGAACACTCAGCTAAAGCACTGCATGATGTTCTCCTCCAGGAAGAACAGGAAGACAGCCCAGGCTGTTCTGAGACGTTCCTCCTGATCTCAGGATGTTGCTGTCTT
+
ffffffffffffffffffffffffffffffffffffffffffffffffffffffffffffffffffffffffffffffffffffffffffffffffffffffffffffffffffffffffffffffffffffffffffffffffffffff
@cB01~tB01_GU182339.1_56163_56035_1_0_0_0_0:0:0_0:0:0_14d/2
TCTCCAAAATTAATTAATTAATTAAAGAAACCAAAGAAGGAGAAGGTTGGCTACCCTGAGATCAGCAAGGGTGGGATGATGATGCCACCACCAGGCTCCATCCACATAGGGAGGGGTTGATACTCCTCCAACCAGCACCAGGAGCCAGCC
+
ffffffffffffffffffffffffffffffffffffffffffffffffffffffffffffffffffffffffffffffffffffffffffffffffffffffffffffffffffffffffffffffffffffffffffffffffffffff
@cB01~tB01_GU182339.1_150218_150158_1_0_0_0_0:0:0_0:0:0_14e/2
CAATCCTTGTAATGACCTCCAGTCCATCCATGTGGCTGCAAATGACAGGACGTTTCTCTTTGTATGGATGAGTTGTCTCCATTGTGTGTATGTACTACATTCTCTCTATCCATTCATCCACTGATGGGCAGGTAGGTTGACTCCACATCT
+
ffffffffffffffffffffffffffffffffffffffffffffffffffffffffffffffffffffffffffffffffffffffffffffffffffffffffffffffffffffffffffffffffffffffffffffffffffffff
@cB01~tB01_GU182339.1_73730_73916_0_1_0_0_1:0:0_0:0:0_14f/2
AATGCTGGCAAGGTGGTAGAGAAAGGAGAACCCTGGTACCCTGTTGATAGGATCTAGCAATTCCACTACTGGGTGTAAACCCAAAGGGAAGGACATCAGTGTATCGAAGTGATATCTGCACTCATACGATTGGTGCAGCACTGTTCACAG
+
ffffffffffffffffffffffffffffffffffffffffffffffffffffffffffffffffffffffffffffffffffffffffffffffffffffffffffffffffffffffffffffffffffffffffffffffffffffff
@cB01~tB01_GU182339.1_122907_122791_1_0_0_0_1:0:0_0:0:0_150/2
CTGATATTGCAGATGGTTAAATGGGAGGGCAGAAAATGAATGCACAAGTGGATCTATAAATGAATGATCCATTGGGAAGCATCTGTGCGTGAAATCTATTTTTTGTTTGTTCTTTTGTTTATTGAGACAGAGTCGCCCTCTGTCTTCCAG
+
ffffffffffffffffffffffffffffffffffffffffffffffffffffffffffffffffffffffffffffffffffffffffffffffffffffffffffffffffffffffffffffffffffffffffffffffffffffff
@cB01~tB01_GU182339.1_201514_201452_1_0_0_0_0:0:0_0:0:0_151/2
TATGAAATGAGGACCCAGAAGTGCCCTCCGAGCTGTTTTGTTGACTTCCATCTTCTACAGATGCATCTGTAATGGACCAAGGGCCTGCGGGGAACAGAACAGTGAACAGGGAGGTAGGTGCTCCTCGGCCCAGCCTCGTGGCTAGTCTTA
+
ffffffffffffffffffffffffffffffffffffffffffffffffffffffffffffffffffffffffffffffffffffffffffffffffffffffffffffffffffffffffffffffffffffffffffffffffffffff
@cB01~tB01_GU182339.1_160985_160832_1_0_0_0_0:0:0_0:0:0_152/2
AAAGAGAGGGAAGCAGTGCTAGGAACAGCAGGTCCTCTGAGGACAAAGGTGTAACTCACACCCTCCAGCGTTTCCGTGATGGTAGGGGCTGCAGTGTGGCTGCGGTCTTTCTACCAGAAAAGGTGAGGAAACCACAGCCATGGCCCTGAC
+
ffffffffffffffffffffffffffffffffffffffffffffffffffffffffffffffffffffffffffffffffffffffffffffffffffffffffffffffffffffffffffffffffffffffffffffffffffffff
@cB01~tB01_GU182339.1_52460_52674_0_1_0_0_0:0:0_0:0:0_153/2
TACTAAACCAGAGGCATCAGAATAGCTTGAACCTGGGAGGCGGAGGTTGCAGTGAGCTGAGCTCAAGCCACTGAACTCCAGCTTGGGTGACAGAGGAAGAGTCTGTCTCAAGAAAAAAAAAAAAGCAAACTAAATAACCTATAATAACAA
+
ffffffffffffffffffffffffffffffffffffffffffffffffffffffffffffffffffffffffffffffffffffffffffffffffffffffffffffffffffffffffffffffffffffffffffffffffffffff
@cB01~tB01_GU182339.1_49586_49681_0_1_0_0_0:0:0_0:0:0_154/2
TTCTCAATTATAGCTCTCATAGTAACCATAGAACGTGCTGAGGATACAACTACTTTAGTTGAGATGTTTGACCCCTTCAAACCTCACATTGAAATTTCACCCCCATTGTGGGAGGTTGGGCCTCTTCAGAGGTGTTTGGGTCATGGAGGT
+
ffffffffffffffffffffffffffffffffffffffffffffffffffffffffffffffffffffffffffffffffffffffffffffffffffffffffffffffffffffffffffffffffffffffffffffffffffffff
@cB01~tB01_GU182339.1_181958_182077_0_1_0_0_0:0:0_1:0:0_155/2
GTAAGGAATAGGGATCTGAGTGATGCCACGTGAGAGATGTGACGAGCTTTTGTGGACTTCGAGGAAGGAGGATGGGGACCAGATGCCAAGGAACGTGGGAACCTCTGGGAGCTGGGAAATGTGAAAAGCCGATTCTCGCCTGGAACCTTC
+
ffffffffffffffffffffffffffffffffffffffffffffffffffffffffffffffffffffffffffffffffffffffffffffffffffffffffffffffffffffffffffffffffffffffffffffffffffffff
@cB01~tB01_GU182339.1_193512_193474_1_0_0_0_0:0:0_0:0:0_156/2
AGGTGAGGAAAGCCCATGGCTGTCCCATGTCCTATGATCCTAGAGCCTTAGCTGAGGAGCTTCCTGCTGAGGATGGAGAGAAGCATGGACAGATGCAGAGAGAAGATGCATCCTCGGTGTGAGGGAGGGATCAGGGCACAGGATGGCCGA
+
ffffffffffffffffffffffffffffffffffffffffffffffffffffffffffffffffffffffffffffffffffffffffffffffffffffffffffffffffffffffffffffffffffffffffffffffffffffff
@cB01~tB01_GU182339.1_166923_166755_1_0_0_0_0:0:0_0:0:0_157/2
TTTAGTTTTTTAAAGAATTTCCATACTTTTCTCCATAATAGTTGTACTAATTTACATTCCTACCAACAGGGTACCAGGGTTCTCCTTTCTCTACCATCTTGCCAGCATTTGTTTTGCCTGTCTTGCAGATAAAAGCCATTTTACTTTACT
+
ffffffffffffffffffffffffffffffffffffffffffffffffffffffffffffffffffffffffffffffffffffffffffffffffffffffffffffffffffffffffffffffffffffffffffffffffffffff
@cB01~tB01_GU182339.1_144552_144672_0_1_0_0_0:0:0_0:0:0_158/2
GGTTGCAGTGAGCGGAGATCACGCCATTGCACCTCAGCTTGGGCAACAACAGTGAAACTGCATCTCAAAAAAAAAACCAAAACAAATTTAATTAATGAGGAAAAGGGTATTTGTGGTGTCCATCATGATGTTTTCATATAGGTACACATT
+
ffffffffffffffffffffffffffffffffffffffffffffffffffffffffffffffffffffffffffffffffffffffffffffffffffffffffffffffffffffffffffffffffffffffffffffffffffffff
@cB01~tB01_GU182339.1_197509_197660_0_1_0_0_0:0:0_0:0:0_159/2
TCCCAAGAGCAGAGGCCAAATGCATCTTGTTCACTGTTTGTGGAAGGTAGGAGAATGCTGTCCCACCCCAAAATGTCCCTGTCCTAGCCTCCATAGCTTGTGAATATCTTATTTTACATGGAAAGGAGGAATGAAGATTGCAGATGGAAT
+
ffffffffffffffffffffffffffffffffffffffffffffffffffffffffffffffffffffffffffffffffffffffffffffffffffffffffffffffffffffffffffffffffffffffffffffffffffffff
@cB01~tB01_GU182339.1_95955_95897_1_0_0_0_0:0:0_1:0:0_15a/2
GTTCCACCTTCCCTCATGCAGTTCCACCTCCCCTCAGACTATCTTTCAGCCTTCTGTCAGCAGTAAAACTTATAAATTGTTTTTAGTCATTTCAATGTAGTTTTCCCTCCTTCAAATAAACATGTCTGCCCTCATCGTTTCGGTAATGGG
+
ffffffffffffffffffffffffffffffffffffffffffffffffffffffffffffffffffffffffffffffffffffffffffffffffffffffffffffffffffffffffffffffffffffffffffffffffffffff
@cB01~tB01_GU182339.1_77649_77790_0_1_0_0_0:0:0_1:0:0_15b/2
CTTTTTGTTGGAGCAGCAGCAATCAAGGAGAAAGAAGAAGAGGATGATGAAGAGGATGATAGCCACTGAGGTCCCAATCAGAATGTGCAGGTGTCTGCGGATACCTGGGGGAAGGTGGGAATCCAATAAGAAGCTAATTATAGCAGTTCC
+
ffffffffffffffffffffffffffffffffffffffffffffffffffffffffffffffffffffffffffffffffffffffffffffffffffffffffffffffffffffffffffffffffffffffffffffffffffffff
@cB01~tB01_GU182339.1_72826_72990_0_1_0_0_0:0:0_0:0:0_15c/2
AGGAGCCTCTGATCTCCCCAAACTGAGCCGAGTCTCCCTCCTCTGGGTCTGTCCTGACCACTTTCTCCATCTGCCTGGGTGCCTGGAGCCCTGGCCGCGGGCCTCCATGCAGGCCGTGCAGGAGGGTTTGGAGGTGCCCTGTCTGCCATC
+
ffffffffffffffffffffffffffffffffffffffffffffffffffffffffffffffffffffffffffffffffffffffffffffffffffffffffffffffffffffffffffffffffffffffffffffffffffffff
@rand_0_0_0_0_1_1_0:0:0_0:0:0_15d/2
TACTTAGCGCGGTGCTCCACACAGTGGTGCAGTCATATTACTGAACTTCTGGTCCTGAGCCGGCGCTGAAACTTAACTAGCTTTCGGCCAACTGGCCAATCACATCAACGTGTTTGGGAAAGAATACGTGGGTGGTATCGAACGTATGCG
+
ffffffffffffffffffffffffffffffffffffffffffffffffffffffffffffffffffffffffffffffffffffffffffffffffffffffffffffffffffffffffffffffffffffffffffffffffffffff
@cB01~tB01_GU182339.1_238518_238312_1_0_0_0_0:0:0_0:0:0_15e/2
AAAAGGACTGTGTGTACACAGATGTATTTTACACACTCTTTTCTGCTCAGTGGCTCTCTGTGTCCACTCTCATGAGGATGCTGCACTTTATGTGGCCTTATAGAACCCCTTAAAATTTGGCAGCCTGAATCCTCTAATTTCTCCTTCCTC
+
ffffffffffffffffffffffffffffffffffffffffffffffffffffffffffffffffffffffffffffffffffffffffffffffffffffffffffffffffffffffffffffffffffffffffffffffffffffff
@cB01~tB01_GU182339.1_108534_108404_1_0_0_0_0:0:0_0:0:0_15f/2
AAATCCTAAAGCACATTCGCTGTGTGTCAATCCCAGTGCAGTCTTCCCAGAAAAGACCCTAAACACCTCCTAGACTGCACCTGGGCCTACGCCAATTCCTATCACTCACCGTCACTCCAGGGAGACAGAACACACAGAGAATACGTTACA
+
ffffffffffffffffffffffffffffffffffffffffffffffffffffffffffffffffffffffffffffffffffffffffffffffffffffffffffffffffffffffffffffffffffffffffffffffffffffff
@cB01~tB01_GU182339.1_9452_9711_0_1_0_0_0:0:0_0:0:0_160/2
GACATTATTAATGAGAAGTTATTCTCCATCATGAATGCACATATTTAATTTAATCCCAAAGAAAATCAGAGCACAGTTATTTTACATCATAACGCTACCTAACAAATTAAATGTGTAAATTATAAATGCCAGCATTGCTTTGAAATCTTC
+
ffffffffffffffffffffffffffffffffffffffffffffffffffffffffffffffffffffffffffffffffffffffffffffffffffffffffffffffffffffffffffffffffffffffffffffffffffffff
@cB01~tB01_GU182339.1_120503_120656_0_1_0_0_0:0:0_0:0:0_161/2
AAGGCCTGAACCTATGAAACACGTAGAACAAAATATTGGGGAAATGCTCCAGGACACTTGTCTGAAGAAAGACATTTTGTTTTAAACCTTGAAAACACAAGTAATCGAAGCAAAAATAGACCATTGGGATTACCTCATACTAAGCAACTT
+
ffffffffffffffffffffffffffffffffffffffffffffffffffffffffffffffffffffffffffffffffffffffffffffffffffffffffffffffffffffffffffffffffffffffffffffffffffffff
@cB01~tB01_GU182339.1_8101_8267_0_1_0_0_0:0:0_0:0:0_162/2
GGGAGGGCTTCCTAGACACGCCTGGAGGGAAAGAAGAGTCGGGACTAGGAGGGCTGGTTCCTCCCACACCCCTTCCTTCTCCCCTCCTGGCCCTGCAGGTCTCACTGTCTCTCATACTCAGTGTCTCTGGGCTCAGGAGTCCCAAACTTC
+
ffffffffffffffffffffffffffffffffffffffffffffffffffffffffffffffffffffffffffffffffffffffffffffffffffffffffffffffffffffffffffffffffffffffffffffffffffffff
@cB01~tB01_GU182339.1_20203_20356_0_1_0_0_1:0:0_1:0:0_163/2
AATCTTTGCTTCAAGAGCTTAACATTTATTGTAGAACAATGCTTCATGTAATAAATTGTGAGACATTTTTAATGGCACCTTTATTGCAGGAAAATGTTTTCCTTTTCAGGTTGAAAGATTCTAGTTTGAAATATTTTCTTGTAGCAATTT
+
ffffffffffffffffffffffffffffffffffffffffffffffffffffffffffffffffffffffffffffffffffffffffffffffffffffffffffffffffffffffffffffffffffffffffffffffffffffff
@cB01~tB01_GU182339.1_37391_37528_0_1_0_0_0:0:0_0:0:0_164/2
CTAGGCCCATATCTCCAATCCAGTCCCATATCTCTGCCCCAGGCCCAGATCTCCACCCTAAGCCCATATCTCCACTCCAGGCCCATATCACCTCTCCAGTCCCATATCTCCACACCCAGGCCCATATCTCCTTCCTAGGCCCATATCTCC
+
ffffffffffffffffffffffffffffffffffffffffffffffffffffffffffffffffffffffffffffffffffffffffffffffffffffffffffffffffffffffffffffffffffffffffffffffffffffff
@cB01~tB01_GU182339.1_88296_88153_1_0_0_0_0:0:0_0:0:0_165/2
TGCGTATGTACTACATTCTCTCTATCCATTCACCCACTGATGGGCAGGTAGGTTGACTCCTCATCTTGGCTACTGTGAACAGTGCTGCACCAATCATACGAGTGCAGATATCACTTCGATATATTGATTTACTTTCCTTTGGATATAAAC
+
ffffffffffffffffffffffffffffffffffffffffffffffffffffffffffffffffffffffffffffffffffffffffffffffffffffffffffffffffffffffffffffffffffffffffffffffffffffff
@cB01~tB01_GU182339.1_84252_84198_1_0_0_0_0:0:0_0:0:0_166/2
TGATAATTTTCTACAGCAGCAACAGGAAACCAACACCGGAACCCAGCTCGAGGAAAAGTTAAGAAAGGACACAAGGATAGCCGGGCGTGGTGGCAGGTGCATGTAATCCTAGCGACTTGGGAGGCTGAGGGCAGGAGAATCACTTGAACC
+
ffffffffffffffffffffffffffffffffffffffffffffffffffffffffffffffffffffffffffffffffffffffffffffffffffffffffffffffffffffffffffffffffffffffffffffffffffffff
@cB01~tB01_GU182339.1_159837_159683_1_0_0_0_0:0:0_0:0:0_167/2
TGGAGATCTGGGCCTGGAGTGGAGATAGGGGCCTGGGGTGGAGATATGTGCCTGGAGTGGAGATCTGGGCCTGGAGTGGAGATATGGGCCTGGGGTGGAGATATGTGCCTGGGGTGGAGATATGGGCCTGGAGGGGAGATATGGGCCTGG
+
ffffffffffffffffffffffffffffffffffffffffffffffffffffffffffffffffffffffffffffffffffffffffffffffffffffffffffffffffffffffffffffffffffffffffffffffffffffff
@cB01~tB01_GU182339.1_4740_4971_0_1_0_0_0:0:0_0:0:0_168/2
TCAGGAGTTTAAGACCAGCCTGACCAACATGGTGAAACCCCATCTCTACTAAAAATACAAAAGGCTGGGTGTGGTGGCTCACGCCTGTAATCCCAACACTTTGGCAGTCTGATACAGGCGGATCACATGAGATCAGGAGTTTGAGACCAG
+
ffffffffffffffffffffffffffffffffffffffffffffffffffffffffffffffffffffffffffffffffffffffffffffffffffffffffffffffffffffffffffffffffffffffffffffffffffffff
@cB01~tB01_GU182339.1_152041_151944_1_0_0_0_0:0:0_1:0:0_169/2
CCTTGGATTCAAGCGTTGGCTCAGCACCTGCCAGCTCGGTGATTGTGGGCCTGTCTTCCATTGTCTCTGAACCCCAGACACTCCAACAGCGAAAGGGATCTGGGCCCAGCACAGGGCTCAGTGAAATCTCTTAATCTCTAATTTTCTGCT
+
ffffffffffffffffffffffffffffffffffffffffffffffffffffffffffffffffffffffffffffffffffffffffffffffffffffffffffffffffffffffffffffffffffffffffffffffffffffff
@cB01~tB01_GU182339.1_52593_52428_1_0_0_0_0:0:0_0:0:0_16a/2
GATAAGTTTAGATTTATTTTTTCCTACGTGTAACCCTATGGTCCTGTGTTATTTGTTGAGAAAATATTCTATTCCACCTTAAACTACATGGCAGCCTTTGTCAACTATAAAGGGACTGTGTATCCACAGATGTATTTTAGACACAGTTTT
+
ffffffffffffffffffffffffffffffffffffffffffffffffffffffffffffffffffffffffffffffffffffffffffffffffffffffffffffffffffffffffffffffffffffffffffffffffffffff
@cB01~tB01_GU182339.1_161878_161632_1_0_0_0_0:0:0_0:0:0_16b/2
TTCTCACTGTCCCACCTCCTGAATCCCAGAGCTTCTGGTGGGGCTGTCCGTCAGGGTCCCATCACCCAGGCCCTGGCTGTATTTGGGGTCAAGGGAGATTGAATACAGGGCAAATGGGTGCTGTGGTGGGAAGAATAACTGTCCCCAATG
+
ffffffffffffffffffffffffffffffffffffffffffffffffffffffffffffffffffffffffffffffffffffffffffffffffffffffffffffffffffffffffffffffffffffffffffffffffffffff
@cB01~tB01_GU182339.1_217439_217355_1_0_0_0_0:0:0_0:0:0_16c/2
AAGAGGAACTGCTATGATTAGCTTCTTATTGGTGTCTCCTCTTCTTCCAGGTAACCCCAGACACCTACATGTTCTGATTGGGACCTCAGTGGTCAAAATCCCTTTCACCATCCTCCTCTTCTTTCTCCTTCATCGCTGGTGCTCCGACAA
+
ffffffffffffffffffffffffffffffffffffffffffffffffffffffffffffffffffffffffffffffffffffffffffffffffffffffffffffffffffffffffffffffffffffffffffffffffffffff
@cB01~tB01_GU182339.1_45739_45832_0_1_0_0_0:0:0_0:0:0_16d/2
ACATTGCATTTTTCCTGAGAAGGATGTCAGATTGGCAATCATTCTTCTAGCTTGTAGGAAGTCTCAGCTCCATAAAATGAGAGATGAAGAGATTTCACTGAGCCCTGTGTTGGACCCAGATCCCTTTTGCTGTAGGAGTATCTGGAGTTC
+
ffffffffffffffffffffffffffffffffffffffffffffffffffffffffffffffffffffffffffffffffffffffffffffffffffffffffffffffffffffffffffffffffffffffffffffffffffffff
@cB01~tB01_GU182339.1_89771_89980_0_1_0_0_0:0:0_0:0:0_16e/2
AAGAGAAAACAGGAGCATCACACTACCTGATCTCAAAATATGTTACAGAGCTGTAGTAAGCAAAACAGCATGACATTGGCATAAAGAAAGGCACATAGAACAATGGAGCAGAATGAATAACACAGATATATTCCATGCATTTACATCCAA
+
ffffffffffffffffffffffffffffffffffffffffffffffffffffffffffffffffffffffffffffffffffffffffffffffffffffffffffffffffffffffffffffffffffffffffffffffffffffff
@cB01~tB01_GU182339.1_52199_52337_0_1_0_0_1:0:0_1:0:0_16f/2
TCAACAAATAACACAGGACCATAGGGTTACACGTAGGAAAAAATAAATCTAAACTTATCCTCACACTATAAAAACACTTCTTATTTTTTATCTTGTTGATGTAAATTTTTTATGCTTTATTTTTAAGATTGACAAATAAAAATTATATAC
+
ffffffffffffffffffffffffffffffffffffffffffffffffffffffffffffffffffffffffffffffffffffffffffffffffffffffffffffffffffffffffffffffffffffffffffffffffffffff
@cB01~tB01_GU182339.1_174801_174944_0_1_0_0_0:0:0_0:0:0_170/2
AAGAGTGTGGACACAGAGAGCCCCTTAGCAGAAACAGTGTCTAAAATACATCCATGTACACACAATCCCTTTAGAGTTGACAAAGGCTGCTGTGTGGTTTAAGGTGGCATAGAATGTCTTCTCAATAAATAATATTAAACCAATGGGTTA
+
ffffffffffffffffffffffffffffffffffffffffffffffffffffffffffffffffffffffffffffffffffffffffffffffffffffffffffffffffffffffffffffffffffffffffffffffffffffff
@cB01~tB01_GU182339.1_40596_40338_1_0_0_0_0:0:0_0:0:0_171/2
TGATAAAGAGAGACACCTTCTAAACTCACAACCTCTCTTCTTAGGAGTCCACAGAAAACCTTCCCTCCTGGCCCACCCAGGTCCCCTGGTGAAATCAGAAGAGACAGTCATCCTGCAATGTTGGTCAGATGTCAGGTTTGAGCACTTCCT
+
ffffffffffffffffffffffffffffffffffffffffffffffffffffffffffffffffffffffffffffffffffffffffffffffffffffffffffffffffffffffffffffffffffffffffffffffffffffff
@cB01~tB01_GU182339.1_122237_122359_0_1_0_0_0:0:0_0:0:0_172/2
AGCATTCAGAGAAAGAAGTGTGGTAAGGAAGAAGGCACTGAGTGATGCCATGTGAGATGTGACCAGTCTTTGTGGGCTTTGAGGAAGGAGGAAGGGGACCAGGAGCCAAGGAACTGGGAGCCTTTAGAAGCTGGGACAAGTGAGAAGCAG
+
ffffffffffffffffffffffffffffffffffffffffffffffffffffffffffffffffffffffffffffffffffffffffffffffffffffffffffffffffffffffffffffffffffffffffffffffffffffff
@cB01~tB01_GU182339.1_127076_127227_0_1_0_0_0:0:0_0:0:0_173/2
ATAACACCGGAAGCCTTAGGCAAGAAAAGAGTCCCATTACCGAAACCATGGGGGCAGACATGTTTATTTGAAGGATGGAAAACTACATTGAAGTTATTTTAAAAAATATATAAGTTTTACTGCTGACAGAAGACTGAAAGCTAGTCTGAG
+
ffffffffffffffffffffffffffffffffffffffffffffffffffffffffffffffffffffffffffffffffffffffffffffffffffffffffffffffffffffffffffffffffffffffffffffffffffffff
@cB01~tB01_GU182339.1_6376_6123_1_0_0_0_0:0:0_0:0:0_174/2
GCTCACTGCAAGCTCCACCTCCCAGGTTCAAGCGATTCTCCCACCTCAGCCTCCCTAGTAGCTGGGATTACAGGCGCATGCCAGCACACCCAGCTAGTTTTTGTATTTTTAGTAGAGACAGGGGTTTCACCATGTTGGTCAGGCTGGTCT
+
ffffffffffffffffffffffffffffffffffffffffffffffffffffffffffffffffffffffffffffffffffffffffffffffffffffffffffffffffffffffffffffffffffffffffffffffffffffff
@cB01~tB01_GU182339.1_27783_27967_0_1_0_0_0:0:0_0:0:0_175/2
GTAAATGTCAAACAAGCTCCGGGAGCTGCAGGACAAGGTCACATTCTCTCCTGCCTGAACCGTGGGGCCCGGCTGGGCTGAGAGAGAAGGTTTCCCATATAGACCTGGAAGGAGAAGAGGTGGTTTCCTCAGGGAGGTTCTTCGTTGTCA
+
ffffffffffffffffffffffffffffffffffffffffffffffffffffffffffffffffffffffffffffffffffffffffffffffffffffffffffffffffffffffffffffffffffffffffffffffffffffff
@cB01~tB01_GU182339.1_69909_69737_1_0_0_0_0:0:0_0:0:0_176/2
GGCAGGGCGCCAAATAACATCCTGTGCGCTGCTGAGCTGAGCTGGGGCGCGGCTGCCTGTCTGCACCGGCAGCACCATGTCGCTCATGGTCGTCAGCATGGCGTGTGTTGGTGAGTCCTGGAAAGGAATAGAGGGAGGGAGCGCGGGGAT
+
ffffffffffffffffffffffffffffffffffffffffffffffffffffffffffffffffffffffffffffffffffffffffffffffffffffffffffffffffffffffffffffffffffffffffffffffffffffff
@cB01~tB01_GU182339.1_7586_7707_0_1_0_0_0:0:0_0:0:0_177/2
GTCTTAAATGGGGCTCACGCGTCCCACATCATCCCCCAGGGCTGAGTTATTAGAACGGAGATGCCCTTGAGAGCCGACCCCCTTCCTGCAGGCAGAGCCTGGGGCTGGGACCCCTGAGTGTCCTCTTACCTGTCACCACCAGCTCCAGGG
+
ffffffffffffffffffffffffffffffffffffffffffffffffffffffffffffffffffffffffffffffffffffffffffffffffffffffffffffffffffffffffffffffffffffffffffffffffffffff
@cB01~tB01_GU182339.1_100190_100358_0_1_0_0_0:0:0_1:0:0_178/2
ATCCCCACTCCCCTCTTCCTCCTCCTTTCATGTGGACCCTTGTGATTACACTGAGCCCAGCGGGACAGTCCAGGCTGTCTCCCCATCTCAAGGTCAACTCATCAACAACCTGAGGTCCATCTTCCCCTTCAGTTCCTTCCCCTATAACAT
+
ffffffffffffffffffffffffffffffffffffffffffffffffffffffffffffffffffffffffffffffffffffffffffffffffffffffffffffffffffffffffffffffffffffffffffffffffffffff
@rand_0_0_0_0_1_1_0:0:0_0:0:0_179/2
CAAAGTCAGCAAGGTTGGGAGACTAGACCAATGTGTTTTCATGTGTCTTTAAGGGTACGGGTAGTGAGTACCACTCAATAGCCGCTGACCCAAAGTTCCAAGTTGTCTTGATCCCTACACTGCTTTTCCACATGCCCATCCGACAGTGCA
+
ffffffffffffffffffffffffffffffffffffffffffffffffffffffffffffffffffffffffffffffffffffffffffffffffffffffffffffffffffffffffffffffffffffffffffffffffffffff
@cB01~tB01_GU182339.1_182760_182589_1_0_0_0_0:0:0_0:0:0_17a/2
ATTGATCCATTGGGAAGCATCCGTGCATGAAATCTATTTACCTATTTATTTATCTATTTATCTATTTATGTATTTATTTATTTGCGGCGAAGTCATTCTCTGTCCCCGGGCTGGAGTGCAGTGGCATGACCTCAGCTCACCACAACCTCC
+
ffffffffffffffffffffffffffffffffffffffffffffffffffffffffffffffffffffffffffffffffffffffffffffffffffffffffffffffffffffffffffffffffffffffffffffffffffffff
@cB01~tB01_GU182339.1_108645_108748_0_1_0_0_0:0:0_0:0:0_17b/2
TCTTTTCTTTAGAAGTTGCCCAGGCTCAAGTGTTCCTTTAGAGCAACAAAAATGGACTAAGACAGCAACGTCCTGAGATCAGGAGGAACGTCCCAGAGCAGCCTGGGCTGTCTTCCTGTTCTTCCTGGAGGAGGACGTCATGCAGTGCTT
+
ffffffffffffffffffffffffffffffffffffffffffffffffffffffffffffffffffffffffffffffffffffffffffffffffffffffffffffffffffffffffffffffffffffffffffffffffffffff
@cB01~tB01_GU182339.1_196822_196942_0_1_0_0_0:0:0_0:0:0_17c/2
GGTTGCTTCATGACCTATAGGAGCTCATTCCTTGGCAAGTGGAACTTCTCTAAAACACCTCGCCCTCATCAGATGTTCCCTTCCCTTCCCTCTCTCAAGTCTCCAGGAATTTATCCTCCAGTTAGGAATGCAGGCAGAACAAACATTGCA
+
ffffffffffffffffffffffffffffffffffffffffffffffffffffffffffffffffffffffffffffffffffffffffffffffffffffffffffffffffffffffffffffffffffffffffffffffffffffff
@rand_0_0_0_0_1_1_0:0:0_0:0:0_17d/2
TCGTCTCAGGGGTGGGCTAGCTTCCCCCCGTATTGCCCGGGGATTAGGTACACATAAGGCTACCGACAAAGTACGCAATACATGCAGGCAACCGACCAAAAGTACCCAAACAAAGTCCTAGCTAGCCCCAGACGCGTTAGCGAGATACGG
+
ffffffffffffffffffffffffffffffffffffffffffffffffffffffffffffffffffffffffffffffffffffffffffffffffffffffffffffffffffffffffffffffffffffffffffffffffffffff
@cB01~tB01_GU182339.1_99857_100036_0_1_0_0_1:0:0_0:0:0_17e/2
TGGGAAAGGAGAATCCAAGACAGGAGCCCTCTGACCTGTGGCCATGATCACCAGGGGGTTGCTGGGTGCCGACCACCCACTGGGGGAGTGTGGGTGTGAACCCCGACATCTGTACGTCCCTGTGTGTGCTGGGGTCACAGGGCCCATGAA
+
ffffffffffffffffffffffffffffffffffffffffffffffffffffffffffffffffffffffffffffffffffffffffffffffffffffffffffffffffffffffffffffffffffffffffffffffffffffff
@cB01~tB01_GU182339.1_196396_196468_0_1_0_0_0:0:0_0:0:0_17f/2
GACAGGAGAGAGGTGAGGAAATGAGGGTGTCTGTCCTCTACTCAGTGGAAATCTTTGAGGATGGTTCATGGCCAACACTCTGTTATCTAATATTGGGCCCTGGGAGTCCTGGGATCCTTTTTTCCATAATTTTTGTATGTGACGCCCACT
+
ffffffffffffffffffffffffffffffffffffffffffffffffffffffffffffffffffffffffffffffffffffffffffffffffffffffffffffffffffffffffffffffffffffffffffffffffffffff
@cB01~tB01_GU182339.1_103404_103195_1_0_0_0_0:0:0_0:0:0_180/2
AAACAATCCAAAAAGGGAAAACATATCTAGAGGTGTGGAAGCGAGGTCAGAGACCTAGAGAGACAGAGAAGGTGGAAGGAGGAAATAGACATGAAGAGAGATGGGGTGGAGGGTGAGAGAGAGAGAGAGAGAGCATTAGGTCATAGAGCA
+
ffffffffffffffffffffffffffffffffffffffffffffffffffffffffffffffffffffffffffffffffffffffffffffffffffffffffffffffffffffffffffffffffffffffffffffffffffffff
@cB01~tB01_GU182339.1_145086_145286_0_1_0_0_0:0:0_0:0:0_181/2
TTACTAAGCATTTCTTCATGTTAAAAGCCCTCAACAAGCTAAGCATTGAAGAAACATAACTCAATATAATAAGAGCCGCCTGTGACAAACCCACAACCAACATCATACTGAATGAGTAAAAGCTGGAAGAAGTTCCCTTCATAAGTGAAA
+
ffffffffffffffffffffffffffffffffffffffffffffffffffffffffffffffffffffffffffffffffffffffffffffffffffffffffffffffffffffffffffffffffffffffffffffffffffffff
@cB01~tB01_GU182339.1_96559_96417_1_0_0_0_0:0:0_0:0:0_182/2
ATTGAACCAAGTATAAATCAAAAATATTCAGAGAAAAAGCCCACAAAGTTCCAAAAAGCAAAACTGTGTTGAATGCACACAAATGAGGTGGTGTATAGGCTGTATCAGGAATTATAAGTAATCAAGAGATGATTTCATGTATACAGGAGG
+
ffffffffffffffffffffffffffffffffffffffffffffffffffffffffffffffffffffffffffffffffffffffffffffffffffffffffffffffffffffffffffffffffffffffffffffffffffffff
@cB01~tB01_GU182339.1_131028_131204_0_1_0_0_0:0:0_0:0:0_183/2
CAGTGAGGCGCAAAGTGTCATTAAACTTCCCCTCTCTGTGCAGAAGGAAGTGCTCAAACATGACATCTGACCAACATTGCAGGATGACTGTCTCTTCTGATTTCACCAGGGGACCTGGGTGGGCCAGGAGGGAAGGTTTTCTGTGGACTC
+
ffffffffffffffffffffffffffffffffffffffffffffffffffffffffffffffffffffffffffffffffffffffffffffffffffffffffffffffffffffffffffffffffffffffffffffffffffffff
@cB01~tB01_GU182339.1_53173_53243_0_1_0_0_0:0:0_0:0:0_184/2
AGGCCCATAACTCCACTTCCAGGCCTATATCTCCAACTCTGGGCCCCGATCTCCATCCCCGCACTCCCTCCCTCGATTCCCTTCCAGGACTCACCAACACACGCCATGCTGACGACCATGAGCGACATGGTGCTGTCTGTGCAGACAGGC
+
ffffffffffffffffffffffffffffffffffffffffffffffffffffffffffffffffffffffffffffffffffffffffffffffffffffffffffffffffffffffffffffffffffffffffffffffffffffff
@cB01~tB01_GU182339.1_92518_92436_1_0_0_0_0:0:0_0:0:0_185/2
GCTTGCTGGGTATGATTTTCCTAGTTGTCTAATCCTCGCTTAATTTCTTTCTGAGCTTTATTCCTACTACACATAAATCAATACCTGGCAAAGGAGTGACAGATATATGAGTGGTGGTGGAAATGAAGGGACCTATTATAGCATAATATA
+
ffffffffffffffffffffffffffffffffffffffffffffffffffffffffffffffffffffffffffffffffffffffffffffffffffffffffffffffffffffffffffffffffffffffffffffffffffffff
@cB01~tB01_GU182339.1_135222_135319_0_1_0_0_1:0:0_0:0:0_186/2
TTGTTTGAAATTTACAAAGGACACATCTCAATGTTAACAATTCATGGAGTTTGAAATTAAACAATGTAGAAATATACCAAGCAATCACTGTTAGAAATGTGGTATAACTATATTAAAATTAGACAAAATTAGTCTTTGGGAAAAATCAGC
+
ffffffffffffffffffffffffffffffffffffffffffffffffffffffffffffffffffffffffffffffffffffffffffffffffffffffffffffffffffffffffffffffffffffffffffffffffffffff
@cB01~tB01_GU182339.1_107400_107559_0_1_0_0_0:0:0_0:0:0_187/2
TGTCACCCAGGCTGGAGTGCAGTGATGCAATCTCCACTCACTGCAACCTCCACCTCCTGGGTTGAAGTCATTCTCCTGCTTCATCCTCAAGAGTAGGAGCTGGGATTACAGGGATGCACCACCATGCTCGACTAATTTTTGTATTTTTCA
+
ffffffffffffffffffffffffffffffffffffffffffffffffffffffffffffffffffffffffffffffffffffffffffffffffffffffffffffffffffffffffffffffffffffffffffffffffffffff
@cB01~tB01_GU182339.1_48268_48365_0_1_0_0_0:0:0_0:0:0_188/2
AGGTGGGGGATTTGGGTGAGAGGGCATGTTTTCTTGTGATGAACAGAGCACTTTGTGTATTCCAGGATCTGTGCTGGAGGATTCAGCGGGCTTTCACATTTTCTATATGATCTCATGCTCACAGAAAGCCAAATAGGGAAGAGGTTTTAG
+
ffffffffffffffffffffffffffffffffffffffffffffffffffffffffffffffffffffffffffffffffffffffffffffffffffffffffffffffffffffffffffffffffffffffffffffffffffffff
@cB01~tB01_GU182339.1_20670_20473_1_0_0_0_0:0:0_0:0:0_189/2
TACAATAAATGTTAAGCTCTTGAAGCAAAGATTAATGATACCATTTAGTAACTTGAAATTCAAAAAAGTGGAAGTATCCCAAGAGGCAAATACGTGTGCAATTATTAAATGTTTCATATCAACACCCAACCTTATGCTGTCTACATAAGC
+
ffffffffffffffffffffffffffffffffffffffffffffffffffffffffffffffffffffffffffffffffffffffffffffffffffffffffffffffffffffffffffffffffffffffffffffffffffffff
@cB01~tB01_GU182339.1_195628_195488_1_0_0_0_1:0:0_0:0:0_18a/2
CACTTTTTCATATGTGGGGAAATTTCATGTCTTTTGCTCCTTTTTCAATTAAATCATTTGTTTTATTGAGTTGTTTGAGCTTCTTATATTTCTAGTTATTAATCCCATCTCAGATGCATAGTTTGCACATATTTGCTCCCAATCTGTGGG
+
ffffffffffffffffffffffffffffffffffffffffffffffffffffffffffffffffffffffffffffffffffffffffffffffffffffffffffffffffffffffffffffffffffffffffffffffffffffff
@rand_0_0_0_0_1_1_0:0:0_0:0:0_18b/2
ACTCTAATCATCTAGCATCCCATGTTTCTTCCTGAGGGTCAAGATTATACGGGTAAAACAACGTATCGCCTCGCTGTCCTTTCGCCTGCAACGAAGGGTTTCCGCTCGACGTCGCAATAGTACTTAGGCAAAATAGTGGTAGTTTAACGG
+
ffffffffffffffffffffffffffffffffffffffffffffffffffffffffffffffffffffffffffffffffffffffffffffffffffffffffffffffffffffffffffffffffffffffffffffffffffffff
@cB01~tB01_GU182339.1_106952_106756_1_0_0_0_0:0:0_0:0:0_18c/2
AAAGGATCCCAGGACTCCCAGGGCCCAATATTAGATAACAGAGTGTTGGCCATGAACCAACCTCAAAGATTTCCACTGAGTAGAGGACAGACACCCTCATTTCCTCACCTCTCTCCTGTCTCGTGTTCTAGGAAACCCTTCAAATAGTTG
+
ffffffffffffffffffffffffffffffffffffffffffffffffffffffffffffffffffffffffffffffffffffffffffffffffffffffffffffffffffffffffffffffffffffffffffffffffffffff
@cB01~tB01_GU182339.1_8317_8228_1_0_0_0_0:0:0_0:0:0_18d/2
TTACTCTCACGGAGCCCCATGTAGGAGGGTGGAACAAGGGAAGTTTGGGACTCCTGAGCCCAGAGACACTGAGTATGAGAGACAGTGAGACCTGCAGGGCCAGGAGGGGAGAAGGAAGGGGTGTGGGAGGAACCAGCCCTCCTAGTCCCG
+
ffffffffffffffffffffffffffffffffffffffffffffffffffffffffffffffffffffffffffffffffffffffffffffffffffffffffffffffffffffffffffffffffffffffffffffffffffffff
@cB01~tB01_GU182339.1_133029_133144_0_1_0_0_0:0:0_0:0:0_18e/2
TAAGGTCTGACCACTCGTAGGGAGAGTCACGGAAAGAGCCGAAGCATCTGTAGGTCCCTCCGTGGGTGGCAGGGCCCAGAGGAAAGTTGGCCTGGAAGGTTCCATTGACCTTGGGCACTGCAGGGAACCTAAGTTCATGAGCCTCCCCCT
+
ffffffffffffffffffffffffffffffffffffffffffffffffffffffffffffffffffffffffffffffffffffffffffffffffffffffffffffffffffffffffffffffffffffffffffffffffffffff
@cB01~tB01_GU182339.1_207947_208203_0_1_0_0_0:0:0_0:0:0_18f/2
CTCTTTCTGTCTTTTCAAACTCCCGGTATGGCCCCTGTGTCTGTTCTCTGTTATGACACCTGGTCTCTACTTGTGTCTCCTGTTTCTCTGTCTCTGTTGGCACAGACCTCACCAAGTCAGTCTCTCTCCATAAGAATACCAAGCTCATCT
+
ffffffffffffffffffffffffffffffffffffffffffffffffffffffffffffffffffffffffffffffffffffffffffffffffffffffffffffffffffffffffffffffffffffffffffffffffffffff
@cB01~tB01_GU182339.1_146178_146028_1_0_0_0_0:0:0_0:0:0_190/2
AGGGAGACAGGGAACTGTGAATTTGGACTCTTGTGTCATAAGACAAATTCTAGATAACACGACCAGACCTTCAATTGACATATTGTGTTTTTGCTAATAAGGTGGAATTCTATGATGCGAAATAACTATATAGTCTTTTCTACTGGGATT
+
ffffffffffffffffffffffffffffffffffffffffffffffffffffffffffffffffffffffffffffffffffffffffffffffffffffffffffffffffffffffffffffffffffffffffffffffffffffff
@cB01~tB01_GU182339.1_178446_178286_1_0_0_0_0:0:0_0:0:0_191/2
GGACTCTCCCACTGGGCTCAGTGTAATCACAAGGGTCCACATGAGAGGAGGAGGAAGAGGAGAGTGGGGATTAGAGCAGCGTAGTGGGAGGGAGAGTCCACCAGCCACTGCGGGCTTTGAAAGTGGAGGAAGGCCAGAAGCCACGGAATG
+
ffffffffffffffffffffffffffffffffffffffffffffffffffffffffffffffffffffffffffffffffffffffffffffffffffffffffffffffffffffffffffffffffffffffffffffffffffffff
@cB01~tB01_GU182339.1_182324_182488_0_1_0_0_0:0:0_0:0:0_192/2
ATAAATAGGTAAATAGATTTCATGCACGGATGCTTCCCAATGGATCAATCATTACTGGTCCACTTGTGCATTCATATTCTGCCCTCCCATTTGCCCATCTGCAATGTCAGTGTCCTAAGAGCAGAGGCCAAATGCATCGTGTTTACCATT
+
ffffffffffffffffffffffffffffffffffffffffffffffffffffffffffffffffffffffffffffffffffffffffffffffffffffffffffffffffffffffffffffffffffffffffffffffffffffff
@cB01~tB01_GU182339.1_37076_37252_0_1_0_0_0:0:0_0:0:0_193/2
CATATCTCCACTCCAGGCCCATATCTCTACTGCAGGCCCATATCTCCATCTCCAGGCCCATATCTCCATCTCCAGGCCCATGTCTCCACTACAAGCCCATATCTCTACTGCAGGCCCATATCTCAACCTCCAGGCCCATATCTCCACTCC
+
ffffffffffffffffffffffffffffffffffffffffffffffffffffffffffffffffffffffffffffffffffffffffffffffffffffffffffffffffffffffffffffffffffffffffffffffffffffff
@cB01~tB01_GU182339.1_112754_112667_1_0_0_0_1:0:0_0:0:0_194/2
GGAAGCCGTGTTCCGCTCTTGAGCGAGCACCCACTGGGCCTCATGCAAGGTAGAAAGAGCCTGCGTACGTCACCCTCCCATGATGTGGTCAACATGTAAACTGCATGGGCAGGGCGCCAAATAACATCCTGTGCGCTGCTGAGCTGAGCT
+
ffffffffffffffffffffffffffffffffffffffffffffffffffffffffffffffffffffffffffffffffffffffffffffffffffffffffffffffffffffffffffffffffffffffffffffffffffffff
@cB01~tB01_GU182339.1_70697_70390_1_0_0_0_0:0:0_0:0:0_195/2
GGGGATAGGGGCCTGGGGTGCGGATATGGGCCTGCAGGCTGGGTCTCTACACAGCCGACAGCCCTGTTCTTGGGTGCAGGCTGGCACTGAGGGTGAGTTTCCCTTCAGCCCAGCAAGGGCCTGGCTACCAAGACTCACAGCCCAGTGGGG
+
ffffffffffffffffffffffffffffffffffffffffffffffffffffffffffffffffffffffffffffffffffffffffffffffffffffffffffffffffffffffffffffffffffffffffffffffffffffff
@cB01~tB01_GU182339.1_236133_236288_0_1_0_0_0:0:0_0:0:0_196/2
GCTCTCAATTGGCATCCCATTGATTCTGTCTCCCACTTTCTGCCTGTCATGGAAGCTTCTGGATGTCAGTGGCTGCAGGGGATGTGAGGATACAGTTCAGAACCAGGCAATGGTCTGTGAGCTGAAGGCAGGGGCAGGTTGTCTGGTGCT
+
ffffffffffffffffffffffffffffffffffffffffffffffffffffffffffffffffffffffffffffffffffffffffffffffffffffffffffffffffffffffffffffffffffffffffffffffffffffff
@cB01~tB01_GU182339.1_219963_220111_0_1_0_0_0:0:0_0:0:0_197/2
GTTTCTAGTACTAAACCTGAGGCACGAGAATTGCTTGAACCTGGGAGGCGGAGGCTGCAGTGAGCTGAGCTCAAGCCACTGAACTCCAGCTTGGGTGACAGAGGAAGAGTCTGTCTCAAGAAAGAAAAAAAAAAGCAAACTAAATAACCT
+
ffffffffffffffffffffffffffffffffffffffffffffffffffffffffffffffffffffffffffffffffffffffffffffffffffffffffffffffffffffffffffffffffffffffffffffffffffffff
@cB01~tB01_GU182339.1_197689_197529_1_0_0_0_1:0:0_1:0:0_198/2
TGCTCTCCCTTCTTCCTCATCTTTTGAAAACTTGGGGATTCTATTGGGTTCACCAAGATGAAAATCCATCATAATCTCCCGGAAATCATTCAGGATACCCTTGTTTTAAGTTCAGCTGATTATCAACCATAATTCCATCTGCAATCTTCA
+
ffffffffffffffffffffffffffffffffffffffffffffffffffffffffffffffffffffffffffffffffffffffffffffffffffffffffffffffffffffffffffffffffffffffffffffffffffffff
@cB01~tB01_GU182339.1_209464_209320_1_0_0_0_0:0:0_0:0:0_199/2
GCAGAAAGTTATGAACAGGACACAAAGTGAGAAACTCAGAATTAAAAAAAGTAACATCAAGTCAACCAATCCAAGGAGAGTCAGAGAGAATAAAACAATCCAAAAAGAGAAAACATATCTAGAGGTGGGGAAGTGAGGTCAGAGACCTAA
+
ffffffffffffffffffffffffffffffffffffffffffffffffffffffffffffffffffffffffffffffffffffffffffffffffffffffffffffffffffffffffffffffffffffffffffffffffffffff
@cB01~tB01_GU182339.1_216526_216621_0_1_0_0_0:0:0_0:0:0_19a/2
AGATAGCAACATCCTGAGATCAGGAGGAATGTCTCAGAACAGCCTGGGCTGTCTTCCTGTTCTTCCTGGAGGAGGACGTCATGCAGTGCTTTAGCTGAGTGCTTCCTGTGGCTCCAGGGTACAAAACCCAGGCTGGGCTGCTTTCTGGCT
+
ffffffffffffffffffffffffffffffffffffffffffffffffffffffffffffffffffffffffffffffffffffffffffffffffffffffffffffffffffffffffffffffffffffffffffffffffffffff
@cB01~tB01_GU182339.1_67705_67539_1_0_0_0_0:0:0_0:0:0_19b/2
CCTAACTGGCTTACTTCCTAGTCTACTTGAGGCTGCAATCACACTGAGGAACTCACAATTCCAAACATACAAGAGGCTCCCTCTTAACGCAGCACTTAGACACGTGTTGTTCCACCTTCCCTCATGCTGTTCCACCTCCCCTCAGACTAG
+
ffffffffffffffffffffffffffffffffffffffffffffffffffffffffffffffffffffffffffffffffffffffffffffffffffffffffffffffffffffffffffffffffffffffffffffffffffffff
@cB01~tB01_GU182339.1_83672_83751_0_1_0_0_0:0:0_0:0:0_19c/2
TCCAGGCCTTCTCCCATCTCAAGGTCAACTCATCAACAACCTGAGCTCCATCTTCCCCTTCAGTCCCTTCCCCTATAACATAAATAGTCACAGACTCCAGGGATTAGAATGTAGTCATCACTGGGGACAATTATTCTTCTCACCACAGTA
+
ffffffffffffffffffffffffffffffffffffffffffffffffffffffffffffffffffffffffffffffffffffffffffffffffffffffffffffffffffffffffffffffffffffffffffffffffffffff
@cB01~tB01_GU182339.1_219609_219742_0_1_0_0_0:0:0_0:0:0_19d/2
AGGGTTACACGTAGGAAAAAATAAATCTAAACTTATCCTCACACTATAAAAACACTTCTTATTTTTTATCTTGTTGTTGTAAACTTTTTATGCTTTATTTTTAAGATTGACAAATAAAAATTATATACTGTGGTCCTTCACTATTCCTGG
+
ffffffffffffffffffffffffffffffffffffffffffffffffffffffffffffffffffffffffffffffffffffffffffffffffffffffffffffffffffffffffffffffffffffffffffffffffffffff
@cB01~tB01_GU182339.1_64062_64211_0_1_0_0_0:0:0_1:0:0_19e/2
GCCACCGTTCACAGACTTGTATATTATGCTTTAATAGGTCTCTTCATTTCCACCACCCCTCATATATCTGTCACTCCTTTGCCAGGTATTGATTTATGTGTAGGATGAATAAATCTCAGAAAGAAATTAATTAAGCGAGGATTAAACAAG
+
ffffffffffffffffffffffffffffffffffffffffffffffffffffffffffffffffffffffffffffffffffffffffffffffffffffffffffffffffffffffffffffffffffffffffffffffffffffff
@cB01~tB01_GU182339.1_122799_122927_0_1_0_0_0:0:0_0:0:0_19f/2
ATATACAAAAAGAATTAGCCGGGCACGGTGGCAGTTGCCTGTAATCCCAGCTACTCGAGAGGCGGAGGCAGGAGAATCACTTGAATCCAGGAGACGCAGGTTGCAGTGAGCCAAGATCGTGACACTGCACTGTAGCCTGGAAGACAGAGG
+
ffffffffffffffffffffffffffffffffffffffffffffffffffffffffffffffffffffffffffffffffffffffffffffffffffffffffffffffffffffffffffffffffffffffffffffffffffffff
@cB01~tB01_GU182339.1_1127_1187_0_1_0_0_0:0:0_0:0:0_1a0/2
CAAACTCCTGACTTCAAGTGATCCACCCACTTTGGCCTCCCAAAGTGCTGGGATTACAGGCGTGAGCCACTGCGCCCGGCGTTGTATTGGATTTTTAATTCAGCCCTATTTTCTCCGACATTTGATATTGGCATTTTTGTCTTTTTTGGA
+
ffffffffffffffffffffffffffffffffffffffffffffffffffffffffffffffffffffffffffffffffffffffffffffffffffffffffffffffffffffffffffffffffffffffffffffffffffffff
@cB01~tB01_GU182339.1_171646_171518_1_0_0_0_0:0:0_0:0:0_1a1/2
AGAACAGCAGCCTAACATGTGTCTCCCGAGATCACAAAGAATAGCACATTTCACACGGGCTTCAACACTATTTTCTGGCTGTTTGACATAAGAGAATTCTACTTCGCATTTTTGATCTTGATTTCACTTTTGTTTCCTTTTCTTGGAGAA
+
ffffffffffffffffffffffffffffffffffffffffffffffffffffffffffffffffffffffffffffffffffffffffffffffffffffffffffffffffffffffffffffffffffffffffffffffffffffff
@cB01~tB01_GU182339.1_118628_118508_1_0_0_0_0:0:0_0:0:0_1a2/2
GAGGAGCTTCCTGCTGATGATGGAGAGAAGCATGGACAGATGCAGAGAGAAGACGCAGCCTCGGTGTGAGGGAGGGATCAGGGCACAGGATGGCCGACAGGGCACCTCCAAACCCTCCTACATGGCCTGCATGGAGGCCCACGGCCAGGG
+
ffffffffffffffffffffffffffffffffffffffffffffffffffffffffffffffffffffffffffffffffffffffffffffffffffffffffffffffffffffffffffffffffffffffffffffffffffffff
@cB01~tB01_GU182339.1_77031_77100_0_1_0_0_0:0:0_0:0:0_1a3/2
GAAAAATAAATCTCAGAAAGAAATTAATATATTCAAAATTAAATAAGTAGGCATTATCAAATCCAGCAAGACCTCCCTACAAATGATTCTACCTCACAGACATATCTTATACCCATCTACTTCATTCATTTAGTGTCTAAATCAGCACCA
+
ffffffffffffffffffffffffffffffffffffffffffffffffffffffffffffffffffffffffffffffffffffffffffffffffffffffffffffffffffffffffffffffffffffffffffffffffffffff
@cB01~tB01_GU182339.1_75646_75605_1_0_0_0_0:0:0_1:0:0_1a4/2
GAACCCTTTCCTGCTGTTGCCATAATAAATCTCCACAAACTTCATGGATGACAACAACACAGCTTTTAAAATTATCTTACAGTGTTATAGCTTAGAAATATGAAATGCATTTCACTGGGCTAAAATCAAGGTGACTGCGAGGCTGCCTTT
+
ffffffffffffffffffffffffffffffffffffffffffffffffffffffffffffffffffffffffffffffffffffffffffffffffffffffffffffffffffffffffffffffffffffffffffffffffffffff
@cB01~tB01_GU182339.1_125803_125984_0_1_0_0_0:0:0_0:0:0_1a5/2
TGGGCCAGGGACCATCCTGTTTGTGAGGAACACACACCTGAGTGCTCCCATCCTGCTTCCCCACATGGCCCTGAGCTCTCTGGCCTCTGCTTCGTGAGACTTACTTTTTTTGTTGGAGCACCAGCAATGAAGGAGAAAGAAGAGGAGGAT
+
ffffffffffffffffffffffffffffffffffffffffffffffffffffffffffffffffffffffffffffffffffffffffffffffffffffffffffffffffffffffffffffffffffffffffffffffffffffff
@cB01~tB01_GU182339.1_179607_179374_1_0_0_0_0:0:0_0:0:0_1a6/2
GGCACCCAGGCAGATGGAGAAAGTGGTCAGGACAGACCCAGAGGAGGGAGACTCGGCTCAGTTTGGGGAGATCAGAGGCTCCTCAGACCCTCAACCTTACCCATTTCCCAGAAGCCCATACTGGCCTCTCACCCACACAGAGATGTCATC
+
ffffffffffffffffffffffffffffffffffffffffffffffffffffffffffffffffffffffffffffffffffffffffffffffffffffffffffffffffffffffffffffffffffffffffffffffffffffff
@cB01~tB01_GU182339.1_191650_191563_1_0_0_0_0:0:0_0:0:0_1a7/2
AGGCAAGACCTGGCAGGGACCTACAGATGCTACGGTTCTGTTCCTCACTCCCCCTATCAGTTTTCAGCTCCCAGTGACCCTCTGGACATCGTGATCACAGGTGAGAGTGTCCAGACATTCTTCTCATTGTCATTCGGACACAGAGTGAAT
+
ffffffffffffffffffffffffffffffffffffffffffffffffffffffffffffffffffffffffffffffffffffffffffffffffffffffffffffffffffffffffffffffffffffffffffffffffffffff
@cB01~tB01_GU182339.1_97478_97549_0_1_0_0_0:0:0_0:0:0_1a8/2
TTGTTTTTATCTGAGATTCAAACTCTTCTTCATGTGTAATATGCAAAATATCTAATAGGTATTATTAAGGTTTTCAGAGTCATTGTGACTAATAAACCATTAGAATTTTTCATGCTTGTATTTCTAGTATTACAGCAGAACCAGTTAAAA
+
ffffffffffffffffffffffffffffffffffffffffffffffffffffffffffffffffffffffffffffffffffffffffffffffffffffffffffffffffffffffffffffffffffffffffffffffffffffff
@cB01~tB01_GU182339.1_45382_45564_0_1_0_0_0:0:0_1:0:0_1a9/2
ACCGGTTTTGGAGCTTGGTTCAGTGGGTGAAGGCCAACTATTTGAAGGGTTTCCTAGAACATGAGACAGGAGAGAGGTGAGGAAATGAGGGTGTCTGTCCTCTACTCAGTGGAAATCTTTGAGGATGGTTCACGGCCAACACTCTGTTAT
+
ffffffffffffffffffffffffffffffffffffffffffffffffffffffffffffffffffffffffffffffffffffffffffffffffffffffffffffffffffffffffffffffffffffffffffffffffffffff
@cB01~tB01_GU182339.1_208181_208062_1_0_0_0_0:0:0_0:0:0_1aa/2
TCACTCCCCCTATCAGTTGTCAGCTCCCAGTGACCCTCTGGACATCGTGATCATAGGTGAGAGTGTCCAGACTTTCTTCTCATTGTCATTGGGATGCAGAGTGAATGATCCAGGACTTGGAGGCCCAGGTGGCTGTAAGGAAGATGAGCT
+
ffffffffffffffffffffffffffffffffffffffffffffffffffffffffffffffffffffffffffffffffffffffffffffffffffffffffffffffffffffffffffffffffffffffffffffffffffffff
@cB01~tB01_GU182339.1_12134_12118_1_0_0_0_1:0:0_0:0:0_1ab/2
CTCTGGTCCACTGTCCTGTAATACATTTGTCTTTGTTTCCAACTACCGCATTCTCTAAAGTGAACTATTGATTCTCCATCTTTTCAGTTCTGAGCATAGATCTGGATTAAATAACTGGAATAGGTGGGCAGATTTGTATTTGGGACTTTG
+
ffffffffffffffffffffffffffffffffffffffffffffffffffffffffffffffffffffffffffffffffffffffffffffffffffffffffffffffffffffffffffffffffffffffffffffffffffffff
@cB01~tB01_GU182339.1_159323_159236_1_0_0_0_0:0:0_0:0:0_1ac/2
GCATCTCGTGTTCAGGAGGTTGGATCTGAGACGTGTTTTGAGTTGGTCATAGTGAAGGACGCGAGGTGTCAATTCTAGTGAGAGCAATTTCCAGGAAGCCATGCTCCGCTCTTGAGCGAGCACCCACTGGGCCTCATGCAAGGTAGAAAG
+
ffffffffffffffffffffffffffffffffffffffffffffffffffffffffffffffffffffffffffffffffffffffffffffffffffffffffffffffffffffffffffffffffffffffffffffffffffffff
@cB01~tB01_GU182339.1_236939_236744_1_0_0_0_0:0:0_0:0:0_1ad/2
CATTTCCCTCTCTCCAGGACTCTGATGAACAAGACCCTCAGGAGGTGATGTACGCACAGTTGGATCACTGCGTTTTCATACAGAGAAAAATCAGTCGCCCTTCTCAGAGGCCCAAGACACCCCTAACAGATACCAGCGTGTACACGGAAC
+
ffffffffffffffffffffffffffffffffffffffffffffffffffffffffffffffffffffffffffffffffffffffffffffffffffffffffffffffffffffffffffffffffffffffffffffffffffffff
@cB01~tB01_GU182339.1_44459_44659_0_1_0_0_0:0:0_1:0:0_1ae/2
CAGGACATTTGTCTGAAGAAAGACATTTTGTTTTAAACCTTGAAAACACAAGTAATCGAAGCAAAAATAGACCATTGGGATTACCTCAAACTAAGCAACTTCTGCACTGCTAAAAATAAACCAACAAAGTGAAGAGACAACTCACAGATT
+
ffffffffffffffffffffffffffffffffffffffffffffffffffffffffffffffffffffffffffffffffffffffffffffffffffffffffffffffffffffffffffffffffffffffffffffffffffffff
@cB01~tB01_GU182339.1_59416_59506_0_1_0_0_0:0:0_0:0:0_1af/2
ATATATATATATATATACACATATATATATGTATATATATGTGTGTGTATATATATATACATACATATATATATATATATATTTATAAATGTATTTATGACCACTAGACTTTACACTTAAAAATGGTAAATGTGGCTGGGAGTGGTGGCT
+
ffffffffffffffffffffffffffffffffffffffffffffffffffffffffffffffffffffffffffffffffffffffffffffffffffffffffffffffffffffffffffffffffffffffffffffffffffffff
@cB01~tB01_GU182339.1_132329_132203_1_0_0_0_0:0:0_0:0:0_1b0/2
GGAGAAAAGAGGGCAGAGAAGTGGAGAGAACAATGGAAGGGAACAGAGAAAAGCACTAAAATTAGAGTCCTGAGGGAGAGACACAAGGACATAGAAAGATGGAGATGTGGGGATGAATTGCAGAGATTCCAAAGAGAACTAGAGAGACCG
+
ffffffffffffffffffffffffffffffffffffffffffffffffffffffffffffffffffffffffffffffffffffffffffffffffffffffffffffffffffffffffffffffffffffffffffffffffffffff
@cB01~tB01_GU182339.1_162727_162621_1_0_0_0_1:0:0_0:0:0_1b1/2
GGGGCCATGGAGAAGGCACAGACATGGCAGGAGAGGCTCCCAATCCCCATCAGGAACAGGGTGTGTGGTCACTGATGTCTGTCTTACTGATGAGTTGATACCACCTGCCAGAGACTCCAATTTGTTCAAAAGAGATTGATTCAGGCTGCT
+
ffffffffffffffffffffffffffffffffffffffffffffffffffffffffffffffffffffffffffffffffffffffffffffffffffffffffffffffffffffffffffffffffffffffffffffffffffffff
@cB01~tB01_GU182339.1_208019_207809_1_0_0_0_0:0:0_0:0:0_1b2/2
TCTTCCTAGGAGTCCACAGAAAACCTTCCCTCCTGGCCCACCCAGGTCGCCTGGTGAAATCAGAAGAGACAGTCATCCTGCAATGTTGGTCAGATGTCATGTTTGAACACTTCCTTCTGCACAGAGAGGGGATGTTTAACGACACTTTGC
+
ffffffffffffffffffffffffffffffffffffffffffffffffffffffffffffffffffffffffffffffffffffffffffffffffffffffffffffffffffffffffffffffffffffffffffffffffffffff
@cB01~tB01_GU182339.1_209057_208864_1_0_0_0_0:0:0_0:0:0_1b3/2
GCACTAAAATTAGACTCCTGAGGGAGAGGCACAAGGACATTGAAAGATGGAGATGTGGGGATGAATTGCAGAGATTCCAAAGAGAACTAGAGAGACCGAGAGGCAGAGCAAGACAGATGATAGATGGATAGATATAGATAGATGATAAAT
+
ffffffffffffffffffffffffffffffffffffffffffffffffffffffffffffffffffffffffffffffffffffffffffffffffffffffffffffffffffffffffffffffffffffffffffffffffffffff
@rand_0_0_0_0_1_1_0:0:0_0:0:0_1b4/2
CTCGAAATACTCCGTTATTAACTTTGGGGTTTTTTGACCGTCGACAGGTAGTATCGTGAGTTTAGGCTGGGTTAACCTTCAATTTTGGAAGGTCCGTCAGGAATGTACGTGAACGGAACATTGTTCTTCACTCAGATTGACTACAGGATG
+
ffffffffffffffffffffffffffffffffffffffffffffffffffffffffffffffffffffffffffffffffffffffffffffffffffffffffffffffffffffffffffffffffffffffffffffffffffffff
@cB01~tB01_GU182339.1_21553_21597_0_1_0_0_0:0:0_0:0:0_1b5/2
ATTTATGAATGTATGTACATATGCACGTATATATTTGCTTGCCATTTTATGTTTTTCCTCGACGTTACTTTGGAATTAATTTGCTGATGTGTAGTATTTCTGCAAGTGAAAGTTACCTATTTACTCAGCTCTTCCTTCTTTTCTAACACA
+
ffffffffffffffffffffffffffffffffffffffffffffffffffffffffffffffffffffffffffffffffffffffffffffffffffffffffffffffffffffffffffffffffffffffffffffffffffffff
@cB01~tB01_GU182339.1_90733_90567_1_0_0_0_0:0:0_0:0:0_1b6/2
TGAGACCTCCTACAAGCTAGAAGAATGATTGCCAATCTGACATCCTTCTCAGGAAAAATGCAATGTTTGTTCTGCCTGCATTCCTAACTGGAGGATAAATTCCTGGAGACTTGAGAGAGGGAAGGGAAGGGAACATCTGATGAGGGCGAG
+
ffffffffffffffffffffffffffffffffffffffffffffffffffffffffffffffffffffffffffffffffffffffffffffffffffffffffffffffffffffffffffffffffffffffffffffffffffffff
@cB01~tB01_GU182339.1_188484_188563_0_1_0_0_0:0:0_0:0:0_1b7/2
GCCTCCAGGCCCATATCCCCACCCCAAGCCCATATCTCCACTCCAGGCACATATCTCCACTCCAGGCTGATATTCCCACCCTAGGCCCATATAGCCAATCTGGGCCCACATCTGCAATCCAGGCTCAGATCTCCACCCCAGGCCCATAAC
+
ffffffffffffffffffffffffffffffffffffffffffffffffffffffffffffffffffffffffffffffffffffffffffffffffffffffffffffffffffffffffffffffffffffffffffffffffffffff
@cB01~tB01_GU182339.1_98045_97874_1_0_0_0_0:0:0_0:0:0_1b8/2
TCATGCAAGGTAGAATGAGCCTGCGTACGTCACCCTCCCATGATGTGGTCAACATGTAAACTGCATGGGCAGGGCGCCAAATAACATCCTGTGCGCTGCTGAGCTGAGCTGGGGCGCGGCCGCCTGTCTGCACCGGCAGCACCATGTCGC
+
ffffffffffffffffffffffffffffffffffffffffffffffffffffffffffffffffffffffffffffffffffffffffffffffffffffffffffffffffffffffffffffffffffffffffffffffffffffff
@cB01~tB01_GU182339.1_79030_78900_1_0_0_0_0:0:0_0:0:0_1b9/2
AATGTCTAAGGTCCCCACTGCCTGCTGGAGAGAAGACACACACCTTTGCTTAGCCCACAATTCTCTATTTCACTTGACCCCTGCCCACCTCTCCAACTGAACTGGCTTACTTCCTAGTCTACTTGAGGCTGCAATCACACTGAGGAACTC
+
ffffffffffffffffffffffffffffffffffffffffffffffffffffffffffffffffffffffffffffffffffffffffffffffffffffffffffffffffffffffffffffffffffffffffffffffffffffff
@cB01~tB01_GU182339.1_26773_26982_0_1_0_0_0:0:0_0:0:0_1ba/2
GGCTCATTCTGTGTGTGTGTTCATGTCTTTGCTTTTTGATTTCCCTGATTTCACTCCGTGTCTCTCTGTGGGCTTTTGTTCTCAGTAATCCTATAACATGTGGTGCTATTTGAATATGAGCCTCAGAATCCAGTATGGGGACTCCAGGAA
+
ffffffffffffffffffffffffffffffffffffffffffffffffffffffffffffffffffffffffffffffffffffffffffffffffffffffffffffffffffffffffffffffffffffffffffffffffffffff
@cB01~tB01_GU182339.1_42471_42305_1_0_0_0_0:0:0_0:0:0_1bb/2
ATCTATCCAGGGAGGGGGAGGCCCATGAACGTAGGTTCTCTGCAGGGCCCAAGGTCAACGGAACATTCCAGGCCGACTTTCCTCTGGGCCCTGCCACCCACGGAGGAACCTACAGATGCTTCGGCTCTTTCCGTGACTCTCCCTATGAGT
+
ffffffffffffffffffffffffffffffffffffffffffffffffffffffffffffffffffffffffffffffffffffffffffffffffffffffffffffffffffffffffffffffffffffffffffffffffffffff
@cB01~tB01_GU182339.1_56003_56183_0_1_0_0_0:0:0_0:0:0_1bc/2
CAATCTCTTTTGGATGAATTGCAATCCTTGGCAGAAGATATGAACTGATGAATAAGGCAGGCACCAGTGTCCACACACCCTGTTCCTGGTGGGGACTGGGAGCCACTCTTGCCATGCCTGTGCCTTCTCCATGGTGCCAGCTTCCATAGG
+
ffffffffffffffffffffffffffffffffffffffffffffffffffffffffffffffffffffffffffffffffffffffffffffffffffffffffffffffffffffffffffffffffffffffffffffffffffffff
@cB01~tB01_GU182339.1_174829_174996_0_1_0_0_1:0:0_0:0:0_1bd/2
TGGCTACTAAATTTAAAGGGTTCTATAAGGCTACATAAAGTGCAGCGTCATCAAGAGTGTGGACACAGAGAGCCCCTTAGCAGAAACAGTGTCTAAAATACATCCATGTACACACAATCCCTTTAGAGTTGACAAAGGCTGCTGTGTGGT
+
ffffffffffffffffffffffffffffffffffffffffffffffffffffffffffffffffffffffffffffffffffffffffffffffffffffffffffffffffffffffffffffffffffffffffffffffffffffff
@cB01~tB01_GU182339.1_748_634_1_0_0_0_1:0:0_0:0:0_1be/2
CCCAAAGGAATATAAATCATTCTATTGCAAAGATACATGCACACATGTGTTCATCGCAGCACTATTCACAATAGCAAAGACATAGAATCAACCCAAATGCCCATCAATGATAGACTGGATAAAGAAAATGTGAGACATATACACCACGGA
+
ffffffffffffffffffffffffffffffffffffffffffffffffffffffffffffffffffffffffffffffffffffffffffffffffffffffffffffffffffffffffffffffffffffffffffffffffffffff
@cB01~tB01_GU182339.1_102905_102740_1_0_0_0_1:0:0_0:0:0_1bf/2
GAACTAGAGAGACCGAGAGGCAGAGCAAGACAGATGATAGATGGTTAGATATAGATAGATGATAAATAGGTAGATGATAGATAATAGGTTAAAGATACATAGATGATGATTGATTGATTCATTAATAGATGAGACATAGAGATGATGATG
+
ffffffffffffffffffffffffffffffffffffffffffffffffffffffffffffffffffffffffffffffffffffffffffffffffffffffffffffffffffffffffffffffffffffffffffffffffffffff
@cB01~tB01_GU182339.1_121536_121682_0_1_0_0_0:0:0_0:0:0_1c0/2
TGAGCCCTGTGTTGGGCCCAGATCCCTTTCGCTGTAGGAGTATCTGGAGTTCGGAGATGGTGGAAGACAGGTGTACAATGTCAGAGCTGTGAGATGCTGAGTCAACGCCTGAATCCAAGGTTTCCACCTCCCCAGGTTTCCAAAAGCGGA
+
ffffffffffffffffffffffffffffffffffffffffffffffffffffffffffffffffffffffffffffffffffffffffffffffffffffffffffffffffffffffffffffffffffffffffffffffffffffff
@cB01~tB01_GU182339.1_181693_181517_1_0_0_0_0:0:0_0:0:0_1c1/2
CAGACACTACAACAGCGAAGGGTATCTGAGGACAGCAAAGGGCTCAGTGAAGTCTCTTCATTTCAAATTTCTGCAGCTGAGACCTCCTCCAAGCTAGACGGACGAGTACAAATCTGACATCCTTCTCAGGGATAATGTGGTGTTTTTTCT
+
ffffffffffffffffffffffffffffffffffffffffffffffffffffffffffffffffffffffffffffffffffffffffffffffffffffffffffffffffffffffffffffffffffffffffffffffffffffff
@cB01~tB01_GU182339.1_206532_206677_0_1_0_0_0:0:0_0:0:0_1c2/2
CTTTTCCAGCCTCTATAGGCCACCTGCATTCATGGCTCCTGGACTTCCTCCACCTTCAAAGCTGATGGAGACTCCCATTATGCTGCTGTAATCCCCACTCCCCTCTTCCTCCTCCTTTCCTGTGGACCCCTGTGACTACACTGAGCCCAT
+
ffffffffffffffffffffffffffffffffffffffffffffffffffffffffffffffffffffffffffffffffffffffffffffffffffffffffffffffffffffffffffffffffffffffffffffffffffffff
@cB01~tB01_GU182339.1_75152_75377_0_1_0_0_0:0:0_0:0:0_1c3/2
TTCCTTCTTACTGCAAGGCTCTTGCTCTGCTGACTCAGCCAAGGTCGCATCATGACCAACAGGGGCTCATTCCTTGGCAAGTGGAACTTCTCTAAATCACCTTTCCCTCATCAGATGTTCCCTTCCCCTCCCTCTCTCAAGTCCCCTCGA
+
ffffffffffffffffffffffffffffffffffffffffffffffffffffffffffffffffffffffffffffffffffffffffffffffffffffffffffffffffffffffffffffffffffffffffffffffffffffff
@cB01~tB01_GU182339.1_100312_100468_0_1_0_0_1:0:0_0:0:0_1c4/2
CTGGAGAATCATTTCCTTGACTTTTCCAGCCTCTACAGGCCACCTGCATTCATGGCTCCTGGACTTCCTCCACCTTCAAAGCTGGTGGAGTCTCCCATTGCGCTGCTCTAATCCCCACTCCCCTCTTCCTCCTCCTTTCATGTGGACCCT
+
ffffffffffffffffffffffffffffffffffffffffffffffffffffffffffffffffffffffffffffffffffffffffffffffffffffffffffffffffffffffffffffffffffffffffffffffffffffff
@cB01~tB01_GU182339.1_124264_124387_0_1_0_0_0:0:0_0:0:0_1c5/2
TCCAAGGAGTGTTAATGTTTACCTCCCCATGGTCTATCTGAATCTCCACAGGTGATTGGAAGTAGGGGTGAGGTGGGGGATTTGGGTGAGTGGGCAAGTTTTTTTTGTGATGACCAGAGCACTTTCTCTATTCCAGGATCTGTGCTGGAG
+
ffffffffffffffffffffffffffffffffffffffffffffffffffffffffffffffffffffffffffffffffffffffffffffffffffffffffffffffffffffffffffffffffffffffffffffffffffffff
@cB01~tB01_GU182339.1_104050_104200_0_1_0_0_0:0:0_0:0:0_1c6/2
AAACCCCCTCTCTACTAAAAATACAAAAAGTAGCCTGGCATGGTGGTGCGCGCCTGTAGCACCAGCTACTCAGGTGGCTGAGGCAAGAGAATCGCTTGAACCCAGGAGGCGGAAGTTGCAGTGAGCTGAGATTGTGCCAATGCACTCCAG
+
ffffffffffffffffffffffffffffffffffffffffffffffffffffffffffffffffffffffffffffffffffffffffffffffffffffffffffffffffffffffffffffffffffffffffffffffffffffff
@cB01~tB01_GU182339.1_30141_29974_1_0_0_0_0:0:0_1:0:0_1c7/2
CACACGACACTTCCACTCACTCACTCGTTCAGCCAATGCCCCATGCGCTGGCTGTGCAGTGTGGAATCTTTTCCTATTGTTGCCATAACAAATTTCCACAAGCTTCGTGGATGAAAACATGTTTTTCTTAATTATCTCACAGTGCTGTAA
+
ffffffffffffffffffffffffffffffffffffffffffffffffffffffffffffffffffffffffffffffffffffffffffffffffffffffffffffffffffffffffffffffffffffffffffffffffffffff
@cB01~tB01_GU182339.1_211503_211395_1_0_0_0_0:0:0_0:0:0_1c8/2
ACAGGCATGATCCACCGCACCCAACCTCTTTTTAGTTCTTTAAAGGACTTCCATACTTTTCTCCGTAATGGCTGTACTAATTTACACTCCTCCCAACAGGGTACCAGGGTTCTCCTTTCTCTACCACCTTGCCAGCATTTCTTTTGCCTG
+
ffffffffffffffffffffffffffffffffffffffffffffffffffffffffffffffffffffffffffffffffffffffffffffffffffffffffffffffffffffffffffffffffffffffffffffffffffffff
@cB01~tB01_GU182339.1_86344_86115_1_0_0_0_0:0:0_0:0:0_1c9/2
CCTGAGGGAGAGGCACAAGGACATAGAAAGATGGAGATGTGGGGATGAATTGCAGAGATTCCAAAGAGAACTAGAGAGACCGAGAGGCAGAGCAAGACAGATGATAGATGGATAGATATAGATAGATGATAAATAGGTAGATGATAGATA
+
ffffffffffffffffffffffffffffffffffffffffffffffffffffffffffffffffffffffffffffffffffffffffffffffffffffffffffffffffffffffffffffffffffffffffffffffffffffff
@cB01~tB01_GU182339.1_12807_13017_0_1_0_0_1:0:0_1:0:0_1ca/2
TTTTAGTAGAGACAGGGTTTCACCATGTTGGCCAGACTGGTCTCGAACTCCTGACCTCAGGTGATCCTCCTGCCTCGGCCTCCCAAAGTGTTGGGATTACAGGCATGAGCCACCACACCCGGCCTATTTTTTTCTTTTCCCTCCATTGTG
+
ffffffffffffffffffffffffffffffffffffffffffffffffffffffffffffffffffffffffffffffffffffffffffffffffffffffffffffffffffffffffffffffffffffffffffffffffffffff
@cB01~tB01_GU182339.1_179638_179506_1_0_0_0_0:0:0_0:0:0_1cb/2
CCACACAGAGATGTCATCACCAGCAACCCCTACACCCTTTTCTTTCCGTTTGAAAAAACATTTATTGAGGTTAAATGTAACTATATAATTTGCCACCTTTACCATTTTTAAAAGTAAAATCTAGTGGTCATAAATTCCTTTATATGCAGG
+
ffffffffffffffffffffffffffffffffffffffffffffffffffffffffffffffffffffffffffffffffffffffffffffffffffffffffffffffffffffffffffffffffffffffffffffffffffffff
@cB01~tB01_GU182339.1_34588_34736_0_1_0_0_0:0:0_0:0:0_1cc/2
AGGAGTGTGTTTTCTCTCCAGCAGGCAGTGGGGACCTTAGACATTTGTAAGCAAGAGAGAGGCATGTTCAGATTCGTGGTGTGAGGAAGAGCGATGCCCTAAGATGCAGACTCACGCCTTCAGATTCCAGCTGCTGGTACATGGGAGCTG
+
ffffffffffffffffffffffffffffffffffffffffffffffffffffffffffffffffffffffffffffffffffffffffffffffffffffffffffffffffffffffffffffffffffffffffffffffffffffff
@cB01~tB01_GU182339.1_103728_103910_0_1_0_0_0:0:0_0:0:0_1cd/2
GGTGGGAGGCCAGGATGGGCTTCTGGGAAATGGGTAATGTTGAGGGGCTGAGGGAACCTCTGATCTTCCCAAACTGAGCCCAGTCTCCCTCCTCTGGGTCTCTCCTGACCGCTTTCTCCATCTGCCTGGGTGCCTGGAGTCCTGGCCGCA
+
ffffffffffffffffffffffffffffffffffffffffffffffffffffffffffffffffffffffffffffffffffffffffffffffffffffffffffffffffffffffffffffffffffffffffffffffffffffff
@cB01~tB01_GU182339.1_11060_10887_1_0_0_0_1:0:0_0:0:0_1ce/2
AATATATAATGTATTATATATTTATATATACACACACTATTATATATCTTATATATTATGTATTATATATTTATATATACATACTATTATATATCTTATAATATATTATGTATTATATATTTATATATACACACTATTATATATCTTATT
+
ffffffffffffffffffffffffffffffffffffffffffffffffffffffffffffffffffffffffffffffffffffffffffffffffffffffffffffffffffffffffffffffffffffffffffffffffffffff
@cB01~tB01_GU182339.1_185658_185812_0_1_0_0_0:0:0_0:0:0_1cf/2
TATAGTTGGTTCAATAAACACCTGTAAACCCCACAGATACGGAGGAGCGACTGTATATATATATATAGCATGAAAGATGATGTGTTGATATGTGTCCCCATGGAGATGAGACTAACAAGGCCTATGACTCTACAAATGTTTCATCGTGGA
+
ffffffffffffffffffffffffffffffffffffffffffffffffffffffffffffffffffffffffffffffffffffffffffffffffffffffffffffffffffffffffffffffffffffffffffffffffffffff
@cB01~tB01_GU182339.1_88989_89077_0_1_0_0_0:0:0_1:0:0_1d0/2
TGATTTAATTGAAAAAGGAGCAAAAGACATGTAATTTCCCCACATATGAAAAAGTGCTCAGTATCACTCATCATCAGAGAAATGCAAATTAAAATCAAAGTGAGTTTTCATCTCACCCCATTAAAATGGCTTTTAGGCCGGGTGAGGTGG
+
ffffffffffffffffffffffffffffffffffffffffffffffffffffffffffffffffffffffffffffffffffffffffffffffffffffffffffffffffffffffffffffffffffffffffffffffffffffff
@cB01~tB01_GU182339.1_52103_52252_0_1_0_0_0:0:0_0:0:0_1d1/2
TTTTATCTTGTTGTTGTAAATTTTTTATGCTTTATTTTTAAGATTGACAAATAAAAATTATATACCATGGTCCTTCACTATACCTGGGTGATTGGTTCCAGGATCCCCATTCAGATACCAAAATCTGCAGATGCTCAAGCCCCTTGCATG
+
ffffffffffffffffffffffffffffffffffffffffffffffffffffffffffffffffffffffffffffffffffffffffffffffffffffffffffffffffffffffffffffffffffffffffffffffffffffff
@cB01~tB01_GU182339.1_28154_28273_0_1_0_0_1:0:0_0:0:0_1d2/2
CCATGCTGTGTGTTCTGTCTCGGCATCTGTCCATGCTTCTCTCCATCATCAGCAGGAAGCTCCTCAGCTATGGCTCTAGGATCACAAGACATGGGACAGGCATGGTGTTTTCTCACCTGTGACAGAAACGGGCAGTGGGTCACTCGGGTC
+
ffffffffffffffffffffffffffffffffffffffffffffffffffffffffffffffffffffffffffffffffffffffffffffffffffffffffffffffffffffffffffffffffffffffffffffffffffffff
@cB01~tB01_GU182339.1_28836_28647_1_0_0_0_0:0:0_1:0:0_1d3/2
CCCACAGAGAGATGTCATCACCAGCAACGCCTACACCCTTTTCTTTTTGTTTGAAGAAATATTTATTGAGGTGAAATATACCAATGTAATTTACCACCTTTACCATTTTTAAGTGTGAAGTCTACTGTTCATAAATACATTTATAGGCTG
+
ffffffffffffffffffffffffffffffffffffffffffffffffffffffffffffffffffffffffffffffffffffffffffffffffffffffffffffffffffffffffffffffffffffffffffffffffffffff
@cB01~tB01_GU182339.1_207653_207437_1_0_0_0_0:0:0_0:0:0_1d4/2
CTGCCAAGGATTCCAATTCGTCCAAAAGAGATTGAACCAGGCTGCTAAGAGCCTGGATGTGCAGCCTATCCTGGTTCCTCTTCCACCCCCACACAGACAGCAGGAAAGACATTAGTTCGAAATAGATACAACAGCCCAAGAGATGAGGCT
+
ffffffffffffffffffffffffffffffffffffffffffffffffffffffffffffffffffffffffffffffffffffffffffffffffffffffffffffffffffffffffffffffffffffffffffffffffffffff
@cB01~tB01_GU182339.1_124481_124275_1_0_0_0_0:0:0_0:0:0_1d5/2
TTACTTCTTTGATCCTTTATCTTATCCATTAGGCAATGAGCCTAAAACCTCTTCCCTATTTGGCTTTCTGTGAGCATGAGATCACATAGAAAATGTGAAAGCCCGCTGAATCCTCCAGCACAGATCCTGGAATAGAGAAAGTGCTCTGGT
+
ffffffffffffffffffffffffffffffffffffffffffffffffffffffffffffffffffffffffffffffffffffffffffffffffffffffffffffffffffffffffffffffffffffffffffffffffffffff
@cB01~tB01_GU182339.1_94258_94108_1_0_0_0_0:0:0_0:0:0_1d6/2
TTTCTTGTGACGGCCTCAGGCTGCTCCCACTCTGGCAGAAGGGAAGGAGGGTCTGTCTGTGCAGAGACCGCAGAGATCACACGGCAAGAGAGAGAGTAAGGGGGAGGGGGAGCGATGGAGCTTCCAAGCTCTTTTGAACAACCAGCTCTC
+
ffffffffffffffffffffffffffffffffffffffffffffffffffffffffffffffffffffffffffffffffffffffffffffffffffffffffffffffffffffffffffffffffffffffffffffffffffffff
@cB01~tB01_GU182339.1_226120_225903_1_0_0_0_1:0:0_0:0:0_1d7/2
ACGGTTCAGGCAGGAGAGAACGTGACCTTGTCCTGTAGCTCCTGGAGCTCCTATGACATCTACCATCTGTCCAGGGAAGGGGAGGCCCATGAACGTAGGCTCCGTGCAGTGCCCAAGGTCAACAGAACATTCCAGGCAGACTTTCCTCTG
+
ffffffffffffffffffffffffffffffffffffffffffffffffffffffffffffffffffffffffffffffffffffffffffffffffffffffffffffffffffffffffffffffffffffffffffffffffffffff
@cB01~tB01_GU182339.1_60589_60746_0_1_0_0_0:0:0_0:0:0_1d8/2
ACGCAAATTAAAATCAAAGTGAGTTTTCATCTCACCCCATTAAAATGGCTTTTAGGCCGGGCGTGGTGGCTCACGTCTGTCATCCTAGATCTTTGAGAGCCTGAGGTGGGTGAATCTCATAAGGTCGGGAGTTTGAGACCAGTCTGACCC
+
ffffffffffffffffffffffffffffffffffffffffffffffffffffffffffffffffffffffffffffffffffffffffffffffffffffffffffffffffffffffffffffffffffffffffffffffffffffff
@cB01~tB01_GU182339.1_44846_44997_0_1_0_0_0:0:0_0:0:0_1d9/2
GTGGAGACGATGTTTCATCACGTCGTCCAGACTGATCTTGAACTCCTGGCCTCAGGTAATCCACCCGCCTCGGCCTCCCAAAGTGCTGAAATTGCAGGTGTCAGCCACCAAGCCCAGCCCATCCAATGGACTTTGACAAAGGTGCCAAGA
+
ffffffffffffffffffffffffffffffffffffffffffffffffffffffffffffffffffffffffffffffffffffffffffffffffffffffffffffffffffffffffffffffffffffffffffffffffffffff
@cB01~tB01_GU182339.1_68248_68092_1_0_0_0_0:0:0_0:0:0_1da/2
ACACATATCAACACATCATCTTTCATAATATAAATATACGGTCACTCCTCCATATCTGCGGGGTTTACAGGTGTTTATTGAACCAAGTATAAATCAAAAATATTGAGAGAAAGTATCCACAGAGTTTCAAAAAGCATAACTATGTTGAAT
+
ffffffffffffffffffffffffffffffffffffffffffffffffffffffffffffffffffffffffffffffffffffffffffffffffffffffffffffffffffffffffffffffffffffffffffffffffffffff
@cB01~tB01_GU182339.1_44855_44996_0_1_0_0_0:0:0_0:0:0_1db/2
TGGAGACGATGTTTCATCACGTCGTCCAGACTGATCTTGAACTCCTGGCCTCAGGTAATCCACCCGCCTCGGCCTCCCAAAGTGCTGAAATTGCAGGTGTCAGCCACCAAGCCCAGCCCATCCAATGGACTTTGACAAAGGTGCCAAGAA
+
ffffffffffffffffffffffffffffffffffffffffffffffffffffffffffffffffffffffffffffffffffffffffffffffffffffffffffffffffffffffffffffffffffffffffffffffffffffff
@cB01~tB01_GU182339.1_94277_94388_0_1_0_0_0:0:0_1:0:0_1dc/2
ATACAACGTCTCTTTAGGACAAGCACCCAAATGGTGGGAGACCTAGCTTTCCCCTGCTTTCTCAGTTATAGCTCTCATAGTAACCATAGAACGTGCTGAGGATACAACTACTTTAGTTGAGATGTCTGACCCCGTCAAACCTCACATGGA
+
ffffffffffffffffffffffffffffffffffffffffffffffffffffffffffffffffffffffffffffffffffffffffffffffffffffffffffffffffffffffffffffffffffffffffffffffffffffff
@cB01~tB01_GU182339.1_60218_60354_0_1_0_0_0:0:0_0:0:0_1dd/2
TCCTGCCAAAGTGGTAGAGAAAGGAGAACCCTAATACCCTGTTGGTAGGAGTGTAAATTAGTACAGCCTTTACGGAGAAAAGTGTGGAAGTCCTTTAAAGAACTAAAAAGAGGTTGGGTGAGGTGGATCATGCCTGTAATCCCGGCACTT
+
ffffffffffffffffffffffffffffffffffffffffffffffffffffffffffffffffffffffffffffffffffffffffffffffffffffffffffffffffffffffffffffffffffffffffffffffffffffff
@cB01~tB01_GU182339.1_152158_152313_0_1_0_0_1:0:0_0:0:0_1de/2
CCACGAAGCTTGTGGAAATTTGTTATGGCAACATAGGAAAAGGTTCCACACTGCACAGTCTGAGCATGGGGCAGTGGCTGAACGAGTAAGTGGAAGTGTCATGTGCACGGATGAACTACGTTCTCTCTTACCGCAAAGCTCTTGTTCCAC
+
ffffffffffffffffffffffffffffffffffffffffffffffffffffffffffffffffffffffffffffffffffffffffffffffffffffffffffffffffffffffffffffffffffffffffffffffffffffff
@cB01~tB01_GU182339.1_222819_222944_0_1_0_0_0:0:0_0:0:0_1df/2
GACCCCTTCCACTTCTGGGGACAGAAATTGGATCCAGTTCTCCCTGTGCTGAAATCAAGGCATCTGCAGGGCTGCGTTCCCTCTGGAGACTCAGCGAATCAGTTCTCTTGACTTCTCCAGCCCTTAGAGGCCACCTGCATTCTGTGACTA
+
ffffffffffffffffffffffffffffffffffffffffffffffffffffffffffffffffffffffffffffffffffffffffffffffffffffffffffffffffffffffffffffffffffffffffffffffffffffff
@cB01~tB01_GU182339.1_217081_216855_1_0_0_0_0:0:0_0:0:0_1e0/2
GGCTGTACTGGAAGCATGGCACCAGAATCTATTTCTCGTGATGGCCTCAGGCTGCTCCCACTCTGGCAGAAGGGAAGGAGGGTCTGTCTGTGCAGAGACCGCAGAGATCACACGGCAAGAGAGAGAGTAAGGGGGAGAGGGAGCGATGGA
+
ffffffffffffffffffffffffffffffffffffffffffffffffffffffffffffffffffffffffffffffffffffffffffffffffffffffffffffffffffffffffffffffffffffffffffffffffffffff
@cB01~tB01_GU182339.1_34781_34610_1_0_0_0_0:0:0_1:0:0_1e1/2
GCGTGTAACACGAAACTTCCAAATGCTGAGCGCAGATCCAAAGTTGTCTTCTGTCCACCAGCACCACAGTCAGGCCTTGATGGGATCTTCTAGGGAGACAATAGCCCTGTCTCAAAACCGGGTTGCCAGCTCCCATGTACCAGCAGCTGG
+
ffffffffffffffffffffffffffffffffffffffffffffffffffffffffffffffffffffffffffffffffffffffffffffffffffffffffffffffffffffffffffffffffffffffffffffffffffffff
@cB01~tB01_GU182339.1_167724_167554_1_0_0_0_0:0:0_1:0:0_1e2/2
TTTTGAAGGTTTTAAACAAAATGTCTTTCGTCAGACAAATGTATTCCCCATTATTTTCTTCTACATGTTTCATAGGTTCAGGCCTTAGACTCATGTTTTTAATCCATTTTCATTTGATTTTTGTTTATGGTGACAGGTATAGATGCAGTT
+
ffffffffffffffffffffffffffffffffffffffffffffffffffffffffffffffffffffffffffffffffffffffffffffffffffffffffffffffffffffffffffffffffffffffffffffffffffffff
@cB01~tB01_GU182339.1_108837_109104_0_1_0_0_0:0:0_2:0:0_1e3/2
CCCTTCAGACCTCACATTGAAATTTCACCCCCATTGTGGGAGGTTGGGCCTCTTGAGAGGTGTTTGGGTCATGGAGGTGGATCCATCATGAACAGATCAATGCTGTCCCAAGGAGACGGGGTTAGCAAGTTCCCCCTCTATTAGTTCGTG
+
ffffffffffffffffffffffffffffffffffffffffffffffffffffffffffffffffffffffffffffffffffffffffffffffffffffffffffffffffffffffffffffffffffffffffffffffffffffff
@cB01~tB01_GU182339.1_180976_180787_1_0_0_0_0:0:0_0:0:0_1e4/2
AATGTCCTGGAGCATTTCCCCACTCTTTCCTTTTAGACGCTTAATGGTTTCAGGCCTTAAGTGTTTCTTCCATTTTCATTTGATTTCTGTGTATGGTGAGAGGTAGAGGTGCAGTTTCATCAACTGCATGTAGATACCAGTTTTCCCTGC
+
ffffffffffffffffffffffffffffffffffffffffffffffffffffffffffffffffffffffffffffffffffffffffffffffffffffffffffffffffffffffffffffffffffffffffffffffffffffff
@cB01~tB01_GU182339.1_131262_131384_0_1_0_0_0:0:0_0:0:0_1e5/2
ACAATGAGAATAATGTCCAGACACTCTCACCTGTAATCACGATGTCCAGAGGGTCACTGGGAGCTGACAACTGATAGGGGGAATGAGGAACAGAACCGTAGCATCTGTAGGTCCCTGCAAGGTCTTGCGTCATGCGACCGATGGAGAAGT
+
ffffffffffffffffffffffffffffffffffffffffffffffffffffffffffffffffffffffffffffffffffffffffffffffffffffffffffffffffffffffffffffffffffffffffffffffffffffff
@cB01~tB01_GU182339.1_7383_7183_1_0_0_0_0:0:0_0:0:0_1e6/2
ACAGGAAGGGAAGCAGCCACACCTCTGTGTTCCAAATCCCCCACAGGAAACTCTTCTCCATGGCTGAGTCTGGGCCAGAAAGCCCAAGCACTTGCAGGTGAGTCTCTGCTAACCTCCCATGCCTGACCTCACACTCAGCACCTGGACTCT
+
ffffffffffffffffffffffffffffffffffffffffffffffffffffffffffffffffffffffffffffffffffffffffffffffffffffffffffffffffffffffffffffffffffffffffffffffffffffff
@cB01~tB01_GU182339.1_496_265_1_0_0_0_0:0:0_1:0:0_1e7/2
CCCTCCTTATCAGATACTATCTGTGTAGTTTCTCCTGAAATATCACCACCTGGAATCAACACACTGGCATTTGAAGTCACGACCCAATGGTATGCTAATTCTGAAAAAGACATTTTTTGAAATGCTATGATTAGTGGCATTTACCAATTT
+
ffffffffffffffffffffffffffffffffffffffffffffffffffffffffffffffffffffffffffffffffffffffffffffffffffffffffffffffffffffffffffffffffffffffffffffffffffffff
@cB01~tB01_GU182339.1_144221_144322_0_1_0_0_0:0:0_0:0:0_1e8/2
AACATCTCTTCAATCTCTCTCCATCCCAGGTTCTTTCGACGACCATTTTACTGTTCCTCTAGGTTCCACTTCTTACACTCCACACATGAGATCATGTGGCATTTGTCTTTCTGTGCCTGGATTGTTTCCCTTAACATAATGTCCTCTAAG
+
ffffffffffffffffffffffffffffffffffffffffffffffffffffffffffffffffffffffffffffffffffffffffffffffffffffffffffffffffffffffffffffffffffffffffffffffffffffff
@cB01~tB01_GU182339.1_31827_31696_1_0_0_0_0:0:0_0:0:0_1e9/2
CAATACCTGGCAGAGGAGCGATAGACACATGAGGGGTGGTGCAAATGAAGGGACCTAGTATAATATAATATACAAGACTGTGGATGGGGGCTCACACCTGTAACCCAACACTTTGGGAGGCCAAGGCGGGTAGATCACTTAAGGGTAGGA
+
ffffffffffffffffffffffffffffffffffffffffffffffffffffffffffffffffffffffffffffffffffffffffffffffffffffffffffffffffffffffffffffffffffffffffffffffffffffff
@cB01~tB01_GU182339.1_42604_42480_1_0_0_0_0:0:0_0:0:0_1ea/2
TGTTTCTGTCACAGGTGAGGAAACCCCATATCTGTCTCATGTCCTATGATCCTAGAGCCTTAGCTGAGGAGCTTCCTGCTGATGATGGAGAGAAGCATGGACAGATGCAGAGAGAAGACGAAGCTTGGGTGTGAGGGAGGGATCAGGGCA
+
ffffffffffffffffffffffffffffffffffffffffffffffffffffffffffffffffffffffffffffffffffffffffffffffffffffffffffffffffffffffffffffffffffffffffffffffffffffff
@cB01~tB01_GU182339.1_202246_202389_0_1_0_0_0:0:0_0:0:0_1eb/2
CCTTGGAACTTCCTATGTGCTGCATCTTTGGATGGAAATTGGAGTCTCAGAGACAAGTCAGGGTCCACCCTGTTCCAGAAGCTCAGAGTCCAGGGGTGAGAACCCAGTGGAGAACAGATGGGGTTATGTGGACATGGTAATGATAACACC
+
ffffffffffffffffffffffffffffffffffffffffffffffffffffffffffffffffffffffffffffffffffffffffffffffffffffffffffffffffffffffffffffffffffffffffffffffffffffff
@cB01~tB01_GU182339.1_17420_17300_1_0_0_0_0:0:0_0:0:0_1ec/2
AGTTAATTCACATGATCAAGTAAGCTTTATTTTTGGGATGCAAGGTTGGTTCAACCTACAAAGTCAACGAATGTGATTCACCTCATAAACATAATTAAAAACAAAAACTATATGATCATCTCAATAGATGCAAAAAAAGCTTTCTGTAAA
+
ffffffffffffffffffffffffffffffffffffffffffffffffffffffffffffffffffffffffffffffffffffffffffffffffffffffffffffffffffffffffffffffffffffffffffffffffffffff
@rand_0_0_0_0_1_1_0:0:0_0:0:0_1ed/2
GCTCTTGAGGGTGTAGCAACCCATCACTCTTCTGTTGCCCGGGCAAGCAAGTAAGGAGATTTGTATCACCATTTAGAATAGACCTACACTCTAAAATATAAACCTTCGCCGAAACGTTTCATCCGAAACATCAGCCGCTCGCAATCCTTT
+
ffffffffffffffffffffffffffffffffffffffffffffffffffffffffffffffffffffffffffffffffffffffffffffffffffffffffffffffffffffffffffffffffffffffffffffffffffffff
@cB01~tB01_GU182339.1_83672_83531_1_0_0_0_0:0:0_0:0:0_1ee/2
CCTATAGATGCCGGGGTTCACACCCACACTCCCCCAGTGGGTGGTCGGCACCCAGCAACCCCCTGCTGATCATGGTCACAGGTCAGAGGGCTCCTGTCTGGGATTCTCCTTGTCCCACCTCCTGAATCCCAGAGCTTCCGGTAGGCATGT
+
ffffffffffffffffffffffffffffffffffffffffffffffffffffffffffffffffffffffffffffffffffffffffffffffffffffffffffffffffffffffffffffffffffffffffffffffffffffff
@cB01~tB01_GU182339.1_161489_161602_0_1_0_0_0:0:0_0:0:0_1ef/2
CACCCATTTGCCCTGTATTCAATCTCCCTTGACCCCAAATACAGCCAGGGCCTGGGTGATGGGACCCTGACGGACAGCCCCACCAGAAGCTCTGGGATTCAGGAGGTGGGACAGTGAGAAGCCCAGACGGAAAGCCTCTGACCTGTGACC
+
ffffffffffffffffffffffffffffffffffffffffffffffffffffffffffffffffffffffffffffffffffffffffffffffffffffffffffffffffffffffffffffffffffffffffffffffffffffff
@cB01~tB01_GU182339.1_96667_96798_0_1_0_0_0:0:0_0:0:0_1f0/2
CACAGAGAGCCGTTTAGCAGAGACAGTGTCTAAAATACACATCCGTGTACACACAGTCCCTTTTTAGTTGACAAAGCTGCCGTGTGGTTTAAGGTGGCATAGAATGTCTTCTCAATAAATAATATTAAACCAAAGGGTTACACATAGGAA
+
ffffffffffffffffffffffffffffffffffffffffffffffffffffffffffffffffffffffffffffffffffffffffffffffffffffffffffffffffffffffffffffffffffffffffffffffffffffff
@cB01~tB01_GU182339.1_228981_229076_0_1_0_0_0:0:0_0:0:0_1f1/2
TATCTAATGTTGGACCCTGGGAGTCTTGGGATCCTTTTCTCCATAATTTTTGTGTGCGATGCCCACTGTCTTGAGACTTGAAGGTATAAAGAGAAAACAGGAGCATCACACTACCTGACTTAGAAATATGTTACAGAGCTGTAGTAAGCA
+
ffffffffffffffffffffffffffffffffffffffffffffffffffffffffffffffffffffffffffffffffffffffffffffffffffffffffffffffffffffffffffffffffffffffffffffffffffffff
@cB01~tB01_GU182339.1_191267_191099_1_0_0_0_0:0:0_0:0:0_1f2/2
TCAAAATAGATACAACAGCCGAAGAGATGAGGCTGAGCCCAGCGGCAAGGCAATCAGAGGTTACTAGAGACAGAGGGACAGAGAAGAGGGAGGGAGACAGATGGAAGGACCTGCACCAGGAGTTATGGGCACAGAAAAGAACATGAAGAC
+
ffffffffffffffffffffffffffffffffffffffffffffffffffffffffffffffffffffffffffffffffffffffffffffffffffffffffffffffffffffffffffffffffffffffffffffffffffffff
@cB01~tB01_GU182339.1_116002_116141_0_1_0_0_0:0:0_0:0:0_1f3/2
ATCCCATCCATGGCACCTGGATTGAGTGAGGCTTCCCCTTCCTGGTGTCTTATCTCTCTCCTTCCTCTCTGTGTCTTCATGTTCTTTTCTGTGCCCATAACTCCTGGTGCAGGTCCTTCCATCTGTCTCCCTCACTCTTCTCTGTCCCTC
+
ffffffffffffffffffffffffffffffffffffffffffffffffffffffffffffffffffffffffffffffffffffffffffffffffffffffffffffffffffffffffffffffffffffffffffffffffffffff
@cB01~tB01_GU182339.1_151445_151628_0_1_0_0_0:0:0_0:0:0_1f4/2
TCTTTGAGGTTGGTTCATGGCCAACATTCTATTATCTAATGTTGGGCCCTGGGAGTCCTGGCATCCCATTCTCCATAATCATTGTAGGTGACACCAACTATCTTGAGACTTCAAGGTATAAGGAGAAAACAGGAGCATCACACTACCTGA
+
ffffffffffffffffffffffffffffffffffffffffffffffffffffffffffffffffffffffffffffffffffffffffffffffffffffffffffffffffffffffffffffffffffffffffffffffffffffff
@cB01~tB01_GU182339.1_43725_43612_1_0_0_0_0:0:0_2:0:0_1f5/2
TGATTTACTTTCCTTTGGATATAAACCCAGTAGTGAAATTGCTGGATACTATGAAAGTTCTCTTTTTAGTTTTTCGTTTGTTGTTTTGTTTTTGTTTTTGAGACAGTTTCCATCTGTGCCCAGGCTGGAGTACAAGTGATGTCATCTTGA
+
ffffffffffffffffffffffffffffffffffffffffffffffffffffffffffffffffffffffffffffffffffffffffffffffffffffffffffffffffffffffffffffffffffffffffffffffffffffff
@cB01~tB01_GU182339.1_40120_40298_0_1_0_0_1:0:0_0:0:0_1f6/2
TGACTGTCTCTTCTGATTTCACCAGGGGACCTGGGTGGGCCAGGAGGGAAGGTTTTCTGTGGACTCCTAAGAAGAGAGGTTGTGAGTTTAGAAGGTGTCTCTCTTTATCATCCCATCCATGGCACCTAGAATGAGTGAGGCTTCCCCTTG
+
ffffffffffffffffffffffffffffffffffffffffffffffffffffffffffffffffffffffffffffffffffffffffffffffffffffffffffffffffffffffffffffffffffffffffffffffffffffff
@cB01~tB01_GU182339.1_2209_2305_0_1_0_0_0:0:0_0:0:0_1f7/2
TGGAACTAGAAGGTTATGGGTGTCACCATTTCCCAACAGCATGTCTGAAAGTGCCAGAATCTTCAAAGAGTCTGCAACATGTTTGTAGGATCTTTATAGGGTCTGATATTGCAGGGACCAACCAAGGTGCCCTCACACCCCAAGACGCTG
+
ffffffffffffffffffffffffffffffffffffffffffffffffffffffffffffffffffffffffffffffffffffffffffffffffffffffffffffffffffffffffffffffffffffffffffffffffffffff
@cB01~tB01_GU182339.1_192624_192525_1_0_0_0_0:0:0_0:0:0_1f8/2
AAGACAGATGATAGATGGATAGATATAGATAGATGATAAATAGGTAGATGATAGATACTAGGTTATAGATACATAGATGATGATTGATTGATTCATTAATAGATGAGACGTAGAGATGATGATGAAGACAGATAGATAATACATAGAGAT
+
ffffffffffffffffffffffffffffffffffffffffffffffffffffffffffffffffffffffffffffffffffffffffffffffffffffffffffffffffffffffffffffffffffffffffffffffffffffff
@cB01~tB01_GU182339.1_106455_106364_1_0_0_0_0:0:0_0:0:0_1f9/2
GTCTCCACTAAAAATATAAAAATTAGCTGAGCATGGTGGTCAGCACCTGTAATACCACTACTCAGGAGTTTGAGGCCAGAGAAGTGATTGAACCCAGGAGGCTGTGGTGGCAGTGAACCGAGATTGCACCTCTGCACTCCAGCCTGGGTG
+
ffffffffffffffffffffffffffffffffffffffffffffffffffffffffffffffffffffffffffffffffffffffffffffffffffffffffffffffffffffffffffffffffffffffffffffffffffffff
@cB01~tB01_GU182339.1_63375_63279_1_0_0_0_0:0:0_0:0:0_1fa/2
AAATGAATGCACAAGTGGATCTATAAATGAATGATCCATTGGGAAGCATCTGTGCATGAAATCTATTTTTTGTTTGTTCTTTTGTTTATTGAGACAGAGTTGCCCTCTGTCTTCCAGGCTACAGTGCAGTGTCACGATCTTGGCTCACTG
+
ffffffffffffffffffffffffffffffffffffffffffffffffffffffffffffffffffffffffffffffffffffffffffffffffffffffffffffffffffffffffffffffffffffffffffffffffffffff
@cB01~tB01_GU182339.1_3803_3661_1_0_0_0_0:0:0_0:0:0_1fb/2
GGGACCAACCCTCCACAGAGAATGGTCCTACTTCAGTGGGGTGAGGGAAACTCTCACTCATCCATTTGCTGTCCTGTTACCTCGGAACCATAAGAGAACTTGTTAGTCACACACAGAATCTACCCCTGAATGTGGTGTGCAAAGTGGGGC
+
ffffffffffffffffffffffffffffffffffffffffffffffffffffffffffffffffffffffffffffffffffffffffffffffffffffffffffffffffffffffffffffffffffffffffffffffffffffff
@cB01~tB01_GU182339.1_232654_232821_0_1_0_0_0:0:0_0:0:0_1fc/2
GAACGTCTCAGAACAGCCTGTGCTGTCTTCCTGTTCTTCCTGGAGGAGGACGTCATGCAGTGCTTTAGCTGAGTGCTTCCTGTGGCTTCAGGGTACGAAACCCAGGCTGGGCTATTTTCTGGCTTCCCCCAGATACACTGCAAATGAGGT
+
ffffffffffffffffffffffffffffffffffffffffffffffffffffffffffffffffffffffffffffffffffffffffffffffffffffffffffffffffffffffffffffffffffffffffffffffffffffff
@cB01~tB01_GU182339.1_171396_171583_0_1_0_0_0:0:0_0:0:0_1fd/2
TGATACACAGCGAATGTGCTTTAGGATTTCTACATCCACGGCATTCTTGAGTTAAACAACTTGCATTCTCCAAGAAAAGGAAACAAAAGTGAAATCAAGATCAAAAATGCGAAGTAGAATTCTCTTATGTCAAACAGCCAGAAAATAGTG
+
ffffffffffffffffffffffffffffffffffffffffffffffffffffffffffffffffffffffffffffffffffffffffffffffffffffffffffffffffffffffffffffffffffffffffffffffffffffff
@cB01~tB01_GU182339.1_5609_5463_1_0_0_0_1:0:0_1:0:0_1fe/2
ACCCAGCTAGTTTTTGTATTTTTAGTAGAGACGAGGTTTCACCATGTTGGCCAGACTGGTCTTGAACTCCTGCCCTCAGGTAATCCACCCGCCTGTGGCCCCCCAAAGTGCTGGGATTAGAGGCGTGAGTCACCACTCCCAGCCCTGAAT
+
ffffffffffffffffffffffffffffffffffffffffffffffffffffffffffffffffffffffffffffffffffffffffffffffffffffffffffffffffffffffffffffffffffffffffffffffffffffff
@cB01~tB01_GU182339.1_168515_168623_0_1_0_0_0:0:0_0:0:0_1ff/2
GGCAGAAAAAACACTGCATTTTTCCTGAGAAGGATGTCAGATTGGCAATCATTCTTCTAGCTTGTAGGAGGTCTCACCTGCAGGACATTAAAGGTTAAGAGACTTCGCTGAGCCCTTTGGTGGCCCTAGATCCCTTTCACTGTTGGAGTG
+
ffffffffffffffffffffffffffffffffffffffffffffffffffffffffffffffffffffffffffffffffffffffffffffffffffffffffffffffffffffffffffffffffffffffffffffffffffffff
@cB01~tB01_GU182339.1_36773_36629_1_0_0_0_0:0:0_0:0:0_200/2
CCTCTGGTTTAGTACTAGAAACTCAAGCAGGAAAATTAGAATGGCTTCTTGTCACAATTACTCTGATAATGTTAATAATACCTGTTAGACATTTTGCACATTACATATGAAGAAGAGTTTGAATCTCAGATAAAAACAAAAATACATCAA
+
ffffffffffffffffffffffffffffffffffffffffffffffffffffffffffffffffffffffffffffffffffffffffffffffffffffffffffffffffffffffffffffffffffffffffffffffffffffff
@cB01~tB01_GU182339.1_184876_185037_0_1_0_0_0:0:0_0:0:0_201/2
GTGGTGTGAGGAAGAGCGATCCCCTAAGATGAAGACTGATGCCTTCAGATTCCAGCTGCTGGTACATGGGAGCTAGCAACCCGGTTTTGAGACAGGGCTGTTGTCTCCCTAGAAGATCCCCTCAAGGCCTGACTGTGGTGCTTATGGGCA
+
ffffffffffffffffffffffffffffffffffffffffffffffffffffffffffffffffffffffffffffffffffffffffffffffffffffffffffffffffffffffffffffffffffffffffffffffffffffff
@cB01~tB01_GU182339.1_127385_127199_1_0_0_0_0:0:0_0:0:0_202/2
CACCTTCCCTCATGCTGTTCCACCTCCCCTCAGACTAGCTTTCAGTCTTCTGTCAGCAGTAAAACTTATATATTTTTTAAAATAACTTCAATGTAGTTTTCCATCCTTCAAATAAACATGTCTGCCCCCATGGTTTCGGTAATGGGACTC
+
ffffffffffffffffffffffffffffffffffffffffffffffffffffffffffffffffffffffffffffffffffffffffffffffffffffffffffffffffffffffffffffffffffffffffffffffffffffff
@cB01~tB01_GU182339.1_178420_178252_1_0_0_0_0:0:0_0:0:0_203/2
TTGATGAGTTGACCTTGAGATGGGGAGACGACCTGGACTCTCCCACTGGGCTCAGTGTAATCACAAGGGTCCACATGAGAGGAGGAGGAAGAGGAGAGTGGGGATTAGAGCAGCGTAGTGGGAGGGAGAGTCCACCAGCCACTGCGGGCT
+
ffffffffffffffffffffffffffffffffffffffffffffffffffffffffffffffffffffffffffffffffffffffffffffffffffffffffffffffffffffffffffffffffffffffffffffffffffffff
@cB01~tB01_GU182339.1_124455_124540_0_1_0_0_0:0:0_0:0:0_204/2
TATTAGGCTGCTGTTCTACCCGAGAGGCTGGGGGAAGGACCACCCCCTCGGCCATCTATTGCTTCAAAACCACCTGTCCTCCTGTGAATTAGTAGGAAAGGGGAGCAGGAGCTAGTGCTGTCGCTGATCTCTGATTCCAAGATCTGGACT
+
ffffffffffffffffffffffffffffffffffffffffffffffffffffffffffffffffffffffffffffffffffffffffffffffffffffffffffffffffffffffffffffffffffffffffffffffffffffff
@cB01~tB01_GU182339.1_140001_140105_0_1_0_0_0:0:0_0:0:0_205/2
AATGAGTGTCACTTATTGTCAATCCTCTTCCCTGCCTTTTCCACACTCATCAGTATTACCGTTTACATTGAGACTAAAGATGGCCAATCACCACTTTTCTTCGGAAAAATCAACCTGATGTTGTACCTACTTTTTTAGAGGTGGAATCAA
+
ffffffffffffffffffffffffffffffffffffffffffffffffffffffffffffffffffffffffffffffffffffffffffffffffffffffffffffffffffffffffffffffffffffffffffffffffffffff
@cB01~tB01_GU182339.1_214764_214816_0_1_0_0_0:0:0_0:0:0_206/2
TTAGTTTCCTGTGTACCCAGTGTGCTCTCCGTCTCTCCACAGTCGTCTTGTCATTCTCCCCACCTCATTCCCAGCATTTGAGGAAGAGCCTCTTCCTTCCACATCAGATTGTTTTCACCTTTGTGCCTTCACGGCTGACAGCTGTGTGTG
+
ffffffffffffffffffffffffffffffffffffffffffffffffffffffffffffffffffffffffffffffffffffffffffffffffffffffffffffffffffffffffffffffffffffffffffffffffffffff
@cB01~tB01_GU182339.1_3920_3789_1_0_0_0_0:0:0_0:0:0_207/2
AATGTGGTGTGCAAAGTGGGGCTCTTAGCCTCCAGTGTGAAGTCCCTGGGAAGATGGAATGTCCCTGTGTGAGTGAAGGCTGTGCCACCGCCCAGCTATGTGGCCTTGGGCTAGGCAACCCCTCCCAGGTCCCCAGTTCCCCATCTGCAT
+
ffffffffffffffffffffffffffffffffffffffffffffffffffffffffffffffffffffffffffffffffffffffffffffffffffffffffffffffffffffffffffffffffffffffffffffffffffffff
@cB01~tB01_GU182339.1_236653_236495_1_0_0_0_0:0:0_0:0:0_208/2
GCAGCTGAAGAGCCTCAGGCACCTACAGCCTCCCCCTGTGGGTTGGTGTCTGCCCATGAAATGAGGACCCAGAAGGGCCCTCCAAGCGGTTTTGATGACTTCCGTCTCCTACAGATGCTGCTGTAATGGACCAAGAGCCTGCGGGGGACA
+
ffffffffffffffffffffffffffffffffffffffffffffffffffffffffffffffffffffffffffffffffffffffffffffffffffffffffffffffffffffffffffffffffffffffffffffffffffffff
@rand_0_0_0_0_1_1_0:0:0_0:0:0_209/2
GATAACGCTCGTAGCGCGGCCTTAGAAACAGTTAGATGTTGGCGCGCTGTCCACTCCAAGGAATAAAGGTGGGCGATATCTCGCCCGGTCGTACCAGGCTCAAGGCCTTGTCGTAGGAGTATCGTACTGGTCAGTCGTCGGCGCCAATAT
+
ffffffffffffffffffffffffffffffffffffffffffffffffffffffffffffffffffffffffffffffffffffffffffffffffffffffffffffffffffffffffffffffffffffffffffffffffffffff
@cB01~tB01_GU182339.1_198907_198994_0_1_0_0_0:0:0_0:0:0_20a/2
TCTCCACTCACTGCAAACTCCACCTCCTGGGTTGAAGTCATTCTCCTGCTTCATCCTCCAGAGTAGGAGCTGGCATTACAGGGATGCACCACCATGTTCGGCTAATTTTTGTGTTTTTCCTAGAGACAGGGTTTCACCATGTTGGCCAGG
+
ffffffffffffffffffffffffffffffffffffffffffffffffffffffffffffffffffffffffffffffffffffffffffffffffffffffffffffffffffffffffffffffffffffffffffffffffffffff
@cB01~tB01_GU182339.1_86552_86416_1_0_0_0_0:0:0_0:0:0_20b/2
ATTGATGGATAGATAGACAAGTGATAGATACATAGATGATATATAGATATAGATGACAAGTAGAGAATTTGTAGATAGGCACCGAATAGATAAATAGATAGATCAACAGATAATAGATAGAAATATGCAGAAAGTTATGAACAGGACACA
+
ffffffffffffffffffffffffffffffffffffffffffffffffffffffffffffffffffffffffffffffffffffffffffffffffffffffffffffffffffffffffffffffffffffffffffffffffffffff
@cB01~tB01_GU182339.1_192861_192642_1_0_0_0_0:0:0_0:0:0_20c/2
GATGATGAAGACAGATAGATAATACATAGAGATAGAGAGGCAGACAGAAGTCATAGAGAGAGAGATGATACATAGATATAGATAACAGATGATTGATGGATAGATAGACAAGTGATAGATACATAGATGATATATAGATATAGATGACAA
+
ffffffffffffffffffffffffffffffffffffffffffffffffffffffffffffffffffffffffffffffffffffffffffffffffffffffffffffffffffffffffffffffffffffffffffffffffffffff
@cB01~tB01_GU182339.1_17739_17636_1_0_0_0_0:0:0_0:0:0_20d/2
CTGGAAGTCCTAGCCAAAGCAATCAGGCAAGAGAAGGAAATAAAAGGCATTAAAATTGGAAAAGAAGTAGTGATACTGTCTCTCTTTGCTGATGAAATAATTTTATACATAGAAAACCCTAAAGACTCTGTCAGAAGGCTCCTGAAACTG
+
ffffffffffffffffffffffffffffffffffffffffffffffffffffffffffffffffffffffffffffffffffffffffffffffffffffffffffffffffffffffffffffffffffffffffffffffffffffff
@cB01~tB01_GU182339.1_220951_221119_0_1_0_0_0:0:0_0:0:0_20e/2
ACACTTCCTGGCCCAGATCTCCACTCCAGGCCCATATCTCCACTCCAGGCCCCTATCTCCACTCCAGGCCCATATCTCCACATCAGACCCATATCTCCACTCCAGGCCCATATCTCCACATCAGACCCATATCTCCACTCCAGGCCCAGA
+
ffffffffffffffffffffffffffffffffffffffffffffffffffffffffffffffffffffffffffffffffffffffffffffffffffffffffffffffffffffffffffffffffffffffffffffffffffffff
@rand_0_0_0_0_1_1_0:0:0_0:0:0_20f/2
CCATGAGGACTAGCCTTACTATTCCTCAAGAGTCGCGCCATTGTGTGCTAGAACGTAAGTGTTGGGAAAGGGCGACCAGAACTCTCTTAGTGGGAGTGCACACTCACTCGGGCCGATGTAATTCTCCACGACCGTTCCCGGGACCATGAA
+
ffffffffffffffffffffffffffffffffffffffffffffffffffffffffffffffffffffffffffffffffffffffffffffffffffffffffffffffffffffffffffffffffffffffffffffffffffffff
@cB01~tB01_GU182339.1_148556_148449_1_0_0_0_0:0:0_0:0:0_210/2
GATACTCCACCAGCCACTGTGGGCTTTGAAGGTGGAGGAAGACCACGAGCCACGAAGGGGCTGGAGAAATCAATGGAACTGATTCTCCCGAGTCTCCAGAGGGAATGCAGCCCTGCAGATGCCTTGATTGTAGCCCAGGAAGAACAGGGT
+
ffffffffffffffffffffffffffffffffffffffffffffffffffffffffffffffffffffffffffffffffffffffffffffffffffffffffffffffffffffffffffffffffffffffffffffffffffffff
@cB01~tB01_GU182339.1_51165_51343_0_1_0_0_0:0:0_0:0:0_211/2
AGGCTCCATTCTGCTTCCAGAAGCTCAGAGTCCAGGGCTGAGAACCCAATGGAGAACAGATGGGGTTATGTGGACATGGTAATGATAACACCGGAAGCCTTAGGCAAGAGAAGAGTCTCGTTACCGAAACCATGAGGGCAGACATGTTTA
+
ffffffffffffffffffffffffffffffffffffffffffffffffffffffffffffffffffffffffffffffffffffffffffffffffffffffffffffffffffffffffffffffffffffffffffffffffffffff
@cB01~tB01_GU182339.1_67814_67680_1_0_0_0_0:0:0_0:0:0_212/2
TCAGACTAGCTTTCAGTCTTCTGTCAGCAGTAAAACTTATATATTTTTTAAAATAACTTCAATGTAGTTTTCCATCCTTCAAATAAACATGTCTGCCCCCATGGTTTCGGTAATGGGACTCTTTTCTTGCCTAAGGCTTCCGGTGTTATC
+
ffffffffffffffffffffffffffffffffffffffffffffffffffffffffffffffffffffffffffffffffffffffffffffffffffffffffffffffffffffffffffffffffffffffffffffffffffffff
@cB01~tB01_GU182339.1_132855_132965_0_1_0_0_0:0:0_0:0:0_213/2
CTCCGGGAGCTGCAGGACAAGGTCACGCTCTCTCCTGCCTTAACCATGGGGCGCGGCTGGGCTGAGAGAGAAGGTTTCCCACATAGACCTGGAAGGAGAAGAGGCAGTTTCCTCAGGGAGGTTCTTCCTTGTCACAACTCCCCTCCCACC
+
ffffffffffffffffffffffffffffffffffffffffffffffffffffffffffffffffffffffffffffffffffffffffffffffffffffffffffffffffffffffffffffffffffffffffffffffffffffff
@cB01~tB01_GU182339.1_32741_32582_1_0_0_0_0:0:0_0:0:0_214/2
CTGGGCTACATCATTATTTCATGGCTGTTTGATTTAAGTCAGTTCTACTTCACTTTTTTTATCTTGATTTCATTTTTTCTTTCTTTTCTTGGAGAATGTAATTTTTTTGAGTCAAGAGGGTTGTGGTGGTAGAAACTGTAAAGCACATTC
+
ffffffffffffffffffffffffffffffffffffffffffffffffffffffffffffffffffffffffffffffffffffffffffffffffffffffffffffffffffffffffffffffffffffffffffffffffffffff
@cB01~tB01_GU182339.1_180476_180266_1_0_0_0_0:0:0_0:0:0_215/2
AGATATCACTTCGATACACTGATGTCCTTCCCTTTGGGTTTACACCCAGTAGTGGAATTGCTAGATCCTATCAACAGGGTACCAGGGTTCTCCTTTCTCTACCACCTTGCCAGCATTCATTTTGTCTGTGTTTCAGATAAAAGCCACTTT
+
ffffffffffffffffffffffffffffffffffffffffffffffffffffffffffffffffffffffffffffffffffffffffffffffffffffffffffffffffffffffffffffffffffffffffffffffffffffff
@cB01~tB01_GU182339.1_180273_180395_0_1_0_0_0:0:0_0:0:0_216/2
TAGTAAAAGACCTGAACAGACATTTCTCAACAAACAAAACGTACAAATGGCGAACATGTACATGAAAAAGTGCTCAGTATCACTAATCATGCCAATTGAAATCACAGTGAGCTATCATCTCATCCCATTAAAGTGGCTTTTATCTGAAAC
+
ffffffffffffffffffffffffffffffffffffffffffffffffffffffffffffffffffffffffffffffffffffffffffffffffffffffffffffffffffffffffffffffffffffffffffffffffffffff
@cB01~tB01_GU182339.1_112013_111810_1_0_0_0_0:0:0_1:0:0_217/2
TATGTAGCCTTATAGAACCCTTTAAATTTAGTAGCCAGAGCTCTCTAATTTGTTATTATAGGCTATTTGCTTTTTTTTCTTGAGGCGGAGTCTTGCTCTGTCGCCCAGGCTTGACTGCAGTGACACAATCTCAGCTCACTGCAACTTCTG
+
ffffffffffffffffffffffffffffffffffffffffffffffffffffffffffffffffffffffffffffffffffffffffffffffffffffffffffffffffffffffffffffffffffffffffffffffffffffff
@cB01~tB01_GU182339.1_121709_121834_0_1_0_0_0:0:0_0:0:0_218/2
CCTCTCTCAAGTCTCCAGGAATTTATCCTCCAGTTAGGAATGCAGGCAGAACAAACATTGCATTTTTCCTGAGAAGGATGTCAGATTGGCAATCATTCTTCTAGCTTGTAGGAGGTCTCAGCTCCATAAAATGAGAGATGAAGAGATTTC
+
ffffffffffffffffffffffffffffffffffffffffffffffffffffffffffffffffffffffffffffffffffffffffffffffffffffffffffffffffffffffffffffffffffffffffffffffffffffff
@cB01~tB01_GU182339.1_224070_224235_0_1_0_0_0:0:0_1:0:0_219/2
AATCTCACGCTTATCTTCCTCATGACCACCTGGGGGTTCCAAGTCCTGGATCATTCACTCTGTGTCCCAAAGACAATGAGAAGAATGTCTGGACACTCTCACCTGTGATCACGATGTCCAGGGGGTCACTGGGAGCTGACAACTGATAGG
+
ffffffffffffffffffffffffffffffffffffffffffffffffffffffffffffffffffffffffffffffffffffffffffffffffffffffffffffffffffffffffffffffffffffffffffffffffffffff
@cB01~tB01_GU182339.1_1477_1648_0_1_0_0_0:0:0_0:0:0_21a/2
TCCTAAACTTCCTTTCTGTAAGTAGCAGAACCTTCTCATCACCATCCTTCAAAACCTCTGCATTGTTTGAGCTCCTTGTATTTTCTGGAGATTAATCTCTTGCTTGCAAATATTCTTTCCCATTCTGTAGGTGGTCTCTTCACTCTGCTG
+
ffffffffffffffffffffffffffffffffffffffffffffffffffffffffffffffffffffffffffffffffffffffffffffffffffffffffffffffffffffffffffffffffffffffffffffffffffffff
@cB01~tB01_GU182339.1_183936_184156_0_1_0_0_0:0:0_0:0:0_21b/2
TTCCCCACATGGTCCTGAGCTCTCTGACCTCTGCTTCGTGAGACTTACTCTTTTTGTTGGAGCAGCAGCAATGAAGGAGAAAGAAGAAGAGGATGATGAAGAGGATGATAGCCACTGAGGTCCCAATCAGAATGTGCAGGTGTCTGCGGA
+
ffffffffffffffffffffffffffffffffffffffffffffffffffffffffffffffffffffffffffffffffffffffffffffffffffffffffffffffffffffffffffffffffffffffffffffffffffffff
@cB01~tB01_GU182339.1_123732_123872_0_1_0_0_1:0:0_0:0:0_21c/2
TTTTTGTGTTTTTCCTAGAGACAGGGTTTCACCATGTTGGCCAGGCTGGTCTCGAACTGCTGACTTCATGTGATCCACCCGCCTTGGCCTCCTGCAGTGCTGGGTTACAGGCGTGAGCCACCGTTCACAGACTTGTATATTATGCTATAA
+
ffffffffffffffffffffffffffffffffffffffffffffffffffffffffffffffffffffffffffffffffffffffffffffffffffffffffffffffffffffffffffffffffffffffffffffffffffffff
@cB01~tB01_GU182339.1_149165_149342_0_1_0_0_0:0:0_0:0:0_21d/2
CTGTCCTGACCACTTTCTCCATCTGCCTGGGTACCCGGAGCCCTTACTGCAAGCTTCCATGCAGGCCATGCAGGAGGGTTTGGAGGTGCCCTGTCTGCCATCCTGTGCCCTGATCCCACCCTCACACCATGCTGCATCTTCTCTCCACAT
+
ffffffffffffffffffffffffffffffffffffffffffffffffffffffffffffffffffffffffffffffffffffffffffffffffffffffffffffffffffffffffffffffffffffffffffffffffffffff
@cB01~tB01_GU182339.1_48690_48509_1_0_0_0_0:0:0_0:0:0_21e/2
CCACCTCACCCCTACTTCCAATCATCTGTGGAGATTCAGATAGGCCATGGGGAGGTAAATTCTAATACTCCTTGGAGTGAGTCCAGATCTTGGAATCAGAGATTAGCGTCAGCAGTAGCTCCTGCTCCCCTTTCCTACTAATTCACAGGA
+
ffffffffffffffffffffffffffffffffffffffffffffffffffffffffffffffffffffffffffffffffffffffffffffffffffffffffffffffffffffffffffffffffffffffffffffffffffffff
@cB01~tB01_GU182339.1_103212_103389_0_1_0_0_2:0:0_0:0:0_21f/2
GGATAGATGGTACATGTCATAGGAGCTCCGGGAGCTGCAGGACAAGGTCACGCTCTCTCCTGCCAGAACCGTGGGGCCCGGCTGGGCTGAGAGAGAAGGTTTCTCATATAGACCTGGAAGGAGAAGAGGCATTTTCCTTACGGAGGCTCT
+
ffffffffffffffffffffffffffffffffffffffffffffffffffffffffffffffffffffffffffffffffffffffffffffffffffffffffffffffffffffffffffffffffffffffffffffffffffffff
@cB01~tB01_GU182339.1_452_517_0_1_0_0_0:0:0_0:0:0_220/2
TCTTTGCAATAGAATGATTTATATTCCTTTGGGTATACGCGCAGTAATGGGACTGCTTTTACCTGTGCCAAAATACTGAAGTAGAAATGATTATTCACTCTAAAATGGAAGGTAATAAGATGTATACGTGAGCTATCAGATGCCTGGTGC
+
ffffffffffffffffffffffffffffffffffffffffffffffffffffffffffffffffffffffffffffffffffffffffffffffffffffffffffffffffffffffffffffffffffffffffffffffffffffff
@cB01~tB01_GU182339.1_144928_145086_0_1_0_0_0:0:0_0:0:0_221/2
TCCTAGACAGAGCCATCAGGAAAGAGAAAGAATTATAAGGCATCCAAGTAAGAAGAGAGTAGCAGAGAGAGGTAGTCAAATTACCTCTGTTTGAAGATGAGATAATTTCTATACCTAGAAACCCCATAGTCTCTGCCCAAAGGCTCCTAC
+
ffffffffffffffffffffffffffffffffffffffffffffffffffffffffffffffffffffffffffffffffffffffffffffffffffffffffffffffffffffffffffffffffffffffffffffffffffffff
@cB01~tB01_GU182339.1_106073_105917_1_0_0_0_0:0:0_0:0:0_222/2
ATTTTTAGCAGTGCAGAAGTTGCTTAGTTTGAGGTAATCCCAATGGTCTATTTTTGCTTCGATTACTTGTGTTTTCAAGGTTTAAAACAAAATGTCTTCCCTCAGACAAACGTCCTGGAGCATTTCCCCAATATTTTCTTCTACGTGTTT
+
ffffffffffffffffffffffffffffffffffffffffffffffffffffffffffffffffffffffffffffffffffffffffffffffffffffffffffffffffffffffffffffffffffffffffffffffffffffff
@cB01~tB01_GU182339.1_104741_104912_0_1_0_0_0:0:0_0:0:0_223/2
CGCCTATAATCCCTGATACTAGGGAGGCTGAGGCAGGAAAATCATTTGAACCCAGGAGGCAGAGGTTGCAATGAGCCAAGATCATATCACTTGTACTCCAGCCTGGCACAGAGGGAAACTGTCTCAAAAACAAAAACAAAACAACAAACG
+
ffffffffffffffffffffffffffffffffffffffffffffffffffffffffffffffffffffffffffffffffffffffffffffffffffffffffffffffffffffffffffffffffffffffffffffffffffffff
@cB01~tB01_GU182339.1_15635_15742_0_1_0_0_0:0:0_0:0:0_224/2
TGTCAAATTGAACCCTTTATCATTTTGTAATGCCCTTCTTTGTCCTTCCTGATTGCTGTTGATTTAAAGTGTGTTTCATGTGATATAAGAATAGGAATGCCTTCCTTTTTTTTGTTTCCTGGTTGCCTAGTAAATATTTCTTCATCCTTT
+
ffffffffffffffffffffffffffffffffffffffffffffffffffffffffffffffffffffffffffffffffffffffffffffffffffffffffffffffffffffffffffffffffffffffffffffffffffffff
@cB01~tB01_GU182339.1_206930_207171_0_1_0_0_0:0:0_0:0:0_225/2
TGGTTGGAGGAGTATCAACCGCTCCCTATGTGGATGGAGCCTGGTGGTGGCATCATCATCCGAGCCTTGCTGATCTCAGTGTAGCCAACCTTCTCCTTGTTTGGTTTCTTTAATTAATTAATTAATTTTGGCGACAGAGTCTCACTCCTT
+
ffffffffffffffffffffffffffffffffffffffffffffffffffffffffffffffffffffffffffffffffffffffffffffffffffffffffffffffffffffffffffffffffffffffffffffffffffffff
@cB01~tB01_GU182339.1_74271_74207_1_0_0_0_0:0:0_0:0:0_226/2
GTCTGTTCAGGTCTTTTACTAATTGTTAAATTAAATTCATTGTTTTATACCGTTGCTTGAGTTTTATGTATATTCTAGTTATTAATCCCCTCTCAGATGCATACTTCACAAATATTTTCTCCCAATTTGTCTCTTCTTCACTTTGTTGGT
+
ffffffffffffffffffffffffffffffffffffffffffffffffffffffffffffffffffffffffffffffffffffffffffffffffffffffffffffffffffffffffffffffffffffffffffffffffffffff
@cB01~tB01_GU182339.1_145795_145674_1_0_0_0_0:0:0_0:0:0_227/2
TTAATGTTCTTTTCTGTCTTTAGTATCAGGGTGATGCCAGCCTTATAGAATGAGTAAAGGCCACCCTGGGCAAACAGTGAGACCCATCCCTTTTTAAAAATTATGAGTTTTACAAATTTAAAATGCATAGTGAAAAAGTTCTTACAAACT
+
ffffffffffffffffffffffffffffffffffffffffffffffffffffffffffffffffffffffffffffffffffffffffffffffffffffffffffffffffffffffffffffffffffffffffffffffffffffff
@cB01~tB01_GU182339.1_216978_216939_1_0_0_0_0:0:0_0:0:0_228/2
TGTCTGTGCAGAGACCGCAGAGATCACACGGCAAGAGAGAGAGTAAGGGGGAGAGGGAGCGATGGAGCTTCCAAGCTCTTTTTAACAACCAGCTCTCCAGGAACTAACAGAGGGGGAACTTGCTAACCCCGTCTCCTTGGGACAGCATTG
+
ffffffffffffffffffffffffffffffffffffffffffffffffffffffffffffffffffffffffffffffffffffffffffffffffffffffffffffffffffffffffffffffffffffffffffffffffffffff
@cB01~tB01_GU182339.1_127576_127402_1_0_0_0_0:0:0_0:0:0_229/2
CTGTTCCCCACTGAGTTCTCATCCCCGGACTCTGAGTTTCTGGAAGCAGGGTGGAGCCTCATTTGTCTCTGGGACTCCAATTTCCATCCAAAGATGTAGCACATAGGAGGTTCCAAGGATCACGAATCATATGAACAAGTGATACTCTTA
+
ffffffffffffffffffffffffffffffffffffffffffffffffffffffffffffffffffffffffffffffffffffffffffffffffffffffffffffffffffffffffffffffffffffffffffffffffffffff
@cB01~tB01_GU182339.1_9273_9444_0_1_0_0_0:0:0_0:0:0_22a/2
TCTCCCCTTCGTCTCAGGTATGCACTGAGTATTTTGGGGCCGCCAGGGGAGCCCAGGTGGGGAGTGGGTGGCGCCTCCATCTTCTACCCTCAGCCTAAGCATGATTCCTCCAAGGTTTCTCCATATCTCATTTCAGCCCTCCCTGGCCTT
+
ffffffffffffffffffffffffffffffffffffffffffffffffffffffffffffffffffffffffffffffffffffffffffffffffffffffffffffffffffffffffffffffffffffffffffffffffffffff
@cB01~tB01_GU182339.1_127943_128081_0_1_0_0_0:0:0_0:0:0_22b/2
AGAGCCCCTTAGCAGAAACAGTGTCTAAAATACATCCATGTACACACAGTCCCTTTAGAGTTGACAAAGGCTGCCGTGTGGTTTAAGGTGGCATAGAATGTCTTCTCAATAAATAATATTAAACCAATTGGTTACACCTAGGAAAAAATA
+
ffffffffffffffffffffffffffffffffffffffffffffffffffffffffffffffffffffffffffffffffffffffffffffffffffffffffffffffffffffffffffffffffffffffffffffffffffffff
@cB01~tB01_GU182339.1_165507_165658_0_1_0_0_0:0:0_0:0:0_22c/2
CCTTGGCCTCTCAAAGCGCCGAGATTACAACTGTGAACCACCACGCCCAGCATATAAAGGTATTTATGACCACTAGATTTTACTTTTAAAAATGGTAAAGGTGGTAAATTATATAGTTACATTTAACCTCAATAAATATTTTTGAAAATG
+
ffffffffffffffffffffffffffffffffffffffffffffffffffffffffffffffffffffffffffffffffffffffffffffffffffffffffffffffffffffffffffffffffffffffffffffffffffffff
@rand_0_0_0_0_1_1_0:0:0_0:0:0_22d/2
CCCCGTGACCCATTAACCCTAGGGACACACTACTGACTGCGCTACCGGTACGCCAGCTTGAAAAAAAACTGAGATAACAGTTGACAGGTTGTATGGGTGCCCATCTACCGAAGAGTGTTAACATCTACTCAGCTGATGCCCAGAACCTGG
+
ffffffffffffffffffffffffffffffffffffffffffffffffffffffffffffffffffffffffffffffffffffffffffffffffffffffffffffffffffffffffffffffffffffffffffffffffffffff
@cB01~tB01_GU182339.1_153821_153744_1_0_0_0_0:0:0_0:0:0_22e/2
ACTCACAGCCATTGGACTTACCTCGGGGCTAACTGGGAATCCCTACATGATGAATAGTGACTGACATGAAAATAAGGGAGGCCCAGGTGCATAACTGGAATCTAGGAGACTGTGGAAAAGGCAATTCCCGCCCCCCTGGTGAAATGTGGT
+
ffffffffffffffffffffffffffffffffffffffffffffffffffffffffffffffffffffffffffffffffffffffffffffffffffffffffffffffffffffffffffffffffffffffffffffffffffffff
@cB01~tB01_GU182339.1_101971_101808_1_0_0_0_0:0:0_0:0:0_22f/2
AAGACCTGGCAGGGACCTACAGATGCTACGGTTCTGTTACTCACTCCCCCATCAGTTGTCAGCTCCCAGTGACCCTCTGGACATCGTCATCACAGGTGAGAGTGTCCGGACATTCTTCTCATTGTCATTGGGATGCAGAGTGAATGATCC
+
ffffffffffffffffffffffffffffffffffffffffffffffffffffffffffffffffffffffffffffffffffffffffffffffffffffffffffffffffffffffffffffffffffffffffffffffffffffff
@cB01~tB01_GU182339.1_86491_86309_1_0_0_0_0:0:0_0:0:0_230/2
GATGAGACGTAGAGATGATGATGAAGACAGATAGATAATACATAGAGATAGAGAGGCAGACAGAAGTCATAGAGAGAGAGATGATACATAGATATAGATAACAGATGATTGATGGATAGATAGACAAGTGATAGATACATAGATGATATA
+
ffffffffffffffffffffffffffffffffffffffffffffffffffffffffffffffffffffffffffffffffffffffffffffffffffffffffffffffffffffffffffffffffffffffffffffffffffffff
@cB01~tB01_GU182339.1_39385_39184_1_0_0_0_0:0:0_0:0:0_231/2
AGGGGAAGATGGAGCTCATGGGGAGACAGCCTGGACTGTCCCACTGGGCTCAGTGTAATCACAAGGGTGCACATGAAAGGAGGAGGAAGAGGGGAGTGGGGATTAGAGCAGTCCAGTGGAAGTCTTCACCAGCTTTGAAGGTGGAGGAAG
+
ffffffffffffffffffffffffffffffffffffffffffffffffffffffffffffffffffffffffffffffffffffffffffffffffffffffffffffffffffffffffffffffffffffffffffffffffffffff
@cB01~tB01_GU182339.1_216716_216806_0_1_0_0_0:0:0_0:0:0_232/2
CGGTCTCTGCACAGACAGACCCTCCTTCCCTTCTGCCAGAGTGGGAGCAGCCTGAGGCCATCACGAGAAATAGATTCTGGTGCCATGCTTCCAGTACAGCCTGCAGAACTGTGAGGCAAACCAATCTCTTTTCTTTAGAAGTTACCCAGG
+
ffffffffffffffffffffffffffffffffffffffffffffffffffffffffffffffffffffffffffffffffffffffffffffffffffffffffffffffffffffffffffffffffffffffffffffffffffffff
@cB01~tB01_GU182339.1_91508_91622_0_1_0_0_0:0:0_0:0:0_233/2
AGAATTAGCCGGGCATGGTGGCAGTTGCCTGTAATCCCAGCTACTTGAGAGGCTGACGCAGGAGAATCACTTGGATCCAGAAGGTGCAGGTTGCAGTGAGCCAAGATGGTGACACTGCACTGTAGCCTGGAAGACAGAGGGCGACTCTGT
+
ffffffffffffffffffffffffffffffffffffffffffffffffffffffffffffffffffffffffffffffffffffffffffffffffffffffffffffffffffffffffffffffffffffffffffffffffffffff
@rand_0_0_0_0_1_1_0:0:0_0:0:0_234/2
ACATGACTGAAGTGACAGCCACACTTGGGAAGCCTATCTCGATGCACCTCCCATCGGCCGTTCGTGAAGCCTCCGCTACCATCGCTACTTGCCCGGCCAAAACTTATACTACGAGTAGTGCGCGCGTCTCTGGCCATGGTTCTGTGCACA
+
ffffffffffffffffffffffffffffffffffffffffffffffffffffffffffffffffffffffffffffffffffffffffffffffffffffffffffffffffffffffffffffffffffffffffffffffffffffff
@cB01~tB01_GU182339.1_13318_13439_0_1_0_0_0:0:0_0:0:0_235/2
TTTGGTATTTTATAGCTTTGGCTAATAGGAACAGCATTCCTATAACAGTTGTGAGTGTATCATGACACATAAGTAGACATTTATCTCTAGGGTACATAATTAAGTACATAATTAAGAAGGGTCACAGCCGTGTGCCTCCTCTTTTTAACT
+
ffffffffffffffffffffffffffffffffffffffffffffffffffffffffffffffffffffffffffffffffffffffffffffffffffffffffffffffffffffffffffffffffffffffffffffffffffffff
@cB01~tB01_GU182339.1_212545_212417_1_0_0_0_1:0:0_0:0:0_236/2
GATTGTGAGTTCTTGGCATCTTTGTCAAAGTCCATTGGATGGGCTGGGCTTGGTGGCTAACACCTGCAATTTCAGCACTTTGGGAGCCCGAGGTGGGTGGATCACCTGAGGCCAGGAGTTCAAGATTAGTCTGGCCGACGTGATGAAACA
+
ffffffffffffffffffffffffffffffffffffffffffffffffffffffffffffffffffffffffffffffffffffffffffffffffffffffffffffffffffffffffffffffffffffffffffffffffffffff
@cB01~tB01_GU182339.1_6053_5963_1_0_0_0_0:0:0_0:0:0_237/2
GCCACCACTCCCAGCCCTGGATTATCTTTCCTCTTTAGTGTGTTCTCACAACTACCTCTCACTGCTGGGTTTTCTCTCTTTCTTTTTTTTTTTTTTTTTTTTTTTTTTTTGAGACAGTCCGGCTTTGTTGCCCAGGCTGGAGTGCAGTGG
+
ffffffffffffffffffffffffffffffffffffffffffffffffffffffffffffffffffffffffffffffffffffffffffffffffffffffffffffffffffffffffffffffffffffffffffffffffffffff
@cB01~tB01_GU182339.1_2954_3055_0_1_0_0_0:0:0_0:0:0_238/2
TTGTGTTTCTCATTGCTTCATTTTGTCTGGAATCCCTAAGATTCCCATGTCTCCAGCAGGCTGTCCCTCAGACGTGGCTATATGATTTAGTGTTTCACAGGGCATGCAGCAGGCATGGGCTACCCCCAGTAACAGTGGTCATCTAGGGCT
+
ffffffffffffffffffffffffffffffffffffffffffffffffffffffffffffffffffffffffffffffffffffffffffffffffffffffffffffffffffffffffffffffffffffffffffffffffffffff
@cB01~tB01_GU182339.1_73863_74018_0_1_0_0_0:0:0_0:0:0_239/2
CATGAAAAAGTGCTCAGTATCACTAATCATGCCAATTGAAATCACAGTGAGCTATCATCTCATCCCATTAAAGTGGCTTTTATCTGAAACACAGACAAAATGAATGCTGGCAAGGTGGTAGAGAAAGGAGAACCCTGGTACCCTGTTGAT
+
ffffffffffffffffffffffffffffffffffffffffffffffffffffffffffffffffffffffffffffffffffffffffffffffffffffffffffffffffffffffffffffffffffffffffffffffffffffff
@cB01~tB01_GU182339.1_200414_200546_0_1_0_0_0:0:0_0:0:0_23a/2
CCACTGTGGGAGGTTGGGCCTCTTGGGAGGTGTTTGGGTCATGGAGGTGGATCCATCATGAACAGAACAATGCTGTCCCAAGGAGACGGGGTTAGCAAGTTCCCCCTCTATTAGTTCCCGGAGAGCTGGTTGTTCAAAAGAGCTTGGAAG
+
ffffffffffffffffffffffffffffffffffffffffffffffffffffffffffffffffffffffffffffffffffffffffffffffffffffffffffffffffffffffffffffffffffffffffffffffffffffff
@cB01~tB01_GU182339.1_100846_101085_0_1_0_0_0:0:0_1:0:0_23b/2
ATCCTTGGCAGGAGGTATGAACTGATGAATAAGGCAGGCAGCAGTGTCCACACACCCTGTTCCTGGTCGGGACTGGGCGCCACTCTTGCCATGCCTGTGCCTTCTCCATGGTGCCAGCTTCCATAGGCTGGCTCCTGGTGCTGGTTTGAG
+
ffffffffffffffffffffffffffffffffffffffffffffffffffffffffffffffffffffffffffffffffffffffffffffffffffffffffffffffffffffffffffffffffffffffffffffffffffffff
@cB01~tB01_GU182339.1_169540_169358_1_0_0_0_0:0:0_0:0:0_23c/2
TCTTTTGAAAACTTGGGGATTCTATTGGGTTCACCAAGATGAAAATCCATCATAATCTCCCGGAAATCATTCAGGATACCCTTGTTTTAAGTTCAGCTGACTAGCAACCGTAATTCCATCTGCAATCTTCATTCCTCCTTTCCATGTAAA
+
ffffffffffffffffffffffffffffffffffffffffffffffffffffffffffffffffffffffffffffffffffffffffffffffffffffffffffffffffffffffffffffffffffffffffffffffffffffff
@rand_0_0_0_0_1_1_0:0:0_0:0:0_23d/2
AAATTACTCAACGCCGCACGACCACTATAGATACTCGAATCCTGTGGCCTGTAACCACGTCTTCCTGTCACATCGCCACTAGCTCTGTCTTTGGTACAGCTTACACTAGTAACTGTTTCGTCTATCCGCTACGATGATTGAACACCCCAA
+
ffffffffffffffffffffffffffffffffffffffffffffffffffffffffffffffffffffffffffffffffffffffffffffffffffffffffffffffffffffffffffffffffffffffffffffffffffffff
@cB01~tB01_GU182339.1_233016_232942_1_0_0_0_0:0:0_0:0:0_23e/2
AAGACAGCACAGGCTGTTCTGAGACGTTCCTCCTGATCTCAGGACGTTGCTGTCTTAGTCCATTTTTGTTGCTATAAAAGAACACTTGAGCCTGGGTTACTTCTTTTTTTTTTTTTTTTTTTGTATAGTGCTTCTGATGAGCTTTTTTTT
+
ffffffffffffffffffffffffffffffffffffffffffffffffffffffffffffffffffffffffffffffffffffffffffffffffffffffffffffffffffffffffffffffffffffffffffffffffffffff
@cB01~tB01_GU182339.1_133319_133151_1_0_0_0_0:0:0_0:0:0_23f/2
GGCTCATGAACTTAGGTTCCCTGCAGTGCCCAAGGTCAATGGAACCTTCCAGGCCAACTTTCCTCTGGGCCCTGCCACCCACGGAGGGACCTACAGATGCTTCGGCTCTTTCCGTGACTCTCCCTACGAGTGGTCAGACCTTAGTGACCC
+
ffffffffffffffffffffffffffffffffffffffffffffffffffffffffffffffffffffffffffffffffffffffffffffffffffffffffffffffffffffffffffffffffffffffffffffffffffffff
@cB01~tB01_GU182339.1_170855_170718_1_0_0_0_0:0:0_0:0:0_240/2
AAGTCTGTGAACGGTGGCTCACTCCTGTAACCCAGCACTGCAGGAGGCTAAGGCCAGTGGATTCCAAGAAATCAGGAGTTCGAGACCAGCCTGGCCAACATGGTGAAACCCTATCTCTACATGGTGAAACCCTATCTCTCCTAAAAATAC
+
ffffffffffffffffffffffffffffffffffffffffffffffffffffffffffffffffffffffffffffffffffffffffffffffffffffffffffffffffffffffffffffffffffffffffffffffffffffff
@cB01~tB01_GU182339.1_127274_127436_0_1_0_0_0:0:0_1:0:0_241/2
AATGACTCTGCCAGCTTTCCAGCTCTGCAGAGAGTAAGAGTATCACTTGTTCATATGATTCGTGATCCTTGGAACCTCCTATGTGCTACATCTTTGGATGGAAATTGGAGTCCCAGAGACAAATGAGGCTCCACCCTGCTTCCAGAAACT
+
ffffffffffffffffffffffffffffffffffffffffffffffffffffffffffffffffffffffffffffffffffffffffffffffffffffffffffffffffffffffffffffffffffffffffffffffffffffff
@cB01~tB01_GU182339.1_88431_88526_0_1_0_0_0:0:0_0:0:0_242/2
AAGTATGGAAGTCCTTTAAAGAACTAAAAAGAGGTTGGGTGTGGTGGATCAGGCCTGTAATCCCGGCACTTTGGGAGACTGAGGCGGGCACCTCAGTTGAGGTCATGAGTTTGAGAGCAGCCCAGCCAACATGGGGAAACCGCATCTATA
+
ffffffffffffffffffffffffffffffffffffffffffffffffffffffffffffffffffffffffffffffffffffffffffffffffffffffffffffffffffffffffffffffffffffffffffffffffffffff
@cB01~tB01_GU182339.1_18853_18795_1_0_0_0_1:0:0_0:0:0_243/2
AAAACCAAAAAACCTCAATTAAGTATGACATGAACAGACACTTCTCAAAAGAAGATGTACACATGGCCAAAAAACATATGAACAAATGCTTATTATCAGTAATCATCAGAGAAATGCAAATTAAAACCACAGTGAGATACCATCTCACAA
+
ffffffffffffffffffffffffffffffffffffffffffffffffffffffffffffffffffffffffffffffffffffffffffffffffffffffffffffffffffffffffffffffffffffffffffffffffffffff
@cB01~tB01_GU182339.1_83620_83457_1_0_0_0_1:0:0_0:0:0_244/2
TGTCCCTGAACACTACAACAGAATATTCTGGAAAAGCCTTTTCATGGGCCCTGTGACCCCGTCACACACAGGGACCTATAGATGCCGGGGTTCACACCCACACTCCCCCAGTGGGTGGTCGGCACCCAGCAACCCCCTGCTGATCATGGT
+
ffffffffffffffffffffffffffffffffffffffffffffffffffffffffffffffffffffffffffffffffffffffffffffffffffffffffffffffffffffffffffffffffffffffffffffffffffffff
@cB01~tB01_GU182339.1_229072_228898_1_0_0_0_0:0:0_0:0:0_245/2
AGTGGAGGTTGCATTGAGCTGAGATTGCACCTCTACACTCCAGCCTGCATGACAGAGCAAGATTCCATCACACACACACAAAAGAAAGCCATTGGATGTAAATGCATGGATTATATCTGTGTTCTCCATTCTGTTCCATTTTTTATGTGC
+
ffffffffffffffffffffffffffffffffffffffffffffffffffffffffffffffffffffffffffffffffffffffffffffffffffffffffffffffffffffffffffffffffffffffffffffffffffffff
@cB01~tB01_GU182339.1_67387_67256_1_0_0_0_0:0:0_0:0:0_246/2
TGTCTCCTGCCCATGAGCACCACAGTCAGGCCTTGAGGGCGTCTTCTAGGGAGACAACAGCCCTGTCTCAAAACCGGGTTGCCAGCTCCCATGTACCAGCAGCTGGAATCTGAAGGCATGAGTCTGCATCTTAGGGCATCGCTCTTCCTC
+
ffffffffffffffffffffffffffffffffffffffffffffffffffffffffffffffffffffffffffffffffffffffffffffffffffffffffffffffffffffffffffffffffffffffffffffffffffffff
@cB01~tB01_GU182339.1_31015_30847_1_0_0_0_0:0:0_0:0:0_247/2
TTGCAACCTCTGCCTCCTGGGTTCATGCAATTCTCCTGCCTCAGCCTACCGAGTAGCTGGGATTACAGCTGTGCGCCACCACACTCGGCTAATTTTTTTGGTATATTTTTTAGTAGAAATGAGGTTTCACCATGTTGTGCAGGCTGTCTC
+
ffffffffffffffffffffffffffffffffffffffffffffffffffffffffffffffffffffffffffffffffffffffffffffffffffffffffffffffffffffffffffffffffffffffffffffffffffffff
@cB01~tB01_GU182339.1_76404_76308_1_0_0_0_0:0:0_0:0:0_248/2
TTTACCTATTTATTTATCTATTTATCTATTTATGTATTTATTTATTTGCGGCGAAGTCATTCTCTGTCCCCGGGCTGGAGTGCAGTGGCATGACCTCAGCTCACCACAACCTCCGCCTCCCGGGTTCAGGCGATTCTCCTGCCTCAGCCT
+
ffffffffffffffffffffffffffffffffffffffffffffffffffffffffffffffffffffffffffffffffffffffffffffffffffffffffffffffffffffffffffffffffffffffffffffffffffffff
@cB01~tB01_GU182339.1_237805_237979_0_1_0_0_1:0:0_0:0:0_249/2
ATGAAAATTATATACAGTAGTCCTTCACTATTCATGGGTGATTGGTTCCAGGAAACCCCCCTCCCTACCAGACACCAAAATCTGCAGATGCTCAAGCCTGTTGCATGAAATGGCACAGCGTTTGCATATAACCCATGCACATCCTCCTGT
+
ffffffffffffffffffffffffffffffffffffffffffffffffffffffffffffffffffffffffffffffffffffffffffffffffffffffffffffffffffffffffffffffffffffffffffffffffffffff
@cB01~tB01_GU182339.1_75079_74924_1_0_0_0_0:0:0_1:0:0_24a/2
AGATAACAGAGTGTTGGCCATGAACCAACCTCAAAGATTTCCTTTGAGTAGAAGACAGGCATCCTCATTTCCTCACCTCTCTCCTGTCCTGTGTTCTAGGAAACTGTTCAAGTAGTTCATCTTCACCCACTGAACCAAGCTCCAAAACTG
+
ffffffffffffffffffffffffffffffffffffffffffffffffffffffffffffffffffffffffffffffffffffffffffffffffffffffffffffffffffffffffffffffffffffffffffffffffffffff
@cB01~tB01_GU182339.1_138003_137800_1_0_0_0_1:0:0_0:0:0_24b/2
TTTGAGTTGCCTAGAAATTCTGGATGTTAGTCCCCTGTTGGGTGCATAGTTTGCAAACATTTCCATTCATTCTGTGGGTTGTCTGTTCACCCTGCTACTATTTCCTTTGCTTGGCAGAAGCTCTTTCGTTTATTAAGTCCCATTGGTCTA
+
ffffffffffffffffffffffffffffffffffffffffffffffffffffffffffffffffffffffffffffffffffffffffffffffffffffffffffffffffffffffffffffffffffffffffffffffffffffff
@cB01~tB01_GU182339.1_154651_154440_1_0_0_0_0:0:0_0:0:0_24c/2
TAACATACACGAATGACAAAGGCACACCAATTCCAATCATCATTTTTCTATTTCTCTATAATGACTTCTTTGATCCTTTATCCTATCCATAAGAAAATCAGGCGAAAACATCTTCCTTATTTGGCTTTCTGTGAGCATGAGATCATATGG
+
ffffffffffffffffffffffffffffffffffffffffffffffffffffffffffffffffffffffffffffffffffffffffffffffffffffffffffffffffffffffffffffffffffffffffffffffffffffff
@cB01~tB01_GU182339.1_191490_191333_1_0_0_0_0:0:0_0:0:0_24d/2
ACCTTCTAAATTCACAAACTCTCTTCCTAGGATTCCGCAGAAAACCTTCCCTCCTGGCCCACCCAGGTCGCCTGGTGAAATCAGAAGAGACAGTCATCCTGCAATGTTGGTCAGATGTCATGTTTGAGCACTTCCTTCTGCACAGAGAGG
+
ffffffffffffffffffffffffffffffffffffffffffffffffffffffffffffffffffffffffffffffffffffffffffffffffffffffffffffffffffffffffffffffffffffffffffffffffffffff
@cB01~tB01_GU182339.1_45738_45936_0_1_0_0_0:0:0_0:0:0_24e/2
GTGGAACTTCTCTAAAACACCTCGCCCTCATCAGATGTTCCCTTCCCTTCCCTCTCTCAAGTCTCCAGGAATTTATCCTCCAGTTAGGAATGCAGGCAGAACAAACATTGCATTTTTCCTGAGAAGGATGTCAGATTGGCAATCATTCTT
+
ffffffffffffffffffffffffffffffffffffffffffffffffffffffffffffffffffffffffffffffffffffffffffffffffffffffffffffffffffffffffffffffffffffffffffffffffffffff
@cB01~tB01_GU182339.1_151143_150997_1_0_0_0_0:0:0_1:0:0_24f/2
TGTTTTGTTCATTGAGAAATGTCTGTTCAGGTCTTTTACTAATTTTATAATTAAATTATTAGTTTTATTGAGGTGTTTGAGCTTCTTTTATATTCTAGTTATTAATCCCATCTCAGATTCATAGTTTGCAAATATTTGCTCCCATTCTGT
+
ffffffffffffffffffffffffffffffffffffffffffffffffffffffffffffffffffffffffffffffffffffffffffffffffffffffffffffffffffffffffffffffffffffffffffffffffffffff
@cB01~tB01_GU182339.1_109658_109893_0_1_0_0_0:0:0_0:0:0_250/2
CATGTGTAGGAGACGGAAGTCAACAAAAGAGCTCGGAGGGCACTTCTGGGTCCTCATTTCATAAGCAGATACCAACAAACAGGGGGAGGCCATAGGAGCCTGAGGTCCCTCAGTTGCCAACAGCAGACTCAGACATTCTATCTCTCTGAG
+
ffffffffffffffffffffffffffffffffffffffffffffffffffffffffffffffffffffffffffffffffffffffffffffffffffffffffffffffffffffffffffffffffffffffffffffffffffffff
@cB01~tB01_GU182339.1_177203_177090_1_0_0_0_0:0:0_1:0:0_251/2
CTTGCCCTCCCCAGCCTTCCTTTCCCTTGGCTGAGTCAGGTTCTGTGGGAACCCGGGAGGGTAGACTGGGGTCCTCCAAGCTGGGCTGTGCGGCTGGGATGTGGTGTCACTGGCAGAGGAAGGGAGCAAAGCAGTGCTAGGAACAGCTGG
+
ffffffffffffffffffffffffffffffffffffffffffffffffffffffffffffffffffffffffffffffffffffffffffffffffffffffffffffffffffffffffffffffffffffffffffffffffffffff
@cB01~tB01_GU182339.1_180376_180354_1_0_0_0_0:0:0_0:0:0_252/2
TCTCCTTTCTCTACCACCTTGCCAGCATTCATTTTGTCTGTGTTTCAGATAAAAGCCACTTTAATGGGATGAGATGATAGCTCACTGTGATTTCAATTGGCATGATTAGTGATACTGAGCACTTTTTCATGTACATGTTCGCCATTTGTA
+
ffffffffffffffffffffffffffffffffffffffffffffffffffffffffffffffffffffffffffffffffffffffffffffffffffffffffffffffffffffffffffffffffffffffffffffffffffffff
@cB01~tB01_GU182339.1_173635_173484_1_0_0_0_0:0:0_0:0:0_253/2
CTCCAGGATTCTGATGAACAAGACCATCAGGAGGTGTCATACGCATAATTGGAACACTGTGTTTTCACACAGAGAAAAATCACTCGCCCTTCTCAGAGGCCCAAGACACCCCCAACAGATACCAGCATGTACATAGAACTTCCAAATGCT
+
ffffffffffffffffffffffffffffffffffffffffffffffffffffffffffffffffffffffffffffffffffffffffffffffffffffffffffffffffffffffffffffffffffffffffffffffffffffff
@cB01~tB01_GU182339.1_127150_127012_1_0_0_0_0:0:0_0:0:0_254/2
CTGCTGGAGAAAAAACACACTCCTTTGCTTAGCCCACAGTTCTCCATTTCACTTGACCCCTGCCCACCTCTCCAACCTAACTGGCTTACTTCCTAGTCTACTTGAGGCTGCAATCACACTGAGGAACTCACAATTCCAAACATACAAGAG
+
ffffffffffffffffffffffffffffffffffffffffffffffffffffffffffffffffffffffffffffffffffffffffffffffffffffffffffffffffffffffffffffffffffffffffffffffffffffff
@cB01~tB01_GU182339.1_105073_105253_0_1_0_0_0:0:0_0:0:0_255/2
CAAGAGCGAAACTCCATCTCAAAATAAAATGAAATAAAATAAAATGGCTTTTAGCTGCAAGACAGGCAAAAGAAATGCTGGCAAGGTGTTAGAGAAAGGAGAATCCTGGTATCCTGTTGGGAGGAGTGTAAATTAGTACAGCCATTACGG
+
ffffffffffffffffffffffffffffffffffffffffffffffffffffffffffffffffffffffffffffffffffffffffffffffffffffffffffffffffffffffffffffffffffffffffffffffffffffff
@cB01~tB01_GU182339.1_41521_41360_1_0_0_0_3:0:0_0:0:0_256/2
CTCACTGACACATAAAGAGAGAGAAAAGAGGGCAGAGGAGTGGTGAGAATGATGGAAGGGAGCAGAGAAAAGCACTAAAATTAGAGTCCTGAGGGAGAGGCACAAGGACATAGAAAGATGGAGATGTGGGGATGAACTGCAGAGATTCCA
+
ffffffffffffffffffffffffffffffffffffffffffffffffffffffffffffffffffffffffffffffffffffffffffffffffffffffffffffffffffffffffffffffffffffffffffffffffffffff
@cB01~tB01_GU182339.1_196265_196114_1_0_0_0_0:0:0_0:0:0_257/2
CTAAAAATATAAAAATTAGCTGAGCATGGTGGTCAGCACCTGTAATACCACTACTCAGGAGTTTGAGGCAAGAGAATGATTGAACCCAGGAGGCTGAGGTTGCAGTGAACTGAGATTGCACCTCTGCACTCCAGCCTGAGTGACAGAGCA
+
ffffffffffffffffffffffffffffffffffffffffffffffffffffffffffffffffffffffffffffffffffffffffffffffffffffffffffffffffffffffffffffffffffffffffffffffffffffff
@cB01~tB01_GU182339.1_157009_156880_1_0_0_0_0:0:0_0:0:0_258/2
TGACATACGCACAGTTGGATCACTGCATTTTCACACAGAGAAAAATCACTGGCCCTTCTCAGAGGAGCAAGAGACCCTCAACAGATACCAGCGTGTGTATAGAACTTCCAAATGCTGAGCCCAGAGCGTTGTCTCCTGCCCATGAGCACC
+
ffffffffffffffffffffffffffffffffffffffffffffffffffffffffffffffffffffffffffffffffffffffffffffffffffffffffffffffffffffffffffffffffffffffffffffffffffffff
@cB01~tB01_GU182339.1_172945_173127_0_1_0_0_0:0:0_0:0:0_259/2
GATACCAACAAACAGGGGGAGGCCATAGGTGCCTGAGGTCCCTCAGTTGCCAACAGCAGACTCAGACATTCTATCTCTCTGAGTTCAAGGACCCATCCCATGAATAGCTCTGAGGTCCCATTCCATTGATTCTATCTCCCACTTTCTGCC
+
ffffffffffffffffffffffffffffffffffffffffffffffffffffffffffffffffffffffffffffffffffffffffffffffffffffffffffffffffffffffffffffffffffffffffffffffffffffff
@cB01~tB01_GU182339.1_41595_41650_0_1_0_0_0:0:0_0:0:0_25a/2
TATCTATATATCATCTATGTATCTATCAGTTGTCTATCTATCCATCAATCATCTGTTATTTATATGTATGTATCATCTCTCTCTCTATGATTTCTGTCTGCCTCTCTATCTGTACGTATTATCTATCTGTCTTCATCATCATCATCTCTA
+
ffffffffffffffffffffffffffffffffffffffffffffffffffffffffffffffffffffffffffffffffffffffffffffffffffffffffffffffffffffffffffffffffffffffffffffffffffffff
@cB01~tB01_GU182339.1_131715_131884_0_1_0_0_0:0:0_0:0:0_25b/2
TTCACACAGTATACAGGGGTTGATGTTCTGGGGCCATGATATCCTGGGACGATTACTCTCCATTGCATGGAAGGCAGAGGTGTCAGAATAAACACGGCATCTGTAGGTGCCAGAAGGCCTGAGGCCACAGGGCCCAACTCAGGCCAGAAA
+
ffffffffffffffffffffffffffffffffffffffffffffffffffffffffffffffffffffffffffffffffffffffffffffffffffffffffffffffffffffffffffffffffffffffffffffffffffffff
@cB01~tB01_GU182339.1_12859_13111_0_1_0_0_0:0:0_0:0:0_25c/2
TCCGCCTCCTGGGTTCATGCGATTCTCGTGCCTTGGCCTCCCAAGTAGCTGGGATTAACAGGCAGGCGCCACCATGTCTGGCTAATTTTTGTATTTTTAGTAGAGACAGGGTTTCACCATGTTGGCCAGGCTGGTCTCGAACTCCTGACC
+
ffffffffffffffffffffffffffffffffffffffffffffffffffffffffffffffffffffffffffffffffffffffffffffffffffffffffffffffffffffffffffffffffffffffffffffffffffffff
@cB01~tB01_GU182339.1_100853_101075_0_1_0_0_0:0:0_0:0:0_25d/2
GGAGGTATGAACTGATGAATAAGGCAGGCAGCAGTGTCCACACACCCTGTTCCTGGTCGGGACTGGGAGCCACTCTTGCCATGCCTGTGCCTTCTCCATGGTGCCAGCTTCCATAGGCTGGCTCCTGGTGCTGGTTTGAGGAGTATCAAC
+
ffffffffffffffffffffffffffffffffffffffffffffffffffffffffffffffffffffffffffffffffffffffffffffffffffffffffffffffffffffffffffffffffffffffffffffffffffffff
@cB01~tB01_GU182339.1_30251_30444_0_1_0_0_0:0:0_0:0:0_25e/2
AGAATGCTGCCCCACCCCCAAAATGTCCCTGTCTTAGCCTCCATAGCTTGTGAATATGTTATTTTACAGGAAAGGAGGAATGAAGATTGCAGATGGCATTACGGTTGCTAATCAGCTGAACTTAAAAAGAGGGTACGCTGGATGATTTTA
+
ffffffffffffffffffffffffffffffffffffffffffffffffffffffffffffffffffffffffffffffffffffffffffffffffffffffffffffffffffffffffffffffffffffffffffffffffffffff
@cB01~tB01_GU182339.1_147726_147488_1_0_0_0_0:0:0_0:0:0_25f/2
AGCTAATATTCCATTCACAAAGGTCATACCCTCCACCCCATGTCTACTTTGTGTTGTTTGGTGTAACTAATCTTGCAGTATTAAAATCTAGTAAGAGTCCCTTACTCAGCACCTGCTCAGTTCTCAACTGACACTTTTGTTGTAGGGAGA
+
ffffffffffffffffffffffffffffffffffffffffffffffffffffffffffffffffffffffffffffffffffffffffffffffffffffffffffffffffffffffffffffffffffffffffffffffffffffff
@cB01~tB01_GU182339.1_67631_67526_1_0_0_0_1:0:0_1:0:0_260/2
CCCACCTCTCCAACCTAACTGGCTTACTTCCTAGTCTACTTGAGGCTGCAATCACACTGAGGAACTCACAATTCCAAACATACAAGAGGCTCCCTCTTAACGCAGCACTTAGACACGTGTTTTTCCACCTTCCCTCATGCTGTTCCACCT
+
ffffffffffffffffffffffffffffffffffffffffffffffffffffffffffffffffffffffffffffffffffffffffffffffffffffffffffffffffffffffffffffffffffffffffffffffffffffff
@cB01~tB01_GU182339.1_66930_67142_0_1_0_0_0:0:0_0:0:0_261/2
TCAAGGCCTGACTGTGGTGCTCATGGGCAGGAGACAACTTTGGATCTGGACTCAGCATTTGGAAGTTCCGCGTACACGATGATATCTGTTGGGGGTGTCTTGGGCCTCTGAGAAGGGCGAGTGATTTTTCTCTGTGTGAAAACGCAGTGA
+
ffffffffffffffffffffffffffffffffffffffffffffffffffffffffffffffffffffffffffffffffffffffffffffffffffffffffffffffffffffffffffffffffffffffffffffffffffffff
@cB01~tB01_GU182339.1_194301_194220_1_0_0_0_0:0:0_0:0:0_262/2
ATTTTTAAGTGTAAAGTCTAGTGGTCATAAATACATTTATATATATATATATATATACATTTTTTTTACCCTCCACCCTTTTCTTCCTGCCCTCCAGTAGCCACCATTCTACTCTCTACCTTCATGAGATCCACCTTTTAGCTCCTGTAT
+
ffffffffffffffffffffffffffffffffffffffffffffffffffffffffffffffffffffffffffffffffffffffffffffffffffffffffffffffffffffffffffffffffffffffffffffffffffffff
@cB01~tB01_GU182339.1_68736_68850_0_1_0_0_0:0:0_0:0:0_263/2
TTGAGAGCAGCTTGGCCAATATAGTGAAACCGTGTCTCTGTTAAAAATCCAAAAATTAGCCGTGCCTGGTGGCAGGCACCTGTAACGCCAGCTGCTCAAGAGGCTGAGGCACGAGAATCGCTTGAACCTGGGAGGCGGAGGTTGCAGTGA
+
ffffffffffffffffffffffffffffffffffffffffffffffffffffffffffffffffffffffffffffffffffffffffffffffffffffffffffffffffffffffffffffffffffffffffffffffffffffff
@cB01~tB01_GU182339.1_229414_229574_0_1_0_0_0:0:0_0:0:0_264/2
CCACCCTCATCAGATGTTCCCTTCCCTTCCCTCTCTCAAGCCCCCGGGAATTTATCCTCCAGTTAGGAATGCAGGCAGAAAAAACACTGCATTTTTCCTGAGAAGGATGTCAGATTGGCAATTATTCTTCTAGCTTGTAGGAGGTCTCAC
+
ffffffffffffffffffffffffffffffffffffffffffffffffffffffffffffffffffffffffffffffffffffffffffffffffffffffffffffffffffffffffffffffffffffffffffffffffffffff
@cB01~tB01_GU182339.1_52813_52662_1_0_0_0_0:0:0_0:0:0_265/2
GAGTCCTCTGATTTGTTATTATAGGTTATTTAGTTTGCTTTTTTTTTTTTCTTGAGACAGACTCTTCCTCTGTCACCCAAGCTGGAGTTCAGTGGCTTGAGCTCAGCTCACTGCAACCTCCGCCTCCCAGGTTCAAGCTATTCTGATGCC
+
ffffffffffffffffffffffffffffffffffffffffffffffffffffffffffffffffffffffffffffffffffffffffffffffffffffffffffffffffffffffffffffffffffffffffffffffffffffff
@cB01~tB01_GU182339.1_161492_161357_1_0_0_0_1:0:0_0:0:0_266/2
CCCAGCGCTGTGGTGCCTCGCGGAGGACACGTGACTCTTCGGTGTCACTATCGTCATAGGTTTAACAATTTCATGCTATACAAAGAAGACAGAATCCACGTTCCCATCTTCCATGGCAGAATATTCCAGGAGGGCTTCAACATGAGCCCT
+
ffffffffffffffffffffffffffffffffffffffffffffffffffffffffffffffffffffffffffffffffffffffffffffffffffffffffffffffffffffffffffffffffffffffffffffffffffffff
@cB01~tB01_GU182339.1_21153_21241_0_1_0_0_0:0:0_0:0:0_267/2
ATTTAATTCAACTGTTTCATCTATCATATTACCTATGATTCAGCATTTAAAAATTTATTTTGGTGAATGTTCCAGGGGTGCTAGACAAGTTTGTGGATTAGGAAGATTTGAGGTGGATGTTTTCTAAATGTCAGTTAAGAAAAAAATCAT
+
ffffffffffffffffffffffffffffffffffffffffffffffffffffffffffffffffffffffffffffffffffffffffffffffffffffffffffffffffffffffffffffffffffffffffffffffffffffff
@cB01~tB01_GU182339.1_57412_57288_1_0_0_0_0:0:0_2:0:0_268/2
AGGTTAGAAGTTTCATTTCTGTTTTACCTCCACAAAGTGTTCTCTACCAGGAGAACCCAAGGACACCCATATTTCTGACCTGAGTTGGGCCCTGTGGCCTCAGGCCTTGTGGCAACTACAGGCCATATTTATTCTGACACCTCTGCCTTC
+
ffffffffffffffffffffffffffffffffffffffffffffffffffffffffffffffffffffffffffffffffffffffffffffffffffffffffffffffffffffffffffffffffffffffffffffffffffffff
@cB01~tB01_GU182339.1_231525_231701_0_1_0_0_0:0:0_0:0:0_269/2
GACGCGATCTCCACTCACTGCAACCTCTGCCTCCAGGGCTGAAGTCATTCTCCTGCTTCCTCCTCCAGAGTAGCTGGGATTACAGTCATGCACCACCATCATGCCTGTTTAATTTTTGTATTTTTAGTAGAGATAGGGTTTCTCCATGTT
+
ffffffffffffffffffffffffffffffffffffffffffffffffffffffffffffffffffffffffffffffffffffffffffffffffffffffffffffffffffffffffffffffffffffffffffffffffffffff
@cB01~tB01_GU182339.1_11838_12003_0_1_0_0_0:0:0_0:0:0_26a/2
CAAAGACAAATGTATTACAGGACAGTGGACCAGAGCACGTGATCGCAGGGGTGTGGATGCAAACCCACCATGGGGGACGTGCCTTCACATCACAGAGAGCGAAAGGAAGGGAGGGGCAGACACGGAGGGTCCACAACAGCTGGACTGAAA
+
ffffffffffffffffffffffffffffffffffffffffffffffffffffffffffffffffffffffffffffffffffffffffffffffffffffffffffffffffffffffffffffffffffffffffffffffffffffff
@cB01~tB01_GU182339.1_206811_206931_0_1_0_0_0:0:0_0:0:0_26b/2
GTCGCTAGGATTACATGCACCTGCCACCATGCCTGGCTATCCTTGTGTTGTTTCTTAACTTGTCCTTGACCTGGGTTCCAGTGTTGGTTTCCTGTTGCTGCTGTAGAAAATTATCAGAAGCATGGCAGCAGGAGAGAGCACACTAACCCC
+
ffffffffffffffffffffffffffffffffffffffffffffffffffffffffffffffffffffffffffffffffffffffffffffffffffffffffffffffffffffffffffffffffffffffffffffffffffffff
@cB01~tB01_GU182339.1_35992_36070_0_1_0_0_1:0:0_1:0:0_26c/2
TTATCTTGTTGTTGTAAATTTTTTATGCTTTATTTTTAAGATTGACAAATAAAAATTATATACCATGGTCCTTCACTCTACCTGGGTGATTGGTTCCAGGATCCCCATTCAGATACCAAAATCTGCAGATGCTCAAGCCCCTTGCATGAA
+
ffffffffffffffffffffffffffffffffffffffffffffffffffffffffffffffffffffffffffffffffffffffffffffffffffffffffffffffffffffffffffffffffffffffffffffffffffffff
@cB01~tB01_GU182339.1_133401_133277_1_0_0_0_0:0:0_1:0:0_26d/2
CGAGTGGTCAGACCTTAGTGACCCACTGCTTGTTTCTGTCACAGGTGAGGAAACCAGTCTGTTCCCCAAATAGTGGGACTCAGATGGACTACAATGGCCACATTCAGGGGAGCCTCAGATGGAGGGGGTGGCCATGGGGGTGGCAGCCAG
+
ffffffffffffffffffffffffffffffffffffffffffffffffffffffffffffffffffffffffffffffffffffffffffffffffffffffffffffffffffffffffffffffffffffffffffffffffffffff
@cB01~tB01_GU182339.1_63461_63360_1_0_0_0_0:0:0_0:0:0_26e/2
TTGTTTATTGAGACAGAGTTGCCCTCTGTCTTCCAGGCTACAGTGCAGTGTCACGATCTTGGCTCACTGCAACCTGCTTCTCCTGGATTCAAGTGATTCTCCTGCCTCCGCCTCTCGAGTAGCTGGGATTACAGGCAACTGCCACCGTGC
+
ffffffffffffffffffffffffffffffffffffffffffffffffffffffffffffffffffffffffffffffffffffffffffffffffffffffffffffffffffffffffffffffffffffffffffffffffffffff
@cB01~tB01_GU182339.1_117356_117548_0_1_0_0_0:0:0_0:0:0_26f/2
CTATGTATCATCTCTCTCTCTCTATGATTTCTCTATGTCTGCCTCTGTATCTCTATGTATTATCTATCTATGTGTCTTCATCATCATCATCTCTATGTCTCATCTATTAATGAATCAATCAATCATCATCTATGTATCTATAACCTATTA
+
ffffffffffffffffffffffffffffffffffffffffffffffffffffffffffffffffffffffffffffffffffffffffffffffffffffffffffffffffffffffffffffffffffffffffffffffffffffff
@cB01~tB01_GU182339.1_169571_169486_1_0_0_0_0:0:0_0:0:0_270/2
TCATTCCTCCTTTCCATGTAAAATAACATATTCACAAGCTATGGAGGCCAGGACAGGGACATTTTGGGGTGGGACAGCATTCTCCTGCCTTCCACGAACGGTGAACAAGATGCATTTGGCCTCTGCTCTTGGGACACTGATATTGCAGAT
+
ffffffffffffffffffffffffffffffffffffffffffffffffffffffffffffffffffffffffffffffffffffffffffffffffffffffffffffffffffffffffffffffffffffffffffffffffffffff
@cB01~tB01_GU182339.1_121419_121290_1_0_0_0_0:0:0_0:0:0_271/2
CATGGAATATATCTGTGTTATTCATTCTGCTCCGTTGTTCTATGTGCCTTTCTTTATGCCAATGTCATGCTATTTTGCTTACTACAGCTCTGTAACATATTTTGAGATCAGGTAGTGTGATGCTCCTGTTTTCTCTTTATACCTTGAAGT
+
ffffffffffffffffffffffffffffffffffffffffffffffffffffffffffffffffffffffffffffffffffffffffffffffffffffffffffffffffffffffffffffffffffffffffffffffffffffff
@cB01~tB01_GU182339.1_80708_80500_1_0_0_0_0:0:0_0:0:0_272/2
CGCGGCTTCCCAACATGCTGGGGGAAACTTGATTTTCTATAGCATTATGTTACTGGATATTTCTGTAAAATTTAAAATGAGGGAGGGACAGAGACAGAGAGAGAGCAAACTCCAGAGTTGGGACTCTGGAATCTTGGGTCATGAGACAAA
+
ffffffffffffffffffffffffffffffffffffffffffffffffffffffffffffffffffffffffffffffffffffffffffffffffffffffffffffffffffffffffffffffffffffffffffffffffffffff
@cB01~tB01_GU182339.1_168956_168877_1_0_0_0_0:0:0_0:0:0_273/2
TGAATTACTGTTGGTCATGAAGCAACCCTGGCTGACTCAGCAGAGCAAGAGCCTTGCCGTAACAGAGAACAGAGCTCATGCACGCACACTTCGACTCACTGACTCATTCAGCCACGGCCCCATGCTCAGGCTGTGCAGTTGGAATCCTTT
+
ffffffffffffffffffffffffffffffffffffffffffffffffffffffffffffffffffffffffffffffffffffffffffffffffffffffffffffffffffffffffffffffffffffffffffffffffffffff
@cB01~tB01_GU182339.1_100029_100186_0_1_0_0_0:0:0_0:0:0_274/2
TTAGAATGTAGTCATCACTGGGGACAATTATTCTTCCCACCACAGCACCCATTTCCCTGTATTCAATCCCCCTTTACCCCAAATATAGTCAGGGCCTGGGTGATGGGACCCTCAAGGACACGCCCACCAGAAGCTCTGGGATTCAGGAGG
+
ffffffffffffffffffffffffffffffffffffffffffffffffffffffffffffffffffffffffffffffffffffffffffffffffffffffffffffffffffffffffffffffffffffffffffffffffffffff
@cB01~tB01_GU182339.1_47820_48005_0_1_0_0_0:0:0_0:0:0_275/2
ACCTCCTGGGTTGAAGTCATTCTCCTGCTTCATCCTCCAGAGTAGGAGCTGGGATTACAGGGATGCACCACCATGCTCGGCTAATTTTTGTGTTTTTCCTAGAGACAGGGTTTCACCATGTTGGCCAGGCTGGTCTCGAACTGCTGACTT
+
ffffffffffffffffffffffffffffffffffffffffffffffffffffffffffffffffffffffffffffffffffffffffffffffffffffffffffffffffffffffffffffffffffffffffffffffffffffff
@rand_0_0_0_0_1_1_0:0:0_0:0:0_276/2
ACTAACAGCACGGCTTGGATATCTAAGTCGGCGAGTCTCGCGCAGCTCAAATTAACGGAACCTTACCGGGCAGTTCTTATGCTCCATTATGGAACGAACAACCCCTTCAAGGCGAACCCAATTTGCCAGAGTTGTTAAAAAGGAGATTGC
+
ffffffffffffffffffffffffffffffffffffffffffffffffffffffffffffffffffffffffffffffffffffffffffffffffffffffffffffffffffffffffffffffffffffffffffffffffffffff
@cB01~tB01_GU182339.1_77878_77697_1_0_0_0_0:0:0_0:0:0_277/2
AAAGCTGGGTATCCTGCCATCGGGGAACTTGTCCTAAACAGATGTTGTATGTGCTTAGCTGGCAACCAAGAAATGAGAGACAATCCATAAAGAGGAACTGCTATAATTAGCTTCTTATTGGATTCCCACCTTCCCCCAGGTATCCGCAGA
+
ffffffffffffffffffffffffffffffffffffffffffffffffffffffffffffffffffffffffffffffffffffffffffffffffffffffffffffffffffffffffffffffffffffffffffffffffffffff
@cB01~tB01_GU182339.1_40149_40023_1_0_0_0_0:0:0_0:0:0_278/2
CCAAAAGAGATTGAACAAGGCTGATAAGAGCCTGGATGTGCAGCCTATCCTGGTTCCTCTTTCACCCCCACATAAACAGCAGGAAAGACGTTAGTGTGAAATAGATACAACACCCCAAGAGATGAGGCTAAGCCCAGTGGGAAGGGAATC
+
ffffffffffffffffffffffffffffffffffffffffffffffffffffffffffffffffffffffffffffffffffffffffffffffffffffffffffffffffffffffffffffffffffffffffffffffffffffff
@cB01~tB01_GU182339.1_13478_13253_1_0_0_0_0:0:0_0:0:0_279/2
GAGGCGGAGGTTGCAGTGAGCCGAGATCACTACAGCCTGGGTGATAGAGCAAGACTCAGTCTCAATAAAAGAAAAAAGTAGCAAAATCATTTTTTGGAAAGAATATTGAACATGTAGAATTTTAGTACATTAATAGTAAGAGTACAAATT
+
ffffffffffffffffffffffffffffffffffffffffffffffffffffffffffffffffffffffffffffffffffffffffffffffffffffffffffffffffffffffffffffffffffffffffffffffffffffff
@cB01~tB01_GU182339.1_36159_35942_1_0_0_0_0:0:0_1:0:0_27a/2
TAGAGACGGGGTTTCAGAATGTTGGACCAGCTGGTCTTGAACTCCTGACCTTGTGATCTACCCAGCTCAGCCTCCCAAAGTGCTGGGATTACGGGCGTGAGCCACGGTGCCCAGCTTTACTATGCCATTTCATGCAAGGGGCTTGAGCAT
+
ffffffffffffffffffffffffffffffffffffffffffffffffffffffffffffffffffffffffffffffffffffffffffffffffffffffffffffffffffffffffffffffffffffffffffffffffffffff
@cB01~tB01_GU182339.1_62096_61988_1_0_0_0_1:0:0_0:0:0_27b/2
ACCAACCTCAAAGATTTCCATTGAGTAGAGGACAGACACCCTCATTTCCTCACCTCTCTCCTGTCTCATGTTCTAGGAAACCCTTCAAATAGTTGGCCTTCACCCACTGAACCAAGCTCTAAAACCGGTGAGTACAGAACCCTCTTATAT
+
ffffffffffffffffffffffffffffffffffffffffffffffffffffffffffffffffffffffffffffffffffffffffffffffffffffffffffffffffffffffffffffffffffffffffffffffffffffff
@cB01~tB01_GU182339.1_152467_152590_0_1_0_0_0:0:0_0:0:0_27c/2
CAGAGAAAGAGGTGTGGACAAGGAAGAAGGGTCTGAGTGATGCCGTGTGAGAGGCGTGACCAGCCTTTGTGGACTTTGAGGGAGGAAGACGGGGACCAGGAGCCAAGGAATGTGGGAGCCTCTAGGAGCTGGGAAAAGTGAGGAAGCAGA
+
ffffffffffffffffffffffffffffffffffffffffffffffffffffffffffffffffffffffffffffffffffffffffffffffffffffffffffffffffffffffffffffffffffffffffffffffffffffff
@cB01~tB01_GU182339.1_11595_11357_1_0_0_0_0:0:0_0:0:0_27d/2
GAGAAGTGTAGACACAAAGGAATGCAGCAACTGAGGGACATGTTGGCTTAAGTCTCTTCAACTCCTCACACACCTCCCCCTTTTTTGGTTGATTCTCAGGAGCAGCTGAGACCCTCAGCCCATCGCAAAACAAGACAGACTCCAAGACTG
+
ffffffffffffffffffffffffffffffffffffffffffffffffffffffffffffffffffffffffffffffffffffffffffffffffffffffffffffffffffffffffffffffffffffffffffffffffffffff
@cB01~tB01_GU182339.1_167286_167100_1_0_0_0_0:0:0_0:0:0_27e/2
AGGGAGTTTCTCCATGATGGTCAGGCTGGTCTCCCGACCTCAGGTGATCCGCCCACCTCCGCTTCCTGAAGTGCCGGAATTACAGGCGTGAGCCACCGGCCTAAAAGGCATTTTAATGGGATGAGATGAAAACTCATCGCGATTGTAATT
+
ffffffffffffffffffffffffffffffffffffffffffffffffffffffffffffffffffffffffffffffffffffffffffffffffffffffffffffffffffffffffffffffffffffffffffffffffffffff
@cB01~tB01_GU182339.1_36606_36423_1_0_0_0_0:0:0_0:0:0_27f/2
TCTCATGAGGATGCTGCATTTTATATAAACTTATAGAACCCCTTAAAATTTGGTAACCTGAGTCCTCTGATTTGTTATTATAGGTTATTTAGTTTGCTTTTTTTTTTTCTTGAGACAGACTCTTCCTCTGTCACCCAAGCTGGAGTTCAG
+
ffffffffffffffffffffffffffffffffffffffffffffffffffffffffffffffffffffffffffffffffffffffffffffffffffffffffffffffffffffffffffffffffffffffffffffffffffffff
@cB01~tB01_GU182339.1_161777_161668_1_0_0_0_0:0:0_0:0:0_280/2
GGTGGGGCTGTCCGTCAGGGTCCCATCACCCAGGCCCTGGCTGTATTTGGGGTCAAGGGAGATTGAATACAGGGCAAATGGGTGCTGTGGTGGGAAGAATAACTGTCCCCAATGATGGCTACATTGTAATCCCTGGAGCCTGTGACTATT
+
ffffffffffffffffffffffffffffffffffffffffffffffffffffffffffffffffffffffffffffffffffffffffffffffffffffffffffffffffffffffffffffffffffffffffffffffffffffff
@cB01~tB01_GU182339.1_110786_110661_1_0_0_0_1:0:0_0:0:0_281/2
TTGAGGCTGCAATCACACTGAGGAACTCACAGTTCCAAACATACAAGAGGCTCCCTCTTAACACGGCACTTAGACACGTCCTGTTCCACCTTCCCTCATGCTGTTCCACCTCCCCTCAGAGTATCTTTCAGCCTTCTGTCAGCAGTAAAA
+
ffffffffffffffffffffffffffffffffffffffffffffffffffffffffffffffffffffffffffffffffffffffffffffffffffffffffffffffffffffffffffffffffffffffffffffffffffffff
@cB01~tB01_GU182339.1_49119_49306_0_1_0_0_0:0:0_0:0:0_282/2
ATTCTGGTGCCATGCTTCCAGTACAGCCTGCAGAACTGTGAGGCAAACCGATCTCTTTTCTTTAGAAGTTACCGAGGCTCAAGTGTTCCTTCAGAGCAACAAAAAAAAAAACTAAGACAGCAACGACCTGAGATCAGGAGGAATGTCTCA
+
ffffffffffffffffffffffffffffffffffffffffffffffffffffffffffffffffffffffffffffffffffffffffffffffffffffffffffffffffffffffffffffffffffffffffffffffffffffff
@cB01~tB01_GU182339.1_201576_201451_1_0_0_0_0:0:0_1:0:0_283/2
TTATGAAATGAGGACCCAGAAGTGCCCTCCGAGCTGTTTTGTTGACTTCCATCTTCTACAGATGCATCTGTAATGGACCAAGGGCCTGCGGGGAACAGAACAGTGAACAGGGAGGTAGGTGCTCCTCGGCCCAGCCTCGTGGCTAGTATT
+
ffffffffffffffffffffffffffffffffffffffffffffffffffffffffffffffffffffffffffffffffffffffffffffffffffffffffffffffffffffffffffffffffffffffffffffffffffffff
@cB01~tB01_GU182339.1_139769_139879_0_1_0_0_1:0:0_0:0:0_284/2
GGTATCATCCCTGTCTTTAGCAAATGAATATTATCCCAAGGACAATATTTCATCACAATTATTCGGGATGGACGAGTGGATATTGTGGTAGCAAGAACATTACTAAAAGTCACAGCTGATACAACACACTTGAAACCCATCTGGCCAATC
+
ffffffffffffffffffffffffffffffffffffffffffffffffffffffffffffffffffffffffffffffffffffffffffffffffffffffffffffffffffffffffffffffffffffffffffffffffffffff
@cB01~tB01_GU182339.1_136856_136981_0_1_0_0_0:0:0_0:0:0_285/2
ATCTGCACCTGTATGTTTATTGCAGCACTGTTTGCAATAGCAAAGATATGAAATCAATCTAAGTGTCTGTGAATGAATGATTGGATTAAAAAAAGGATGCGTGTATACACAACGAAATACTATTTGGTCATAAAAATAAAACCATGTCTT
+
ffffffffffffffffffffffffffffffffffffffffffffffffffffffffffffffffffffffffffffffffffffffffffffffffffffffffffffffffffffffffffffffffffffffffffffffffffffff
@cB01~tB01_GU182339.1_20112_20241_0_1_0_0_0:0:0_0:0:0_286/2
AGATTCTAGTTTGAAATATTTTCTTGTAGCACTTTAAAAATGTTGGTCCACCTGTTTCTTACTTTCATAGTTTTGAATACAAAGTTTGCTGTCATTCTTGTATTTCTTCTTCTGTTTTTTATTTATTTATTTTTGACAGAATATCTTGCC
+
ffffffffffffffffffffffffffffffffffffffffffffffffffffffffffffffffffffffffffffffffffffffffffffffffffffffffffffffffffffffffffffffffffffffffffffffffffffff
@cB01~tB01_GU182339.1_106406_106561_0_1_0_0_0:0:0_0:0:0_287/2
GGTATAAAGAGAAAACAGGAGCATCACACTACCTGATCTCAAAATATGTTGCAGAGCTGTAGTAAGCAAGACAGCATGACATTGGCATGAAGAAAGGCACATAGAACAACGGAGCAGAATGAATAACACAGATATAATCCATGCATTTAC
+
ffffffffffffffffffffffffffffffffffffffffffffffffffffffffffffffffffffffffffffffffffffffffffffffffffffffffffffffffffffffffffffffffffffffffffffffffffffff
@cB01~tB01_GU182339.1_118841_118628_1_0_0_0_0:0:0_0:0:0_288/2
CATGGCCTGCATGGAGGCCCACGGCCAGGGCTCCAGGCACCCAGGCAGATGGAGAAAGCGGTCAGGAGAGACCCAGAGGAGGGAGACTGGGCTCAGTTTGGGGAGATCAGAGGTTCCCTCAGCCCCTCAACCTTACCCATTTCCCAGAAG
+
ffffffffffffffffffffffffffffffffffffffffffffffffffffffffffffffffffffffffffffffffffffffffffffffffffffffffffffffffffffffffffffffffffffffffffffffffffffff
@cB01~tB01_GU182339.1_35737_35618_1_0_0_0_0:0:0_0:0:0_289/2
TTTCAAAAAGCAAAAAACTATGTTGAATCGACACAAATTGAGTGGCGTGTAGGCTGTGTCAGGAATTATAAGTAATCAAGAGATGATTTCATGTATACAGGAGGATGTGCATGGGTTCTATGCAATTGCTATGCTATTTTTTTTTTTGAG
+
ffffffffffffffffffffffffffffffffffffffffffffffffffffffffffffffffffffffffffffffffffffffffffffffffffffffffffffffffffffffffffffffffffffffffffffffffffffff
@cB01~tB01_GU182339.1_174048_173911_1_0_0_0_0:0:0_0:0:0_28a/2
TTGACCCCTGCCCACCTCTCCAACCTAACTGGCTTACTTCCTAGTCTACTTGAGGCTGCAATCACACTGAGGAACTCACAATTCCACACATACAAGAGGCTCCGTCTTAACGCAGCACTTAGACACGTGCTGTTCCACCTTCCCTCATGC
+
ffffffffffffffffffffffffffffffffffffffffffffffffffffffffffffffffffffffffffffffffffffffffffffffffffffffffffffffffffffffffffffffffffffffffffffffffffffff
@cB01~tB01_GU182339.1_66518_66328_1_0_0_0_0:0:0_0:0:0_28b/2
TAAAGAGGAACTGCTAAGATTAGCTTCTTATTGGTGTCTCATCTTCTTCCAGGTAACCCCCGACACCTGCACATTCTGATTGGGACCTCAGTGGTCATCATCCTCTTCATCCTCCTCTTCTTTCTCCTTCATCGCTGGTGCTCCAACAAA
+
ffffffffffffffffffffffffffffffffffffffffffffffffffffffffffffffffffffffffffffffffffffffffffffffffffffffffffffffffffffffffffffffffffffffffffffffffffffff
@cB01~tB01_GU182339.1_145807_145656_1_0_0_0_0:0:0_0:0:0_28c/2
CATGTAGTTTTCTTTTGTTTAATGTTCTTTTCTGTCTTTAGTATCAGGGTGATGCCAGCCTTATAGAATGAGTAAAGGCCACCCTGGGCAAACAGTGAGACCCATCCCTTTTTAAAAATTATGAGTTTTACAAATTTAAAATGCATAGTG
+
ffffffffffffffffffffffffffffffffffffffffffffffffffffffffffffffffffffffffffffffffffffffffffffffffffffffffffffffffffffffffffffffffffffffffffffffffffffff
@cB01~tB01_GU182339.1_118225_118327_0_1_0_0_0:0:0_0:0:0_28d/2
CAGCCATGGGCTTTCCTCACCTGTGACAGAAACAAGCAGTGGGTCACTTGACTTTGACCACTCGTATGGAGAGTCACGGAAAGAGCCGAAGCATCTGTAGGTCCCTCCATGGGTGGCAGGGCCCAGAGGAAAGTTGGCCTGGAATGTTCC
+
ffffffffffffffffffffffffffffffffffffffffffffffffffffffffffffffffffffffffffffffffffffffffffffffffffffffffffffffffffffffffffffffffffffffffffffffffffffff
@cB01~tB01_GU182339.1_67532_67675_0_1_0_0_0:0:0_0:0:0_28e/2
CACCGGAAGCCTTAGGCAAGAAAAGAGTCCCATTACCGAAACCATGGGGGCAGACATGTTTATTTGAAGGATGGAAAACTACATTGAAGTTATTTTAAAAAATATATAAGTTTTACTGCTGACAGAAGACTGAAAGCTAGTCTGAGGGGA
+
ffffffffffffffffffffffffffffffffffffffffffffffffffffffffffffffffffffffffffffffffffffffffffffffffffffffffffffffffffffffffffffffffffffffffffffffffffffff
@cB01~tB01_GU182339.1_36767_36654_1_0_0_0_0:0:0_0:0:0_28f/2
AGCAGGAAAATTAGAATGGCTTCTTGTCACAATTACTCTGATAATGTTAATAATACCTGTTAGACATTTTGCACATTACATATGAAGAAGAGTTTGAATCTCAGATAAAAACAAAAATACATCAAAAATCTTTAATGTAAGCACAGAATT
+
ffffffffffffffffffffffffffffffffffffffffffffffffffffffffffffffffffffffffffffffffffffffffffffffffffffffffffffffffffffffffffffffffffffffffffffffffffffff
@cB01~tB01_GU182339.1_72393_72489_0_1_0_0_2:0:0_0:0:0_290/2
AGCTGCAGGACAAGGTCACGTTCTCTCCTGTGCGAACCGTGGGGCCCGGCTGGGCTGAGAGTGAAGGTTTCCCAAATAGACCTGGAAGAAGAGGCAGTTTCCTCAGGGAGGTTCTTCCTTGTCACAGCTCCCCTCACACCTGAGCTGAGA
+
ffffffffffffffffffffffffffffffffffffffffffffffffffffffffffffffffffffffffffffffffffffffffffffffffffffffffffffffffffffffffffffffffffffffffffffffffffffff
@cB01~tB01_GU182339.1_48513_48289_1_0_0_0_0:0:0_0:0:0_291/2
TGAATTCCAATCATGATTTTTCTATTTCTCTATAATTACTTCTTTGATCCTTTATCTTATCCATTAGGCAATGAGCCTAAAACCTCTTCCCTATTTGGCTTTCTGTGAGCATGAGATCATATAGAAAATGTGAAAGCCCGCTGAATCCTC
+
ffffffffffffffffffffffffffffffffffffffffffffffffffffffffffffffffffffffffffffffffffffffffffffffffffffffffffffffffffffffffffffffffffffffffffffffffffffff
@rand_0_0_0_0_1_1_0:0:0_0:0:0_292/2
GTGGGCGCATCTTCAGCGTCGATGGGACATTATGCGAACCTCCTCAGATTCTTACCAATAGTGAAGACATAGGAAAAGGCACTCGTTTTATGCTGTCCGTTCGGAAAGATTATGACCGAGACTTACTGCTACATAATACGCAATTGTGTT
+
ffffffffffffffffffffffffffffffffffffffffffffffffffffffffffffffffffffffffffffffffffffffffffffffffffffffffffffffffffffffffffffffffffffffffffffffffffffff
@cB01~tB01_GU182339.1_57018_56905_1_0_0_0_0:0:0_0:0:0_293/2
ATGCTACGGTTCTGTTACTCACTCCCCCTATCAGTTGTCAGCTCCCAGTGACCCTCTGGACATCGTCATCACAGGTGAGAGTGTCCGGACATTCTCATTGTCATTGGGCTGCAGAGTGAATGATCCACGACTTGGAACCCCCAGGTAGTT
+
ffffffffffffffffffffffffffffffffffffffffffffffffffffffffffffffffffffffffffffffffffffffffffffffffffffffffffffffffffffffffffffffffffffffffffffffffffffff
@cB01~tB01_GU182339.1_222977_222826_1_0_0_0_0:0:0_0:0:0_294/2
AGTGTAATCACAAGGGTCCGCGTGAGAGGTGGAGGAAGAGGGGAGTGGGGATTAGAGCAGTGTAGTGGGAGGGAGACGCTATCAGCCACTGTGGGCTTTGAAGGTGGAGGAAGGCCACTAGTCACAGAATGCAGGTGGCCTCTAAGGGCT
+
ffffffffffffffffffffffffffffffffffffffffffffffffffffffffffffffffffffffffffffffffffffffffffffffffffffffffffffffffffffffffffffffffffffffffffffffffffffff
@cB01~tB01_GU182339.1_186522_186334_1_0_0_0_1:0:0_0:0:0_295/2
TGTAACCCTTTGGTTTAATATTATTTATTGAGAAGACATTCTATGCCACCTTAAACCACAGGGCAGCCTTTGTCAACTCTAAAGGGACTGTGTGTACACGGATGTATTTTAGACACTGTTTCTGCTAAGGGGCTCTCTGTGTCCACACTC
+
ffffffffffffffffffffffffffffffffffffffffffffffffffffffffffffffffffffffffffffffffffffffffffffffffffffffffffffffffffffffffffffffffffffffffffffffffffffff
@cB01~tB01_GU182339.1_170068_170152_0_1_0_0_0:0:0_0:0:0_296/2
GTACCCAGTGTGCTCTCCGTCTCTCTACAGTCGTCTTGTCATTCTCCCCACTTCATTCCCAGCATTTGAGGCAGAGCCTCTTCCTTCAACATCAGATTGTTTTCACCTTTGTGCCTTCACAGCTGACAGCTGTGTGGAAAATCCTTCCGC
+
ffffffffffffffffffffffffffffffffffffffffffffffffffffffffffffffffffffffffffffffffffffffffffffffffffffffffffffffffffffffffffffffffffffffffffffffffffffff
@cB01~tB01_GU182339.1_82795_82629_1_0_0_0_0:0:0_0:0:0_297/2
GTCATCTCCCCACATAAGAGGATTTTCCTGAAACGGGAGGGAAGTCCTGTCGGGGAGTCTCTCTTAAACTAGAAAGAGGGGACCCTGGGGTGCTTGGCCCACAGTTCCGACCTCGCCTCCCCAGCCTTTCATTTCCTTGGCAGAGTCAAG
+
ffffffffffffffffffffffffffffffffffffffffffffffffffffffffffffffffffffffffffffffffffffffffffffffffffffffffffffffffffffffffffffffffffffffffffffffffffffff
@cB01~tB01_GU182339.1_185860_185719_1_0_0_0_0:0:0_0:0:0_298/2
AAGATGCAGCACATAGGAGGTTCCAAGGATCATGAATCACATGAACAAGTGATATTCTTACTCTCTGCAGACCTGGAAAGCTGGCAGAGTCATTCCACGATGAAACATTTGTAGAGTCATAGGCCTTGTTAGTCTCATCTCCATGGGGAC
+
ffffffffffffffffffffffffffffffffffffffffffffffffffffffffffffffffffffffffffffffffffffffffffffffffffffffffffffffffffffffffffffffffffffffffffffffffffffff
@cB01~tB01_GU182339.1_101951_101822_1_0_0_0_0:0:0_0:0:0_299/2
ACCTACAGATGCTACGGTTCTGTTACTCACTCCCCCATCAGTTGTCAGCTCCCAGTGACCCTCTGGACATCGTCATCACAGGTGAGAGTGTCCGGACATTCTTCTCATTGTCATTGGGATGCAGAGTGAATGATCCACGACTTGGAACCC
+
ffffffffffffffffffffffffffffffffffffffffffffffffffffffffffffffffffffffffffffffffffffffffffffffffffffffffffffffffffffffffffffffffffffffffffffffffffffff
@cB01~tB01_GU182339.1_107869_107951_0_1_0_0_0:0:0_0:0:0_29a/2
TCCAAGATCTGGACTCACTCCAAGGAGTATTAATGTTTACCTCCCCATGGTCTATCTGAATCTCCACAGGTGATTGGAAGTAGGGGTGAAGTGGGGGATTTGAGTGAGACGGCAAGTTTTTTTTGTGATGAACAGAGCACTTTCTCTATT
+
ffffffffffffffffffffffffffffffffffffffffffffffffffffffffffffffffffffffffffffffffffffffffffffffffffffffffffffffffffffffffffffffffffffffffffffffffffffff
@cB01~tB01_GU182339.1_35137_35009_1_0_0_0_0:0:0_0:0:0_29b/2
GAGGCTCCCTCTTAACACGGCACTTAGATACATGCTATTCCACCTTTCCTCATGTTGTTCCACCTTTCCTCAGAGTATCTTTCAGCCTTCTGTCAGCAGTAAAACTTATAAATTTTTTTTATAATTTCAATGTAGTTTTCTATTCTTCAA
+
ffffffffffffffffffffffffffffffffffffffffffffffffffffffffffffffffffffffffffffffffffffffffffffffffffffffffffffffffffffffffffffffffffffffffffffffffffffff
@cB01~tB01_GU182339.1_123117_122934_1_0_0_0_0:0:0_1:0:0_29c/2
CTTCCAGGCTACAGTGCAGTGTCACGATCTTGGCTCACTACAACCTGCGTCTCCTGGATTCAAGTGATTCTCCTGCCTCCGCCTCTCGAGTAGCTGGGATTACAGGCAACTGCCACCGTGCCCGGCTAATTCTTTTTGTATATTTTTTGT
+
ffffffffffffffffffffffffffffffffffffffffffffffffffffffffffffffffffffffffffffffffffffffffffffffffffffffffffffffffffffffffffffffffffffffffffffffffffffff
@cB01~tB01_GU182339.1_191075_191242_0_1_0_0_0:0:0_0:0:0_29d/2
GGCCAGGAGGGAAGGTTTTCTGCGGAATCCTAGGAAGAGAGTTTGTGAATTTAGAAGGTGTCTCTCTTTATCATCCCATCCATGGCACCTGGATTGAGTGAGGCTTCCCCTCCCTGGTGTCTGTCTCTCTCCTTCCTCTCTGTGTCTTCA
+
ffffffffffffffffffffffffffffffffffffffffffffffffffffffffffffffffffffffffffffffffffffffffffffffffffffffffffffffffffffffffffffffffffffffffffffffffffffff
@cB01~tB01_GU182339.1_59023_58813_1_0_0_0_1:0:0_1:0:0_29e/2
GTCCTATGATCCTAGAGCCTTAGCTGAGGAGCTTCCTGCTGATGATGGAGATAAGCATGGACAGATGCAGAGAGAAGACGAAGCTTGGGTGTGAGGGAGGGATCAGGGCACAGGATGGCACACAGGGCACCTCCAAACCCTCCTACACGG
+
ffffffffffffffffffffffffffffffffffffffffffffffffffffffffffffffffffffffffffffffffffffffffffffffffffffffffffffffffffffffffffffffffffffffffffffffffffffff
@cB01~tB01_GU182339.1_168356_168547_0_1_0_0_0:0:0_0:0:0_29f/2
CCTGCAGGACATTAAAGGTTAAGAGACTTCGCTGAGCCCTTTGGTGGCCCTAGATCCCTTTCACTGTTGGAGTGTCTGGAGTTCAGAGATGGTGGAAGACAGGCCCTCATTCACAGAGCTGGGAGGTTTGAGCCAACGCTTGCATCCAAG
+
ffffffffffffffffffffffffffffffffffffffffffffffffffffffffffffffffffffffffffffffffffffffffffffffffffffffffffffffffffffffffffffffffffffffffffffffffffffff
@cB01~tB01_GU182339.1_141951_141888_1_0_0_0_0:0:0_0:0:0_2a0/2
TCAAAAGACAACATCAGTTACTTCACATGGCAAGGAAAAAGAACTTTTAAGACGATATTATCAAAGTAAAAAGACAACCCACAGAATGGGAGAAAATGTTTTCAAACCACACCACCTGTAAGGGATTAACATCCAGAATATACAGACAAC
+
ffffffffffffffffffffffffffffffffffffffffffffffffffffffffffffffffffffffffffffffffffffffffffffffffffffffffffffffffffffffffffffffffffffffffffffffffffffff
@cB01~tB01_GU182339.1_131619_131793_0_1_0_0_0:0:0_0:0:0_2a1/2
ACACGGCATCTGTAGGTGCCAGAAGGCCTGAGGCCACAGGGCCCAACTCAGGCCAGAAATATGGGTGTCCTTGGGTTCTTCTGGTAGAGAACACTTTGTGGAAGTAAAACAGAAATGAAACTTCTAACCTGTGCCAGGTCTCTGAGCAAA
+
ffffffffffffffffffffffffffffffffffffffffffffffffffffffffffffffffffffffffffffffffffffffffffffffffffffffffffffffffffffffffffffffffffffffffffffffffffffff
@cB01~tB01_GU182339.1_131180_131296_0_1_0_0_0:0:0_0:0:0_2a2/2
AACAGAACCGTAGCATCTGTAGGTCCCTGCAAGGTCTTGCGTCATGCGACCGATGGAGAAGTTGGCCTTGGAGACCCCATCATGGAGCTCTCCAGTGAGGCGCAAAGTGTCATTAAACTTCCCCTCTCTGTGCAGAAGGAAGTGCTCAAA
+
ffffffffffffffffffffffffffffffffffffffffffffffffffffffffffffffffffffffffffffffffffffffffffffffffffffffffffffffffffffffffffffffffffffffffffffffffffffff
@cB01~tB01_GU182339.1_81719_81811_0_1_0_0_0:0:0_0:0:0_2a3/2
CTCCACCCCACGCCCATATCTCCACTCCAGTCCCATATCTCCACTCCACGCCCATATCTCCACTCCAGTCCCATATCTCCACCCCATGCCCATATCTGCACTCCAGTCCCATATCTCCACCCCACACCCATATCTCCACTTCAGTCCCAT
+
ffffffffffffffffffffffffffffffffffffffffffffffffffffffffffffffffffffffffffffffffffffffffffffffffffffffffffffffffffffffffffffffffffffffffffffffffffffff
@cB01~tB01_GU182339.1_77280_77180_1_0_0_0_0:0:0_0:0:0_2a4/2
CTTGCTGGATTTGATAATGCCTACTTATTTAATTTTGAATATATTAATTTCTTTCTGAGATTTATTTTTCCTACATGTAAATCAATATCTGGCAGAGGAGTGATAGATAGATGAGGGGTGGTGCAAATGAAGGGACTTATTATAGCATAA
+
ffffffffffffffffffffffffffffffffffffffffffffffffffffffffffffffffffffffffffffffffffffffffffffffffffffffffffffffffffffffffffffffffffffffffffffffffffffff
@cB01~tB01_GU182339.1_77078_76888_1_0_0_0_0:0:0_0:0:0_2a5/2
CTGTAGGGAGACGGAGAGCACACTGGGTACACAGGAAACTAAGGAGCAACAAGGAGCGTGTGTTTGACACTCACAGCCATTGGATTCACCTCGGGGTAACCAGGAATCCCTACATGATTAATATGACTGACATGAAAATAAGGGACGCCC
+
ffffffffffffffffffffffffffffffffffffffffffffffffffffffffffffffffffffffffffffffffffffffffffffffffffffffffffffffffffffffffffffffffffffffffffffffffffffff
@cB01~tB01_GU182339.1_119538_119712_0_1_0_0_0:0:0_0:0:0_2a6/2
TTTGAGAGCAGCCCAGCCAACATGGGGAAACCCCATCTATACTAAAAAAACCAAAAAGTAGCCAGGGATGGTGGTGTGCACCTGTAATCCCAGCTACTAGGGAGGCTGAGGCAGGAAAATCATTTGAACCCAGGAGGCGTAGGTTGCAAT
+
ffffffffffffffffffffffffffffffffffffffffffffffffffffffffffffffffffffffffffffffffffffffffffffffffffffffffffffffffffffffffffffffffffffffffffffffffffffff
@cB01~tB01_GU182339.1_38114_37908_1_0_0_0_1:0:0_0:0:0_2a7/2
AGGGTTCTTCTTGCTGCAGGGGGCCTGGCCACATGAGGGTGAGTCCTTCTCCAAACCTTCGGTTGTCATCTCCCCACATAAGAGGATTTTCCTGAAACAGGAGGGAAGTCCTGTCAGGGAGTCTCTCATAAACTGGGAAGAGAGGACCCT
+
ffffffffffffffffffffffffffffffffffffffffffffffffffffffffffffffffffffffffffffffffffffffffffffffffffffffffffffffffffffffffffffffffffffffffffffffffffffff
@cB01~tB01_GU182339.1_67706_67539_1_0_0_0_0:0:0_0:0:0_2a8/2
CCTAACTGGCTTACTTCCTAGTCTACTTGAGGCTGCAATCACACTGAGGAACTCACAATTCCAAACATACAAGAGGCTCCCTCTTAACGCAGCACTTAGACACGTGTTGTTCCACCTTCCCTCATGCTGTTCCACCTCCCCTCAGACTAG
+
ffffffffffffffffffffffffffffffffffffffffffffffffffffffffffffffffffffffffffffffffffffffffffffffffffffffffffffffffffffffffffffffffffffffffffffffffffffff
@cB01~tB01_GU182339.1_118564_118719_0_1_0_0_0:0:0_0:0:0_2a9/2
TTATCCTCAATAAATATTTCTTCAAAGAAAAGTAAAGGGTGTAGGGGTTGCTGGTGATGACATCTCTGTGTGGGTGAGAGGCCAGGATGGGCTTCTGGGAAATGGGTAAGGTTGAGGGGCTGAGGGAACCTCTGATCTCCCCAAACTGAG
+
ffffffffffffffffffffffffffffffffffffffffffffffffffffffffffffffffffffffffffffffffffffffffffffffffffffffffffffffffffffffffffffffffffffffffffffffffffffff
@cB01~tB01_GU182339.1_63231_63502_0_1_0_0_0:0:0_0:0:0_2aa/2
GGGCACAGTGGCTCACGCCTGTAGTCCCATTACTTTGGCATGCTGAGACGGTCGGATCACTTGAGGTTGGGAGTTTCAGACAAGCTTGGCCAACGTGGTGAAACATCCTCTCTACAAAAAATATACAAAAAGAATTAGCCGGGCACGGTG
+
ffffffffffffffffffffffffffffffffffffffffffffffffffffffffffffffffffffffffffffffffffffffffffffffffffffffffffffffffffffffffffffffffffffffffffffffffffffff
@cB01~tB01_GU182339.1_3659_3812_0_1_0_0_0:0:0_0:0:0_2ab/2
TCCCACACTGGCCACAGTCTCCGATGCAGATGGGGAACTGGGGACCTGGGAGGGGTTGCCTAGCCCAAGGCCACATAGCTGGGCGGTGGCACAGCCTTCACTCACACAGGGACATTCCATCTTCCCAGGGACTTCACACTGGAGGCTAAG
+
ffffffffffffffffffffffffffffffffffffffffffffffffffffffffffffffffffffffffffffffffffffffffffffffffffffffffffffffffffffffffffffffffffffffffffffffffffffff
@cB01~tB01_GU182339.1_233852_233663_1_0_0_0_0:0:0_0:0:0_2ac/2
TCGCCACACTGACTTCCACAATGGTTGAACTAGTTTACAGTCCCACCAACAGTGTAAAAGTGTTCCTATTTCTCCACATCCTCTCCAGCACCTGTTGTTTCCCGACTTTTTAATGATCGCCATTCTAACTGGTGTGAGATGGTATCTCAT
+
ffffffffffffffffffffffffffffffffffffffffffffffffffffffffffffffffffffffffffffffffffffffffffffffffffffffffffffffffffffffffffffffffffffffffffffffffffffff
@cB01~tB01_GU182339.1_86339_86494_0_1_0_0_0:0:0_0:0:0_2ad/2
TGGATTGTTTTATTCTCTCTGACTCTCCTTGGATTGGTTGACTTGATGTTACTTTTTTAAATTCTAAGTTTCTCACTTTGTGTCCTGTTCATAACTTTCTGCATATTTCTATCTATTATCTGTTGATCTATCTATTTATCTATTCGGTGC
+
ffffffffffffffffffffffffffffffffffffffffffffffffffffffffffffffffffffffffffffffffffffffffffffffffffffffffffffffffffffffffffffffffffffffffffffffffffffff
@cB01~tB01_GU182339.1_164927_165060_0_1_0_0_0:0:0_1:0:0_2ae/2
GAGCCGAAGCATCTGTAGGTCCCTCCGTGGGTGGCAGGGCCCAGAGGGAAATCTGCCTGGAATGTTCTGTTGACCTTGCGCACTGCAGAGAGCCTACGTTCATGGGCTCCCCCCTCCCTGGATAGATGGTACATGTCATAGGAGCTCCGG
+
ffffffffffffffffffffffffffffffffffffffffffffffffffffffffffffffffffffffffffffffffffffffffffffffffffffffffffffffffffffffffffffffffffffffffffffffffffffff
@cB01~tB01_GU182339.1_102388_102480_0_1_0_0_0:0:0_0:0:0_2af/2
ACCACTCCTCTGCCCTCTTTTCTCTCTCTTTATGTGTCTGTGAGTCTCTCAATCTCCTTCCTCTGGCTCATTCTCTGTGTGTTTATGTCTTTGCTTTTTGGTGTCCCTGATTTCTCTCTGTGCCTCTCAGTGATCCTTTCATATGTGGGG
+
ffffffffffffffffffffffffffffffffffffffffffffffffffffffffffffffffffffffffffffffffffffffffffffffffffffffffffffffffffffffffffffffffffffffffffffffffffffff
@cB01~tB01_GU182339.1_141000_141030_0_1_0_0_0:0:0_0:0:0_2b0/2
AACAGCAATTGCAGGTCACTGGAGTCCATCACAATTGGCTGGAGACAAATGTAAGACAAGAATATTTGCAGTTTCCCCAGACTGACACAGTTGCAGGTTCCCCGAAGTAATGAGTCCTGAGACACCTCCAACAAGAGCTAGAAAAGGTAT
+
ffffffffffffffffffffffffffffffffffffffffffffffffffffffffffffffffffffffffffffffffffffffffffffffffffffffffffffffffffffffffffffffffffffffffffffffffffffff
@rand_0_0_0_0_1_1_0:0:0_0:0:0_2b1/2
GATCCATGGCATGATGACTAAATAGATGTTCCCCAGTTTTGATCTCATCGCAGAGTCGTCTGTGTCGTGGGCAGAGATGACACAACTTCAAAGAAACGATCAACCTTCTTTTCTACCCCTCTAGCGCATGTTCGAGGCCATATCGTAGTG
+
ffffffffffffffffffffffffffffffffffffffffffffffffffffffffffffffffffffffffffffffffffffffffffffffffffffffffffffffffffffffffffffffffffffffffffffffffffffff
@rand_0_0_0_0_1_1_0:0:0_0:0:0_2b2/2
CAAGTACGACTCGTTCTTGGGGACAGTGTAGAAATTTCAATTACGGTGCTACTCGTGGGGAATGATAGCACGGGGAGCCATCCTTCACACAGGCATGGGAGTATCGACCAAGCCTCGGGGAGATAACAAGCGGAGTGTGAGTGAACTTAG
+
ffffffffffffffffffffffffffffffffffffffffffffffffffffffffffffffffffffffffffffffffffffffffffffffffffffffffffffffffffffffffffffffffffffffffffffffffffffff
@cB01~tB01_GU182339.1_65190_65306_0_1_0_0_0:0:0_1:0:0_2b3/2
ATACTCTGTGTGTTCTGTCTCCCTGGAGTGACGGTGAGTGATAGGAATTGGCATAGGCCCAGGTGCAGTCCAGGAGGTGTTTAGAGTCTTCTCTGGGAAGACTGGACTGGGATTGATTCACAGCGAATGTGCTTTAGGGTTTCTACATCC
+
ffffffffffffffffffffffffffffffffffffffffffffffffffffffffffffffffffffffffffffffffffffffffffffffffffffffffffffffffffffffffffffffffffffffffffffffffffffff
@cB01~tB01_GU182339.1_128927_129103_0_1_0_0_0:0:0_0:0:0_2b4/2
GGGTGACGTACGCAGGCTCTTTCTACCTTGCATGAGGCCCAGTGGATGCTTGCTCAAGAGCGGAACACGGCTTCCTGGAAATTGTTCTCACTAGAATTGGCACCTCACGTCCTTCACTATGACCAACTCACAACACGTCTCAGATCCAAC
+
ffffffffffffffffffffffffffffffffffffffffffffffffffffffffffffffffffffffffffffffffffffffffffffffffffffffffffffffffffffffffffffffffffffffffffffffffffffff
@cB01~tB01_GU182339.1_38854_38622_1_0_0_0_2:0:0_0:0:0_2b5/2
AGGGGCAGTTCCACATCCTCCTCTCTAAGGCGGCGCCTCCTTCTCCCCAAGGTGGTCAGGACAAGCCCTTGCTGTCTGCCTGGCCCAGCCTTGTGGTGCCTCTAGGACATGTCATTCTTCGGTGTCACTCTTATCTTGGGTTTAACAACT
+
ffffffffffffffffffffffffffffffffffffffffffffffffffffffffffffffffffffffffffffffffffffffffffffffffffffffffffffffffffffffffffffffffffffffffffffffffffffff
@cB01~tB01_GU182339.1_158284_158215_1_0_0_0_0:0:0_0:0:0_2b6/2
AACATAAAAAAATTACAATAACAAGATAAAATAAACAAGTGTTTTATAGTGTGAGAATACTTTTAGATATATTTTTCTCCATGTGTAACCCTTGGGCCCATGTTATTTATTGAGAAGACATTCTATTCCACCTTAAACCACATGGCAGCC
+
ffffffffffffffffffffffffffffffffffffffffffffffffffffffffffffffffffffffffffffffffffffffffffffffffffffffffffffffffffffffffffffffffffffffffffffffffffffff
@cB01~tB01_GU182339.1_71083_71032_1_0_0_0_0:0:0_0:0:0_2b7/2
CCCTGACCTTCCAAATCCTCTGTTGGGGGCTCAGTTGTGTATTGTGGTTCACACATTGGCTGATATTCCATTCACAAAGAACATGCCCTCGACCCCATGTCTATTTGTGTTGTTTTATGTGAGTAATCTTGCAGTATTAAAATCTAGTAG
+
ffffffffffffffffffffffffffffffffffffffffffffffffffffffffffffffffffffffffffffffffffffffffffffffffffffffffffffffffffffffffffffffffffffffffffffffffffffff
@cB01~tB01_GU182339.1_69522_69377_1_0_0_0_0:0:0_0:0:0_2b8/2
ACCTATTAGATACTTTGCATATTACACAGGAAGAAGAGTTTGAATCTCAGATAAAAACAAAAAAAATACATGAAAAGTCTTTCATGTTAGCACAGATTTTAGGCATCTCGTGTTCGGATAAAAATACATGAAAAGTCTTTCACGTTAGCA
+
ffffffffffffffffffffffffffffffffffffffffffffffffffffffffffffffffffffffffffffffffffffffffffffffffffffffffffffffffffffffffffffffffffffffffffffffffffffff
@cB01~tB01_GU182339.1_44110_44258_0_1_0_0_0:0:0_0:0:0_2b9/2
AGAACTTTGAGAGCCTGAGGTGGGTGAATCTCATAAGGTCAGGAGTTTGAGACCAGTCTGACCCACATAGAGAAACACTGTCTCTACTAAAAATACAAAAATTAGTCGGGCGTGGTGGAGTGTGCCTGTAATTCCAGCTACTCGGGAGGC
+
ffffffffffffffffffffffffffffffffffffffffffffffffffffffffffffffffffffffffffffffffffffffffffffffffffffffffffffffffffffffffffffffffffffffffffffffffffffff
@cB01~tB01_GU182339.1_87599_87766_0_1_0_0_0:0:0_0:0:0_2ba/2
TACACTTAAAAATGGTAAATGTGGCTGGGCGTGGTGGCTCATGCCTGTAATCCCAGCACTTTGGGAGGCAGATGCGGGTGGATCACGTGGTCAGGAGTTGCAGACCAGCTCGACCAACATGGTGAAACCACCTCTCTACTAAAAATACAA
+
ffffffffffffffffffffffffffffffffffffffffffffffffffffffffffffffffffffffffffffffffffffffffffffffffffffffffffffffffffffffffffffffffffffffffffffffffffffff
@cB01~tB01_GU182339.1_75335_75452_0_1_0_0_0:0:0_0:0:0_2bb/2
ACTGTACAGTCAGAGCACAGGGCAGTGGCTGAATAAGTGAGTGAGTGGAAGTGTCATATTCGTGGATGAACTACGTTCCTTCTTACTGCAAGGCTCTTGCTCTGCTGACTCAGCCAAGGTCGCATCATGACCAACAGGGGCTCATTCCTT
+
ffffffffffffffffffffffffffffffffffffffffffffffffffffffffffffffffffffffffffffffffffffffffffffffffffffffffffffffffffffffffffffffffffffffffffffffffffffff
@cB01~tB01_GU182339.1_158105_157960_1_0_0_0_0:0:0_1:0:0_2bc/2
TTCAAAAAGCAAAACTATGTTGAATGGACACAAATGAAGCTGTGTGTAGGCTGTATCAGGAATTATAAATAATCAAGGGATGATTTCATGTACACAGGAGGATGTGCATGGGTTATTTGCGAATGCTGTGCCATTTCATGTAAGAGGCTT
+
ffffffffffffffffffffffffffffffffffffffffffffffffffffffffffffffffffffffffffffffffffffffffffffffffffffffffffffffffffffffffffffffffffffffffffffffffffffff
@cB01~tB01_GU182339.1_47761_47892_0_1_0_0_0:0:0_0:0:0_2bd/2
CACCATGTTGGCCAGGCTGGTCTCGAACTGCTGACTTCATGTGATCCACCCGCCTTGGCCTCCTGCAGTGCTGGGTTACAGGCGTGAGCCACCGTTCACAGACTTGTATATTATGCTATAATAGGTCCCTTCATTTCCACCACCCCTCAT
+
ffffffffffffffffffffffffffffffffffffffffffffffffffffffffffffffffffffffffffffffffffffffffffffffffffffffffffffffffffffffffffffffffffffffffffffffffffffff
@cB01~tB01_GU182339.1_119268_119118_1_0_0_0_0:0:0_0:0:0_2be/2
GACCAAGTGATCCACCCGCATCTGCCTCCCAAAGTGCTGGGATTACAGGCATGGGCCACCGCGCCCAGCCACATTTACCATTTTTAAGTGTAAAGTCTAGTGGTCATAAATACATTTATATACATATATATATATACATTTTTTTTACCC
+
ffffffffffffffffffffffffffffffffffffffffffffffffffffffffffffffffffffffffffffffffffffffffffffffffffffffffffffffffffffffffffffffffffffffffffffffffffffff
@cB01~tB01_GU182339.1_3520_3619_0_1_0_0_0:0:0_0:0:0_2bf/2
GACTAACAAGTTCTCTTATGGTTCCGAGGTAACAGGACAGCAAATGGATGAGTGAGAGTTTCCCTCACCCCACTGAAGTAGGACCATTCTCTGTGGAGGGTTGGTCCCCTGACTTCCTCTACTCTGTCATCTCCCTAGTGACTGATAGGG
+
ffffffffffffffffffffffffffffffffffffffffffffffffffffffffffffffffffffffffffffffffffffffffffffffffffffffffffffffffffffffffffffffffffffffffffffffffffffff
@cB01~tB01_GU182339.1_169695_169803_0_1_0_0_0:0:0_0:0:0_2c0/2
CAGACAAGCTTGGCCAACATGGTGAAACATCCTCTCTACAAAAAATATACAAAAAGAGTTAGCCGGGCATGGTGGCAGTTGCCTGTAATCCCAGCTACTCGAGAGGGTGAGGCAGGAGAATCACTTGGATCCAGGAGACGCAGGTTGCAG
+
ffffffffffffffffffffffffffffffffffffffffffffffffffffffffffffffffffffffffffffffffffffffffffffffffffffffffffffffffffffffffffffffffffffffffffffffffffffff
@cB01~tB01_GU182339.1_229241_229365_0_1_0_0_0:0:0_0:0:0_2c1/2
TCACTGTTGGAGTGTCTGGAGTTCAGAGATGGTGGAAGACAGGCCCTCATTCACAGAGCTGGGAGGTTTGAGCCAACACTTGCATCCAAGGCTTCCACCTCCCCAGGTTTCCAAAAGCAGAGATAAGAGGGGTCCTTTACTCACCAGATT
+
ffffffffffffffffffffffffffffffffffffffffffffffffffffffffffffffffffffffffffffffffffffffffffffffffffffffffffffffffffffffffffffffffffffffffffffffffffffff
@cB01~tB01_GU182339.1_124054_123868_1_0_0_0_0:0:0_1:0:0_2c2/2
CCTATTACAGCATAATATACAAGTCTGTGAACGGTGGCTCACGCCTGTAACCCAGCACTGCAGGAGGCCAAGGCGGGTGGATCACATGAAGTCAGCAGTTCGAGACCAGCCTGGCCAACATGGTGAAACCCTGTCTCTAGGAAAAACACA
+
ffffffffffffffffffffffffffffffffffffffffffffffffffffffffffffffffffffffffffffffffffffffffffffffffffffffffffffffffffffffffffffffffffffffffffffffffffffff
@cB01~tB01_GU182339.1_13042_12896_1_0_0_0_0:0:0_0:0:0_2c3/2
TCAAAAGAATTGTCGTTCACACGAGTATGAACCAGTTGTAAAGTTTATTTAAAGGTTATAATAATTTCTGCTTCATTCTTATGGTGTAGTTTCAGTAAAATTGTAATGTCAAAAATCATAGCACAATGGAGGGAAAAGAAAAAAATAGGC
+
ffffffffffffffffffffffffffffffffffffffffffffffffffffffffffffffffffffffffffffffffffffffffffffffffffffffffffffffffffffffffffffffffffffffffffffffffffffff
@cB01~tB01_GU182339.1_93990_94153_0_1_0_0_0:0:0_0:0:0_2c4/2
TCCCAAGGAGACGGGGTTAGCAAGTTCCCCCTCTATTAGTTCCTGGAGAGCTGGTTGTTCAAAAGAGCTTGGAAGCTCCATCGCTCCCCCTCCCCCTTACTCTCTCTCTTGCCGTGTGATCTCTGCGGTCTCTGCACAGACAGACCCTCC
+
ffffffffffffffffffffffffffffffffffffffffffffffffffffffffffffffffffffffffffffffffffffffffffffffffffffffffffffffffffffffffffffffffffffffffffffffffffffff
@cB01~tB01_GU182339.1_44039_43944_1_0_0_0_0:0:0_0:0:0_2c5/2
AGTCTCCCAAAGTGCTGGGATTACAGGCCTGATCCACCACACCCAACCTCTTTTTAGTTCTTTAAAGGACTTCCATACTTTTCTCCGTAATCGCTGTACTAATTTACACTCCTCCCAACAGGGTACCAGGGTTCTCCTTTCTCTACCACC
+
ffffffffffffffffffffffffffffffffffffffffffffffffffffffffffffffffffffffffffffffffffffffffffffffffffffffffffffffffffffffffffffffffffffffffffffffffffffff
@cB01~tB01_GU182339.1_233694_233852_0_1_0_0_1:0:0_0:0:0_2c6/2
AAAGGGCTAATATCCAGAATCTACAATGAACTCAAACAAATTTACAAGAAAAAAACAAACAATCCTATCAAAAAGTGGGCAAAGGACATGAACAGACACTTCTCAAAAGAAGACATTTATGCAGCCAAAAAACACATGAAAAAATGCTCA
+
ffffffffffffffffffffffffffffffffffffffffffffffffffffffffffffffffffffffffffffffffffffffffffffffffffffffffffffffffffffffffffffffffffffffffffffffffffffff
@cB01~tB01_GU182339.1_89209_89040_1_0_0_0_0:0:0_0:0:0_2c7/2
CCTCAGGCTCTCAAAGTTCTAGGATGACAGACGTGAGCCACCTCACCCGGCCTAAAAGCCATTTTAATGGGGTGAGATGAAAACTCACTTTGATTTTAATTTGCATTTCTCTGATGATGAGTGATACTGAGCACTTTTTCATATGTGGGG
+
ffffffffffffffffffffffffffffffffffffffffffffffffffffffffffffffffffffffffffffffffffffffffffffffffffffffffffffffffffffffffffffffffffffffffffffffffffffff
@cB01~tB01_GU182339.1_69458_69383_1_0_0_0_0:0:0_0:0:0_2c8/2
TAGATACTTTGCATATTACACAGGAAGAAGAGTTTGAATCTCAGATAAAAACAAAAAAAATACATGAAAAGTCTTTCATGTTAGCACAGATTTTAGGCATCTCGTGTTCGGATAAAAATACATGAAAAGTCTTTCACGTTAGCACAGATT
+
ffffffffffffffffffffffffffffffffffffffffffffffffffffffffffffffffffffffffffffffffffffffffffffffffffffffffffffffffffffffffffffffffffffffffffffffffffffff
@cB01~tB01_GU182339.1_106257_106434_0_1_0_0_1:0:0_0:0:0_2c9/2
ACAGATATAATCCATGCATTTACCTCCAATGTATTTTTTGTTTTTCTTTTGAGATGGAGTCTTGCTCTGTCACCCAGGCTGGAGTGCAGAGGTGCAATCTCGGTTCACTGCCACCACAGCCTCCTGGGTTCAATCACTTCTCTGGCCTCA
+
ffffffffffffffffffffffffffffffffffffffffffffffffffffffffffffffffffffffffffffffffffffffffffffffffffffffffffffffffffffffffffffffffffffffffffffffffffffff
@cB01~tB01_GU182339.1_66675_66442_1_0_0_0_0:0:0_0:0:0_2ca/2
CTCTTCTTTCTCCTTCATCGCTGGTGCTCCAACAAAAAAAGTAAGTCTCACGAAGCAGAGGCCAGAGAGCTCAGGGCCATGTGGGGAAGCAGGATGGGAGCACTCAGGTGTGTGTTCCTCACAAACAGGATGGTCCCTGGCCCAAGGCAG
+
ffffffffffffffffffffffffffffffffffffffffffffffffffffffffffffffffffffffffffffffffffffffffffffffffffffffffffffffffffffffffffffffffffffffffffffffffffffff
@cB01~tB01_GU182339.1_76649_76439_1_0_0_0_0:0:0_0:0:0_2cb/2
GATTCTCCTGCCTCAGCCTCCTGACTAGTTGTGATTCCAGTCCCCTCCACCACACCCAGCTAATTTTCTTTTATATTTTTTAGTAGAGATGGAGTTTCACCATGTTGCGCAGATTGTCTCCAACTCCCAACCTCAAGTGATCCGACCGTC
+
ffffffffffffffffffffffffffffffffffffffffffffffffffffffffffffffffffffffffffffffffffffffffffffffffffffffffffffffffffffffffffffffffffffffffffffffffffffff
@cB01~tB01_GU182339.1_17289_17138_1_0_0_0_0:0:0_0:0:0_2cc/2
GGGCTTCTTCCTAACTCATTCTATGAAGCCATCATCACCATGATACCAACATCTGTCAGAGACATAATGAAAAAAAGAAAATTACATCTAAATATCCTTAATGAACATAGACATAAAATCCTCAACAAAATGCTAGCAAATTGAATCTGT
+
ffffffffffffffffffffffffffffffffffffffffffffffffffffffffffffffffffffffffffffffffffffffffffffffffffffffffffffffffffffffffffffffffffffffffffffffffffffff
@cB01~tB01_GU182339.1_179376_179516_0_1_0_0_0:0:0_0:0:0_2cd/2
GCCACTGCACCCTGCATATAAAGGAATTTATGACCACTAGATTTTACTTTTAAAAATGGTAAAGGTGGCAAATTATATAGTTACATTTAACCTCAATAAATGTTTTTTCAAACGGAAAGAAAAGGGTGTAGGGGTTGCTGGTGATGACAT
+
ffffffffffffffffffffffffffffffffffffffffffffffffffffffffffffffffffffffffffffffffffffffffffffffffffffffffffffffffffffffffffffffffffffffffffffffffffffff
@cB01~tB01_GU182339.1_58779_58877_0_1_0_0_0:0:0_1:0:0_2ce/2
TCTCCTGACCGCTTTCTCCATCTGCCTGTGTGCCTGGAGCCCTGGCCGCTGGCCTTCATGCAGGCCGTGTAGGAGGGTTTGGAGGTGCCCTGTCTGCCATCCTGTGCCCTGATCCCTCCCTCACACCCAAGCTTCGTCTTCTCTCTGCAT
+
ffffffffffffffffffffffffffffffffffffffffffffffffffffffffffffffffffffffffffffffffffffffffffffffffffffffffffffffffffffffffffffffffffffffffffffffffffffff
@cB01~tB01_GU182339.1_52959_53110_0_1_0_0_0:0:0_0:0:0_2cf/2
TGTCTGTGCAGACAGGCGGCCGCGCCCCAGCTCAGCTCAGCAGCGCACAGGATGTTATTTGGCGCCCTGCCCATGCAGTTTACATGTTGACCACATCATGGGAGGGTGACGTACGCAGGCTCTTTCTACCTTGCATGAGGCCCAGTGGGT
+
ffffffffffffffffffffffffffffffffffffffffffffffffffffffffffffffffffffffffffffffffffffffffffffffffffffffffffffffffffffffffffffffffffffffffffffffffffffff
@cB01~tB01_GU182339.1_95985_96093_0_1_0_0_0:0:0_0:0:0_2d0/2
ACTTGTTCATGTGATTCACGATCCTTGGAACTTCCTATGTGCTGCATCTTTGGATGGAAATTGGAGTCTCAGAGACAAGTCAGGGTCCACCCTGTTCCAGAAGCTCAGAGTCCAGGGGTGAGAACCCAGTGGAGAACAGATGGGGTTATG
+
ffffffffffffffffffffffffffffffffffffffffffffffffffffffffffffffffffffffffffffffffffffffffffffffffffffffffffffffffffffffffffffffffffffffffffffffffffffff
@cB01~tB01_GU182339.1_156068_156294_0_1_0_0_0:0:0_1:0:0_2d1/2
CGTGAGGATACGGTTCACAATCAGGCAATGGTCTGTGAGCTGAAGGCAGGGGCAGGTTGTCTGGTGCTCTCTCTAGAAAGCTCTGCCTCTGGCTCCTGCCTTGGGCCAGAGACTTTCCTGCCAGTGAGGAACACACACCTGCGTGCTCCC
+
ffffffffffffffffffffffffffffffffffffffffffffffffffffffffffffffffffffffffffffffffffffffffffffffffffffffffffffffffffffffffffffffffffffffffffffffffffffff
@cB01~tB01_GU182339.1_130825_131057_0_1_0_0_0:0:0_0:0:0_2d2/2
CTCCTAGGAAGAGAAGTTGTGACTTTAGAAGGCATCTCTCTTTATCATCCCATCCATGGCACCTAGAATGAGTGAGGCTTCCCCTCGCTGGTGTCTTATCTCTCTCCTTCCTCTCTGTGTCTTCATGTTCTTTTCTGTGCCCATAACTCC
+
ffffffffffffffffffffffffffffffffffffffffffffffffffffffffffffffffffffffffffffffffffffffffffffffffffffffffffffffffffffffffffffffffffffffffffffffffffffff
@cB01~tB01_GU182339.1_116564_116409_1_0_0_0_0:0:0_0:0:0_2d3/2
GTTGGTCAGATGTCATGTTTGAACACTTCCTTCTGCACAGAGAGGGGATGTTTAACGACACTTTGCGCCTCATTGGAGAACACCATGATGGGGTCTCCAAGGCCAACTTCTCCATCAGTCGCATGACGCAAGACCTGGCAGGGACCTACA
+
ffffffffffffffffffffffffffffffffffffffffffffffffffffffffffffffffffffffffffffffffffffffffffffffffffffffffffffffffffffffffffffffffffffffffffffffffffffff
@cB01~tB01_GU182339.1_106280_106241_1_0_0_0_0:0:0_0:0:0_2d4/2
GTCCATTGGATGGGCTGGGCATGGTGGCTAACACCAGCAACTTCAGCACTTTGGGAGGCCAAGGCTGGTGGATCACCTGAGGACAGGAGTACAAGATTACTCTGGCCGACGTGATGAAACATCGTCTCCACTAAAAATATAAAAATTAGC
+
ffffffffffffffffffffffffffffffffffffffffffffffffffffffffffffffffffffffffffffffffffffffffffffffffffffffffffffffffffffffffffffffffffffffffffffffffffffff
@cB01~tB01_GU182339.1_55276_55512_0_1_0_0_2:0:0_0:0:0_2d5/2
CTATAGGCCACCTGCATTCATGGCTCTTGGCCTTCCTCCACCTTCAAAGCTGGTGAAGACTTCCACTGGACTGCTCTAATCCCCACTCCCCTCTTCCTCCTCCTTTCATGTGCACCCTTGTGATTACACTGAGCCCAGTGGGACAGTCCA
+
ffffffffffffffffffffffffffffffffffffffffffffffffffffffffffffffffffffffffffffffffffffffffffffffffffffffffffffffffffffffffffffffffffffffffffffffffffffff
@cB01~tB01_GU182339.1_238077_238156_0_1_0_0_0:0:0_0:0:0_2d6/2
GACAGAGGCTGCCATGCGGATTAAGGTGGAATAGAATGTCTTCTCAGTAAATAACATTGGACCAGAGGGTTACAAGCAGGAAAAAATAAATCTAAGCTTATTTTCACACCATAAAAACACTGCTAATTTTTTATCTTATTATCATACATT
+
ffffffffffffffffffffffffffffffffffffffffffffffffffffffffffffffffffffffffffffffffffffffffffffffffffffffffffffffffffffffffffffffffffffffffffffffffffffff
@cB01~tB01_GU182339.1_138878_138651_1_0_0_0_0:0:0_0:0:0_2d7/2
TTAAATGTATTCCTGAGTGTTTTAATTTTGCGTATCTATTGTAAACGGCATTGCCTTCTTGATTTGGTTCTCAGCTAGATCATTATAGGTGTAGAGAAATGCTACCGGCTTTTACATATTGATTTTGTATTCTGAAACTTTACTTAGTTC
+
ffffffffffffffffffffffffffffffffffffffffffffffffffffffffffffffffffffffffffffffffffffffffffffffffffffffffffffffffffffffffffffffffffffffffffffffffffffff
@cB01~tB01_GU182339.1_146610_146844_0_1_0_0_0:0:0_0:0:0_2d8/2
CCATTTCCGGAAAATTCACTTGTATTGGGGTGAAGATGGCAACCCATCATTTGGGGAAGGACTCACCCACGTGTGCCCACACACTCTGGTCCAAGAAGAACCCTGCAAAGAAAGATCATGAGGAACTATTCATCTCGGCAGCAACCTACC
+
ffffffffffffffffffffffffffffffffffffffffffffffffffffffffffffffffffffffffffffffffffffffffffffffffffffffffffffffffffffffffffffffffffffffffffffffffffffff
@cB01~tB01_GU182339.1_51487_51357_1_0_0_0_0:0:0_0:0:0_2d9/2
CTCATGGTTTCGGTAACGAGACTCTTCTCTTGCCTAAGGCTTCCGGTGTTATCATTACCATGTCCACATAACCCCATCTGTTCTCCATTGGGTTCTCAGCCCTGGACTCTGAGCTTCTGGAAGCAGAATGGAGCCTGAATTGTCTCTGAG
+
ffffffffffffffffffffffffffffffffffffffffffffffffffffffffffffffffffffffffffffffffffffffffffffffffffffffffffffffffffffffffffffffffffffffffffffffffffffff
@cB01~tB01_GU182339.1_149504_149674_0_1_0_0_0:0:0_0:0:0_2da/2
GGGCTGGTCTCCAGCCCCTGATTTTAAATGATCCACCTGCCTTGGCGTCTCAAAATGCTGAGATTACAGGCGTGAGCCACCGCACACAGCATATAAAGGTATTTATGATCCCTAGATTTTACACTTAAAAATGGTAAAGTTGATAAATTA
+
ffffffffffffffffffffffffffffffffffffffffffffffffffffffffffffffffffffffffffffffffffffffffffffffffffffffffffffffffffffffffffffffffffffffffffffffffffffff
@cB01~tB01_GU182339.1_123639_123482_1_0_0_0_0:0:0_0:0:0_2db/2
AAGGAGCAACAAGGAGTGTGTGTTTGACACTCACAGCCATTGAATTCACCTCGGGGTAACTAGGAATCCCTACATGATTAATATGACTGACATGAAAATAAGGGAGGCTCAGTTGCATAACTGGAATCTAGGAGACCGTGGAAAAGGCAA
+
ffffffffffffffffffffffffffffffffffffffffffffffffffffffffffffffffffffffffffffffffffffffffffffffffffffffffffffffffffffffffffffffffffffffffffffffffffffff
@cB01~tB01_GU182339.1_126991_126936_1_0_0_0_0:0:0_0:0:0_2dc/2
AGGGCATCGCTCTTCCTCACACCACAAATCTGAATGTGCCTCTCACTTGCTTACAAATGTCTAAGGTCCCCACTGCCTGCTGGAGAAAAAACACACTCCTTTGCTTAGCCCACAGTTCTCCATTTCACTTGACCCCTGCCCACCTCTCCA
+
ffffffffffffffffffffffffffffffffffffffffffffffffffffffffffffffffffffffffffffffffffffffffffffffffffffffffffffffffffffffffffffffffffffffffffffffffffffff
@cB01~tB01_GU182339.1_170310_170187_1_0_0_0_0:0:0_0:0:0_2dd/2
GGCACAAAGGTGAAAACAATCTGATGTTGAAGGAAGAGGCTCTGCCTCAAATGCTGGGAATGAAGTGGGGAGAATGACAAGACGACTGTAGAGAGACGGAGAGCACACTGGGTACACAGGAAACTAAGGAGCAACAAGGAGTGTGTGTTT
+
ffffffffffffffffffffffffffffffffffffffffffffffffffffffffffffffffffffffffffffffffffffffffffffffffffffffffffffffffffffffffffffffffffffffffffffffffffffff
@cB01~tB01_GU182339.1_161888_161723_1_0_0_0_0:0:0_0:0:0_2de/2
AGGGAGATTGAATACAGGGCAAATGGGTGCTGTGGTGGGAAGAATAACTGTCCCCAATGATGGCTACATTGTAATCCCTGGAGCCTGTGACTATTTATGTTATAGGGCAGGGGACTGAAGGGGAAGGTGGAGCTCAGGTTGTTGATGAGT
+
ffffffffffffffffffffffffffffffffffffffffffffffffffffffffffffffffffffffffffffffffffffffffffffffffffffffffffffffffffffffffffffffffffffffffffffffffffffff
@cB01~tB01_GU182339.1_81633_81496_1_0_0_0_0:0:0_0:0:0_2df/2
TGGAGATATGGGCCTGGAGTGGAGATATGAGCCTGGAGTGGAGATATGGCCCTGGAGTGGAGATAGGGGCCTGGAGTGCAGATATGGGCCTGGAGTGGAGATGTGGGTCTGGAGTGCAGATATGGGCCTGGAGGTGGACATAAGGGCCTG
+
ffffffffffffffffffffffffffffffffffffffffffffffffffffffffffffffffffffffffffffffffffffffffffffffffffffffffffffffffffffffffffffffffffffffffffffffffffffff
@cB01~tB01_GU182339.1_58232_58063_1_0_0_0_0:0:0_0:0:0_2e0/2
ACTGATAGATACATAGATGATATATAGATATAGATGACAGGTAGAGAATTTGTAGATAGGCACCGAATAGATAAATAGATAGATCGACAGATAATAGATAGAAATATGCAGAAAGTTATGAACAGGACACAACGTGAGAAACTTAGAATT
+
ffffffffffffffffffffffffffffffffffffffffffffffffffffffffffffffffffffffffffffffffffffffffffffffffffffffffffffffffffffffffffffffffffffffffffffffffffffff
@cB01~tB01_GU182339.1_179464_179313_1_0_0_0_0:0:0_0:0:0_2e1/2
AGACAGGGCACCTCCAAACCCTCCTGCACGGCCTGCATGGAGGCCCGCGGCCAGGGCTCCAGGCACCCAGGCAGATGGAGAAAGTGGTCAGGACAGACCCAGAGGAGGGAGACTCGGCTCAGTTTGGGGAGATCAGAGGCTCCTCAGACC
+
ffffffffffffffffffffffffffffffffffffffffffffffffffffffffffffffffffffffffffffffffffffffffffffffffffffffffffffffffffffffffffffffffffffffffffffffffffffff
@cB01~tB01_GU182339.1_26136_26087_1_0_0_0_0:0:0_1:0:0_2e2/2
GGGATGAGAAAGGGAGACACCTTCTGAACTCACAACCTCTCTTCTTAGGAGTCCACAGAAAACCTTCCCTCCTGGCCCACCCAGGTCCCCTGGTGAAATCGGGAGAGACGGTCATCCTGCAATGTTGGTCAGATGTCAGGTTTGAGCGCT
+
ffffffffffffffffffffffffffffffffffffffffffffffffffffffffffffffffffffffffffffffffffffffffffffffffffffffffffffffffffffffffffffffffffffffffffffffffffffff
@cB01~tB01_GU182339.1_132624_132552_1_0_0_0_0:0:0_0:0:0_2e3/2
AGACGATACATAGATATAGATAATAGATGATTTTTGGATAGACAATTGATAGATAAATAGATTATATATAGATATAGATGACAGGTAGAGAATTTGTAGATAGGCACCAAATAGATAAATAGATATATCAATAGATAATAGATAGAAATA
+
ffffffffffffffffffffffffffffffffffffffffffffffffffffffffffffffffffffffffffffffffffffffffffffffffffffffffffffffffffffffffffffffffffffffffffffffffffffff
@cB01~tB01_GU182339.1_148332_148260_1_0_0_0_0:0:0_0:0:0_2e4/2
TGTAATCCTTGGAGCCTGTGACTATGTTATAGGGCAGGGGACTGAAGGGGAAGATGGAGCTCAGGTTGTTGATGAGTTGACCTTGAGATGGGGAGATGGCCTGGACCCTCCCACTGGGCTCAGTGTAATCACAAGGGTCCATATGAGTGG
+
ffffffffffffffffffffffffffffffffffffffffffffffffffffffffffffffffffffffffffffffffffffffffffffffffffffffffffffffffffffffffffffffffffffffffffffffffffffff
@cB01~tB01_GU182339.1_208355_208180_1_0_0_0_0:0:0_0:0:0_2e5/2
GGAGGCCCAGGTGGCTGTAAGGAAGATGAGCTTGGTATTCTTATGGAGAGAGACTGACTTGGTGAGGTCTGTGCCAACAGAGACAGAGAAACAGGAGACACAAGTAGAGACCAGGTGTCATAACAGAGAACAGACACAGGGGCCATACCG
+
ffffffffffffffffffffffffffffffffffffffffffffffffffffffffffffffffffffffffffffffffffffffffffffffffffffffffffffffffffffffffffffffffffffffffffffffffffffff
@cB01~tB01_GU182339.1_167781_167900_0_1_0_0_0:0:0_0:0:0_2e6/2
GTGCAATCTCAGCTCAATGCAACCTCCACTTCCTGGATTCAAGCAATTCTCTTGCCTCAAACACCCGAGTAGTGGTATTACAGGCACTGGTCACCATGCTCAGCTAATTTTTGTATTTTTAGTAGAGACGAGGTTTCACTCTGTTGGCCA
+
ffffffffffffffffffffffffffffffffffffffffffffffffffffffffffffffffffffffffffffffffffffffffffffffffffffffffffffffffffffffffffffffffffffffffffffffffffffff
@cB01~tB01_GU182339.1_108631_108511_1_0_0_0_0:0:0_0:0:0_2e7/2
ACCGTCACTCCAGGGAGACAGAACACACAGAGAATACGTTACATAGGCAGGTTCATTACTAACAGATAAGCAGCGAGTGAAAACAGAAGCCTACATTTCAATGTGAGCCAGTCCCTCAAGGCTCAGAAAAGCTGCTCGGGACATATGGAG
+
ffffffffffffffffffffffffffffffffffffffffffffffffffffffffffffffffffffffffffffffffffffffffffffffffffffffffffffffffffffffffffffffffffffffffffffffffffffff
@cB01~tB01_GU182339.1_126438_126578_0_1_0_0_1:0:0_0:0:0_2e8/2
AAGGGCGAGTGATTTTTCTCTGTGTGAAAACGCAGTGATTCAACTGTGTGTATGTCACCTCCTGAGGGTCTTGTTCATCAGAGTCCTGGAGAGAGGGAAATGCTGAGTGAGGGAGGGTGCTCACATTTTCCAGGACTCTTTGGGAATAAC
+
ffffffffffffffffffffffffffffffffffffffffffffffffffffffffffffffffffffffffffffffffffffffffffffffffffffffffffffffffffffffffffffffffffffffffffffffffffffff
@cB01~tB01_GU182339.1_54346_54254_1_0_0_0_1:0:0_0:0:0_2e9/2
TCCAAACCTTCGGGTGTCATCTCCCCACATAAGAGGATTTTCCTGAAACAGGAGGGAAGTCCTGTCGGGGAGTCTCTCATAAACTAGGAAGAGAGGACCCTGGGGTGCTCAGCCCACATTTCTGACCTCGCCTCCCTGGCCTCTCAACCC
+
ffffffffffffffffffffffffffffffffffffffffffffffffffffffffffffffffffffffffffffffffffffffffffffffffffffffffffffffffffffffffffffffffffffffffffffffffffffff
@cB01~tB01_GU182339.1_61870_62146_0_1_0_0_0:0:0_0:0:0_2ea/2
AGATTTCACTGAGCCCTAGGTTGGGCCCAGATCCCTTTCGCTGTTGGAGTATCTGGAGTTCGGAGATGGTAGAAGACAGGCGTACAATGTCAGAGCTGCGAGATGCTGAGTCAATGCCTGCATCGAAGGTTTCTACCTCCCCAGGTTTCC
+
ffffffffffffffffffffffffffffffffffffffffffffffffffffffffffffffffffffffffffffffffffffffffffffffffffffffffffffffffffffffffffffffffffffffffffffffffffffff
@cB01~tB01_GU182339.1_217488_217645_0_1_0_0_1:0:0_0:0:0_2eb/2
GGTCCCATCCCATTGATTCTATCTCCCACTTTCTGCCTGTCATGGAACCTTCTCCTGGATGTGAGTGGCTGCAGGGGACGTGAGGATACAGTTCAGAATCAGGCAATGGTCTGTGAGCTGAAGGCAGGGGAAGGGAATCTGGTGCTCTCT
+
ffffffffffffffffffffffffffffffffffffffffffffffffffffffffffffffffffffffffffffffffffffffffffffffffffffffffffffffffffffffffffffffffffffffffffffffffffffff
@cB01~tB01_GU182339.1_190736_190579_1_0_0_0_0:0:0_0:0:0_2ec/2
AAGGACACAAGGATAGCCGGGCGTGGTGGCAGGTGCATGTAATCCTAGCGACTTGGGAGGCTGAGGGCAGGAGAATCACTTGAACCCAGGAGACAGAGGTTGCAGTGAGCCTAGACCACACCACTTCACTCCAGCCTGGGCAAAGGAGTG
+
ffffffffffffffffffffffffffffffffffffffffffffffffffffffffffffffffffffffffffffffffffffffffffffffffffffffffffffffffffffffffffffffffffffffffffffffffffffff
@cB01~tB01_GU182339.1_155017_154830_1_0_0_0_0:0:0_0:0:0_2ed/2
TATTGAAGCAACAGATGATGGAGGGGGTGGTCTTTCCCCCAGACTCTCGGGTGGAACAGCAGCCTAATATCTGACTCCCAAGATGACAAAAGTAGCATGTTGCCCACGAGCTTCATCATTATTTCCTGGCTGTTTGATATAAGACAGCTC
+
ffffffffffffffffffffffffffffffffffffffffffffffffffffffffffffffffffffffffffffffffffffffffffffffffffffffffffffffffffffffffffffffffffffffffffffffffffffff
@cB01~tB01_GU182339.1_58152_58007_1_0_0_0_0:0:0_0:0:0_2ee/2
AGAGAGAGAGATGATACATACATATAAATAACAGATGATTGATGGATAGATAGACAACTGATAGATACATAGATGATATATAGATATAGATGACAGGTAGAGAATTTGTAGATAGGCACCGAATAGATAAATAGATAGATCGACAGATAA
+
ffffffffffffffffffffffffffffffffffffffffffffffffffffffffffffffffffffffffffffffffffffffffffffffffffffffffffffffffffffffffffffffffffffffffffffffffffffff
@cB01~tB01_GU182339.1_12071_12017_1_0_0_0_0:0:0_0:0:0_2ef/2
TTGTGGACCCTCCGTGTCTGCCCCTCCCTTCCTTTCGCTCTCTGTGATGTGAAGGCACGTCCCCCATGGTGGGTTTGCATCCACACCCCTGCGATCACGTGCTCTGGTCCACTGTCCTGTAATACATTTGTCTTTGTTTCCAACTACCGC
+
ffffffffffffffffffffffffffffffffffffffffffffffffffffffffffffffffffffffffffffffffffffffffffffffffffffffffffffffffffffffffffffffffffffffffffffffffffffff
@cB01~tB01_GU182339.1_79236_79361_0_1_0_0_1:0:0_0:0:0_2f0/2
AATGTTTCATCGTGGAATGACTCTGCCAGCTTTCCAGGTCTGCAGAGAGTAAGAATATCACTTGTTCATGTGATTCATGATCCTTGGAACCTCCTATGTGCTGCATCTTTGGATGGAAATTGGAGTCCCAGAGACAAATGAGGCTCCACC
+
ffffffffffffffffffffffffffffffffffffffffffffffffffffffffffffffffffffffffffffffffffffffffffffffffffffffffffffffffffffffffffffffffffffffffffffffffffffff
@cB01~tB01_GU182339.1_71055_70925_1_0_0_0_0:0:0_0:0:0_2f1/2
TCTGAGGACAAAGGTGTAACTCACACCCTCCAGCGTTTCCATGACGGTAGGGGCTGCAGTGTGGCTGCTGTCATTCTACCTCAGAGGTGGGGGAACCCCAGCCAGGGCCCTGACCTTCCAAATCCTCTGTTGGGGGCTCAGTTGTGTATT
+
ffffffffffffffffffffffffffffffffffffffffffffffffffffffffffffffffffffffffffffffffffffffffffffffffffffffffffffffffffffffffffffffffffffffffffffffffffffff
@cB01~tB01_GU182339.1_51567_51474_1_0_0_0_0:0:0_0:0:0_2f2/2
TGGAAGCAGAATGGAGCCTGAATTGTCTCTGAGACTCCAATTTCCATCCAAAGATACAGCACATAGGAGGCTCCAAGGATCGTGAATCACATGAACAAGTGATATTCTTACTCTCTGCAGACCTGGAAAGCTGGCAGAGTCATTCCACGA
+
ffffffffffffffffffffffffffffffffffffffffffffffffffffffffffffffffffffffffffffffffffffffffffffffffffffffffffffffffffffffffffffffffffffffffffffffffffffff
@cB01~tB01_GU182339.1_213266_213143_1_0_0_0_0:0:0_0:0:0_2f3/2
TGAGTACAGAACCCTCTTATATCCGCTTTTGGAAACCTGGGGAGGTGGAAACCTTGGATTCAGGCGTTGACTCAGCATCTCACAGCTCTGACATTGTACACCTGTCTTCCACCATCTCCGAACTCCAGATACTCCTACAGCGAAAGGGAT
+
ffffffffffffffffffffffffffffffffffffffffffffffffffffffffffffffffffffffffffffffffffffffffffffffffffffffffffffffffffffffffffffffffffffffffffffffffffffff
@cB01~tB01_GU182339.1_159020_158888_1_0_0_0_0:0:0_0:0:0_2f4/2
GCAAACCATGAGTTGGAACTCTGGAATCTTGGGACATGAGACAAATTCTAGATAAATCTACAAAAATCCAGAATTTACATGTTGTGATTTTTGCTGATAAAGTACAATTCTAAGATTGTAAATAATTGCATAATCCTTCCCTGGGAGTTT
+
ffffffffffffffffffffffffffffffffffffffffffffffffffffffffffffffffffffffffffffffffffffffffffffffffffffffffffffffffffffffffffffffffffffffffffffffffffffff
@cB01~tB01_GU182339.1_138869_139015_0_1_0_0_0:0:0_0:0:0_2f5/2
ATAAAGAAAAGCATCTGAAAAGAAATTCAACATCCTTACCTGATGAAAACCCTCAAAAACTTAGGCATAGAAAGAACATACCTCAAAATAATAAAAGCCATAGATGACATATCTAGAGTCAACATCATACTGAACAGGAAAAGTTAAAAG
+
ffffffffffffffffffffffffffffffffffffffffffffffffffffffffffffffffffffffffffffffffffffffffffffffffffffffffffffffffffffffffffffffffffffffffffffffffffffff
@cB01~tB01_GU182339.1_37073_36890_1_0_0_0_0:0:0_0:0:0_2f6/2
AACAATTTCCAGGAAGCCATGTTCCGCTCTTGAGCGAGCACCCACTGGGCCTCATGCAAGGTAGAAAGAGCCTGCGTACGTCACCCTCCCATGATGTGGTCAACATGTAAACTGCATGGGCAGGGCGCCAAATAACATCCTGTGCGCTGC
+
ffffffffffffffffffffffffffffffffffffffffffffffffffffffffffffffffffffffffffffffffffffffffffffffffffffffffffffffffffffffffffffffffffffffffffffffffffffff
@cB01~tB01_GU182339.1_1790_1961_0_1_0_0_1:0:0_0:0:0_2f7/2
CACTCAGTCCTAAGCTGGGGAACAAGCTGAGCTTGGATTCTGGTAGTGAATGAACCGGGGAACATTTATTTGAAGGGTTCTAAGAGTAGCATCGTGTGGGTGCGTTAATTGTATGTGAAGGGGAAGATCCTGAGAAAACAAGAGCTGCTC
+
ffffffffffffffffffffffffffffffffffffffffffffffffffffffffffffffffffffffffffffffffffffffffffffffffffffffffffffffffffffffffffffffffffffffffffffffffffffff
@cB01~tB01_GU182339.1_154119_153961_1_0_0_0_0:0:0_1:0:0_2f8/2
GGGAGGGCTTGCCTGCTTTGATTTTTCCTAATTGTTTAATCTTCACTTCATTGATTTCTTTCTGAGATTTATTTTTCCTACATGTAAATCAATACTTGGCTGAGGAGTGAGAGATACATGAGGGGTGGTGCAAAGGAAGAGACCTATTAT
+
ffffffffffffffffffffffffffffffffffffffffffffffffffffffffffffffffffffffffffffffffffffffffffffffffffffffffffffffffffffffffffffffffffffffffffffffffffffff
@cB01~tB01_GU182339.1_227108_226987_1_0_0_0_0:0:0_0:0:0_2f9/2
CTCTGGTATCCACCATTCTATTCTCTACCTTCATGAGATCCACCTTTTATCTCCTGCATGTGGTGAGAAATGGGAATCTTTGTAATGACCTCCAGTTCCATCCATGTGGCTGCAAATGACAGGATGTTATTGTTTCTATGGATGAGTAGT
+
ffffffffffffffffffffffffffffffffffffffffffffffffffffffffffffffffffffffffffffffffffffffffffffffffffffffffffffffffffffffffffffffffffffffffffffffffffffff
@cB01~tB01_GU182339.1_3318_3201_1_0_0_0_0:0:0_0:0:0_2fa/2
ACAAAGAGGAAAAGAGAGGTTGAGTATGACAGTGGTGTCAGGGTGTAGGGTGGTAGACAGGGCAGCTCCACACTCTCCACTGCTTCCTGTCTGGAGGCCCACTTTGGGGTCCTACTTATCCAGGTGAGTGAAGGAAGAGGTCAGGACAAA
+
ffffffffffffffffffffffffffffffffffffffffffffffffffffffffffffffffffffffffffffffffffffffffffffffffffffffffffffffffffffffffffffffffffffffffffffffffffffff
@cB01~tB01_GU182339.1_96928_97095_0_1_0_0_0:0:0_0:0:0_2fb/2
ACACAGTGAAACCGTGTCTCTGCTAAAAATCCAAAAATTAGCCGTGCCCAGTGGCAGGAACTTGTAACGCCAGCTACCCAAGAGGCTGAGGCACGAGAATCGCTTGAACCTGGGAGGCGGAGGTTGCAGTGAGCTGAGATTGCACCACTG
+
ffffffffffffffffffffffffffffffffffffffffffffffffffffffffffffffffffffffffffffffffffffffffffffffffffffffffffffffffffffffffffffffffffffffffffffffffffffff
@cB01~tB01_GU182339.1_102499_102296_1_0_0_0_0:0:0_0:0:0_2fc/2
GAGTTGGGCCCTGTGGCCTCAGGCCTTGTGGCACCTACAGATGCCGTGTTTATTCTCACACCTCTGCCTTCCATGTAATGGAGAGTAACCGTCCCAGGATATCATGGCCCCAGAACACCAACCCCTGTATGCTGTGTGAACTTGTGGTCT
+
ffffffffffffffffffffffffffffffffffffffffffffffffffffffffffffffffffffffffffffffffffffffffffffffffffffffffffffffffffffffffffffffffffffffffffffffffffffff
@cB01~tB01_GU182339.1_62364_62457_0_1_0_0_0:0:0_0:0:0_2fd/2
ATGAGTCAGTGAGTCGAAGTGTGCGTGCATGAGCTCCGTTCTCTGTTACGGCAAGGCTGTTGCTCTGCTGAGTCAGCCAGGGTTGCTTCATGACCAACAGTAATTCATTCCTTGGCAAGTGGAACTTCTCTAAAACACCTCGCCCTCATC
+
ffffffffffffffffffffffffffffffffffffffffffffffffffffffffffffffffffffffffffffffffffffffffffffffffffffffffffffffffffffffffffffffffffffffffffffffffffffff
@cB01~tB01_GU182339.1_54432_54272_1_0_0_0_0:0:0_1:0:0_2fe/2
ATCTCCCCACATAAGAGGATTTTCCTGAAACAGGAGGGAAGTCCTGTCGGGGAGTCTCTCATAAACTAGGAAGAGAGGACCCTGGGGTGCTCAGCCCACATTTCTGACCTCGCCTCCCTGGCCTCTCAACCCCTCGGCAGAGTCAAGTTC
+
ffffffffffffffffffffffffffffffffffffffffffffffffffffffffffffffffffffffffffffffffffffffffffffffffffffffffffffffffffffffffffffffffffffffffffffffffffffff
@cB01~tB01_GU182339.1_66646_66794_0_1_0_0_0:0:0_0:0:0_2ff/2
CTGTAGGAGACGGAAGTCAACAAAACAGCTCGGAGGGCACTTCTGGGTCCTCATTTCATAAGCAGATACCAACATACAGGGGGAGACCATAGGTGGCTGAGGTCCCTCAGTTGCCAACAGCAGACTCAGACATTCTATCTCTCTGAGCTC
+
ffffffffffffffffffffffffffffffffffffffffffffffffffffffffffffffffffffffffffffffffffffffffffffffffffffffffffffffffffffffffffffffffffffffffffffffffffffff
@cB01~tB01_GU182339.1_207464_207609_0_1_0_0_0:0:0_0:0:0_300/2
CTGGATTGAGTCAGGCTTCCCCTTCCTGGTGTCTTATCTCTCTCCTTCCTCTCTGTGTCTTCATGTTCTTTTCTGTGCCCATAACTCCTGGTGCAGGTCCTTCCATCTGTCTCCCTCACTCTTCTCTGTCCCTCTGTCTCTAGTAGCCTC
+
ffffffffffffffffffffffffffffffffffffffffffffffffffffffffffffffffffffffffffffffffffffffffffffffffffffffffffffffffffffffffffffffffffffffffffffffffffffff
@cB01~tB01_GU182339.1_102181_102096_1_0_0_0_0:0:0_0:0:0_301/2
CAGACACAGGGGCCATACCGGGAGTTAGAAAAGACAGAAGGAGTTAAAGGAGACAGACAGACAGACATGTCCCAGAGAGAGGTGTCCCTCCATGCTGACTTTGCTCAGAGACCTGGCACAGGTTAGAAGTTTCATTTCTGTTTTACCTCC
+
ffffffffffffffffffffffffffffffffffffffffffffffffffffffffffffffffffffffffffffffffffffffffffffffffffffffffffffffffffffffffffffffffffffffffffffffffffffff
@cB01~tB01_GU182339.1_32128_31911_1_0_0_0_0:0:0_1:0:0_302/2
GTGCATTGGCACCTGCCTGTAATCCCAGCGACTGGGGAGGCTAAAGCAGAAGAATGGCTTCAACCCTGGAGGCAGAGGTTGAACTGAGATCGCATCACTGCACTCCAGCCTGACACAGGGGGACTCTGTCTCAAAAAATAAAAATAAAAC
+
ffffffffffffffffffffffffffffffffffffffffffffffffffffffffffffffffffffffffffffffffffffffffffffffffffffffffffffffffffffffffffffffffffffffffffffffffffffff
@rand_0_0_0_0_1_1_0:0:0_0:0:0_303/2
CTGTCTTTCTGCCCTACAACCGTTTGCCTCCGGGCCCAACAATCGTAGATGGCGTTATGGCGATGGCGGCCGTTGAGTGATTTATGAGTTCACTAGACGAAAGGGCACGCTTCGCACAGCAAGCTTTAGCCGACTAACACATTTATTGTC
+
ffffffffffffffffffffffffffffffffffffffffffffffffffffffffffffffffffffffffffffffffffffffffffffffffffffffffffffffffffffffffffffffffffffffffffffffffffffff
@cB01~tB01_GU182339.1_28344_28150_1_0_0_0_0:0:0_0:0:0_304/2
AGGCTCACTGCGGTGCTGAGGGTCAATGGAACATTCCAGGCCAACTTCCCTCTGGGCCCTGTGACCCACGGAGGGAACTACAGATGCTTCGGCTCTTTCCGTGCCCTGCCCCACGCGTGGTCAGACCCGAGTGACCCACTGCCCGTTTCT
+
ffffffffffffffffffffffffffffffffffffffffffffffffffffffffffffffffffffffffffffffffffffffffffffffffffffffffffffffffffffffffffffffffffffffffffffffffffffff
@rand_0_0_0_0_1_1_0:0:0_0:0:0_305/2
GAATTCTTGTGCCTACCCCGCGTCATCGCAAGCACCACGACGTTATCTTGCCTTAGCGATGCGGTTGCGTTAGTCCCACTTCTGCATCTACAGGACAACCATGCAGGAGACTGCGAATGCCGTAGTGTGACGCTCGCCAGGTTTGTATTC
+
ffffffffffffffffffffffffffffffffffffffffffffffffffffffffffffffffffffffffffffffffffffffffffffffffffffffffffffffffffffffffffffffffffffffffffffffffffffff
@cB01~tB01_GU182339.1_136075_136214_0_1_0_0_0:0:0_0:0:0_306/2
AAGTAGACACATCCATCAATCCACAGGTTCAAGAAATCCAGTGAATGCCAGGCAGAATGAAGTAAACACACCTCACGTTCAACATTACAGAAAAGCAGCATAAAAGCACAACCAACCCTTAAAATTAGCCAGAGGAAAAGGATCAGCTGG
+
ffffffffffffffffffffffffffffffffffffffffffffffffffffffffffffffffffffffffffffffffffffffffffffffffffffffffffffffffffffffffffffffffffffffffffffffffffffff
@cB01~tB01_GU182339.1_22632_22603_1_0_0_0_0:0:0_0:0:0_307/2
AGTTGTGACTTGGGTGTGGCAGATTGTGACATACTGCCAGCTGCTAGAAATGCTGGGGCAGGAGGATTGCTTGAACTCTGAAGTCAAAGAACAGCCTGGGGAAAATAGCACATGAAGAAGAGTTTGAATCTCAGATAAAAACAACAAAAA
+
ffffffffffffffffffffffffffffffffffffffffffffffffffffffffffffffffffffffffffffffffffffffffffffffffffffffffffffffffffffffffffffffffffffffffffffffffffffff
@cB01~tB01_GU182339.1_178494_178648_0_1_0_0_0:0:0_0:0:0_308/2
CCCTGCTCTATGACCTAATGCTCTCTCTCTCTCTCACCCTCCACCCCCGACTCTCCCTGTGGATCCCTCCCTATGCAGCTCCAGCCTGGTGGTGGCATCAGCAGTGCACCCTTGCTGACCTTAGGGTAGCCAACCCTCTTGTTTGGTTTT
+
ffffffffffffffffffffffffffffffffffffffffffffffffffffffffffffffffffffffffffffffffffffffffffffffffffffffffffffffffffffffffffffffffffffffffffffffffffffff
@cB01~tB01_GU182339.1_78719_78831_0_1_0_0_0:0:0_2:0:0_309/2
GGGGTCAAGTGAAATAGAGAATTGTGGGCTAAGCAAAGGTGTGTGTCTTCTCTCCAGCAGGCAGTGGGGACCTTAGACATTTGTAACCAAGAGAGAGGCATGTTCATATTTGTGGTGTGAGGAAGAGCGATCCCCTAAGATGAAGACTGA
+
ffffffffffffffffffffffffffffffffffffffffffffffffffffffffffffffffffffffffffffffffffffffffffffffffffffffffffffffffffffffffffffffffffffffffffffffffffffff
@cB01~tB01_GU182339.1_223314_223135_1_0_0_0_0:0:0_0:0:0_30a/2
CAGCAGCAACAGGAAACCGACACAGGAACCCAGGTCAAGGACAAGCTAGGAAACCAAACAAGGATAGCCAGGTGTGGTGGTGGGCACGAGTAATCCAACGACTGGGGAGGCTGAGGCAAGAGAATCACTTGAACCGGGGAGGCAGAGGTT
+
ffffffffffffffffffffffffffffffffffffffffffffffffffffffffffffffffffffffffffffffffffffffffffffffffffffffffffffffffffffffffffffffffffffffffffffffffffffff
@cB01~tB01_GU182339.1_141044_140853_1_0_0_0_0:0:0_0:0:0_30b/2
GAAGATGAATCTTCCTTTCCTTGTCTATTTTCTCATGCCAGAGAATTGGAATCTTATATTCCATTAACTCTTTCTGTTCTGTTCATCCAGATTCTATGAAGGAGAAAGGAAAAGATGTGATACTGTAATTTTGCTCCATTTGTCTAAAAT
+
ffffffffffffffffffffffffffffffffffffffffffffffffffffffffffffffffffffffffffffffffffffffffffffffffffffffffffffffffffffffffffffffffffffffffffffffffffffff
@cB01~tB01_GU182339.1_211332_211218_1_0_0_0_1:0:0_0:0:0_30c/2
CAAATGATTTTCCTGCCTCAGCCTCCCTAGTAGCTGGGATTACAGGTGCACACCACCATGCCTGGCTACTTTTTGGTTTTTTTAGTATAGATGGGGTTTCCCCATGTTGGCTGGGCTGCTCTCAAACTCATGACCTCAACTGAGGTGCCC
+
ffffffffffffffffffffffffffffffffffffffffffffffffffffffffffffffffffffffffffffffffffffffffffffffffffffffffffffffffffffffffffffffffffffffffffffffffffffff
@cB01~tB01_GU182339.1_37778_37685_1_0_0_0_0:0:0_0:0:0_30d/2
ATATCAGCCTGGAGTGGAGATATGGGCTTGTGGTGGGGATCTGGGCCTGGAAACTGGGTCTCTGCACAGCCGACAGCCCTGTTCTTGGGTGCAGGTAGGCACTGAGGGTGAGTTTAACTTCAGCCCAGGAAGGGCCTGGCTGCCAAGACT
+
ffffffffffffffffffffffffffffffffffffffffffffffffffffffffffffffffffffffffffffffffffffffffffffffffffffffffffffffffffffffffffffffffffffffffffffffffffffff
@cB01~tB01_GU182339.1_100710_100939_0_1_0_0_0:0:0_0:0:0_30e/2
TGAGGAGTATCAACCCCTCCCTATGTGGATGGAGCCTGGTGGTGGCATCATCATCCCACACTTGCTGATCTAGGTGTAGCCAACCTTCCCCTTGTTTGGTTCCTTTAATTAATTAATTAATTATGGAGATCAGAGTCTCACTCCTTCACC
+
ffffffffffffffffffffffffffffffffffffffffffffffffffffffffffffffffffffffffffffffffffffffffffffffffffffffffffffffffffffffffffffffffffffffffffffffffffffff
@cB01~tB01_GU182339.1_171281_171464_0_1_0_0_0:0:0_0:0:0_30f/2
TTCTCTTATGTCAAACAGCCAGAAAATAGTGTTGAAGCCCGTGTGAAATGTGCTATTCTTTGTGATCTCGGGAGACACATGTTAGGCTGCTGTTCTACCTGACAGGCTGGGGGAAGGACCACCCCCTCGACTATCTATTGCTTCAATACC
+
ffffffffffffffffffffffffffffffffffffffffffffffffffffffffffffffffffffffffffffffffffffffffffffffffffffffffffffffffffffffffffffffffffffffffffffffffffffff
@cB01~tB01_GU182339.1_121414_121346_1_0_0_0_0:0:0_0:0:0_310/2
TGCCAATGTCATGCTATTTTGCTTACTACAGCTCTGTAACATATTTTGAGATCAGGTAGTGTGATGCTCCTGTTTTCTCTTTATACCTTGAAGTCTCAAGACAGTGGGTGTCACATAAAAAAATTATGGAAAAAAGGATCCCAGGACTCC
+
ffffffffffffffffffffffffffffffffffffffffffffffffffffffffffffffffffffffffffffffffffffffffffffffffffffffffffffffffffffffffffffffffffffffffffffffffffffff
@cB01~tB01_GU182339.1_22829_22752_1_0_0_0_0:0:0_0:0:0_311/2
ATACATCAAAAGTCTTTAATGTAAGCCAAGCATTCAGTCATCTCCTGTATGAGAGATTGGATCTGAGACGTGTTTTGAGTTGGTTATAGTGAAGGATGCAAGGTGTCAATTCTAGTTGGAACAATTTCCAGGAAGCCATGTTCTGCTCTT
+
ffffffffffffffffffffffffffffffffffffffffffffffffffffffffffffffffffffffffffffffffffffffffffffffffffffffffffffffffffffffffffffffffffffffffffffffffffffff
@cB01~tB01_GU182339.1_124090_123903_1_0_0_0_0:0:0_0:0:0_312/2
GGCTCACGCCTGTAACCCAGCACTGCAGGAGGCCAAGGCGGGTGGATCACATGAAGTCAGCAGTTCGAGACCAGCCTGGCCAACATGGTGAAACCCTGTCTCTAGGAAAAACACAAAAATTAGCCGAGCATGGTGGTGCATCCCTGTAAT
+
ffffffffffffffffffffffffffffffffffffffffffffffffffffffffffffffffffffffffffffffffffffffffffffffffffffffffffffffffffffffffffffffffffffffffffffffffffffff
@cB01~tB01_GU182339.1_70333_70217_1_0_0_0_0:0:0_0:0:0_313/2
TGGATATCTGGGCCTGGAGTGGACATATGGGCCTAGGATGGAGATATGGGCCTGGGTGTGGAGATATGGGCTTGGGGTGGAGATATGGGCCTGGATTGGAGATATGGGTCTAGGGTGGAAATATTGGCCTGGAGTGGAGATATGGGCCTG
+
ffffffffffffffffffffffffffffffffffffffffffffffffffffffffffffffffffffffffffffffffffffffffffffffffffffffffffffffffffffffffffffffffffffffffffffffffffffff
@cB01~tB01_GU182339.1_99264_99421_0_1_0_0_1:0:0_0:0:0_314/2
GGAATATCAGCCGATGCCTGAATGAAAATAAGCAACTGAGCCCCCATCAGAGGATTTGGAATGTCAGGGCCATGGCTGTGGTTTCCCACCTCTTCTGGTGGAGTGACAGCAGCCACACTGCAGCCCCTACCGTCATGGAAACGCTGAAGT
+
ffffffffffffffffffffffffffffffffffffffffffffffffffffffffffffffffffffffffffffffffffffffffffffffffffffffffffffffffffffffffffffffffffffffffffffffffffffff
@cB01~tB01_GU182339.1_175435_175261_1_0_0_0_0:0:0_0:0:0_315/2
CTCCCAGGTTCAAGCGATTCTCGTGCCTCAGCCTCTTGAGCAGCTGGCGTTACAGGTGCCTGCCACCAGGCACGGCTAATTTTTGGATTTTTAGCAGAGACACGGTTTCACTATGTTGACCAGGCTGCTCTCAAACTCCTTATCTCAGTT
+
ffffffffffffffffffffffffffffffffffffffffffffffffffffffffffffffffffffffffffffffffffffffffffffffffffffffffffffffffffffffffffffffffffffffffffffffffffffff
@cB01~tB01_GU182339.1_64447_64285_1_0_0_0_1:0:0_0:0:0_316/2
GAGTGACAGATATATGAGGGGTGGTGGAAATGAAGAGACCTATTATAGCATAATATACAAGTCTGTGAACGGTGGCTCACGCCTGTAACCCAGCACTGCAGGAGGCCAAGGCGGGTGGATCACATGAAGTCAGCAGTTCGAGACCAGCCT
+
ffffffffffffffffffffffffffffffffffffffffffffffffffffffffffffffffffffffffffffffffffffffffffffffffffffffffffffffffffffffffffffffffffffffffffffffffffffff
@cB01~tB01_GU182339.1_108347_108599_0_1_0_0_0:0:0_0:0:0_317/2
TTAGCTGAGTGCTTCCTGTGGCTCCAGGGTACAAAACCCAGGCTGGGCTGCTTTCTGGCTTCCCCCAGCTACACTGCAAATGGGGTGACTCCATATGTCCCGAGCAGCTTTTCTGAGCCTTGAGGGACTGGCTCACATTGAAATGTAGGC
+
ffffffffffffffffffffffffffffffffffffffffffffffffffffffffffffffffffffffffffffffffffffffffffffffffffffffffffffffffffffffffffffffffffffffffffffffffffffff
@cB01~tB01_GU182339.1_27324_27482_0_1_0_0_0:0:0_0:0:0_318/2
TCATCTATCATCATCTGTGTATCTATGACCTATCTCTCTGTTATCTATCATCTATCAATCAATGTATGTATGTATGCATCTATCCATCTATCATCATGTGTTTATCTTTCTATCTCTCTATATCTATTTATATATCATCTGTCTGTCTTT
+
ffffffffffffffffffffffffffffffffffffffffffffffffffffffffffffffffffffffffffffffffffffffffffffffffffffffffffffffffffffffffffffffffffffffffffffffffffffff
@cB01~tB01_GU182339.1_88580_88819_0_1_0_0_0:0:0_0:0:0_319/2
AATACAAAAATTAGTCGGGCGTGGTGGCGTGTGCCTGTAATTCCAGCTACTCGGGAGGCTGAGGCAGGAGAATCGCTTGAACCTGGGAGGTGGAGGTTGTGGTGAGCCGAGATAGCGCCACTGCACTCCAGCCTGGGTGAGAAGAGCAAA
+
ffffffffffffffffffffffffffffffffffffffffffffffffffffffffffffffffffffffffffffffffffffffffffffffffffffffffffffffffffffffffffffffffffffffffffffffffffffff
@cB01~tB01_GU182339.1_21956_21751_1_0_0_0_0:0:0_0:0:0_31a/2
AACAGGACAGAAAAATCAGTGACATCAATTTTGTTCCTTAGAAGAAACAGGAAAATTGACCCCAAAAAACTTTCCAGGCCACATTTGGTCATGATGGAAATATTTTGGCACTTCCTGGTTAAGCTCAACACCAACTTGCACCCAAAACCA
+
ffffffffffffffffffffffffffffffffffffffffffffffffffffffffffffffffffffffffffffffffffffffffffffffffffffffffffffffffffffffffffffffffffffffffffffffffffffff
@cB01~tB01_GU182339.1_35322_35397_0_1_0_0_0:0:0_2:0:0_31b/2
ATATGGAGGAGTGACTGTCTATTTATAGTAGTATGAAAGATGATGTGTTGATACGTGTCCCTGTGGAGATGAGACTAACAAGGCCTTTGACTCTACAAATGTTTCATCGTGGAATGACTCTGCCAGCTTGCCAGATCTGCAGAGAGTAAG
+
ffffffffffffffffffffffffffffffffffffffffffffffffffffffffffffffffffffffffffffffffffffffffffffffffffffffffffffffffffffffffffffffffffffffffffffffffffffff
@cB01~tB01_GU182339.1_184028_183862_1_0_0_0_0:0:0_0:0:0_31c/2
ATAACTGGAACGTCTCTCAATAGGCCCAGCCTCCCACACTGCGAGATAAGTGTCAACGTGAGGTTTGGCGGGGTCAAACATTCAAACTATAGCAGTGGTATCCCCAGCATGTTCTCTGATTATTTTGAGAACTATAACTGAGAAAGCAGG
+
ffffffffffffffffffffffffffffffffffffffffffffffffffffffffffffffffffffffffffffffffffffffffffffffffffffffffffffffffffffffffffffffffffffffffffffffffffffff
@cB01~tB01_GU182339.1_233782_233954_0_1_0_0_0:0:0_0:0:0_31d/2
CTAATTAAACTAAAGAGCTTCTGCACAGCAAAAGAAACTACCATCAGAGTGAACAGACAACCTACAAAATGGGAGAAAATTTTCGCAACCTACTCATCTGACAAAGGGCTAATATCCAGAATCTACAATGAACTCAAACAAATTTACAAG
+
ffffffffffffffffffffffffffffffffffffffffffffffffffffffffffffffffffffffffffffffffffffffffffffffffffffffffffffffffffffffffffffffffffffffffffffffffffffff
@cB01~tB01_GU182339.1_183731_183527_1_0_0_0_0:0:0_0:0:0_31e/2
AATTTTGAATATATTAATTTCTTTCTGAGATTTATTTTTCCTACATGTAAATCAATATCTGGCAGAGGAGTGATAGATAGATGAGGGGTGGTGCAAATGAAGGGACTTATTATAGCATAATATACAAGTCTGTGAATGGGAGCTTACGCC
+
ffffffffffffffffffffffffffffffffffffffffffffffffffffffffffffffffffffffffffffffffffffffffffffffffffffffffffffffffffffffffffffffffffffffffffffffffffffff
@cB01~tB01_GU182339.1_184869_184656_1_0_0_0_0:0:0_0:0:0_31f/2
TGCTCATGAAATGAGGACCCAAAAGTGCCCTTCCAGCTGTTTTGATGACTTCTATCTCCTACAGATGCTGCTGTAATGGACCAAGAGCCTGCCGGGGACAGAACAGTGAACAGGGAGGTAGGTTCTCCTCAGCCCAGCCTCATGGATTGA
+
ffffffffffffffffffffffffffffffffffffffffffffffffffffffffffffffffffffffffffffffffffffffffffffffffffffffffffffffffffffffffffffffffffffffffffffffffffffff
@cB01~tB01_GU182339.1_174329_174487_0_1_0_0_0:0:0_0:0:0_320/2
ATTTAACATAGTTATGCTTTTTGAAACTCTGTGGATACTTTCTCTCAATATTTTTGATTTATACTTGGTTCAATAAACACCTGTAAACCCCGCAGATATGGAGGAGTGACCGTATATTTATATTATGAAAGAAGATGTGTTGATATGTGT
+
ffffffffffffffffffffffffffffffffffffffffffffffffffffffffffffffffffffffffffffffffffffffffffffffffffffffffffffffffffffffffffffffffffffffffffffffffffffff
@cB01~tB01_GU182339.1_30107_30010_1_0_0_0_0:0:0_0:0:0_321/2
TGCCCCATGCTCTGGCTGTGCAGTGTGGAATCTTTTCCTATTGTTGCCATAACAAATTTCCACAAGCTTCGTGGATGAAAACATGTTTTTCTTAATTATCTCACAGTGCTGTAACTCAGAAGTATGAACTGCATTTCACTGGGCTGATAT
+
ffffffffffffffffffffffffffffffffffffffffffffffffffffffffffffffffffffffffffffffffffffffffffffffffffffffffffffffffffffffffffffffffffffffffffffffffffffff
@cB01~tB01_GU182339.1_140380_140269_1_0_0_0_0:0:0_1:0:0_322/2
TTTGAGACTGAAAGAGGAACACAGGAGTGAGATGTATGGGAACAAACCCCTTCTTTTTCCAGCTAAACAGAGTGGAAGTTGGACACAGAGTTTTGGCGTACAGCAAAATCCTAAGTCCATTGTTGGGTTGAACACGGCCATGTTGTACAT
+
ffffffffffffffffffffffffffffffffffffffffffffffffffffffffffffffffffffffffffffffffffffffffffffffffffffffffffffffffffffffffffffffffffffffffffffffffffffff
@cB01~tB01_GU182339.1_230628_230486_1_0_0_0_0:0:0_0:0:0_323/2
CTCTGTTCTTGGGACACTGATCTTGCAGATGGTTAAATGGGAGGGCAGAAAATGTAGGCACAAGGGGACCAATAAATGAATGATCTATTGAGAAGCATCTGTGCATGAAATCTATTTATTTATGTATTTACCTACTTGTTTATTGAGACG
+
ffffffffffffffffffffffffffffffffffffffffffffffffffffffffffffffffffffffffffffffffffffffffffffffffffffffffffffffffffffffffffffffffffffffffffffffffffffff
@cB01~tB01_GU182339.1_64623_64703_0_1_0_0_0:0:0_0:0:0_324/2
CTGTGCTGGAGGATTCAGCGGACTTTCACATTTTCTATATGATCTCATGCTCACAGAAAGCCAAATAGGGAAGAGGTTTTAGGCTCATTGCCTAATGGATAAGATAAAGGATCAAAGAAGTAATTATAGAGAAATAGAAAAATCATGATT
+
ffffffffffffffffffffffffffffffffffffffffffffffffffffffffffffffffffffffffffffffffffffffffffffffffffffffffffffffffffffffffffffffffffffffffffffffffffffff
@cB01~tB01_GU182339.1_19019_19219_0_1_0_0_1:0:0_0:0:0_325/2
GACCTCCTGCTACATTCATGTTGCTGCAAAGGACATGATTTCATTATTTTTTATGGCCATGTAATGTTCCATGTGTATATGTAGCACATTTTCTTTAACTAATCCACTGTTGGTGAGCACTTAGGTTGACTGCAAATCTTTGCTATTCTG
+
ffffffffffffffffffffffffffffffffffffffffffffffffffffffffffffffffffffffffffffffffffffffffffffffffffffffffffffffffffffffffffffffffffffffffffffffffffffff
@cB01~tB01_GU182339.1_69246_69123_1_0_0_0_0:0:0_0:0:0_326/2
GACAGAGAGCAAACTCCAGAGTTGGGACTCTGGAATCTTGGGTCATGAGACAAATTTTAGATTAAACTACAAAACTCCAGAATTTACAGGTGTGGTTTTTGCTGATAAAGTACAATTCTAAGATTGTAAATAATTGCATAATCCTTCCCT
+
ffffffffffffffffffffffffffffffffffffffffffffffffffffffffffffffffffffffffffffffffffffffffffffffffffffffffffffffffffffffffffffffffffffffffffffffffffffff
@cB01~tB01_GU182339.1_188995_189260_0_1_0_0_0:0:0_0:0:0_327/2
AGATTACTCACATAAAACAACACAGGGTAGACATGGGGTGGAGGGCATGTCCTTTGAGAATGGAATATCAGCAGATGCCTGAATGAAAATAAACAACTGAGCCCCCATCAGAGGATTTGGAATGTCAGGGCCATGGCTGTGGTTTCCCAC
+
ffffffffffffffffffffffffffffffffffffffffffffffffffffffffffffffffffffffffffffffffffffffffffffffffffffffffffffffffffffffffffffffffffffffffffffffffffffff
@cB01~tB01_GU182339.1_183686_183533_1_0_0_0_1:0:0_0:0:0_328/2
GAATATATTAATTTCTTTCTGAGATTTATTTTTCCTACATGTAAATCAATATCTGGCAGAGGAGTGATAGATAGATGAGGGGTGGTGCAAATGAAGGGACTTATTATAGCATAATATACAAGTCTGTGAATGGGAGCTTACGCCTGTAAC
+
ffffffffffffffffffffffffffffffffffffffffffffffffffffffffffffffffffffffffffffffffffffffffffffffffffffffffffffffffffffffffffffffffffffffffffffffffffffff
@cB01~tB01_GU182339.1_238308_238186_1_0_0_0_0:0:0_0:0:0_329/2
GTGTTTTTATGGTGTGAAAATAAGCTTAGATTTATTTTTTCCTGCTTGTAACCCTCTGGTCCAATGTTATTTACTGAGAAGACATTCTATTCCACCTTAATCCGCATGGCAGCCTCTGTCAACTATAAAAGGACTGTGTGTACACAGATG
+
ffffffffffffffffffffffffffffffffffffffffffffffffffffffffffffffffffffffffffffffffffffffffffffffffffffffffffffffffffffffffffffffffffffffffffffffffffffff
@cB01~tB01_GU182339.1_6739_6889_0_1_0_0_0:0:0_0:0:0_32a/2
CATGATGCCTGCTCTGCGTGCTCCAGCTGTGGGACAGGTGACCACATGGCCCTCCATGACAGACAGATGCACGGATGTGGTTAAGTCAGAGCCTGCTGCCGCCTGCCTGGGTCCCCACAGCTGTGAACCCACAGGAAGTGGACAGCCCCT
+
ffffffffffffffffffffffffffffffffffffffffffffffffffffffffffffffffffffffffffffffffffffffffffffffffffffffffffffffffffffffffffffffffffffffffffffffffffffff
@cB01~tB01_GU182339.1_228610_228835_0_1_0_0_0:0:0_1:0:0_32b/2
TTTCTTTTGTGTGTGTGTGATGGAATCTTGCTCTGTCATGCAGGCTGGAGTGTAGAGGTGCAATCTCAGCTCAATGCAACCTCCACTTCCTGGATTCAAGAAATTCTCTTGCATCAAACTCCTGAGTAGTGGTATTACAGGCACTGATCA
+
ffffffffffffffffffffffffffffffffffffffffffffffffffffffffffffffffffffffffffffffffffffffffffffffffffffffffffffffffffffffffffffffffffffffffffffffffffffff
@cB01~tB01_GU182339.1_115635_115534_1_0_0_0_0:0:0_0:0:0_32c/2
ACAGGTTAAGAAACAACACAAGGATAGCCAGGCATGGTGGCAGGTGCATGTAATCCTAGCGACTTGGGAGGCTGAGGGCAGGAGAATCACTTGAACCCAGGAGACAGAGGTTGCAGTAAGCCTAGACCACACCACTTCACTCCAGCCTGG
+
ffffffffffffffffffffffffffffffffffffffffffffffffffffffffffffffffffffffffffffffffffffffffffffffffffffffffffffffffffffffffffffffffffffffffffffffffffffff
@cB01~tB01_GU182339.1_1129_977_1_0_0_0_0:0:0_0:0:0_32d/2
GGGGGGGGTGGGGTAGGGGTAGGGAGAGCATTAGGAAAAATAGCTAATGTATGCTGGGCTTAATACCTAGGTGATGGGTTGACAGGTGCAGGAAACCACCATGGCGCACATTGACCTATGCAATAAGCCCACACATTCTGCACATGTACC
+
ffffffffffffffffffffffffffffffffffffffffffffffffffffffffffffffffffffffffffffffffffffffffffffffffffffffffffffffffffffffffffffffffffffffffffffffffffffff
@cB01~tB01_GU182339.1_125528_125714_0_1_0_0_0:0:0_0:0:0_32e/2
CATTTCTTGATTGACAGGTAACCACATAAAACACCTCTTTAGGACAAGCACCCAGATAGCAGGAGACCCAGCTTTCTCCTGCTTTTTCAGTTATAGCTCTCATAGTAACCATAGAACGTGCTGAGGATACGACTACTTTAGTTGAGATGT
+
ffffffffffffffffffffffffffffffffffffffffffffffffffffffffffffffffffffffffffffffffffffffffffffffffffffffffffffffffffffffffffffffffffffffffffffffffffffff
@cB01~tB01_GU182339.1_132869_132713_1_0_0_0_0:0:0_0:0:0_32f/2
ATGAACAGGACACAAAGTGAGAAACTCAGAATTTAAAAAAAGTAACATCAAGTCAACTAGTCCAAGGAGAGTCAGAGAGAATAAAACAATCCAAAAAGGGAAAACATATCTAGAGGTGAGAAAGTGAGGTCAGAGACCTAGAGAGACAGA
+
ffffffffffffffffffffffffffffffffffffffffffffffffffffffffffffffffffffffffffffffffffffffffffffffffffffffffffffffffffffffffffffffffffffffffffffffffffffff
@cB01~tB01_GU182339.1_158213_158326_0_1_0_0_0:0:0_0:0:0_330/2
GGCTGCATAAAATGCAGCATTCTCAAGAGAGTGGACAGAGAGAGAGCCACTGAGCAGAAAACAGTGTCTAAAATACATCCGTGTACACACAGTCCCTTTATAGTTGACAAAGGCTGCCATGTGGTTTAAGGTGGAATAGAATGTCTTCTC
+
ffffffffffffffffffffffffffffffffffffffffffffffffffffffffffffffffffffffffffffffffffffffffffffffffffffffffffffffffffffffffffffffffffffffffffffffffffffff
@cB01~tB01_GU182339.1_3484_3280_1_0_0_0_0:0:0_0:0:0_331/2
CTGCTTCCTGTCTGGAGGCCCACTTTGGGGTCCTACTTATCCAGGTGAGTGAAGGAAGAGGTCAGGACAAACACAGGAGGTGAAGCCAGATACAGTGTGGGGAGATAAGCAGTGGCCTCAGCCTCTAGCCCTTTTCCATCTTCCAGAAGC
+
ffffffffffffffffffffffffffffffffffffffffffffffffffffffffffffffffffffffffffffffffffffffffffffffffffffffffffffffffffffffffffffffffffffffffffffffffffffff
@cB01~tB01_GU182339.1_201358_201470_0_1_0_0_0:0:0_0:0:0_332/2
TTCAGGACTCTTTGGGAATAAGACTAGCCACGAGGCTGGGCCGAGGAGCACCTACCTCCCTGTTCACTGTTCTGTTCCCCGCAGGCCCTTGGTCCATTACAGATGCATCTGTAGAAGATGGAAGTCAACAAAACAGCTCGGAGGGCACTT
+
ffffffffffffffffffffffffffffffffffffffffffffffffffffffffffffffffffffffffffffffffffffffffffffffffffffffffffffffffffffffffffffffffffffffffffffffffffffff
@cB01~tB01_GU182339.1_232397_232260_1_0_0_0_0:0:0_0:0:0_333/2
GAATCAGAGATCAGCACCAGCACTAGCTCCTGCTCCCCTTTCCTACTAATTCACAGGAGGACAGGTGGTTTTGAAGCAATAGATGGTGGAGGGGGTGGTCTTTCCCCCAGCCTCTCAGGTGGAACAGCAGCCTAACATGTGTCTCGCGAG
+
ffffffffffffffffffffffffffffffffffffffffffffffffffffffffffffffffffffffffffffffffffffffffffffffffffffffffffffffffffffffffffffffffffffffffffffffffffffff
@cB01~tB01_GU182339.1_113118_113372_0_1_0_0_1:0:0_0:0:0_334/2
TCCAGGCCCTTATCTCCACTCCAGGTCCATATCTCCTCTCCAGTCCCATATCTCCACTCCAGGCCCATATATCCTCTCCAGTCCCATATCTCCACACCCAGGCCCGTATCTCCATCCTAGGCACATATCTCCTCTCCAGGCCCAGATATC
+
ffffffffffffffffffffffffffffffffffffffffffffffffffffffffffffffffffffffffffffffffffffffffffffffffffffffffffffffffffffffffffffffffffffffffffffffffffffff
@cB01~tB01_GU182339.1_4509_4311_1_0_0_0_0:0:0_1:0:0_335/2
AACGGGGGTGTCTGGGCAGGAAGAATATCGTCAGGGTGAAATGAATGGTGATGAGCTTCGTGTCAGAGCTCCTGTGGAGGGAGGGGCCTGGCCCACATGAAAAGGTCTCTGATCCTACCCCAGCCCCCAGCCCCTGTTATCCAGGATGAC
+
ffffffffffffffffffffffffffffffffffffffffffffffffffffffffffffffffffffffffffffffffffffffffffffffffffffffffffffffffffffffffffffffffffffffffffffffffffffff
@cB01~tB01_GU182339.1_113271_113446_0_1_0_0_0:0:0_0:0:0_336/2
TAAGCCCATATCGCCAATCCAGGCCCATATCTCCAATCCAGGCTCAGATCTCCACCCTGGGCCCATATCTCCAATCCAGGCCCTTATCTCCACTCCAGGTCCATATCTCCTCTCCAGTCCCATATCTCCACTCCAGGCCCATATATCCTC
+
ffffffffffffffffffffffffffffffffffffffffffffffffffffffffffffffffffffffffffffffffffffffffffffffffffffffffffffffffffffffffffffffffffffffffffffffffffffff
@cB01~tB01_GU182339.1_151328_151519_0_1_0_0_0:0:0_0:0:0_337/2
TTCAAGGTATAAGGAGAAAACAGGAGCATCACACTACCTGACTTAAAAATATGTTACAGAGCTGTAGTAAGCAAAACAACATGACATTGGCATAAAGAAAAGCACATAAAACAATGGAGCAGAATGAAGAACACGGATGTAATCCACCCA
+
ffffffffffffffffffffffffffffffffffffffffffffffffffffffffffffffffffffffffffffffffffffffffffffffffffffffffffffffffffffffffffffffffffffffffffffffffffffff
@cB01~tB01_GU182339.1_229525_229738_0_1_0_0_0:0:0_0:0:0_338/2
CAGCCTGAGCATGGGGCTGTGGCTGAATGAGTCAGTGAGTCGAAGTGTGCGTGCATGAGCTCTGTTCTCTGTTACGGCAAGGCTCTTGCTCTGCTGAGTCAGCCAGGGTTGCCTGATGACCAACAGTAATTCATTCCTTGGCAAGTGGAA
+
ffffffffffffffffffffffffffffffffffffffffffffffffffffffffffffffffffffffffffffffffffffffffffffffffffffffffffffffffffffffffffffffffffffffffffffffffffffff
@cB01~tB01_GU182339.1_107181_107097_1_0_0_0_0:0:0_0:0:0_339/2
AAAACAGGGCTGAGTGAAATCTCTTAATCTCTCATTTTATGGAGCTGAGATCTCCTACAAGCTAGAAAAATGATTGGCAATCTGACATCCTTCTCAGGAAAAATGCAATGTTTGTTCTGCCTGCATTCCTAACTGGAGGATAAATTCCTG
+
ffffffffffffffffffffffffffffffffffffffffffffffffffffffffffffffffffffffffffffffffffffffffffffffffffffffffffffffffffffffffffffffffffffffffffffffffffffff
@cB01~tB01_GU182339.1_214338_214148_1_0_0_0_1:0:0_1:0:0_33a/2
TTCCATGTAAAATAACATATTCACAAGCTATGGAGGCTAGGACCGGGACATTTTGGGGTGGGACAGCATTCTCCTGCCTTCCACAAACAGTGAACAAGATGCATTTGGCCTCTGCCCTTGGGACACTGATATTGCAGATGGTTAAATGGG
+
ffffffffffffffffffffffffffffffffffffffffffffffffffffffffffffffffffffffffffffffffffffffffffffffffffffffffffffffffffffffffffffffffffffffffffffffffffffff
@cB01~tB01_GU182339.1_132863_132728_1_0_0_0_0:0:0_0:0:0_33b/2
AGTGAGAAACTCAGAATTTAAAAAAAGTAACATCAAGTCAACTAGTCCAAGGAGAGTCAGAGAGAATAAAACAATCCAAAAAGGGAAAACATATCTAGAGGTGAGAAAGTGAGGTCAGAGACCTAGAGAGACAGAGAAGGTGGAAAGAGG
+
ffffffffffffffffffffffffffffffffffffffffffffffffffffffffffffffffffffffffffffffffffffffffffffffffffffffffffffffffffffffffffffffffffffffffffffffffffffff
@cB01~tB01_GU182339.1_215382_215608_0_1_0_0_0:0:0_0:0:0_33c/2
GAAGTAATTATAGAGAAATAGAAAAATGATGATTGGAATTCAGGTGCCTTTGTCATTCGTGTGTGTTTTATTATATTTATGCATTTCTTATTTTTATTTTTTGAGACGGAGTCTCCTTGTGTCACCCAGGCTGGAGTGCAGTGATGCAAT
+
ffffffffffffffffffffffffffffffffffffffffffffffffffffffffffffffffffffffffffffffffffffffffffffffffffffffffffffffffffffffffffffffffffffffffffffffffffffff
@cB01~tB01_GU182339.1_197055_197256_0_1_0_0_0:0:0_0:0:0_33d/2
CTAGAAGCTGAGAAAAGTGAGAAGCAGATTCTTGCCTGGAATCCTCAGAGGGAAGGCAGCCTTGCTGTCACCTTGATTTTAGCCCAGTGAGATGCACTTCATACTTTGAGCTACAGCACTGCAAGATAATTAAAAAACCGTTTTGTTTTC
+
ffffffffffffffffffffffffffffffffffffffffffffffffffffffffffffffffffffffffffffffffffffffffffffffffffffffffffffffffffffffffffffffffffffffffffffffffffffff
@cB01~tB01_GU182339.1_162831_162679_1_0_0_0_0:0:0_1:0:0_33e/2
GGGTGTGTGGTCACTGATTTCTGTCTTACTGATGAGTTGATACCACCTGCCAGAGACTCCAATTTGTTCAAAAGAGATTGATTCAGGCTGCTAAGAGCCTGGACATGCAGCCTGTCCTCTTCCACCCCCATATAAACAGCAGGAAAGAGA
+
ffffffffffffffffffffffffffffffffffffffffffffffffffffffffffffffffffffffffffffffffffffffffffffffffffffffffffffffffffffffffffffffffffffffffffffffffffffff
@cB01~tB01_GU182339.1_168324_168461_0_1_0_0_0:0:0_0:0:0_33f/2
AGATGGTGGAAGACAGGCCCTCATTCACAGAGCTGGGAGGTTTGAGCCAACGCTTGCATCCAAGGCTTCCACCTCCCCAGGTTTCCAAAAGCAGAGATAAGAGGGGTCCTTTACTCACCAGATTTGGAGCTTGGTTCTGTGGGTGAAGGC
+
ffffffffffffffffffffffffffffffffffffffffffffffffffffffffffffffffffffffffffffffffffffffffffffffffffffffffffffffffffffffffffffffffffffffffffffffffffffff
@cB01~tB01_GU182339.1_221650_221723_0_1_0_0_0:0:0_0:0:0_340/2
TTCCCCCCTCTTCTGGTAGAAAGACCGCAGCCACACTGCAGTCCCTACCGTCACGGAAACGCTGGAGGGTGTCAGTTATACCTTTGTCCTCAGAGGACCTGCTGTTCCTAGCACTGCTTCCCTCTCTTTCTCTGCTGCTGACACCACTTC
+
ffffffffffffffffffffffffffffffffffffffffffffffffffffffffffffffffffffffffffffffffffffffffffffffffffffffffffffffffffffffffffffffffffffffffffffffffffffff
@cB01~tB01_GU182339.1_47508_47374_1_0_0_0_0:0:0_0:0:0_341/2
GGAAGGATTTTCCACACACAGCTGTCAGCCGTGAAGGCAGAAAGCTGAAAACAATCTGATGTGGAAGGAAGAGGCTCTGCCTCAAATGCTGGGAATGAGGTGGGGAGAATGACAAGACGACTGTGGAGAGACGGAGAGCACACTGGGTAC
+
ffffffffffffffffffffffffffffffffffffffffffffffffffffffffffffffffffffffffffffffffffffffffffffffffffffffffffffffffffffffffffffffffffffffffffffffffffffff
@cB01~tB01_GU182339.1_238638_238410_1_0_0_0_0:0:0_0:0:0_342/2
TATAGAACCCCTTAAAATTTGGCAGCCTGAATCCTCTAATTTCTCCTTCCTCTTTAAGATTGCCATTATTATTATTATTGGCTATTTGCTTTTCCATGTAAATTTGTAATCATTTTTCTCATTTCCACCAAAAACAATGCTTGTAATTTT
+
ffffffffffffffffffffffffffffffffffffffffffffffffffffffffffffffffffffffffffffffffffffffffffffffffffffffffffffffffffffffffffffffffffffffffffffffffffffff
@cB01~tB01_GU182339.1_146230_146032_1_0_0_0_1:0:0_0:0:0_343/2
AGACAGGGAACTGTGAATTTGGACTCTTGTGTCATAAGACAAATTCTAGATAACACGACCAGACCTTCAATTGACATATTGTGTTTTTGCTAATAAGGTGGAATTCTATGATGCGAAATAACTATATAGTCTTTTCTACTGGGATTTAAA
+
ffffffffffffffffffffffffffffffffffffffffffffffffffffffffffffffffffffffffffffffffffffffffffffffffffffffffffffffffffffffffffffffffffffffffffffffffffffff
@cB01~tB01_GU182339.1_233240_232951_1_0_0_0_1:0:0_0:0:0_344/2
CAGGCTGTTCTGAGACGTTCCTCCTGATCTCAGGACGTTGCTGTCTTAGTCCATTTTTGTTGCTATAAAAGAACACTTGAGCCTGGGTTACTTCTTTTTTTTTTTTTTTTTTTGTATAGTGCTTCTGATGAGCTTTTTTTTTAAATTTTT
+
ffffffffffffffffffffffffffffffffffffffffffffffffffffffffffffffffffffffffffffffffffffffffffffffffffffffffffffffffffffffffffffffffffffffffffffffffffffff
@cB01~tB01_GU182339.1_109741_109591_1_0_0_0_0:0:0_0:0:0_345/2
AGGAGAGGCCAGAGAGCTCCGGGCCATGTGGGGAAGCAGGATGGGAGCACTCAGGTGTGTGTTCCTCACAGGTAGGATGGTCCCTGGCCCAAGGCAGCAGCCACAGAGGCAGGACTTTCTAGAGAGGGCACCAGACTCCCTGTCCCTGCC
+
ffffffffffffffffffffffffffffffffffffffffffffffffffffffffffffffffffffffffffffffffffffffffffffffffffffffffffffffffffffffffffffffffffffffffffffffffffffff
@cB01~tB01_GU182339.1_162648_162529_1_0_0_0_1:0:0_0:0:0_346/2
GGGCAGGATGCTGATGTTACCACCAGGCTCCATCCACATAGGAAGGGGTTGATGCTCCTGGAACCAGCACCAGGGGCCACCCTATGGAAGCTGGGGCCATGGAGAAGGCACAGACATGGCAGGAGAGGCTCCCAATCCCCATCAGGAACA
+
ffffffffffffffffffffffffffffffffffffffffffffffffffffffffffffffffffffffffffffffffffffffffffffffffffffffffffffffffffffffffffffffffffffffffffffffffffffff
@rand_0_0_0_0_1_1_0:0:0_0:0:0_347/2
GGTAACCCACCAGAGTTGCAAGGTATACGCATTTGCGATGCGCGCGTCCGCCGTCGTAATCGCATTACACCGGGACCCACCACTTTCGCGCTGTCGTCAAAGACGATCTGCAGGCCACGTTCCCCGACTCTTATATGATGTCGCATTAGA
+
ffffffffffffffffffffffffffffffffffffffffffffffffffffffffffffffffffffffffffffffffffffffffffffffffffffffffffffffffffffffffffffffffffffffffffffffffffffff
@cB01~tB01_GU182339.1_8544_8700_0_1_0_0_0:0:0_0:0:0_348/2
TTTCTCTGAGTCTCCCTCTACCCACCCATCCCCTGTCTCTGTCTGTCTCTCCCTCCCTTGGGACCCCCACCCCTCATCCTGGCCATCACCACCTGGGCTCCCCCAGCAGGGCCTGTGCGGAGCGTGGGTCCCTGACTGAACCTGCTGGGC
+
ffffffffffffffffffffffffffffffffffffffffffffffffffffffffffffffffffffffffffffffffffffffffffffffffffffffffffffffffffffffffffffffffffffffffffffffffffffff
@cB01~tB01_GU182339.1_178268_178416_0_1_0_0_0:0:0_0:0:0_349/2
ACACTTCTGTTGACAGAAATCAGACCCTGTTCTTCCTGGGCTACAATCAAGGCATCTGCAGGGCTGCATTCCCTCTGGAGACTCGGGAGAATCAGTTCCATTGACTTCTCCAGCCCCTAAAGGCCACCTGCATTCCGTGGCTTCTGGCCT
+
ffffffffffffffffffffffffffffffffffffffffffffffffffffffffffffffffffffffffffffffffffffffffffffffffffffffffffffffffffffffffffffffffffffffffffffffffffffff
@cB01~tB01_GU182339.1_119238_119428_0_1_0_0_0:0:0_0:0:0_34a/2
TAAATCAATATATCGAAGTGATATCTGCACTCGTATGATTGGTGCAGCACTGTTCACAGTAGCCAAGATGAGGAGTCAACCTACCTGCCCATCAGTGGGTAAATGGATAGAGAGAATGTAGTACATACGCATAGTGGAGACTACTCATCC
+
ffffffffffffffffffffffffffffffffffffffffffffffffffffffffffffffffffffffffffffffffffffffffffffffffffffffffffffffffffffffffffffffffffffffffffffffffffffff
@cB01~tB01_GU182339.1_64912_64748_1_0_0_0_0:0:0_0:0:0_34b/2
ATCTTATCCATTAGGCAATGAGCCTAAAACCTCTTCCCTATTTGGCTTTCTGTGAGCATGAGATCATATAGAAAATGTGAAAGTCCGCTGAATCCTCCAGCACAGATCCTGGAATAGAGAAAGTGCTCTGGTCATCACAAAAAAAACTTG
+
ffffffffffffffffffffffffffffffffffffffffffffffffffffffffffffffffffffffffffffffffffffffffffffffffffffffffffffffffffffffffffffffffffffffffffffffffffffff
@cB01~tB01_GU182339.1_8087_7957_1_0_0_0_0:0:0_0:0:0_34c/2
TCAAGGGTGGGATTTCACAGGTTCATTTTGATTGAGGAAGGAGAAAACAAGCTCTCCTGGATGCTGGACTCACAGGAACTCTCCAAGGGGCTGTCCCTTGTCCCTGGCCCTGTTCCCTGTGGGCCGTGTGGCTGCCAGTCACCGGTGGAT
+
ffffffffffffffffffffffffffffffffffffffffffffffffffffffffffffffffffffffffffffffffffffffffffffffffffffffffffffffffffffffffffffffffffffffffffffffffffffff
@cB01~tB01_GU182339.1_48494_48378_1_0_0_0_0:0:0_1:0:0_34d/2
CCTATTTGGCTTTCTGTGAGCATGAGACCATATAGAAAATGTGAAAGCCCGCTGAATCCTCCAGCACAGATCCTGGAATACACAAAGTGCTCTGTTCATCACAAGAAAACATGCCCTCTCACCCAAATCCCCCACCTCACCCCTACTTCC
+
ffffffffffffffffffffffffffffffffffffffffffffffffffffffffffffffffffffffffffffffffffffffffffffffffffffffffffffffffffffffffffffffffffffffffffffffffffffff
@cB01~tB01_GU182339.1_36555_36705_0_1_0_0_0:0:0_1:0:0_34e/2
ACCAGACTCAAAAGACGTCTCAGATCAAACCTCTCATACACGAGATGATTGAATTCTGTGCTTACATTAAAGATTTTTGATGTATTTTTGTTTTTATCTGAGATTCAAACTCTTCTTCATATGTAATGTGCAAAATGTCTAACAGGTATT
+
ffffffffffffffffffffffffffffffffffffffffffffffffffffffffffffffffffffffffffffffffffffffffffffffffffffffffffffffffffffffffffffffffffffffffffffffffffffff
@cB01~tB01_GU182339.1_49866_49762_1_0_0_0_0:0:0_0:0:0_34f/2
AAACATCTCAACTAAAGTAGTTGTATCCTCAGCACGTTCTATGGTTACTATGAGAGCTATAATTGAGAAAGCAGGGGAAAGCTAGGTCTCCCGCCATTTGGGTGCTTGTCCTAAAGAGACGTTGTATGTGGTTACCTGCCAATCAAGAAA
+
ffffffffffffffffffffffffffffffffffffffffffffffffffffffffffffffffffffffffffffffffffffffffffffffffffffffffffffffffffffffffffffffffffffffffffffffffffffff
@cB01~tB01_GU182339.1_119869_119666_1_0_0_0_0:0:0_1:0:0_350/2
TCCCTCCTTAGCCCAAGCTGGAGTCAAAGTGGTGCGACCTTGGCTCATTGCAACCTACGCCTCCTGGGTTCAAATGATTTTCCTGCCTCAGCCTCCCTAGTAGCTGGGATTACAGGTGCACACCACCATCCCTGGCTTCTTTTTGGTTTT
+
ffffffffffffffffffffffffffffffffffffffffffffffffffffffffffffffffffffffffffffffffffffffffffffffffffffffffffffffffffffffffffffffffffffffffffffffffffffff
@cB01~tB01_GU182339.1_24477_24535_0_1_0_0_0:0:0_0:0:0_351/2
GACTGAATTCGTTAAACCCAAGACGAGAGCGACACTGAAGAGTCACATGTTGTCCTTCAGACACCACAGTGCCGGGCCAGGCAGAGAGGAAGGGCTTGTCCTGACCACCTGGGGGAGAAGGAGGCACTACCTTAGAGAGGAGGATGTGGA
+
ffffffffffffffffffffffffffffffffffffffffffffffffffffffffffffffffffffffffffffffffffffffffffffffffffffffffffffffffffffffffffffffffffffffffffffffffffffff
@cB01~tB01_GU182339.1_189722_189868_0_1_0_0_0:0:0_0:0:0_352/2
GCGTGAAGGGACCCTCAAGGACATGCCTACCGGAAGCTCTGGGATTCAGGAGGTGGGACAAGGAGAATCCCAGACAGGAGCCCTCTGACCTGTGACCATGATCAGCAGGGGGTTGCTGGGTGCCGACCACCCACTGGGGGAGTGTGGGTG
+
ffffffffffffffffffffffffffffffffffffffffffffffffffffffffffffffffffffffffffffffffffffffffffffffffffffffffffffffffffffffffffffffffffffffffffffffffffffff
@cB01~tB01_GU182339.1_131697_131832_0_1_0_0_1:0:0_0:0:0_353/2
TTACTCTCCATTGCATGGAAGGCAGAGGTGTCAGAATAAACACGGCATCTGTAGGTGCCAGAAGGCCTGAGGCCACAGGGCCCAACTCAGGCCAGAAATATGGGTGTCCTTGGGTTCTTCTGGTAGAGAACACTTTGTGGAAGTAAAACA
+
ffffffffffffffffffffffffffffffffffffffffffffffffffffffffffffffffffffffffffffffffffffffffffffffffffffffffffffffffffffffffffffffffffffffffffffffffffffff
@cB01~tB01_GU182339.1_149859_150009_0_1_0_0_0:0:0_0:0:0_354/2
GCCATTTCTTACTCACATGCAGGATGTAAAAGGTGGACCTCATGAAGGTAGAGAGTAGAATGGTGGATACCAGAGGTTAGGAAGGAAGGGGTGGAGGGTAACAAAAGAAGAATATAAAAGTATTTATTTATTTATTTAGAGACAGAGTCT
+
ffffffffffffffffffffffffffffffffffffffffffffffffffffffffffffffffffffffffffffffffffffffffffffffffffffffffffffffffffffffffffffffffffffffffffffffffffffff
@cB01~tB01_GU182339.1_136400_136549_0_1_0_0_0:0:0_0:0:0_355/2
GTGTACCTCATAAATTTATACTAATAGAAAAGAAAGTCTGTACACAGTAATCAATTGTGATATGTAGATAAAGTCAATATTAAATTTAAACCAGAATAACTAGTTAAAATGTTGTGTACACAACAGTGAAGAGAGTATTTATCCTCTATG
+
ffffffffffffffffffffffffffffffffffffffffffffffffffffffffffffffffffffffffffffffffffffffffffffffffffffffffffffffffffffffffffffffffffffffffffffffffffffff
@cB01~tB01_GU182339.1_174103_173908_1_0_0_0_0:0:0_1:0:0_356/2
CACTTGACCCCTGCCCACCTCTCCAACCTAACTGGCTTACTTCCTAGTCTACTTGAGGCTGCAATCACACTGAGGAACTCACAATTCCACACATACAAGAGGCTCCGTCTTAACGCAGCACTTAGACACGTGCTGTTCCACCTTCACTCA
+
ffffffffffffffffffffffffffffffffffffffffffffffffffffffffffffffffffffffffffffffffffffffffffffffffffffffffffffffffffffffffffffffffffffffffffffffffffffff
@cB01~tB01_GU182339.1_162447_162286_1_0_0_0_0:0:0_1:0:0_357/2
AAGGACAAGTTAGGAAACCAAACAAGGACAGCCAGGTGTGGTGGTGGGCGCGAGTAATCCAACGACTGGGGAGGCTGAGGCAAGAGAATCACTTGAACTTGGGAGGCAGAGGTTTCAGTGAGCCAAGACAACACCACTACACTCCAGCCT
+
ffffffffffffffffffffffffffffffffffffffffffffffffffffffffffffffffffffffffffffffffffffffffffffffffffffffffffffffffffffffffffffffffffffffffffffffffffffff
@rand_0_0_0_0_1_1_0:0:0_0:0:0_358/2
TAAAGGATTAAATTTTGGCATTATTGCTCCATCGTGACGCGGATTCAACTTAATTAATGTCCAGCCACCATCATACCGATGAAACGATTTCCCTTAGTCCGTTCGCAATGGGCGCCCTGCAACAATTCGTCATCGGGGGCCCACCCACGG
+
ffffffffffffffffffffffffffffffffffffffffffffffffffffffffffffffffffffffffffffffffffffffffffffffffffffffffffffffffffffffffffffffffffffffffffffffffffffff
@cB01~tB01_GU182339.1_108878_108696_1_0_0_0_0:0:0_0:0:0_359/2
AAGCAGCCCAGCCTGGGTTTTGTACCCTGGAGCCACAGGAAGCACTCAGCTAAAGCACTGCATGACGTCCTCCTCCAGGAAGAACAGGAAGACAGCCCAGGCTGCTCTGGGACGTTCCTCCTGATCTCAGGACGTTGCTGTCTTAGTCCA
+
ffffffffffffffffffffffffffffffffffffffffffffffffffffffffffffffffffffffffffffffffffffffffffffffffffffffffffffffffffffffffffffffffffffffffffffffffffffff
@cB01~tB01_GU182339.1_49131_49324_0_1_0_0_0:0:0_0:0:0_35a/2
GGCCATCACGAGAAATAGATTCTGGTGCCATGCTTCCAGTACAGCCTGCAGAACTGTGAGGCAAACCGATCTCTTTTCTTTAGAAGTTACCGAGGCTCAAGTGTTCCTTCAGAGCAACAAAAAAAAAAACTAAGACAGCAACGACCTGAG
+
ffffffffffffffffffffffffffffffffffffffffffffffffffffffffffffffffffffffffffffffffffffffffffffffffffffffffffffffffffffffffffffffffffffffffffffffffffffff
@cB01~tB01_GU182339.1_134769_134560_1_0_0_0_0:0:0_0:0:0_35b/2
CTCCTGGGTTCATGATGCTCACATTGCTGTGGGGTGGGAGAGAGAGGCAGAACATGAATGAATGAATGAGAGAATGAATGAATGAGTGAATGATGGAATGAGTGAATGAATGAATGAATGAATGTATGAATTAGTGAGTGAATCCTTAGC
+
ffffffffffffffffffffffffffffffffffffffffffffffffffffffffffffffffffffffffffffffffffffffffffffffffffffffffffffffffffffffffffffffffffffffffffffffffffffff
@cB01~tB01_GU182339.1_179559_179774_0_1_0_0_0:0:0_0:0:0_35c/2
TCTCTCTGTCTCCCAGGCTGCAGTGCAGTGGCCTGATCTCAGCTCAGTGCAACCTCTGCCTCCTGGGCTTACGTACTTCTCCTGCCTCAGCCTCCCATGTAGCTAGGAATACAGGTGCATGCCAGCATGCCCAGCCAATTTTTCTTGTCT
+
ffffffffffffffffffffffffffffffffffffffffffffffffffffffffffffffffffffffffffffffffffffffffffffffffffffffffffffffffffffffffffffffffffffffffffffffffffffff
@cB01~tB01_GU182339.1_107771_107643_1_0_0_0_0:0:0_0:0:0_35d/2
TTCAACCCAGGAGGTGGAGGTTGCAGTGAGTGGAGATTGCATCACTGCACTCCAGCCTGGGTGACACAAGGAGACTCCGTCTCAAAAAATAAAAATAAGAAATGCATAAATATAATAAAACACACACGAATGACAAAGGCACCTGAATTC
+
ffffffffffffffffffffffffffffffffffffffffffffffffffffffffffffffffffffffffffffffffffffffffffffffffffffffffffffffffffffffffffffffffffffffffffffffffffffff
@cB01~tB01_GU182339.1_49233_49444_0_1_0_0_0:0:0_0:0:0_35e/2
AAAAGAGCTTGGAAGCTCCATTGCTCCCTCTCCCCCTTACTCTCTCTCTTGCCGTGTGATCTCTGTGGTCTCTGCACAGACAGACCCTCCTTCCCTTCTGCCAGAGTGGGAGCAGCCTGAGGCCATCACGAGAAATAGATTCTGGTGCCA
+
ffffffffffffffffffffffffffffffffffffffffffffffffffffffffffffffffffffffffffffffffffffffffffffffffffffffffffffffffffffffffffffffffffffffffffffffffffffff
@cB01~tB01_GU182339.1_110614_110456_1_0_0_0_0:0:0_0:0:0_35f/2
GGAATCTGAAGGCGTGAGTCTGCATCTTAGGGCATCGCTCTTCCTCACACCACAAATCTGAATGTGCCTCTCTCTTGCTTACAAATGTCTAAGGTCCCCACTGCCTGCTGGAGAGAAAACACACTCCTTTGCTTAGCCCACAATTCTCCA
+
ffffffffffffffffffffffffffffffffffffffffffffffffffffffffffffffffffffffffffffffffffffffffffffffffffffffffffffffffffffffffffffffffffffffffffffffffffffff
@cB01~tB01_GU182339.1_141685_141546_1_0_0_0_0:0:0_0:0:0_360/2
GTTGACATTTGAACACAAACTATGTAAGTGAGGGAGTCGATTTGAAAGGGAGAAGAGCAAGTTCAAACACATTCAGGTGAGGTCATGCTTTACATGTTTTAATTGAAATGATCCATCTTGGGAGTAGATCAATAACTGAGATGGTGCCAG
+
ffffffffffffffffffffffffffffffffffffffffffffffffffffffffffffffffffffffffffffffffffffffffffffffffffffffffffffffffffffffffffffffffffffffffffffffffffffff
@cB01~tB01_GU182339.1_199041_198892_1_0_0_0_0:0:0_0:0:0_361/2
CAGCATAATATACAAGTCTGTGAACGGTGGCTCACGCCTGTAACCCAGCACTGCAGGAGGCCAAGGCGGGTGGATCACACGAAGTCAGCAGTTCGAGACCAGCCTGGCCAACATGGTGAAACCCTGTCTCTAGGAAAAACACAAAAATTA
+
ffffffffffffffffffffffffffffffffffffffffffffffffffffffffffffffffffffffffffffffffffffffffffffffffffffffffffffffffffffffffffffffffffffffffffffffffffffff
@cB01~tB01_GU182339.1_6283_6529_0_1_0_0_0:0:0_0:0:0_362/2
AGAGCCTCCACTCATGACATCGGCTTTCTTTTTCCCCACTGATGCAAAGACAAATATTTCCCAGCAGAAAGTCATCCTGATCTGGAGAGACCCATTTCCTGCGTTCAGTAAATAAAGTCAGTTTCATTAGGGGAGGCTCTGGGAAAATAA
+
ffffffffffffffffffffffffffffffffffffffffffffffffffffffffffffffffffffffffffffffffffffffffffffffffffffffffffffffffffffffffffffffffffffffffffffffffffffff
@cB01~tB01_GU182339.1_210307_210098_1_0_0_0_0:0:0_0:0:0_363/2
AACCCTCCTACATGGCCTGCATGGAGGCCCACGGCCAGGGCTCCAGGCACCCAGGCAGATGGAGAAAGCGGTCAGGAGAGACCCAGAGGAGGGAGACTGGGCTCAGTTTGGGGAGATCAGAGGTTCCCTCAGCCCCTCAACCTTACCCAT
+
ffffffffffffffffffffffffffffffffffffffffffffffffffffffffffffffffffffffffffffffffffffffffffffffffffffffffffffffffffffffffffffffffffffffffffffffffffffff
@cB01~tB01_GU182339.1_216292_216151_1_0_0_0_0:0:0_0:0:0_364/2
AACAGCAGCCTAACATGTGTCTCCCGAGATCACAAAGAGCAGCACATTTCACACGGGCTTCAACACTATTTTCTGGCTGTTTGACATAAGAGAATCTTGCTTCGCTATTTTTAATCGTGATTTCACCTTTGTTTCCTTTCCTTGGTGAAT
+
ffffffffffffffffffffffffffffffffffffffffffffffffffffffffffffffffffffffffffffffffffffffffffffffffffffffffffffffffffffffffffffffffffffffffffffffffffffff
@cB01~tB01_GU182339.1_225202_225280_0_1_0_0_0:0:0_0:0:0_365/2
TCATCTATGTATTATCTGTATCTATGTATCATCTCTCTCTCTCTCTATTACCTCTCTGTCTGCCTGTCAGTCTCTATGTATCATCTATGTATCTATATATTTATATATGTGTCTTCTATCTATCTATCTTCATCATCATCATCATCATCA
+
ffffffffffffffffffffffffffffffffffffffffffffffffffffffffffffffffffffffffffffffffffffffffffffffffffffffffffffffffffffffffffffffffffffffffffffffffffffff
@cB01~tB01_GU182339.1_86866_86740_1_0_0_0_0:0:0_0:0:0_366/2
TGGAGGGTGAGAGAGAGAGAGAGAGAGCATTAGGTCATAGAGCAGGGGAGTGAGTTCTCAGCTCAGGTGAAGGGAGCTGTGACAAGGAAGATCCTCCATAAGGAAAATGCCTCTTCTCCTTCCAGGTCTATATGAGAAACCTTCTCTCTC
+
ffffffffffffffffffffffffffffffffffffffffffffffffffffffffffffffffffffffffffffffffffffffffffffffffffffffffffffffffffffffffffffffffffffffffffffffffffffff
@cB01~tB01_GU182339.1_160685_160828_0_1_0_0_0:0:0_0:0:0_367/2
GGGCCATGGCTGTGGTTTCCTCACCTTTTCTGGTAGAAAGACCGCAGCCACACTGCAGCCCCTACCATCACGGAAACGCTGGAGGGTGTGAGTTACACCTTTGTCCTCAGAGGACCTGCTGTTCCTAGCACTGCTTCCCTCTCTTTCTCT
+
ffffffffffffffffffffffffffffffffffffffffffffffffffffffffffffffffffffffffffffffffffffffffffffffffffffffffffffffffffffffffffffffffffffffffffffffffffffff
@cB01~tB01_GU182339.1_91814_91936_0_1_0_0_0:0:0_0:0:0_368/2
CATCAGATTATTTTCACCTTTGTGCGTTCACGGCTGACAGCTGTGTGTGGAAAATCCTTCCACCAATCTTTCAGGGGTTCAATCCGTGTTTTTCATTAATGTCACAAATATCTGATTAGTGAGATCTTCTCTGTCACCCAAAATCATACA
+
ffffffffffffffffffffffffffffffffffffffffffffffffffffffffffffffffffffffffffffffffffffffffffffffffffffffffffffffffffffffffffffffffffffffffffffffffffffff
@cB01~tB01_GU182339.1_10132_10309_0_1_0_0_0:0:0_0:0:0_369/2
ATAAGATATATAATAGTGCATATATAAATATATAATACATAATATATATTATAAGATATAATAATGTGTGGGTATATATAAATATATAATACATAATATATATTATAAGATATAATAATGTGTGGGTATATATAAATATATAATACATAA
+
ffffffffffffffffffffffffffffffffffffffffffffffffffffffffffffffffffffffffffffffffffffffffffffffffffffffffffffffffffffffffffffffffffffffffffffffffffffff
@cB01~tB01_GU182339.1_94859_95038_0_1_0_0_0:0:0_0:0:0_36a/2
AAGATGGAAGTCAACAAAACAGCTCGGAGGGCACTTCTGGGTCCTCATTTCATAAGCAGATACCAACAAACAGGGGGAGGCCATAGGTGCCTGAGGTCCCTCAGTTGCCAACAGCAGACTCAGACATTCTATCTCTCTGAGCTCAAGGAC
+
ffffffffffffffffffffffffffffffffffffffffffffffffffffffffffffffffffffffffffffffffffffffffffffffffffffffffffffffffffffffffffffffffffffffffffffffffffffff
@cB01~tB01_GU182339.1_73636_73572_1_0_0_0_0:0:0_0:0:0_36b/2
CAGGCCACTGCACTGCAGCCTGGGAGACAGAGAGAGATTCTGTCTCTAAATAAATAAATACATCTATATTCTTTTTTATTGTTGTTGTTACACTCCACCCTTTACTTCCTGCCCTCTGGTAGCCACCATTCTACTCTCTACCTTCATGAG
+
ffffffffffffffffffffffffffffffffffffffffffffffffffffffffffffffffffffffffffffffffffffffffffffffffffffffffffffffffffffffffffffffffffffffffffffffffffffff
@cB01~tB01_GU182339.1_167933_167816_1_0_0_0_0:0:0_0:0:0_36c/2
GTATGGTGGCTCACACCTGCAATTCCAGCACTTTGGGAGGCCGAGGCGGGTGGATCACCTGAAGCCAGGAGTTCAAGACCAGGCTGGCCAACAGAGTGAAACCTCGTCTCTACTAAAAATACAAAAATTAGCTGAGCATGGTGACCAGTG
+
ffffffffffffffffffffffffffffffffffffffffffffffffffffffffffffffffffffffffffffffffffffffffffffffffffffffffffffffffffffffffffffffffffffffffffffffffffffff
@cB01~tB01_GU182339.1_131670_131560_1_0_0_0_0:0:0_0:0:0_36d/2
CGACTTGGAGGCCCAGGTGGTTATAAGGAAGATGAGCTTGGTATTCTTATGGAGAGAGACTAACTTGGTGAGGTCTGTACCAACAGAGACAGAGAAACAGGAGACACAAGTACAGACCAGGTGTCATAACAGAGGACAGACACAGGGGCC
+
ffffffffffffffffffffffffffffffffffffffffffffffffffffffffffffffffffffffffffffffffffffffffffffffffffffffffffffffffffffffffffffffffffffffffffffffffffffff
@cB01~tB01_GU182339.1_22718_22888_0_1_0_0_0:0:0_0:0:0_36e/2
GGCTGCGCCCCAGCTCAGTTCAGCAGCACACAGGATGTTGTGAGGGGCTCATGCAGTTTACATGCTGACCACATCATGGGAGGATGACGTATGCAGGCTATTTCTACCTTGCATGAGGCCCAGTGGCTGTTTGGTCAAGAGCAGAACATG
+
ffffffffffffffffffffffffffffffffffffffffffffffffffffffffffffffffffffffffffffffffffffffffffffffffffffffffffffffffffffffffffffffffffffffffffffffffffffff
@cB01~tB01_GU182339.1_136112_135993_1_0_0_0_0:0:0_1:0:0_36f/2
TCATCAGAATTTCCTTTAGGGTCAGTGTGAAAAGCTTTCTTTGCCCTTTTGTCTTTCAGTTCTGTTTCTTTCCTGCGTTGATCTTGGACAGTAACTGTACTATGTAAGGAATTGTCGGTGGCTGGCGACGGTATCTTAGCTGGGTAAAGA
+
ffffffffffffffffffffffffffffffffffffffffffffffffffffffffffffffffffffffffffffffffffffffffffffffffffffffffffffffffffffffffffffffffffffffffffffffffffffff
@cB01~tB01_GU182339.1_88038_87929_1_0_0_0_0:0:0_1:0:0_370/2
ATAAATACATTTATATATATATATATGTATACATTTTTTTTACCCTCCACCCTTTTCTTCCTGCCCTCCAGTAGCCACCATTCTACTCTCTACCTTCATGAGATCCACCTTTTAGCTCCTGTATATGGGTGAGAAATGGGAATCTTTGTA
+
ffffffffffffffffffffffffffffffffffffffffffffffffffffffffffffffffffffffffffffffffffffffffffffffffffffffffffffffffffffffffffffffffffffffffffffffffffffff
@cB01~tB01_GU182339.1_120037_119909_1_0_0_0_0:0:0_0:0:0_371/2
GATTACAGGCATGATCCACCGCACCCAACCTCTTTTTAGTTCTTTAAAGGACTTCCATACTTTTCTCCGTAATGGCTGTACTAATTTACACTCCTCCCAACAGGGTACCAGGGTTCTCCTTTCTCTACCACCTTGCCAGCATTTCTTTTG
+
ffffffffffffffffffffffffffffffffffffffffffffffffffffffffffffffffffffffffffffffffffffffffffffffffffffffffffffffffffffffffffffffffffffffffffffffffffffff
@cB01~tB01_GU182339.1_216146_216309_0_1_0_0_0:0:0_1:0:0_372/2
TCCCTGGAGTGACGGTGAGTGATAGGAATTGGCATAGGCCCAGGTGCAGTCCAGGATTTGTTTAGAGTCTTCTCTGGGAAGACTCCACTGGGATTGATACACAGCGAATGTGCTTTAGGATTTCTACATCCACAGCATTCTTGAGTCAAA
+
ffffffffffffffffffffffffffffffffffffffffffffffffffffffffffffffffffffffffffffffffffffffffffffffffffffffffffffffffffffffffffffffffffffffffffffffffffffff
@cB01~tB01_GU182339.1_151932_152076_0_1_0_0_0:0:0_0:0:0_373/2
TTCCCCGTCCTTCCCCTTCTCAAGCCCCCAGGCATTTGTCCTCCCAGTTAGGAATGCAGGCAGAACAAACACAGCATTTTTCCTGAGAAGAATGTCTGATTTGCACTCATCCTTCTACCCTGAGGTCTCAGCAGCAGAAAATTAGAGATT
+
ffffffffffffffffffffffffffffffffffffffffffffffffffffffffffffffffffffffffffffffffffffffffffffffffffffffffffffffffffffffffffffffffffffffffffffffffffffff
@cB01~tB01_GU182339.1_123188_123079_1_0_0_0_1:0:0_0:0:0_374/2
TTTGTAGAGAGGATGTTTCACCACGTTGGCCAAGCTTGTCTGAAACTCCCAACCTCAAGTGATCCGACCGTCTCAGCATGCCAAAGTAATGGGACTACAGGCGTGAGCCACTGTGCCCAGCCAGAATTCAAAATCAATAATAGATAATGC
+
ffffffffffffffffffffffffffffffffffffffffffffffffffffffffffffffffffffffffffffffffffffffffffffffffffffffffffffffffffffffffffffffffffffffffffffffffffffff
@cB01~tB01_GU182339.1_91519_91673_0_1_0_0_0:0:0_0:0:0_375/2
AGAGAAGCTTGGCGAAGATGGTGAAACATCCTCTACAAAAAATATACAAAAAGAATTAGCCGGGCATGGTGGCAGTTGCCTGTAATCCCAGCTACTTGAGAGGCTGACGCAGGAGAATCACTTGGATCCAGAAGGTGCAGGTTGCAGTGA
+
ffffffffffffffffffffffffffffffffffffffffffffffffffffffffffffffffffffffffffffffffffffffffffffffffffffffffffffffffffffffffffffffffffffffffffffffffffffff
@cB01~tB01_GU182339.1_170808_170974_0_1_0_0_0:0:0_0:0:0_376/2
GTAATTATAGAGAAATAGAAAAATGATGATGGGAATTCAGGTGCCTTTGTCGTTCGTGTGTGTTTTATTATATTTATGCATTTCTTATTTTTATTTTTTGAGACGGAGTCTCCTTGTGTCACCCAGGCTGGAGTGCAGTGATGCGATCTC
+
ffffffffffffffffffffffffffffffffffffffffffffffffffffffffffffffffffffffffffffffffffffffffffffffffffffffffffffffffffffffffffffffffffffffffffffffffffffff
@cB01~tB01_GU182339.1_327_465_0_1_0_0_0:0:0_0:0:0_377/2
CTGCTTTTACCTGTGCCAAAATACTGAAGTAGAAATGATTATTCACTCTAAAATGGAAGGTAATAAGATGTATACGTGAGCTATCAGATGCCTGGTGCTTATGAGTGAAGACAAGTCTGTCCAACGCTTCCCAACCCTGCATTCAGGGAT
+
ffffffffffffffffffffffffffffffffffffffffffffffffffffffffffffffffffffffffffffffffffffffffffffffffffffffffffffffffffffffffffffffffffffffffffffffffffffff
@cB01~tB01_GU182339.1_112062_111981_1_0_0_0_0:0:0_0:0:0_378/2
TCGTGCCTCAGCCTCTTGAGTAGCTGGCGTTACAGGTGCCTGCCACCAGGCACGGCTAATTTTTGGATTTTTAGCAGAGACACGGTTTCACTATATTGGCCAGGCTGCTCTCAAACTCCTTATCTCAGTTGATCCGCCCACCTCGGCTTC
+
ffffffffffffffffffffffffffffffffffffffffffffffffffffffffffffffffffffffffffffffffffffffffffffffffffffffffffffffffffffffffffffffffffffffffffffffffffffff
@cB01~tB01_GU182339.1_85052_85231_0_1_0_0_1:0:0_0:0:0_379/2
GAATGACAATGAGAAGAATGTCTGGACACTCTCACCTGTGATCACGATGTCCAGAGGGTCACTGGGAGCTGAAAACTGATAGGGGGAGTGAGGAACAGAACCGTAGCATCTGTAGGTCCCTGCCAGGTCTTGCCTCATGCGACCGATGGA
+
ffffffffffffffffffffffffffffffffffffffffffffffffffffffffffffffffffffffffffffffffffffffffffffffffffffffffffffffffffffffffffffffffffffffffffffffffffffff
@cB01~tB01_GU182339.1_199688_199628_1_0_0_0_0:0:0_0:0:0_37a/2
GGACAGGTGGTATTGAAGCAATAGATGGCCGAGGGTGTGGTCCTTCCCCCAGCCTCTGGGGTAGAACAGCAGCCTAACATGTGTCTCCTGAGATCACAAAGAGTAGCACGTTTCACATGGGCTTCAACACTATTTCCTGGCCATTTGACA
+
ffffffffffffffffffffffffffffffffffffffffffffffffffffffffffffffffffffffffffffffffffffffffffffffffffffffffffffffffffffffffffffffffffffffffffffffffffffff
@cB01~tB01_GU182339.1_142779_142586_1_0_0_0_0:0:0_0:0:0_37b/2
CTAGAGGGAAAGGAACAAAGTTGGAAGCATCACATTACCTAAACACAAACTACATTACAAAATTACAGTAATTAAAACAACACAGTACTTGCATAAAAACAGACACATAGACCAATGGAAGTGATTCATAGCCCAGGAAAAAAATGCATG
+
ffffffffffffffffffffffffffffffffffffffffffffffffffffffffffffffffffffffffffffffffffffffffffffffffffffffffffffffffffffffffffffffffffffffffffffffffffffff
@cB01~tB01_GU182339.1_91634_91739_0_1_0_0_0:0:0_0:0:0_37c/2
CTCACGCCAGTTATCCCAGTACTTTAGGATGCTGAGACGGTCGGATCACTTGAGGTTGGGAGTTTCAGAGAAGCTTGGCGAAGATGGTGAAACATCCTCTACAAAAAATATACAAAAAGAATTAGCCGGGCATGGTGGCAGTTGCCTGTA
+
ffffffffffffffffffffffffffffffffffffffffffffffffffffffffffffffffffffffffffffffffffffffffffffffffffffffffffffffffffffffffffffffffffffffffffffffffffffff
@cB01~tB01_GU182339.1_42563_42398_1_0_0_0_0:0:0_0:0:0_37d/2
CCACCCACGGAGGAACCTACAGATGCTTCGGCTCTTTCCGTGACTCTCCCTATGAGTGGTCAAACTCGAGTGACCCACTGCTTGTTTCTGTCACAGGTGAGGAAACCCCATATCTGTCTCATGTCCTATGATCCTAGAGCCTTAGCTGAG
+
ffffffffffffffffffffffffffffffffffffffffffffffffffffffffffffffffffffffffffffffffffffffffffffffffffffffffffffffffffffffffffffffffffffffffffffffffffffff
@cB01~tB01_GU182339.1_105792_105637_1_0_0_0_1:0:0_0:0:0_37e/2
TGACAGACGTGAGCCACCTCACCCGGCCTAAAAGCCATTTTAATGGGGTGAGATGAAAACTCACTTTGATTTTAATTTGCGTTTCTCTGATGATGAGTGATACTGAGCACTTTTTAGTATGTGGGGAAATTTCATGTCTTTTGCTCCTGT
+
ffffffffffffffffffffffffffffffffffffffffffffffffffffffffffffffffffffffffffffffffffffffffffffffffffffffffffffffffffffffffffffffffffffffffffffffffffffff
@cB01~tB01_GU182339.1_112369_112565_0_1_0_0_0:0:0_0:0:0_37f/2
TTGCATGAGGCCCAGTGGGTGCTCGCTCAAGAGCGGAACACGGCTTCCTGGAAATTGTTCTCGCTAGAATTTGACACCTAGTGTCCTTCACTATGACCAACTCAAAACACGTCTGAGATCCAACCTCCCGAACACGAGATGCCTAAAATC
+
ffffffffffffffffffffffffffffffffffffffffffffffffffffffffffffffffffffffffffffffffffffffffffffffffffffffffffffffffffffffffffffffffffffffffffffffffffffff
@cB01~tB01_GU182339.1_206330_206508_0_1_0_0_0:0:0_1:0:0_380/2
TCCCCATCTCAAGGTCAACTCATCAACAACCTGAGCTCCATCTTCTCCTTCAGTCCCTTACCCTATATCATAAATAGTCACAGACTCCAGGGATTAGAATGTAGTCATCACTGGGGACAATTATTCTTCCCACCACAGCACCCATTTCCC
+
ffffffffffffffffffffffffffffffffffffffffffffffffffffffffffffffffffffffffffffffffffffffffffffffffffffffffffffffffffffffffffffffffffffffffffffffffffffff
@rand_0_0_0_0_1_1_0:0:0_0:0:0_381/2
GTCTGACCGCTTAACTTTACCCATGCGCTCCGTTCCTTCCTCAAGATTTGCCTAGCTCTTACTTAGGTATAAGAACGTTCATAGCTAGTTATCTATGACCGTAGTTATAGTTGCTCAAAGACAAAAAGTTTTCGGTTGCCGAAAAACCCA
+
ffffffffffffffffffffffffffffffffffffffffffffffffffffffffffffffffffffffffffffffffffffffffffffffffffffffffffffffffffffffffffffffffffffffffffffffffffffff
@cB01~tB01_GU182339.1_198344_198550_0_1_0_0_0:0:0_1:0:0_382/2
CCAGTTAGGGTCTAAATCAGCACCACATTTCACCAGTGAGGCGGGAATTGCGTTTTCCACGGTCTCCTAGATTCCAGTTACGCACCTGGGCCTCCCTTATTTTCATGTCAGTCACTATTAATCATGTAGGGATTCCTGGCTACCCCGAGG
+
ffffffffffffffffffffffffffffffffffffffffffffffffffffffffffffffffffffffffffffffffffffffffffffffffffffffffffffffffffffffffffffffffffffffffffffffffffffff
@cB01~tB01_GU182339.1_126008_126091_0_1_0_0_1:0:0_0:0:0_383/2
TGGACATGAGGATACAGTTCAGAATCAGGCAACGGTCTGTGAGTTGAAGGCAGGGACAGGGAGTCTGGTGCCCTCTCTAGAAAGTCCTGCCTCTGTGGCTGCTGCCTTGGGCCAGGGACCATCCTGTTTGTGAGGAACACACACCTGAGT
+
ffffffffffffffffffffffffffffffffffffffffffffffffffffffffffffffffffffffffffffffffffffffffffffffffffffffffffffffffffffffffffffffffffffffffffffffffffffff
@cB01~tB01_GU182339.1_168387_168229_1_0_0_0_0:0:0_1:0:0_384/2
GTCAGGTAGTGTGATGCTCCTGTTTTCTCTTTATACCTTCAAGTCTCAAGACAGTGGGCATCGCACACAAAAATTATGGAGAAGAGGATCCCAAGACACCCAGGGTCCAACATTAGATAACAGAGTGTTGGCCATGAACCAACCTCAAAG
+
ffffffffffffffffffffffffffffffffffffffffffffffffffffffffffffffffffffffffffffffffffffffffffffffffffffffffffffffffffffffffffffffffffffffffffffffffffffff
@cB01~tB01_GU182339.1_223960_224188_0_1_0_0_1:0:0_0:0:0_385/2
GGATCATTCACTCTGTGTCCCAATGACAATGAGAAGAATGTCTGGACACTCTCACCTGTGATCACGATGTCCAGGGGGTCACTGGGAGCTGACAACTGATAGGGGGAGTGAGGAACAGAACCATAACATCTGTAGGTTCCTGCAAGGACA
+
ffffffffffffffffffffffffffffffffffffffffffffffffffffffffffffffffffffffffffffffffffffffffffffffffffffffffffffffffffffffffffffffffffffffffffffffffffffff
@cB01~tB01_GU182339.1_28596_28742_0_1_0_0_0:0:0_0:0:0_386/2
ATGTTGGCCAGGGTGGTCTTGAGCCCCTGATCTCAAATGATCCACCTGCCTTGGCCTCTCAAAGTGTTGGGATTACAACAGTGAGCCACCGTGCCCAGCCTATAAATGTATTTATGAACAGTAGACTTCACACTTAAAAATGGTAAAGGT
+
ffffffffffffffffffffffffffffffffffffffffffffffffffffffffffffffffffffffffffffffffffffffffffffffffffffffffffffffffffffffffffffffffffffffffffffffffffffff
@cB01~tB01_GU182339.1_24251_24146_1_0_0_0_0:0:0_0:0:0_387/2
ACACCCTCCAGCGTTTCCATGACGGTAGGGGCTGCAATGTGGCTGCTGTCATTCTACCTAAGAGGTGGGGGAACCACAGTCATGACCCTGACATTCCAGATCTTCTAATAGGGGCTCAGTTGTTTATTATGGTTCATGCATTAGCTGATC
+
ffffffffffffffffffffffffffffffffffffffffffffffffffffffffffffffffffffffffffffffffffffffffffffffffffffffffffffffffffffffffffffffffffffffffffffffffffffff
@cB01~tB01_GU182339.1_112179_112336_0_1_0_0_0:0:0_0:0:0_388/2
AAATATCTAATAGGTATTATTAATGTTTTCAGAGTCATTGTGACTAACAAACCATTAGAATTTTTCATGCTTGTATTTCTAGTATTACAGCAGAACCAGTTAAAATGATTTAAATTCCCAGGGAAGGATTATGCAATTATTTACAATCTT
+
ffffffffffffffffffffffffffffffffffffffffffffffffffffffffffffffffffffffffffffffffffffffffffffffffffffffffffffffffffffffffffffffffffffffffffffffffffffff
@cB01~tB01_GU182339.1_162235_162417_0_1_0_0_0:0:0_0:0:0_389/2
TGTGGATGGAGCCTGGTGGTAACATCAGCATCCTGCCCTTGCTGATCTCAGGGTAGCCAACCTTCTCCTTGTTTGGTTTCTTTAATTAATTGATTAATTAATTTATTTTTGAGACAGTCACTTTTTCACCCAGGCTGGAGTGTAGTGGTG
+
ffffffffffffffffffffffffffffffffffffffffffffffffffffffffffffffffffffffffffffffffffffffffffffffffffffffffffffffffffffffffffffffffffffffffffffffffffffff
@cB01~tB01_GU182339.1_213431_213254_1_0_0_0_0:0:0_0:0:0_38a/2
CCATCTCCGAACTCCAGATACTCCTACAGCGAAAGGGATCTGGGCCCAACACAGGGCTCAGTGAAATCTCTTCATCTCTCATTTTATGGAGCTGAGACCTCCTACAAGCTAGAAGAATGATTGCCAATCTGACATCCTTCTCAGGAAAAA
+
ffffffffffffffffffffffffffffffffffffffffffffffffffffffffffffffffffffffffffffffffffffffffffffffffffffffffffffffffffffffffffffffffffffffffffffffffffffff
@cB01~tB01_GU182339.1_141946_142087_0_1_0_0_0:0:0_0:0:0_38b/2
ACTTTGTTGTTGTTGTTGTTGTTGTTTTGATGATACCCATCCTAAGGGGTATGAAATGGCATCTGGTGTAGTTTTAGTTAGTATTTCCCTAATGATTCGTGATGCTGAATATCTTTTCATGCGTATGTTCTTTGGAGAAATGTCTGTTTC
+
ffffffffffffffffffffffffffffffffffffffffffffffffffffffffffffffffffffffffffffffffffffffffffffffffffffffffffffffffffffffffffffffffffffffffffffffffffffff
@cB01~tB01_GU182339.1_72524_72662_0_1_0_0_0:0:0_0:0:0_38c/2
CTCATAGGGTGAGTCATGGAGAGAGCTGAAGCATGTGTAGGTCCCTCCGTGGGTGGCAGGGCCCAGAGGAAAGTCAGCCTGGAATGTTCCATCGACGCTGGGCACTGCAGGGAGCCTAGGTTCATGGGCCCTCCCCTCCCTGGATAGATG
+
ffffffffffffffffffffffffffffffffffffffffffffffffffffffffffffffffffffffffffffffffffffffffffffffffffffffffffffffffffffffffffffffffffffffffffffffffffffff
@cB01~tB01_GU182339.1_159247_159174_1_0_0_0_0:0:0_0:0:0_38d/2
TGAATCTCAGATAAAAGCAATAAAAATACATGAAAAGTCTTTCATGTTAGCACAGATTTTAGGCATCTCGTGTTCAGGAGGTTGGATCTGAGACGTGTTTTGAGTTGGTCATAGTGAAGGACGCGAGGTGTCAATTCTAGTGAGAGCAAT
+
ffffffffffffffffffffffffffffffffffffffffffffffffffffffffffffffffffffffffffffffffffffffffffffffffffffffffffffffffffffffffffffffffffffffffffffffffffffff
@rand_0_0_0_0_1_1_0:0:0_0:0:0_38e/2
GCGGAAATGGCAAGTTGTACGTTACCGATAGAATTTTCACGTAGTAATAATTTCCGAAAAGCGGAATGGAACTATGATGGGGAGCTCGCTACCAATGAACGGTATATATCGATAGTACATGAGAAGATAATTAGGAGCAGGGTCTATCCC
+
ffffffffffffffffffffffffffffffffffffffffffffffffffffffffffffffffffffffffffffffffffffffffffffffffffffffffffffffffffffffffffffffffffffffffffffffffffffff
@cB01~tB01_GU182339.1_182854_183050_0_1_0_0_1:0:0_0:0:0_38f/2
TTGTCATTCTCCCCACGTCATTCCCAGCATTTGAATGCAGAGCCTCTTCCTTCCACATCAGATTGTTTTCACATTTGTGCCTTCACGGCTGACAGCTGTGTGTGGAAAATCCTTCCGCCCATCTTCCAGGGGTTGAATCTACTTTTTTTT
+
ffffffffffffffffffffffffffffffffffffffffffffffffffffffffffffffffffffffffffffffffffffffffffffffffffffffffffffffffffffffffffffffffffffffffffffffffffffff
@cB01~tB01_GU182339.1_132844_132991_0_1_0_0_0:0:0_0:0:0_390/2
TTGATAGATGGTAGATGTCATAGGAGCTCCGGGAGCTGCAGGACAAGGTCACGCTCTCTCCTGCCTTAACCATGGGGCGCGGCTGGGCTGAGAGAGAAGGTTTCCCACATAGACCTGGAAGGAGAAGAGGCAGTTTCCTCAGGGAGGTTC
+
ffffffffffffffffffffffffffffffffffffffffffffffffffffffffffffffffffffffffffffffffffffffffffffffffffffffffffffffffffffffffffffffffffffffffffffffffffffff
@cB01~tB01_GU182339.1_223681_223808_0_1_0_0_0:0:0_0:0:0_391/2
AAGGCATCTCTCTTTATCATCCCATCCATGGCACCTGGAATGAGTGAGGGTTCCCCTCCCAGAGGTCTGTCTCTCTCCTCCCTCTCTGTGTCTCCGTGTCTTTTCTGTGCCCATATCCCCTGGTGCAGGTCCCTCCATTTGTCTTCCTCC
+
ffffffffffffffffffffffffffffffffffffffffffffffffffffffffffffffffffffffffffffffffffffffffffffffffffffffffffffffffffffffffffffffffffffffffffffffffffffff
@cB01~tB01_GU182339.1_2500_2678_0_1_0_0_0:0:0_0:0:0_392/2
CAGTTGAGCTGAGAAGGAAGGTCTCTTGTAGACGCCTGGGGAAAAAAATAGTCCTTGACTGTCGAGCACAAGCCTTACCCAGCCTATCCTCAGGGCATGAAAAAGGCATTCTCTCCACCTGTTCTGGGGAGCACACTCTGTTACCCACTC
+
ffffffffffffffffffffffffffffffffffffffffffffffffffffffffffffffffffffffffffffffffffffffffffffffffffffffffffffffffffffffffffffffffffffffffffffffffffffff
@cB01~tB01_GU182339.1_66244_66374_0_1_0_0_0:0:0_0:0:0_393/2
ACATGGCCCTGAGCTCTCTGGCCTCTGCTTCGTGAGACTTACTTTTTTTGTTGGAGCACCAGCGATGAAGGAGAAAGAAGAGGAGGATGAAGAGGATGATGACCACTGAGGTCCCAATCAGAATGTGCAGGTGTCGGGGGTTACCTGGAA
+
ffffffffffffffffffffffffffffffffffffffffffffffffffffffffffffffffffffffffffffffffffffffffffffffffffffffffffffffffffffffffffffffffffffffffffffffffffffff
@cB01~tB01_GU182339.1_20535_20386_1_0_0_0_0:0:0_1:0:0_394/2
AATCTTTCAACCTGAAAAGGAAAACATTTTCCTGCAATAAAGGTGCCATTAAAAATGTCTCACAATTTATTACATGAAGCATTGTTCTACAATAAATGTTAAGCTCTTGAAGCAAAGATTAATGATACCATTTAGTAACTTGAAAATCAA
+
ffffffffffffffffffffffffffffffffffffffffffffffffffffffffffffffffffffffffffffffffffffffffffffffffffffffffffffffffffffffffffffffffffffffffffffffffffffff
@cB01~tB01_GU182339.1_141839_141683_1_0_0_0_0:0:0_0:0:0_395/2
GAGATGGTGCCAGGAATGTTAAAAAGCTTTTGTCAGTCCTAAATATTGACAAATAAAATTTAATTAAAGTCTTAGAAGAAAACACAAAGGAAAACTTCACAACATCGGATTTGGCAGTGATTCTTTAGATGTGACAACAACGGCACAGGC
+
ffffffffffffffffffffffffffffffffffffffffffffffffffffffffffffffffffffffffffffffffffffffffffffffffffffffffffffffffffffffffffffffffffffffffffffffffffffff
@cB01~tB01_GU182339.1_117547_117731_0_1_0_0_0:0:0_0:0:0_396/2
TTCTGAGTTTCTCACTTTGTGTCCTGTTCATAACTTTCTGCATATTTCTATCTATTATCTATCGATCTATCTATTTATCTATTCGGTGCCTATCTACAAATTCTCTACCTGTCATCTATATCTATATATCATCTATTTATCCATCAATTG
+
ffffffffffffffffffffffffffffffffffffffffffffffffffffffffffffffffffffffffffffffffffffffffffffffffffffffffffffffffffffffffffffffffffffffffffffffffffffff
@cB01~tB01_GU182339.1_194281_194443_0_1_0_0_0:0:0_0:0:0_397/2
TATATCGAAGTGATATCTGCACTCGTATGATTGGTGCAGCACTGTTCACAGTAGCCAAGATGAGGAGTCAACCTACCTGCCCATCAGTGGGTGAATGGATAGAGAGAATGTAGTACATACGCACAGTGGAGACTACTCATCCATAGAAAG
+
ffffffffffffffffffffffffffffffffffffffffffffffffffffffffffffffffffffffffffffffffffffffffffffffffffffffffffffffffffffffffffffffffffffffffffffffffffffff
@cB01~tB01_GU182339.1_217333_217144_1_0_0_0_0:0:0_0:0:0_398/2
CTCCCACAATGGGGGTGAAATTTCAATGTGAGGTTTGAAAGGGTCAAACATCTCAACTAAAGTAGTTGTATCCTCAGCACGTTCTATGGTTACTATGAGAGCTATAATTGAGAAAGCAGGGGAAAGCTAGGTCTCCCGCCATTTGGGTGC
+
ffffffffffffffffffffffffffffffffffffffffffffffffffffffffffffffffffffffffffffffffffffffffffffffffffffffffffffffffffffffffffffffffffffffffffffffffffffff
@cB01~tB01_GU182339.1_113835_113979_0_1_0_0_0:0:0_1:0:0_399/2
TGTTCCTACCACTTCCCCACCACACACCCCAGCTTTGAGCACCGTAGTCTAACCCTGGTCCCCACAGAACTTGACTCTGCCAAGGGAATGAAAGGCCAGGGAGGCAAGGTCAGAAATGTGGGCCCAGCACCCCAGGGTCGCTTCTTCCTA
+
ffffffffffffffffffffffffffffffffffffffffffffffffffffffffffffffffffffffffffffffffffffffffffffffffffffffffffffffffffffffffffffffffffffffffffffffffffffff
@cB01~tB01_GU182339.1_180799_180625_1_0_0_0_0:0:0_0:0:0_39a/2
TACTTCACAAATATTTTCTCCCAATTTGTCTCTTCTTCACTTTGTTGGTTGCTTCCTTTGCGGTGCAGAAGCTGCTTACTTTGATGTAATCCCGAAGGTCTATTATTTTGTTTTGATTTCTTGTGTTTTTGAGATTTCAAATAAAATGTC
+
ffffffffffffffffffffffffffffffffffffffffffffffffffffffffffffffffffffffffffffffffffffffffffffffffffffffffffffffffffffffffffffffffffffffffffffffffffffff
@cB01~tB01_GU182339.1_115181_115355_0_1_0_0_0:0:0_0:0:0_39b/2
TGTTGCTGCTGTAGAAAATTATCAGAAGCATGGCAGCAGGAGAGAGCACACTAACCCCTTCCAATTCTGGAGACAGAAATCGGACCCTGTTTGTCGTGGGTAAAATCAAGGTACCTGCAGGGCTTCGTTCCCTCTGGAGACTCAGGAGAA
+
ffffffffffffffffffffffffffffffffffffffffffffffffffffffffffffffffffffffffffffffffffffffffffffffffffffffffffffffffffffffffffffffffffffffffffffffffffffff
@cB01~tB01_GU182339.1_63818_64016_0_1_0_0_0:0:0_0:0:0_39c/2
TCACAAACCTATCTTATATCCATCTACTTCATTCATTTAGTGTCTAAATCAGCACCACATTTCACCAGTGGGGCGGCAATTGCCTTTTCCACGGTCTCCTAGATTCCAGTTATGCAACTGAGCCTCCCTTATTTTCATGTCAGTCATATT
+
ffffffffffffffffffffffffffffffffffffffffffffffffffffffffffffffffffffffffffffffffffffffffffffffffffffffffffffffffffffffffffffffffffffffffffffffffffffff
@cB01~tB01_GU182339.1_194802_194658_1_0_0_0_0:0:0_0:0:0_39d/2
TTTTTTTTTTTTCTTTTTTGAGAAAGAGTTTCCCTCCTTAGCCCAAGCTGGAGTCAAAGTGGTGCGACCTTGGCTCATTGCAACCTCCGCCTCCTGGGTTCCAATGATTTTCCTGCCTCAGCCTCCCTAGTAGCTGGGATTACAGGTGCA
+
ffffffffffffffffffffffffffffffffffffffffffffffffffffffffffffffffffffffffffffffffffffffffffffffffffffffffffffffffffffffffffffffffffffffffffffffffffffff
@cB01~tB01_GU182339.1_154395_154344_1_0_0_0_0:0:0_1:0:0_39e/2
TACAGTGAGCCAAGATCGCGTCATTGCACTGCACCCTAGGTGACAGAGTGAGACTCCATGGCAAAAAATAAAAATAAAGAATACATAAATATAATATAACATACACGAATGACAAAGGCATACCAATTCCAATCATCATTTTTCTATTTC
+
ffffffffffffffffffffffffffffffffffffffffffffffffffffffffffffffffffffffffffffffffffffffffffffffffffffffffffffffffffffffffffffffffffffffffffffffffffffff
@cB01~tB01_GU182339.1_36246_36448_0_1_0_0_1:0:0_0:0:0_39f/2
GTTGCAGTGAGCTGAGCTCAAGCCACTGAACTCCAGCTTGGGTGACAGAGGAAGAGTCTGTCTCAAGAAAAAAAAAAAGCAAACTAAATAACCTATAATAACAAATCAGAGGACTCAGGTTACCAAATTTTAAGGGGTTCTATAAGTTTA
+
ffffffffffffffffffffffffffffffffffffffffffffffffffffffffffffffffffffffffffffffffffffffffffffffffffffffffffffffffffffffffffffffffffffffffffffffffffffff
@cB01~tB01_GU182339.1_84423_84557_0_1_0_0_2:0:0_0:0:0_3a0/2
CCTGGTTCAATCTCTTTTGGACGAATTGGAATCCTTGGCAGGAGGTATGAACTGAACAGTAAGGCAGGCACCAGTGTCCACACACCCTTTTCCTGGTGGGGACTGGGAGCCACTCTTGCCATGCCTGTACCAGCTTCCATAGCCTGGCTC
+
ffffffffffffffffffffffffffffffffffffffffffffffffffffffffffffffffffffffffffffffffffffffffffffffffffffffffffffffffffffffffffffffffffffffffffffffffffffff
@cB01~tB01_GU182339.1_170232_170336_0_1_0_0_0:0:0_0:0:0_3a1/2
CACATTTCACCAGTGGGGTGGCAATTGCCTTTTCCACAGTCTCCTAGATTCCAGTTACGCACCTGGGCCTCCTTTATTTTCATGTCAGTCATATTAATCATGTAGGGATTCCTGGTTACCCCGAGGTGAATCCAATGGCTGTGAGTGTCA
+
ffffffffffffffffffffffffffffffffffffffffffffffffffffffffffffffffffffffffffffffffffffffffffffffffffffffffffffffffffffffffffffffffffffffffffffffffffffff
@cB01~tB01_GU182339.1_48558_48749_0_1_0_0_1:0:0_0:0:0_3a2/2
ACGGCATTCTTGAGTCAAACAACTTGCATTCTCCAAGAAAAGGAAACAAAAGTGAAATCAAGATAAAAAAAGCGAAGTAGAATTCTCTTATGTCAAATGGCCAGGAAACAGTGTTGAAGCCCATGTGAAACGTGCTACTCTTTGTGATCT
+
ffffffffffffffffffffffffffffffffffffffffffffffffffffffffffffffffffffffffffffffffffffffffffffffffffffffffffffffffffffffffffffffffffffffffffffffffffffff
@cB01~tB01_GU182339.1_131598_131464_1_0_0_0_0:0:0_0:0:0_3a3/2
TTGTCAGCTCCCAGTGACCCTCTGGACATCGTGATTACAGGTGAGAGTGTCTGGACATTATTCTCATTGTCACTGGGACACAGAGTGAATGATCCACGACTTGGAGGCCCAGGTGGTTATAAGGAAGATGAGCTTGGTATTCTTATGGAG
+
ffffffffffffffffffffffffffffffffffffffffffffffffffffffffffffffffffffffffffffffffffffffffffffffffffffffffffffffffffffffffffffffffffffffffffffffffffffff
@cB01~tB01_GU182339.1_32740_32646_1_0_0_0_0:0:0_0:0:0_3a4/2
TGATTTCATTTTTTCTTTCTTTTCTTGGAGAATGTAATTTTTTTGAGTCAAGAGGGTTGTGGTGGTAGAAACTGTAAAGCACATTCGCTGTGTATCAATCCCAATCCAGTCTTCCCAGAGAAGACTCTAAACACCTCCTGGAATGTACCT
+
ffffffffffffffffffffffffffffffffffffffffffffffffffffffffffffffffffffffffffffffffffffffffffffffffffffffffffffffffffffffffffffffffffffffffffffffffffffff
@cB01~tB01_GU182339.1_218964_219049_0_1_0_0_0:0:0_0:0:0_3a5/2
TTTTTGATTTATTGTTGGTTCAATAAACACCTGTAAACCCCACAGATATGGAGGACCGACTGTATATTTATATTATGAAAGATGATATGTTGATATGTGTCCCCGTGGAGATGAGGCTAACAAGGCCTATGACTCTACAAATGTTTCATC
+
ffffffffffffffffffffffffffffffffffffffffffffffffffffffffffffffffffffffffffffffffffffffffffffffffffffffffffffffffffffffffffffffffffffffffffffffffffffff
@cB01~tB01_GU182339.1_88187_88390_0_1_0_0_0:0:0_0:0:0_3a6/2
AAACCGCATCTATACTAAAAAAACCAAAAAGTAGCCAGGCATGGTGGCGTGCACCTGTAATCCCAGCTACTAGGGAGGCTGAGGCAGGAAAATCATTGGAACCCAGGAGGCGGAGGTTGCAATGAGCCAAGGTCGCACCACTTTGACTCC
+
ffffffffffffffffffffffffffffffffffffffffffffffffffffffffffffffffffffffffffffffffffffffffffffffffffffffffffffffffffffffffffffffffffffffffffffffffffffff
@cB01~tB01_GU182339.1_193763_193942_0_1_0_0_0:0:0_1:0:0_3a7/2
AAAATACAAAAAGTAGCCTGGCGTGGTGGTGCGCACCTGTAGCACCAGCTACTCAGGTGGCTGAGGCAGGAGAATCGCTTGAACCCGGGAGGCGGAAGTTGCAGTGAGCTGAGATTGTGCCACTGCACTCCAGCATAGGGGACAGAGCTA
+
ffffffffffffffffffffffffffffffffffffffffffffffffffffffffffffffffffffffffffffffffffffffffffffffffffffffffffffffffffffffffffffffffffffffffffffffffffffff
@rand_0_0_0_0_1_1_0:0:0_0:0:0_3a8/2
TGACCGATCTTGCGTGGGCGACAGCCACAATTGGGCGCAGGGAAATTGTGTAAGCCCACAGGTATGCTTCTGGGATATTCTTAATGACAGGAGCAGTTCAAAGATACGCGTAAACGAGGCGTGACGAGGCTAGTCTCTTCGGTGCTTGCC
+
ffffffffffffffffffffffffffffffffffffffffffffffffffffffffffffffffffffffffffffffffffffffffffffffffffffffffffffffffffffffffffffffffffffffffffffffffffffff
@cB01~tB01_GU182339.1_58601_58505_1_0_0_0_0:0:0_0:0:0_3a9/2
AACCTTCTCTCTCAGCCCAGCCGGGCCCCACGGTTCTGGCAGGAGAGAGCGTGACCTTGTCCTGCAGCTCCCGGAGCTCCTATGACATGTACCATCTATCCAGGGAGGGGGAGGCCCATGAATGTAGGTTCTCTGCAGGGCCCAAGGTCA
+
ffffffffffffffffffffffffffffffffffffffffffffffffffffffffffffffffffffffffffffffffffffffffffffffffffffffffffffffffffffffffffffffffffffffffffffffffffffff
@cB01~tB01_GU182339.1_169180_169392_0_1_0_0_0:0:0_0:0:0_3aa/2
CTGTCCTGGCCTCCATAGCTTGTGAATATGTTATTTTACATGGAAAGGAGGAATGAAGATTGCAGATGGAATTACGGTTGCTAGTCAGCTGAACTTAAAACAAGGGTATCCTGAATGATTTCCGGGAGATTATGATGGATTTTCATCTTG
+
ffffffffffffffffffffffffffffffffffffffffffffffffffffffffffffffffffffffffffffffffffffffffffffffffffffffffffffffffffffffffffffffffffffffffffffffffffffff
@cB01~tB01_GU182339.1_138262_138460_0_1_0_0_0:0:0_1:0:0_3ab/2
CCAATGAAAGCAATTATAGATAATACAAAAAAAAAAAAGAAAAAAAATCCCACGCTCATGGATCATAAGAAATAATATTGTTAAAATGACCATACTGCCTAAAGCAATCTACAGATTCAGTGCAATTCTTATATGAAAATAGTAACACCA
+
ffffffffffffffffffffffffffffffffffffffffffffffffffffffffffffffffffffffffffffffffffffffffffffffffffffffffffffffffffffffffffffffffffffffffffffffffffffff
@cB01~tB01_GU182339.1_219373_219268_1_0_0_0_0:0:0_1:0:0_3ac/2
GCGTGTAGGCTGTGTCAGGAATTATAAGTAATCAAGAGATGATTTCATGTATACAGGAGGATGTGCATGGGTTCTATGCAATTACTATGCTATTTTTTTTTTTCGAGACAGTCTCACTCTCTCACCCAGGCTGGAGTGCAGTGGCATGAT
+
ffffffffffffffffffffffffffffffffffffffffffffffffffffffffffffffffffffffffffffffffffffffffffffffffffffffffffffffffffffffffffffffffffffffffffffffffffffff
@cB01~tB01_GU182339.1_116111_116323_0_1_0_0_1:0:0_0:0:0_3ad/2
AAAGTGTCGTTAAACATCCCCTCTCTGTGCAGAAGGAAGTGTTCAAACATGACATCTGACCAACATTGCAGGATGACTGTCTCTTCTGATTTCACCAGGCGACCTGGGTGGGCCAGGAGGGAAGGTTTTCTGTGGACTCCTAGGAAGAGA
+
ffffffffffffffffffffffffffffffffffffffffffffffffffffffffffffffffffffffffffffffffffffffffffffffffffffffffffffffffffffffffffffffffffffffffffffffffffffff
@cB01~tB01_GU182339.1_61881_61726_1_0_0_0_0:0:0_0:0:0_3ae/2
AAAACATTGGATGTAAATGCATGGATTATATTTGTGTTGTTCATTCTGCTCCATTGTTCTATGTGCCTTTCTTCATGCCAACATCATGCTGTCTTGCTTACTACAGCTCTGTAACATATTTTGAGATCAGGTAGTGTGATGCTCCTGTTT
+
ffffffffffffffffffffffffffffffffffffffffffffffffffffffffffffffffffffffffffffffffffffffffffffffffffffffffffffffffffffffffffffffffffffffffffffffffffffff
@cB01~tB01_GU182339.1_112526_112644_0_1_0_0_0:0:0_0:0:0_3af/2
ATGTTATTTGGCGCCCTGCCCATGCAGTTTACATGTTGACCACATCATGGGAGGGTGACGTACGCAGGCTCTTTCTACCTTGCATGAGGCCCAGTGGGTGCTCGCTCAAGAGCGGAACACGGCTTCCTGGAAATTGTTCTCGCTAGAATT
+
ffffffffffffffffffffffffffffffffffffffffffffffffffffffffffffffffffffffffffffffffffffffffffffffffffffffffffffffffffffffffffffffffffffffffffffffffffffff
@cB01~tB01_GU182339.1_29229_29304_0_1_0_0_0:0:0_0:0:0_3b0/2
AAGGAAAGGACATCAGCGTATCGAAGTGACATCTGCACTCCCATGACTGTTCCAGCAGTGTTCACAGTAGCCAAGATGTGGATCAACCTACCTGCCCATCAGTGGGTGAATGGATGGAGAGAATGTGGTACACACACACAATAGGGACAA
+
ffffffffffffffffffffffffffffffffffffffffffffffffffffffffffffffffffffffffffffffffffffffffffffffffffffffffffffffffffffffffffffffffffffffffffffffffffffff
@cB01~tB01_GU182339.1_156044_156166_0_1_0_0_0:0:0_0:0:0_3b1/2
GAACACACACCTGCGTGCTCCCATCCTGCTTCCGCACAGGGCCCTGAGTTCTCTGGCCTCTGCTTCGTGAGGCTTACTTTTTTTTTTGGAGCACCAGCGATGAAGGAGAAAGAAGGGAAGGATGGTGAAGAGGATGATGGCCACTGAGTA
+
ffffffffffffffffffffffffffffffffffffffffffffffffffffffffffffffffffffffffffffffffffffffffffffffffffffffffffffffffffffffffffffffffffffffffffffffffffffff
@cB01~tB01_GU182339.1_33303_33464_0_1_0_0_0:0:0_0:0:0_3b2/2
TAACCATAGAACGTGCTGAGGATACAACTGCTTTAGTTTAGATGTTTGACCACTTCAAACCTCACATTGAAATGTAACCCCCAGGGTGGGAGGTTGGGCCTCTTGGGAGGTGTTTGGGTCATGGAGGTGGATCCATCATGAACAGATCAA
+
ffffffffffffffffffffffffffffffffffffffffffffffffffffffffffffffffffffffffffffffffffffffffffffffffffffffffffffffffffffffffffffffffffffffffffffffffffffff
@cB01~tB01_GU182339.1_228866_228904_0_1_0_0_0:0:0_1:0:0_3b3/2
AGAAAGGCACATAAAAAATGGAACAGAATGGAGAACACAGATATAATCCATGCATTTACATCCAATGGCTTTCTTTTGTGTGTGTGTGATGGAATCTTGCTCTGTCATGCAGGCTGGAGTGTAGAGGTACAATCTCAGCTCAATGCAACC
+
ffffffffffffffffffffffffffffffffffffffffffffffffffffffffffffffffffffffffffffffffffffffffffffffffffffffffffffffffffffffffffffffffffffffffffffffffffffff
@cB01~tB01_GU182339.1_49727_49847_0_1_0_0_0:0:0_0:0:0_3b4/2
TGCAGGTGTCTGGGGTTACCTGGAAGAAGAGGAGACACCAATAAGAAGCTAATCATAGCAGTTCCTCTTTATGAATTGTCTCGCATTTCTTGATTGGCAGGTAACCACATACAACGTCTCTTTAGGACAAGCACCCAAATGGCGGGAGAC
+
ffffffffffffffffffffffffffffffffffffffffffffffffffffffffffffffffffffffffffffffffffffffffffffffffffffffffffffffffffffffffffffffffffffffffffffffffffffff
@cB01~tB01_GU182339.1_66695_66858_0_1_0_0_0:0:0_0:0:0_3b5/2
GGAGTACCTACCTCGCTATTCGCTGTTCTGTTCCCTGCAGACTCTTGGTCCATTACCGCAGCATCTGTAGGAGACGGAAGTCAACAAAACAGCTCGGAGGGCACTTCTGGGTCCTCATTTCATAAGCAGATACCAACATACAGGGGGAGA
+
ffffffffffffffffffffffffffffffffffffffffffffffffffffffffffffffffffffffffffffffffffffffffffffffffffffffffffffffffffffffffffffffffffffffffffffffffffffff
@cB01~tB01_GU182339.1_222635_222456_1_0_0_0_0:0:0_0:0:0_3b6/2
CACGCCCACACTCCCTCACTGGGTGGTCGACACCCAGCAACCCCCTGGTGATCATGGTCACAGGTCAGAGGCTTTCTGTCTGGGCTTCTCACTGTCCCACCTCCTGAATCCCAGAGCTTCTGGTGGGGGTGTCCATCAGGGTCCCATCAC
+
ffffffffffffffffffffffffffffffffffffffffffffffffffffffffffffffffffffffffffffffffffffffffffffffffffffffffffffffffffffffffffffffffffffffffffffffffffffff
@cB01~tB01_GU182339.1_216899_216995_0_1_0_0_0:0:0_0:0:0_3b7/2
GGTTGGGCCTCTTCAGAGGTGTTTGGGTCATGGAGGTGGATCCATCATGAACAGACCAATGCTGTCCCAAGGAGACGGGGTTAGCAAGTTCCCCCTCTGTTAGTTCCTGGAGAGCTGGTTGTTAAAAAGAGCTTGGAAGCTCCATCGCTC
+
ffffffffffffffffffffffffffffffffffffffffffffffffffffffffffffffffffffffffffffffffffffffffffffffffffffffffffffffffffffffffffffffffffffffffffffffffffffff
@cB01~tB01_GU182339.1_122420_122565_0_1_0_0_0:0:0_0:0:0_3b8/2
GTCCCTGTCCTAGCCTCCATAGCTTGTGAATATGTTATTTTACATGGAAAGGAGGAATGAAGATTGCAGATGGAATTATGGTTACTAATCAGCTGAACTTAAAACAAGGGTATCCTGGATGATTTCCAGGAGATTATGAGGGATTTTCAT
+
ffffffffffffffffffffffffffffffffffffffffffffffffffffffffffffffffffffffffffffffffffffffffffffffffffffffffffffffffffffffffffffffffffffffffffffffffffffff
@cB01~tB01_GU182339.1_140539_140667_0_1_0_0_0:0:0_0:0:0_3b9/2
CACAAAAGAGAAACACATACTTCTTCCCATCCACACTGGGATCCAGGGTCTTCTCCCTCCTGTCAGGCCAGAACTGAGTCTCCACTCCCCAATTTAGTTCCCAGAGATGAAGCCCAATTTTCCTCTGTCTCAAGCTTTGAAGGCCAGCTT
+
ffffffffffffffffffffffffffffffffffffffffffffffffffffffffffffffffffffffffffffffffffffffffffffffffffffffffffffffffffffffffffffffffffffffffffffffffffffff
@cB01~tB01_GU182339.1_107294_107439_0_1_0_0_0:0:0_0:0:0_3ba/2
ACCATGCTCGACTAATTTTTGTATTTTTCATAGAGACAGGGTTTCACCATTTTGGCCAGGCTGGTCTGGAACTCCTGACTTCAAGTGATCCACCCGCCTTGGCCTCCTGCAGTGCTGGGAATTGCCTTTTCCACGGCCTGAGCATGGGGC
+
ffffffffffffffffffffffffffffffffffffffffffffffffffffffffffffffffffffffffffffffffffffffffffffffffffffffffffffffffffffffffffffffffffffffffffffffffffffff
@cB01~tB01_GU182339.1_53511_53703_0_1_0_0_0:0:0_0:0:0_3bb/2
ATATCACCTCTCCAGTCCCATATCTCCACACCCAGGCCCATATCTCCTTCCTAGGCCCATATCTCCACTCCAGGCCCAGATATCCACCTCTAGGCCCATAACTCCACTCCTGGCCCATATCTCCACTCCAGGCCCATATCTCTACTGCAG
+
ffffffffffffffffffffffffffffffffffffffffffffffffffffffffffffffffffffffffffffffffffffffffffffffffffffffffffffffffffffffffffffffffffffffffffffffffffffff
@cB01~tB01_GU182339.1_134737_134962_0_1_0_0_0:0:0_0:0:0_3bc/2
TGATAGAAGTGGTTCAGGCAATTAGAGAGGATTTAGAAAGATAATTGCTGGACCTGACCCAAGGTATAAGTCCACTCCCAACCACAGGACTCACTTTCCTTACAAGCACAAGGGCATTTAGAAATCTCTCTGGATTCTGACCAGCCCTCA
+
ffffffffffffffffffffffffffffffffffffffffffffffffffffffffffffffffffffffffffffffffffffffffffffffffffffffffffffffffffffffffffffffffffffffffffffffffffffff
@cB01~tB01_GU182339.1_118749_118818_0_1_0_0_0:0:0_0:0:0_3bd/2
CAGTGAGCTGAGATTGTGCCACTGCACTCCAGCATAGGGGACACAGCTAGACTCCACCTCAAAAAAAAATGTTAAAAGTGGTAAGCTATATAGGTATATTTATCCTCAATAAATATTTCTTCAAAGAAAAGTAAAGGGTGTAGGGGTTGC
+
ffffffffffffffffffffffffffffffffffffffffffffffffffffffffffffffffffffffffffffffffffffffffffffffffffffffffffffffffffffffffffffffffffffffffffffffffffffff
@cB01~tB01_GU182339.1_16584_16684_0_1_0_0_0:0:0_0:0:0_3be/2
GTAACATTGTTTTGTCAGTTCTATTTGTGTTTATTTGGATCTTTTCTCTTTTTCTTTGTTAATCTAGCTAACAGTCTATGAATTTTGTTTATTTTTTTTCAAAGAAAAACTCTTGGTTTTATTTATCTCTTGTATGGACTTTTTGGTCTC
+
ffffffffffffffffffffffffffffffffffffffffffffffffffffffffffffffffffffffffffffffffffffffffffffffffffffffffffffffffffffffffffffffffffffffffffffffffffffff
@cB01~tB01_GU182339.1_35832_35580_1_0_0_0_0:0:0_0:0:0_3bf/2
ATAAATCAAAAATATTTTGAGAAAAAAAATCCCCGAAGTTTCAAAAAGCAAAAAACTATGTTGAATCGACACAAATTGAGTGGCGTGTAGGCTGTGTCAGGAATTATAAGTAATCAAGAGATGATTTCATGTATACAGGAGGATGTGCAT
+
ffffffffffffffffffffffffffffffffffffffffffffffffffffffffffffffffffffffffffffffffffffffffffffffffffffffffffffffffffffffffffffffffffffffffffffffffffffff
@cB01~tB01_GU182339.1_151741_151542_1_0_0_0_0:0:0_0:0:0_3c0/2
TCATTCTGCTCCATTGTTTTATGTGCTTTTCTTTATGCCAATGTCATGTTGTTTTGCTTACTACAGCTCTGTAACATATTTTTAAGTCAGGTAGTGTGATGCTCCTGTTTTCTCCTTATACCTTGAAGTCTCAAGATAGTTGGTGTCACC
+
ffffffffffffffffffffffffffffffffffffffffffffffffffffffffffffffffffffffffffffffffffffffffffffffffffffffffffffffffffffffffffffffffffffffffffffffffffffff
@cB01~tB01_GU182339.1_100656_100505_1_0_0_0_0:0:0_0:0:0_3c1/2
GATTAGAGCAGCGCAATGGGAGACTCCACCAGCTTTGAAGGTGGAGGAAGTCCAGGAGCCATGAATGCAGGTGGCCTGTAGAGGCTGGAAAAGTCAAGGAAATGATTCTCCAGAGTCTCCAGAGGGAACGAAGCCCTGCAGATGCCTTGA
+
ffffffffffffffffffffffffffffffffffffffffffffffffffffffffffffffffffffffffffffffffffffffffffffffffffffffffffffffffffffffffffffffffffffffffffffffffffffff
@cB01~tB01_GU182339.1_164615_164368_1_0_0_0_0:0:0_0:0:0_3c2/2
GACTGATAGATGATACATAGAGATGATGATGATGACGATGATGATGATAGACACATAGATATATACATAGATGATACATAAATAGAGACAGAGAGGCAGACAGAGAGGTAATAGAGAGAGAGATAGATGATACATATATAGATAATAGAT
+
ffffffffffffffffffffffffffffffffffffffffffffffffffffffffffffffffffffffffffffffffffffffffffffffffffffffffffffffffffffffffffffffffffffffffffffffffffffff
@cB01~tB01_GU182339.1_14998_14835_1_0_0_0_0:0:0_0:0:0_3c3/2
CATGAATAATGTTTTAGAAACATTCTATCAAATTTCTCAGTGCTAGGAACAACTGAGGTTTTTGATTGGGTGCCTCAAATGTCTACCCTTACTGTGGAGTCCGACAACAGGATTCTAACAAGTCCCAACCCCTTCATGCCTTAACCTGGT
+
ffffffffffffffffffffffffffffffffffffffffffffffffffffffffffffffffffffffffffffffffffffffffffffffffffffffffffffffffffffffffffffffffffffffffffffffffffffff
@cB01~tB01_GU182339.1_74761_74586_1_0_0_0_1:0:0_0:0:0_3c4/2
TCATCAACTGCATGTAGATACCAGTTTTCCCTGCTCCATTTATTGAAAAGACCGTCGTTTCCTGATTGCAGGTTCTTGGCACCTACAATCGTCAAAGTCCATTGGATGTGAATGCATGAATTATATCTGTGTTCTTCATTCTGCTCCATT
+
ffffffffffffffffffffffffffffffffffffffffffffffffffffffffffffffffffffffffffffffffffffffffffffffffffffffffffffffffffffffffffffffffffffffffffffffffffffff
@cB01~tB01_GU182339.1_192656_192851_0_1_0_0_1:0:0_0:0:0_3c5/2
CTGACCTCGCTTCCCCACCTCTAGATATGTTTTCCGTTTTTGGATTGTTTTATTCTCTCTGACTCTCCTTGGATTGGTTGACTTGATGTTACTTTTTTAAATTCTAAGTTTCTCACTTTGTGTCCTGTTCATAACTTTCTGCATATTTCT
+
ffffffffffffffffffffffffffffffffffffffffffffffffffffffffffffffffffffffffffffffffffffffffffffffffffffffffffffffffffffffffffffffffffffffffffffffffffffff
@cB01~tB01_GU182339.1_29590_29424_1_0_0_0_0:0:0_0:0:0_3c6/2
GTCACTTCGATACGCTGATGTCCTTTCCTTTGGGTTTACACCCAGTCATGGAATTGCTAGATCCTCTGGAAGTGTCTTTTTACATTTTGTTTTATGGTTTTTGTTTTTGTTTTTGTTTTTTTTAGACAGTTTCACTCTTGTTGCCCAGGC
+
ffffffffffffffffffffffffffffffffffffffffffffffffffffffffffffffffffffffffffffffffffffffffffffffffffffffffffffffffffffffffffffffffffffffffffffffffffffff
@cB01~tB01_GU182339.1_105274_105514_0_1_0_0_0:0:0_0:0:0_3c7/2
GCCGGGTGAGGTGGCTCACGTCTGTCATCCTAGAACTTTGAGAGCCTGAGGTGGGTGAATCTCATAAGGTCGGGAGTTTGAGACCAGTCTGACCCACATGGAGAAACACTGTCTCTACTAAAAATACAAAAATTAGTCGGGCGTGGTGGC
+
ffffffffffffffffffffffffffffffffffffffffffffffffffffffffffffffffffffffffffffffffffffffffffffffffffffffffffffffffffffffffffffffffffffffffffffffffffffff
@cB01~tB01_GU182339.1_168086_167971_1_0_0_0_0:0:0_0:0:0_3c8/2
AATACCACTACTCGGGTGTTTGAGGCAAGAGAATTGCTTGAATCCAGGAAGTGGAGGTTGCATTGAGCTGAGATTGCACCTCTGCACTCCAGCCTGCATGACAGAGCAAGATTCCATCACACACACACAAAAAAAAGCCATTGGGTGTAA
+
ffffffffffffffffffffffffffffffffffffffffffffffffffffffffffffffffffffffffffffffffffffffffffffffffffffffffffffffffffffffffffffffffffffffffffffffffffffff
@cB01~tB01_GU182339.1_141592_141758_0_1_0_0_0:0:0_0:0:0_3c9/2
TAACTGATGTTGTCTTTTGAGTCACAATATTTCAAAATTTTCATAAAGTCTAACTTGTTTATTTTTTCTGTAGTAGCCTGTGCCGTTGTTGTCACATCTAAAGAATCACTGCCAAATCCGATGTTGTGAAGTTTTCCTTTGTGTTTTCTT
+
ffffffffffffffffffffffffffffffffffffffffffffffffffffffffffffffffffffffffffffffffffffffffffffffffffffffffffffffffffffffffffffffffffffffffffffffffffffff
@cB01~tB01_GU182339.1_1938_1855_1_0_0_0_0:0:0_0:0:0_3ca/2
CAGTTAACAGTCTTAAACACATCTCCCTAAGCCTCCTTCCCCCGGTGGGATTCCTGGGTCTTGTGAGGACCTCATCGGTCCCTCTGGTAAACCCAGGCACAGAGTGGAGCAGCTCTTGTTTTCTCAGGATCTTCCCCTTCACATACAATT
+
ffffffffffffffffffffffffffffffffffffffffffffffffffffffffffffffffffffffffffffffffffffffffffffffffffffffffffffffffffffffffffffffffffffffffffffffffffffff
@cB01~tB01_GU182339.1_176095_176181_0_1_0_0_0:0:0_0:0:0_3cb/2
CATCACTCCATCTCCAGGCCCATATATCCACTCCAGGCCCAGATCTCCACTCCAGGCCCATAACTCCACCTCCAGGCCTATATCTCCACCTCTGGGCCCAGATCTCCATCCCCGCACTCCCTCCCTCTATTCCTTTCCAGGACTCACCAA
+
ffffffffffffffffffffffffffffffffffffffffffffffffffffffffffffffffffffffffffffffffffffffffffffffffffffffffffffffffffffffffffffffffffffffffffffffffffffff
@cB01~tB01_GU182339.1_226216_226348_0_1_0_0_0:0:0_0:0:0_3cc/2
GGGTGAGAGGCCAGGATGGGCTTCTGGGAAATGGGTAAGGTTGAGGGGCTGAGGGAACCTCTGATCTCCCCAAACTGAGCCCAGTCTCCCCTTCTCTGGGTCTGTCCTGACCGCTTTCTCCATCTGCCTGGGTGCCTGGAGCCCTGACCA
+
ffffffffffffffffffffffffffffffffffffffffffffffffffffffffffffffffffffffffffffffffffffffffffffffffffffffffffffffffffffffffffffffffffffffffffffffffffffff
@cB01~tB01_GU182339.1_77765_77873_0_1_0_0_0:0:0_0:0:0_3cd/2
GTCAGGAACACACACCAGTGTGCTCCCATCCTGCTTCCCCACATGGTCCTGAGCTCTCTGACCTCTGCTTCGTGAGACTTACTCTTTTTGTTGGAGCAGCAGCAATGAAGGAGAAAGAAGAAGAGGATGATGAAGAGGATGATAGCCACT
+
ffffffffffffffffffffffffffffffffffffffffffffffffffffffffffffffffffffffffffffffffffffffffffffffffffffffffffffffffffffffffffffffffffffffffffffffffffffff
@rand_0_0_0_0_1_1_0:0:0_0:0:0_3ce/2
GCTATTGGGAGGGCATCCCATTCCTCGGTCAGTACCAGGAGATCGACGTGCATGTCTACCCATTGGGGTGTCTGGCCATTCGCAAACAAAAGGGGCAAGTTGACCTACACCTATCTAAAGGCTTGAATACGAACTGACAATATATACATC
+
ffffffffffffffffffffffffffffffffffffffffffffffffffffffffffffffffffffffffffffffffffffffffffffffffffffffffffffffffffffffffffffffffffffffffffffffffffffff
@cB01~tB01_GU182339.1_136360_136508_0_1_0_0_0:0:0_0:0:0_3cf/2
ACACAGTAATCAATTGTGATATGTAGATAAAGTCAATATTAAATTTAAACCAGAATAACTAGTTAAAATGTTGTGTACACAACAGTGAAGAGAGTATTTATCCTCTATGACAGAGGAAACCATCAATATTAATGCACAGAAAAAGCAAAT
+
ffffffffffffffffffffffffffffffffffffffffffffffffffffffffffffffffffffffffffffffffffffffffffffffffffffffffffffffffffffffffffffffffffffffffffffffffffffff
@cB01~tB01_GU182339.1_14819_14958_0_1_0_0_0:0:0_0:0:0_3d0/2
ATCCCTTGTCTGAACCTTAGTTACCTTGTTTGGAGCATTTTGCTATAAATCTCACTTCTCAGAGTGGTTGTGGGGCTTGATGTGGCTGGGGTATGGGATGGCTTAAACATAATTTATTTCCAGACCAGGTTAAGGCATGAAGGGGTTGGG
+
ffffffffffffffffffffffffffffffffffffffffffffffffffffffffffffffffffffffffffffffffffffffffffffffffffffffffffffffffffffffffffffffffffffffffffffffffffffff
@cB01~tB01_GU182339.1_167408_167507_0_1_0_0_0:0:0_0:0:0_3d1/2
ATTAAAAACATGAGTCTAAGGCCTGAACCTATGAAACATGTAGAAGAAAATAATGGGGAAGACATTTGTCTGACGAAAGACATTTTGTTTAAAACCTTCAAAACACAAGTAATCAAAGCAAAAAATAGACCATTAGGATTACATCAAACC
+
ffffffffffffffffffffffffffffffffffffffffffffffffffffffffffffffffffffffffffffffffffffffffffffffffffffffffffffffffffffffffffffffffffffffffffffffffffffff
@cB01~tB01_GU182339.1_23468_23613_0_1_0_0_1:0:0_0:0:0_3d2/2
AAAGATCATGATGGATGATCCATCTGTACATCACCTCCAGGCCCATATCTCCACTCCAGGCCCATATCTCCACTTCCGTCCTATATCTCTACTCCAGGCCCATATCTCCACTCCAGGCCTATATCTCCACCTCTGTCCTATATCTCTACT
+
ffffffffffffffffffffffffffffffffffffffffffffffffffffffffffffffffffffffffffffffffffffffffffffffffffffffffffffffffffffffffffffffffffffffffffffffffffffff
@cB01~tB01_GU182339.1_56022_56122_0_1_0_0_1:0:0_0:0:0_3d3/2
CACCAGTGTCCACACACCCTGTTCCTGGTGGGGACTGGGAGCCACTCTTGCCATGCCTGTGCCTTCTCCATGGTGCCAGCTTCCATAGGCTGGCTCCTGGTGCTGGTTGGAGGAGTATCAACCCCTCCCTATGTGGATGGAGCCTGGTGG
+
ffffffffffffffffffffffffffffffffffffffffffffffffffffffffffffffffffffffffffffffffffffffffffffffffffffffffffffffffffffffffffffffffffffffffffffffffffffff
@cB01~tB01_GU182339.1_89692_89848_0_1_0_0_0:0:0_0:0:0_3d4/2
CCATGCATTTACATCCAATGGTTTTTTATTTTTTCTTTTGAGATGGAGTCTTGCTCTGTCACTCAGGCTGGAGTGCAGAGGTGCAATCTCAGTTCACTGCAACCTCAGCCTCCTGGGTTCAATCATTCTCTTGCCTCAAACTCCTGAGTA
+
ffffffffffffffffffffffffffffffffffffffffffffffffffffffffffffffffffffffffffffffffffffffffffffffffffffffffffffffffffffffffffffffffffffffffffffffffffffff
@cB01~tB01_GU182339.1_71443_71270_1_0_0_0_0:0:0_0:0:0_3d5/2
GTACCCATGGGCACCCAAGTGTGGTAGGAGCCTTAGAAACGAGGAAAGTGGGGAGAATCTTCTGAGCACTGGCAGGGAGGGGCGGCTCCACATCCTCCTTTCTAAGGTGGCGCCTCCTTCTCCCCCAGGTGGACAGGACAAGCCCTTGCT
+
ffffffffffffffffffffffffffffffffffffffffffffffffffffffffffffffffffffffffffffffffffffffffffffffffffffffffffffffffffffffffffffffffffffffffffffffffffffff
@cB01~tB01_GU182339.1_155868_155755_1_0_0_0_0:0:0_0:0:0_3d6/2
AACTCTCCAGGGTACTAATAGAGGGAGAACTTGCTAACCCCGTCCTCTGGGGACAGCATTAATCTATTCATGATGGATCCACCCCCATGACCAAAACACCCCTCCCAATAGGCACAACCTCCCACACTGGGGATTAAATTTCAAAGTGGG
+
ffffffffffffffffffffffffffffffffffffffffffffffffffffffffffffffffffffffffffffffffffffffffffffffffffffffffffffffffffffffffffffffffffffffffffffffffffffff
@cB01~tB01_GU182339.1_198614_198813_0_1_0_0_0:0:0_0:0:0_3d7/2
ACCCGCCTTGGCCTCCTGCAGTGCTGGGTTACAGGCGTGAGCCACCGTTCACAGACTTGTATATTATGCTGTAATAGGTCCCTTCATTTCCACCACCCCTCATATATCTGTCACTCCTTTGCCAGGTATTGATTTATGTGTAGTAGGAAT
+
ffffffffffffffffffffffffffffffffffffffffffffffffffffffffffffffffffffffffffffffffffffffffffffffffffffffffffffffffffffffffffffffffffffffffffffffffffffff
@cB01~tB01_GU182339.1_163137_163291_0_1_0_0_0:0:0_0:0:0_3d8/2
CTGTGTCCCAGTGACAATGAGAACAATGTCTAGACACTCTCACCTGTGACCACGATGTCCAGGGGATCACTGGGAGCTGACAACTGATAGGGGGTGTGAGTAACAGAACCGTAGCATCTGTAGGTCCCTGCAAGGGCACGCATCATGGAA
+
ffffffffffffffffffffffffffffffffffffffffffffffffffffffffffffffffffffffffffffffffffffffffffffffffffffffffffffffffffffffffffffffffffffffffffffffffffffff
@cB01~tB01_GU182339.1_101562_101829_0_1_0_0_0:0:0_1:0:0_3d9/2
TACCTGGGGGTTCCAAGTCGTGGATCATTCACTCTGCATCCCAATGACAATGAGAAGAATGTCCGGACACTCTCACCTGTGATGACGATGTCCAGAGGGTCACTGGGAGCTGACACCTGATGGGGGAGTGAGTAACAGAACCGTAGCATC
+
ffffffffffffffffffffffffffffffffffffffffffffffffffffffffffffffffffffffffffffffffffffffffffffffffffffffffffffffffffffffffffffffffffffffffffffffffffffff
@cB01~tB01_GU182339.1_101226_101411_0_1_0_0_1:0:0_1:0:0_3da/2
ATCCCATCCATGGCACCTAGAATGAGTGAGGCTTCCCCTTGCTGGTGTCTGTCTCTCTCCTTCCTCTCTGTGTCTTCATGTTCTTTTCTGTGCCCATAACTCCTGGTGCAGGTCCATCCATCTGTCTCCCTCCCTCTTCTCTGTCTCTCT
+
ffffffffffffffffffffffffffffffffffffffffffffffffffffffffffffffffffffffffffffffffffffffffffffffffffffffffffffffffffffffffffffffffffffffffffffffffffffff
@cB01~tB01_GU182339.1_128739_128630_1_0_0_0_0:0:0_0:0:0_3db/2
GATATTTCTGTAAAATTTAAAACGAGGGAGGGAGAGAGACAGACAGAGAGCAAACTCCAGAGTTGGGACTCTGGAATCTTGGGTCATGAGACAAATTTTAGATTAAACTACAAAACTCCAGAATTTACAGGTGTGGTTTTTGCTGATAAA
+
ffffffffffffffffffffffffffffffffffffffffffffffffffffffffffffffffffffffffffffffffffffffffffffffffffffffffffffffffffffffffffffffffffffffffffffffffffffff
@cB01~tB01_GU182339.1_224595_224519_1_0_0_0_0:0:0_1:0:0_3dc/2
GTAAAGGAGACACTCATACAGACAGACATGTGCCAGAGAGAAGTGTCCTTCCATGCTGACTTTGCTCAGAGACCTGGCACAGGTTAGAAGTTTCATTTCTGTTTTGTCTCCACAAAGTGCTTCTACGAGGAGAACCCAAGGACACCCATA
+
ffffffffffffffffffffffffffffffffffffffffffffffffffffffffffffffffffffffffffffffffffffffffffffffffffffffffffffffffffffffffffffffffffffffffffffffffffffff
@cB01~tB01_GU182339.1_43648_43434_1_0_0_0_0:0:0_0:0:0_3dd/2
TGTGGCTGCAAATATCAGGATGTTATTCTTTCTATGGATGAGTAGTCTCCACTGTGCGTATGTACTACATTCTCTCTATCCATTCATCCACTGATGGGCAGGTAGGTTGACTCCACATCTTGGCTACTGTGAACAGTGCTGCACCAATCA
+
ffffffffffffffffffffffffffffffffffffffffffffffffffffffffffffffffffffffffffffffffffffffffffffffffffffffffffffffffffffffffffffffffffffffffffffffffffffff
@cB01~tB01_GU182339.1_190069_189989_1_0_0_0_0:0:0_0:0:0_3de/2
TAGGCATGTCCTTGAGGGTCCCTTCACGCAGGCCCTGACTGTATTTGGGGTAAAGGGGGATTGAATACAGGGAAATGGGTACTGTGGTGAGAAGAATAATTGTCCCCAGTGATGACTACATTCTAATCCCTGGAGTCTGTGACTATTTAT
+
ffffffffffffffffffffffffffffffffffffffffffffffffffffffffffffffffffffffffffffffffffffffffffffffffffffffffffffffffffffffffffffffffffffffffffffffffffffff
@cB01~tB01_GU182339.1_24169_24306_0_1_0_0_0:0:0_0:0:0_3df/2
GCTACAGGAAGGACCCATCCCGCATAGACATGGCGTCTCCCTACAGCAAGTGTCAGCTGAGAACTTTGAGCAGGTGCTGAAGAAGCGACTCTTACTAGATTTTAACACTGCAAAATTACTTACATAAAAGAACACAAGGTAGACACAGGA
+
ffffffffffffffffffffffffffffffffffffffffffffffffffffffffffffffffffffffffffffffffffffffffffffffffffffffffffffffffffffffffffffffffffffffffffffffffffffff
@cB01~tB01_GU182339.1_148559_148424_1_0_0_0_0:0:0_0:0:0_3e0/2
AATGGGGATTAGAGCAGCATCGTGGGATACTCCACCAGCCACTGTGGGCTTTGAAGGTGGAGGAAGACCACGAGCCACGAAGGGGCTGGAGAAATCAATGGAACTGATTCTCCCGAGTCTCCAGAGGGAATGCAGCCCTGCAGATGCCTT
+
ffffffffffffffffffffffffffffffffffffffffffffffffffffffffffffffffffffffffffffffffffffffffffffffffffffffffffffffffffffffffffffffffffffffffffffffffffffff
@cB01~tB01_GU182339.1_186477_186419_1_0_0_0_0:0:0_0:0:0_3e1/2
GACTGTGTGTACACGGATGTATTTTAGACACTGTTTCTGCTAAGGGGCTCTCTGTGTCCACACTCTTGAGGATGCTGCACTTCATGTAGCCTTATAGAACCCTTTAAATTTAGTAGCCAGAGCCCTCTAATTTGTTATTATAGGCTACTT
+
ffffffffffffffffffffffffffffffffffffffffffffffffffffffffffffffffffffffffffffffffffffffffffffffffffffffffffffffffffffffffffffffffffffffffffffffffffffff
@cB01~tB01_GU182339.1_202109_202319_0_1_0_0_0:0:0_0:0:0_3e2/2
TGTTCCAGAAGCTCAGAGTCCAGGGGTGAGAACCCAGTGGAGAACAGATGGGGTTATGTGGACATGGTAATGATAACACCAGAAGCCTTAGGCAAGAAAAGAGTCCCATTACCGAAACCATGAGGGCAGACATGTTTATTTGAAGGAGGG
+
ffffffffffffffffffffffffffffffffffffffffffffffffffffffffffffffffffffffffffffffffffffffffffffffffffffffffffffffffffffffffffffffffffffffffffffffffffffff
@cB01~tB01_GU182339.1_233713_233799_0_1_0_0_0:0:0_0:0:0_3e3/2
AACAAACAATCCTATCAAAAAGTGGGCAAAGGACATGAACAGACACTTCTCAAAAGAAGACATTTATGCAGCCAAAAAACACATGAAAAAATGCTCACCATGACTGGCCATCAGAGAAATGCAAATCAAAACCACAATGAGATACCATCT
+
ffffffffffffffffffffffffffffffffffffffffffffffffffffffffffffffffffffffffffffffffffffffffffffffffffffffffffffffffffffffffffffffffffffffffffffffffffffff
@cB01~tB01_GU182339.1_43480_43745_0_1_0_0_0:0:0_0:0:0_3e4/2
CATGGGGAAACCCCATCTATACTAAAAAAAACAAAAAGTAGCCAGGCATGGTGGCGTGCACCTGTAATCCCAGCTACTAGGGAGGCTGAGGCAGGAAAATCATTTGAACCCAGGAGGCAGAGGTTGCAATGAGCCAAGATGACATCACTT
+
ffffffffffffffffffffffffffffffffffffffffffffffffffffffffffffffffffffffffffffffffffffffffffffffffffffffffffffffffffffffffffffffffffffffffffffffffffffff
@cB01~tB01_GU182339.1_104331_104158_1_0_0_0_0:0:0_1:0:0_3e5/2
ACATTTTTTTTTTTGAGGCGGAGTCTAGCTCTGTCCCCTATGCTGAAGTGCATTGGCACAATCTCAGCTCACTGCAACTTCCGCCTCCTGGGTTCAAGCGATTCTCTTGCCTCAGCCACCTGAGTAGCTGGTGCTACAGGCGCGCACCAC
+
ffffffffffffffffffffffffffffffffffffffffffffffffffffffffffffffffffffffffffffffffffffffffffffffffffffffffffffffffffffffffffffffffffffffffffffffffffffff
@cB01~tB01_GU182339.1_124746_124579_1_0_0_0_0:0:0_1:0:0_3e6/2
CTGCTGCTCCCCTTTCCTACTAATTCACAGGAGGACAGGTGGTTTTGAAGCAATAGATGGCCGAGGGGGTGGTCCTTCCCCCAGCCTCTCGGGTAGAACAGCAGCCTAATATGTGTCTCCCGAGATCACAAAGAGCAGCAGGTTTCACAC
+
ffffffffffffffffffffffffffffffffffffffffffffffffffffffffffffffffffffffffffffffffffffffffffffffffffffffffffffffffffffffffffffffffffffffffffffffffffffff
@cB01~tB01_GU182339.1_11971_12165_0_1_0_0_0:0:0_1:0:0_3e7/2
TGGGATTACAGGTGTGAGCCACTGTGCCTGGCCTCAGACTCATGTTTCAAAGTCCCAAATACAAATCTGCCCACCTATTCCAGTTATTTAATCCCGATCTATGCTCAGAACTGAAAAGATGGAGAATCAATAGTTCACTTTAGAGAATGC
+
ffffffffffffffffffffffffffffffffffffffffffffffffffffffffffffffffffffffffffffffffffffffffffffffffffffffffffffffffffffffffffffffffffffffffffffffffffffff
@cB01~tB01_GU182339.1_136214_136043_1_0_0_0_0:0:0_0:0:0_3e8/2
GTCTTTCAGTTCTGTTTCTTTCCTGCGTTGATCTTGGACAGTAACTGTACTATGTAAGGAATTGTCGGTGGCTGGCGACGGTATCTTAGCTGGGTAAAGATGCTATTCTACTGGCTTATGTTTTCCTTTTTTCTGTGGGGAAGACAATGC
+
ffffffffffffffffffffffffffffffffffffffffffffffffffffffffffffffffffffffffffffffffffffffffffffffffffffffffffffffffffffffffffffffffffffffffffffffffffffff
@cB01~tB01_GU182339.1_117110_116983_1_0_0_0_1:0:0_0:0:0_3e9/2
GTTCTCTACCAGGAGAACCCAAGGACACCCATATTTCTGACCTGAGTTGGGCCCTGTGGCCTCAGGCCTTGTGGCACCTACAGATGCCATGTTTATTCTGACACCTCTGCCTTCCATGTAATGGAGAGTAATCGTCCCAGGATATCATGG
+
ffffffffffffffffffffffffffffffffffffffffffffffffffffffffffffffffffffffffffffffffffffffffffffffffffffffffffffffffffffffffffffffffffffffffffffffffffffff
@cB01~tB01_GU182339.1_169752_169914_0_1_0_0_0:0:0_0:0:0_3ea/2
TCAGCATTATCTATTATTGATTTTGAATTCTGGCTGGGCAAAGTGGCTCACGCCTGTAATCCCAGTACTTTGGGTTGCTGAGATGGTCGGATCACTTGAGGTTGGGAGTTTCAGACAAGCTTGGCCAACATGGTGAAACATCCTCTCTAC
+
ffffffffffffffffffffffffffffffffffffffffffffffffffffffffffffffffffffffffffffffffffffffffffffffffffffffffffffffffffffffffffffffffffffffffffffffffffffff
@cB01~tB01_GU182339.1_55713_55918_0_1_0_0_0:0:0_0:0:0_3eb/2
TGGTTTCTTTAATTAATTAATTAATTTTGGAGACAGAGTCTCACTCCTTCACCCAGGCTGGAGTGAAGTGGTGTGGTCTAGGCTCACTGCAACCTCTGTTTCCTGGGTTCAAGTGATTCTCCTGCCCTCAGCCTCCTGAGTCGCTAGGAT
+
ffffffffffffffffffffffffffffffffffffffffffffffffffffffffffffffffffffffffffffffffffffffffffffffffffffffffffffffffffffffffffffffffffffffffffffffffffffff
@cB01~tB01_GU182339.1_61645_61784_0_1_0_0_0:0:0_0:0:0_3ec/2
TTTTCCATAATTTTTGTATGTGACGCCCATTGTCTTGAGACTTCAAGGTATAAAGAGAAAACAGGAGCATCACACTACCTGATCTCAAAATATGTTACAGAGCTGTAGTAAGCAAGACAGCATGATGTTGGCATGAAGAAAGGCACATAG
+
ffffffffffffffffffffffffffffffffffffffffffffffffffffffffffffffffffffffffffffffffffffffffffffffffffffffffffffffffffffffffffffffffffffffffffffffffffffff
@rand_0_0_0_0_1_1_0:0:0_0:0:0_3ed/2
AATGCTCGTGCAGACGACAATTCAATTCAAAACGAGGATTCATGGTACGACCTCAATAACCTGGACAAAGCAGGAATATTCTCTGATGCGGCGAACTTCAGTGTTTACAACTCTGCAATGCGGACTGCTACGCCGGCGAATCGGATCGTT
+
ffffffffffffffffffffffffffffffffffffffffffffffffffffffffffffffffffffffffffffffffffffffffffffffffffffffffffffffffffffffffffffffffffffffffffffffffffffff
@cB01~tB01_GU182339.1_70469_70332_1_0_0_0_0:0:0_0:0:0_3ee/2
TGGAAATATTGGCCTGGAGTGGAGATATGGGCCTGGAGTGGAGATATGGGCTTGGGGTGGGGATAGGGGCCTGGGGTGCGGATATGGGCCTGCAGGCTGGGTCTCTACACAGCCGACAGCCCTGTTCTTGGGTGCAGGCTGGCACTGAGG
+
ffffffffffffffffffffffffffffffffffffffffffffffffffffffffffffffffffffffffffffffffffffffffffffffffffffffffffffffffffffffffffffffffffffffffffffffffffffff
@cB01~tB01_GU182339.1_33917_34001_0_1_0_0_0:0:0_0:0:0_3ef/2
TGATTCTGTCTCCCACTTTCTGCCTGTCATGGAACCTTCTCCTGGATGTGAGTGGCTGCAGGGGATGTGAGGATATGGTTCAGAATCAGGCAATGGTCTGTGAGCTGAAGGCAGGGGCAGGGAGTCTGGTGCTCTCTCTAGAAAGTCCTG
+
ffffffffffffffffffffffffffffffffffffffffffffffffffffffffffffffffffffffffffffffffffffffffffffffffffffffffffffffffffffffffffffffffffffffffffffffffffffff
@cB01~tB01_GU182339.1_143359_143263_1_0_0_0_0:0:0_1:0:0_3f0/2
CCCAGACAACAAAAGCAAAAGTAGACAAATAACATTATATCAAATTGAAAGTTTCTGCAAAGAAAAAAAAAACTCAACAAGTGGAAAGACAACCTATGGAATGGGAGAATATATTTGCACCCATACATCTAATAAGGAATTAATATCCAA
+
ffffffffffffffffffffffffffffffffffffffffffffffffffffffffffffffffffffffffffffffffffffffffffffffffffffffffffffffffffffffffffffffffffffffffffffffffffffff
@cB01~tB01_GU182339.1_138142_138452_0_1_0_0_0:0:0_0:0:0_3f1/2
AGCAATTATAGATAATACAAAAAAAAAAAAGAAAAAAAATCCCACGCTCATGGATCATAAGAATTAATATTGTTAAAATGACCATACTGCCTAAAGCAATCTACAGATTCAGTGCAATTCTTATATGAAAATAGTAACACCAGTTTTCAC
+
ffffffffffffffffffffffffffffffffffffffffffffffffffffffffffffffffffffffffffffffffffffffffffffffffffffffffffffffffffffffffffffffffffffffffffffffffffffff
@cB01~tB01_GU182339.1_217790_217890_0_1_0_0_0:0:0_0:0:0_3f2/2
CCGAGGAGCACCTACCTCGCTGTTCACTGTTCTGTTCCCTGCAGGCTCTTGGTCCATTACAGCAGCATCTGTAGAAGACGGAAGTCAACAAAAGAGCTCGGAGGGCACTTCTGGGTCCTCATTTCATAAGCAGATACCAACAAACAGGGG
+
ffffffffffffffffffffffffffffffffffffffffffffffffffffffffffffffffffffffffffffffffffffffffffffffffffffffffffffffffffffffffffffffffffffffffffffffffffffff
@cB01~tB01_GU182339.1_198615_198784_0_1_0_0_0:0:0_0:0:0_3f3/2
TACAGGCGTGAGCCACCGTTCACAGACTTGTATATTATGCTGTAATAGGTCCCTTCATTTCCACCACCCCTCATATATCTGTCACTCCTTTGCCAGGTATTGATTTATGTGTAGTAGGAATAAAGCTCAGAAAGAAATTAAGCGAGGATT
+
ffffffffffffffffffffffffffffffffffffffffffffffffffffffffffffffffffffffffffffffffffffffffffffffffffffffffffffffffffffffffffffffffffffffffffffffffffffff
@cB01~tB01_GU182339.1_229899_230042_0_1_0_0_0:0:0_0:0:0_3f4/2
AAGAAGGGTCTGAGTGATGCCATGTGAGATGTGACCAGTCTTTGTGGGCTTTGAGGAAGGAGGAAGGGTACCAGGAGCCAAGGAACATGGGAGCCTCTAGAAGCTGAGAAAAGTGAGAAGCAGATTCTTGCCTGGAACCCTCAGAGGGAA
+
ffffffffffffffffffffffffffffffffffffffffffffffffffffffffffffffffffffffffffffffffffffffffffffffffffffffffffffffffffffffffffffffffffffffffffffffffffffff
@cB01~tB01_GU182339.1_193054_193311_0_1_0_0_0:0:0_0:0:0_3f5/2
GCAGTGGGTCACTTGACTTTGACCACTCGTAGGGAGAGTCATGGAAAGAGCCGAAGCATCTGTAGGTTCCTCCTTGGGTGGCAGGGCCCAGAGGAAAGTCGGCCTGGAATGTTCCGTTGACCTTGGGCCCTGCAGAGAACCTACGTTCAT
+
ffffffffffffffffffffffffffffffffffffffffffffffffffffffffffffffffffffffffffffffffffffffffffffffffffffffffffffffffffffffffffffffffffffffffffffffffffffff
@cB01~tB01_GU182339.1_48066_47899_1_0_0_0_0:0:0_0:0:0_3f6/2
GTGGTGGAAATGAAGGGACCTATTATAGCATAATATACAAGTCTGTGAACGGTGGCTCACGCCTGTAACCCAGCACTGCAGGAGGCCAAGGCGGGTGGATCACATGAAGTCAGCAGTTCGAGACCAGCCTGGCCAACATGGTGAAACCCT
+
ffffffffffffffffffffffffffffffffffffffffffffffffffffffffffffffffffffffffffffffffffffffffffffffffffffffffffffffffffffffffffffffffffffffffffffffffffffff
@cB01~tB01_GU182339.1_151152_151038_1_0_0_0_0:0:0_0:0:0_3f7/2
ATTTTATAATTAAATTATTAGTTTTATTGAGGTGTTTGAGCTTCTTTTATATTCTAGTTATTAATCCCATCTCAGATGCATAGTTTGCAAATATTTGCTCCCATTCTGTGGGTTGTCTCTTCTTCACTTCATTGGTTGCTTCCTTTGCGG
+
ffffffffffffffffffffffffffffffffffffffffffffffffffffffffffffffffffffffffffffffffffffffffffffffffffffffffffffffffffffffffffffffffffffffffffffffffffffff
@cB01~tB01_GU182339.1_17126_17277_0_1_0_0_0:0:0_0:0:0_3f8/2
CTATTGAGATGATCATATAGTTTTTGTTTTTAATTATGTTTATGAGGTGAATCACATTCGTTGACTTTGTAGGTTGAACCAACCTTGCATCCCAAAAATAAAGCTTACTTGATCATGTGAATTAACTTTTGATGCACTGACAGATTCAAT
+
ffffffffffffffffffffffffffffffffffffffffffffffffffffffffffffffffffffffffffffffffffffffffffffffffffffffffffffffffffffffffffffffffffffffffffffffffffffff
@cB01~tB01_GU182339.1_186871_186774_1_0_0_0_0:0:0_0:0:0_3f9/2
GCCAGGCTGCTCTCAAACTCCTCATCTCAGTTGATTCGCCCACCGCGGCTTCCCAACATGCTGGGGGAAACTTGATTTTCTATAGCATTATGTTACTGGATATTTCTGTAAAATTTAAAATGAGGGAGGGACAGAGACAGAGAGAGAGCA
+
ffffffffffffffffffffffffffffffffffffffffffffffffffffffffffffffffffffffffffffffffffffffffffffffffffffffffffffffffffffffffffffffffffffffffffffffffffffff
@cB01~tB01_GU182339.1_138484_138359_1_0_0_0_0:0:0_0:0:0_3fa/2
TGCCTCCAGGTTTCTACATTCACCTAGAATTGCTTTCTCTATTAGGATCTTTTTTGGTTCTGTATGAATTTTAGGATTGCTTTTTCTAATTCTGTGAAAACTGGTGTTACTATTTTCATATAAGAATTGCACTGAATCTGTAGATTGCTT
+
ffffffffffffffffffffffffffffffffffffffffffffffffffffffffffffffffffffffffffffffffffffffffffffffffffffffffffffffffffffffffffffffffffffffffffffffffffffff
@cB01~tB01_GU182339.1_230460_230666_0_1_0_0_0:0:0_2:0:0_3fb/2
GGTGAAACATCCTCTCTACAGAAAATATGCAAAAAGAGTTAGCCGGGCGTTGTGGTTGTGGTCTGTAATCCCAGCTACTGGAGAGGCTGAGGGAGGAGATCCGTTCAGCCGAGGAGGTGGAGGTTGCAGTGAGCCGAGATCATGCCACCG
+
ffffffffffffffffffffffffffffffffffffffffffffffffffffffffffffffffffffffffffffffffffffffffffffffffffffffffffffffffffffffffffffffffffffffffffffffffffffff
@rand_0_0_0_0_1_1_0:0:0_0:0:0_3fc/2
GAATGTTCGAAATCGGTCGACTGTGTTGACTTCCGCTCTAAGTGAAGTCGCTTCGTGACCCCATGGCGCGACACGGTCTCGATTCATAGCTTCGCTCGACTTGGCCCCTAACAAGCAGGAGGCTATAACAGTCTCAAGGGTCTGCCCCTG
+
ffffffffffffffffffffffffffffffffffffffffffffffffffffffffffffffffffffffffffffffffffffffffffffffffffffffffffffffffffffffffffffffffffffffffffffffffffffff
@cB01~tB01_GU182339.1_96791_96671_1_0_0_0_0:0:0_0:0:0_3fd/2
ATAGTGAAGGATGACGGTATAGGACTTTTATTTCTCAAATTTAAATATAAATCATAAAAAATGTACAATAACTAGATAAAAACTAAGAAGTGTTTTTATAGTGTGAGAATAAGTTTAGATTTATTATTTCCTATGTGTAACCCTTTGGTT
+
ffffffffffffffffffffffffffffffffffffffffffffffffffffffffffffffffffffffffffffffffffffffffffffffffffffffffffffffffffffffffffffffffffffffffffffffffffffff
@cB01~tB01_GU182339.1_116788_116596_1_0_0_0_0:0:0_0:0:0_3fe/2
GTCAGCTCCCAGTGACCCTCTGGACATCGTGATCATAGGTGAGAGTGTCCAGACTTTCTTCTCATTGTCATTGGGATGCAGAGTGAATGATCCAGGACTTGGAGGCCCAGGTGGCTGTAAGGAAGATGAGCTTGGTATTCTTATGGAGAG
+
ffffffffffffffffffffffffffffffffffffffffffffffffffffffffffffffffffffffffffffffffffffffffffffffffffffffffffffffffffffffffffffffffffffffffffffffffffffff
@cB01~tB01_GU182339.1_206646_206696_0_1_0_0_1:0:0_0:0:0_3ff/2
AGGAGAATCAGTTCCTTGACTTTTCCAGCCTCTATAGGCCACCTGCATTCATGGCTCCTGGACTTCCTCCACCTTCAAAGCTGATGGAGACTCCCATTATGCTGCTGTAATCCCCACTCCCCTCTTCCTCCTCCTTTCCTGTGGACCCCT
+
ffffffffffffffffffffffffffffffffffffffffffffffffffffffffffffffffffffffffffffffffffffffffffffffffffffffffffffffffffffffffffffffffffffffffffffffffffffff
@cB01~tB01_GU182339.1_75733_75948_0_1_0_0_0:0:0_0:0:0_400/2
ATTTTACATGAAAGGAGGAATAAAGATTGCAGATGGAATTATGGTTGCTAATCAGCTGAACTTAAAAAGAGGTTATCTTGGGTGATTTTAGGGAGATTGTGATGGATTATCTTGGTAAACTCAATAGAATCCCAAAGTCTTTAAAAGAGG
+
ffffffffffffffffffffffffffffffffffffffffffffffffffffffffffffffffffffffffffffffffffffffffffffffffffffffffffffffffffffffffffffffffffffffffffffffffffffff
@cB01~tB01_GU182339.1_1071_923_1_0_0_0_0:0:0_0:0:0_401/2
ACAATGAGAATGCGTGAACACAGGGAGGGGAACAACACACACTGGGGCCTGTCGGGGGGGGGTGGGGTAGGGGTAGGGAGAGCATTAGGAAAAATAGCTAATGTATGCTGGGCTTAATACCTAGGTGATGGGTTGACAGGTGCAGGAAAC
+
ffffffffffffffffffffffffffffffffffffffffffffffffffffffffffffffffffffffffffffffffffffffffffffffffffffffffffffffffffffffffffffffffffffffffffffffffffffff
@cB01~tB01_GU182339.1_196010_196062_0_1_0_0_0:0:0_0:0:0_402/2
CTCAGCCTCCTGGGTTCAATCATTCTCTTGCCTCAAACTCCTGAGTAGTGGTATTACAGGTGCTGACCACCATGCTCAGCTAATTTTTATATTTTTAGTGGAGACGATGTTTCATCACGTCGGCCAGACTGATCTTGAACTCCTGGCCTC
+
ffffffffffffffffffffffffffffffffffffffffffffffffffffffffffffffffffffffffffffffffffffffffffffffffffffffffffffffffffffffffffffffffffffffffffffffffffffff
@rand_0_0_0_0_1_1_0:0:0_0:0:0_403/2
ACTCCGGAGTTCCCCAATCACTTTCATATTCGCCCGCCGAGCCGAGTTTGACGAGGTTTGATAATCAATCTTGCTGCCTGCTAGAGCCAAGGCCCGCAGGAAGTTTGTACCTGATAGTGGCAACCCAACATTTCTCGAGCGCTCGCTGTA
+
ffffffffffffffffffffffffffffffffffffffffffffffffffffffffffffffffffffffffffffffffffffffffffffffffffffffffffffffffffffffffffffffffffffffffffffffffffffff
@cB01~tB01_GU182339.1_165673_165895_0_1_0_0_0:0:0_1:0:0_404/2
TTTAGAAACAGAGTCTCTCTCTGTTTCCCAGGCTGCAGTGCAGTGGCATGATCTCGGCTCAGTGCAACCTCGGCCTCCTGGCTTTAAGTGCTTCTCCTGCCTCAGCCTCCCAAGTAGCTAGGACTACAGGTGCATGCCAGCATGCTCGGC
+
ffffffffffffffffffffffffffffffffffffffffffffffffffffffffffffffffffffffffffffffffffffffffffffffffffffffffffffffffffffffffffffffffffffffffffffffffffffff
@cB01~tB01_GU182339.1_86220_86422_0_1_0_0_0:0:0_0:0:0_405/2
TCACTTTGTGTCCTGTTCATAACTTTCTGCATATTTCTATCTATTATCTGTTGATCTATCTATTTATCTATTCGGTGCCTATCTACAAATTCTCTACTTGTCATCTATATCTATATATCATCTATGTATCTATCACTTGTCTATCTATCC
+
ffffffffffffffffffffffffffffffffffffffffffffffffffffffffffffffffffffffffffffffffffffffffffffffffffffffffffffffffffffffffffffffffffffffffffffffffffffff
@cB01~tB01_GU182339.1_145544_145782_0_1_0_0_0:0:0_0:0:0_406/2
CATCCTCCAACTTGATACTGGAATATTGCAATAACTGAAGGTTGAAATCTACACATTTAATGTGCTGTCATTCTTACAAATGTCTCTTATTTACACCTACCTTTCTGGAGTTTGTAAGAACTTTTTCACTATGCATTTTAAATTTGTAAA
+
ffffffffffffffffffffffffffffffffffffffffffffffffffffffffffffffffffffffffffffffffffffffffffffffffffffffffffffffffffffffffffffffffffffffffffffffffffffff
@cB01~tB01_GU182339.1_176831_176973_0_1_0_0_0:0:0_0:0:0_407/2
CAGCCAAGGGAAAGGAAGGCTGGGGAGGGCAAGGTCGGAACTGTGGGCTGAGCACCCCAGGGTCTCCTCATCCTTGTTTATAAGAAAATCCCCCACCGGGCTTCCCTCCTGTTTCAGGAAAATCCTCTTATGTGGGGAGATGACACCCGA
+
ffffffffffffffffffffffffffffffffffffffffffffffffffffffffffffffffffffffffffffffffffffffffffffffffffffffffffffffffffffffffffffffffffffffffffffffffffffff
@cB01~tB01_GU182339.1_69457_69571_0_1_0_0_0:0:0_0:0:0_408/2
TGACTACATCATGGGAGGGTGACGTACGCAGGCTCTTTCTACCTTGCATGAGGCCCAGTGGATGCTTGCTCAAGAGCGGAACACGGCTTCCTGGAAATTGTTCTCACTAGAATTGGCACCTCACGTCCTTCACTATGACCAACTCACAAC
+
ffffffffffffffffffffffffffffffffffffffffffffffffffffffffffffffffffffffffffffffffffffffffffffffffffffffffffffffffffffffffffffffffffffffffffffffffffffff
@cB01~tB01_GU182339.1_149811_149609_1_0_0_0_0:0:0_0:0:0_409/2
CCAGCAACCCCTACACTTTTTCTTTTCCTTTGAAAAAATGCTGATTGAGGTTAAATATACCTATATAATTTATCAACTTTACCATTTTTAAGTGTAAAATCTAGGGATCATAAATACCTTTATATGCTGTGTGCGGTGGCTCACGCCTGT
+
ffffffffffffffffffffffffffffffffffffffffffffffffffffffffffffffffffffffffffffffffffffffffffffffffffffffffffffffffffffffffffffffffffffffffffffffffffffff
@cB01~tB01_GU182339.1_71352_71546_0_1_0_0_0:0:0_0:0:0_40a/2
TGAGTCCTCTGACCTGTGACCACGATCACCAGGGGGTTGCTGGGTGCCGACCACTCAATGGGGGAGCGCGGGTGTGAACCCCGACATCTGTAGGTCCCTGCGTGTGCAGGGGTCACAGGGCCCATGAGGATGCTCTTCCAGAATATTTTG
+
ffffffffffffffffffffffffffffffffffffffffffffffffffffffffffffffffffffffffffffffffffffffffffffffffffffffffffffffffffffffffffffffffffffffffffffffffffffff
@cB01~tB01_GU182339.1_79104_78911_1_0_0_0_0:0:0_0:0:0_40b/2
TCCCCACTGCCTGCTGGAGAGAAGACACACACCTTTGCTTAGCCCACAATTCTCTATTTCACTTGACCCCTGCCCACCTCTCCAACTGAACTGGCTTACTTCCTAGTCTACTTGAGGCTGCAATCACACTGAGGAACTCACAATTCCAGA
+
ffffffffffffffffffffffffffffffffffffffffffffffffffffffffffffffffffffffffffffffffffffffffffffffffffffffffffffffffffffffffffffffffffffffffffffffffffffff
@cB01~tB01_GU182339.1_103134_102985_1_0_0_0_0:0:0_1:0:0_40c/2
ATAGATAGACAAGTGATAGATACATAGATGATATATAGATATAGATGACAGGTAGAGAATTTGTAGATAGGCACCGAATAGATAAATAGATAGATCGACAGATAAAAGATAGAAATATGCAGAAAGTTATGAACAGGACACAAAGTGAGA
+
ffffffffffffffffffffffffffffffffffffffffffffffffffffffffffffffffffffffffffffffffffffffffffffffffffffffffffffffffffffffffffffffffffffffffffffffffffffff
@cB01~tB01_GU182339.1_129201_129408_0_1_0_0_0:0:0_0:0:0_40d/2
AAGACGAGAGCGACACTGAAGAGCCACATGTTCTCCTTCAGACACCACGGGGCTGGGCCAGGCAGAGAGGAAGGGCTTGTCCTGACCACCTGGGGGAGAAGGAGGCGCCACCTTAGAGAGGAGGATGTGGCACTCCCTCCCTCTATTCCT
+
ffffffffffffffffffffffffffffffffffffffffffffffffffffffffffffffffffffffffffffffffffffffffffffffffffffffffffffffffffffffffffffffffffffffffffffffffffffff
@cB01~tB01_GU182339.1_158983_158799_1_0_0_0_0:0:0_0:0:0_40e/2
AGTGCTGGGGAAATTGATTTTCTATAGCATTATGTTACTGGATATTTCTGTAAAATTTAAAATGAGGGAGGCAGAGAGACAGAGAGAGAGCAAACCATGAGTTGGAACTCTGGAATCTTGGGACATGAGACAAATTCTAGATAAATCTAC
+
ffffffffffffffffffffffffffffffffffffffffffffffffffffffffffffffffffffffffffffffffffffffffffffffffffffffffffffffffffffffffffffffffffffffffffffffffffffff
@cB01~tB01_GU182339.1_177802_178001_0_1_0_0_0:0:0_0:0:0_40f/2
TCCACCACAGCACCCATTCCCCTGTATTCAATCCCCATTGACACCAAATACAGTCAGGGCCTGGATGATTGGACCCTGGTGGACACCCCCACCAGATGCTCTGGGATTCAGGAAGTGGGAGAAGGAGAAGCCCAGACATGAGTCCTCTGA
+
ffffffffffffffffffffffffffffffffffffffffffffffffffffffffffffffffffffffffffffffffffffffffffffffffffffffffffffffffffffffffffffffffffffffffffffffffffffff
@cB01~tB01_GU182339.1_178792_178942_0_1_0_0_0:0:0_0:0:0_410/2
TAGGTCCCTCCGTGGGTGGCAGGGCCCAGAGGAAAGTCAGCCTGGAATGTTCCATCGACGCTGGGCACTGCAGGGAGCCTAGGTTCATGGGCCCTCCCCTCCCTGGATAGATGGTACATGTCAAATGAGCTCCTGGAGCTGCAGGACAAG
+
ffffffffffffffffffffffffffffffffffffffffffffffffffffffffffffffffffffffffffffffffffffffffffffffffffffffffffffffffffffffffffffffffffffffffffffffffffffff
@cB01~tB01_GU182339.1_112274_112396_0_1_0_0_0:0:0_0:0:0_411/2
TTTCATGTATTTCTATTGTTTTTATCTGAGATTCAAACTCTTCTTCCTGTGTAATATGCAAAATATCTAATAGGTATTATTAATGTTTTCAGAGTCATTGTGACTAACAAACCATTAGAATTTTTCATGCTTGTATTTCTAGTATTACAG
+
ffffffffffffffffffffffffffffffffffffffffffffffffffffffffffffffffffffffffffffffffffffffffffffffffffffffffffffffffffffffffffffffffffffffffffffffffffffff
@cB01~tB01_GU182339.1_183303_183516_0_1_0_0_0:0:0_0:0:0_412/2
CCATTCACAGACTTGTATATTATGCTATAATAAGTCCCTTCATTTGCACCACCCCTCATCTATCTATCACTCCTCTGCCAGATATTGATTTACATGTAGGAAAAATAAATCTCAGAAAGAAATTAATATATTCAAAATTAAATAAGTAGG
+
ffffffffffffffffffffffffffffffffffffffffffffffffffffffffffffffffffffffffffffffffffffffffffffffffffffffffffffffffffffffffffffffffffffffffffffffffffffff
@cB01~tB01_GU182339.1_150896_150843_1_0_0_0_0:0:0_0:0:0_413/2
ACCACCTTGCCAACATTTGTTTTGTCTGTCTCTGAGATAAAACCCATTGTAATGGGGTGAGATGATAGCTCATTGTGACTTCATTTGCATTTCTCTGATGATTAGTGATACTGAGCACTTTTTCATATATGCAATGTATATATGTTCATT
+
ffffffffffffffffffffffffffffffffffffffffffffffffffffffffffffffffffffffffffffffffffffffffffffffffffffffffffffffffffffffffffffffffffffffffffffffffffffff
@cB01~tB01_GU182339.1_213100_213246_0_1_0_0_0:0:0_0:0:0_414/2
GAGAAGGATGTCAGATTGGCAATCATTCTTCTAGCTTGTAGGAGGTCTCAGCTCCATAAAATGAGAGATGAAGAGATTTCACTGAGCCCTGTGTTGGGCCCAGATCCCTTTCGCTGTAGGAGTATCTGGAGTTCGGAGATGGTGGAAGAC
+
ffffffffffffffffffffffffffffffffffffffffffffffffffffffffffffffffffffffffffffffffffffffffffffffffffffffffffffffffffffffffffffffffffffffffffffffffffffff
@cB01~tB01_GU182339.1_16572_16419_1_0_0_0_0:0:0_0:0:0_415/2
GAACAATGAAATTAAAGCAGAAATCACAAAACATTATTTAAAATTAATAAAAATAGAAACAAACTTACCAAAACCTTTGGGATGCAGTTAAAGCAGTGATAAGAGGAAAATTTATAGCAATACATGCCTCATCAGAAGTTTAGAAAGATC
+
ffffffffffffffffffffffffffffffffffffffffffffffffffffffffffffffffffffffffffffffffffffffffffffffffffffffffffffffffffffffffffffffffffffffffffffffffffffff
@cB01~tB01_GU182339.1_217787_217638_1_0_0_0_0:0:0_0:0:0_416/2
TTTCTAGAGAGAGCACCAGATTCCCTTCCCCTGCCTTCAGCTCACAGACCATTGCCTGATTCTGAACTGTATCCTCACGTCCCCTGCAGCCACTCACATCCAGGAGAAGGTTCCATGACAGGCAGAAAGTGGGAGATAGAATCAATGGGA
+
ffffffffffffffffffffffffffffffffffffffffffffffffffffffffffffffffffffffffffffffffffffffffffffffffffffffffffffffffffffffffffffffffffffffffffffffffffffff
@cB01~tB01_GU182339.1_57708_57583_1_0_0_0_1:0:0_0:0:0_417/2
GAGAAAAATCAGGAACACCAAAAAGCAAAGACATAAACACACGGAGAATGAGCCAGAGGAAGGAGATTGAGAGACTCACAGACACATAAAGAGAGAGAAAAGAGGGCAGAGGAGTGGTGAGAATGATGGCAGGGAGCAGAGAAAAGCACT
+
ffffffffffffffffffffffffffffffffffffffffffffffffffffffffffffffffffffffffffffffffffffffffffffffffffffffffffffffffffffffffffffffffffffffffffffffffffffff
@cB01~tB01_GU182339.1_12477_12692_0_1_0_0_1:0:0_0:0:0_418/2
TAAAGGACGTATTTATACCACACTAATCAGCAAATACCATAAATCTGGGGCTTTATATGTTCAGAGTTTTCTTAAGAAAATAATTTTTTCAGAGAGCCAGTTTAACAGAATACCATGAGGCTGAGCCTTCGAGCGTTAGTGTGCTCATTC
+
ffffffffffffffffffffffffffffffffffffffffffffffffffffffffffffffffffffffffffffffffffffffffffffffffffffffffffffffffffffffffffffffffffffffffffffffffffffff
@cB01~tB01_GU182339.1_172855_172640_1_0_0_0_0:0:0_0:0:0_419/2
GGGTCTCCCGCCATCTGGGTGCTTGTCCTAAAGAGACGCTGTATGTGGTTACCTGTGAATCAAGAAATGCAAGACAATTCATAAAGAGGAACTGCTATGATTAGCTTCTTATTGGTGTCTCCTCTTCTTCCAGGTAACCTCAGACACCTG
+
ffffffffffffffffffffffffffffffffffffffffffffffffffffffffffffffffffffffffffffffffffffffffffffffffffffffffffffffffffffffffffffffffffffffffffffffffffffff
@cB01~tB01_GU182339.1_74729_74656_1_0_0_0_1:0:0_0:0:0_41a/2
GGTTCTTGGCACCTACAATCGTCAAAGTCCATTGGATGTGAATGCATGAATTATATCTGTGTTCTTCATTCTGCTCCATTGCTCTAAGGGCCTTTATGCCAATGTCATGCTGTTGTGCTTACTACAGCTTTGTAACATATTTTTAAGTCA
+
ffffffffffffffffffffffffffffffffffffffffffffffffffffffffffffffffffffffffffffffffffffffffffffffffffffffffffffffffffffffffffffffffffffffffffffffffffffff
@cB01~tB01_GU182339.1_67796_67849_0_1_0_0_1:0:0_1:0:0_41b/2
GTATCACTTGTTCATATGATTCGTGATCCTTGGAACCTCCTATGTGCTACATCTTTGGATGGATATTGGAGTCTCAGAGACAAATGAGGCTCCACCCTGCTTCCAGAAACTCAGAGTCCGGGGATGAGAACTCAGTGGGGAACAGATGGG
+
ffffffffffffffffffffffffffffffffffffffffffffffffffffffffffffffffffffffffffffffffffffffffffffffffffffffffffffffffffffffffffffffffffffffffffffffffffffff
@cB01~tB01_GU182339.1_216628_216808_0_1_0_0_0:0:0_0:0:0_41c/2
TGCGGTCTCTGCACAGACAGACCCTCCTTCCCTTCTGCCAGAGTGGGAGCAGCCTGAGGCCATCACGAGAAATAGATTCTGGTGCCATGCTTCCAGTACAGCCTGCAGAACTGTGAGGCAAACCAATCTCTTTTCTTTAGAAGTTACCCA
+
ffffffffffffffffffffffffffffffffffffffffffffffffffffffffffffffffffffffffffffffffffffffffffffffffffffffffffffffffffffffffffffffffffffffffffffffffffffff
@cB01~tB01_GU182339.1_90915_91077_0_1_0_0_0:0:0_0:0:0_41d/2
GAAGAAGGGAGAGCAGCATTCAGAGAAAGAGGTGTGGTAAGGAAGAAGGGTCTGAGTGATGCCATGTGAGATGTGACCAGCCTTTGTGGGCTTTGAGGAAGGAGGAAGGGGACCAGGAGCGAAGGAATGTGGGAGCCTCTAGAAGCTGAG
+
ffffffffffffffffffffffffffffffffffffffffffffffffffffffffffffffffffffffffffffffffffffffffffffffffffffffffffffffffffffffffffffffffffffffffffffffffffffff
@cB01~tB01_GU182339.1_34255_34384_0_1_0_0_0:0:0_0:0:0_41e/2
CTGTGCGTATGTCACCTCCTGAGGGTCTTGTTCATCAGAGTCCTGGAGGGAGGGAAATGCTGAGTGAGGGAGGGTGCTCACATTTTTCAGGACTCTTTGGGAATAAGACTAGCCATGAGGCTGGGCTGAGGAGCACCTACCTCCCTGTTC
+
ffffffffffffffffffffffffffffffffffffffffffffffffffffffffffffffffffffffffffffffffffffffffffffffffffffffffffffffffffffffffffffffffffffffffffffffffffffff
@cB01~tB01_GU182339.1_85555_85397_1_0_0_0_0:0:0_1:0:0_41f/2
ATCCAGGACTTGGAGGCCCAGGTGGTTGTAAGGAAGATGAGCTTGGTATTCTTATGGAGAGAGACTGACTTGGTGAGGTCTGTACCCACAGAGACAGAGAAACAGGAGACACAAGTACAGACCAGGTGTCATAACAGAGGACAGACACAG
+
ffffffffffffffffffffffffffffffffffffffffffffffffffffffffffffffffffffffffffffffffffffffffffffffffffffffffffffffffffffffffffffffffffffffffffffffffffffff
@cB01~tB01_GU182339.1_64806_64979_0_1_0_0_0:0:0_0:0:0_420/2
TACCCGAGAGGCTGGGGGAAGGACCACCCCCTCGGCCATCTATTGCTTCAATACCACCTGTCCTCCTGTGAATTAGTAGGAAAGGGGAGCAGGAGCTAGTGCTGTCGCTGATCTCTGATTCCAAGATCTGGACTCACTCCAAGGAGTGTT
+
ffffffffffffffffffffffffffffffffffffffffffffffffffffffffffffffffffffffffffffffffffffffffffffffffffffffffffffffffffffffffffffffffffffffffffffffffffffff
@cB01~tB01_GU182339.1_3337_3481_0_1_0_0_0:0:0_0:0:0_421/2
TGACTGATAGGGGTCCTGGGGTCTCTTCCCTGGAATCCCATGAGGGACAATTCCTTTCCTGAAGGGAAGGTATAGAGAGGACTAGCAGGTGCCTGGTGATGGAAAGTCCCCATAATCAAGAGACATTGCCTCCCCCCCCCGGCATGATAA
+
ffffffffffffffffffffffffffffffffffffffffffffffffffffffffffffffffffffffffffffffffffffffffffffffffffffffffffffffffffffffffffffffffffffffffffffffffffffff
@cB01~tB01_GU182339.1_162054_161888_1_0_0_0_0:0:0_0:0:0_422/2
GAGACAGCCTGGACTGTCCCACTGGGCTCAGTGTAATCACAAGGGTCCGCGTGAGAGGTGGAGGAAGAGGGGAGTGGGGATTAGAGCAGTGTAGTGGGAGGGAGACGCTATCAGCCACTGCGGGCTTTGAAAGTGGAGGAAGACCACTAG
+
ffffffffffffffffffffffffffffffffffffffffffffffffffffffffffffffffffffffffffffffffffffffffffffffffffffffffffffffffffffffffffffffffffffffffffffffffffffff
@rand_0_0_0_0_1_1_0:0:0_0:0:0_423/2
GCGGCGCGCGCGGTAACAGTGTGTTACTCAAACGTACCGCATTACGGACATACCCCGGAGCCCTCAAATACGCATACAACGCTGACATAACCGGTGCGCCGGAGGATATAACAGTCATAAACCACTTCCCAGTATTAGTCTAGGCGTAGC
+
ffffffffffffffffffffffffffffffffffffffffffffffffffffffffffffffffffffffffffffffffffffffffffffffffffffffffffffffffffffffffffffffffffffffffffffffffffffff
@cB01~tB01_GU182339.1_179913_180093_0_1_0_0_0:0:0_0:0:0_424/2
CTGTTCACAGTAGCCAAGATGTGGAGTCAACTTACCTGCCCGTCAGTGGGTGAATGGATAGAGAGAATGTAGTACACACACACAGTGGAGAGTACTCATCCGTAGAAAGAATAACATCCTGACATTTGCAGCCACATGGATGGAACTGGA
+
ffffffffffffffffffffffffffffffffffffffffffffffffffffffffffffffffffffffffffffffffffffffffffffffffffffffffffffffffffffffffffffffffffffffffffffffffffffff
@cB01~tB01_GU182339.1_155973_156181_0_1_0_0_0:0:0_0:0:0_425/2
TTTCCTGCCAGTGAGGAACACACACCTGCGTGCTCCCATCCTGCTTCCGCACAGGGCCCTGAGTTCTCTGGCCTCTGCTTCGTGAGGCTTACTTTTTTTTTTGGAGCACCAGCGATGAAGGAGAAAGAAGGGAAGGATGGTGAAGAGGAT
+
ffffffffffffffffffffffffffffffffffffffffffffffffffffffffffffffffffffffffffffffffffffffffffffffffffffffffffffffffffffffffffffffffffffffffffffffffffffff
@cB01~tB01_GU182339.1_53747_53567_1_0_0_0_1:0:0_0:0:0_426/2
CTGGAGTGGAGATATGGGCCTGGAGTGGAGATATGGGCCTGAAGTGGAGATATGGGCCTGGAGGTGGAGATATGGGCCTGGAGGTGGAGATATGGGCCTGGAGTGGAGATATGGGTCTGGAGGTGGAGATACGGGCCTGCAGTAGAGATA
+
ffffffffffffffffffffffffffffffffffffffffffffffffffffffffffffffffffffffffffffffffffffffffffffffffffffffffffffffffffffffffffffffffffffffffffffffffffffff
@cB01~tB01_GU182339.1_182544_182686_0_1_0_0_0:0:0_0:0:0_427/2
AAAAATATAAAAGAAAATTAGCTGGGTGTGGTGGAGGGGACTGGAATCACAACTAGTCAGGAGGCTGAGGCAGGAGAATCGCCTGAACCCGGGAGGCGGAGGTTGTGGTGAGCTGAGGTCATGCCACTGCACTCCAGCCCGGGGACAGAG
+
ffffffffffffffffffffffffffffffffffffffffffffffffffffffffffffffffffffffffffffffffffffffffffffffffffffffffffffffffffffffffffffffffffffffffffffffffffffff
@cB01~tB01_GU182339.1_23341_23175_1_0_0_0_1:0:0_0:0:0_428/2
GATATGGGCCTGGAGTGGAGATATAGGCCTGGAGTGGAGATATGGGCCTGGGGTGGAGATATGGGCCTGGAGTGGAGATATGGGCCTGGAACTGTAGATATGGGCCTGAAGTAGAGATATGGGCCTGGAGTAGAGATATGAGCCTGGAAC
+
ffffffffffffffffffffffffffffffffffffffffffffffffffffffffffffffffffffffffffffffffffffffffffffffffffffffffffffffffffffffffffffffffffffffffffffffffffffff
@cB01~tB01_GU182339.1_229772_229926_0_1_0_0_0:0:0_0:0:0_429/2
GAAGCAGATTCTTGCCTGGAACCCTCAGAGGGAAGGCAGCCTTGCTGTCACCTTGATTTTAGCCCAGTGACATGCACGTCATGCTTTGAGCTACAGCACTGTAAGATAATTAAATAACCGTTTTGTTTTCACCCACGAATCTTGTGGAAA
+
ffffffffffffffffffffffffffffffffffffffffffffffffffffffffffffffffffffffffffffffffffffffffffffffffffffffffffffffffffffffffffffffffffffffffffffffffffffff
@cB01~tB01_GU182339.1_29131_29011_1_0_0_0_0:0:0_0:0:0_42a/2
TTAATTGCAGGAGGCGGAGGTTGCAGTGAGCTGAGATCATGCCACTGCACTGCAGCCTGGGCAACAGAGAGAGACACTCTCTCAAAATTAATTAATTAATTAATTAGTATTCTTTTTTTTTTACCCTCCACCCTTCCCTTCCTGGCCTCT
+
ffffffffffffffffffffffffffffffffffffffffffffffffffffffffffffffffffffffffffffffffffffffffffffffffffffffffffffffffffffffffffffffffffffffffffffffffffffff
@cB01~tB01_GU182339.1_153154_153043_1_0_0_0_0:0:0_0:0:0_42b/2
AATGGGAGGGCAGAAAATGAATGCACCAGTGGACCAATAAATGAATGATCCATTGGGAAGCATCTGTGCATGAGAATGATTGATTGATTGGTTGTTTTTATGAGACGGTGTCTCCCTCTGTGCCCCAGGCTGGAGTGCAGTGGCGGGATC
+
ffffffffffffffffffffffffffffffffffffffffffffffffffffffffffffffffffffffffffffffffffffffffffffffffffffffffffffffffffffffffffffffffffffffffffffffffffffff
@cB01~tB01_GU182339.1_102513_102640_0_1_0_0_0:0:0_0:0:0_42c/2
ATCTAACCATCTATCATCTGTCTTGCTCTGCCTCTCGGTCTCTCTAGTTCTCTTTGGAATCTCTGCAATTCATCCCCACATCTCCATCTTTCTATGTCCTTGTGCCTCTCCCTCAGGACTCTAATTTTAGTGCTTTTCTCTGCTCCCTTC
+
ffffffffffffffffffffffffffffffffffffffffffffffffffffffffffffffffffffffffffffffffffffffffffffffffffffffffffffffffffffffffffffffffffffffffffffffffffffff
@rand_0_0_0_0_1_1_0:0:0_0:0:0_42d/2
TAATCGCGCAGGCCTTAAGGGTCGCTCCCCCAAGGGTGCTTTGTCTCCCGGTTACATCTCACTTGCCTTAATCCATTAGGCCTGGGTTTTGGTGTTGACTCAAATGGCCCGGCGAGTTTGAATAAAACTGCTGCTGGTATCTGCTACAGA
+
ffffffffffffffffffffffffffffffffffffffffffffffffffffffffffffffffffffffffffffffffffffffffffffffffffffffffffffffffffffffffffffffffffffffffffffffffffffff
@cB01~tB01_GU182339.1_216081_216010_1_0_0_0_0:0:0_1:0:0_42e/2
GGAGTGAGTCCAGATCTTGGAATCAGAGATCAGCGACAGCACTAGCTCCTGTTCCCCTTTCCTACTAATTCACAGGAGGACAGGTGGTATTGAAGCAATAGATGGTGGAGGGGGTGGTCCTTCCCTCAGCCTCTCGGGTAGAACAGCAGC
+
ffffffffffffffffffffffffffffffffffffffffffffffffffffffffffffffffffffffffffffffffffffffffffffffffffffffffffffffffffffffffffffffffffffffffffffffffffffff
@cB01~tB01_GU182339.1_7935_8129_0_1_0_0_0:0:0_0:0:0_42f/2
GTCCCAAACTTCCCTTGTTCCACCCTCCTACATGGGGCTCCGTGAGAGTAAGTTCTCAAAAATAAATAGGGCAAGGAGGAAGACATCCATACCTAAGACCAGGATCTCCATGGTATCACTGGGTTCCGACCACACCCAGGGGAAGTTCGT
+
ffffffffffffffffffffffffffffffffffffffffffffffffffffffffffffffffffffffffffffffffffffffffffffffffffffffffffffffffffffffffffffffffffffffffffffffffffffff
@rand_0_0_0_0_1_1_0:0:0_0:0:0_430/2
GCTATTATTAATAGTCCTAGCAGTCCCTCTCGTGGTATATTAGAGATACCGTTACGAAGGCACCAAAGTAGGAGGAGTCCCGGCTTACACTTAAGGGACTAGGATTGTGCAGACGGTGTCTATTACAGCTGCCGTCAACTCGGGTCACAC
+
ffffffffffffffffffffffffffffffffffffffffffffffffffffffffffffffffffffffffffffffffffffffffffffffffffffffffffffffffffffffffffffffffffffffffffffffffffffff
@cB01~tB01_GU182339.1_212111_212299_0_1_0_0_0:0:0_2:0:0_431/2
GACTTTGACAAAGATGCCAAGAACTCACAATCAAGAAAGGACAGTCTTTTCAATAAACAGTGCAGGGAAACCTGGACATCTACATGCAGAGGAATGAAGCTGCACCTCTACCTGTCACCATACACAAAAATCAAATGAAAATGGATTAAA
+
ffffffffffffffffffffffffffffffffffffffffffffffffffffffffffffffffffffffffffffffffffffffffffffffffffffffffffffffffffffffffffffffffffffffffffffffffffffff
@cB01~tB01_GU182339.1_124664_124503_1_0_0_0_1:0:0_0:0:0_432/2
GACCATGGGGAGGTAAACATTAACACTCCTTGGAGTGAGTCCAGATCTTGGAATCAGAGATCAGCGACAGCACTAGCTCCTGCTCCCCTTTCCTACTAATTCACAGGAGGACAGGTGGTTTTGAAGCAATAGATGGCCGAGGGGGTGGTC
+
ffffffffffffffffffffffffffffffffffffffffffffffffffffffffffffffffffffffffffffffffffffffffffffffffffffffffffffffffffffffffffffffffffffffffffffffffffffff
@cB01~tB01_GU182339.1_171033_171254_0_1_0_0_0:0:0_0:0:0_433/2
TGATTCCAAGATCTGGACTCACTCCAAGGAGTATTAGCATTTACCTCCCCATGGTCTATCTGTATCTGCACAGGTGATTGGAAGTAGGGGTGAGGTGGGGGATTTGGGTGAGGGGGCAAGTTTTTTTTGTGATGACCAGAGCACTTTCTC
+
ffffffffffffffffffffffffffffffffffffffffffffffffffffffffffffffffffffffffffffffffffffffffffffffffffffffffffffffffffffffffffffffffffffffffffffffffffffff
@cB01~tB01_GU182339.1_40505_40692_0_1_0_0_1:0:0_0:0:0_434/2
TGTCTCCTGTTTCTCTGTCTCTGTTGGTACAAACCTCAGCAAGTCAGTCTCTCTCCATAAGAATACCAAGCTCATCTTCCTTACAACTACCTGGGGGTTCCAAGTCGTGGATCATTCACTCTGCAGCCCAATGACAATGAGAATGTCCGG
+
ffffffffffffffffffffffffffffffffffffffffffffffffffffffffffffffffffffffffffffffffffffffffffffffffffffffffffffffffffffffffffffffffffffffffffffffffffffff
@cB01~tB01_GU182339.1_209826_210031_0_1_0_0_0:0:0_0:0:0_435/2
GGTCTCTCCTGACCGCTTTCTCCATCTGCCTGGGTGCCTGGAGCCCTGGCCGTGGGCCTCCATGCAGGCCATGTAGGAGGGTTTGGAGGTGCCCTGTCGGCCATCCTGTGCCCTGATCCCTCCCTCACACCGAGGCTGCGTCTTCTCTCT
+
ffffffffffffffffffffffffffffffffffffffffffffffffffffffffffffffffffffffffffffffffffffffffffffffffffffffffffffffffffffffffffffffffffffffffffffffffffffff
@cB01~tB01_GU182339.1_190425_190330_1_0_0_0_0:0:0_0:0:0_436/2
AAGGCCAGGAGCCATGAATGCAGGTGGCCTATAGAGGCTGGAAAAGTCAAGGAACTGATTCTCCTGAGTCTCCAGAGGGAACGAAGCCCTGCAGGTGCCTTGATTTTAGCCCAGGAAAAACAGGGCCCGACTTCTGCCTCCAAAAATGGA
+
ffffffffffffffffffffffffffffffffffffffffffffffffffffffffffffffffffffffffffffffffffffffffffffffffffffffffffffffffffffffffffffffffffffffffffffffffffffff
@cB01~tB01_GU182339.1_25402_25280_1_0_0_0_0:0:0_0:0:0_437/2
GCCATGAGCCACAAAGGCAGTTGGCCTCTAAGGGCTGGAGAAGTCAAGGGAACTGATTCTTCCCTGAGTCTCCAGAGGAAACACAGCCCTGTAGATGCCTTGATTTTAGCCCAGAGAGAACTGGGTCCGATTTCTGTTCTCCAGAAGTGG
+
ffffffffffffffffffffffffffffffffffffffffffffffffffffffffffffffffffffffffffffffffffffffffffffffffffffffffffffffffffffffffffffffffffffffffffffffffffffff
@cB01~tB01_GU182339.1_24280_24156_1_0_0_0_0:0:0_1:0:0_438/2
GCGTTTCCATGACGGTAGGGGCTGCAATGTGGCTGCTGTCATTCTACCTAAGAGGTGGGGGAACCACAGTCATGACCCTGACATTCCAGATCTTCTAATAGGGGCTCAGTTGTTTATTATGGTTCATGCATTAGCCGATCATGCCCTCCA
+
ffffffffffffffffffffffffffffffffffffffffffffffffffffffffffffffffffffffffffffffffffffffffffffffffffffffffffffffffffffffffffffffffffffffffffffffffffffff
@cB01~tB01_GU182339.1_109309_109101_1_0_0_0_0:0:0_0:0:0_439/2
CTCCAGGAACTAATAGAGGGGGAACTTGCTAACCCCGTCTCCTTGGGACAGCATTGATCTGTTCATGATGGATCCACCTCCATGACCCAAACACCTCTCAAGAGGCCCAACCTCCCACAATGGGGGTGAAATTTCAATGTGAGGTTTGAA
+
ffffffffffffffffffffffffffffffffffffffffffffffffffffffffffffffffffffffffffffffffffffffffffffffffffffffffffffffffffffffffffffffffffffffffffffffffffffff
@cB01~tB01_GU182339.1_126498_126519_0_1_0_0_0:0:0_0:0:0_43a/2
TCCTGAGGGTCTTGTTCATCAGAGTCCTGGAGAGAGGGAAATGCTGAGTGAGGGAGGGTGCTCACATTTTCCAGGACTCTTTGGGAATAACAGTAGCCACGAGCCCGGGCCGAGGAGTACCTACCTCGCTATTCGCTGTTCTGTTTCCTG
+
ffffffffffffffffffffffffffffffffffffffffffffffffffffffffffffffffffffffffffffffffffffffffffffffffffffffffffffffffffffffffffffffffffffffffffffffffffffff
@cB01~tB01_GU182339.1_47442_47302_1_0_0_0_0:0:0_0:0:0_43b/2
CAGAGAAGATCTCACTAATCAGATATTTGTGACATTAATGAAAAACACGGATTGAACCCCTGAAAGATTGGCGGAAGGATTTTCCACACACAGCTGTCAGCCGTGAAGGCAGAAAGCTGAAAACAATCTGATGTGGAAGGAAGAGGCTCT
+
ffffffffffffffffffffffffffffffffffffffffffffffffffffffffffffffffffffffffffffffffffffffffffffffffffffffffffffffffffffffffffffffffffffffffffffffffffffff
@cB01~tB01_GU182339.1_33601_33749_0_1_0_0_0:0:0_0:0:0_43c/2
TTCTGCTTCGTGAGACTTACTCTTTTTGTTGGCACACCAGCGATGAAGGAGAAAGAAGAGGAGGATAGCAAAGGGGATGATGACCACTGAGGTCCCAATCAGAGCGTGCAGGTATCTGGAGTTACCTGGAGGAAGACAAGACACCAATAA
+
ffffffffffffffffffffffffffffffffffffffffffffffffffffffffffffffffffffffffffffffffffffffffffffffffffffffffffffffffffffffffffffffffffffffffffffffffffffff
@rand_0_0_0_0_1_1_0:0:0_0:0:0_43d/2
TTGAGTCGGGACCGCGAGGTCCGAGATAGGATCAGGCACTTTACCGGCCATGCCGACATGTGTTTGTTTTAAGCGTTAACGGGAACAGCGAAACTTTCACGGGTGTGAGACTCCCTTCTAGGGCCCCTTCTGTTCTCCAACAGACCCAGC
+
ffffffffffffffffffffffffffffffffffffffffffffffffffffffffffffffffffffffffffffffffffffffffffffffffffffffffffffffffffffffffffffffffffffffffffffffffffffff
@cB01~tB01_GU182339.1_28181_28311_0_1_0_0_0:0:0_1:0:0_43e/2
CCTGTCTGCCATCCTGCCCCCTGACCCCGCCCTTACACCCATGCTGTGTGTTCTGTCTCGGCATCTGTCCATGCTTCTCTCCATCATCAGCGGGAAGCTCCTCAGCTATGGCTCTAGGATCACAAGACATGGGACAGGCATGGTGTTTTC
+
ffffffffffffffffffffffffffffffffffffffffffffffffffffffffffffffffffffffffffffffffffffffffffffffffffffffffffffffffffffffffffffffffffffffffffffffffffffff
@cB01~tB01_GU182339.1_186381_186588_0_1_0_0_0:0:0_0:0:0_43f/2
AAATTAGCCGTGCCTGGTGGCAGACACCTGTAATGCCAGCTACTCAAGAGGCTGAGGCACGAGAATCGCTTGAACCTGGGAGGCGGAGTTTGCAGTGAGCTGAGATTGCACTACTACAGTCCAGCCTGGGTGACAGAGCAAGATTCCGCC
+
ffffffffffffffffffffffffffffffffffffffffffffffffffffffffffffffffffffffffffffffffffffffffffffffffffffffffffffffffffffffffffffffffffffffffffffffffffffff
@rand_0_0_0_0_1_1_0:0:0_0:0:0_440/2
TTGGGTGGCCTTTCGTGCACTAGAGGCCCTTGACCATCCCTACGTTATTGAATTAATCGTAGCTCGAACCTTGCAGTCTTGATGTGTGGTTGAGTCGACACCTGGTTGCCGCTTCGAGAGTCATTACGGTGCTCTGTTGAATAAGTTCAA
+
ffffffffffffffffffffffffffffffffffffffffffffffffffffffffffffffffffffffffffffffffffffffffffffffffffffffffffffffffffffffffffffffffffffffffffffffffffffff
@cB01~tB01_GU182339.1_100902_101047_0_1_0_0_0:0:0_0:0:0_441/2
CAGCAGTGTCCACACACCCTGTTCCTGGTCGGGACTGGGAGCCACTCTTGCCATGCCTGTGCCTTCTCCATGGTGCCAGCTTCCATAGGCTGGCTCCTGGTGCTGGTTTGAGGAGTATCAACCCCTCCCTATGTGGATGGAGCCTGGTGG
+
ffffffffffffffffffffffffffffffffffffffffffffffffffffffffffffffffffffffffffffffffffffffffffffffffffffffffffffffffffffffffffffffffffffffffffffffffffffff
@cB01~tB01_GU182339.1_4894_5053_0_1_0_0_0:0:0_2:0:0_442/2
CACTGAAACTCTCACTGGGTACGGTGGCTAACATCTGTACTCCCAGCACTTTGGGTGGCCGAGGTGGATGGATCACCTGAGTTCAGGAGTTTTAGACCAGCCTGACCAACATGGTGAAACCCCATCTCTACTAAAAATACAAAAGGCTGG
+
ffffffffffffffffffffffffffffffffffffffffffffffffffffffffffffffffffffffffffffffffffffffffffffffffffffffffffffffffffffffffffffffffffffffffffffffffffffff
@cB01~tB01_GU182339.1_225728_225506_1_0_0_0_0:0:0_0:0:0_443/2
CAAAATAGATAGATAGATAATAGATAGAAATATGCAGAAAGTTATGAACAAGACAGAAAGTGAGAGACTCAGAATTATAGAAAAAGGAAGATCAAGTCAACCAATCCAAGGAGAGTCAGAGAGAATAAAACAATCCAAAAAGGGAAAGCA
+
ffffffffffffffffffffffffffffffffffffffffffffffffffffffffffffffffffffffffffffffffffffffffffffffffffffffffffffffffffffffffffffffffffffffffffffffffffffff
@cB01~tB01_GU182339.1_164499_164731_0_1_0_0_1:0:0_0:0:0_444/2
ATGCTCTCTCTCTCTCTCTCACTCTCCACCCCATCTCTCTTCATATCTGTTTCCTCCTTCTACCTTTTCTGTCTCTCTAGGTCTATGACCTCACTTCCCCACCCTGAGGTATGTTTTCCCTTTTTGGATTGTTTTATTCTCTCTGACCCT
+
ffffffffffffffffffffffffffffffffffffffffffffffffffffffffffffffffffffffffffffffffffffffffffffffffffffffffffffffffffffffffffffffffffffffffffffffffffffff
@cB01~tB01_GU182339.1_72014_71846_1_0_0_0_0:0:0_0:0:0_445/2
CGGCAGCATGGCTATATTGTAATCCTTGGAGCCTGTGACTATTTATGTTATAGGACATGGGACTGAAGGGGAAGATGGAGTTCAGGTTGTTGATGAGTTGACCTTGAGATGGGGAGACGACCTGGACTCTCCCACTGGGCTCAGTGTAAT
+
ffffffffffffffffffffffffffffffffffffffffffffffffffffffffffffffffffffffffffffffffffffffffffffffffffffffffffffffffffffffffffffffffffffffffffffffffffffff
@cB01~tB01_GU182339.1_111408_111610_0_1_0_0_0:0:0_0:0:0_446/2
AGTGTCTAAAGTACATCCATGTACACACAGTCCCTTTAGAGTTGACAAAGGCTGCCGTGTGGTTTAAGGTGGCATAGAATGTCTTCTCAATAAATAATATTAAACCAATGGGTTATACCTAGGAAAAAATAAATCTAACTCACACTATAA
+
ffffffffffffffffffffffffffffffffffffffffffffffffffffffffffffffffffffffffffffffffffffffffffffffffffffffffffffffffffffffffffffffffffffffffffffffffffffff
@cB01~tB01_GU182339.1_133219_133054_1_0_0_0_2:0:0_0:0:0_447/2
CCCAGCCGCGCCCCATGGTTAAGGCAGGAGAGAGCGTGACCTTGTCCTGCAGCTCCCGGAGCTCCTATGACATCTACCATCTATCAAGGGAGGGGGAGGCTCATGAACTTAGGTTCCCTGCAGTGCCCAAGGTCAATGGAACCTTCCAGG
+
ffffffffffffffffffffffffffffffffffffffffffffffffffffffffffffffffffffffffffffffffffffffffffffffffffffffffffffffffffffffffffffffffffffffffffffffffffffff
@cB01~tB01_GU182339.1_15060_15201_0_1_0_0_0:0:0_0:0:0_448/2
CACTTCATCTAAGCTGAATAATGTCTTCATAATGTCCACTTAGAATCTTTTGAATTCTGTAGGATCTGTACTGATGTCATTGTTTCCTTTCTGATATTGGTAATTTTCCTGGGGTAGGATTCTTAGCTCCTCCTGAGGTCCTGCCTCTAA
+
ffffffffffffffffffffffffffffffffffffffffffffffffffffffffffffffffffffffffffffffffffffffffffffffffffffffffffffffffffffffffffffffffffffffffffffffffffffff
@cB01~tB01_GU182339.1_164685_164603_1_0_0_0_0:0:0_0:0:0_449/2
AGACACAAAATAGATAAATAGATAGATCGATAGATAATAGATAGAAATGTGCAGAAAGTTATGAACAAGACAGAAAGTGAGAGACTCAAAATTAAAGAAAAAGGAAGATCAAGTCAACCAATCCAAGGAGGGTCAGAGAGAATAAAACAA
+
ffffffffffffffffffffffffffffffffffffffffffffffffffffffffffffffffffffffffffffffffffffffffffffffffffffffffffffffffffffffffffffffffffffffffffffffffffffff
@cB01~tB01_GU182339.1_26975_27194_0_1_0_0_0:0:0_0:0:0_44a/2
TCCTTGTCTTTCTCTGCCTCTCAGTCTCTCTAGTTCCCTTTTGGAGTCTCTGCAATCCATCCCCACATCTTTATCTTTCCCTGTCTTTGTGCCCCTCCCTCAGGGCTCTGATTTTAGGGCTTTTCTCTGCTTCCTTCCATCATACGCTCC
+
ffffffffffffffffffffffffffffffffffffffffffffffffffffffffffffffffffffffffffffffffffffffffffffffffffffffffffffffffffffffffffffffffffffffffffffffffffffff
@cB01~tB01_GU182339.1_216630_216508_1_0_0_0_0:0:0_0:0:0_44b/2
ATAAGCAGTGAGTGACAACAGAAGCCTGCATTTCAATGTGAGCCAGTCCCTCAAGGCTCAGAAAAGCTGCTCGGGACATATGGAGTCACCCCATTTGCAGTGTAACTGGGGGAAGCCAGAAAGCAGCCCAGCCTGGGTTTTGTACCCTGG
+
[truncated: 3,243,983 more chars]
