# Supplementary material for: Accurate and Efficient KIR Gene and Haplotype Inference From Genome Sequencing Reads With Novel K-mer Signatures
Source: Front Immunol. 2020 Nov 26;11:583013. doi: 10.3389/fimmu.2020.583013 (PMC7727328; doi:10.3389/fimmu.2020.583013)
Supplement: Supplemental Data Sheet 2 — Raw reads from synthetic evaluation, whose results are in Table 2 . Each of the six simulated individuals have a pair of fastq files for each parental haplotype. [file DataSheet_2.zip › 4/GU182339_paired.bwa.read1.fastq]

@cB01~tB01_GU182339.1_81248_81371_0_1_0_0_0:0:0_1:0:0_0/1
GCATGGCATGTGTTGGTGAGTCCTGGAAGGGAATAGAGGGAGGGAGCGCGGGGATGGAGATCTGGGCCCAGAGGTGGAGATATAGGCCTGGAGGTGGAGTTATGGGCCTGGAGTGGAGATATGGGCCTGGAGGTGGAGATATGGACCTGG
+
ffffffffffffffffffffffffffffffffffffffffffffffffffffffffffffffffffffffffffffffffffffffffffffffffffffffffffffffffffffffffffffffffffffffffffffffffffffff
@cB01~tB01_GU182339.1_65081_65176_0_1_0_0_0:0:0_0:0:0_1/1
AAGCAATAGATGGCCGAGGGGGTGGTCCTTCCCCCAGCCTCTCGGGTAGAACAGCAGCCTAATATGTGTCTCCCGAGATCACAAAGAGCAGCAGGTTTCACACGGGCTTCAACACTATTTCCTGGCCGTTTGACATAAGAGAATTCTATT
+
ffffffffffffffffffffffffffffffffffffffffffffffffffffffffffffffffffffffffffffffffffffffffffffffffffffffffffffffffffffffffffffffffffffffffffffffffffffff
@cB01~tB01_GU182339.1_176667_176597_1_0_0_0_0:0:0_0:0:0_2/1
GGCTGAAGGGAAACTCACCCTCAGTGCCTGCTTGCACCCAAGAACAGGGCTGTCGGCTGTGTAGAGACCCAGCCTCCAGGCCCATATCCGCACCCCAGGCCCCTATCCCCACCCCAAGCCCATATCTCCACTCCAGGCCCATATCTCCAC
+
ffffffffffffffffffffffffffffffffffffffffffffffffffffffffffffffffffffffffffffffffffffffffffffffffffffffffffffffffffffffffffffffffffffffffffffffffffffff
@cB01~tB01_GU182339.1_120237_120109_1_0_0_0_0:0:0_0:0:0_3/1
GCCGGGTGAGGTGGCTCACGTTTGTCATCCTAGAACTTTGAGAGCCTGAGGTGGGTGAATCTCATAAGGTCGGGAGTTTGAGACCAGTATGACCCACATAGAGAAACGCTGTCTCTACTAAAAATACAAAAATTAGTCGGGCGTGGTGGC
+
ffffffffffffffffffffffffffffffffffffffffffffffffffffffffffffffffffffffffffffffffffffffffffffffffffffffffffffffffffffffffffffffffffffffffffffffffffffff
@cB01~tB01_GU182339.1_194882_195086_0_1_0_0_0:0:0_0:0:0_4/1
AACTCATGACCTCAACTGAGGTGCCCGCCTCAGTCTCCCAAAGTGCCGGGATTACAGGCCTGATCCACCACACCCAACCTCTTTTTAGTTCTTTAAAGGACTTCCATACTTTTCTCCGTAATCGCTGTACTAATTTACACTCCTCCCAAC
+
ffffffffffffffffffffffffffffffffffffffffffffffffffffffffffffffffffffffffffffffffffffffffffffffffffffffffffffffffffffffffffffffffffffffffffffffffffffff
@cB01~tB01_GU182339.1_223634_223755_0_1_0_0_0:0:0_0:0:0_5/1
AAGAGATTGATTCAGGCTGCTGAGAGCCTGGACATGCAGCCTGTCCTCTTCCACCCCCACATAGACAGCAGGAAAGAGACTAGTGGGAAAGAGATACAACAGCCCAAGAGATGAGGCTCTCTTCACAGTGGGAAGGGAGTCAGGGGCTAC
+
ffffffffffffffffffffffffffffffffffffffffffffffffffffffffffffffffffffffffffffffffffffffffffffffffffffffffffffffffffffffffffffffffffffffffffffffffffffff
@cB01~tB01_GU182339.1_133587_133785_0_1_0_0_0:0:0_0:0:0_6/1
TTGTACAGAAGCCCACCTGGGACACATGTAAACAGCATCAATGCTGACTCAGGAGCATGAAAGGCCGGGCTCAGATTGGAAAGACTAGAGGTAGCATTGGCCGCCCGCCATTGCCCATTTCCAGAAGCCCCCACCTCTCACCAAAGAGTG
+
ffffffffffffffffffffffffffffffffffffffffffffffffffffffffffffffffffffffffffffffffffffffffffffffffffffffffffffffffffffffffffffffffffffffffffffffffffffff
@cB01~tB01_GU182339.1_67611_67733_0_1_0_0_0:0:0_0:0:0_7/1
GAGGCTCCCTCTTAACGCAGCACTTAGACACGTGTTGTTCCACCTTCCCTCATGCTGTTCCACCTCCCCTCAGACTAGCTTTCAGTCTTCTGTCAGCAGTAAAACTTATATATTTTTTAAAATAACTTCAATGTAGTTTTCCATCCTTCA
+
ffffffffffffffffffffffffffffffffffffffffffffffffffffffffffffffffffffffffffffffffffffffffffffffffffffffffffffffffffffffffffffffffffffffffffffffffffffff
@cB01~tB01_GU182339.1_107468_107289_1_0_0_0_0:0:0_0:0:0_8/1
AGTAGGAGCTGGGATTACAGGGATGCACCACCATGCTCGACTAATTTTTGTATTTTTCATAGAGACAGGGTTTCACCATTTTGGCCAGGCTGGTCTGGAACTCCTGACTTCAAGTGATCCACCCGCCTTGGCCTCCTGCAGTGCTGGGAA
+
ffffffffffffffffffffffffffffffffffffffffffffffffffffffffffffffffffffffffffffffffffffffffffffffffffffffffffffffffffffffffffffffffffffffffffffffffffffff
@cB01~tB01_GU182339.1_141419_141217_1_0_0_0_0:0:0_0:0:0_9/1
ATAGTTTGTGTTCAAATGTCAACAAATAAAACATAAAAAGAAATCAATCTTTTCATAGACCCTTTATCTAAAATAGAATAGTAGGTGCCATGACATTTCATCCTTTCATCTTGAATTATTTACTTTTCTACATGAACCAATCCATTCTTC
+
ffffffffffffffffffffffffffffffffffffffffffffffffffffffffffffffffffffffffffffffffffffffffffffffffffffffffffffffffffffffffffffffffffffffffffffffffffffff
@rand_0_0_0_0_1_1_0:0:0_0:0:0_a/1
CCGTCCCAGACAGGTCAAGATCCGTTATGGATCAGTTAGATCTAACACTGCAGTCCTAACGCCTAAGTAGCATGTGAGACACCCGGATACCGGCGACGTCTGGTCGTCACAGTCGTACAAGCTGTCCCTTATTACTCGTTTAGACACTGA
+
ffffffffffffffffffffffffffffffffffffffffffffffffffffffffffffffffffffffffffffffffffffffffffffffffffffffffffffffffffffffffffffffffffffffffffffffffffffff
@cB01~tB01_GU182339.1_214477_214326_1_0_0_0_0:0:0_0:0:0_b/1
CGGATCACTTGAGGTTGGGAGTTTCAGACAAGCTTGGCCAACGTGGTGAAACATCCTCTCTACAAAAAATATACAAAAAGAATTAGCCGGGCACGGTGGCAGTTGCCTGTAATCCCAGCTACTCGAGAGGCGGAGGCAGGAGAATCACTT
+
ffffffffffffffffffffffffffffffffffffffffffffffffffffffffffffffffffffffffffffffffffffffffffffffffffffffffffffffffffffffffffffffffffffffffffffffffffffff
@cB01~tB01_GU182339.1_154245_154414_0_1_0_0_0:0:0_0:0:0_c/1
AATATACAAAAACTAGCTGGGGGTGGTGGCGCATGCCTGTAATACCAGCTATTCGGGAAGTTGAAGAAGGAGAATGGCTTCAACCAGGGAGGGAGAGGTTACAGTGAGCCAAGATCGCGTCATTGCACTGCACCCTAGGTGACAGAGTGA
+
ffffffffffffffffffffffffffffffffffffffffffffffffffffffffffffffffffffffffffffffffffffffffffffffffffffffffffffffffffffffffffffffffffffffffffffffffffffff
@cB01~tB01_GU182339.1_7808_7675_1_0_0_0_0:0:0_0:0:0_d/1
AGCTACACTGGATGGTCACGTTCTCTCCTGAGGTCACCACAGGGCTCGGCAGGGCTGAGAGAGTGGGTTTTCTGTGGGCTCCTAGGAGAGAAGGAGACACTGTCTTAAATGGGGCTCACGCGTCCCACATCATCCCCCAGGGCTGAGTTA
+
ffffffffffffffffffffffffffffffffffffffffffffffffffffffffffffffffffffffffffffffffffffffffffffffffffffffffffffffffffffffffffffffffffffffffffffffffffffff
@cB01~tB01_GU182339.1_106278_106399_0_1_0_0_0:0:0_0:0:0_e/1
CAACTTCAGCACTTTGGGAGGCCAAGGCTGGTGGATCACCTGAGGACAGGAGTACAAGATTACTCTGGCCGACGTGATGAAACATCGTCTCCACTAAAAATATAAAAATTAGCTGAGCATGGTGGTCAGCACCTGTAATACCACTACTCA
+
ffffffffffffffffffffffffffffffffffffffffffffffffffffffffffffffffffffffffffffffffffffffffffffffffffffffffffffffffffffffffffffffffffffffffffffffffffffff
@cB01~tB01_GU182339.1_162697_162481_1_0_0_0_2:0:0_0:0:0_f/1
GTATCTGTTTCCCACAAATCTCTTTCCTGTTGTTTATATGGGGGTGGAAGAGGACAGGCTGCATGTCCAGGCTCTTAGCAGCCTGAATCAATCTCTTTTGAACAAATTGGAGTCTCTGGCAGGTGGTATCAACTCATCAGTAAGACAGAC
+
ffffffffffffffffffffffffffffffffffffffffffffffffffffffffffffffffffffffffffffffffffffffffffffffffffffffffffffffffffffffffffffffffffffffffffffffffffffff
@cB01~tB01_GU182339.1_1318_1407_0_1_0_0_0:0:0_1:0:0_10/1
ACTTGAAGTCAGGAGTTTGAGACCAGCCTGGCCAAACGTGGTGAAACCCTGCCTCTACTAAAAATACAAAAATTAGCCGGGTGTGGTGGCACTCACCTGTAGTCCTAGCTACTAGGGAGGCTGAGGCAGGAGAATCACTTGAACCCGGGA
+
ffffffffffffffffffffffffffffffffffffffffffffffffffffffffffffffffffffffffffffffffffffffffffffffffffffffffffffffffffffffffffffffffffffffffffffffffffffff
@cB01~tB01_GU182339.1_144752_144601_1_0_0_0_0:0:0_1:0:0_11/1
CCGGACGGGGTGGTACGCAACTGTAGTCCCAGCTGCTTGGGAGGCTGAGTCAGGAGAACCGCTTGAACCTGGGAGGCAGAGGTTGCAGTGAGCGGAGATCACGCCATTGCACCTCAGCTTGGGCAACAACAGTGAAACTGCATCTCAAAA
+
ffffffffffffffffffffffffffffffffffffffffffffffffffffffffffffffffffffffffffffffffffffffffffffffffffffffffffffffffffffffffffffffffffffffffffffffffffffff
@cB01~tB01_GU182339.1_26990_27062_0_1_0_0_0:0:0_1:0:0_12/1
GTCCCCATACTGGATTCTGAGGCTCATATTCAAATAGCACCACATGTTATAGGATTACTGAGAACAAAAGCCCACAGAGAGACACGGAGTGAAATCAGGGAAATCAAAAAGCAAAGACATGAACACACACACAGAATGAGCCAGAAGAAG
+
ffffffffffffffffffffffffffffffffffffffffffffffffffffffffffffffffffffffffffffffffffffffffffffffffffffffffffffffffffffffffffffffffffffffffffffffffffffff
@cB01~tB01_GU182339.1_138702_138871_0_1_0_0_0:0:0_0:0:0_13/1
TGCCTTCTTGATTTGGTTCTCAGCTAGATCATTATAGGTGTAGAGAAATGCTACCGGCTTTTACATATTGATTTTGTATTCTGAAACTTTACTTAGTTCATTTATCAATCATAAGAATTTTTGGCAGGGTCTTTAGGATTTTCTAGATTT
+
ffffffffffffffffffffffffffffffffffffffffffffffffffffffffffffffffffffffffffffffffffffffffffffffffffffffffffffffffffffffffffffffffffffffffffffffffffffff
@cB01~tB01_GU182339.1_70363_70555_0_1_0_0_0:0:0_0:0:0_14/1
CCTGGAGTGGAGATATGGGCTTGGGGTGGGGATAGGGGCCTGGGGTGCGGATATGGGCCTGCAGGCTGGGTCTCTACACAGCCGACAGCCCTGTTCTTGGGTGCAGGCTGGCACTGAGGGTGAGTTTCCCTTCAGCCCAGCAAGGGCCTG
+
ffffffffffffffffffffffffffffffffffffffffffffffffffffffffffffffffffffffffffffffffffffffffffffffffffffffffffffffffffffffffffffffffffffffffffffffffffffff
@cB01~tB01_GU182339.1_195862_195997_0_1_0_0_0:0:0_0:0:0_15/1
GTGTATGGTGACAGGTAGAGGTGCAGTTTCATTCCTCTGCATGTAGATGTCCAGGTTTCCCTGCACTGTTTATTGAAAAGACTGTCCTTTCCTGATTGTGAGTTCTTGGCACCTTTGTCAAAGTCCATTGGATGGGCTGGGCTTGGTGGC
+
ffffffffffffffffffffffffffffffffffffffffffffffffffffffffffffffffffffffffffffffffffffffffffffffffffffffffffffffffffffffffffffffffffffffffffffffffffffff
@cB01~tB01_GU182339.1_57560_57711_0_1_0_0_0:0:0_0:0:0_16/1
TGAAAGGATCACTGAGAGGCACAGAGAAAAATCAGGAACACCAAAAAGCAAAGACATAAACACACGGAGAATGAGCCAGAGGAAGGAGATTGAGAGACTCACAGACACATAAAGAGAGAGAAAAGAGGGCAGAGGAGTGGTGAGAATGAT
+
ffffffffffffffffffffffffffffffffffffffffffffffffffffffffffffffffffffffffffffffffffffffffffffffffffffffffffffffffffffffffffffffffffffffffffffffffffffff
@cB01~tB01_GU182339.1_174672_174886_0_1_0_0_0:0:0_0:0:0_17/1
AATTATAGGTAATCTAGAGATGATTTCATGTATACAGGAGGATGTGCATAGGTTATTTGCAAATGCTGTGCCATTTCATATAAGAGGCTTGAGCATCTACAGATTTTGGTATCTGAGTGGAGATCTCAAAACCAATCACCCACGAATAGT
+
ffffffffffffffffffffffffffffffffffffffffffffffffffffffffffffffffffffffffffffffffffffffffffffffffffffffffffffffffffffffffffffffffffffffffffffffffffffff
@cB01~tB01_GU182339.1_13434_13304_1_0_0_0_0:0:0_0:0:0_18/1
TATTTTATAGCTTTGGCTAATAGGAACAGCATTCCTATAACAGTTGTGAGTGTATCATGACACATAAGTAGACATTTATCTCTAGGGTACATAATTAAGTACATAATTAAGAAGGGTCACAGCCGTGTGCCTCCTCTTTTTAACTAGATA
+
ffffffffffffffffffffffffffffffffffffffffffffffffffffffffffffffffffffffffffffffffffffffffffffffffffffffffffffffffffffffffffffffffffffffffffffffffffffff
@cB01~tB01_GU182339.1_117535_117718_0_1_0_0_0:0:0_0:0:0_19/1
GGTAGATGATAGATAATAGGTTATAGATACATAGATGATGATTGATTGATTCATTAATAGATGAGACATAGAGATGATGATGATGAAGACACATAGATAGATAATACATAGAGATACAGAGGCAGACATAGAGAAATCATAGAGAGAGAG
+
ffffffffffffffffffffffffffffffffffffffffffffffffffffffffffffffffffffffffffffffffffffffffffffffffffffffffffffffffffffffffffffffffffffffffffffffffffffff
@rand_0_0_0_0_1_1_0:0:0_0:0:0_1a/1
TTACTTCAAATCCCGGCTATCGCAGGAAACAGCACGACGCTAGAGATGAAATAACTCAAGACTTCAGACAAGTTAACGGGTTTTGGCGTCTCGCGGGTCGAAGATAGCCACCCAGAAACCTCCAGTGACTGAATTTCGGTAACTCCAATT
+
ffffffffffffffffffffffffffffffffffffffffffffffffffffffffffffffffffffffffffffffffffffffffffffffffffffffffffffffffffffffffffffffffffffffffffffffffffffff
@cB01~tB01_GU182339.1_205455_205583_0_1_0_0_0:0:0_0:0:0_1b/1
TCTCATAAACTAGGAAGAAGGGACCCTGGGGTGCTGGGCCCACATTTCTGACCTTGCCTCCCTGGCCTTTCATTCCCTTGGCAGAGTCAAGTTCTGTGGGGACCAGGGTTAGACTACGGTGCTCAAAGCTGGGGTGTGTGGTGGGGAAGT
+
ffffffffffffffffffffffffffffffffffffffffffffffffffffffffffffffffffffffffffffffffffffffffffffffffffffffffffffffffffffffffffffffffffffffffffffffffffffff
@cB01~tB01_GU182339.1_21480_21268_1_0_0_0_0:0:0_0:0:0_1c/1
TATTTACTCAGCTCTTCCTTCTTTTCTAACACAGACATTTGAGGCTTATTGTCCCTTAACGCTGTTCTATCTGTATCCCCAGTCATTTGCCGAGATGTGTTTTCATTTTTAATTGATACAAAATATTTTCCACCTTTCTTTGAAATGTTT
+
ffffffffffffffffffffffffffffffffffffffffffffffffffffffffffffffffffffffffffffffffffffffffffffffffffffffffffffffffffffffffffffffffffffffffffffffffffffff
@cB01~tB01_GU182339.1_194822_195088_0_1_0_0_0:0:0_0:0:0_1d/1
GCTACTTTTTGGTTTTTTTAGTATAGATGCGGTTTCCCCATGTTGGCTGGGCTGCTCTCAAACTCATGACCTCAACTGAGGTGCCCGCCTCAGTCTCCCAAAGTGCCGGGATTACAGGCCTGATCCACCACACCCAACCTCTTTTTAGTT
+
ffffffffffffffffffffffffffffffffffffffffffffffffffffffffffffffffffffffffffffffffffffffffffffffffffffffffffffffffffffffffffffffffffffffffffffffffffffff
@cB01~tB01_GU182339.1_120861_120754_1_0_0_0_0:0:0_0:0:0_1e/1
GCTGAAATTGCAGGTGTTAGCCACCAAGCCCAGCCCATCCAATGGACTTTGACAAAGATGCCAAGAACTCACAATCAGGAAAGGACAGTCTTTTCAATAAACAGTGCAGGGAAACCTGGACATCTACATGCAGAGGAATGAAACTGCACC
+
ffffffffffffffffffffffffffffffffffffffffffffffffffffffffffffffffffffffffffffffffffffffffffffffffffffffffffffffffffffffffffffffffffffffffffffffffffffff
@cB01~tB01_GU182339.1_215812_216035_0_1_0_0_0:0:0_0:0:0_1f/1
GGCTTTCTGTGAGCATGAGATCACATAGAAAATGTGAAAGCCCACTGAATCCTCCAGCACGGATCCTGGAATAGAGAAAGTGCTCTGTTCATCGCAAAAAAAAACTTGCCCACTCACCCAAATCCCCCACCTCACCCCTACTTCCAATCA
+
ffffffffffffffffffffffffffffffffffffffffffffffffffffffffffffffffffffffffffffffffffffffffffffffffffffffffffffffffffffffffffffffffffffffffffffffffffffff
@rand_0_0_0_0_1_1_0:0:0_0:0:0_20/1
GACTTCACTCGCCAGCAGAATGCCACCTGCGCAATGTCGTCACAGCCGAAAAGCGAGCGCACTCGGCCCTAGTCAGCCCATTTTACAACCCGAGGTAAGTAGCACCCGGGTTGCGCACGGTTCGGGACCGAGCGGCAACGGTTGACTACG
+
ffffffffffffffffffffffffffffffffffffffffffffffffffffffffffffffffffffffffffffffffffffffffffffffffffffffffffffffffffffffffffffffffffffffffffffffffffffff
@cB01~tB01_GU182339.1_225117_224995_1_0_0_0_1:0:0_0:0:0_21/1
TCTATCAATCATCATCTATGTATCTATAACCTATCCATTATCTATCATCTACCTATTTATCAACTATCTATATCTATCTATCCATCTATCATCTGTCTCTCTCCATCTCCTTGTCTTTCTCTGCCTCTCAGTCTCTCTAGTTCTATTTGG
+
ffffffffffffffffffffffffffffffffffffffffffffffffffffffffffffffffffffffffffffffffffffffffffffffffffffffffffffffffffffffffffffffffffffffffffffffffffffff
@cB01~tB01_GU182339.1_82341_82264_1_0_0_0_0:0:0_0:0:0_22/1
GTCTTGGTAGCCAGGCCCTTCCTGGGCCGAAGGGAAACTCACCCTCAGTGCCTACCTGCACCCAAGAACAGGGCTCTCGGCTGTGCAGAGACCCAGCCTCCAGGCCCATATCCCCACCCCAAGCCCATATCTCCACTCCAGGCACATATC
+
ffffffffffffffffffffffffffffffffffffffffffffffffffffffffffffffffffffffffffffffffffffffffffffffffffffffffffffffffffffffffffffffffffffffffffffffffffffff
@cB01~tB01_GU182339.1_34217_34411_0_1_0_0_0:0:0_0:0:0_23/1
TCTGCTGTTGGCAACTGAGGGACCTCAGGCACCTATGGCCTCCCCCTGCATGTTGGTATCTGCTTATGAAATGAGGACCCAGAAGTGCCCTCCGAGCTGTTTTGACGACTTCCGTCTTCTACAGATGCTGTTGTAATGGACCAAGAGCCT
+
ffffffffffffffffffffffffffffffffffffffffffffffffffffffffffffffffffffffffffffffffffffffffffffffffffffffffffffffffffffffffffffffffffffffffffffffffffffff
@cB01~tB01_GU182339.1_75581_75388_1_0_0_0_0:0:0_0:0:0_24/1
ATTTTAGCCCAGTGAAATGCATTTCATATTTCTGAGCTATAACACTGTAAGATAATTTTAAAAGCTGTGTTGTTGTCATCCATGAAGTTTGTGGAGATTTATTATGGCAACAGCAGGAAAGGGTTCCACACTGTACAGTCAGAGCACAGG
+
ffffffffffffffffffffffffffffffffffffffffffffffffffffffffffffffffffffffffffffffffffffffffffffffffffffffffffffffffffffffffffffffffffffffffffffffffffffff
@cB01~tB01_GU182339.1_82706_82544_1_0_0_0_0:0:0_0:0:0_25/1
GGATCTGCTGTTCCTACCACTTCCCCACCACACAACCCAGCTTTGAGCACCCTAGTGTAACCCTGGTCCCCACAGAACTTGACTCTGCCAAGGAAATGAAAGGCTGGGGAGGCGAGGTCGGAACTGTGGGCCAAGCACCCCAGGGTCCCC
+
ffffffffffffffffffffffffffffffffffffffffffffffffffffffffffffffffffffffffffffffffffffffffffffffffffffffffffffffffffffffffffffffffffffffffffffffffffffff
@cB01~tB01_GU182339.1_190696_190879_0_1_0_0_0:0:0_0:0:0_26/1
ACACCACTTCACTCCAGCCTGGGCAAAGGAGTGAGACTCTGTCTCCAAAATTAATTAATTAAAGAAACCAAACAAGGAGAAGGTTGGCTACACCAAGATCAGCAAGTGTGGGATTATGATGCCACCACCAGGCTCCATCCACATAGGGAG
+
ffffffffffffffffffffffffffffffffffffffffffffffffffffffffffffffffffffffffffffffffffffffffffffffffffffffffffffffffffffffffffffffffffffffffffffffffffffff
@cB01~tB01_GU182339.1_73828_73647_1_0_0_0_0:0:0_0:0:0_27/1
AAGGACATCAGTGTATCGAAGTGATATCTGCACTCATACGATTGGTGCAGCACTGTTCACAGTAGCCAAGATGTGGAGTCAACTTACCTGCCCGTCAGTGGGTGAATGGATAGAGAGAATGTAGTACACACACACAGTGGAGAGTACTCA
+
ffffffffffffffffffffffffffffffffffffffffffffffffffffffffffffffffffffffffffffffffffffffffffffffffffffffffffffffffffffffffffffffffffffffffffffffffffffff
@cB01~tB01_GU182339.1_108785_108908_0_1_0_0_0:0:0_0:0:0_28/1
AGACAGCCCAGGCTGCTCTGGGACGTTCCTCCTGATCTCAGGACGTTGCTGTCTTAGTCCATTTTTGTTGCTCTAAAGGAACACTTGAGCCTGGGCAACTTCTAAAGAAAAGAGATTGGTTTGTCTCACCGTTCTGCAGGCTGTACTGGA
+
ffffffffffffffffffffffffffffffffffffffffffffffffffffffffffffffffffffffffffffffffffffffffffffffffffffffffffffffffffffffffffffffffffffffffffffffffffffff
@cB01~tB01_GU182339.1_108931_108797_1_0_0_0_0:0:0_2:0:0_29/1
TTGGAAGCTCCATCACTCCCCCTCCCCCTTGCTCCCTCTCTTGCCGTGTGATCTCTGTGGTCTCTGCACAGACAGACCCTCCTTCCCTTCTGCCAGAGTGGGAGCAGCCTGAGGCCATCACGAGAAATAGATGCTGGTGCCATGCTTCCA
+
ffffffffffffffffffffffffffffffffffffffffffffffffffffffffffffffffffffffffffffffffffffffffffffffffffffffffffffffffffffffffffffffffffffffffffffffffffffff
@cB01~tB01_GU182339.1_179689_179535_1_0_0_0_1:0:0_0:0:0_2a/1
CTCTGCCTCCCATGTAGCTAGGAATACAGGTGCATGCCAGCATGCCCAGCCAATTTTTCTTGTCTGTTTAGTAAAGATGAATTTCCCTCATGTTGGCCAGGCTGATCTCGAGCCTCTGATCTTAAATGATCCACCTTCCTTGGCCTCTCA
+
ffffffffffffffffffffffffffffffffffffffffffffffffffffffffffffffffffffffffffffffffffffffffffffffffffffffffffffffffffffffffffffffffffffffffffffffffffffff
@cB01~tB01_GU182339.1_17278_17236_1_0_0_0_1:0:0_1:0:0_2b/1
TCTATTGAGATGATCATATAGTTTTTGTTTTTAATTATGTTTATGAGGTGAATCACATTCGTTGACTTTATAGGTTGAACCAACCTTGCATCCCAAAAATAAAGCTTACTTGATCATGTGAATTAACTTTTGATGCACTGACAGATTCAA
+
ffffffffffffffffffffffffffffffffffffffffffffffffffffffffffffffffffffffffffffffffffffffffffffffffffffffffffffffffffffffffffffffffffffffffffffffffffffff
@cB01~tB01_GU182339.1_55598_55457_1_0_0_0_0:0:0_0:0:0_2c/1
TTTTTCCTGGGCTAAAATCAAGGCATCTGCAGGGCTTTGTTCCCTCTGGAGACTCTGGAGAATCAGTTCCTTGACTTTTCCAGCCTCTATAGGCCACCTGCATTCATGGCTCTTGGCCTTCCTCCACCTTCAAAGCTGGTGAAGACTTCC
+
ffffffffffffffffffffffffffffffffffffffffffffffffffffffffffffffffffffffffffffffffffffffffffffffffffffffffffffffffffffffffffffffffffffffffffffffffffffff
@cB01~tB01_GU182339.1_126855_127006_0_1_0_0_0:0:0_0:0:0_2d/1
AGACAACAGCCCTGTCTCAAAACCGGGTTGCCAGCTCCCATGTACCAGCAGCTGGAATCTGAAGGCATGAGTCTGCATCTTAGGGCATCGCTCTTCCTCACACCACAAATCTGAATGTGCCTCTCACTTGCTTACAAATGTCTAAGGTCC
+
ffffffffffffffffffffffffffffffffffffffffffffffffffffffffffffffffffffffffffffffffffffffffffffffffffffffffffffffffffffffffffffffffffffffffffffffffffffff
@cB01~tB01_GU182339.1_167050_167163_0_1_0_0_2:0:0_0:0:0_2e/1
TTACAGGCGTGCGCCACCACGCCTCGCTAATTTTTGTATGTTTAGTAGAGAGGGAGTTTCTCCATGATGGTCAGGCTGGTCTCCCGACCTCAGGTGATCCGCCCACCTCCGCTTCCTGAAGTGCCGGAATTACAGGCGTGAGCCACCGGC
+
ffffffffffffffffffffffffffffffffffffffffffffffffffffffffffffffffffffffffffffffffffffffffffffffffffffffffffffffffffffffffffffffffffffffffffffffffffffff
@cB01~tB01_GU182339.1_68408_68484_0_1_0_0_0:0:0_0:0:0_2f/1
CCAATCACCCACGAATAGTGAAGGATGACCGTATATGACTTTTATTTCTCAAATTTAAATATAAATCATAAAAAATGTACAACTAGATAAAAACTAAGAAGTGTTTTTATAGTGTGAGTTAGATTTATTTTTTCCTAGGTGTAACCAATT
+
ffffffffffffffffffffffffffffffffffffffffffffffffffffffffffffffffffffffffffffffffffffffffffffffffffffffffffffffffffffffffffffffffffffffffffffffffffffff
@cB01~tB01_GU182339.1_10759_10617_1_0_0_0_0:0:0_0:0:0_30/1
AATATATAATACATTATATATTATAAGATATATAATAGTATATATAAATATATAGTACATAATATATAATAAGATATATAATAGTGTGTGTATACATATAAATATATAATAAGATATGTAATAGTGTGTGCATATATAAATATATAATAT
+
ffffffffffffffffffffffffffffffffffffffffffffffffffffffffffffffffffffffffffffffffffffffffffffffffffffffffffffffffffffffffffffffffffffffffffffffffffffff
@cB01~tB01_GU182339.1_63610_63867_0_1_0_0_0:0:0_0:0:0_31/1
CATGCCAAAGTAATGGGACTACAGGCGTGAGCCACTGTGCCCAGCCAGAATTCAAAATCAATAATAGATAATGCTGAGTGTATGATTTCAGGTGACAAAGAAGGTCTCACTATTCAGATATTTGTGACATTAATGAAAAACACGGATTGA
+
ffffffffffffffffffffffffffffffffffffffffffffffffffffffffffffffffffffffffffffffffffffffffffffffffffffffffffffffffffffffffffffffffffffffffffffffffffffff
@cB01~tB01_GU182339.1_2799_2631_1_0_0_0_0:0:0_0:0:0_32/1
TGCACCCCAGTGAGCCAGTGTCCAGGGGCCTTACCTTCCTCGTTAGAAGGCACAGGTCAAATGAGCTTCCAGAGCTGCAGAGCAAAGTCACATTCTCTCCATCATTACTTACTGCAGGGCACAGTTGAGCTGAGAAGGAAGGTCTCTTGT
+
ffffffffffffffffffffffffffffffffffffffffffffffffffffffffffffffffffffffffffffffffffffffffffffffffffffffffffffffffffffffffffffffffffffffffffffffffffffff
@cB01~tB01_GU182339.1_20623_20521_1_0_0_0_0:0:0_0:0:0_33/1
AACTTCTATTGAGGAATACTTTTTATTACAAACATTTACCTATTCTATGTATACAACTGACTAGAAGCATATTTTGCACTGGGCATTATCATGACAAGGTAATGTCATTCTTTCAATATTTACATCTTGTGGATTAGTATTTGAAGTGCA
+
ffffffffffffffffffffffffffffffffffffffffffffffffffffffffffffffffffffffffffffffffffffffffffffffffffffffffffffffffffffffffffffffffffffffffffffffffffffff
@cB01~tB01_GU182339.1_73142_73353_0_1_0_0_0:0:0_0:0:0_34/1
GACCCTCAACCTTACCCATTTCCCAGAAGCCCATACTGGCCTCTCACCCACACAGAGATGTCATCACCAGCAACCCCTACACCCTTTTCTTTCCGTTTGAAAAAACATTTATTGAGGTTAAATGTAACTATATAATTTGCCACCTTTACC
+
ffffffffffffffffffffffffffffffffffffffffffffffffffffffffffffffffffffffffffffffffffffffffffffffffffffffffffffffffffffffffffffffffffffffffffffffffffffff
@cB01~tB01_GU182339.1_63178_63363_0_1_0_0_0:0:0_1:0:0_35/1
GTGGGACAGCATTCTCCTGCCTTCCACAAACAGTGAACAAGATGCATTTGGCCTCTGCCCTTGGGACACTGATATTGCAGATGGTTAAATGGGAGGGCAGAAAATGAATGCACAAGTGGATCTATAAATGAATGATCCATTGGGAAGCAT
+
ffffffffffffffffffffffffffffffffffffffffffffffffffffffffffffffffffffffffffffffffffffffffffffffffffffffffffffffffffffffffffffffffffffffffffffffffffffff
@cB01~tB01_GU182339.1_67268_67347_0_1_0_0_0:0:0_0:0:0_36/1
ATGAGCACCACAGTCAGGCCTTGAGGGCGTCTTCTAGGGAGACAACAGCCCTGTCTCAAAACCGGGTTGCCAGCTCCCATGTACCAGCAGCTGGAATCTGAAGGCATGAGTCTGCATCTTAGGGCATCGCTCTTCCTCACACCACAAATC
+
ffffffffffffffffffffffffffffffffffffffffffffffffffffffffffffffffffffffffffffffffffffffffffffffffffffffffffffffffffffffffffffffffffffffffffffffffffffff
@cB01~tB01_GU182339.1_17405_17310_1_0_0_0_0:0:0_0:0:0_37/1
ATCAATATGATGTTGGCTGTGGGTTTGTCATAGATGGCTCTTAATATTTTGAGGTATGTTCCTTTGATGCCTATTGACAGTTTTTATCATGAAGGGATGTTGGATTTTACAGAAAGCTTTTTTTGCATCTATTGAGATGATCATATAGTT
+
ffffffffffffffffffffffffffffffffffffffffffffffffffffffffffffffffffffffffffffffffffffffffffffffffffffffffffffffffffffffffffffffffffffffffffffffffffffff
@cB01~tB01_GU182339.1_76305_76191_1_0_0_0_2:0:0_0:0:0_38/1
CTGAGGCAGGAGAATCGCCTGAACCCGGGAGGCGGAGGTTGTGGTGATCTGAGGTCATGCCACTGCACTCCAGCCCGGGGACAGAGAATGACTTCGCCGCAAATAAATAAATACATAAATAGATAAATAGATAAATAAATAGGTAAGTAG
+
ffffffffffffffffffffffffffffffffffffffffffffffffffffffffffffffffffffffffffffffffffffffffffffffffffffffffffffffffffffffffffffffffffffffffffffffffffffff
@cB01~tB01_GU182339.1_17002_17088_0_1_0_0_0:0:0_0:0:0_39/1
AATTTAATCAGTAATAAAAACCCTACTAACTAAAAATAGCCCAGGACCAGACGGATTCACAGCCAAAATCCAACAGCCATACAAAGAAGAACTGATACCGATCTTACTGAAACTTTTGGAAAAAATCAAGGAGTGGGGGCTTCTTCCTAA
+
ffffffffffffffffffffffffffffffffffffffffffffffffffffffffffffffffffffffffffffffffffffffffffffffffffffffffffffffffffffffffffffffffffffffffffffffffffffff
@cB01~tB01_GU182339.1_85314_85557_0_1_0_0_0:0:0_0:0:0_3a/1
TCCCAGTGACCCTCTGGACATCGTGATCACAGGTGAGAGTGTCCAGACATTCTTCTCATTGTCATTCGGACACAGAGTGAATGATCCAGGACTTGGAGGCCCAGGTGGTTGTAAGGAAGATGAGCTTGGTATTCTTATGGAGAGAGACTG
+
ffffffffffffffffffffffffffffffffffffffffffffffffffffffffffffffffffffffffffffffffffffffffffffffffffffffffffffffffffffffffffffffffffffffffffffffffffffff
@cB01~tB01_GU182339.1_67922_68157_0_1_0_0_0:0:0_0:0:0_3b/1
CTGAGACTCCAATTTCCATCCAAAGATGTAGCACATAGGAGGTTCCAAGGATCACGAATCATATGAACAAGTGATACTCTTACTCTCTGCAGACCTGGAAAGCTGGCAGAGTCATTCCACAATGAAACATTTGTAGAATCATAGGCCTTG
+
ffffffffffffffffffffffffffffffffffffffffffffffffffffffffffffffffffffffffffffffffffffffffffffffffffffffffffffffffffffffffffffffffffffffffffffffffffffff
@cB01~tB01_GU182339.1_126074_126197_0_1_0_0_0:0:0_1:0:0_3c/1
GGAAGCAGGATGGGAGCACTCAGGTGTGTGTTCCTCACAAACAGGATGGTCCCTGGCCCAAGGCAGCAGCCACAGAGGCAGGACTTTCTAGAGAGGGCACCAGACTCCCTGTCCCTGCCTTCAACTCACAGACCGTTGCCTGATTCTGAA
+
ffffffffffffffffffffffffffffffffffffffffffffffffffffffffffffffffffffffffffffffffffffffffffffffffffffffffffffffffffffffffffffffffffffffffffffffffffffff
@cB01~tB01_GU182339.1_166826_166688_1_0_0_0_0:0:0_0:0:0_3d/1
ACACCCTTGCACTCCAGCCTGGGCGACTATGAGTGAAACTCCATCTCAACATAAATAAATAAATAAAATAAAGTAAAGTAAAATGGCTTTTATCTGCAAGACAGGCAAAACAAATGCTGGCAAGATGGTAGAGAAAGGAGAACCCTGGTA
+
ffffffffffffffffffffffffffffffffffffffffffffffffffffffffffffffffffffffffffffffffffffffffffffffffffffffffffffffffffffffffffffffffffffffffffffffffffffff
@cB01~tB01_GU182339.1_25953_25798_1_0_0_0_0:0:0_0:0:0_3e/1
CTCCCTTTCTCATCCCATTCATGGGACCTGAAATAAGTGAGGCTTCCCCTCCATGGTGTCTATCTCTCTCCTTCCTCTCTGTGTCTCCGTGTTCTTTTGTGCCCATAACCCCTGTTGCAGGTCCCTCCATCTGTCTCCCTCCCTCTTCCC
+
ffffffffffffffffffffffffffffffffffffffffffffffffffffffffffffffffffffffffffffffffffffffffffffffffffffffffffffffffffffffffffffffffffffffffffffffffffffff
@cB01~tB01_GU182339.1_5199_5313_0_1_0_0_0:0:0_0:0:0_3f/1
AGTGCTCTATCGGATTCCCTGCCTACTCCATGTTGCATGTAATGTTCCACCTCAGGGATGTTTCTCTCCTTTCTGTCTCCTTCCTCTTCTCCTTTTCCTTTTTTCTTTCTAATTTTTATTTTTTTGAGACAGAGCCTTGCTCTGTTACCC
+
ffffffffffffffffffffffffffffffffffffffffffffffffffffffffffffffffffffffffffffffffffffffffffffffffffffffffffffffffffffffffffffffffffffffffffffffffffffff
@cB01~tB01_GU182339.1_67401_67254_1_0_0_0_0:0:0_2:0:0_40/1
AAGCCAGTTAGGTTGGAGAGGTGGGCAGGGGTCAAGTGAAATGGAGAACTGTGGGCTAAGCAAAGGAGTGTGTTTTTTCTCCAGCAGGCAGTGGGGACCTTAGACATTTGTAAGCAAGTGAGAGGCACATTCAGATTTGTGGTGTGAGGA
+
ffffffffffffffffffffffffffffffffffffffffffffffffffffffffffffffffffffffffffffffffffffffffffffffffffffffffffffffffffffffffffffffffffffffffffffffffffffff
@cB01~tB01_GU182339.1_103527_103650_0_1_0_0_0:0:0_0:0:0_41/1
TACCATCTATCCACGGAGGGGGAGGCCCATGAACGTAGGTTCTCTGCAGGGCCCAAGGTCAACGGAACATTCCAGGCTGACTTTCCTCTGGGCCCTGCCACCCACGGAGGAACCTACAGATGCTTCGGCTCTTTCCGTGACTCTCCCTAC
+
ffffffffffffffffffffffffffffffffffffffffffffffffffffffffffffffffffffffffffffffffffffffffffffffffffffffffffffffffffffffffffffffffffffffffffffffffffffff
@cB01~tB01_GU182339.1_206638_206439_1_0_0_0_0:0:0_0:0:0_42/1
TGGACTTCCTCCACCTTCAAAGCTGATGGAGACTCCCATTATGCTGCTGTAATCCCCACTCCCCTCTTCCTCCTCCTTTCCTGTGGACCCCTGTGACTACACTGAGCCCATCAGGACAGTCCAGGTTGTCTCCCCATCTCAAGGTCAACT
+
ffffffffffffffffffffffffffffffffffffffffffffffffffffffffffffffffffffffffffffffffffffffffffffffffffffffffffffffffffffffffffffffffffffffffffffffffffffff
@cB01~tB01_GU182339.1_63944_64137_0_1_0_0_0:0:0_0:0:0_43/1
AACAAGGAGTGTGTGTTTGACACTCACAGCCATTGGATTCACCTCGGGGTAGCCAGGAATCCCTACATGATTAATATGACTGACATGAAAATAAGGGAGGCTCAGTTGCATAACTGGAATCTAGGAGACCGTGGAAAAGGCAATTGCCGC
+
ffffffffffffffffffffffffffffffffffffffffffffffffffffffffffffffffffffffffffffffffffffffffffffffffffffffffffffffffffffffffffffffffffffffffffffffffffffff
@cB01~tB01_GU182339.1_73215_73323_0_1_0_0_0:0:0_0:0:0_44/1
CCCCTACACCCTTTTCTTTCCGTTTGAAAAAACATTTATTGAGGTTAAATGTAACTATATAATTTGCCACCTTTACCATTTTTAAAAGTAAAATCTAGTGGTCATAAATTCCTTTATATGCAGGGTGCAGTGGCTCACAGTTATAATCTC
+
ffffffffffffffffffffffffffffffffffffffffffffffffffffffffffffffffffffffffffffffffffffffffffffffffffffffffffffffffffffffffffffffffffffffffffffffffffffff
@cB01~tB01_GU182339.1_44849_44679_1_0_0_0_0:0:0_0:0:0_45/1
GAACTCACAATCAGGAAAGGACAGTCTTTTCAATAAACAGTGCAGGGAAACCTGGACATCGACATGCAGAGGAATGAAACTGCACCTCTACCTGTCACCATACACAAAAATCAAATGAAAATGGATTAAAGATGTGAGTCTAAGGCCTGA
+
ffffffffffffffffffffffffffffffffffffffffffffffffffffffffffffffffffffffffffffffffffffffffffffffffffffffffffffffffffffffffffffffffffffffffffffffffffffff
@cB01~tB01_GU182339.1_216431_216361_1_0_0_0_1:0:0_0:0:0_46/1
CGAGCAGCTTTTCTGAGCCTCGAGGGACTGGCTCACATTGAAATGCAGGCTTCTGTTGTCACTCACTGCTTATCTGTTAGTAATGAACCTGCCTATGTAACGTATTCTCTGTGTGTTCTGTCTCCCTGGAGTGACGGTGAGTGATAGGAA
+
ffffffffffffffffffffffffffffffffffffffffffffffffffffffffffffffffffffffffffffffffffffffffffffffffffffffffffffffffffffffffffffffffffffffffffffffffffffff
@cB01~tB01_GU182339.1_41151_41247_0_1_0_0_0:0:0_0:0:0_47/1
AGAGTAACCGTCCCAGGATATCATGGCCCCAGAACACCAACCCCTGTATGCTGTGTGAACTTGTGGTCTCCAGACTGGATTCTGAGGCTCACATTCCAAATAACCCCACATATGAAAGGATCACTGAGAGGCACAGAGAGAAATCAGGAA
+
ffffffffffffffffffffffffffffffffffffffffffffffffffffffffffffffffffffffffffffffffffffffffffffffffffffffffffffffffffffffffffffffffffffffffffffffffffffff
@cB01~tB01_GU182339.1_228662_228564_1_0_0_0_1:0:0_0:0:0_48/1
TTTTAGTAGAGACGAGGTTTCACTCTGTTGGCAAGCCTGGTCTTGAACTCCTGGCTTTAGGTGATCCACCCGCCTCGGCCTCCCAAAGTGCTGGAATTGCAGGTGTGAGCCACCATGCCCAGCCCATTTAATGGACTTTGACAAAGGTGC
+
ffffffffffffffffffffffffffffffffffffffffffffffffffffffffffffffffffffffffffffffffffffffffffffffffffffffffffffffffffffffffffffffffffffffffffffffffffffff
@rand_0_0_0_0_1_1_0:0:0_0:0:0_49/1
AGATGGGCGACCACTAGTACCATGATAGTCCGCGTTGCGACCGCCACACTGGACCCAGCAATAACAGTTTGGATAGCTTCGTACAGGCAGTCTTCATCAGTTAGGGGCGACACACTGGACGAAGTAGTCTGTTAGGCCATGACCGGAGGT
+
ffffffffffffffffffffffffffffffffffffffffffffffffffffffffffffffffffffffffffffffffffffffffffffffffffffffffffffffffffffffffffffffffffffffffffffffffffffff
@cB01~tB01_GU182339.1_68426_68217_1_0_0_0_0:0:0_0:0:0_4a/1
AATAAATAATATTAAACCAATTGGTTACACCTAGGAAAAAATAAATCTAACTCACACTATAAAAACACTTCTTAGTTTTTATCTAGTTGTACATTTTTTATGATTTATATTTAAATTTGAGAAATAAAAGTCATATACGGTCATCCTTCA
+
ffffffffffffffffffffffffffffffffffffffffffffffffffffffffffffffffffffffffffffffffffffffffffffffffffffffffffffffffffffffffffffffffffffffffffffffffffffff
@cB01~tB01_GU182339.1_73096_73296_0_1_0_0_1:0:0_0:0:0_4b/1
AGAGGAGGGAGACTCGGCTCAGTTTGGGGAGATCAGAGGCTCCTCAGACCCTCAACCTTACCCATTTCCCAGAAGCCCATACTGGCCTCTCGCCCACACAGAGATGTCATCACCAGCAACCCCTACACCCTTTTCTTTCCGTTTGAAAAA
+
ffffffffffffffffffffffffffffffffffffffffffffffffffffffffffffffffffffffffffffffffffffffffffffffffffffffffffffffffffffffffffffffffffffffffffffffffffffff
@cB01~tB01_GU182339.1_233805_233809_0_1_0_0_0:0:0_0:0:0_4c/1
TATCTCATTGTGGTTTTGATTTGCATTTCTCTGATGGCCAGTCATGGTGAGCATTTTTTCATGTGTTTTTTGGCTGCATAAATGTCTTCTTTTGAGAAGTGTCTGTTCATGTCCTTTGCCCACTTTTTGATAGGATTGTTTGTTTTTTTC
+
ffffffffffffffffffffffffffffffffffffffffffffffffffffffffffffffffffffffffffffffffffffffffffffffffffffffffffffffffffffffffffffffffffffffffffffffffffffff
@cB01~tB01_GU182339.1_190101_190194_0_1_0_0_0:0:0_0:0:0_4d/1
TGACTACATTCTAATCCCTGGAGTCTGTGACTATTTATGTTATAGGGGAAGGGACTGAAGGGGAAGATGGAGCTCAGGTTGTTGATGAGTTGACCTTGAGATGGGAGAAGGCCTGGACTGTCCCCCTGGGCTCAGTGTAGTCACAAGGGT
+
ffffffffffffffffffffffffffffffffffffffffffffffffffffffffffffffffffffffffffffffffffffffffffffffffffffffffffffffffffffffffffffffffffffffffffffffffffffff
@cB01~tB01_GU182339.1_126243_126386_0_1_0_0_0:0:0_0:0:0_4e/1
GCAGCCACTCACATCCAGGAGAAGGTTCCATGACAGGCAGAAAGTGGGAGACAGAATCAATGGGATGGGAACTCAGAGCTATTCATGGGATGGGTCCTTGAGCTCAGAGAGATAGAATGTCTGAGTCTGCTGTTGGCAACTGAGGGACCT
+
ffffffffffffffffffffffffffffffffffffffffffffffffffffffffffffffffffffffffffffffffffffffffffffffffffffffffffffffffffffffffffffffffffffffffffffffffffffff
@cB01~tB01_GU182339.1_210822_210589_1_0_0_0_0:0:0_0:0:0_4f/1
CCATCAGTGGGTAAATGGATAGAGAGAATGTAGTACATACGCATAGTGGAGACTACTCATCCATAGAAAGAATAACATCCTGTCATTTGCAGCCACATGGATGGAACTGGAGGTCATTACAAAGATTCCCATTTCTCACCCATATACAGG
+
ffffffffffffffffffffffffffffffffffffffffffffffffffffffffffffffffffffffffffffffffffffffffffffffffffffffffffffffffffffffffffffffffffffffffffffffffffffff
@cB01~tB01_GU182339.1_84124_83996_1_0_0_0_0:0:0_0:0:0_50/1
CCTTGTGTCCTTTCTTAACTTTTCCTCGAGCTGGGTTCCGGTGTTGGTTTCCTGTTGCTGCTGTAGAAAATTATCAGCAGCATGGCAGCAGGAGAGAGCACACTGACCCCTTCCATTTTTGGAGGCAGAAGTCGGGCCCTGTTTTTCCTG
+
ffffffffffffffffffffffffffffffffffffffffffffffffffffffffffffffffffffffffffffffffffffffffffffffffffffffffffffffffffffffffffffffffffffffffffffffffffffff
@cB01~tB01_GU182339.1_127613_127511_1_0_0_0_0:0:0_0:0:0_51/1
TCTGTGGATACTTTCTCTCAATATTTTTGATTTATACTTGGTTCAATAAACACCTGTAAACCCCGCAGATATGGAGGAGTGACCGTATATTTATATTATGAAAGATGATGTGTTGATATGTGTCCCCATGGAGATGAGACTAACAAGGCC
+
ffffffffffffffffffffffffffffffffffffffffffffffffffffffffffffffffffffffffffffffffffffffffffffffffffffffffffffffffffffffffffffffffffffffffffffffffffffff
@cB01~tB01_GU182339.1_85135_85326_0_1_0_0_1:0:0_0:0:0_52/1
ATGTTTGAGCACTTCCTTCTGCACAGAGAGGGGACGTTTAACGACACTTTGCGCCTCATTGGAGAGCACATTGATGGGGTCTCCAAGGCCAACTTCTCCATCGGTCGCATGAGGCAAGACCTGGCAGGGACCTACAGATGCTACGGTTCG
+
ffffffffffffffffffffffffffffffffffffffffffffffffffffffffffffffffffffffffffffffffffffffffffffffffffffffffffffffffffffffffffffffffffffffffffffffffffffff
@cB01~tB01_GU182339.1_204653_204792_0_1_0_0_0:0:0_0:0:0_53/1
GGCCTGGAGGTGGAGATATGGGCCTGGAGTGGAGTCATGGGCCTGGAGGTGGAGTTACGGGCCTGCAGTAGAGATATGGGCCTGAAGTGGAGACATGGGCCTGGAGTGGAGATATGGGCCAGGAGTGGAGATATGGGCCTAGAGGTCGAT
+
ffffffffffffffffffffffffffffffffffffffffffffffffffffffffffffffffffffffffffffffffffffffffffffffffffffffffffffffffffffffffffffffffffffffffffffffffffffff
@cB01~tB01_GU182339.1_185996_185791_1_0_0_0_0:0:0_0:0:0_54/1
AGCCTCTTACATGAAATGGCACAGCATTTGCATATAACCCATGCACATCCTCCTGTGTACATGAAATCATCTCTAGATTACTTATAATTCCTGATATGGCCTACACACTGCTTCATTTGTGTCCCTTCAACATAGTTTTGCTTTTTGAAA
+
ffffffffffffffffffffffffffffffffffffffffffffffffffffffffffffffffffffffffffffffffffffffffffffffffffffffffffffffffffffffffffffffffffffffffffffffffffffff
@cB01~tB01_GU182339.1_54871_54971_0_1_0_0_0:0:0_0:0:0_55/1
GCCATAGAAACGTGGAAAGCGAGGAGAATCTTCTGAGCACAGGGAGGGAGGGGCAGTTCCACATCCTCCTCTCTAAGGCGGCGCCTCCTTCTCCCCAAGGTGGTCAGGACAAGCCCTTGCTGTCTGCCTGGCCCAGCCTTGTGGTGCCTC
+
ffffffffffffffffffffffffffffffffffffffffffffffffffffffffffffffffffffffffffffffffffffffffffffffffffffffffffffffffffffffffffffffffffffffffffffffffffffff
@cB01~tB01_GU182339.1_90275_90501_0_1_0_0_1:0:0_0:0:0_56/1
CCTCATTTCCTCACCTCTCTCCTGTCTCATATTCTAGGAAACCCTTAAAATAGTTGGCCTTCACCCACTGAACCAAGCTCCAAAACCGGTGAGTACAGAACCCTCTTATATCCGCTTTTGGAAACCTGGGGAGGTGGAAACCTTGGATTC
+
ffffffffffffffffffffffffffffffffffffffffffffffffffffffffffffffffffffffffffffffffffffffffffffffffffffffffffffffffffffffffffffffffffffffffffffffffffffff
@cB01~tB01_GU182339.1_67974_68054_0_1_0_0_0:0:0_0:0:0_57/1
CACGAATCATATGAACAAGTGATACTCTTACTCTCTGCAGACCTGGAAAGCTGGCAGAGTCATTCCACAATGAAACATTTGTAGAATCATAGGCCTTGTTAGTCTCATCTCCATGGGGACACATATCAACACATCATCTTTCATAATATA
+
ffffffffffffffffffffffffffffffffffffffffffffffffffffffffffffffffffffffffffffffffffffffffffffffffffffffffffffffffffffffffffffffffffffffffffffffffffffff
@cB01~tB01_GU182339.1_66903_67053_0_1_0_0_0:0:0_0:0:0_58/1
AGTGCCCTCCGAGCTGTTTTGTTGACTTCCGTCTCCTACAGATGCTGCGGTAATGGACCAAGAGTCTGCAGGGAACAGAACAGCGAATAGCGAGGTAGGTACTCCTCGGCCCGGGCTCGTGGCTACTGTTATTCCCAAAGAGTCCTGGAA
+
ffffffffffffffffffffffffffffffffffffffffffffffffffffffffffffffffffffffffffffffffffffffffffffffffffffffffffffffffffffffffffffffffffffffffffffffffffffff
@cB01~tB01_GU182339.1_14911_14656_1_0_0_0_0:0:0_0:0:0_59/1
AATCTCACTTCTCAGAGTGGTTGTGGGGCTTGATGTGGCTGGGGTATGGGATGGCTTAAACATAATTTATTTCCAGACCAGGTTAAGGCATGAAGGGGTTGGGACTTGTTAGAATCCTGTTGTCGGACTCCACAGTAAGGGTAGACATTT
+
ffffffffffffffffffffffffffffffffffffffffffffffffffffffffffffffffffffffffffffffffffffffffffffffffffffffffffffffffffffffffffffffffffffffffffffffffffffff
@cB01~tB01_GU182339.1_121459_121308_1_0_0_0_0:0:0_0:0:0_5a/1
CTAGAACATGAGACAGGAGAGAGGTGAGGAAATGAGGGTTTCTGTCCTCCACTCAGTGGAAATCTTTGAGGATGGTTCATGGCCAACACTCTGTTATCTAATATTGGGCCCTGGGAGTCCTGGGATCCTTTTTTCCATAATTTTTTTATG
+
ffffffffffffffffffffffffffffffffffffffffffffffffffffffffffffffffffffffffffffffffffffffffffffffffffffffffffffffffffffffffffffffffffffffffffffffffffffff
@cB01~tB01_GU182339.1_175903_176064_0_1_0_0_0:0:0_0:0:0_5b/1
GACGTGTTGTGAGTTGGTCATAGTGAAGGACGCGAGGTGCCAATTCTAGTGAGAACAATTTCCAGGAAGCCGTGTTCCGCTCTTGAGCAAGCACCCACTGGGCCTCATGCAAGGTAGAAAGAGCCTGCGTACGTCACCCTCCCGTGATGT
+
ffffffffffffffffffffffffffffffffffffffffffffffffffffffffffffffffffffffffffffffffffffffffffffffffffffffffffffffffffffffffffffffffffffffffffffffffffffff
@cB01~tB01_GU182339.1_215237_215080_1_0_0_0_0:0:0_1:0:0_5c/1
CCACCGTTCACAGACTTGTATATTACGCTATAATAGGTCTCTTCATTTCCACCACCCCTCATATATCTGTCACTCCTTTGCCAGGTATTGATTTATGTGTAGGATGAATAAATCTCAGAAAGAAATTAATTAAGCGAGGATTAAACAAGT
+
ffffffffffffffffffffffffffffffffffffffffffffffffffffffffffffffffffffffffffffffffffffffffffffffffffffffffffffffffffffffffffffffffffffffffffffffffffffff
@cB01~tB01_GU182339.1_11117_11231_0_1_0_0_1:0:0_0:0:0_5d/1
TTATATATTATATATTTATATACACTCACACTATATCTTATAATACATATTATGCATACACATATGCATAATACATATTATCTATACACATATGCATAATACATATTATGTATACACATATGCATAACACATATTATGTATACACACATA
+
ffffffffffffffffffffffffffffffffffffffffffffffffffffffffffffffffffffffffffffffffffffffffffffffffffffffffffffffffffffffffffffffffffffffffffffffffffffff
@cB01~tB01_GU182339.1_141696_141897_0_1_0_0_0:0:0_0:0:0_5e/1
GAATGTTAAAAAGCTTTTGTCAGTCCTAAATATTGACAAATAAAATTTAATTAAAGTCTTAGAAGAAAACACAAAGGAAAACTTCACAACATCGGATTTGGCAGTGATTCTTTAGATGTGACAACAACGGCACAGGCTACTACAGAAAAA
+
ffffffffffffffffffffffffffffffffffffffffffffffffffffffffffffffffffffffffffffffffffffffffffffffffffffffffffffffffffffffffffffffffffffffffffffffffffffff
@cB01~tB01_GU182339.1_203025_202886_1_0_0_0_0:0:0_0:0:0_5f/1
AGGTGGCATAGAATGTCTTCTCAATAAATAATATTAAACCAAAGGGTTACACATAGGAAATAATAAATCTAAACTTATTCTCACACTATAAAAACACTTCTTAGTTTTTATCTAGTTATTGTACATTTTTTATGATTTATATTTAAATTT
+
ffffffffffffffffffffffffffffffffffffffffffffffffffffffffffffffffffffffffffffffffffffffffffffffffffffffffffffffffffffffffffffffffffffffffffffffffffffff
@cB01~tB01_GU182339.1_43902_44124_0_1_0_0_0:0:0_0:0:0_60/1
GGCTGCTCTCAAACTCATGACCTCAACTGAGATGCCCGCCTCAGTCTCCCAAAGTGCTGGGATTACAGGCCTGATCCACCACACCCAACCTCTTTTTAGTTCTTTAAAGGACTTCCATACTTTTCTCCGTAATCGCTGTACTAATTTACA
+
ffffffffffffffffffffffffffffffffffffffffffffffffffffffffffffffffffffffffffffffffffffffffffffffffffffffffffffffffffffffffffffffffffffffffffffffffffffff
@cB01~tB01_GU182339.1_84897_84716_1_0_0_0_0:0:0_0:0:0_61/1
CCTAGGAAGAGAGTTTGTGAATTTAGAAGGTGTCTCTCTTTATCATCCCATCCATGGCACCTGGATTGAGTGAGGCTTCCCCTCCCTGGTGTCTGTCTCTCTCCTTCCTCTCTGTGTCTTCATGTTCTTTTCTGTGCCCATAACTCCTGG
+
ffffffffffffffffffffffffffffffffffffffffffffffffffffffffffffffffffffffffffffffffffffffffffffffffffffffffffffffffffffffffffffffffffffffffffffffffffffff
@cB01~tB01_GU182339.1_179636_179761_0_1_0_0_0:0:0_0:0:0_62/1
TAAATTCCTTTATATGCAGGGTGCAGTGGCTCACAGTTATAATCTCGGTGCTTTGAGAGGCCAAGGAAGGTGGATCATTTAAGATCAGAGGCTCGAGATCAGCCTGGCCAACATGAGGGAAATTCATCTTTACTAAACAGACAAGAAAAA
+
ffffffffffffffffffffffffffffffffffffffffffffffffffffffffffffffffffffffffffffffffffffffffffffffffffffffffffffffffffffffffffffffffffffffffffffffffffffff
@cB01~tB01_GU182339.1_22790_22982_0_1_0_0_0:0:0_0:0:0_63/1
CATCTCCTGTATGAGAGATTGGATCTGAGACGTGTTTTGAGTTGGTTATAGTGAAGGATGCAAGGTGTCAATTCTAGTTGGAACAATTTCCAGGAAGCCATGTTCTGCTCTTGACCAAACAGCCACTGGGCCTCATGCAAGGTAGAAATA
+
ffffffffffffffffffffffffffffffffffffffffffffffffffffffffffffffffffffffffffffffffffffffffffffffffffffffffffffffffffffffffffffffffffffffffffffffffffffff
@cB01~tB01_GU182339.1_116306_116398_0_1_0_0_0:0:0_0:0:0_64/1
CTTCTAAACTCACAACCTCTCTTCCTAGGAGTCCACAGAAAACCTTCCCTCCTGGCCCACCCAGGTCGCCTGGTGAAATCAGAAGAGACAGTCATCCTGCAATGTTGGTCAGATGTCATGTTTGAACACTTCCTTCTGCACAGAGAGGGG
+
ffffffffffffffffffffffffffffffffffffffffffffffffffffffffffffffffffffffffffffffffffffffffffffffffffffffffffffffffffffffffffffffffffffffffffffffffffffff
@cB01~tB01_GU182339.1_122049_122237_0_1_0_0_0:0:0_0:0:0_65/1
CTCCTGTAGGTCATGAAGCAACCCTGGCTGACTCAGCAGAGCAAGAGCCTTGCCGTAACAGAGAACAGAGCTCATGCACGCACACTTCGACTCACTGACTCATTCAGCCACGGCCCCATGCTCAGGCTGTGCAGTGCGGAACCTTTTCCT
+
ffffffffffffffffffffffffffffffffffffffffffffffffffffffffffffffffffffffffffffffffffffffffffffffffffffffffffffffffffffffffffffffffffffffffffffffffffffff
@cB01~tB01_GU182339.1_72019_72225_0_1_0_0_0:0:0_0:0:0_66/1
GAGGAAGAGGAGAGTGGGGATTAGAGCAGCGTAGTGGGAGGGAGAGTCCACCAGCCACTGCGGGCTTTGAAAGTGGAGGAAGGCCAGAAGCCACGGAATGCAGGTGGCCTTTAGGGGCTGGAGAAGTCAATGGAACTGATTCTCCCGAGT
+
ffffffffffffffffffffffffffffffffffffffffffffffffffffffffffffffffffffffffffffffffffffffffffffffffffffffffffffffffffffffffffffffffffffffffffffffffffffff
@cB01~tB01_GU182339.1_107844_107981_0_1_0_0_0:0:0_0:0:0_67/1
ATCCATTAGGCAATGAGCCTAAAACCTCTTCCGTATTTGGCTTTCTGTGAGCATGAGACCATATAGAAAATGTGAAAGCCCGCTGAATCCTCCAGCACAGATCGTGGAATAGAGAAAGTGCTCTGTTCATCACAAAAAAAACTTGCCGTC
+
ffffffffffffffffffffffffffffffffffffffffffffffffffffffffffffffffffffffffffffffffffffffffffffffffffffffffffffffffffffffffffffffffffffffffffffffffffffff
@cB01~tB01_GU182339.1_181522_181719_0_1_0_0_0:0:0_0:0:0_68/1
ACTACAACAGCGAAGGGTATCTGAGGACAGCAAAGGGCTCAGTGAAGTCTCTTCATTTCAAATTTCTGCAGCTGAGACCTCCTCCAAGCTAGACGGACGAGTACAAATCTGACATCCTTCTCAGGGATAATGTGGTGTTTTTTCTGCCTG
+
ffffffffffffffffffffffffffffffffffffffffffffffffffffffffffffffffffffffffffffffffffffffffffffffffffffffffffffffffffffffffffffffffffffffffffffffffffffff
@cB01~tB01_GU182339.1_233480_233681_0_1_0_0_0:0:0_0:0:0_69/1
CATCCAGTCTATCATTGTTGGACATTTGGGTTGGTTCCAAGTCTTTGCTATTGTGAATAGTGCCACAATAAACATACGTGTCCATGTGTCTTTATAGCAGCATGATTTATAGTCCTTTGGGTTTATACCCAGTAATGGGATGGCTGGGTC
+
ffffffffffffffffffffffffffffffffffffffffffffffffffffffffffffffffffffffffffffffffffffffffffffffffffffffffffffffffffffffffffffffffffffffffffffffffffffff
@cB01~tB01_GU182339.1_19065_18955_1_0_0_0_0:0:0_1:0:0_6a/1
GCACAGCAATGAATATACTAGTGCATGTGTCTTTTTGACATAGTTAATTACCTTCCTTTTGGTATATACCCAGTAGTGGGATTGCTTGATTGAATAGTAGTTCTATTTTAAGTTATTTGAGAAGTCTCCAAACTGCTTATCACATTGGCT
+
ffffffffffffffffffffffffffffffffffffffffffffffffffffffffffffffffffffffffffffffffffffffffffffffffffffffffffffffffffffffffffffffffffffffffffffffffffffff
@cB01~tB01_GU182339.1_13786_13943_0_1_0_0_0:0:0_0:0:0_6b/1
TTATTTAGGAAAACACACCTAAGATATCTTTGTAAAATCTGTAAAATCAATAGTACTGTTTCCCCTCTTTCATTCCTTATCTTGAAAATGCTTGTCTCTTTTTCTGCCATGGCTTTCTACCTTGCTTGATATATTACAATTTTGTAACCT
+
ffffffffffffffffffffffffffffffffffffffffffffffffffffffffffffffffffffffffffffffffffffffffffffffffffffffffffffffffffffffffffffffffffffffffffffffffffffff
@cB01~tB01_GU182339.1_89439_89594_0_1_0_0_0:0:0_0:0:0_6c/1
CTTCCTTCAGACAAACGTCCTGGAGCATTTCCCCAATATTTCTTCTACGTGTTTCATAGGTTCAGGCCTTAGACTCACATCTTTAATCCATTTTCATTTGATTTTTGTGTATGGTGACAGGTAGAGGTGCAGTTTCATTCCTCTGCATGT
+
ffffffffffffffffffffffffffffffffffffffffffffffffffffffffffffffffffffffffffffffffffffffffffffffffffffffffffffffffffffffffffffffffffffffffffffffffffffff
@rand_0_0_0_0_1_1_0:0:0_0:0:0_6d/1
GGTCCGGTCGATGGAATTATCGATTACGACCTTTGATCGGCCCGGGCCAGGATTCGTTATGGGTTTCGCAGGATCTCACTCGGTATTGGCGGTAAGCTCAAGAAGGTCGTCATCTGTTGAAGGGCTTGCGCAGCTCAACATGATACTCAA
+
ffffffffffffffffffffffffffffffffffffffffffffffffffffffffffffffffffffffffffffffffffffffffffffffffffffffffffffffffffffffffffffffffffffffffffffffffffffff
@cB01~tB01_GU182339.1_124368_124567_0_1_0_0_1:0:0_0:0:0_6e/1
TGTGAAAGCCCGCTGAATCCTCCAGCACAGATCCTGGAATAGAGAAAGTGCTCTGGTCATCACAAAAAAAACTTGCCAACTCACCCAAATCCCCCACCTCACCCCTACTTCCAATCACCTGTGGAGATTCAGATAGACCATGGGGAGGTA
+
ffffffffffffffffffffffffffffffffffffffffffffffffffffffffffffffffffffffffffffffffffffffffffffffffffffffffffffffffffffffffffffffffffffffffffffffffffffff
@cB01~tB01_GU182339.1_94237_94356_0_1_0_0_0:0:0_0:0:0_6f/1
TCTTTTGAACAACCAGCTCTCCAGGAACTAATAGAGGGGGAACTTGCTAACCCCGTCTCCTTGGGACAGCATTGTTCTGTTCATGATGGATCCACCTCCATGACCCAAACACCTCCCAAGAGGCCCAACCTCCCACACTGGGGGTGAAAT
+
ffffffffffffffffffffffffffffffffffffffffffffffffffffffffffffffffffffffffffffffffffffffffffffffffffffffffffffffffffffffffffffffffffffffffffffffffffffff
@cB01~tB01_GU182339.1_165678_165408_1_0_0_0_0:0:0_1:0:0_70/1
GATCTTAAATGATCCACCTTCCTTGGCCTCTCAAAGCGCCGAGATTACAACTGTGAACCACCACGCCCAGCATATAAAGGTATTTATGACCACTAGATTTTACTTTTAAAAATGGTAAAGGTGGTAAATTATATAGTTACATTTAACCTC
+
ffffffffffffffffffffffffffffffffffffffffffffffffffffffffffffffffffffffffffffffffffffffffffffffffffffffffffffffffffffffffffffffffffffffffffffffffffffff
@cB01~tB01_GU182339.1_62709_62951_0_1_0_0_0:0:0_2:0:0_71/1
TAATTATCTTACAGTGCTGTAGCTCAAAGTAGGAAGTGCATCTTACTGGGCTAAAATCAAGGTGACAGCAAGGCTGCCTTCCCTCTGAGGATTCCAGGCAAGAATCTGCTTCTCACTTGTCCCAGCTTCTAAAGGCTCCCAGTTCCTTGG
+
ffffffffffffffffffffffffffffffffffffffffffffffffffffffffffffffffffffffffffffffffffffffffffffffffffffffffffffffffffffffffffffffffffffffffffffffffffffff
@cB01~tB01_GU182339.1_38923_39101_0_1_0_0_0:0:0_0:0:0_72/1
CCCAGCAACCCCCTGGTGATCGTGGTCATAGGTCAGAGGGCTCCTGTCTTGGATTCTCCTTGTCCCACCTCCTGAATCCCAGAGCTTCTGGTGGGCATGTCCTTGAGGGTCCCATCACGCAGGCCCTGACTGTATTTGTGGTAAAGGGGG
+
ffffffffffffffffffffffffffffffffffffffffffffffffffffffffffffffffffffffffffffffffffffffffffffffffffffffffffffffffffffffffffffffffffffffffffffffffffffff
@cB01~tB01_GU182339.1_54550_54627_0_1_0_0_0:0:0_0:0:0_73/1
TGCAGTGTGGCTGCTGTCATTCTACCAGAAGAGGTGGGAAACCACAGCCATGGCCCTGACATTCCAAATCCTCTGATGGGGGCTCAGTTGTTTATTTTCGTTCAGGCATCCGCTGATATCCATTCACAAAGGACATGCCCTCCACCTCAT
+
ffffffffffffffffffffffffffffffffffffffffffffffffffffffffffffffffffffffffffffffffffffffffffffffffffffffffffffffffffffffffffffffffffffffffffffffffffffff
@cB01~tB01_GU182339.1_175621_175797_0_1_0_0_0:0:0_0:0:0_74/1
GATAAAGTACAATTCTAAGATTGTAAATAATTGCATAATCCTTCCCTGGGAATTTAAATCATTTTAGCTGGTTCTGCTGTAATACTAGAAATACAAGCATGAAAAATTCTAATGGTTTATTAGTCACAATGACTCCGAAAACATTAATAA
+
ffffffffffffffffffffffffffffffffffffffffffffffffffffffffffffffffffffffffffffffffffffffffffffffffffffffffffffffffffffffffffffffffffffffffffffffffffffff
@cB01~tB01_GU182339.1_161989_162190_0_1_0_0_0:0:0_0:0:0_75/1
GAGACGCTATCAGCCACTGCGGGCTTTGAAAGTGGAGGAAGACCACTAGTCACAGAATGCAGGTGGCCTCTAAGGGCTGGAGAAGTCAGGAGAACTGATTCGCTGATTCTCCAGAGGGAACGCAGCCCTGTAGACGCCTTGATTTCAGCA
+
ffffffffffffffffffffffffffffffffffffffffffffffffffffffffffffffffffffffffffffffffffffffffffffffffffffffffffffffffffffffffffffffffffffffffffffffffffffff
@cB01~tB01_GU182339.1_1102_1208_0_1_0_0_0:0:0_1:0:0_76/1
AGCCCACACATTCTGCACATGTACCCCGGAACTTAAAATAAAAATAAAAATTAAAATTAAATTATGACACCATGATCCTAGCATATCCAAAAAAGACAAAAATGCCAATATCAAATGTCGGAGAAAATAGGGCTGAATTAAAAATCCAAT
+
ffffffffffffffffffffffffffffffffffffffffffffffffffffffffffffffffffffffffffffffffffffffffffffffffffffffffffffffffffffffffffffffffffffffffffffffffffffff
@rand_0_0_0_0_1_1_0:0:0_0:0:0_77/1
GAGGCACTGACGTTTCCTTATTCATACCTAGCCCCAACAGGCGGCCAGCGCTTCGCTGCGTCCCAGTGTCATAATCAAAGCGAGAGAGTTTTGGCCAGAACGATGCCCTTCGGACGGGACGAGTGACGCAATGCAACGCGACGTTGGGTC
+
ffffffffffffffffffffffffffffffffffffffffffffffffffffffffffffffffffffffffffffffffffffffffffffffffffffffffffffffffffffffffffffffffffffffffffffffffffffff
@rand_0_0_0_0_1_1_0:0:0_0:0:0_78/1
GCGGACGTGTATAAAGCACCGGGTCCCGACCGTGATAAACATGGGTCTTTATAGCTAGGGATGGCTTCATTATTCGCCTCAGTAGTAGATGATTCAAAAGTGCTTGAGCTCTAATATAAATGGAGTTCGTACTCTATTCGCCCGGCCCCA
+
ffffffffffffffffffffffffffffffffffffffffffffffffffffffffffffffffffffffffffffffffffffffffffffffffffffffffffffffffffffffffffffffffffffffffffffffffffffff
@cB01~tB01_GU182339.1_35572_35382_1_0_0_0_0:0:0_1:0:0_79/1
CCTCCTGTATACATGAAATCATCTCTTGATTACTTATAATTCCTGACACAGCCTACACGCCACTCAATTTGTGTCGATTCAACATAGTTTTTTGCTTTTTGAAACTTCGGGGATTTTTTTTCTCAAAATATTTTTGATTTATTGCTGATT
+
ffffffffffffffffffffffffffffffffffffffffffffffffffffffffffffffffffffffffffffffffffffffffffffffffffffffffffffffffffffffffffffffffffffffffffffffffffffff
@cB01~tB01_GU182339.1_23288_23083_1_0_0_0_0:0:0_0:0:0_7a/1
CCAGGCCCATATCTCCACTCTAGGCCCATATCTCCACCTCCAGGCCCGTATCTCAATTCCAGGTCCATATCTGCACTCCAAGCCAATATCTCCACTCCAGGCCCATATCTACAGTTCCAGGCTCATATCTCTACTCCAGGCCCATATCTC
+
ffffffffffffffffffffffffffffffffffffffffffffffffffffffffffffffffffffffffffffffffffffffffffffffffffffffffffffffffffffffffffffffffffffffffffffffffffffff
@cB01~tB01_GU182339.1_222709_222558_1_0_0_0_0:0:0_0:0:0_7b/1
TCCACCTCTCACGCGGACCCTTGTGATTACACTGAGCCCAGCAGGACAGTCCAGGCTGTCTCCCCATCTCAAGGTCAACTCATCAACAACCTGAGCTCCACCTTCCCCTTCAGTCCCCTGCCCTATAACATAAATAGTCACAGGCTCCAG
+
ffffffffffffffffffffffffffffffffffffffffffffffffffffffffffffffffffffffffffffffffffffffffffffffffffffffffffffffffffffffffffffffffffffffffffffffffffffff
@cB01~tB01_GU182339.1_221181_221292_0_1_0_0_0:0:0_0:0:0_7c/1
GTCTGATGTGGAGATATGGGCCTGGAGTGGAGATAGGGGCCTGGAGTGGAGATATGGGCCTGGAGTGGAGATCTGGGCCAGGAAGTGTTGATCTGGGCCTGGAGCCTGGGTCTCTCCACAGCTGAGAGCCCTGTTCTTGGCAGCAGGTAG
+
ffffffffffffffffffffffffffffffffffffffffffffffffffffffffffffffffffffffffffffffffffffffffffffffffffffffffffffffffffffffffffffffffffffffffffffffffffffff
@cB01~tB01_GU182339.1_47807_47709_1_0_0_0_1:0:0_0:0:0_7d/1
GAGCCACCGTTCACAGACTTGTATATTATGCTATAATAGGTCCCTTCATTTCCACCACCCCTCATATATCTGTCACTCCTTTGCCAGGTATTGATTTATGTGTAGTAGGAATAAAGCTCAGAAAGAAGTTAAGCGAGGATTAGACAACTA
+
ffffffffffffffffffffffffffffffffffffffffffffffffffffffffffffffffffffffffffffffffffffffffffffffffffffffffffffffffffffffffffffffffffffffffffffffffffffff
@cB01~tB01_GU182339.1_26840_26934_0_1_0_0_0:0:0_0:0:0_7e/1
CCGTGTGGCCCCAGGCTGGTGGCACCTACAGATGCTGTGTTTATTCTTAAACCTCTGCCTTCCGTGCAGTGGAGCTGTCGTCGTCGCAGGACACCATGGCCCCAGGTGAGGGAGCAGAACACCAACCCCTGTATGTTGTGAGTTCCTGGA
+
ffffffffffffffffffffffffffffffffffffffffffffffffffffffffffffffffffffffffffffffffffffffffffffffffffffffffffffffffffffffffffffffffffffffffffffffffffffff
@cB01~tB01_GU182339.1_163338_163194_1_0_0_0_0:0:0_0:0:0_7f/1
ATCTTCCTCATGACCACCTGGGGGTTCCAAGTCCTGGATCATTCACTCTGTGTCCCAGTGACAATGAGAACAATGTCTAGACACTCTCACCTGTGACCACGATGTCCAGGGGATCACTGGGAGCTGACAACTGATAGGGGGTGTGAGTAA
+
ffffffffffffffffffffffffffffffffffffffffffffffffffffffffffffffffffffffffffffffffffffffffffffffffffffffffffffffffffffffffffffffffffffffffffffffffffffff
@cB01~tB01_GU182339.1_557_373_1_0_0_0_0:0:0_1:0:0_80/1
TATTGTGAATAGTGCTGCGATGAACACATGTGTGCATGTATCTTTGCAATAGAATGATTTATATTCCTTTGGGTATACGCGCAGTAATGGGACTGCTTTTACCTGTGCCAAAATACTGAAGTAGAAATGATTATTCACTCTAAAATGGAA
+
ffffffffffffffffffffffffffffffffffffffffffffffffffffffffffffffffffffffffffffffffffffffffffffffffffffffffffffffffffffffffffffffffffffffffffffffffffffff
@cB01~tB01_GU182339.1_170094_170205_0_1_0_0_0:0:0_0:0:0_81/1
CACTAATCAGATATTTGTGACATTAATGAAAAACACGGATTGAACCCCTGAAAGATTGGCGGAAGGATTTTCCACACAGCTGTCAGCTGTGAAGGCACAAAGGTGAAAACAATCTGATGTTGAAGGAAGAGGCTCTGCCTCAAATGCTGG
+
ffffffffffffffffffffffffffffffffffffffffffffffffffffffffffffffffffffffffffffffffffffffffffffffffffffffffffffffffffffffffffffffffffffffffffffffffffffff
@cB01~tB01_GU182339.1_209098_209012_1_0_0_0_0:0:0_0:0:0_82/1
ATCTATATCTATATATCATCTATTTATCCATCAATTGTCTATCTATCCATCAATCATCTATTATCTATATCTATGTATCATCTCTCTCTCTCTATGATTTCTCTATGTCTGCCTCTGTATCTCTATGTATTATCTATCTATCTGTCTTCA
+
ffffffffffffffffffffffffffffffffffffffffffffffffffffffffffffffffffffffffffffffffffffffffffffffffffffffffffffffffffffffffffffffffffffffffffffffffffffff
@cB01~tB01_GU182339.1_181043_181148_0_1_0_0_0:0:0_0:0:0_83/1
CTGCTCCATTGCTCTAAGGGCCTTTATGCCAATGTCATGCTGTTGTGCTTACTACAGCTTTGTAACATATTTTTAAGTCAGGGAGTGTGAGGCCTCCAGCACCTGTTTTGTCTTTATACCTCGAAATCTCAGGACACTGGGCATCATTTA
+
ffffffffffffffffffffffffffffffffffffffffffffffffffffffffffffffffffffffffffffffffffffffffffffffffffffffffffffffffffffffffffffffffffffffffffffffffffffff
@cB01~tB01_GU182339.1_156672_156517_1_0_0_0_0:0:0_1:0:0_84/1
GGTGTTCACATTTTTCAGGACTATTAGGGAATAAGACTGTATCCATGAGGCTGGGCTAGGAGGACCTACCTCCCTGTTCACTGTTCTGTGTCCCGCAGGCTCTTGGTTCATTACAGCAGCATCTGTAGGAGACGGAAGCAATCGAAACAG
+
ffffffffffffffffffffffffffffffffffffffffffffffffffffffffffffffffffffffffffffffffffffffffffffffffffffffffffffffffffffffffffffffffffffffffffffffffffffff
@cB01~tB01_GU182339.1_194567_194429_1_0_0_0_0:0:0_0:0:0_85/1
CTTTGACTCCAGCTTGGGCTAAGGAGGGAAACTCTTTCTCAAAAAAGAAAAAAAAAAAAAAGAGAACTTTCATAGTATCCAGCAATTTCACTACTGGGTTTATATCCAAAGGAAAGTAAATCAATATATCGAAGTGATATCTGCACTCGT
+
ffffffffffffffffffffffffffffffffffffffffffffffffffffffffffffffffffffffffffffffffffffffffffffffffffffffffffffffffffffffffffffffffffffffffffffffffffffff
@cB01~tB01_GU182339.1_121723_121876_0_1_0_0_0:0:0_0:0:0_86/1
GGCGTTGACTCAGCATCTCACAGCTCTGACATTGTACACCTGTCTTCCACCATCTCCGAACTCCAGATACTCCTACAGCGAAAGGGATCTGGGCCCAACACAGGGCTCAGTGAAATCTCTTCATCTCTCATTTTATGGAGCTGAGACCTC
+
ffffffffffffffffffffffffffffffffffffffffffffffffffffffffffffffffffffffffffffffffffffffffffffffffffffffffffffffffffffffffffffffffffffffffffffffffffffff
@cB01~tB01_GU182339.1_67256_67004_1_0_0_0_0:0:0_1:0:0_87/1
GAGGAAGAGCGATGCCCTAAGATGCAGACTCATGCCTTCAGATTCCAGCTGCTGGTACATGGGAGCTGGCAACCCGGTTTTGAGACAGGGCTGTTGTCTCCCTAGAAGACGCCCTCAAGGCCTGACTGTGGTGCTCATGGGCAGGAGACA
+
ffffffffffffffffffffffffffffffffffffffffffffffffffffffffffffffffffffffffffffffffffffffffffffffffffffffffffffffffffffffffffffffffffffffffffffffffffffff
@cB01~tB01_GU182339.1_217735_217564_1_0_0_0_0:0:0_1:0:0_88/1
CATAGGTGCCTGAGGTCCCTCAGTTGCCAACAGCAGACTCAGACATTCTATCTCTCTGAGTTCAAGGACCCATCCCATGAATAGCTCTGAGGTCCCATCCCATTGATTCTATCTCCCACTTTCTGCCTGTCATGGAACCTTCTCCTGGAT
+
ffffffffffffffffffffffffffffffffffffffffffffffffffffffffffffffffffffffffffffffffffffffffffffffffffffffffffffffffffffffffffffffffffffffffffffffffffffff
@cB01~tB01_GU182339.1_225404_225305_1_0_0_0_0:0:0_1:0:0_89/1
TTCATAACTTTCTGCATATTTCTATCTATTATCTATCTATCTATTTTGTGTCTATCTACAAATTATCTGTCATCTATATCTATGTATCATTTATCTATCAATTGTCTATCTGTCTATCCATCAATCATCTATGTATTATCTGTATCTATG
+
ffffffffffffffffffffffffffffffffffffffffffffffffffffffffffffffffffffffffffffffffffffffffffffffffffffffffffffffffffffffffffffffffffffffffffffffffffffff
@cB01~tB01_GU182339.1_199754_199531_1_0_0_0_0:0:0_0:0:0_8a/1
GATACACAGCGAATGTGCTTTAGGATTTATACATCCACGGCATTCTTGAGTCAAACAACTTGCATTCTCCAAGAAAAGGAAACAAAAGTGAAATCAAGATAAAAAAAGCGAAGTAGAATTCTCTTATGTCAAATGGCCAGGAAATAGTGT
+
ffffffffffffffffffffffffffffffffffffffffffffffffffffffffffffffffffffffffffffffffffffffffffffffffffffffffffffffffffffffffffffffffffffffffffffffffffffff
@cB01~tB01_GU182339.1_195565_195436_1_0_0_0_0:0:0_0:0:0_8b/1
AAAATAGACCATTGGGATTACCTCAAACTAAGCAACTTCTGCACTGCTAAAAATAAACCAACAAAGTGAAGAGACAACCCACAGATTGGGAGCAAATATGTGCAAACTATGCATCTGAGATGGGATTAATAACTAGAAATATAAGAAGCT
+
ffffffffffffffffffffffffffffffffffffffffffffffffffffffffffffffffffffffffffffffffffffffffffffffffffffffffffffffffffffffffffffffffffffffffffffffffffffff
@cB01~tB01_GU182339.1_127672_127840_0_1_0_0_0:0:0_0:0:0_8c/1
AATATACGGTCACTCCTCCATATCTGCGGGGTTTACAGGTGTTTATTGAACCAAGTATAAATCAAAAATATTGAGAGAAAGTATCCACAGAGTTTCAAAAAGCATAACTATGTTGAATGGACACAAATGAAGCTGTGTGTAGGCTGTATC
+
ffffffffffffffffffffffffffffffffffffffffffffffffffffffffffffffffffffffffffffffffffffffffffffffffffffffffffffffffffffffffffffffffffffffffffffffffffffff
@cB01~tB01_GU182339.1_129527_129457_1_0_0_0_0:0:0_0:0:0_8d/1
TAGGTCCCTGCATGTGCTGGGGTCACAGGGCCTATGAAAACGGTGTTTCGGAATACTCTGTTGTAGAGCTCAGGGACAGGCATCCCGTCTTCTTTGGACAGACTGAATTCGTTAAACCCAAGACGAGAGCGACACTGAAGAGCCACATGT
+
ffffffffffffffffffffffffffffffffffffffffffffffffffffffffffffffffffffffffffffffffffffffffffffffffffffffffffffffffffffffffffffffffffffffffffffffffffffff
@cB01~tB01_GU182339.1_90359_90100_1_0_0_0_0:0:0_0:0:0_8e/1
TTTCGCTGTAGGAGTATCTGGAGTTCGGAGATGGTGGAAGACAGGGGTACAATGTCAGAGCTGTGAGATGCTGAGTCAACGCCTGAATCCAAGGTTTCCACCTCCCCAGGTTTCCAAAAGCGGATATAAGAGGGTTCTGTACTCACCGGT
+
ffffffffffffffffffffffffffffffffffffffffffffffffffffffffffffffffffffffffffffffffffffffffffffffffffffffffffffffffffffffffffffffffffffffffffffffffffffff
@cB01~tB01_GU182339.1_174725_174938_0_1_0_0_0:0:0_0:0:0_8f/1
TATTTGCAAATGCTGTGCCATTTCATATAAGAGGCTTGAGCATCTACAGATTTTGGTATCTGAGTGGAGATCTCAAAACCAATCACCCACGAATAGTGAAGGATGACCGTATATGACTTTTATTTCTCAAATTTAAATATAAATCATAAA
+
ffffffffffffffffffffffffffffffffffffffffffffffffffffffffffffffffffffffffffffffffffffffffffffffffffffffffffffffffffffffffffffffffffffffffffffffffffffff
@cB01~tB01_GU182339.1_25435_25643_0_1_0_0_0:0:0_0:0:0_90/1
GTCATTGTATTCTCTCCTGCCCCATGTTTGTGACAATTTTCTCCAGCAGCAACAGGAAACCAACACAGGAACCCAGGTGAAGCACAAGTTAAGAAACCAAACAAGGAGAAGGTTGGCTACACTGATTTTAGCATGGGTGGGATACTGATG
+
ffffffffffffffffffffffffffffffffffffffffffffffffffffffffffffffffffffffffffffffffffffffffffffffffffffffffffffffffffffffffffffffffffffffffffffffffffffff
@cB01~tB01_GU182339.1_136584_136800_0_1_0_0_0:0:0_0:0:0_91/1
ACAACATTTTAACTAGTTATTCTGGTTTAAATTTAATATTGACTTTATCTACATATCACAATTGATTACTGTGTACAGACTTTCTTTTCTATTAGTATAAATTTATGAGGTACACTTGTAATTTTGTGACATGAGTATGTTGCAGAGTAG
+
ffffffffffffffffffffffffffffffffffffffffffffffffffffffffffffffffffffffffffffffffffffffffffffffffffffffffffffffffffffffffffffffffffffffffffffffffffffff
@cB01~tB01_GU182339.1_206001_205847_1_0_0_0_1:0:0_0:0:0_92/1
CTGGAGGCACCACAGGGCTTGGCCAGGCAGACAGCAAGGGCTTGTCCTGACCACCGTGGGGAGAAGGAGGCACCGCCTTAGAGAGGAGGATGTGGAGCCGCCCCTCCCTCCCTGTGCTCTGAAGATTCTCCTCGCTTTCCAAGTATCTAT
+
ffffffffffffffffffffffffffffffffffffffffffffffffffffffffffffffffffffffffffffffffffffffffffffffffffffffffffffffffffffffffffffffffffffffffffffffffffffff
@cB01~tB01_GU182339.1_111427_111259_1_0_0_0_0:0:0_2:0:0_93/1
TTTTATGATTTATATTTAAATTTGAGAAATAAAAGTCATATACGGTCATCCTTCACTATTCCTGGGTGATTGGTTTCGAGATCTCCACTCAGATACCAAAATCTGTAGATGCTCAAGCCTCTTAAATGAAATGGCACAGAGTTTGCAAAT
+
ffffffffffffffffffffffffffffffffffffffffffffffffffffffffffffffffffffffffffffffffffffffffffffffffffffffffffffffffffffffffffffffffffffffffffffffffffffff
@cB01~tB01_GU182339.1_174931_175102_0_1_0_0_0:0:0_0:0:0_94/1
TTTTTACTAGGTGTAACCCATTGGTTTAATATTATTTATTGAGAAGACATTCTATGCCACCTTAAACCACACAGCAGCCTTTGTCAACTCTAAAGGGATTGTGTGTACATGGATGTATTTTAGACACTGTTTCTGCTAAGGGGCTCTCTG
+
ffffffffffffffffffffffffffffffffffffffffffffffffffffffffffffffffffffffffffffffffffffffffffffffffffffffffffffffffffffffffffffffffffffffffffffffffffffff
@cB01~tB01_GU182339.1_193249_193407_0_1_0_0_0:0:0_0:0:0_95/1
CTTGTCCTGCAGCTCCTGGAGCTCCTATGACATGTACCATCTATCCACGGAGGGGGAGGCCCATGAACGTAGGTTCTCTGCAGGGCCCAAGGTCAACGGAACATTCCAGGCCGACTTTCCTCTGGGCCCTGCCACCCAAGGAGGAACCTA
+
ffffffffffffffffffffffffffffffffffffffffffffffffffffffffffffffffffffffffffffffffffffffffffffffffffffffffffffffffffffffffffffffffffffffffffffffffffffff
@cB01~tB01_GU182339.1_21750_21636_1_0_0_0_0:0:0_0:0:0_96/1
GGTTTTGGGTGCAAGTTGGTGTTGAGCTTAACCAGGAAGTGCCAAAATATTTCCATCATGACCAAATGTGGCCTGGAAAGTTTTTTGGGGTCAATTTTCCTGTTTCTTCTAAGGAACAAAATTGATGTCACTGATTTTTCTGTCCTGTTT
+
ffffffffffffffffffffffffffffffffffffffffffffffffffffffffffffffffffffffffffffffffffffffffffffffffffffffffffffffffffffffffffffffffffffffffffffffffffffff
@cB01~tB01_GU182339.1_40088_39948_1_0_0_0_0:0:0_0:0:0_97/1
CCTGGTGCAGGTCCTTCCATCTGTCTCCCTCCCTCTTCTCTGTCCCTCTGTCTCTAGTAGCCTCTGATTCCCTTCCCACTGGGCTTAGCCTCATCTCTTGGGGTGTTGTATCTATTTCACACTAACGTCTTTCCTGCTGTTTATGTGGGG
+
ffffffffffffffffffffffffffffffffffffffffffffffffffffffffffffffffffffffffffffffffffffffffffffffffffffffffffffffffffffffffffffffffffffffffffffffffffffff
@cB01~tB01_GU182339.1_374_543_0_1_0_0_0:0:0_0:0:0_98/1
ACATTTTTTGAAATGCTATGATTAGTGGCATTTACCAATTTCCTTGACGTAAATTCTTTTTTCATGGCCATAATCAAGATGCCAACGAGACATCCCTGAATGCAGGGTTGGGAAGCGTTGGACAGACTTGTCTTCACTCATAAGCACCAG
+
ffffffffffffffffffffffffffffffffffffffffffffffffffffffffffffffffffffffffffffffffffffffffffffffffffffffffffffffffffffffffffffffffffffffffffffffffffffff
@rand_0_0_0_0_1_1_0:0:0_0:0:0_99/1
AGAGACAGGGCCAGTTACCTGTGCGTTCTGAGTTGATATAGGACGCAGAAGACGAACCCAGATTTAAATTCACCCCTCTCTACTTATGGGTTCGGCCAGGGACTTCGCAGTAATACAATTAGTCCTTAAGGTCGGGTGTGCGCACCTGGG
+
ffffffffffffffffffffffffffffffffffffffffffffffffffffffffffffffffffffffffffffffffffffffffffffffffffffffffffffffffffffffffffffffffffffffffffffffffffffff
@cB01~tB01_GU182339.1_130782_130638_1_0_0_0_0:0:0_0:0:0_9a/1
TCTTTCCTGCTTCTATGTGGGGGTGGAAGAGGAACCAGGATAGGCTGCACGTCCAGGCTCTTAGCAGACTGGTTCAATCTCTTTTGGACGAATTGGAATCCTTGGCAGAAGGTATGAACTGATCAGTAAGGCAGGCACCAGTGTCCACAC
+
ffffffffffffffffffffffffffffffffffffffffffffffffffffffffffffffffffffffffffffffffffffffffffffffffffffffffffffffffffffffffffffffffffffffffffffffffffffff
@cB01~tB01_GU182339.1_185700_185879_0_1_0_0_0:0:0_0:0:0_9b/1
GGACTCCAATTTCCATCCAAAGATGCAGCACATAGGAGGTTCCAAGGATCATGAATCACATGAACAAGTGATATTCTTACTCTCTGCAGACCTGGAAAGCTGGCAGAGTCATTCCACGATGAAACATTTGTAGAGTCATAGGCCTTGTTA
+
ffffffffffffffffffffffffffffffffffffffffffffffffffffffffffffffffffffffffffffffffffffffffffffffffffffffffffffffffffffffffffffffffffffffffffffffffffffff
@cB01~tB01_GU182339.1_31890_32104_0_1_0_0_0:0:0_0:0:0_9c/1
AAAAATACAAAAATTAGCCTGGTGCATTGGCACCTGCCTGTAATCCCAGCGACTGGGGAGGCTGAAGCAGAAGAATGGCTTCAACCCTGGAGGCAGAGGTTGAACTGAGATCGCATCACTGCACTCCAGCCTGACACAGGGGGACTCTGT
+
ffffffffffffffffffffffffffffffffffffffffffffffffffffffffffffffffffffffffffffffffffffffffffffffffffffffffffffffffffffffffffffffffffffffffffffffffffffff
@cB01~tB01_GU182339.1_221408_221501_0_1_0_0_1:0:0_0:0:0_9d/1
CCCTGGTTTGCCTGCAGTTGGATCGTCTATCATGATCTTTCTTTCCAGGGTTCTTCTTGCTGCAGGGGGCCTGGCCACTCATGGGTGAGTCCTTCCCCAAACCTTAGGGTGTCATCTCCCCACATAAGAGGATTTGTCTGAAACAGGAGG
+
ffffffffffffffffffffffffffffffffffffffffffffffffffffffffffffffffffffffffffffffffffffffffffffffffffffffffffffffffffffffffffffffffffffffffffffffffffffff
@cB01~tB01_GU182339.1_159033_158898_1_0_0_0_1:0:0_0:0:0_9e/1
TGAGCTTCAAACTCTTCTTCCTGTGTAATATGCAAAATATCTAATAGGTATTATTAAGGTTTTCAGAGCAATTGTGACTAATAAACCATTAGAATTTTTCATGATTGTATTTCTAGTATTACAGCAGAACCAGTTCAAATGATTTAAACT
+
ffffffffffffffffffffffffffffffffffffffffffffffffffffffffffffffffffffffffffffffffffffffffffffffffffffffffffffffffffffffffffffffffffffffffffffffffffffff
@cB01~tB01_GU182339.1_225340_225212_1_0_0_0_0:0:0_0:0:0_9f/1
ATCTGTCATCTATATCTATGTATCATTTATCTATCAATTGTCTATCTGTCTATCCATCAATCATCTATGTATTATCTGTATCTATGTATCATCTCTCTCTCTCTCTATTACCTCTCTGTCTGCCTGTCAGTCTCTATGTATCATCTATGT
+
ffffffffffffffffffffffffffffffffffffffffffffffffffffffffffffffffffffffffffffffffffffffffffffffffffffffffffffffffffffffffffffffffffffffffffffffffffffff
@cB01~tB01_GU182339.1_23239_23439_0_1_0_0_0:0:0_0:0:0_a0/1
GCCTGGAGTGGAGATATGGGCCTGGAACTGTAGATATGGGCCTGAAGTAGAGATATGGGCCTGGAGTAGAGATATGAGCCTGGAACTGTAGATATGGGCCTGGAGTGGAGATATTGGCTTGGAGTGCAGATATGGACCTGGAATTGAGAT
+
ffffffffffffffffffffffffffffffffffffffffffffffffffffffffffffffffffffffffffffffffffffffffffffffffffffffffffffffffffffffffffffffffffffffffffffffffffffff
@cB01~tB01_GU182339.1_49401_49627_0_1_0_0_0:0:0_0:0:0_a1/1
GAGATCGGTTTGCCTCACAGTTCTGCAGGCTGTACTGGAAGCATGGCACCAGAATCTATTTCTCGTGATGGCCTCAGGCTGCTCCCACTCTGGCAGAAGGGAAGGAGGGTCTGTCTGTGCAGAGACCACAGAGATCACACGGCAAGAGAG
+
ffffffffffffffffffffffffffffffffffffffffffffffffffffffffffffffffffffffffffffffffffffffffffffffffffffffffffffffffffffffffffffffffffffffffffffffffffffff
@cB01~tB01_GU182339.1_123956_124058_0_1_0_0_2:0:0_0:0:0_a2/1
AAGTCAGCAGTTCGAGACCAGCCTGGCCAACATGGTGAAACCCTGTCTCTAGGAAAAACACAAAAATTAGCCGAGCATGGTGGTGCATCCCTGTAATCCCAGCTCCTACTCTGGAGGTTGAAGCGGGAGAATGACTTCAACCCAGGAGGT
+
ffffffffffffffffffffffffffffffffffffffffffffffffffffffffffffffffffffffffffffffffffffffffffffffffffffffffffffffffffffffffffffffffffffffffffffffffffffff
@cB01~tB01_GU182339.1_76893_77063_0_1_0_0_0:0:0_0:0:0_a3/1
GGGAGACGGAGAGCACACTGGGTACACAGGAAACTAAGGAGCAACAAGGAGCGTGTGTTTGACACTCACAGCCATTGGATTCACCTCGGGGTAACCAGGAATCCCTACATGATTAATATGACTGACATGAAAATAAGGGACGCCCAAGTG
+
ffffffffffffffffffffffffffffffffffffffffffffffffffffffffffffffffffffffffffffffffffffffffffffffffffffffffffffffffffffffffffffffffffffffffffffffffffffff
@cB01~tB01_GU182339.1_170538_170301_1_0_0_0_0:0:0_1:0:0_a4/1
TCCACCACCCCTCATATATCTGTCACTCCTTTGCCAGGTATTGATTTATGTGTAGGAGGAATAAATCTCAGAAAGAAATTAATTTAGCAAGGATTAAACAACTAGGAAACTCAAACCCAGCAAGCCCTCCCTGCAAATGATTCTACCTCC
+
ffffffffffffffffffffffffffffffffffffffffffffffffffffffffffffffffffffffffffffffffffffffffffffffffffffffffffffffffffffffffffffffffffffffffffffffffffffff
@cB01~tB01_GU182339.1_110061_109928_1_0_0_0_0:0:0_0:0:0_a5/1
GGGTCTTGTTCATCAGAGTCCTGGAGAGAGGGAAATCCTGAGTGAGGGAGGGTGCTCACATTTTCCAGGACTGTTTGGGAATAACACTAGCCACGAGGCTGGGCCGAGGAGCACCTACCTAGCTATTCGCTGTTCTGTTCCCTGCAGGCT
+
ffffffffffffffffffffffffffffffffffffffffffffffffffffffffffffffffffffffffffffffffffffffffffffffffffffffffffffffffffffffffffffffffffffffffffffffffffffff
@cB01~tB01_GU182339.1_181799_181611_1_0_0_0_0:0:0_0:0:0_a6/1
TATTATGGCAACAGCAGGAAAGGGTTCCACACTGTACAGTCAGAGCACAGGGCAGTGGCTGAATAAGTGAGTGAGTGGAAGTGTCATATTCGTGGATGAACTACGTTCCTTCTTACTGCAAGGCTCTTGCTCTGCTGACTCAGCCAAGGT
+
ffffffffffffffffffffffffffffffffffffffffffffffffffffffffffffffffffffffffffffffffffffffffffffffffffffffffffffffffffffffffffffffffffffffffffffffffffffff
@cB01~tB01_GU182339.1_114704_114892_0_1_0_0_0:0:0_0:0:0_a7/1
ACAACTTCAGTCTGTAAAAGGAAGATGGGGTGCCTGTCCCTGAGCTCTACAACATAATATTCTGGAACAGCCTTTTCATGGGCCCTGTGACCCCAGCACACGCAGGGACCTATACATGTCGGGGTTCACAACCACACTACCCCAGTGGGT
+
ffffffffffffffffffffffffffffffffffffffffffffffffffffffffffffffffffffffffffffffffffffffffffffffffffffffffffffffffffffffffffffffffffffffffffffffffffffff
@cB01~tB01_GU182339.1_36985_36923_1_0_0_0_0:0:0_0:0:0_a8/1
TCCCTTCCAGGACTCACCAACACACGCCATGCTGACGACCATGAGCGACATGGTGCTGTCTGTGCAGACAGGCGGCCGCGCCCCAGCTCAGCTCAGCAGCGCACAGGATGTTATTTGGCGCCCTGCCCATGCAGTTTACATGTTGACCAC
+
ffffffffffffffffffffffffffffffffffffffffffffffffffffffffffffffffffffffffffffffffffffffffffffffffffffffffffffffffffffffffffffffffffffffffffffffffffffff
@cB01~tB01_GU182339.1_233032_233185_0_1_0_0_0:0:0_0:0:0_a9/1
CCTGGGTTACTTCTTTTTTTTTTTTTTTTTTTGTATAGTGCTTCTGATGAGCTTTTTTTTTAAATTTTTATTATTATTATACTTTAAGTTTTAGGGTACATGTGCACAATGTGCAGGTTAGTTACATATGTATACATGTGCCATGCTGGT
+
ffffffffffffffffffffffffffffffffffffffffffffffffffffffffffffffffffffffffffffffffffffffffffffffffffffffffffffffffffffffffffffffffffffffffffffffffffffff
@cB01~tB01_GU182339.1_63404_63200_1_0_0_0_0:0:0_0:0:0_aa/1
TGAAACATCCTCTCTACAAAAAATATACAAAAAGAATTAGCCGGGCACGGTGGCAGTTGCCTGTAATCCCAGCTACTCGAGAGGCGGAGGCAGGAGAATCACTTGAATCCAGGAGAAGCAGGTTGCAGTGAGCCAAGATCGTGACACTGC
+
ffffffffffffffffffffffffffffffffffffffffffffffffffffffffffffffffffffffffffffffffffffffffffffffffffffffffffffffffffffffffffffffffffffffffffffffffffffff
@cB01~tB01_GU182339.1_160223_160382_0_1_0_0_0:0:0_0:0:0_ab/1
AGATAGGAGCCTGGAGTGGAGATATGGGCCTGGAGTGGACTTATCAGCCTGGAGAGGAGATATGGGTCTGGAGTGGAGATACGGACCTGGAGTGGAGATCTGGGCCTGTTGTGTAGATCTAGGCCTGGAGGTAGAGATCTGGGCCTGGAG
+
ffffffffffffffffffffffffffffffffffffffffffffffffffffffffffffffffffffffffffffffffffffffffffffffffffffffffffffffffffffffffffffffffffffffffffffffffffffff
@rand_0_0_0_0_1_1_0:0:0_0:0:0_ac/1
GGCGTAGGAGGGACGTTCTCCGAGCGTCTGCACCGGATGAGCACGGTTCACAATGACTTGTCCGGCGTCCGCTCTGCTGGTCTATACACGTTGTGTAAGCCCGGCCATTGACAGATTGGTACCAGGGTTCGGTGTACCAGTGATTCTTCA
+
ffffffffffffffffffffffffffffffffffffffffffffffffffffffffffffffffffffffffffffffffffffffffffffffffffffffffffffffffffffffffffffffffffffffffffffffffffffff
@cB01~tB01_GU182339.1_25974_26119_0_1_0_0_0:0:0_0:0:0_ad/1
TGGAGGGACCTGCAACAGGGGTTATGGGCACAAAAGAACACGGAGACACAGAGAGGAAGGAGAGAGATAGACACCATGGAGGGGAAGCCTCACTTATTTCAGGTCCCATGAATGGGATGAGAAAGGGAGACGCCTTCTGAACTCACAACC
+
ffffffffffffffffffffffffffffffffffffffffffffffffffffffffffffffffffffffffffffffffffffffffffffffffffffffffffffffffffffffffffffffffffffffffffffffffffffff
@cB01~tB01_GU182339.1_85779_85898_0_1_0_0_0:0:0_0:0:0_ae/1
TGCCGTGTTTATTCTGACACCTCTGCCTTCCAAGTAATGGAGAGTAATCGTCCCAGGATATCATGGCCCCAGAACACCAACCCCTGTATGCTGTGTGAACTTGTAGTCTCCAGACTGGATTCTGAGGCTCACATTCCAAATAACCCCACA
+
ffffffffffffffffffffffffffffffffffffffffffffffffffffffffffffffffffffffffffffffffffffffffffffffffffffffffffffffffffffffffffffffffffffffffffffffffffffff
@cB01~tB01_GU182339.1_234299_234478_0_1_0_0_0:0:0_1:0:0_af/1
CAGCTTTCTACCTATGGCTAGCCAGTTTTCCCAGCACCATTTATTAAATAGGGAATCCTTTCCCCATTGCTTGTTTTTCTCAGGTGTGTCAAAGATCACATAGTTGTAGATATGTGGCATTATTTCTGAGGGCTCTATTCTGTTCCATTG
+
ffffffffffffffffffffffffffffffffffffffffffffffffffffffffffffffffffffffffffffffffffffffffffffffffffffffffffffffffffffffffffffffffffffffffffffffffffffff
@cB01~tB01_GU182339.1_32207_32036_1_0_0_0_0:0:0_0:0:0_b0/1
ATCTGTATCTCCATAGGTGATTGGAAGTAGAGATGAATTGGGGGATTTGGGTGAAGGGGCAAGTTTTATGCCATGAACAGAGCACGTTCTCTATTCCAGGACCTGTGCTGGTGGGTTCAGGAGGCTTTCACATTTTCCATATGATCCCAA
+
ffffffffffffffffffffffffffffffffffffffffffffffffffffffffffffffffffffffffffffffffffffffffffffffffffffffffffffffffffffffffffffffffffffffffffffffffffffff
@cB01~tB01_GU182339.1_61316_61131_1_0_0_0_0:0:0_0:0:0_b1/1
TGCTGAAATTGCAGGTGTCAGTCACCATGCCCAGCCCATCCAATGGACTTTGACAAAGGTGCCAAGAACTCACAATCAGGAAAGGACAGTCTTTTCAATAAACAGTGCAGGGAAACCTGGACATCTACATGCAGAGGAATGAAACTGCAC
+
ffffffffffffffffffffffffffffffffffffffffffffffffffffffffffffffffffffffffffffffffffffffffffffffffffffffffffffffffffffffffffffffffffffffffffffffffffffff
@cB01~tB01_GU182339.1_138251_138393_0_1_0_0_0:0:0_1:0:0_b2/1
CTGGGCTCTCTATTCTGGTCTATTGATCTCTGTTTCTGTGTCTATACCAGCACTGTGCTATTTAAGTTACTATAGCCTTAGAGCATAGTTTGAAGTCAGATAGCGTGATGCCTCCAGGTTTCTACATTCACCTAGAATTGCTTTCTCTAT
+
ffffffffffffffffffffffffffffffffffffffffffffffffffffffffffffffffffffffffffffffffffffffffffffffffffffffffffffffffffffffffffffffffffffffffffffffffffffff
@cB01~tB01_GU182339.1_236144_236020_1_0_0_0_0:0:0_0:0:0_b3/1
GGTGCTCTCTCTAGAAAGCCCTGCCTCTGTGGCTCCTCCCTTGGGCCAGGGACCATCCTGCCAGTGAGGAACACACACCCGCGTGCTCCCATCCTGCTTCCCCACATGGCCCTGAGCTCTCTGGCCTCTGCTTCGTGAGACTTACTCTTT
+
ffffffffffffffffffffffffffffffffffffffffffffffffffffffffffffffffffffffffffffffffffffffffffffffffffffffffffffffffffffffffffffffffffffffffffffffffffffff
@cB01~tB01_GU182339.1_21880_21618_1_0_0_0_1:0:0_0:0:0_b4/1
ATCATGGACATTTGTGTTGTTTCCGGATTTTCTCTTTTATAACTCGGGCCTTGATAATCGTGTTTCTGTGTGATCCCTTGCATACATATGCTGAATTAATTAGACATATTTAACTAGAAATGAAATTATTGGTTTTGGGTGCAAGTTGGT
+
ffffffffffffffffffffffffffffffffffffffffffffffffffffffffffffffffffffffffffffffffffffffffffffffffffffffffffffffffffffffffffffffffffffffffffffffffffffff
@cB01~tB01_GU182339.1_101277_101094_1_0_0_0_0:0:0_0:0:0_b5/1
TCTTCTCTGTCTCTCTGTCTCTAGTCGCCTCTGATTCCCTTCCCACTGGGCTTAGCCTCATCTCTTGGGGTGTTGTATCTATTTCACACTAATGTCTTTCCTGCTGTTTATGTGGGGGTGAAAGAGGAACCAGGATAGGCTGCACATCCA
+
ffffffffffffffffffffffffffffffffffffffffffffffffffffffffffffffffffffffffffffffffffffffffffffffffffffffffffffffffffffffffffffffffffffffffffffffffffffff
@cB01~tB01_GU182339.1_224411_224555_0_1_0_0_0:0:0_1:0:0_b6/1
GGTCTGTACCAACAGAGACAGGGAAACAGGAGACATAAGTACAGACCAGGTGTCATAACAGAGGACAGACACAGGGGCCATACGGGGAAGTAGAAAAGAGAGAAAGAGGTAAAGGAGACACTCAGACAGACAGACATGTGCCAGAGAGAA
+
ffffffffffffffffffffffffffffffffffffffffffffffffffffffffffffffffffffffffffffffffffffffffffffffffffffffffffffffffffffffffffffffffffffffffffffffffffffff
@cB01~tB01_GU182339.1_108713_108593_1_0_0_0_0:0:0_0:0:0_b7/1
CTTTAGAGCAACAAAAATGGACTAAGACAGCAACGTCCTGAGATCAGGAGGAACGTCCCAGAGCAGCCTGGGCTGTCTTCCTGTTCTTCCTGGAGGAGGACGTCATGCAGTGCTTTAGCTGAGTGCTTCCTGTGGCTCCAGGGTACAAAA
+
ffffffffffffffffffffffffffffffffffffffffffffffffffffffffffffffffffffffffffffffffffffffffffffffffffffffffffffffffffffffffffffffffffffffffffffffffffffff
@cB01~tB01_GU182339.1_152487_152647_0_1_0_0_0:0:0_0:0:0_b8/1
ATCTCATGGTGCTGTAGCTCAGAAGTATGAAATGCATCATCTCACTGGGCTAAAATCAAGGTGACAGCAAGGCTGCCTTCCCTCTGAATGTTCCAGGCAAGAATCTGCTTCCTCACTTTTCCCAGCTCCTAGAGGCTCCCACATTCCTTG
+
ffffffffffffffffffffffffffffffffffffffffffffffffffffffffffffffffffffffffffffffffffffffffffffffffffffffffffffffffffffffffffffffffffffffffffffffffffffff
@cB01~tB01_GU182339.1_110042_109888_1_0_0_0_0:0:0_0:0:0_b9/1
CCTGGAGAGAGGGAAATCCTGAGTGAGGGAGGGTGCTCACATTTTCCAGGACTGTTTGGGAATAACACTAGCCACGAGGCTGGGCCGAGGAGCACCTACCTAGCTATTCGCTGTTCTGTTCCCTGCAGGCTCTTGGTCCATTACAGCAGC
+
ffffffffffffffffffffffffffffffffffffffffffffffffffffffffffffffffffffffffffffffffffffffffffffffffffffffffffffffffffffffffffffffffffffffffffffffffffffff
@cB01~tB01_GU182339.1_160151_160004_1_0_0_0_0:0:0_0:0:0_ba/1
CTCCACTCCAGACCCATATCTCCTCTCCAGGCTGATAAGTCCACTCCAGGCCCATATCTCCACTCCAGGCTCCTATCTCAACTCCAGGCTCATATATCCACTCCAGGCTCATATCTCCACTCCAGGCCCATATTTCCACTCCAGGCTTCT
+
ffffffffffffffffffffffffffffffffffffffffffffffffffffffffffffffffffffffffffffffffffffffffffffffffffffffffffffffffffffffffffffffffffffffffffffffffffffff
@cB01~tB01_GU182339.1_120246_120363_0_1_0_0_0:0:0_0:0:0_bb/1
CCCGACTAATTTTTGTATTTTTAGTAGAGACAGCGTTTCTCTATGTGGGTCATACTGGTCTCAAACTCCCGACCTTATGAGATTCACCCACCTCAGGCTCTCAAAGTTCTAGGATGACAAACGTGAGCCACCTCACCCGGCCTAAAAGCC
+
ffffffffffffffffffffffffffffffffffffffffffffffffffffffffffffffffffffffffffffffffffffffffffffffffffffffffffffffffffffffffffffffffffffffffffffffffffffff
@cB01~tB01_GU182339.1_226685_226909_0_1_0_0_0:0:0_0:0:0_bc/1
AGGCCAAGAAAGGTGGATCATTTAAGATCAGGGACTCGAGATCAGCCTGGCCAACATGCGGGAAATTCATCTTTACTAAACAGACAAGAAAAATTAGCCAAGCATGCCGGCATGCACCTGTAGTCCTAGCTACTTGGGAGGCTGAGGCAG
+
ffffffffffffffffffffffffffffffffffffffffffffffffffffffffffffffffffffffffffffffffffffffffffffffffffffffffffffffffffffffffffffffffffffffffffffffffffffff
@cB01~tB01_GU182339.1_4419_4614_0_1_0_0_0:0:0_1:0:0_bd/1
CTGATCCTACCCCAGCCCCCAGCCCCTGTTCTCCAGGATGACACTGTGGGAATTCCATCAGGAGGGGTGTGATAGGGCTGGTCTTCCTGGCTCGATTCACAACACTGGCTGGGGACTGGGAACCCATGGGGAGCCACAGGTGGAAAGGGA
+
ffffffffffffffffffffffffffffffffffffffffffffffffffffffffffffffffffffffffffffffffffffffffffffffffffffffffffffffffffffffffffffffffffffffffffffffffffffff
@cB01~tB01_GU182339.1_35236_35355_0_1_0_0_0:0:0_0:0:0_be/1
TCCACATAACCCCATCTGTTCTCCGCTGGGTTCTCACCCCTGGACTCTGAGCTTCTGGAAGCAGGGTGGAGCCTGAATTGTCTCTGAGACTCCAGTTTCCATCCAAAGATGCAGCACATAGGAGGTTCCAAGGATGGTGAATCAGATGAA
+
ffffffffffffffffffffffffffffffffffffffffffffffffffffffffffffffffffffffffffffffffffffffffffffffffffffffffffffffffffffffffffffffffffffffffffffffffffffff
@cB01~tB01_GU182339.1_85551_85371_1_0_0_0_0:0:0_0:0:0_bf/1
GAGAACACTTTGTGGAGGTAAAACAGAAATGAAACTTGTAATCTGTGCCAGGTCTCTGAGCAAAGTCAGCATGGAGGGACACCTCTCTCTGGGACATGTCTGTCTGTCTGTCTCCTTTAACTCCTTCTGTCTTTTCTAACTCTCGGAATG
+
ffffffffffffffffffffffffffffffffffffffffffffffffffffffffffffffffffffffffffffffffffffffffffffffffffffffffffffffffffffffffffffffffffffffffffffffffffffff
@cB01~tB01_GU182339.1_1601_1507_1_0_0_0_0:0:0_0:0:0_c0/1
TTCAAAACCTCTGCATTGTTTGAGCTCCTTGTATTTTCTGGAGATTAATCTCTTGCTTGCAAATATTCTTTCCCATTCTGTAGGTGGTCTCTTCACTCTGCTGTTTGTTTCCTTGATTGTGCAGAAGGTTTGCAGTTTGCTATGATCTCA
+
ffffffffffffffffffffffffffffffffffffffffffffffffffffffffffffffffffffffffffffffffffffffffffffffffffffffffffffffffffffffffffffffffffffffffffffffffffffff
@cB01~tB01_GU182339.1_209834_209970_0_1_0_0_0:0:0_0:0:0_c1/1
GGCCCTGCCACCCATGGAGGGACCTACAGATGCTTCGGCTCTTTCCGTGACTCTCCATACGAGTGGTCAAAGTCAAGTGACCCACTGCTTGTTTCTGTCACAGGTGAGGAAAGCCCATGGCTGTCCCATGTCCTATGATCCTAGAGCCTT
+
ffffffffffffffffffffffffffffffffffffffffffffffffffffffffffffffffffffffffffffffffffffffffffffffffffffffffffffffffffffffffffffffffffffffffffffffffffffff
@cB01~tB01_GU182339.1_126423_126510_0_1_0_0_1:0:0_0:0:0_c2/1
GTAGCTGCTTATGAAATGAGGACCCAGAAGTGCCCTCCGAGCTGTTTTGTTGACTTCCGTCTTCTACAGATGCTGCGGTAATGGACCAAGAGTCTGCAGGAAACAGAACAGCGAATAGCGAGGTAGGTACTCCTCGGCCCGGGCTCGTGG
+
ffffffffffffffffffffffffffffffffffffffffffffffffffffffffffffffffffffffffffffffffffffffffffffffffffffffffffffffffffffffffffffffffffffffffffffffffffffff
@cB01~tB01_GU182339.1_84894_84742_1_0_0_0_0:0:0_0:0:0_c3/1
AGGAAGAGAGTTTGTGAATTTAGAAGGTGTCTCTCTTTATCATCCCATCCATGGCACCTGGATTGAGTGAGGCTTCCCCTCCCTGGTGTCTGTCTCTCTCCTTCCTCTCTGTGTCTTCATGTTCTTTTCTGTGCCCATAACTCCTGGTGC
+
ffffffffffffffffffffffffffffffffffffffffffffffffffffffffffffffffffffffffffffffffffffffffffffffffffffffffffffffffffffffffffffffffffffffffffffffffffffff
@cB01~tB01_GU182339.1_150243_150385_0_1_0_0_0:0:0_0:0:0_c4/1
GTGTATGTACTACATTCTCTCTATCCATTCATCCACTGATGGGCAGGTAGGTTGACTCCACATCTTGGCTACTGTGAACAGTGCTGGAACAGTCATGGGAGTGCAGATGTCACTTCAATACACTGAAGTCCTTTTCTTTGCATTTACACC
+
ffffffffffffffffffffffffffffffffffffffffffffffffffffffffffffffffffffffffffffffffffffffffffffffffffffffffffffffffffffffffffffffffffffffffffffffffffffff
@cB01~tB01_GU182339.1_54602_54378_1_0_0_0_0:0:0_1:0:0_c5/1
TACTAGATTTTGATACTGTAAGATTACTCACATAAAACAACACAGGGTAGACATGAGGTGGAGGGCATGTCCTTTGTGAATGGATATCAGCGGATGCCTGAACGAAAATAAACAACTGAGCCCCCATCAGAGGATTTGGAATGTCAGGGC
+
ffffffffffffffffffffffffffffffffffffffffffffffffffffffffffffffffffffffffffffffffffffffffffffffffffffffffffffffffffffffffffffffffffffffffffffffffffffff
@cB01~tB01_GU182339.1_239016_238954_1_0_0_0_1:0:0_0:0:0_c6/1
ACTTTCCTGGTAAATTTCAAGTATAGAGTACAGTATTGTCAACCATAGTGGCAAAGCTGTACACGAGATCTTCAGACCCATTCCTCCTGAATACCTGATAGTTTGTATCCTTTGATCAACATCTCCCAATTCCCTCCCCCACACTGTCCC
+
ffffffffffffffffffffffffffffffffffffffffffffffffffffffffffffffffffffffffffffffffffffffffffffffffffffffffffffffffffffffffffffffffffffffffffffffffffffff
@cB01~tB01_GU182339.1_137371_137459_0_1_0_0_0:0:0_0:0:0_c7/1
CGCCATCTCCACGCGCTGCAACCTCCACCAACCAGGTTCAAATGATTCTCCTGCCTCAACCTCCTGAGTAGCTGGGATTACAGAACCACACCACCATGCCCAGCTAATCTTTTGTATATTTAGTAGAGATGGGGTTTCACTATGTTGGTC
+
ffffffffffffffffffffffffffffffffffffffffffffffffffffffffffffffffffffffffffffffffffffffffffffffffffffffffffffffffffffffffffffffffffffffffffffffffffffff
@cB01~tB01_GU182339.1_162519_162286_1_0_0_0_1:0:0_1:0:0_c8/1
GGGGATTGGGAGCCTCTCCTGCCATGTCTGTGCCTTCTCCATGGCCCCAGCTTCCATAGGGTGGCCCCTGGTGCTGGTTCCAGGAGCATCAACGCCTTCCTATGTGGATGGAGCCTGGTGGTAACATCAGCATCCTGCCCTTGCTGATCT
+
ffffffffffffffffffffffffffffffffffffffffffffffffffffffffffffffffffffffffffffffffffffffffffffffffffffffffffffffffffffffffffffffffffffffffffffffffffffff
@cB01~tB01_GU182339.1_18712_18599_1_0_0_0_0:0:0_0:0:0_c9/1
GCCATGTGTACATCTTCTTTTGAGAAGTGTCTGTTCATGTCATACTTAATTGAGGTTTTTTGGTTTTCTGCTTGTTGATTTGTTTACATTCCTTATAGATTCTGGATATTAGAACTTTGTCAGATGCATAGTTTGCAAATATTTTCTCCC
+
ffffffffffffffffffffffffffffffffffffffffffffffffffffffffffffffffffffffffffffffffffffffffffffffffffffffffffffffffffffffffffffffffffffffffffffffffffffff
@cB01~tB01_GU182339.1_177399_177151_1_0_0_0_0:0:0_1:0:0_ca/1
CAACAAAAGTGTCAGCTGAGAACTTTGAGCAAGTGCTGAGTAAGGGACTCCTACTAGATTTTAATACTGCAAGATTACTCACATAAAACAACACAAATAGACATGGGGTCGAGGGCATGTTCTTTGTGAATGGAATATCAGCCAATGTGT
+
ffffffffffffffffffffffffffffffffffffffffffffffffffffffffffffffffffffffffffffffffffffffffffffffffffffffffffffffffffffffffffffffffffffffffffffffffffffff
@cB01~tB01_GU182339.1_231062_230982_1_0_0_0_1:0:0_0:0:0_cb/1
TCCTTGTTGCTCCTTAGTTTCCTGTGTACCCAGTGTGCTCTCCGTCTCTCTACAGTGGTCTTGTCATTCTCCCCACGTCATTCCCAGCATTTGAGGCAGAGCCTCTTCCTTCAACATCAGATTATTTTCACCTTTGTGCCTTCACGGCTG
+
ffffffffffffffffffffffffffffffffffffffffffffffffffffffffffffffffffffffffffffffffffffffffffffffffffffffffffffffffffffffffffffffffffffffffffffffffffffff
@cB01~tB01_GU182339.1_162327_162353_0_1_0_0_0:0:0_0:0:0_cc/1
TGGTGGGCGCGAGTAATCCAACGACTGGGGAGGCTGAGGCAAGAGAATCACTTGAACTGGGGAGGCAGAGGTTTCAGTGAGCCAAGACAACACCACTACACTCCAGCCTGGGTGAAAAAGTGACTGTCTCAAAAATAAATTAATTAATCA
+
ffffffffffffffffffffffffffffffffffffffffffffffffffffffffffffffffffffffffffffffffffffffffffffffffffffffffffffffffffffffffffffffffffffffffffffffffffffff
@cB01~tB01_GU182339.1_7230_7373_0_1_0_0_1:0:0_0:0:0_cd/1
AAACGCTTCTCCATGGCTGAGTCTGGGCCAGAAAGCCCAAGCACTTGCAGGTGAGTCTCTGCTAACCTCCCATGCCTGACCTCACACTCAGCACCTGGACTCTCATCTCAGGGGCTTCTGAACTGAGGGTGAGAAAATCAAGAGGGTCTG
+
ffffffffffffffffffffffffffffffffffffffffffffffffffffffffffffffffffffffffffffffffffffffffffffffffffffffffffffffffffffffffffffffffffffffffffffffffffffff
@cB01~tB01_GU182339.1_121519_121663_0_1_0_0_1:0:0_0:0:0_ce/1
AGTGTTGGCCATGAACCATCCTCAAAGATTTCCACTGAGTGGAGGACAGAAACCCTCATTTCCTCACCTCTCTCCTGTCTCATGTTCTAGGAAACTCTTCAAATAGTTGGCCTTCACCCACTGAACCAAGCTCCGAAACCGGTGAGTACA
+
ffffffffffffffffffffffffffffffffffffffffffffffffffffffffffffffffffffffffffffffffffffffffffffffffffffffffffffffffffffffffffffffffffffffffffffffffffffff
@cB01~tB01_GU182339.1_84554_84769_0_1_0_0_0:0:0_0:0:0_cf/1
CAGGAGCCAGGCTATGGAAGCTGGTACAGGCATGGCAAGAGTGGCTCCCAGTCCCCACCAGGAAAAGGGTGTGTGGACACTGGTGCCTGCCTTACTGTTCAGTTCATACCTCCTGCCAAGGATTCCAATTCGTCCAAAAGAGATTGAACC
+
ffffffffffffffffffffffffffffffffffffffffffffffffffffffffffffffffffffffffffffffffffffffffffffffffffffffffffffffffffffffffffffffffffffffffffffffffffffff
@cB01~tB01_GU182339.1_214563_214699_0_1_0_0_0:0:0_0:0:0_d0/1
TGTAGAGAGGATGTTTCACCACGTTGGCCAAGCTTGTCTGAAACTCCCAACCTCAAGTGATCCGACCGTCTCAGCATGCCAAAGTAATGGGACTACAGGCGTGAGCCACTGTGCCCAGCCAGAATTCAAAATCAATAATAGATAATGCTG
+
ffffffffffffffffffffffffffffffffffffffffffffffffffffffffffffffffffffffffffffffffffffffffffffffffffffffffffffffffffffffffffffffffffffffffffffffffffffff
@cB01~tB01_GU182339.1_132594_132393_1_0_0_0_0:0:0_0:0:0_d1/1
TTCTGAGTTTCTCACTTTGTGTCCTGTTCATAACTTTCTGCATATTTCTATCTATTATCTATTGATATATCTATTTATCTATTTGGTGCCTATCTACAAATTCTCTACCTGTCATCTATATCTATATATAATCTATTTATCTATCAATTG
+
ffffffffffffffffffffffffffffffffffffffffffffffffffffffffffffffffffffffffffffffffffffffffffffffffffffffffffffffffffffffffffffffffffffffffffffffffffffff
@cB01~tB01_GU182339.1_203751_203580_1_0_0_0_0:0:0_0:0:0_d2/1
GTATTTCTAGTATTACAGCAGAACCAGTTAAAATGATTTAAATTCCCAGGGAAGGATTATGCAATTATTTACAATCTTTGAATTGTACGTTATCAGCAAAAACCACACATTTAAACTCTGGATTTTTGTAGATTTATCTAAAATTTGTCT
+
ffffffffffffffffffffffffffffffffffffffffffffffffffffffffffffffffffffffffffffffffffffffffffffffffffffffffffffffffffffffffffffffffffffffffffffffffffffff
@cB01~tB01_GU182339.1_41330_41439_0_1_0_0_0:0:0_0:0:0_d3/1
AGAATGGGCCAGAGGAAGGAGATTGAGAGACTCACTGACACATAAAGAGAGAGAAAAGAGGGCAGAGGAGTGGTGAGAATGATGGAAGGGAGCAGAGAAAAGCACTAAAATTAGAGTCCTGAGGGAGAGGCACAAGGACATAGAAAGATG
+
ffffffffffffffffffffffffffffffffffffffffffffffffffffffffffffffffffffffffffffffffffffffffffffffffffffffffffffffffffffffffffffffffffffffffffffffffffffff
@cB01~tB01_GU182339.1_10239_10098_1_0_0_0_0:0:0_0:0:0_d4/1
GGTATATATAAATATATAATACATAATATATATTATAAGATATAATAATGTGTGGGTATATATAAATATATAATACATAATATATAAGATATATAATAGTGTATATATAAATATATAATACATAATATATATTATAAGATATATAATAGT
+
ffffffffffffffffffffffffffffffffffffffffffffffffffffffffffffffffffffffffffffffffffffffffffffffffffffffffffffffffffffffffffffffffffffffffffffffffffffff
@cB01~tB01_GU182339.1_7879_8034_0_1_0_0_1:0:0_0:0:0_d5/1
GCCCACAGAAAACCCGCTCTCTCAGCCCTGCCGAGCCCTGTGGTGACCTCAGGAGAGAACGTGACCATCCAGTGTAGCTCAAGGGTGGGATTTCACAGGTTCATTTTGATTGAGGAAGGAGAAAACAAGCTCTCCTGGATGCTGGACTCA
+
ffffffffffffffffffffffffffffffffffffffffffffffffffffffffffffffffffffffffffffffffffffffffffffffffffffffffffffffffffffffffffffffffffffffffffffffffffffff
@cB01~tB01_GU182339.1_171607_171796_0_1_0_0_0:0:0_0:0:0_d6/1
AAGAGAATTCTACTTCGCATTTTTGATCTTGATTTCACTTTTGTTTCCTTTTCTTGGAGAATGCAAGTTGTTTAACTCAAGAATGCCGTGGATGTAGAAATCCTAAAGCACATTCGCTGTGTATCAATCCCAGTCCAGTCTTCCCAGAGA
+
ffffffffffffffffffffffffffffffffffffffffffffffffffffffffffffffffffffffffffffffffffffffffffffffffffffffffffffffffffffffffffffffffffffffffffffffffffffff
@cB01~tB01_GU182339.1_206494_206608_0_1_0_0_0:0:0_0:0:0_d7/1
GGGGATTGAATACAGGGAAATGGGTGCTGTGGTGGGAAGAATAATTGTCCCCAGTGATGACTACATTCTAATCCCTGGAGTCTGTGACTATTTATGATATAGGGGAAGGGACTGAAGGAGAAGATGGAGCTCAGGTTGTTGATGAGTTGA
+
ffffffffffffffffffffffffffffffffffffffffffffffffffffffffffffffffffffffffffffffffffffffffffffffffffffffffffffffffffffffffffffffffffffffffffffffffffffff
@rand_0_0_0_0_1_1_0:0:0_0:0:0_d8/1
AAAGCGCCCCCCAGTTAGTAAAAATTCAGTCGAAACTACGTATCAAGATTGGACTGTCACCTCGCCGCGTGGAAGGTCTAATAATCCTTACCACGCTAACATAAGGGCACCTACTGCAAGGCGCATGTTTACAATAGATAGGACGGGGTA
+
ffffffffffffffffffffffffffffffffffffffffffffffffffffffffffffffffffffffffffffffffffffffffffffffffffffffffffffffffffffffffffffffffffffffffffffffffffffff
@cB01~tB01_GU182339.1_35720_35930_0_1_0_0_0:0:0_0:0:0_d9/1
GGATGTGCATGGGTTCTATGCAATTGCTATGCTATTTTTTTTTTTGAGACAGTCTCACTCTCTCACCCAGGCTGGAGTGCAGTGGCGTGATCTCAACTCACTGCAACCTCCGCCTTCCAGGTTCAAGCGATTCTCTTCCCTCAGCCTCCT
+
ffffffffffffffffffffffffffffffffffffffffffffffffffffffffffffffffffffffffffffffffffffffffffffffffffffffffffffffffffffffffffffffffffffffffffffffffffffff
@cB01~tB01_GU182339.1_159837_159984_0_1_0_0_0:0:0_0:0:0_da/1
GAGATGTGGGCCTAGAGGTGGAGTGATGGGCCTAGAAGTGGAGCGATGGGCCTGGAGTGGAGATATGGGCCTGGAGGTGGAGTTATGGGCCTGCAGTAGAGATATGGGCCTGAAGTGGAGATATGGGCCTGGAGTGGAGATATGGGCCTA
+
ffffffffffffffffffffffffffffffffffffffffffffffffffffffffffffffffffffffffffffffffffffffffffffffffffffffffffffffffffffffffffffffffffffffffffffffffffffff
@cB01~tB01_GU182339.1_126864_126949_0_1_0_0_1:0:0_0:0:0_db/1
CCCTGTCTCAAAACCGGGTTGCCAGCTCCCATGTACCAGCAGCTGGAATCTGAAGGCATGAGTCTGCATCTTAGGGCATCGCTCTTACTCACACCACAAATCTGAATGTGCCTCTCACTTGCTTACAAATGTCTAAGGTCCCCACTGCCT
+
ffffffffffffffffffffffffffffffffffffffffffffffffffffffffffffffffffffffffffffffffffffffffffffffffffffffffffffffffffffffffffffffffffffffffffffffffffffff
@cB01~tB01_GU182339.1_140405_140275_1_0_0_0_0:0:0_1:0:0_dc/1
CATATCCAGAGCCTGTCTGGTCCAGGAGAGTTCCCAACCCTGTGAGCACCAACTCCGGATATTCTGGGCAGTGACCCGAGGGACAGCCTCTTATGAATACAGGCTGTTTTCCTCCAGTGTCTGCTGTGAAACCAGGATGTACAACATGGC
+
ffffffffffffffffffffffffffffffffffffffffffffffffffffffffffffffffffffffffffffffffffffffffffffffffffffffffffffffffffffffffffffffffffffffffffffffffffffff
@cB01~tB01_GU182339.1_84057_84205_0_1_0_0_0:0:0_0:0:0_dd/1
AGTCAAGGAACTGATTCTCCTGAGTCTCCAGAGGGAACGAAGCCCTGCAGGTGCCTTGATTTTAGCCCAGGAAAAACAGGGCCCGACTTCTGCCTCCAAAAATGGAAGGGGTCAGTGTGCTCTCTCCTGCTGCCATGCTGCTGATAATTT
+
ffffffffffffffffffffffffffffffffffffffffffffffffffffffffffffffffffffffffffffffffffffffffffffffffffffffffffffffffffffffffffffffffffffffffffffffffffffff
@cB01~tB01_GU182339.1_67952_68112_0_1_0_0_0:0:0_1:0:0_de/1
GCACATAGGAGGTTCCAAGGATCACGAATCATATGAACAAGTGATACTCTTACTCTCTGCAGACCTGGAAAGCTGGCAGAGTCATTCCACAATGAAACATTTGTAGAATCATAGGCCTTGTTAGTCTCATCTCCATGGGGACACATATCA
+
ffffffffffffffffffffffffffffffffffffffffffffffffffffffffffffffffffffffffffffffffffffffffffffffffffffffffffffffffffffffffffffffffffffffffffffffffffffff
@cB01~tB01_GU182339.1_72890_73052_0_1_0_0_0:0:0_1:0:0_df/1
TAGAGCCTTAGCTGAGGAGCTTCCTGCTGATGATGGAGAGAAGCATGGACAGATGCAGAGAGAACACGCAGCATGGTGTGAGGGAGGGATCAGGGCACAGGATGGCAGACAGGGCACCTCCAAACCCTCCTGCACGGCCTGCATGGAGGC
+
ffffffffffffffffffffffffffffffffffffffffffffffffffffffffffffffffffffffffffffffffffffffffffffffffffffffffffffffffffffffffffffffffffffffffffffffffffffff
@cB01~tB01_GU182339.1_137455_137237_1_0_0_0_0:0:0_0:0:0_e0/1
GGAGTGGTGGCTCACGCTTGTAATCCCAGCACTTTGGGAAGCTGAGGCGGGTGGATCATGAGGTCAGGAGTTTGAGACCAGCCTGACCAACATAGTGAAACCCCATCTCTACTAAATATACAAAAGATTAGCTGGGCATGGTGGTGTGGT
+
ffffffffffffffffffffffffffffffffffffffffffffffffffffffffffffffffffffffffffffffffffffffffffffffffffffffffffffffffffffffffffffffffffffffffffffffffffffff
@cB01~tB01_GU182339.1_68112_68317_0_1_0_0_0:0:0_0:0:0_e1/1
TTTCATAATATAAATATACGGTCACTCCTCCATATCTGCGGGGTTTACAGGTGTTTATTGAACCAAGTATAAATCAAAAATATTGAGAGAAAGTATCCACAGAGTTTCAAAAAGCATAACTATGTTGAATGGACACAAATGAAGCTGTGT
+
ffffffffffffffffffffffffffffffffffffffffffffffffffffffffffffffffffffffffffffffffffffffffffffffffffffffffffffffffffffffffffffffffffffffffffffffffffffff
@cB01~tB01_GU182339.1_197741_197603_1_0_0_0_0:0:0_0:0:0_e2/1
CTTCCCAATGGATCATTCATTTATTGGTCCACTTGTGCATTCATTTTCTGCCCTCCCATTTAACCATCTGCAATATCAGTGTCCCAAGAGCAGAGGCCAAATGCATCTTGTTCACTGTTTGTGGAAGGTAGGAGAATGCTGTCCCACCCC
+
ffffffffffffffffffffffffffffffffffffffffffffffffffffffffffffffffffffffffffffffffffffffffffffffffffffffffffffffffffffffffffffffffffffffffffffffffffffff
@cB01~tB01_GU182339.1_45018_44900_1_0_0_0_1:0:0_0:0:0_e3/1
CAGCTAATTTTTATATCTTTAGTGGAGACGATGTTTCATCACGTCGTCCAGACTGATCTTGAACTCCTGGCCTCAGGTAATCCACCCGCCTCGGCCTCCCAAAGTGCTGAAATTGCAGGTGTCAGCCACCAAGCCCAGCCCATCCAATGG
+
ffffffffffffffffffffffffffffffffffffffffffffffffffffffffffffffffffffffffffffffffffffffffffffffffffffffffffffffffffffffffffffffffffffffffffffffffffffff
@cB01~tB01_GU182339.1_190606_190542_1_0_0_0_0:0:0_0:0:0_e4/1
AATTAATTAATTTTGGAGACAGAGTCTCACTCCTTTGCCCAGGCTGGAGTGAAGTGGTGTGGTCTAGGCTCACTGCAACCTCTGTCTCCTGGGTTCAAGTGATTCTCCTGCCCTCAGCCTCCCAAGTCGCTAGGATTACATGCACCTGCC
+
ffffffffffffffffffffffffffffffffffffffffffffffffffffffffffffffffffffffffffffffffffffffffffffffffffffffffffffffffffffffffffffffffffffffffffffffffffffff
@cB01~tB01_GU182339.1_76490_76612_0_1_0_0_0:0:0_1:0:0_e5/1
ACACCCAGCTAATTTTCTTTTATATTTTTTAGTAGAGATGGAGTTTCACCATGTTGCGCAGATTGTCTCCAACTCCCAACCTCAAGTGATCCGACCGTCTCAGCATCCCAAAATGCTGGGACTCAAGGCGTGAGCCACTGCGCCCAGCCG
+
ffffffffffffffffffffffffffffffffffffffffffffffffffffffffffffffffffffffffffffffffffffffffffffffffffffffffffffffffffffffffffffffffffffffffffffffffffffff
@cB01~tB01_GU182339.1_41221_41102_1_0_0_0_0:0:0_0:0:0_e6/1
GTGTCAGTGAGTCTCTCAATCTCCTTCCTCTGGCCCATTCTCTGTGTGTTTATGTCTTTGCTTTTTGGTGTTCCTGATTTCTCTCTGTGCCTCTCAGTGATCCTTTCATATGTGGGGTTATTTGGAATGTGAGCCTCAGAATCCAGTCTG
+
ffffffffffffffffffffffffffffffffffffffffffffffffffffffffffffffffffffffffffffffffffffffffffffffffffffffffffffffffffffffffffffffffffffffffffffffffffffff
@cB01~tB01_GU182339.1_54043_54134_0_1_0_0_0:0:0_0:0:0_e7/1
CTGCACAGCCGACAGCCCTGTTCTTGGGTGCAGGTAGGCACTGAGGGTGAGTTTAACTTCAGCCCAGGAAGGGCCTGGCTGCCAAGACTCACAGCCCAGTGGGGGCAGCAAGGGAGGGCTGGTTCGCCTGCAGATGGATCGTCCATCATG
+
ffffffffffffffffffffffffffffffffffffffffffffffffffffffffffffffffffffffffffffffffffffffffffffffffffffffffffffffffffffffffffffffffffffffffffffffffffffff
@cB01~tB01_GU182339.1_92643_92394_1_0_0_0_0:0:0_0:0:0_e8/1
GAAGTCATTCTCCTGCTTCATCCTCCAGAGTAGGAGCTGGGATTACAGGGATGCACCACCATGCTCGGCTAATTTTTGTGTTTTTCCTAGAGACAGGGTTTCACCAGGTTGGCCAGGCTGGTCTCGAACTGCTGACTTCATGTGATCCAC
+
ffffffffffffffffffffffffffffffffffffffffffffffffffffffffffffffffffffffffffffffffffffffffffffffffffffffffffffffffffffffffffffffffffffffffffffffffffffff
@cB01~tB01_GU182339.1_169810_169951_0_1_0_0_0:0:0_1:0:0_e9/1
CTGCGTCTCCTGGATCCAAGTGATTCTCCTGCCTCACCCTCTCGAGTAGCTGGGATTACAGGCAACTGCCACCATGCCCGGCTAACTCTTTTTGTATATTTTTTGTAGAGAGGATGTTTCACCATGTTGGCCAAGCTTGTCTGAAACTCC
+
ffffffffffffffffffffffffffffffffffffffffffffffffffffffffffffffffffffffffffffffffffffffffffffffffffffffffffffffffffffffffffffffffffffffffffffffffffffff
@rand_0_0_0_0_1_1_0:0:0_0:0:0_ea/1
GCTAGAAGACTAATCAGACCTCTATGGCTAAATAGGAACAGGAGAAGGGAACGGCATGCTAGGGGTGGGCTATCACCACCTCCTCTATGATGCATGAGGACCTAGTAAGCCATTCGGAGCCCTCGCGGTGTGTCCCCCCTTTTTAGGAAT
+
ffffffffffffffffffffffffffffffffffffffffffffffffffffffffffffffffffffffffffffffffffffffffffffffffffffffffffffffffffffffffffffffffffffffffffffffffffffff
@cB01~tB01_GU182339.1_91589_91490_1_0_0_0_0:0:0_0:0:0_eb/1
ATCCCAGCTACTTGAGAGGCTGACGCAGGAGAATCACTTGGATCCAGAAGGTGCAGGTTGCAGTGAGCCAAGATGGTGACACTGCACTGTAGCCTGGAAGACAGAGGGCGACTCTGTCTCAATAAACAAATGAAGAAACAAACAAATAGA
+
ffffffffffffffffffffffffffffffffffffffffffffffffffffffffffffffffffffffffffffffffffffffffffffffffffffffffffffffffffffffffffffffffffffffffffffffffffffff
@cB01~tB01_GU182339.1_204239_204358_0_1_0_0_0:0:0_0:0:0_ec/1
GGTCAACATGTAAACTGCATGGGCAGGGCGCCAAATAACATCCTGTGCGCTGCTGAGCTGAGCTGGGGCGCGGCCGCCTGTCTGCACCGGCAGCACCATGTCGCTCACGGTCGTCAGCATGGCGTGTGTTGGTGAGTCCTGGAAGGGAAT
+
ffffffffffffffffffffffffffffffffffffffffffffffffffffffffffffffffffffffffffffffffffffffffffffffffffffffffffffffffffffffffffffffffffffffffffffffffffffff
@cB01~tB01_GU182339.1_98332_98563_0_1_0_0_0:0:0_0:0:0_ed/1
GGGCCAGGAGTGGAGATATGGGCCTAGAGGTGGATATCTGGGCCTAGAGTGGAAATATGGGCCTAGGATGGAGATATGGGCCTGGTTGTGGAGATATGGGACTGGAGAGGAGATATGGGCCTAGAGTGGAGATATGGGCTTGGGGTGGAG
+
ffffffffffffffffffffffffffffffffffffffffffffffffffffffffffffffffffffffffffffffffffffffffffffffffffffffffffffffffffffffffffffffffffffffffffffffffffffff
@rand_0_0_0_0_1_1_0:0:0_0:0:0_ee/1
GTAAGAGTAGATTGCTTCGAGAAACGTTCAGAGACTGTGCCCCATGGACACCCCACTAACCCTGGCGAGTGCAGAGATTTGATCCATCTGGTGTGTCTGTGTCATATTGTTATTGAGAGCTTTACTGTTTCCGTCGGAAGTCCGGCCGGT
+
ffffffffffffffffffffffffffffffffffffffffffffffffffffffffffffffffffffffffffffffffffffffffffffffffffffffffffffffffffffffffffffffffffffffffffffffffffffff
@cB01~tB01_GU182339.1_224563_224407_1_0_0_0_0:0:0_0:0:0_ef/1
ATGCCACAAGGCCTGAGGCCACAGGGCCCAACTCAGGTCAGAAATATGGGTGTCCTTGGGTTCTCCTCGTAGAAGCACTTTGTGGAGACAAAACAGAAATGAAACTTCTAACCTGTGCCAGGTCTCTGAGCAAAGTCAGCATGGAAGGAC
+
ffffffffffffffffffffffffffffffffffffffffffffffffffffffffffffffffffffffffffffffffffffffffffffffffffffffffffffffffffffffffffffffffffffffffffffffffffffff
@cB01~tB01_GU182339.1_142666_142495_1_0_0_0_0:0:0_0:0:0_f0/1
CCAATCCCATTTATTAAAGAGACTGTTCCTTCTCCATTGTGTGTTCTTGACACATCCCAAAAATTGTTTGACCCTAAATGCATGCATTTTTTTCCTGGGCTATGAATCACTTCCATTGGTCTATGTGTCTGTTTTTATGCAAGTACTGTG
+
ffffffffffffffffffffffffffffffffffffffffffffffffffffffffffffffffffffffffffffffffffffffffffffffffffffffffffffffffffffffffffffffffffffffffffffffffffffff
@cB01~tB01_GU182339.1_170130_170341_0_1_0_0_1:0:0_0:0:0_f1/1
GGATTGAACCCCTGAAAGTTTGGCGGAAGGATTTTCCACACAGCTGTCAGCTGTGAAGGCACAAAGGTGAAAACAATCTGATGTTGAAGGAAGAGGCTCTGCCTCAAATGCTGGGAATGAAGTGGGGAGAATGACAAGACGACTGTAGAG
+
ffffffffffffffffffffffffffffffffffffffffffffffffffffffffffffffffffffffffffffffffffffffffffffffffffffffffffffffffffffffffffffffffffffffffffffffffffffff
@cB01~tB01_GU182339.1_26916_26746_1_0_0_0_0:0:0_1:0:0_f2/1
TGTGGGCTTTTGTTCTCAGTAATCCTATAACATGTGGTGCTATTTGAATATGAGCCTCAGAATCCAGTATGGGGACTCCAGGAACTCACAACATACAGGGGTTGGTGTTCTGCTCCCTCACCTGGGGCCATGGTGTCCTGCGACGACGAC
+
ffffffffffffffffffffffffffffffffffffffffffffffffffffffffffffffffffffffffffffffffffffffffffffffffffffffffffffffffffffffffffffffffffffffffffffffffffffff
@cB01~tB01_GU182339.1_3929_3714_1_0_0_0_0:0:0_0:0:0_f3/1
CCGATGGAGAGTGGATTAGACTCGCTCCTGAGTAGGGACTCAGGTCACTCTGACCCCTTCCTCCCCGTGGACGAGGCCTCTGTCCCAGAGCATTGGAGGCTGAAGGGCCTTGTGGATTCCCACACTGGCCACAGTCTCCGATGCAGATGG
+
ffffffffffffffffffffffffffffffffffffffffffffffffffffffffffffffffffffffffffffffffffffffffffffffffffffffffffffffffffffffffffffffffffffffffffffffffffffff
@cB01~tB01_GU182339.1_168115_168241_0_1_0_0_0:0:0_0:0:0_f4/1
GTGTAAATGCATGGATCATATCCGTGTTCTCCATTCTGTTCCATTTTTTATGTGCCTTTCTTTATGCCAATGTCATGCTGTTTTGCTTACTACAGCTCTGTAACATATTTCTAAGTCAGGTAGTGTGATGCTCCTGTTTTCTCTTTATAC
+
ffffffffffffffffffffffffffffffffffffffffffffffffffffffffffffffffffffffffffffffffffffffffffffffffffffffffffffffffffffffffffffffffffffffffffffffffffffff
@cB01~tB01_GU182339.1_235819_235654_1_0_0_0_2:0:0_0:0:0_f5/1
ACAGGTAACCACATGGAACATCTCCTTAGGACAAGCAGCCTGATGGGGGGAGACCCAGCTTTCTCCTGCTTTCTCAGTTACAGCTCTCATAGAAACCATAGAACATGCTGAGGATACAGCTTCTTTAGTTTAGATGTTTGACCCTTTGAA
+
ffffffffffffffffffffffffffffffffffffffffffffffffffffffffffffffffffffffffffffffffffffffffffffffffffffffffffffffffffffffffffffffffffffffffffffffffffffff
@cB01~tB01_GU182339.1_109640_109504_1_0_0_0_0:0:0_0:0:0_f6/1
GGGGACGTGAGGATACAGTTCAGAATCAGGCAACGGTCTGTGAGCTGAAGGCAGGGACAGGGAGTCTGGTGCCCTCTCTAGAAAGTCCTGCCTCTGTGGCTGCTGCCTTGGGCCAGGGACCATCCTACCTGTGAGGAACACACACCTGAG
+
ffffffffffffffffffffffffffffffffffffffffffffffffffffffffffffffffffffffffffffffffffffffffffffffffffffffffffffffffffffffffffffffffffffffffffffffffffffff
@cB01~tB01_GU182339.1_198750_198947_0_1_0_0_0:0:0_0:0:0_f7/1
AAAGGCTTGCTGGGTATGATTTTCCTAGTTGTCTAATCCTCGCTTAATTTCTTTCTGAGCTTTATTCCTACTACACATAAATCAATACCTGGCAAAGGAGTGACAGATATATGAGGGGTGGTGGAAATGAAGGGACCTATTACAGCATAA
+
ffffffffffffffffffffffffffffffffffffffffffffffffffffffffffffffffffffffffffffffffffffffffffffffffffffffffffffffffffffffffffffffffffffffffffffffffffffff
@cB01~tB01_GU182339.1_143796_143916_0_1_0_0_0:0:0_0:0:0_f8/1
TCTGGAGACTGAGGCAGGGGAATCGCTTGAACCCAGGAGGCAGAGGTTGCAGTACACCGAGATTGTGCCACTGCACTCCAGCCTGGGTGACAGAGCAAGACTGAGTCTCAAAAAAAAAAAAAAAAAAAGACCATTATCAAAAACATAAAA
+
ffffffffffffffffffffffffffffffffffffffffffffffffffffffffffffffffffffffffffffffffffffffffffffffffffffffffffffffffffffffffffffffffffffffffffffffffffffff
@cB01~tB01_GU182339.1_232554_232373_1_0_0_0_0:0:0_0:0:0_f9/1
ATTCTCTGTGTGTTCTGTCTCCCTGGAGTGACGGTGAGTGATAGAAATTTGCATAGGCCCAGGTGCAGTACAGCAGGTGTTTAGAGTCTTCTCTGGAAAGACTGAACTGGGATTGATACACAGTGAATGTGCTTTACAGTTTCTACATCC
+
ffffffffffffffffffffffffffffffffffffffffffffffffffffffffffffffffffffffffffffffffffffffffffffffffffffffffffffffffffffffffffffffffffffffffffffffffffffff
@rand_0_0_0_0_1_1_0:0:0_0:0:0_fa/1
TCAGTGTCACGTAACCTCAGGACCTCAACCTTCGCCGATATTCCTGTAGTGCTTGAACAGGTAGTTTGCCACGTCACGAAACGTGACCGTTTACCACTTGTATGGACAATTCTCTAAGTGTCAGGACCAATAACACAATCAGATTAGCGA
+
ffffffffffffffffffffffffffffffffffffffffffffffffffffffffffffffffffffffffffffffffffffffffffffffffffffffffffffffffffffffffffffffffffffffffffffffffffffff
@cB01~tB01_GU182339.1_58381_58180_1_0_0_0_0:0:0_0:0:0_fb/1
GCCCGGCTGGGCTGAGAGAGAAGGTTTCTCATATAGACCTGGAAGGAGAAGAGGCATTTTCCTCAGGGAGGATCTTCCTTGTCACAGCTCCCTTCACCTGAGCTGAGAACTCACTCCCCTGCTCTATGACCTAATGCTCTCTCTCTCTCT
+
ffffffffffffffffffffffffffffffffffffffffffffffffffffffffffffffffffffffffffffffffffffffffffffffffffffffffffffffffffffffffffffffffffffffffffffffffffffff
@cB01~tB01_GU182339.1_17541_17361_1_0_0_0_0:0:0_0:0:0_fc/1
TTTTAATGCCTTTTATTTCCTTCTCTTGCCTGATTGCTTTGGCTAGGACTTCCAGTACCATGTTGAATTAAAATGGCGGGAGTGGTCATCTTGGTCTTGTTTCGGTTCTCAAGGGGTATGGTTCCAGCTTTTGCCCATCAATATGATGTT
+
ffffffffffffffffffffffffffffffffffffffffffffffffffffffffffffffffffffffffffffffffffffffffffffffffffffffffffffffffffffffffffffffffffffffffffffffffffffff
@cB01~tB01_GU182339.1_195015_195066_0_1_0_0_0:0:0_0:0:0_fd/1
TTTACACTCCTCCCAACAGGGTACCAGGGTTCTCCTTTCTCTAGCACTTTGCCAGCATTTCTTTTGCCTGTCTTGCAGCTAAAAGCCATTTTATTTATTTCATTTTATTTTGAGATGGAGTTTTGCTCTTCTCACCCAGGCTGGAGTGCA
+
ffffffffffffffffffffffffffffffffffffffffffffffffffffffffffffffffffffffffffffffffffffffffffffffffffffffffffffffffffffffffffffffffffffffffffffffffffffff
@cB01~tB01_GU182339.1_48711_48560_1_0_0_0_0:0:0_0:0:0_fe/1
AAAGGAAACAAAAGTGAAATCAAGATAAAAAAAGCGAAGTAGAATTCTCTTATGTCAAATGGCCAGGAAACAGTGTTGAAGCCCATGTGAAACGTGCTACTCTTTGTGATCTCAGGAGACACATGTTAGGTTGCTGTTCTACCCGAGAGG
+
ffffffffffffffffffffffffffffffffffffffffffffffffffffffffffffffffffffffffffffffffffffffffffffffffffffffffffffffffffffffffffffffffffffffffffffffffffffff
@cB01~tB01_GU182339.1_192548_192359_1_0_0_0_0:0:0_1:0:0_ff/1
CTATGACTTCTGTCTGCCTCTCTATCTCTATGTATTATCTATCTGTCTTCATCATCATCTCTACGTCTCATCTATTAATGAATCAATCAATCATCATCTATGTATCTATAACCTAGTATCTATCATCTACCTATTTATCATCTATCTATA
+
ffffffffffffffffffffffffffffffffffffffffffffffffffffffffffffffffffffffffffffffffffffffffffffffffffffffffffffffffffffffffffffffffffffffffffffffffffffff
@cB01~tB01_GU182339.1_74507_74696_0_1_0_0_1:0:0_0:0:0_100/1
CGCTTAATGGTTTCAGGCCTTAAGTGTTTCTTCCATTTTCATTTGATTTCTGTGTATGGTGAGAGGTAGAGGTGCAGTTTCATAAACTGCATGTAGATACCAGTTTTCCCTGCTCCATTTATTGAAAAGACCGTCGTTTCCTGATTGCAG
+
ffffffffffffffffffffffffffffffffffffffffffffffffffffffffffffffffffffffffffffffffffffffffffffffffffffffffffffffffffffffffffffffffffffffffffffffffffffff
@cB01~tB01_GU182339.1_228136_228095_1_0_0_0_0:0:0_0:0:0_101/1
AACTGGAAATATAAGAAGCTCAAACAACTCAATAAAACAATTTAATTAAAAAACGAGCAAAAGACATGAGGAGACATTTCTCCACAAACAAAACATAGAAATGGCGATCACGTATATGAAAAAGTGCTCAGCATCACTCATCATCACAGA
+
ffffffffffffffffffffffffffffffffffffffffffffffffffffffffffffffffffffffffffffffffffffffffffffffffffffffffffffffffffffffffffffffffffffffffffffffffffffff
@cB01~tB01_GU182339.1_172425_172283_1_0_0_0_0:0:0_0:0:0_102/1
ACTTTAGTTGAGATGTTTGACCCCTTCAAACCTCAGATTGAAATTTACCCCCCAGTGTGGGAGGGTGGGCCTCTTGGGAGGTGTTTGAGTCATGGGGGTGGATACATCATGAACAGATCAATGCTGTTTTAAGGAGACGGGGTTAGCAAG
+
ffffffffffffffffffffffffffffffffffffffffffffffffffffffffffffffffffffffffffffffffffffffffffffffffffffffffffffffffffffffffffffffffffffffffffffffffffffff
@cB01~tB01_GU182339.1_89050_89224_0_1_0_0_0:0:0_0:0:0_103/1
TCAAAGTTCTAGGATGACAGACGTGAGCCACCTCACCCGGCCTAAAAGCCATTTTAATGGGGTGAGATGAAAACTCACTTTGATTTTAATTTGCATTTCTCTGATGATGAGTGATACTGAGCACTTTTTCATATGTGGGGAAATTTCATG
+
ffffffffffffffffffffffffffffffffffffffffffffffffffffffffffffffffffffffffffffffffffffffffffffffffffffffffffffffffffffffffffffffffffffffffffffffffffffff
@rand_0_0_0_0_1_1_0:0:0_0:0:0_104/1
CCGGCAAAAGTACTTTCCCGTCCAGCCGATGTTAGACTCCAAAAACAGGCGTGCGCACCTACAAGAGGAATGCATGTCACTGACCCTTAGACCTTTCAGCATTAGATGATCTACCACTATCTGGTGGCCAGTAAGCGTGCAGGATATTTA
+
ffffffffffffffffffffffffffffffffffffffffffffffffffffffffffffffffffffffffffffffffffffffffffffffffffffffffffffffffffffffffffffffffffffffffffffffffffffff
@cB01~tB01_GU182339.1_53772_53575_1_0_0_0_1:0:0_0:0:0_105/1
CAATCCAGTCCCATATCTCCGCCCCAGGCCCAGAACTCCACCCTAAGCCCATATCTCCACTCCAGGCCCATATCACCTCTCCAGTCCCATATCTCCACACCCAGGCCCATATCTCCTTCCTACGCCCATATCTCCACTCCAGGCCCAGAT
+
ffffffffffffffffffffffffffffffffffffffffffffffffffffffffffffffffffffffffffffffffffffffffffffffffffffffffffffffffffffffffffffffffffffffffffffffffffffff
@cB01~tB01_GU182339.1_13329_13484_0_1_0_0_0:0:0_0:0:0_106/1
AGTAGCAAAATCATTTTTTGGAAAGAATATTGAACATGTAGAATTTTAGTACATTAATAGTAAGAGTACAAATTGCTTTAATCAATTAAGGAAGTGTATTGGAATTATCTAGTTAAAAAGAGGAGGCACACGGCTGTGACCCTTCTTAAT
+
ffffffffffffffffffffffffffffffffffffffffffffffffffffffffffffffffffffffffffffffffffffffffffffffffffffffffffffffffffffffffffffffffffffffffffffffffffffff
@cB01~tB01_GU182339.1_43639_43499_1_0_0_0_0:0:0_1:0:0_107/1
AACCCAGGAGGCAGAGGTTGCAATGAGCCAAGATGACATCACTTGTACTCCAGCCTGGGCACAGAGGGAAACTGTCTCAAAAACAAAAACAAAACAACAAACGAAAAACTAAAAAGAGAACTTTCATAGTATCCAGCAATTTCACTACTG
+
ffffffffffffffffffffffffffffffffffffffffffffffffffffffffffffffffffffffffffffffffffffffffffffffffffffffffffffffffffffffffffffffffffffffffffffffffffffff
@cB01~tB01_GU182339.1_73359_73494_0_1_0_0_0:0:0_0:0:0_108/1
AATCTCGGTGCTTTGAGAGGCCAAGGAAGGTGGATCATTTAAGATCAGAGGCTCGAGATCAGCCTGGCCAACATGAGGGAAATTCATCTTTACTAAACAGACAAGAAAAATTGGCTGGGCATGCTGGCATGCACCTGTATTCCTAGCTAC
+
ffffffffffffffffffffffffffffffffffffffffffffffffffffffffffffffffffffffffffffffffffffffffffffffffffffffffffffffffffffffffffffffffffffffffffffffffffffff
@cB01~tB01_GU182339.1_46530_46688_0_1_0_0_0:0:0_0:0:0_109/1
TCTTCCTTACCACACCTCTTTCTCTGAATGCTGCTCTCCCTTCTTCCTCATCTTTTGAAAACTTGGGGATTCTATTGGGTTCACCAAGATGAAAATCCATCATAATCTCCCGGAAATCATTCAGGATACCCTTGTTTTAAGTTCAGCTGA
+
ffffffffffffffffffffffffffffffffffffffffffffffffffffffffffffffffffffffffffffffffffffffffffffffffffffffffffffffffffffffffffffffffffffffffffffffffffffff
@cB01~tB01_GU182339.1_87709_87524_1_0_0_0_0:0:0_0:0:0_10a/1
ACTTTGGGAGGCAGATGCGGGTGGATCACGTGGTCAGGAGTTGCAGACCAGCTCGACCAACATGGTGAAACCACCTCTCTACTAAAAATACAAAAAGTAGCCTGGCGTGGTGGTGCGCACCTGTAGCACCAGCTACTCAGGTGGCTGAGG
+
ffffffffffffffffffffffffffffffffffffffffffffffffffffffffffffffffffffffffffffffffffffffffffffffffffffffffffffffffffffffffffffffffffffffffffffffffffffff
@rand_0_0_0_0_1_1_0:0:0_0:0:0_10b/1
TTCTATGTCTGCCCCCCTAGATAGTGTCCCAATGGAGCCGGGTTCCACGGTGAGAGCATGCTGCATCTGACCAAAAGGTTAAGAGTCGCTTGTTCGTGGAACATCGACTTGTATGAGGTGCTCGTCGCTGTTCCTGTACGCGGGCCGCGA
+
ffffffffffffffffffffffffffffffffffffffffffffffffffffffffffffffffffffffffffffffffffffffffffffffffffffffffffffffffffffffffffffffffffffffffffffffffffffff
@cB01~tB01_GU182339.1_124693_124513_1_0_0_0_0:0:0_0:0:0_10c/1
CTTGAATCAAACAACTTGCATTCTCCAAGGAAAGAAAACAAAAGTGAAATCAAGATAAAAAAAGCGAAATAGAATTCTCTTATGTCAAACGGCCAGGAAATAGTGTTGAAGCCCGTGTGAAACCTGCTGCTCTTTGTGATCTCGGGAGAC
+
ffffffffffffffffffffffffffffffffffffffffffffffffffffffffffffffffffffffffffffffffffffffffffffffffffffffffffffffffffffffffffffffffffffffffffffffffffffff
@cB01~tB01_GU182339.1_108769_108973_0_1_0_0_0:0:0_0:0:0_10d/1
TCCAGGAAGAACAGGAAGACAGCCCAGGCTGCTCTGGGACGTTCCTCCTGATCTCAGGACGTTGCTGTCTTAGTCCATTTTTGTTGCTCTAAAGGAACACTTGAGCCTGGGCAACTTCTAAAGAAAAGAGATTGGTTTGTCTCACCGTTC
+
ffffffffffffffffffffffffffffffffffffffffffffffffffffffffffffffffffffffffffffffffffffffffffffffffffffffffffffffffffffffffffffffffffffffffffffffffffffff
@cB01~tB01_GU182339.1_5420_5570_0_1_0_0_2:0:0_1:0:0_10e/1
GTCAGCCTCTCGAGTAGCTGGGATTACAGGCACCCGCCATCACACCCAGCTAGTTTATGTATTTTTAGTAGAGACGAGGTTTCACCATGTTGGCCAGACTGGTCTTGAACTCCTGCCCTCAGGTAATCCACCCGCCTGTGGCCCCCCAAA
+
ffffffffffffffffffffffffffffffffffffffffffffffffffffffffffffffffffffffffffffffffffffffffffffffffffffffffffffffffffffffffffffffffffffffffffffffffffffff
@cB01~tB01_GU182339.1_235534_235385_1_0_0_0_0:0:0_0:0:0_10f/1
TCTATTAGTTCCCGGAGGGCTGGTTGTTAAAAAGAGCTTGGAAGCTCCATCGCTCGCCCTCCCCCTTGCTCCCTCTCTTGCCATGTGATCTCTGTGGTCTCTGCACAGACAGACCCTCCTTCCCTTCTGCCAGAGTGGGAGCAGCCTGAG
+
ffffffffffffffffffffffffffffffffffffffffffffffffffffffffffffffffffffffffffffffffffffffffffffffffffffffffffffffffffffffffffffffffffffffffffffffffffffff
@cB01~tB01_GU182339.1_206913_206770_1_0_0_0_1:0:0_0:0:0_110/1
ACCTGCCACCATGCCTGGCTATCCTTGTGTTGTTTCTGAACTTGTCCTTGACCTGGGTTCCAGTGTTGGTTTCCTGTTGCTGCTGTAGAAAATTATCAGAAGCATGGCAGCAGGAGAGAGCACACTAACCCCTTCCAATTCTGGAGACAG
+
ffffffffffffffffffffffffffffffffffffffffffffffffffffffffffffffffffffffffffffffffffffffffffffffffffffffffffffffffffffffffffffffffffffffffffffffffffffff
@cB01~tB01_GU182339.1_165939_166082_0_1_0_0_0:0:0_0:0:0_111/1
GCTGAGGCAGGAGAAGCACTTAAAGCCAGGAGGCCGAGGTTGCACTGAGCCGAGATCATGCCACTGCACTGCAGCCTGGGAGACAGAGAGAGACTCTGTTTCTAAATAAATAAATACATCTATATTCTTTTTTTTGTTACCCTCCACCCT
+
ffffffffffffffffffffffffffffffffffffffffffffffffffffffffffffffffffffffffffffffffffffffffffffffffffffffffffffffffffffffffffffffffffffffffffffffffffffff
@cB01~tB01_GU182339.1_130971_131162_0_1_0_0_1:0:0_0:0:0_112/1
CTGAGCCCAGCGTCAAGGGAATCAGGAGCTACTAGAGACAGAGGGACAGAGAAGAGGGAGGGAGACAGATGGAAGGACCTGTACCAGGAGTTATGCGCACAGAAAAGAACATGAAGACACAGAGAGGAAGGAGAGAGATAAGACACCAGC
+
ffffffffffffffffffffffffffffffffffffffffffffffffffffffffffffffffffffffffffffffffffffffffffffffffffffffffffffffffffffffffffffffffffffffffffffffffffffff
@cB01~tB01_GU182339.1_34766_34625_1_0_0_0_0:0:0_0:0:0_113/1
AAGTGAAATGGAGAATTGTGGGCTAAGCAAAGGAGTGTGTTTTCTCTCCAGCAGGCAGTGGGGACCTTAGACATTTGTAAGCAAGAGAGAGGCATGTTCAGATTCGTGGTGTGAGGAAGAGCGATGCCCTAAGATGCAGACTCACGCCTT
+
ffffffffffffffffffffffffffffffffffffffffffffffffffffffffffffffffffffffffffffffffffffffffffffffffffffffffffffffffffffffffffffffffffffffffffffffffffffff
@cB01~tB01_GU182339.1_130218_130079_1_0_0_0_0:0:0_0:0:0_114/1
GTTTCCTGTTGGTGCTGTAGAAAATTATCAGAAGCATGGCAGCAGGAGAGAGCACACTGACCCCTTCCGTTTCTGGAGACAGAAATCGGACCCTGTTTTTTGAGGGCTAAAATCAAGGCATCTGCAGGGCTGCGTTCCCTCTGGAGACCC
+
ffffffffffffffffffffffffffffffffffffffffffffffffffffffffffffffffffffffffffffffffffffffffffffffffffffffffffffffffffffffffffffffffffffffffffffffffffffff
@cB01~tB01_GU182339.1_164816_164964_0_1_0_0_1:0:0_1:0:0_115/1
AGGTAGAAGGAGGAAACAGATATGAAGAGAGATGGGGTGGAGAGTGAGAGAGAGAGAGAGAGCATTAGGTCATAGACCAGGGGAGTGAGTTCTCAGCTCAGGTGTGAGGGGAGCTGTGACAAGGAAGAACCTCCCTGAGGAAACTGCCTC
+
ffffffffffffffffffffffffffffffffffffffffffffffffffffffffffffffffffffffffffffffffffffffffffffffffffffffffffffffffffffffffffffffffffffffffffffffffffffff
@rand_0_0_0_0_1_1_0:0:0_0:0:0_116/1
CATACCAACGTGTTATCTTGGGAGAGTTCGACGTGAGACCGATTACGACTCGATCTCCTTGCGCTGTATACAGACGGACTCTCTACTTAAGCGATAGATAATGGGAGGATTCGTCTGTCAGCATACCGGGATAAACATGCAAGAGGACCG
+
ffffffffffffffffffffffffffffffffffffffffffffffffffffffffffffffffffffffffffffffffffffffffffffffffffffffffffffffffffffffffffffffffffffffffffffffffffffff
@cB01~tB01_GU182339.1_204469_204324_1_0_0_0_0:0:0_0:0:0_117/1
GGTTCCTATCTCCACTCCAGGCCCAGATCTCCACTACAGTCCCATCACTCCACCTCCAGGCCTATATCTCGACCTCTGGGCCCAGATCTCCACTTCTAGGCCCATCACTCCATCTCTAGGCCCATATATCCACTCCAGGCCCAGATCTCC
+
ffffffffffffffffffffffffffffffffffffffffffffffffffffffffffffffffffffffffffffffffffffffffffffffffffffffffffffffffffffffffffffffffffffffffffffffffffffff
@cB01~tB01_GU182339.1_89078_88933_1_0_0_0_1:0:0_0:0:0_118/1
ATGATTTAATTGAAAAAGGAGCAAAAGACATGAAATTTCCCCACATATGAAAAAGTGCTCAGTATCACTCATCATCAGAGAAATGCAAATTAAAATCAAAGTGACTTTTCATCTCACCCCATTAAAATGGCTTTTAGGCCGGGTGAGGTG
+
ffffffffffffffffffffffffffffffffffffffffffffffffffffffffffffffffffffffffffffffffffffffffffffffffffffffffffffffffffffffffffffffffffffffffffffffffffffff
@cB01~tB01_GU182339.1_169023_168913_1_0_0_0_0:0:0_0:0:0_119/1
TCAGAGGGAAGGCAGCCTTGCTGTCACCTTGTTTTTAGCCCAGTGAGATGCACTTCATACTTTGAGCTACAGCACTGTAAGATAATTAAAAAGCCGCTTTATTTTCACCCACGAATCTTGTGGAAATTTGTTATGGCAACAATAGGAAAG
+
ffffffffffffffffffffffffffffffffffffffffffffffffffffffffffffffffffffffffffffffffffffffffffffffffffffffffffffffffffffffffffffffffffffffffffffffffffffff
@cB01~tB01_GU182339.1_58810_59061_0_1_0_0_1:0:0_0:0:0_11a/1
CATGTCCTATGATCCTAGAGCCTTAGCTGAGGAGCTTCCTGCTGATGATGGAGATAAGCATGGACAGATGCAGAGAGAAGACGAAGCTTGGGTGTGAGGGAGGGATCAGGGCACAGGATGGCAGACAGGGCACCTCCAAACCCTCCTACC
+
ffffffffffffffffffffffffffffffffffffffffffffffffffffffffffffffffffffffffffffffffffffffffffffffffffffffffffffffffffffffffffffffffffffffffffffffffffffff
@cB01~tB01_GU182339.1_40675_40843_0_1_0_0_0:0:0_0:0:0_11b/1
ATCACAGGTGAGAGTGTCCGGACATTCTCATTGTCATTGGGCTGCAGAGTGAATGATCCACGACTTGGAACCCCCAGGTAGTTGTAAGGAAGATGAGCTTGGTATTCTTATGGAGAGAGACTGACTTGCTGAGGTTTGTACCAACAGAGA
+
ffffffffffffffffffffffffffffffffffffffffffffffffffffffffffffffffffffffffffffffffffffffffffffffffffffffffffffffffffffffffffffffffffffffffffffffffffffff
@cB01~tB01_GU182339.1_170678_170481_1_0_0_0_0:0:0_0:0:0_11c/1
GGTTTCACCATGTTGGCCAGGCTGGTCTCGAACTCCTGATTTCTTGGAATCCACTGGCCTTAGCCTCCTGCAGTGCTGGGTTACAGGAGTGAGCCACCGTTCACAGACTTGTATACTATGCTATAATAGGTCCCTTCATTTCCACCACCC
+
ffffffffffffffffffffffffffffffffffffffffffffffffffffffffffffffffffffffffffffffffffffffffffffffffffffffffffffffffffffffffffffffffffffffffffffffffffffff
@cB01~tB01_GU182339.1_230815_230665_1_0_0_0_0:0:0_0:0:0_11d/1
TCACCTGAAATCATACACTCAGCATTATCTATTATTGATTTGAAAATTTGGCTTGGCCCCGTGGCTCATGCCTCTTATCCCAGCGTGTTGGGAGGCAGAGGCTATTGGATCACCTGAGGTTGGGAATTTGAGACCAGCCTGGCCAACATG
+
ffffffffffffffffffffffffffffffffffffffffffffffffffffffffffffffffffffffffffffffffffffffffffffffffffffffffffffffffffffffffffffffffffffffffffffffffffffff
@cB01~tB01_GU182339.1_73286_73397_0_1_0_0_0:0:0_0:0:0_11e/1
TTTACCATTTTTAAAAGTAAAATCTAGTGGTCATAAATTCCTTTATATGCAGGGTGCAGTGGCTCACAGTTATAATCTCGGTGCTTTGAGAGGCCAAGGAAGGTGGATCATTTAAGATCAGAGGCTCGAGATCAGCCTGGCCAACATGAG
+
ffffffffffffffffffffffffffffffffffffffffffffffffffffffffffffffffffffffffffffffffffffffffffffffffffffffffffffffffffffffffffffffffffffffffffffffffffffff
@cB01~tB01_GU182339.1_201959_202092_0_1_0_0_0:0:0_0:0:0_11f/1
GGATCGCTCTTCCTCAAACCACGAATCTGAACATGCCTCTCTCTTGCTTACAAATGTCTAAGGTCCCCACTGCCTGCTGGAGAGAAAACACACTCCTTTGCTTAGCCCACAATTCTCCATTTCACTTGACCCCTGCCCACCTCTCCAACC
+
ffffffffffffffffffffffffffffffffffffffffffffffffffffffffffffffffffffffffffffffffffffffffffffffffffffffffffffffffffffffffffffffffffffffffffffffffffffff
@cB01~tB01_GU182339.1_162576_162327_1_0_0_0_0:0:0_0:0:0_120/1
GGTGGTATCAACTCATCAGTAAGACAGACATCAGTGACCACACACCCTGTTCCTGATGGGGATTGGGAGCCTCTCCTGCCATGTCTGTGCCTTCTCCATGGCCCCAGCTTCCATAGGGTGGCCCCTGGTGCTGGTTCCAGGAGCATCAAC
+
ffffffffffffffffffffffffffffffffffffffffffffffffffffffffffffffffffffffffffffffffffffffffffffffffffffffffffffffffffffffffffffffffffffffffffffffffffffff
@cB01~tB01_GU182339.1_21727_21516_1_0_0_0_1:0:0_0:0:0_121/1
CAGCTTAACCAGGAAGTGCCAAAATATTTCCATCATGACCAAATGTGGCCTGGAAAGTTTTTTGGGGTCAATTTTCCTGTTTCTTCTAAGGAACAAAATTGATGTCACTGATTTTTCTGTCCTGTTTGTCATTTATGAATGTATGTACAT
+
ffffffffffffffffffffffffffffffffffffffffffffffffffffffffffffffffffffffffffffffffffffffffffffffffffffffffffffffffffffffffffffffffffffffffffffffffffffff
@cB01~tB01_GU182339.1_48349_48285_1_0_0_0_0:0:0_0:0:0_122/1
TGAGAGGGCATGTTTTCTTGTGATGAACAGAGCACTTTGTGTATTCCAGGATCTGTGCTGGAGGATTCAGCGGGCTTTCACATTTTCTATATGATCTCATGCTCACAGAAAGCCAAATAGGGAAGAGGTTTTAGGCTCATTGCCTAATGG
+
ffffffffffffffffffffffffffffffffffffffffffffffffffffffffffffffffffffffffffffffffffffffffffffffffffffffffffffffffffffffffffffffffffffffffffffffffffffff
@cB01~tB01_GU182339.1_32703_32549_1_0_0_0_0:0:0_0:0:0_123/1
CTCTGTGTGTTCTGTCTCCCTGGAGTGACGGTGAGTGATAGGAATTGGTATAGGCCCAGGTACATTCCAGGAGGTGTTTAGAGTCTTCTCTGGGAAGACTGGATTGGGATTGATACACAGCGAATGTGCTTTACAGTTTCTACCACCACA
+
ffffffffffffffffffffffffffffffffffffffffffffffffffffffffffffffffffffffffffffffffffffffffffffffffffffffffffffffffffffffffffffffffffffffffffffffffffffff
@cB01~tB01_GU182339.1_71309_71401_0_1_0_0_0:0:0_0:0:0_124/1
CGAGGAAAGTGGGGAGAATCTTCTGAGCACTGGCAGGGAGGGGCGGCTCCACATCCTCCTTTCTAAGGTGGCGCCTCCTTCTCCCCCAGGTGGACAGGACAAGCCCTTGCTGTCTGCCTGGCCCAGCGCTGTGGTGCCTCGAGGAGGACA
+
ffffffffffffffffffffffffffffffffffffffffffffffffffffffffffffffffffffffffffffffffffffffffffffffffffffffffffffffffffffffffffffffffffffffffffffffffffffff
@cB01~tB01_GU182339.1_106588_106676_0_1_0_0_0:0:0_0:0:0_125/1
TTCATTCTGCTCCGTTGTTCTATGTGCCTTTCTTCATGCCAATGTCATGCTGTCTTGCTTACTACAGCTCTGCAACATATTTTGAGATCAGGTAGTGTGATGCTCCTGTTTTCTCTTTATACCTTGAAGTCTCAAGACAGTAGCCGTCAC
+
ffffffffffffffffffffffffffffffffffffffffffffffffffffffffffffffffffffffffffffffffffffffffffffffffffffffffffffffffffffffffffffffffffffffffffffffffffffff
@cB01~tB01_GU182339.1_194953_195131_0_1_0_0_0:0:0_0:0:0_126/1
ACCCAACCTCTTTTTAGTTCTTTAAAGGACTTCCATACTTTTCTCCGTAATCGCTGTACTAATTTACACTCCTCCCAACAGGGTACCAGGGTTCTCCTTTCTCTAGCACTTTGCCAGCATTTCTTTTGCCTGTCTTGCAGCTAAAAGCCA
+
ffffffffffffffffffffffffffffffffffffffffffffffffffffffffffffffffffffffffffffffffffffffffffffffffffffffffffffffffffffffffffffffffffffffffffffffffffffff
@cB01~tB01_GU182339.1_115511_115324_1_0_0_0_0:0:0_0:0:0_127/1
GTCTAGGCTTACTGCAACCTCTGTCTCCTGGGTTCAAGTGATTCTCCTGCCCTCAGCCTCCCAAGTCGCTAGGATTACATGCACCTGCCACCATGCCTGGCTATCCTTGTGTTGTTTCTTAACCTGTCCTTGACCTGGGTTCCAGTGTTG
+
ffffffffffffffffffffffffffffffffffffffffffffffffffffffffffffffffffffffffffffffffffffffffffffffffffffffffffffffffffffffffffffffffffffffffffffffffffffff
@cB01~tB01_GU182339.1_130628_130783_0_1_0_0_0:0:0_1:0:0_128/1
GGGTGGGATGATGATGCCACCACCAGGCTCCATCCACATAGGGAGGGGTTGATACTCCTCAAACCAGCACCAGAAGCCAGCCTATGGAAGCTGGCACCATGGAGAAGGCACAGGCATGGCAAGAGTGGCTCCCAGTCCCCACCAGGAACA
+
ffffffffffffffffffffffffffffffffffffffffffffffffffffffffffffffffffffffffffffffffffffffffffffffffffffffffffffffffffffffffffffffffffffffffffffffffffffff
@cB01~tB01_GU182339.1_29074_28905_1_0_0_0_0:0:0_0:0:0_129/1
TCACTCATATGCAGGAGCTAAAAGGTGGATCTCACAAAGGTAGAGAGTAGAATGGTGGCTACCAGAGGCCAGGAAGGGAAGGGTGGAGGGTAAAAAAAAAAGAATACTAATTAATTAATTAATTAATTTTGAGAGAGTGTCTCTCTCTGT
+
ffffffffffffffffffffffffffffffffffffffffffffffffffffffffffffffffffffffffffffffffffffffffffffffffffffffffffffffffffffffffffffffffffffffffffffffffffffff
@cB01~tB01_GU182339.1_40998_41134_0_1_0_0_0:0:0_0:0:0_12a/1
AAGTTTCATTTCTGTTTTACCTCCACAAAGTGTTCTCTACCAGGAGAACCCAAGGACACCCATATTTCTGACCTGAGTTGGGCCCTGTGGCCTCAGGCCTTGTGGCACCTACAGGCCATGTTTATTCTGACACCTCTGCCTTCCATGTAA
+
ffffffffffffffffffffffffffffffffffffffffffffffffffffffffffffffffffffffffffffffffffffffffffffffffffffffffffffffffffffffffffffffffffffffffffffffffffffff
@cB01~tB01_GU182339.1_131852_131970_0_1_0_0_0:0:0_0:0:0_12b/1
TTCTCTACCAGAAGAACCCAAGGACACCCATATTTCTGGCCTGAGTTGGGCCCTGTGGCCTCAGGCCTTCTGGCACCTACAGATGCCGTGTTTATTCTGACACCTCTGCCTTCCATGCAATGGAGAGTAATCGTCCCAGGATATCATGGC
+
ffffffffffffffffffffffffffffffffffffffffffffffffffffffffffffffffffffffffffffffffffffffffffffffffffffffffffffffffffffffffffffffffffffffffffffffffffffff
@cB01~tB01_GU182339.1_103206_103387_0_1_0_0_0:0:0_0:0:0_12c/1
AAAGGGAAAACATATCTAGAGGTGTGGAAGCGAGGTCAGAGACCTAGAGAGACAGAGAAGGTGGAAGGAGGAAATAGACATGAAGAGAGATGGGGTGGAGGGTGAGAGAGAGAGAGAGAGAGCATTAGGTCATAGAGCAGGGGAGTGAGT
+
ffffffffffffffffffffffffffffffffffffffffffffffffffffffffffffffffffffffffffffffffffffffffffffffffffffffffffffffffffffffffffffffffffffffffffffffffffffff
@rand_0_0_0_0_1_1_0:0:0_0:0:0_12d/1
GTTGGTACTTATCAGCTTAGAGCCATACTTCTAGGGGCCCACTGCGTCTGACTGCTCTCCACACTGGTCCGAATACCACTGTAGGGGGTTGGCAAGTAAGGGAACGCGTTCCAGATTCTGCCGACATGAACCAGTTGGACGGTGAGGGCA
+
ffffffffffffffffffffffffffffffffffffffffffffffffffffffffffffffffffffffffffffffffffffffffffffffffffffffffffffffffffffffffffffffffffffffffffffffffffffff
@cB01~tB01_GU182339.1_185100_185338_0_1_0_0_0:0:0_0:0:0_12e/1
AAACCGGGTTGCTAGCTCCCATGTACCAGCAGCTGGAATCTGAAGGCATCAGTCTTCATCTTAGGGGATCGCTCTTCCTCACACCACAAATCTGAACATGCCTCTCTCTTGCTTACAAATGTCTAAGGTCCCCACTGCCTGCTGGAGAGA
+
ffffffffffffffffffffffffffffffffffffffffffffffffffffffffffffffffffffffffffffffffffffffffffffffffffffffffffffffffffffffffffffffffffffffffffffffffffffff
@cB01~tB01_GU182339.1_186087_186221_0_1_0_0_0:0:0_0:0:0_12f/1
TACACAGGAGGATGTGCATGGGTTATATGCAAATGCTGTGCCATTTCATGTAAGAGGCTTGAGCATCTGCAGATTTTGGTATCTGAGTGGAGATCCTGAAACCAATCACCCAGGAATAGTGAAGGATGACCGTATAAAACTGTTATTTCT
+
ffffffffffffffffffffffffffffffffffffffffffffffffffffffffffffffffffffffffffffffffffffffffffffffffffffffffffffffffffffffffffffffffffffffffffffffffffffff
@rand_0_0_0_0_1_1_0:0:0_0:0:0_130/1
CTGGCAGTACTCGTGGTCTACTTCTTTTACTTGAGAGGCCCATGTATGAAGACGTCTACTTAACGGTACACATGCTGATATTCCAGGCCGCTGGTAAGTTTTGCCCCTGCGAGCAATTGAAAAGGTGCTGCCCACCCAGAGCCGGCATTA
+
ffffffffffffffffffffffffffffffffffffffffffffffffffffffffffffffffffffffffffffffffffffffffffffffffffffffffffffffffffffffffffffffffffffffffffffffffffffff
@cB01~tB01_GU182339.1_132644_132453_1_0_0_0_0:0:0_0:0:0_131/1
TTCTCTCTGACTCTCCTTGGACTAGTTGACTTGATGTTACTTTTTTTAAATTCTGAGTTTCTCACTTTGTGTCCTGTTCATAACTTTCTGCATATTTCTATCTATTATCTATTGATATATCTATTTATCTATTTGGTGCCTATCTACAAA
+
ffffffffffffffffffffffffffffffffffffffffffffffffffffffffffffffffffffffffffffffffffffffffffffffffffffffffffffffffffffffffffffffffffffffffffffffffffffff
@cB01~tB01_GU182339.1_90276_90443_0_1_0_0_1:0:0_0:0:0_132/1
CTCATTTCCTCACCTCTCTCCTGTCTCATATTCTAGGAAACCCTTCAAATAGTTGGCCTGCACCCACTGAACCAAGCTCCAAAACCGGTGAGTACAGAACCCTCTTATATCCGCTTTTGGAAACCTGGGGAGGTGGAAACCTTGGATTCA
+
ffffffffffffffffffffffffffffffffffffffffffffffffffffffffffffffffffffffffffffffffffffffffffffffffffffffffffffffffffffffffffffffffffffffffffffffffffffff
@cB01~tB01_GU182339.1_88084_87935_1_0_0_0_1:0:0_0:0:0_133/1
TGTTCACAGTAGCCAAGATGAGGAGTCAACCTACCTGCCCATCAGTGGGTGAATGGATAGAGAGAATGTAGTACATACGCAGAGTGGAGACTACTCATCCATAGAAAGAATAACATCCTGTCATTTGCAGCCACATGGATGGAACTGGAG
+
ffffffffffffffffffffffffffffffffffffffffffffffffffffffffffffffffffffffffffffffffffffffffffffffffffffffffffffffffffffffffffffffffffffffffffffffffffffff
@cB01~tB01_GU182339.1_82084_82239_0_1_0_0_0:0:0_0:0:0_134/1
TGTTGTGGAGATATGGGCTTGGAGTGGAGATATGATCCTGGAATGTAGTTATGGGCCTGGAGGTGGAGATCTGGGCCCGGGGTGGAGATATGGGCCTGGAGTGGAGATATGGGCCTGGAGAGGAGATATGGGCCTGGAGTGGAGATATGG
+
ffffffffffffffffffffffffffffffffffffffffffffffffffffffffffffffffffffffffffffffffffffffffffffffffffffffffffffffffffffffffffffffffffffffffffffffffffffff
@cB01~tB01_GU182339.1_29833_29682_1_0_0_0_0:0:0_0:0:0_135/1
TGTCGTGTGCATAAATAAGCTAAATTCTCTCTTACTGCACGTCTCTTGCTCTGCTGAGTCAACCAGGGTTGCATCTGGTACACTGCTGATACGAATGCAAATTAGTACAGCCATTACAGAGGAGAAGAGTATGGAAGTTCCTCAAAAAAT
+
ffffffffffffffffffffffffffffffffffffffffffffffffffffffffffffffffffffffffffffffffffffffffffffffffffffffffffffffffffffffffffffffffffffffffffffffffffffff
@cB01~tB01_GU182339.1_232896_232754_1_0_0_0_2:0:0_0:0:0_136/1
AGAAGTAACCCAGGCTCAAGTGTTCTTTTATAGCAACAAAAATGGACTAAGACAGCAACGTCCTGAGATCAGGAGGAACGTCTCAGAACTGACTGTGCTGTCTTCCTGTTCTTCCTGGAGGAGGACGTCATGCAGTGCTTTAGCTGAGTG
+
ffffffffffffffffffffffffffffffffffffffffffffffffffffffffffffffffffffffffffffffffffffffffffffffffffffffffffffffffffffffffffffffffffffffffffffffffffffff
@cB01~tB01_GU182339.1_50440_50614_0_1_0_0_0:0:0_0:0:0_137/1
GGACCTCAGGCACCTATGGCCTCCCCCTGTTTGTTGGTATCTGCTTATGAAATGAGGACCCAGAAGTGCCCTCCGAGCTCTTTTGTTGACTTCCGTCTTCTACAGATGCTGCTGTAATGGACCAAGAGCCTGCAGGGAACAGAACAGTGA
+
ffffffffffffffffffffffffffffffffffffffffffffffffffffffffffffffffffffffffffffffffffffffffffffffffffffffffffffffffffffffffffffffffffffffffffffffffffffff
@cB01~tB01_GU182339.1_23484_23594_0_1_0_0_1:0:0_0:0:0_138/1
GATATGGGCCTGGAGTGGAGATGTTGGCTTGGAGCGCAGATATGGGCCTGGAATGGAGACACGGGCCTGGAGGTGGAGATACAGGCCTGGAGGTGGAGATATGGGCCTGGAGTGTAGATATGGGCCTGGAGTAGAGATATAGGACAGAGG
+
ffffffffffffffffffffffffffffffffffffffffffffffffffffffffffffffffffffffffffffffffffffffffffffffffffffffffffffffffffffffffffffffffffffffffffffffffffffff
@cB01~tB01_GU182339.1_153377_153543_0_1_0_0_0:0:0_0:0:0_139/1
CGCCCGTCTCAGCCTCCCAAAGTGCTGAGATTCGAGGCGTGAGCCAAGGCGCCGAGCCGTATTTTAAAAGAAATAATAGATAATGCTGAGTGTATAATTTCGGGTGACAGAGAAGTTCTCACTGATCAAATAATACTTGTGACCTTAATG
+
ffffffffffffffffffffffffffffffffffffffffffffffffffffffffffffffffffffffffffffffffffffffffffffffffffffffffffffffffffffffffffffffffffffffffffffffffffffff
@cB01~tB01_GU182339.1_215448_215647_0_1_0_0_0:0:0_0:0:0_13a/1
TTCCAGACCAGCCTGGCCAACATGGTGAAACCCTATCTGTACTAAAAATACAAAAATTAGCCGAGCATGGTGGTGCATCCCTGTAATCCCAGCTCCTACTCTGGAGGATGAAGCAGGAGAATGACTTCAACCCAGGAGGTGGAGGTTGCA
+
ffffffffffffffffffffffffffffffffffffffffffffffffffffffffffffffffffffffffffffffffffffffffffffffffffffffffffffffffffffffffffffffffffffffffffffffffffffff
@rand_0_0_0_0_1_1_0:0:0_0:0:0_13b/1
TCAGCCAATATAGATTAGCGATTCGTGCTTTCCATACAAGGACAACCGTCACATGGGATCGCTCTATTACCAAGAGTGTGGCAAAGGATCGAACGCACGGTTCCCTGGTTGCTTTGATGCTCGGCCCCCTTAGCATCTGAATTTAAGACG
+
ffffffffffffffffffffffffffffffffffffffffffffffffffffffffffffffffffffffffffffffffffffffffffffffffffffffffffffffffffffffffffffffffffffffffffffffffffffff
@cB01~tB01_GU182339.1_232464_232187_1_0_0_0_0:0:0_0:0:0_13c/1
CTCTGGAAAGACTGAACTGGGATTGATACACAGTGAATGTGCTTTACAGTTTCTACATCCACAACCCTCTTGACTCAAATTACATTCTCCAAGAAAAGGACACAAAAGTGAAATCAAGATCAAAAAAGCAAAGTAGAATTCTCTTATGTC
+
ffffffffffffffffffffffffffffffffffffffffffffffffffffffffffffffffffffffffffffffffffffffffffffffffffffffffffffffffffffffffffffffffffffffffffffffffffffff
@cB01~tB01_GU182339.1_60531_60731_0_1_0_0_0:0:0_0:0:0_13d/1
GCCATTTTACTTTATTTCATTTTATTTTGAGATGGAGTTTCGCTCTTGTCACCCAGGCTGGAGTGCAGTGGTGCGATCTCGGCTCACCACAACCTCCACCTCCCAGGTTCAAGCGATTCTCCTGCCTCAGCCTCCCGAGTAGCTGGAATT
+
ffffffffffffffffffffffffffffffffffffffffffffffffffffffffffffffffffffffffffffffffffffffffffffffffffffffffffffffffffffffffffffffffffffffffffffffffffffff
@cB01~tB01_GU182339.1_151219_151149_1_0_0_0_0:0:0_0:0:0_13e/1
AAAATGGATTAATGACTTAAGACCTGAATCCATTAAATGTCTAAAAGGAAACACTGGAGAAATGCTCCAGGACATTTGTCTGAGGGAAGACATTTTGTTTAAAACCTCAAAAACACAAGTAATCACAACAACAACAAAAAAATAGACCAT
+
ffffffffffffffffffffffffffffffffffffffffffffffffffffffffffffffffffffffffffffffffffffffffffffffffffffffffffffffffffffffffffffffffffffffffffffffffffffff
@cB01~tB01_GU182339.1_184418_184291_1_0_0_0_0:0:0_0:0:0_13f/1
AGGACCCATCCCATGAATAGCTCTGAGTTCCCATCCCAGTGATTCTGTCTCCCCTTTCTGCCTGTCATGGAACCTTCTCCTGGATGTCAGTGGCTGCAGGGGACGTGAGGATACAGTTCAGAATCAGGCAATGGTCTGTGAGCTGAAGGC
+
ffffffffffffffffffffffffffffffffffffffffffffffffffffffffffffffffffffffffffffffffffffffffffffffffffffffffffffffffffffffffffffffffffffffffffffffffffffff
@cB01~tB01_GU182339.1_35729_35679_1_0_0_0_0:0:0_0:0:0_140/1
AGGCTACTGAGGAGGCTGAGGGAAGAGAATCGCTTGAACCTGGAAGGCGGAGGTTGCAGTGAGTTGAGATCACGCCACTGCACTCCAGCCTGGGTGAGAGAGTGAGACTGTCTCAAAAAAAAAAATAGCATAGCAATTGCATAGAACCCA
+
ffffffffffffffffffffffffffffffffffffffffffffffffffffffffffffffffffffffffffffffffffffffffffffffffffffffffffffffffffffffffffffffffffffffffffffffffffffff
@cB01~tB01_GU182339.1_32538_32410_1_0_0_0_0:0:0_1:0:0_141/1
AAAAATTACATTCTCCAAGAAAAGAAAGAAAAAATGAAATCAAGATAAAAAAAGTGAAGTAGAACTGACTTAAATCAAACAGCCATGAAATAATGATGTAGCCCAGGAACAACATGCTACTTTTTGTGATCTGCTGAGACATATATTAGG
+
ffffffffffffffffffffffffffffffffffffffffffffffffffffffffffffffffffffffffffffffffffffffffffffffffffffffffffffffffffffffffffffffffffffffffffffffffffffff
@cB01~tB01_GU182339.1_49845_49961_0_1_0_0_0:0:0_0:0:0_142/1
AGGTCTCCCGCCATTTGGGTGCTTGTCCTAAAGAGACGTTGTATGTGGTTACCTGCCAATCAAGAAATGCGAGACAATTCATAAAGAGGAACTGCTATGATTAGCTTCTTATTGGTGTCTCCTCTTCTTCCAGGTAACCCCAGACACCTG
+
ffffffffffffffffffffffffffffffffffffffffffffffffffffffffffffffffffffffffffffffffffffffffffffffffffffffffffffffffffffffffffffffffffffffffffffffffffffff
@cB01~tB01_GU182339.1_60298_60434_0_1_0_0_0:0:0_0:0:0_143/1
GGCTGGGCTGCTCTCAAACTCATGACCTCAACTGAGGTGTCCGCCTCGGTCTCCCAAAGTGCCGGGATTACAGGCATGATCCACCTCACCCAACCTCTTTTTAGTTCTTTAAAGGACTTCCACACTTTTCTCCGTAAAGGCTGTACTAAT
+
ffffffffffffffffffffffffffffffffffffffffffffffffffffffffffffffffffffffffffffffffffffffffffffffffffffffffffffffffffffffffffffffffffffffffffffffffffffff
@cB01~tB01_GU182339.1_161632_161492_1_0_0_0_0:0:0_1:0:0_144/1
CATTGGGGACAGTTATTCTTCCCACCACAGCACCCATTTGCCCTGTATTCAATCTCCCTTGACCCCAAATACAGCCAGGGCCTGGGTGATGGGACCCTGACGGACAGCCCCACCAGAAGCTCTGGGATTCAGGAGGTGGGACAGTGAGAA
+
ffffffffffffffffffffffffffffffffffffffffffffffffffffffffffffffffffffffffffffffffffffffffffffffffffffffffffffffffffffffffffffffffffffffffffffffffffffff
@cB01~tB01_GU182339.1_208233_207995_1_0_0_0_0:0:0_0:0:0_145/1
GGGACATGTCTGTCTGTGTGTTTCCTTTAACTCTTTCTGTCTTTTCAAACTCCCGGTATGGCCCCTGTGTCTGTTCTCTGTTATGACACCTGGTCTCTACTTGTGTCTCCTGTTTCTCTGTCTCTGTTGGCACAGACCTCACCAAGTCAG
+
ffffffffffffffffffffffffffffffffffffffffffffffffffffffffffffffffffffffffffffffffffffffffffffffffffffffffffffffffffffffffffffffffffffffffffffffffffffff
@cB01~tB01_GU182339.1_120299_120412_0_1_0_0_1:0:0_0:0:0_146/1
ACTGGTCTCAAACTCCCGACCTTATGAGATTCACCCACCTCAGGCTCTCAAAGTTCTAGGATGACAAACGTGAGCCACCTCACCCGGCCTAAAAGCCATTTTAATGGGGTGAGATGAAAACTCACCTTGAATTTAATTTGCGTTTCTCTG
+
ffffffffffffffffffffffffffffffffffffffffffffffffffffffffffffffffffffffffffffffffffffffffffffffffffffffffffffffffffffffffffffffffffffffffffffffffffffff
@cB01~tB01_GU182339.1_170190_170350_0_1_0_0_0:0:0_0:0:0_147/1
ACAAAGGTGAAAACAATCTGATGTTGAAGGAAGAGGCTCTGCCTCAAATGCTGGGAATGAAGTGGGGAGAATGACAAGACGACTGTAGAGAGACGGAGAGCACACTGGGTACACAGGAAACTAAGGAGCAACAAGGAGTGTGTGTTTGAC
+
ffffffffffffffffffffffffffffffffffffffffffffffffffffffffffffffffffffffffffffffffffffffffffffffffffffffffffffffffffffffffffffffffffffffffffffffffffffff
@cB01~tB01_GU182339.1_120412_120182_1_0_0_0_0:0:0_0:0:0_148/1
CTAGAAATATAAGAAGCTCAAACAACTCAATAAAACAAATGATTTAATTGAAAAAGGAGCAAAAGACATGAAATTTCCCCACATACGAAAAACTGCTCAGTATCACTCATCATCAGAGAAACGCAAATTAAATTCAAAGTGAGTTTTCAT
+
ffffffffffffffffffffffffffffffffffffffffffffffffffffffffffffffffffffffffffffffffffffffffffffffffffffffffffffffffffffffffffffffffffffffffffffffffffffff
@cB01~tB01_GU182339.1_146256_146360_0_1_0_0_1:0:0_1:0:0_149/1
CTCTATAGTGTTAATAAAACCTATTAGGTATTTTGCATGTTACATATCAAGGAGAGTTTGAATCTCAGGTAGAAACAAAAAAAAATACATCAAAAGTTCCTCATGTGAGTGCAGAATTCAATCGTCCCGTGCAGGGGTAAGTGAGTCTGA
+
ffffffffffffffffffffffffffffffffffffffffffffffffffffffffffffffffffffffffffffffffffffffffffffffffffffffffffffffffffffffffffffffffffffffffffffffffffffff
@cB01~tB01_GU182339.1_67426_67265_1_0_0_0_0:0:0_0:0:0_14a/1
TGCAGCCTCAAGTAGACTAGGAAGTAAGCCAGTTAGGTTGGAGAGGTGGGCAGGGGTCAAGTGAAATGGAGAACTGTGGGCTAAGCAAAGGAGTGTGTTTTTTCTCCAGCAGGCAGTGGGGACCTTAGACATTTGTAAGCAAGTGAGAGG
+
ffffffffffffffffffffffffffffffffffffffffffffffffffffffffffffffffffffffffffffffffffffffffffffffffffffffffffffffffffffffffffffffffffffffffffffffffffffff
@cB01~tB01_GU182339.1_60469_60711_0_1_0_0_0:0:0_0:0:0_14b/1
ATTAGGGTTCTCCTTTCTCTACCACTTTGGCAGGATTTCCTTTGCCTGTCTTGCAGCTAAAAGCCATTTTACTTTATTTCATTTTATTTTGAGATGGAGTTTCGCTCTTGTCACCCAGGCTGGAGTGCAGTGGTGCGATCTCGGCTCACC
+
ffffffffffffffffffffffffffffffffffffffffffffffffffffffffffffffffffffffffffffffffffffffffffffffffffffffffffffffffffffffffffffffffffffffffffffffffffffff
@cB01~tB01_GU182339.1_155554_155354_1_0_0_0_0:0:0_0:0:0_14c/1
TGCCATGTGATCTCTGTGGTCTCTGCACACGCAGGACCCCCTTCTCTTCTGTCAGTGTGGGAGCAGCCTGAGGCCGCAGCCAGAAATAGATGGTAGTGTCCTGCTTCTAGTACAGCGTGCAGATCAGTGAGCCAAACACATCTCTTTTCT
+
ffffffffffffffffffffffffffffffffffffffffffffffffffffffffffffffffffffffffffffffffffffffffffffffffffffffffffffffffffffffffffffffffffffffffffffffffffffff
@cB01~tB01_GU182339.1_56163_56035_1_0_0_0_0:0:0_0:0:0_14d/1
GCAATCCTTGGCAGAAGATATGAACTGATGAATAAGGCAGGCACCAGTGTCCACACACCCTGTTCCTGGTGGGGACTGGGAGCCACTCTTGCCATGCCTGTGCCTTCTCCATGGTGCCAGCTTCCATAGGCTGGCTCCTGGTGCTGGTTG
+
ffffffffffffffffffffffffffffffffffffffffffffffffffffffffffffffffffffffffffffffffffffffffffffffffffffffffffffffffffffffffffffffffffffffffffffffffffffff
@cB01~tB01_GU182339.1_150218_150158_1_0_0_0_0:0:0_0:0:0_14e/1
CAGTGTATTGAAGTGACATCTGCACTCCCATGACTGTTCCAGCACTGTTCACAGTAGCCAAGATGTGGAGTCAACCTACCTGCCCATCAGTGGATGAATGGATAGAGAGAATGTAGTACATACACACAATGGAGACAACTCATCCATACA
+
ffffffffffffffffffffffffffffffffffffffffffffffffffffffffffffffffffffffffffffffffffffffffffffffffffffffffffffffffffffffffffffffffffffffffffffffffffffff
@cB01~tB01_GU182339.1_73730_73916_0_1_0_0_1:0:0_0:0:0_14f/1
TTTAGCTCCTGTATATGGGTGAGAAGTGGGAATCTTTGCAATGACCTCCAGTTCCATCCATGTGGCTGCAAATGTCAGGATGTTATTCTTTCTACGGATGAGTACTCTCCACTGTGTGTGTGTACTACATTCTCTCTATCCATTCACCCA
+
ffffffffffffffffffffffffffffffffffffffffffffffffffffffffffffffffffffffffffffffffffffffffffffffffffffffffffffffffffffffffffffffffffffffffffffffffffffff
@cB01~tB01_GU182339.1_122907_122791_1_0_0_0_1:0:0_0:0:0_150/1
GGGCACGGTGGCAGTTGCCTGTAATCCCAGCTACTCGAGAGGCGGAGGCAGGAGAATCACTTGAATCCAGGAGACGCAGGTTGCAGTGAGCCAAGATCGTGACACTGCACTGTAGCCTGGAAGACAGTGGGCGACTCTGTCTCAATAAAC
+
ffffffffffffffffffffffffffffffffffffffffffffffffffffffffffffffffffffffffffffffffffffffffffffffffffffffffffffffffffffffffffffffffffffffffffffffffffffff
@cB01~tB01_GU182339.1_201514_201452_1_0_0_0_0:0:0_0:0:0_151/1
CCTGGAGAGAGGGAAATGCTGAGTGAGGGAGGGTGCTCACATTTTTCAGGACTCTTTGGGAATAAGACTAGCCACGAGGCTGGGCCGAGGAGCACCTACCTCCCTGTTCACTGTTCTGTTCCCCGCAGGCCCTTGGTCCATTACAGATGC
+
ffffffffffffffffffffffffffffffffffffffffffffffffffffffffffffffffffffffffffffffffffffffffffffffffffffffffffffffffffffffffffffffffffffffffffffffffffffff
@cB01~tB01_GU182339.1_160985_160832_1_0_0_0_0:0:0_0:0:0_152/1
GCAAGTGCTGGAGAAGCAACTCTTACTAGATTTTAATACTGCAAAATTACTCATATAAAACAATACAAAGTAGACACGGCATGGAGGGCAAGTCCTATGTGAATGGAATATCAGCCAATTGATGAACTGAGCCCCCATCAGAGGATTTGG
+
ffffffffffffffffffffffffffffffffffffffffffffffffffffffffffffffffffffffffffffffffffffffffffffffffffffffffffffffffffffffffffffffffffffffffffffffffffffff
@cB01~tB01_GU182339.1_52460_52674_0_1_0_0_0:0:0_0:0:0_153/1
ACCCTATGGTCCTGTGTTATTTGTTGAGAAAATATTCTATTCCACCTTAAACTACATGGCAGCCTTTGTCAACTATAAAGGGACTGTGTATCCACAGATGTATTTTAGACACAGTTTTCTGTCCAGTGGTTCTCTGTATCCCCTCTCATG
+
ffffffffffffffffffffffffffffffffffffffffffffffffffffffffffffffffffffffffffffffffffffffffffffffffffffffffffffffffffffffffffffffffffffffffffffffffffffff
@cB01~tB01_GU182339.1_49586_49681_0_1_0_0_0:0:0_0:0:0_154/1
GCTCTTTTTAACAACCAGCTGTCCAGGAACTAACAGAGGGGGAACTTGCTAACCCCGTCTCCTTGGGACAGCATTGATCTGTTCATGATGGATCCACCTCCATGACCCAAACACCTCTGAAGAGGCCCAACCTCCCACAATGGGGGTGAA
+
ffffffffffffffffffffffffffffffffffffffffffffffffffffffffffffffffffffffffffffffffffffffffffffffffffffffffffffffffffffffffffffffffffffffffffffffffffffff
@cB01~tB01_GU182339.1_181958_182077_0_1_0_0_0:0:0_1:0:0_155/1
AAACTTCATGGATGACAACAACACAGCTTTTAAAATTATCTTACAGTGTTATAGCTCAGAAATATGAAATGCATTTCACTGGGCTAAAATCAAGGTGACTGCGAGGCTGCCTTTTCTCTGAAGGTTCCAGGCGAGAATCGGCTTTTCACA
+
ffffffffffffffffffffffffffffffffffffffffffffffffffffffffffffffffffffffffffffffffffffffffffffffffffffffffffffffffffffffffffffffffffffffffffffffffffffff
@cB01~tB01_GU182339.1_193512_193474_1_0_0_0_0:0:0_0:0:0_156/1
TCCATGCAGGCCATGTAGGAGGGTTTGGAGGTGCCCTGTCGGCCATCCTGTGCCCTGATCCCTCCCTCACACCGAGGATGCATCTTCTCTCTGCATCTGTCCATGCTTCTCTCCATCCTCAGCAGGAAGCTCCTCAGCTAAGGCTCTAGG
+
ffffffffffffffffffffffffffffffffffffffffffffffffffffffffffffffffffffffffffffffffffffffffffffffffffffffffffffffffffffffffffffffffffffffffffffffffffffff
@cB01~tB01_GU182339.1_166923_166755_1_0_0_0_0:0:0_0:0:0_157/1
GGCGTGGTGGCACACGCCTGTAATCCCAGCTACTTTGGAGGCTGAGGCAGGAGAATCAGTTGAACGCGGGAGGCGGAGGTTGCAGTGAGCTGAGATCACACCCTTGCACTCCAGCCTGGGCGACTATGAGTGAAACTCCATCTCAACATA
+
ffffffffffffffffffffffffffffffffffffffffffffffffffffffffffffffffffffffffffffffffffffffffffffffffffffffffffffffffffffffffffffffffffffffffffffffffffffff
@cB01~tB01_GU182339.1_144552_144672_0_1_0_0_0:0:0_0:0:0_158/1
AACATATGGTGTATTGAACATTACTAAGAGATTAGATTTTACATGTTCTCACCACACACACAAAACATACAAGTATGTGAAAAAATAAATATGATAAAGAGGTTGTTTCATCCATTCCACAATGTGTACCTATATGAAAACATCATGATG
+
ffffffffffffffffffffffffffffffffffffffffffffffffffffffffffffffffffffffffffffffffffffffffffffffffffffffffffffffffffffffffffffffffffffffffffffffffffffff
@cB01~tB01_GU182339.1_197509_197660_0_1_0_0_0:0:0_0:0:0_159/1
ACACCTCTTTCTCTGAATGCTGCTCTCCCTTCTTCCTCATCTTTTGAAAACTTGGGGATTCTATTGGGTTCACCAAGATGAAAATCCATCATAATCTCCCGGAAATCATTCAGGATACCCTTGTTTTAAGTTCAGCTGATTAGCAACCAT
+
ffffffffffffffffffffffffffffffffffffffffffffffffffffffffffffffffffffffffffffffffffffffffffffffffffffffffffffffffffffffffffffffffffffffffffffffffffffff
@cB01~tB01_GU182339.1_95955_95897_1_0_0_0_0:0:0_1:0:0_15a/1
GATGGGGTTATGTGGACATGGTAATGATAACACCGGAAGCCTTAGGAAAGAAAAGAGTCCCATTACCGAAACGATGAGGGCAGACATGTTTATTTGAAGGAGGGAAAACTACATTGAAATTACTAAAAACAATTTATAAGTTTTACTGCT
+
ffffffffffffffffffffffffffffffffffffffffffffffffffffffffffffffffffffffffffffffffffffffffffffffffffffffffffffffffffffffffffffffffffffffffffffffffffffff
@cB01~tB01_GU182339.1_77649_77790_0_1_0_0_0:0:0_1:0:0_15b/1
CAGCATGTTCTCTGATTATTTTGAGAACTATAACTGAGAAAGCAGGAGAAAGCTGGGTATCCTGCCATCGGGGAACTTGTCCTAAACAGATGTTGTATGTGCTTAGCTGGCAACCAAGAAATGAGAGACAATCCATAAAGAGGAACTGCT
+
ffffffffffffffffffffffffffffffffffffffffffffffffffffffffffffffffffffffffffffffffffffffffffffffffffffffffffffffffffffffffffffffffffffffffffffffffffffff
@cB01~tB01_GU182339.1_72826_72990_0_1_0_0_0:0:0_0:0:0_15c/1
TGACCCACTGCTTGTTTCTGTCACAGGTGAGGAAAGCCCATGCCTGTCCCATGTCCTGTGATCCTAGAGCCTTAGCTGAGGAGCTTCCTGCTGATGATGGAGAGAAGCATGGACAGATGCAGAGAGAACACGCAGCATGGTGTGAGGGAG
+
ffffffffffffffffffffffffffffffffffffffffffffffffffffffffffffffffffffffffffffffffffffffffffffffffffffffffffffffffffffffffffffffffffffffffffffffffffffff
@rand_0_0_0_0_1_1_0:0:0_0:0:0_15d/1
TCCCGGTCGCGGCTAACAAGTGCAAAAAAGTCTATCCGAAGATACCAGCGATCTCGAGCGCTCTAGAGGTCCCTTCACTATTTTGTAATCTTAATTTCGTTAGGAATCTTCTGGCTACAGTGCGCGTGAATAAATCCCCAAGATGTCTTG
+
ffffffffffffffffffffffffffffffffffffffffffffffffffffffffffffffffffffffffffffffffffffffffffffffffffffffffffffffffffffffffffffffffffffffffffffffffffffff
@cB01~tB01_GU182339.1_238518_238312_1_0_0_0_0:0:0_0:0:0_15e/1
TCTTGTTAGCTTTTTAATTTGGATACTAGCAAGTTTGAAAGAATGCATGTGGTTTGCATTATGTTTCTATAGGACAGAACTTACCTGTAGATGTAAGGGAGTCACAACAAAATTACAAGCATTGTTTTTGGTGGAAATGAGAAAAATGAT
+
ffffffffffffffffffffffffffffffffffffffffffffffffffffffffffffffffffffffffffffffffffffffffffffffffffffffffffffffffffffffffffffffffffffffffffffffffffffff
@cB01~tB01_GU182339.1_108534_108404_1_0_0_0_0:0:0_0:0:0_15f/1
CAGCTACACTGCAAATGGGGTGACTCCATATGTCCCGAGCAGCTTTTCTGAGCCTTGAGGGACTGGCTCACATTGAAATGTAGGCTTCTGTTTTCACTCGCTGCTTATCTGTTAGTAATGAACCTGCCTATGTAACGTATTCTCTGTGTG
+
ffffffffffffffffffffffffffffffffffffffffffffffffffffffffffffffffffffffffffffffffffffffffffffffffffffffffffffffffffffffffffffffffffffffffffffffffffffff
@cB01~tB01_GU182339.1_9452_9711_0_1_0_0_0:0:0_0:0:0_160/1
GGAGGGCTGAAATGAGATATGGAGAAACCTTGGAGGAATCATGCTTAGGCTGAGGGTAGAAGATGGAGGCGCCACCCACTCCCCACCTGGGCTCCCCTGGCGGCCCCAAAATACTCAGTGCATACCTGAGACGAAGGGGAGATCATGCAC
+
ffffffffffffffffffffffffffffffffffffffffffffffffffffffffffffffffffffffffffffffffffffffffffffffffffffffffffffffffffffffffffffffffffffffffffffffffffffff
@cB01~tB01_GU182339.1_120503_120656_0_1_0_0_0:0:0_0:0:0_161/1
CTCCTTTTTCAATTAAATCATTTGTTTTATTGAGTTGTTTGAGCTTCTTATATTTCTAGTTATTAATCCCATCTCAGATGCATAGTTTGCACATATTTGCTCCCAATCTGTGGGTTGTCTCTTCACTTTGTTGGTTTATTTTTAGCGGTG
+
ffffffffffffffffffffffffffffffffffffffffffffffffffffffffffffffffffffffffffffffffffffffffffffffffffffffffffffffffffffffffffffffffffffffffffffffffffffff
@cB01~tB01_GU182339.1_8101_8267_0_1_0_0_0:0:0_0:0:0_162/1
GTGGATGTTCAGATGCTATGGGCATTACACGAACTTCCCCTGGGTGTGGTCGGAACCCAGTGATACCATGGAGATCCTGGTCTTAGGTATGGATGTCTTCCTCCTTGCCCTATTTATTTTTGAGAACTTACTCTCACGGAGCCCCATGTA
+
ffffffffffffffffffffffffffffffffffffffffffffffffffffffffffffffffffffffffffffffffffffffffffffffffffffffffffffffffffffffffffffffffffffffffffffffffffffff
@cB01~tB01_GU182339.1_20203_20356_0_1_0_0_1:0:0_1:0:0_163/1
GCAAAGATCATGCCACTGCACTCCAGCCTGGGTGAGACGGCAAGATATTCTGTCAAAAATAAATAAATAAAAAACAGAAGAAGAAATACAAGAATGACAGCAAACTTTGTATTCAAAACTATGAAAGTAAGAAACAGGTGGACCAACATT
+
ffffffffffffffffffffffffffffffffffffffffffffffffffffffffffffffffffffffffffffffffffffffffffffffffffffffffffffffffffffffffffffffffffffffffffffffffffffff
@cB01~tB01_GU182339.1_37391_37528_0_1_0_0_0:0:0_0:0:0_164/1
GTGGAGATATGGGCCTGGAGTGGAGATATGGATCTGGAGGTGGAGATACGGGCCTGCAGTAGAGATATGGGCCTGGAGTGGAGATATGGGCCAGGAGTGGAGTTATGGGCCTAGAGGTGGATATCTGGGCCTGGAGTGGAGATATGGGCC
+
ffffffffffffffffffffffffffffffffffffffffffffffffffffffffffffffffffffffffffffffffffffffffffffffffffffffffffffffffffffffffffffffffffffffffffffffffffffff
@cB01~tB01_GU182339.1_88296_88153_1_0_0_0_0:0:0_0:0:0_165/1
ATTGGAACCCAGGAGGCGGAGGTTGCAATGAGCCAAGGTCGCACCACTTTGACTCCAGCTTGGGCTAAGGAGGGAAACTCTTTCTCAAAAAAGAAAAAAAAAAAAAAGAGAACTTTCATAGTATCCAGCAATTTCACTACTGGGTTTATA
+
ffffffffffffffffffffffffffffffffffffffffffffffffffffffffffffffffffffffffffffffffffffffffffffffffffffffffffffffffffffffffffffffffffffffffffffffffffffff
@cB01~tB01_GU182339.1_84252_84198_1_0_0_0_0:0:0_0:0:0_166/1
CCCAGGCTGGAGTGAAGTGGTGTGGTCTAGGCTCACTGCAACCTCTGTCTCCTGGGTTCAAGTGATTCTCCTGCCCTCAGCCTCCCAAGTCGCTAGGATTACATGCACCTGCCACCACGCCCGGCTATCCTTGTGTCCTTTCTTAACTTT
+
ffffffffffffffffffffffffffffffffffffffffffffffffffffffffffffffffffffffffffffffffffffffffffffffffffffffffffffffffffffffffffffffffffffffffffffffffffffff
@cB01~tB01_GU182339.1_159837_159683_1_0_0_0_0:0:0_0:0:0_167/1
TAGGCCCATATCTCCACTCCAGGCCCATATCTCCACTTCAGGCCCATATCTCTACTGCAGGCCCATAACTCCACCTCCAGGCCCATATCTCCACTCCAGGCCCATCGCTCCACTTCTAGGCCCATCACTCCACCTCTAGGCCCACATCTC
+
ffffffffffffffffffffffffffffffffffffffffffffffffffffffffffffffffffffffffffffffffffffffffffffffffffffffffffffffffffffffffffffffffffffffffffffffffffffff
@cB01~tB01_GU182339.1_4740_4971_0_1_0_0_0:0:0_0:0:0_168/1
TATTTTATTATATTTTATTTTATTTTATTTTATTTTGACATGGAGTTTTGCTCCTATTGGCCAGGCTGGAGTGCAATGGCACGATCTTGACTCACTGCAACCTCCACCTCTCAGGTTCAAGCGATTCTCCTGCCTCAGCCTCCTGCATAG
+
ffffffffffffffffffffffffffffffffffffffffffffffffffffffffffffffffffffffffffffffffffffffffffffffffffffffffffffffffffffffffffffffffffffffffffffffffffffff
@cB01~tB01_GU182339.1_152041_151944_1_0_0_0_0:0:0_1:0:0_169/1
TTGTCCTCCCAGTTAGGAATGCAGGCAGAACAAACACAGCATTTTTCCTGAGAAGAATGTCTGATTTGCACTCATCCTTCTACCCTGAGGTCTCAGCAGCAGAAAATTAGAGATTAAGAGATTTCACTGAGCCCTGTGCTGGGCCCAGAT
+
ffffffffffffffffffffffffffffffffffffffffffffffffffffffffffffffffffffffffffffffffffffffffffffffffffffffffffffffffffffffffffffffffffffffffffffffffffffff
@cB01~tB01_GU182339.1_52593_52428_1_0_0_0_0:0:0_0:0:0_16a/1
CTTGGGTGACAGAGGAAGAGTCTGTCTCAAGAAAAAAAAAAAAGCAAACTAAATAACCTATAATAACAAATCAGAGGACTCAGGTTACCAAATTTTAAGGGGTTCTATAAGTTTATATAAAATGCAGCATCCTCATGAGAGGGGATACAG
+
ffffffffffffffffffffffffffffffffffffffffffffffffffffffffffffffffffffffffffffffffffffffffffffffffffffffffffffffffffffffffffffffffffffffffffffffffffffff
@cB01~tB01_GU182339.1_161878_161632_1_0_0_0_0:0:0_0:0:0_16b/1
TCCTCCACTTTCAAAGCCCGCAGTGGCTGATAGCGTCTCCCTCCCACTACACTGCTCTAATCCCCACTCCCCTCTTCCTCCACCTCTCACGCGGACCCTTGTGATTACACTGAGCCCAGTGGGACAGTCCAGGCTGTCTCCCCATCTCAA
+
ffffffffffffffffffffffffffffffffffffffffffffffffffffffffffffffffffffffffffffffffffffffffffffffffffffffffffffffffffffffffffffffffffffffffffffffffffffff
@cB01~tB01_GU182339.1_217439_217355_1_0_0_0_0:0:0_0:0:0_16c/1
AGGAACACACATCCGCGTGCTCCCATCCTGCTTCCCCACATGGCCCTGAGCTCTCTGGCCTCTGCTTCGTGAGACTTACTTTTTTTGTCGGAGCACCAGCGATGAAGGAGAAAGAAGAGGAGGATGGTGAAAGGGATTTTGACCACTGAG
+
ffffffffffffffffffffffffffffffffffffffffffffffffffffffffffffffffffffffffffffffffffffffffffffffffffffffffffffffffffffffffffffffffffffffffffffffffffffff
@cB01~tB01_GU182339.1_45739_45832_0_1_0_0_0:0:0_0:0:0_16d/1
TTTTGGAAACCTGGGGAGGTGGAAACCTTGGATTCAGGCGTTGACTCAGCATCTCACAGCTCTGACATTGTACCCCTGTCTTCCACCATCTCCGAACTCCAGATACTCCTACAGCAAAAGGGATCTGGGTCCAACACAGGGCTCAGTGAA
+
ffffffffffffffffffffffffffffffffffffffffffffffffffffffffffffffffffffffffffffffffffffffffffffffffffffffffffffffffffffffffffffffffffffffffffffffffffffff
@cB01~tB01_GU182339.1_89771_89980_0_1_0_0_0:0:0_0:0:0_16e/1
GCCGACGTGATGAAACATCGTCTCCACTAAAAATATAAAAATTAGCTGAGCATGGTGGTCAGCACCTGTAATACCACTACTCAGGAGTTTGAGGCAAGAGAATGATTGAACCCAGGAGGCTGAGGTTGCAGTGAACTGAGATTGCACCTC
+
ffffffffffffffffffffffffffffffffffffffffffffffffffffffffffffffffffffffffffffffffffffffffffffffffffffffffffffffffffffffffffffffffffffffffffffffffffffff
@cB01~tB01_GU182339.1_52199_52337_0_1_0_0_1:0:0_1:0:0_16f/1
AAGTGCTGGGATTACGGGCGTGAGCCACGGTGCCCAGCTTCACTATGCCATTTCATGCAAGGGGCTTGAGCATCTGCAGATTTTGGTATCTGAATGGGGATCCTGGAACCAATCACCTAGGTATAGTGAAGGACCATGGTATATAATTTT
+
ffffffffffffffffffffffffffffffffffffffffffffffffffffffffffffffffffffffffffffffffffffffffffffffffffffffffffffffffffffffffffffffffffffffffffffffffffffff
@cB01~tB01_GU182339.1_174801_174944_0_1_0_0_0:0:0_0:0:0_170/1
AACCAATCACCCACGAATAGTGAAGGATGACCGTATATGACTTTTATTTCTCAAATTTAAATATAAATCATAAAAAATGTACAACTAGATAAAAACTAAGAAGTGTTTTTATAGTGTCAGTTAGATTTATTTTTTACTAGGTGTAACCCA
+
ffffffffffffffffffffffffffffffffffffffffffffffffffffffffffffffffffffffffffffffffffffffffffffffffffffffffffffffffffffffffffffffffffffffffffffffffffffff
@cB01~tB01_GU182339.1_40596_40338_1_0_0_0_0:0:0_0:0:0_171/1
GTTCCAAGTCGTGGATCATTCACTCTGCAGCCCAATGACAATGAGAATGTCCGGACACTCTCACCTGTGATGACGATGTCCAGAGGGTCACTGGGAGCTGACAACTGATAGGGGGAGTGAGTAACAGAACCGTAGCATCTGTAGGTCCCT
+
ffffffffffffffffffffffffffffffffffffffffffffffffffffffffffffffffffffffffffffffffffffffffffffffffffffffffffffffffffffffffffffffffffffffffffffffffffffff
@cB01~tB01_GU182339.1_122237_122359_0_1_0_0_0:0:0_0:0:0_172/1
AAAACAAAACGGTTTTTTAATTATCTTACAGTGCTGTAGCTCAAAGTAGGAAGTGCATCTTACTGGGCTAAAATCAAGGTGACAGCAAGGCTGCCTTCCCTCTGAGGATTCCAGGCACGAATCTGCTTCTCACTTGTCCCAGCTTCTAAA
+
ffffffffffffffffffffffffffffffffffffffffffffffffffffffffffffffffffffffffffffffffffffffffffffffffffffffffffffffffffffffffffffffffffffffffffffffffffffff
@cB01~tB01_GU182339.1_127076_127227_0_1_0_0_0:0:0_0:0:0_173/1
CACCTCTCCAACCTAACTGGCTTACTTCCTAGTCTACTTGAGGCTGCAATCACACTGAGGAACTCACAATTCCAAACATACAAGAGGCTCCCTCTTAACGCAGCACTTAGACACGTGTTGTTCCACCTTCCCTCATGCTGTTCCACCTCC
+
ffffffffffffffffffffffffffffffffffffffffffffffffffffffffffffffffffffffffffffffffffffffffffffffffffffffffffffffffffffffffffffffffffffffffffffffffffffff
@cB01~tB01_GU182339.1_6376_6123_1_0_0_0_0:0:0_0:0:0_174/1
GATGCAGACTAGCAGAAGATGAACATTTAGCTACTTGTTTCTCAATTAATTGATTTATTACCAAAGAGAGAGAAGTGGAAACATGAGAATAGGGACCATGACTAGAATGTGGTTGAGGGAATGGTTTCTATCTTATTCCCTGGCAGAGAA
+
ffffffffffffffffffffffffffffffffffffffffffffffffffffffffffffffffffffffffffffffffffffffffffffffffffffffffffffffffffffffffffffffffffffffffffffffffffffff
@cB01~tB01_GU182339.1_27783_27967_0_1_0_0_0:0:0_0:0:0_175/1
ATGGTACAAAAAAAGAAAACATAGCTAGGGATGGAGAAGTGAGGTCAGAGACCTAGAGAGACAGAGAAGGTGGAAGGAGGAAATAGACATGAAGAGAGATGGGGGTGGAGGGTGAGAGAGAGAAAGAGAGCATTAAGTCATAGAGCAGGG
+
ffffffffffffffffffffffffffffffffffffffffffffffffffffffffffffffffffffffffffffffffffffffffffffffffffffffffffffffffffffffffffffffffffffffffffffffffffffff
@cB01~tB01_GU182339.1_69909_69737_1_0_0_0_0:0:0_0:0:0_176/1
CAGGCCCATATCTCCACCTCCAGGCCCATATCTCCACTCCAGACCCAGATCTCCACTTCTAGGCCCATCACTCCATCTCCAGGCCCATATATCCACTCCAGGCCCAGATCTCCACTCCAGGCCCATAACTCCACCTCCAGGCCTATATCT
+
ffffffffffffffffffffffffffffffffffffffffffffffffffffffffffffffffffffffffffffffffffffffffffffffffffffffffffffffffffffffffffffffffffffffffffffffffffffff
@cB01~tB01_GU182339.1_7586_7707_0_1_0_0_0:0:0_0:0:0_177/1
CAGAGCCCACCAGAGCCCAGGAACAAGACCAACTTCTTCATCCCATCCATGAGAGAGCACCATGCAGGGAGATACCACTGTCACTATCTCAGCCCTGCAGGCTGGTCAGAGCGCAGCGAGCCCCTGGAGCTGGTGGTGACAGGTAAGAGG
+
ffffffffffffffffffffffffffffffffffffffffffffffffffffffffffffffffffffffffffffffffffffffffffffffffffffffffffffffffffffffffffffffffffffffffffffffffffffff
@cB01~tB01_GU182339.1_100190_100358_0_1_0_0_0:0:0_1:0:0_178/1
CTGAATCCCAGAGCTTCTGGTGGGCGTGTCCTTGAGGGTCCCATCACCCAGGCCCTGACTATATTTGGGGTAAAGGGGGATTGAATACAGGGAAATGGGTGCTGTGGTGGGAAGAATAATTGTCCCCAGTGATGACTACATTCTAATCCC
+
ffffffffffffffffffffffffffffffffffffffffffffffffffffffffffffffffffffffffffffffffffffffffffffffffffffffffffffffffffffffffffffffffffffffffffffffffffffff
@rand_0_0_0_0_1_1_0:0:0_0:0:0_179/1
GCTGTTGGGCGTGAAAGAACAGCGAAAGAGCCAGGAATCCCGTTGCCACTAATACGGAACATGTCAGTCACTTCCTCCCGCCCTGTCGGCAGCCATTGGGGCGTAGATTCTTGGCACTGGAGCCTCAATATGTCATGCACTCAGGTCGCC
+
ffffffffffffffffffffffffffffffffffffffffffffffffffffffffffffffffffffffffffffffffffffffffffffffffffffffffffffffffffffffffffffffffffffffffffffffffffffff
@cB01~tB01_GU182339.1_182760_182589_1_0_0_0_0:0:0_0:0:0_17a/1
CTGAGACGGTCGGATCACTTGAGGTTGGGAGTTGGAGACAATCTGCGCAACATGGTGAAACTCCATCTCTACTAAAAAATATAAAAGAAAATTAGCTGGGTGTGGTGGAGGGGACTGGAATCACAACTAGTCAGGAGGCTGAGGCAGGAG
+
ffffffffffffffffffffffffffffffffffffffffffffffffffffffffffffffffffffffffffffffffffffffffffffffffffffffffffffffffffffffffffffffffffffffffffffffffffffff
@cB01~tB01_GU182339.1_108645_108748_0_1_0_0_0:0:0_0:0:0_17b/1
CTCGGGACATATGGAGTCACCCCATTTGCAGTGTAGCTGGGGGAAGCCAGAAAGCAGCCCAGCCTGGGTTTTGTACCCTGGAGCCACAGGAAGCACTCAGCTAAAGCACTGCATGACGTCCTCCTCCAGGAAGAACAGGAAGACAGCCCA
+
ffffffffffffffffffffffffffffffffffffffffffffffffffffffffffffffffffffffffffffffffffffffffffffffffffffffffffffffffffffffffffffffffffffffffffffffffffffff
@cB01~tB01_GU182339.1_196822_196942_0_1_0_0_0:0:0_0:0:0_17c/1
GAAAGGGATCTGGGCCCAACACAGGGCTCAGTGAAATCTCTTCATCTCTCATTTTATGGAGCTGAGACCTCCTACAAGCTAGAAGAATGATTGCCAATCTGACATCCTTCTCAGGAAAAATGCAATGTTTGTTCTGCCTGCATTCCTAAC
+
ffffffffffffffffffffffffffffffffffffffffffffffffffffffffffffffffffffffffffffffffffffffffffffffffffffffffffffffffffffffffffffffffffffffffffffffffffffff
@rand_0_0_0_0_1_1_0:0:0_0:0:0_17d/1
GGCACTAGAATATAACGGACGATGGGACCCCAGGCCGCGACTTTAGTGAGCAAACGGCCTGGCTGGGTCGCTGGGGGGCAAGGGAACCCTGGGATCATCCACTGATAACAGCCAAACAACTTGGTAGGAGAAGGAACTAGAAAGATCCTA
+
ffffffffffffffffffffffffffffffffffffffffffffffffffffffffffffffffffffffffffffffffffffffffffffffffffffffffffffffffffffffffffffffffffffffffffffffffffffff
@cB01~tB01_GU182339.1_99857_100036_0_1_0_0_1:0:0_0:0:0_17e/1
CTTCTCCCCAAGGTGGTCAGGACAAGCCCTTGCTGTCTGCCTGGCCCAGCTCTGTGGTGCCTCCAGGACATGTGATTCTTCGGTGTCATTCTTATCTTGGGTTTAACAACTTCAGTCTGTAAAAGGAAGATGGGGTGCCTCGCACTGAGC
+
ffffffffffffffffffffffffffffffffffffffffffffffffffffffffffffffffffffffffffffffffffffffffffffffffffffffffffffffffffffffffffffffffffffffffffffffffffffff
@cB01~tB01_GU182339.1_196396_196468_0_1_0_0_0:0:0_0:0:0_17f/1
GCTCTGTAACATATTTTGAGATCAGGTAGTGTGATGCTCCTGTTTTCTCTTTATACCTTGAAGTCTCAAGACAGTGGGCGTCACATACAAAAATTATGGAAAAAAGGATCCCAGGACTCCCAGGGCCCAATATTAGATAACAGAGTGTTG
+
ffffffffffffffffffffffffffffffffffffffffffffffffffffffffffffffffffffffffffffffffffffffffffffffffffffffffffffffffffffffffffffffffffffffffffffffffffffff
@cB01~tB01_GU182339.1_103404_103195_1_0_0_0_0:0:0_0:0:0_180/1
GGCCTCCCCCTCCGTGGATAGATGGTACATGTCATAGGAGCTCCGGGAGCTGCAGGACAAGGTCACGCTCTCTCCTGCCAGAACCGTGGGGCCCGGCTGGGCTGAGAGAGAAGGTTTCTCATATAGACCTGGAAGGAGAAGAGGCATTTT
+
ffffffffffffffffffffffffffffffffffffffffffffffffffffffffffffffffffffffffffffffffffffffffffffffffffffffffffffffffffffffffffffffffffffffffffffffffffffff
@cB01~tB01_GU182339.1_145086_145286_0_1_0_0_0:0:0_0:0:0_181/1
GTAGGAGCCTTTGGGCAGAGACTATGGGGTTTCTAGGTATAGAAATTATCTCATCTTCAAACAGAGGTAATTTGACTACCTCTCTCTGCTACTCTCTTCTTACTTGGATGCCTTATAATTCTTTCTCTTTCCTGATGGCTCTGTCTAGGA
+
ffffffffffffffffffffffffffffffffffffffffffffffffffffffffffffffffffffffffffffffffffffffffffffffffffffffffffffffffffffffffffffffffffffffffffffffffffffff
@cB01~tB01_GU182339.1_96559_96417_1_0_0_0_0:0:0_0:0:0_182/1
TTGAGAAATAAAAGTCCTATACCGTCATCCTTCACTATTCATGGGTGATTGGTTTCGAGATCTCCACTCAGATACTAAAATCTGCAGATGCTCAAGCCTCTTACGTAAAATGACACAGCATTTGGATATAACCCATGCACATCCTCCTGT
+
ffffffffffffffffffffffffffffffffffffffffffffffffffffffffffffffffffffffffffffffffffffffffffffffffffffffffffffffffffffffffffffffffffffffffffffffffffffff
@cB01~tB01_GU182339.1_131028_131204_0_1_0_0_0:0:0_0:0:0_183/1
GAGGGAGACAGATGGAAGGACCTGTACCAGGAGTTATGGGCACAGAAAAGAACATGAAGACACAGAGAGGAAGGAGAGAGATAAGACACCAGCGAGGGGAAGCCTCACTCATTCTAGGTGCCATGGATGGGATGATAAAGAGAGATGCCT
+
ffffffffffffffffffffffffffffffffffffffffffffffffffffffffffffffffffffffffffffffffffffffffffffffffffffffffffffffffffffffffffffffffffffffffffffffffffffff
@cB01~tB01_GU182339.1_53173_53243_0_1_0_0_0:0:0_0:0:0_184/1
ACATGTAAACTGCATGGGCAGGGCGCCAAATAACATCCTGTGCGCTGCTGAGCTGAGCTGGGGCGCGGCCGCCTGTCTGCACAGACAGCACCATGTCGCTCATGGTCGTCAGCATGGCGTGTGTTGGTGAGTCCTGGAAGGGAATCGAGG
+
ffffffffffffffffffffffffffffffffffffffffffffffffffffffffffffffffffffffffffffffffffffffffffffffffffffffffffffffffffffffffffffffffffffffffffffffffffffff
@cB01~tB01_GU182339.1_92518_92436_1_0_0_0_0:0:0_0:0:0_185/1
GAACTGCTGACTTCATGTGATCCACCCTCCTTGGCCTCCTGCAGTGCTGGGTTACAGGCGTGAGCCACCGTTCACAGACTTGTATATTATGCTATAATAGGTCCCTTCATTTCCACCACCACTCATATATCTGTCACTCCTTTGCCAGGT
+
ffffffffffffffffffffffffffffffffffffffffffffffffffffffffffffffffffffffffffffffffffffffffffffffffffffffffffffffffffffffffffffffffffffffffffffffffffffff
@cB01~tB01_GU182339.1_135222_135319_0_1_0_0_1:0:0_0:0:0_186/1
GGAGTGGTTAAGTGTAAACTGATTATATATTCCTGGTAAATTTAAAATGCTATAAATTTACCTGCTTTTTTCCTACATTTTATGCTTTATGTTTTCCGCTGATTTTTCCCAAAGACTAATTTTGTCTAATTTTAATATAGTTATACCACA
+
ffffffffffffffffffffffffffffffffffffffffffffffffffffffffffffffffffffffffffffffffffffffffffffffffffffffffffffffffffffffffffffffffffffffffffffffffffffff
@cB01~tB01_GU182339.1_107400_107559_0_1_0_0_0:0:0_0:0:0_187/1
ATGCACGCACACTTCGACTCACTGACTCATTCAGCCACGGCCCCATGCTCAGGCCGTGGAAAAGGCAATTCCCAGCACTGCAGGAGGCCAAGGCGGGTGGATCACTTGAAGTCAGGAGTTCCAGACCAGCCTGGCCAAAATGGTGAAACC
+
ffffffffffffffffffffffffffffffffffffffffffffffffffffffffffffffffffffffffffffffffffffffffffffffffffffffffffffffffffffffffffffffffffffffffffffffffffffff
@cB01~tB01_GU182339.1_48268_48365_0_1_0_0_0:0:0_0:0:0_188/1
CATGCAAATGAGAAAGGGACCTGAATTCCAATCATGATTTTTCTATTTCTCTATAATTACTTCTTTGATCCTTTATCTTATCCATTAGGCAATGAGCCTAAAACCTCTTCCCTATTTGGCTTTCTGTGAGCATGAGATCATATAGAAAAT
+
ffffffffffffffffffffffffffffffffffffffffffffffffffffffffffffffffffffffffffffffffffffffffffffffffffffffffffffffffffffffffffffffffffffffffffffffffffffff
@cB01~tB01_GU182339.1_20670_20473_1_0_0_0_0:0:0_0:0:0_189/1
TCTTCTTTGTATGTGCATGGTGAAATATTTCATTCTTTGAGTTAAGAAACTTCTATTGAGGAATACTTTTTATTACAAACATTTACCTATTCTATGTATACAACTGACTAGAAGCATATTTTGCACTGGGCATTATCATGACAAGGTAAT
+
ffffffffffffffffffffffffffffffffffffffffffffffffffffffffffffffffffffffffffffffffffffffffffffffffffffffffffffffffffffffffffffffffffffffffffffffffffffff
@cB01~tB01_GU182339.1_195628_195488_1_0_0_0_1:0:0_0:0:0_18a/1
CAGGACGTTTGTCTGAAGGAAGACATTTTGTTTTAAACCTTGAAAACACAAGTAATCGAAGCAAAAATAGACCATTGGGATTACCTCTAACTAAGCAACTTCTGCACTGCTAAAAATAAACCAACAAAGTGAAGAGACAACCCACAGATT
+
ffffffffffffffffffffffffffffffffffffffffffffffffffffffffffffffffffffffffffffffffffffffffffffffffffffffffffffffffffffffffffffffffffffffffffffffffffffff
@rand_0_0_0_0_1_1_0:0:0_0:0:0_18b/1
CACCAAGTTATGGTGGACGTAGGCTTTAGGCACGGTCACTGTAGCTTGCAAAAAGAGTTAGGGTGTCGACCGTCGTGTAACAATCGTACTGTTGAACGTGGTTTGCTTAAGGGCTGATATGTTAACCTTGTTTATACTGTTTACCCAGCA
+
ffffffffffffffffffffffffffffffffffffffffffffffffffffffffffffffffffffffffffffffffffffffffffffffffffffffffffffffffffffffffffffffffffffffffffffffffffffff
@cB01~tB01_GU182339.1_106952_106756_1_0_0_0_0:0:0_0:0:0_18c/1
GTTTTGGGTCCAGATCCCTTTCGCTGTTGGAGTATCTGGAGTTCGGAGATGGTAGAAGACAGGCGTACAATGTCAGAGCTGTGAGATGCTGAGTCAACGCCTGAATCCAAGGTTTCCACCTCCCCAGGTTTCCAAAAGCGGATATAAGAG
+
ffffffffffffffffffffffffffffffffffffffffffffffffffffffffffffffffffffffffffffffffffffffffffffffffffffffffffffffffffffffffffffffffffffffffffffffffffffff
@cB01~tB01_GU182339.1_8317_8228_1_0_0_0_0:0:0_0:0:0_18d/1
GAGGGTCAGATTCTCCCCAGGGGCCACGACAGGGCCCTGCAGGGTCAGGAGGGAGGGCTTCCTAGACACGCCTGGAGGGAAAGAAGAGTCGGGACTAGGAGGGCTGGTTCCTCCCACACCCCTTCCTTCTCCCCTCCTGGCCCTGCAGGT
+
ffffffffffffffffffffffffffffffffffffffffffffffffffffffffffffffffffffffffffffffffffffffffffffffffffffffffffffffffffffffffffffffffffffffffffffffffffffff
@cB01~tB01_GU182339.1_133029_133144_0_1_0_0_0:0:0_0:0:0_18e/1
CTATGTGGGAAACCTTCTCTCTCAGCCCAGCCGCGCCCCATGGTTAAGGCAGGAGAGAGCGTGACCTTGTCCTGCAGCTCCCGGAGCTCCTATGACATCTACCATCTATCAAGGGAGGGGGAGGCTCATGAACTTAGGTTCCCTGCAGTG
+
ffffffffffffffffffffffffffffffffffffffffffffffffffffffffffffffffffffffffffffffffffffffffffffffffffffffffffffffffffffffffffffffffffffffffffffffffffffff
@cB01~tB01_GU182339.1_207947_208203_0_1_0_0_0:0:0_0:0:0_18f/1
ACGACACTTTGCGCCTCATTGGAGAACACCATGATGGGGTCTCCAAGGCCAACTTCTCCATCAGTCGCATGAAGCAAGACCTGGCAGGGACCTACAGATGCTACGGTTCTGTTACTCACTCCCCCTATCAGTTGTCAGCTCCCAGTGACC
+
ffffffffffffffffffffffffffffffffffffffffffffffffffffffffffffffffffffffffffffffffffffffffffffffffffffffffffffffffffffffffffffffffffffffffffffffffffffff
@cB01~tB01_GU182339.1_146178_146028_1_0_0_0_0:0:0_0:0:0_190/1
CTACCTGAGATTCAAACTCTCCTTGATATGTAATATGCAAAATACCTAATAGGTTTTATTAACACTATAGAGCAATCGTATTAAATAAATCATCATAATTTTCCATGGTTGTATTTTTCCTGTTAAGCCAGAAACAGATAAAATGATTTA
+
ffffffffffffffffffffffffffffffffffffffffffffffffffffffffffffffffffffffffffffffffffffffffffffffffffffffffffffffffffffffffffffffffffffffffffffffffffffff
@cB01~tB01_GU182339.1_178446_178286_1_0_0_0_0:0:0_0:0:0_191/1
AAATTATCACAAACACGGCGGCGGGAGAGAACACTTCTGTTGACAGAAATCAGACCCTGTTCTTCCTGGGCTACAATCAAGGCATCTGCAGGGCTGCATTCCCTCTGGAGACTCGGGAGAATCAGTTCCATTGACTTCTCCAGCCCCTAA
+
ffffffffffffffffffffffffffffffffffffffffffffffffffffffffffffffffffffffffffffffffffffffffffffffffffffffffffffffffffffffffffffffffffffffffffffffffffffff
@cB01~tB01_GU182339.1_182324_182488_0_1_0_0_0:0:0_0:0:0_192/1
CTAAAATCACCCAAGATAACCTCTTTTTAAGTTCAGCTGATTAGCAACCATAATTCCATCTGCAATCTTTATTCCTCCTTTCATGTAAAATAACATATTCACAAGCTATGGAGGCTAGGACAGGGACATTTTGGGGGTGGGCCAGCATTC
+
ffffffffffffffffffffffffffffffffffffffffffffffffffffffffffffffffffffffffffffffffffffffffffffffffffffffffffffffffffffffffffffffffffffffffffffffffffffff
@cB01~tB01_GU182339.1_37076_37252_0_1_0_0_0:0:0_0:0:0_193/1
ACAGCACCATGTCGCTCATGGTCGTCAGCATGGCGTGTGTTGGTGAGTCCTGGAAGGGAATCGAGGGAGGGAGTGCGGGGATGGAGATCGGGGCCCAGAGTTGGAGATATAGGCCTGGAAGTGGAGTTATGGGCCTAGAGATGGAGTGAT
+
ffffffffffffffffffffffffffffffffffffffffffffffffffffffffffffffffffffffffffffffffffffffffffffffffffffffffffffffffffffffffffffffffffffffffffffffffffffff
@cB01~tB01_GU182339.1_112754_112667_1_0_0_0_1:0:0_0:0:0_194/1
TATTGCTTTCCAGGACTCACCAACATACGCCATGCTGACGACCAAGAGCGACATGGTGCTGCCGGAGCAGACAGGCAGCCGCGACCGAGCTCAGCTCAGCAGCGCACAGGATGTTATTTGGCGCCCTGCCCATGCAGTTTACATGTTGAC
+
ffffffffffffffffffffffffffffffffffffffffffffffffffffffffffffffffffffffffffffffffffffffffffffffffffffffffffffffffffffffffffffffffffffffffffffffffffffff
@cB01~tB01_GU182339.1_70697_70390_1_0_0_0_0:0:0_0:0:0_195/1
GGACCCCAGTCTACCCTCCCGGGTTCCCACAGAACCTGACTCAGCCAAGGGAAAGGAAGGCTGGGGAGGGCAAGGTCGGAACTGTGGGCTGAGCACCCCAGGGTCTCCTCATCCTTGTTTATAAGAAAATCCCCCACCGGGCTTCCCTCC
+
ffffffffffffffffffffffffffffffffffffffffffffffffffffffffffffffffffffffffffffffffffffffffffffffffffffffffffffffffffffffffffffffffffffffffffffffffffffff
@cB01~tB01_GU182339.1_236133_236288_0_1_0_0_0:0:0_0:0:0_196/1
TGCTCCAACAAAAAGAGTAAGTCTCACGAAGCAGAGGCCAGAGAGCTCAGGGCCATGTGGGGAAGCAGGATGGGAGCACGCGGGTGTGTGTTCCTCACTGGCAGGATGGTCCCTGGCCCAAGGGAGGAGCCACAGAGGCAGGGCTTTCTA
+
ffffffffffffffffffffffffffffffffffffffffffffffffffffffffffffffffffffffffffffffffffffffffffffffffffffffffffffffffffffffffffffffffffffffffffffffffffffff
@cB01~tB01_GU182339.1_219963_220111_0_1_0_0_0:0:0_0:0:0_197/1
GAAGGGACTGTGTATCCACAGATGTATTTTAGACACAGTTTTCTGCCCAGTGGTTCTCTGTATCCCCTCTCATGAGGATGCTGCATTTCATATAAACTTATAGAACCCCTTAAAATTTGGTAACCTGAGTTCTCTGATTTGTTATTATAG
+
ffffffffffffffffffffffffffffffffffffffffffffffffffffffffffffffffffffffffffffffffffffffffffffffffffffffffffffffffffffffffffffffffffffffffffffffffffffff
@cB01~tB01_GU182339.1_197689_197529_1_0_0_0_1:0:0_1:0:0_198/1
CTCCCATTTAACCATCTGCAATATCAGTGTCCCAAGAGCAGAGGCCAAATGCATCTTGTTCACTCTTTGTGGAAGGTAGGAGAATGCTGTCCCACCCCAAAATGTCCCTGTCCTAGCCTCCATAGCTTGTGAATATCTTATTTTACATGG
+
ffffffffffffffffffffffffffffffffffffffffffffffffffffffffffffffffffffffffffffffffffffffffffffffffffffffffffffffffffffffffffffffffffffffffffffffffffffff
@cB01~tB01_GU182339.1_209464_209320_1_0_0_0_0:0:0_0:0:0_199/1
GAGGATCTTCCTTGTCACAGCTCCCTTCACCTGAGCTGAGAACTCACTCCCCTGCTCTATGACCTAATGCTCTCTCTCTCTCTCTCTCACCCTCTACCCCATCGCTCTTCATGTCTATTTCCTCCTTCCACCTTCTCTGTCTCTTTAGGT
+
ffffffffffffffffffffffffffffffffffffffffffffffffffffffffffffffffffffffffffffffffffffffffffffffffffffffffffffffffffffffffffffffffffffffffffffffffffffff
@cB01~tB01_GU182339.1_216526_216621_0_1_0_0_0:0:0_0:0:0_19a/1
CAGAAGCCTGCATTTCAATGTGAGCCAGTCCCTCAAGGCTCAGAAAAGCTGCTCGGGACATATGGAGTCACCCCATTTGCAGTGTAACTGGGGGAAGCCAGAAAGCAGCCCAGCCTGGGTTTTGTACCCTGGAGCCACAGGAAGCACTCA
+
ffffffffffffffffffffffffffffffffffffffffffffffffffffffffffffffffffffffffffffffffffffffffffffffffffffffffffffffffffffffffffffffffffffffffffffffffffffff
@cB01~tB01_GU182339.1_67705_67539_1_0_0_0_0:0:0_0:0:0_19b/1
GATGGGATTATATGGACATGGTACTGATAACACCGGAAGCCTTAGGCAAGAAAAGAGTCCCATTACCGAAACCATGGGGGCAGACATGTTTATTTGAAGGATGGAAAACTACATTGAAGTTATTTTAAAAAATATATAAGTTTTACTGCT
+
ffffffffffffffffffffffffffffffffffffffffffffffffffffffffffffffffffffffffffffffffffffffffffffffffffffffffffffffffffffffffffffffffffffffffffffffffffffff
@cB01~tB01_GU182339.1_83672_83751_0_1_0_0_0:0:0_0:0:0_19c/1
TAGGCATGTCCTTGAGGGTCCCTTCACGCAGGCCCTGACTGTATTTGGGGTAAAGGGGGATTGAATACAGGGAAATGGGTACTGTGGTGAGAAGAATAATTGTCCCCAGTGATGACTACATTCTAATCCCTGGAGTCTGTGACTATTTAT
+
ffffffffffffffffffffffffffffffffffffffffffffffffffffffffffffffffffffffffffffffffffffffffffffffffffffffffffffffffffffffffffffffffffffffffffffffffffffff
@cB01~tB01_GU182339.1_219609_219742_0_1_0_0_0:0:0_0:0:0_19d/1
CCCAACTCAGCCTCCCAAAGTGCTGGGATTACAGGCGTGAGCCACGGTGCCCAGCTTCGCTATGCCATTTCATGCAAGGGGCTTGAGCATCTGCAGATTTTGGTATCTGAATGGGGATCCTGGAACCAATCACCCAGGAATAGTGAAGGA
+
ffffffffffffffffffffffffffffffffffffffffffffffffffffffffffffffffffffffffffffffffffffffffffffffffffffffffffffffffffffffffffffffffffffffffffffffffffffff
@cB01~tB01_GU182339.1_64062_64211_0_1_0_0_0:0:0_1:0:0_19e/1
ATCTAGGAGACCGTGGAAAAGGCAATTGCCGCCCCACTGGTGAAATGTGGTGCTGATTTAGACACTAAATGAATGAAGTAGATGGATATAAGATAGGTTTGTGAGGTAGAATCATTGACTGGAAAGGCTTGCTGGGTTTGATTTTCCTAC
+
ffffffffffffffffffffffffffffffffffffffffffffffffffffffffffffffffffffffffffffffffffffffffffffffffffffffffffffffffffffffffffffffffffffffffffffffffffffff
@cB01~tB01_GU182339.1_122799_122927_0_1_0_0_0:0:0_0:0:0_19f/1
GCAGATGGTTAAATGGGAGGGCAGAAAATGAATGCACAAGTGGATCTATAAATGAATGATCCATTGGGAAGCATCTGTGCGTGAAATCTATTTTTTGTTTGTTCTTTTGTTTATTGAGACAGAGTCGCCCTCTGTCTTCCAGGCTACAGT
+
ffffffffffffffffffffffffffffffffffffffffffffffffffffffffffffffffffffffffffffffffffffffffffffffffffffffffffffffffffffffffffffffffffffffffffffffffffffff
@cB01~tB01_GU182339.1_1127_1187_0_1_0_0_0:0:0_0:0:0_1a0/1
CCGGAACTTAAAATAAAAATAAAAATTAAAATTAAATTATGACACCATGATCCTAGCATATCCAAAAAAGACAAAAATGCCAATATCAAATGTCGGAGAAAATAGGGCTGAATTAAAAATCCAATACAACGCCGGGCGCAGTGGCTCACG
+
ffffffffffffffffffffffffffffffffffffffffffffffffffffffffffffffffffffffffffffffffffffffffffffffffffffffffffffffffffffffffffffffffffffffffffffffffffffff
@cB01~tB01_GU182339.1_171646_171518_1_0_0_0_0:0:0_0:0:0_1a1/1
GCATAGGCCCAGGTGCAGTCCAGGAGGTGTTTAGAGTCTTCTCTGGGAAGACTGGACTGGGATTGATACACAGCGAATGTGCTTTAGGATTTCTACATCCACGGCATTCTTGAGTTAAACAACTTGCATTCTCCAAGAAAAGGAAACAAA
+
ffffffffffffffffffffffffffffffffffffffffffffffffffffffffffffffffffffffffffffffffffffffffffffffffffffffffffffffffffffffffffffffffffffffffffffffffffffff
@cB01~tB01_GU182339.1_118628_118508_1_0_0_0_0:0:0_0:0:0_1a2/1
CTTCTGGGAAATGGGTAAGGTTGAGGGGCTGAGGGAACCTCTGATCTCCCCAAACTGAGCCCAGTCTCCCTCCTCTGGGTCTCTCCTGACCGCTTTCTCCATCTGCCTGGGTGCCTGGAGCCCTGGCCGTGGGCCTCCATGCAGGCCATG
+
ffffffffffffffffffffffffffffffffffffffffffffffffffffffffffffffffffffffffffffffffffffffffffffffffffffffffffffffffffffffffffffffffffffffffffffffffffffff
@cB01~tB01_GU182339.1_77031_77100_0_1_0_0_0:0:0_0:0:0_1a3/1
GACGCCCAAGTGCGTAACTGGAATCTAGGAGACCGTGGAAAAGGCAATTCCCGCCCCACTGGTGAAATGTGGTGCTGATTTAGACACTAAATGAATGAAGTAGATGGGTATAAGATATGTCTGTGAGGTAGAATCATTTGTAGGGAGGTC
+
ffffffffffffffffffffffffffffffffffffffffffffffffffffffffffffffffffffffffffffffffffffffffffffffffffffffffffffffffffffffffffffffffffffffffffffffffffffff
@cB01~tB01_GU182339.1_75646_75605_1_0_0_0_0:0:0_1:0:0_1a4/1
GGAAATGTGAAAAGCCGATTCTCGCCTGGAACCTTCAGAGAAAAGGCAGCCTCGCAGTCACCTTGATTTTAGCCCAGTGAAATGCATTTCATATTTCTGAGCTATAACACTGTAAGATAATTTTAAAAGCTGTGTTGTTGTCATCCATGA
+
ffffffffffffffffffffffffffffffffffffffffffffffffffffffffffffffffffffffffffffffffffffffffffffffffffffffffffffffffffffffffffffffffffffffffffffffffffffff
@cB01~tB01_GU182339.1_125803_125984_0_1_0_0_0:0:0_0:0:0_1a5/1
TGCTATCTGGGTGCTTGTCCTAAAGAGGTGTTTTATGTGGTTACCTGTCAATCAAGAAATGCGAGACAATTCATAAAGAGGAACTGCTAAGATTAGCTTCTTATTGGTGTCTCATCTTCTTCCAGGTAACCCCCGACACCTGCACATTCT
+
ffffffffffffffffffffffffffffffffffffffffffffffffffffffffffffffffffffffffffffffffffffffffffffffffffffffffffffffffffffffffffffffffffffffffffffffffffffff
@cB01~tB01_GU182339.1_179607_179374_1_0_0_0_0:0:0_0:0:0_1a6/1
TTCCCTCATGTTGGCCAGGCTGATCTCGAGCCTCTGATCTTAAATGATCCACCTTCCTTGGCCTCTCAAAGCACCGAGATTATAACTGTGAGCCACTGCACCCTGCATATAAAGGAATTTATGACCACTAGATTTTACTTTTAAAAATGG
+
ffffffffffffffffffffffffffffffffffffffffffffffffffffffffffffffffffffffffffffffffffffffffffffffffffffffffffffffffffffffffffffffffffffffffffffffffffffff
@cB01~tB01_GU182339.1_191650_191563_1_0_0_0_0:0:0_0:0:0_1a7/1
GGTACAGACCTCACCAAGTCAGTCTCTCTCCATAAGAATACCAAGCTCATCTTCCTTACAACCACCTGGGCCTCCAAGTCCTGGATCATTCACTCTGTGTCCGAATGACAATGAGAAGAATGTCTGGACACTCTCACCTGTGATCACGAT
+
ffffffffffffffffffffffffffffffffffffffffffffffffffffffffffffffffffffffffffffffffffffffffffffffffffffffffffffffffffffffffffffffffffffffffffffffffffffff
@cB01~tB01_GU182339.1_97478_97549_0_1_0_0_0:0:0_0:0:0_1a8/1
GGTTTTTGCTGATAACGTACAATTCAAAGATTGTAAATAATTGCATAATCCTTCCCTGGGAATTTAAATCATTTTAACTGGTTCTGCTGTAATACTAGAAATACAAGCATGAAAAATTCTAATGGTTTATTAGTCACAATGACTCTGAAA
+
ffffffffffffffffffffffffffffffffffffffffffffffffffffffffffffffffffffffffffffffffffffffffffffffffffffffffffffffffffffffffffffffffffffffffffffffffffffff
@cB01~tB01_GU182339.1_45382_45564_0_1_0_0_0:0:0_1:0:0_1a9/1
TATGTCCCTTTCTTTATGCCAATGTCATGCTGTTTTGCTTACTACAGCTCTGTAACATATTTTGAGATCAGGTAGTGTGATGCTCCTGTTTTCTCTTTATACCTTGAAGTCTCAAGACAGTGGGCGTCACATAAAAAAATTATGGAAAAA
+
ffffffffffffffffffffffffffffffffffffffffffffffffffffffffffffffffffffffffffffffffffffffffffffffffffffffffffffffffffffffffffffffffffffffffffffffffffffff
@cB01~tB01_GU182339.1_208181_208062_1_0_0_0_0:0:0_0:0:0_1aa/1
CCGGTATGGCCCCTGTGTCTGTTCTCTGTTATGACACCTGGTCTCTACTTGTGTCTCCTGTTTCTCTGTCTCTGTTGGCACAGACCTCACCAAGTCAGTCTCTCTCCATAAGAATACCAAGCTCATCTTCCTTACAGCCACCTGGGCCTC
+
ffffffffffffffffffffffffffffffffffffffffffffffffffffffffffffffffffffffffffffffffffffffffffffffffffffffffffffffffffffffffffffffffffffffffffffffffffffff
@cB01~tB01_GU182339.1_12134_12118_1_0_0_0_1:0:0_0:0:0_1ab/1
CCTCAGACTCATGTTTCAAAGTCCCAAATACAAATCTGCCCACCTATTCCAGTTATTTAATCCAGATCTATGCTCAGAACTGAAAAGATGGAGAATCAATAGTTCACTTTAGACAATGCGGTAGTTGGAAACAAAGACAAATGTATTACA
+
ffffffffffffffffffffffffffffffffffffffffffffffffffffffffffffffffffffffffffffffffffffffffffffffffffffffffffffffffffffffffffffffffffffffffffffffffffffff
@cB01~tB01_GU182339.1_159323_159236_1_0_0_0_0:0:0_0:0:0_1ac/1
GCTCAGCAGCGCACAGGATGTTATTTGGCGCCCTGCCCATGCAGTTTACATGTTGACCACATCATGGGAGGGTGACGTACGCAGGCTCTTTCTACCTTGCATGAGGCCCAGTGGGTGCTCGCTCAAGAGCGGAGCATGGCTTCCTGGAAA
+
ffffffffffffffffffffffffffffffffffffffffffffffffffffffffffffffffffffffffffffffffffffffffffffffffffffffffffffffffffffffffffffffffffffffffffffffffffffff
@cB01~tB01_GU182339.1_236939_236744_1_0_0_0_0:0:0_0:0:0_1ad/1
GTTCAGATTCGTGGTGTGAGGAAGAGCGATCCCCTAAGATGCAGACTGATGCCTTCAGATTCCAGCTGCTGGTTCATTGGATCTGGCAACCTGGTTTTGAGACAGGGCTGTTGTCTCCCTAGAAAACCCCCTCAAGACCTGACTGTGGTG
+
ffffffffffffffffffffffffffffffffffffffffffffffffffffffffffffffffffffffffffffffffffffffffffffffffffffffffffffffffffffffffffffffffffffffffffffffffffffff
@cB01~tB01_GU182339.1_44459_44659_0_1_0_0_0:0:0_1:0:0_1ae/1
GTGAGATGAAAACTCACTTTGATTTTAATTTGCGTTTCTCTGATGATGAGTGATACTGAGCACTTTTTAGTATGTGGGGAAATTTCATGTCTTCTGCTCCTTTTTCAATTAAATCATTTGTTTTATTGAGTTGTTTGAGCTTCTTATATT
+
ffffffffffffffffffffffffffffffffffffffffffffffffffffffffffffffffffffffffffffffffffffffffffffffffffffffffffffffffffffffffffffffffffffffffffffffffffffff
@cB01~tB01_GU182339.1_59416_59506_0_1_0_0_0:0:0_0:0:0_1af/1
GGTTTCACCATGTTGGTCGAGCTGGTCTCCAACTCCTGACCACGTGATCCACCCGCATCTGCCTCCCAAAGTGCTGGGATTACAGGCATGAGCCACCACTCCCAGCCACATTTACCATTTTTAAGTGTAAAGTCTAGTGGTCATAAATAC
+
ffffffffffffffffffffffffffffffffffffffffffffffffffffffffffffffffffffffffffffffffffffffffffffffffffffffffffffffffffffffffffffffffffffffffffffffffffffff
@cB01~tB01_GU182339.1_132329_132203_1_0_0_0_0:0:0_0:0:0_1b0/1
ATGTATCATCGATTAATCAATGAATGAATCAATCATCATCTATGTATCTATAACCTATTATCTATCATCTACCTATTTATCATCTATCTATATCTATCCATCTATCATCTGTCTTGCTCTGCCTCTCGGTCTCTCTAGTTCTCTTTGGAA
+
ffffffffffffffffffffffffffffffffffffffffffffffffffffffffffffffffffffffffffffffffffffffffffffffffffffffffffffffffffffffffffffffffffffffffffffffffffffff
@cB01~tB01_GU182339.1_162727_162621_1_0_0_0_1:0:0_0:0:0_1b1/1
TGTGAAGACAGCGTCATCTCTTGGGCTGTTGTATCTGTTTCCCACTAATCTCTTTCCTGCTGTTTATATGGGGGTGGAAGAGGACAGGCTGCATGTCCAGGCTCTTAGCAGCCTGAATCAATCTCTTTTGAACAAATTGGAGTCTCTGGC
+
ffffffffffffffffffffffffffffffffffffffffffffffffffffffffffffffffffffffffffffffffffffffffffffffffffffffffffffffffffffffffffffffffffffffffffffffffffffff
@cB01~tB01_GU182339.1_208019_207809_1_0_0_0_0:0:0_0:0:0_1b2/1
CATTCACTCTGCATCCCAATGACAATGAGAAGAAAGTCTGGACACTCTCACCTATGATCACGATGTCCAGAGGGTCACTGGGAGCTGACAACTGATAGGGGGAGTGAGTAACAGAACCGTAGCATCTGTAGGTCCCTGCCAGGTCTTGCT
+
ffffffffffffffffffffffffffffffffffffffffffffffffffffffffffffffffffffffffffffffffffffffffffffffffffffffffffffffffffffffffffffffffffffffffffffffffffffff
@cB01~tB01_GU182339.1_209057_208864_1_0_0_0_0:0:0_0:0:0_1b3/1
TCTATCCATCAATCATCTATTATCTATATCTATGTATCATCTCTCTCTCTCTATGATTTCTCTATGTCTGCCTCTGTATCTCTATGTATTATCTATCTATCTGTCTTCATCATCATCATCTCTATGTCTCATCTATTAATGAATCAATCA
+
ffffffffffffffffffffffffffffffffffffffffffffffffffffffffffffffffffffffffffffffffffffffffffffffffffffffffffffffffffffffffffffffffffffffffffffffffffffff
@rand_0_0_0_0_1_1_0:0:0_0:0:0_1b4/1
CTTCTCTGCGGATGCGTCAGGGCGAGCCATTCCGAGCTTCCCCACTACCGGATTTAGTACCGAGCGGTGTGGTCGTTTGTCTCACTGTTCAAGTTCGACCTACTTGCAAGTAGGGACTCGCGACATTGGACGCAAGTTATCCGAATTATG
+
ffffffffffffffffffffffffffffffffffffffffffffffffffffffffffffffffffffffffffffffffffffffffffffffffffffffffffffffffffffffffffffffffffffffffffffffffffffff
@cB01~tB01_GU182339.1_21553_21597_0_1_0_0_0:0:0_0:0:0_1b5/1
GATACAGATAGAACAGCGTTAAGGGACAATAAGCCTCAAATGTCTGTGTTAGAAAAGAAGGAAGAGCTGAGTAAATAGGTAACTTTCACTTGCAGAAATACTACACATCAGCAAATTAATTCCAAAGTAACGTCGAGGAAAAACATAAAA
+
ffffffffffffffffffffffffffffffffffffffffffffffffffffffffffffffffffffffffffffffffffffffffffffffffffffffffffffffffffffffffffffffffffffffffffffffffffffff
@cB01~tB01_GU182339.1_90733_90567_1_0_0_0_0:0:0_0:0:0_1b6/1
CACAGCCTGAGCATGGGGCCGTGGCTGAATGAGTCAGTGAGTCGAAGTGTGCGTGCATGAGCTCTGTTCTCTGTTACAGCAAGGCTCTTTCTCTGCTGAGTCAGCCAGGGTTGCTTCATGACCTATAGGAGCTCATTCCTTGGCAAGTGG
+
ffffffffffffffffffffffffffffffffffffffffffffffffffffffffffffffffffffffffffffffffffffffffffffffffffffffffffffffffffffffffffffffffffffffffffffffffffffff
@cB01~tB01_GU182339.1_188484_188563_0_1_0_0_0:0:0_0:0:0_1b7/1
GGAGATATGGGCCTGGAGTGGAGATATGGGCCTGGAGAGGAGATATGGGCCTGGAGTGGAGATATGGGCCTGGACTGGAGTTATGGGCCTGGGGTGGAGATCTGAGCCTGGATTGCAGATGTGGGCCCAGATTGGCTATATGGGCCTAGG
+
ffffffffffffffffffffffffffffffffffffffffffffffffffffffffffffffffffffffffffffffffffffffffffffffffffffffffffffffffffffffffffffffffffffffffffffffffffffff
@cB01~tB01_GU182339.1_98045_97874_1_0_0_0_0:0:0_0:0:0_1b8/1
CACTCCATCTCTAGGCCCATATATCCACTCCAGGCCCAGATCTCCACTCCAGGCCCACAACTCCACCTCCAGGCCTATATCTCCACCTCTGGGCCCAGATCTCCAACCCCACACTCCCTTCCTCTATTCCCTTCCAGGACTCACCAACAC
+
ffffffffffffffffffffffffffffffffffffffffffffffffffffffffffffffffffffffffffffffffffffffffffffffffffffffffffffffffffffffffffffffffffffffffffffffffffffff
@cB01~tB01_GU182339.1_79030_78900_1_0_0_0_0:0:0_0:0:0_1b9/1
TAAGTTTCACTGCTGACTGACAGAAGGCTGGAAAATAGTCTGAGGAAAGGTGAAACAGCATGAGGGAAGGTGGAACAGCACGTGTCTCAGTGCCATGTTAAGAGGGAGCCTCTTGTATGTCTGGAATTGTGAGTTCCTCAGTGTGATTGC
+
ffffffffffffffffffffffffffffffffffffffffffffffffffffffffffffffffffffffffffffffffffffffffffffffffffffffffffffffffffffffffffffffffffffffffffffffffffffff
@cB01~tB01_GU182339.1_26773_26982_0_1_0_0_0:0:0_0:0:0_1ba/1
TTTACCTCTACAAAGTGTTCTCTCCCAGGAGAACCCAAAGAGACACATCTATCTGGCCTGAGTTGGGCCGTGTGGCCCCAGGCTGGTGGCACCTACAGATGCTGTGTTTATTCTTAAACCTCTGCCTTCCGTGCAGTGGAGCTGTCGTCG
+
ffffffffffffffffffffffffffffffffffffffffffffffffffffffffffffffffffffffffffffffffffffffffffffffffffffffffffffffffffffffffffffffffffffffffffffffffffffff
@cB01~tB01_GU182339.1_42471_42305_1_0_0_0_0:0:0_0:0:0_1bb/1
CCCTCCCTCACACCCAAGCTTCGTCTTCTCTCTGCATCTGTCCATGCTTCTCTCCATCATCAGCAGGAAGCTCCTCAGCTAAGGCTCTAGGATCATAGGACATGAGACAGATATGGGGTTTCCTCACCTGTGACAGAAACAAGCAGTGGG
+
ffffffffffffffffffffffffffffffffffffffffffffffffffffffffffffffffffffffffffffffffffffffffffffffffffffffffffffffffffffffffffffffffffffffffffffffffffffff
@cB01~tB01_GU182339.1_56003_56183_0_1_0_0_0:0:0_0:0:0_1bc/1
CACTCCAGCCTGGGTGAAGGAGTGAGACTCTGTCTCCAAAATTAATTAATTAATTAAAGAAACCAAAGAAGGAGAAGGTTGGCTACCCTGAGATCAGCAAGGGTGGGATGATGATGCCACCACCAGGCTCCATCCACATAGGGAGGGGTT
+
ffffffffffffffffffffffffffffffffffffffffffffffffffffffffffffffffffffffffffffffffffffffffffffffffffffffffffffffffffffffffffffffffffffffffffffffffffffff
@cB01~tB01_GU182339.1_174829_174996_0_1_0_0_1:0:0_0:0:0_1bd/1
GACCGTATATGACTTTTTTTTCTCAAATTTAAATATAAATCATAAAAAATGTACAACTAGATAAAAACTAAGAAGTGTTTTTATAGTGTCAGTTAGATTTATTTTTTACTAGGTGTAACCCATTGGTTTAATATTATTTATTGAGAAGAC
+
ffffffffffffffffffffffffffffffffffffffffffffffffffffffffffffffffffffffffffffffffffffffffffffffffffffffffffffffffffffffffffffffffffffffffffffffffffffff
@cB01~tB01_GU182339.1_748_634_1_0_0_0_1:0:0_0:0:0_1be/1
ATGCAGCGTTTGATTTCCTGTCCCTGTGTTAGTTTCCTGAGGATAATGGTTTCCAGCTCCATCCATGTCCCTGCAAAGGACATGATCTTGTTTCTTTTTATGGCTTCATAGTATTCCGTGGTGTATATGTCTCACATTTTCTTTATCCAG
+
ffffffffffffffffffffffffffffffffffffffffffffffffffffffffffffffffffffffffffffffffffffffffffffffffffffffffffffffffffffffffffffffffffffffffffffffffffffff
@cB01~tB01_GU182339.1_102905_102740_1_0_0_0_1:0:0_0:0:0_1bf/1
CTATCTACAAATTCTCTACCTGTCATCTATATCTATATATCATCTATGTATCTATCACTTGTCTATCTATCCATCAATCATCTGTTATCTATATCTATGTATCATCTCTCTCTCTATGACTTCTGTCTGCCTCTCTATCTCTATGTAGTA
+
ffffffffffffffffffffffffffffffffffffffffffffffffffffffffffffffffffffffffffffffffffffffffffffffffffffffffffffffffffffffffffffffffffffffffffffffffffffff
@cB01~tB01_GU182339.1_121536_121682_0_1_0_0_0:0:0_0:0:0_1c0/1
ATCCTCAAAGATTTCCACTGAGTGGAGGACAGAAACCCTCATTTCCTCACCTCTCTCCTGTCTCATGTTCTAGGAAACCCTTCAAATAGTTGGCCTTCACCCACTGAACCAAGCTCCGAAACCGGTGAGTACAGAACCCTCTTATATCCG
+
ffffffffffffffffffffffffffffffffffffffffffffffffffffffffffffffffffffffffffffffffffffffffffffffffffffffffffffffffffffffffffffffffffffffffffffffffffffff
@cB01~tB01_GU182339.1_181693_181517_1_0_0_0_0:0:0_0:0:0_1c1/1
TCCTTCTTACTGCAAGGCTCTTGCTCTGCTGACTCAGCCAAGGTCGCATCATGACCAACAGGGGCTCATTCCTTGGCAAGTGGAACTTCTCTAAATCACCTTTCCCTCATCAGATGTTCCCTTCCCCTCCCTCTCTCAAGTCCCCTCGAA
+
ffffffffffffffffffffffffffffffffffffffffffffffffffffffffffffffffffffffffffffffffffffffffffffffffffffffffffffffffffffffffffffffffffffffffffffffffffffff
@cB01~tB01_GU182339.1_206532_206677_0_1_0_0_0:0:0_0:0:0_1c2/1
GAATAATTGTCCCCAGTGATGACTACATTCTAATCCCTGGAGTCTGTGACTATTTATGATATAGGGGAAGGGACTGAAGGAGAAGATGGAGCTCAGGTTGTTGATGAGTTGACCTTGAGATGGGGAGACAACCTGGACTGTCCTGATGGG
+
ffffffffffffffffffffffffffffffffffffffffffffffffffffffffffffffffffffffffffffffffffffffffffffffffffffffffffffffffffffffffffffffffffffffffffffffffffffff
@cB01~tB01_GU182339.1_75152_75377_0_1_0_0_0:0:0_0:0:0_1c3/1
CCTCCCAGCTCTGTGATTGTGGGCCTGTCTTCTAACATCTCTGACCCCCAGACACTACAACAGCGAAGGGTATCTGAGGACAGCAAAGGGCTCAGTGAAGTCTCTTCATTTCAAATTTCTGCAGCTGAGACCTCCTCCAAGCTAGACGGA
+
ffffffffffffffffffffffffffffffffffffffffffffffffffffffffffffffffffffffffffffffffffffffffffffffffffffffffffffffffffffffffffffffffffffffffffffffffffffff
@cB01~tB01_GU182339.1_100312_100468_0_1_0_0_1:0:0_0:0:0_1c4/1
TCCCCAGTGATGACTACATTCTAATCCCTGGAGTCTGTGACTATTTATGTTATAGGGGAAGGAACTGAAGGGGAAGATGGAGATCAGGTTGTTGATGAGTTGACCTTGAGATGGGGAGACAGCCTGGACTGTCCCGCTGGGCTCAGTGTA
+
ffffffffffffffffffffffffffffffffffffffffffffffffffffffffffffffffffffffffffffffffffffffffffffffffffffffffffffffffffffffffffffffffffffffffffffffffffffff
@cB01~tB01_GU182339.1_124264_124387_0_1_0_0_0:0:0_0:0:0_1c5/1
TTTCTCTATAATTACTTCTTTGATCCTTTATCTTATCCATTAGGCAATGAGCCTAAAACCTCTTCCCTATTTGGCTTTCTGTGAGCATGAGATCACATAGAAAATGTGAAAGCCCGCTGAATCCTCCAGCACAGATCCTGGAATAGAGAA
+
ffffffffffffffffffffffffffffffffffffffffffffffffffffffffffffffffffffffffffffffffffffffffffffffffffffffffffffffffffffffffffffffffffffffffffffffffffffff
@cB01~tB01_GU182339.1_104050_104200_0_1_0_0_0:0:0_0:0:0_1c6/1
GCCTCCCACCCACACAGGGATGTCATCACCTGCAACCCCTACACCGTTTACTTTTGTTTGAGAAATATTTATTGAGGATAAATATAACTATATAGCTTACCACCTTTAACATTTTTTTTTTTGAGGCGGAGTCTAGCTCTGTCCCCTATG
+
ffffffffffffffffffffffffffffffffffffffffffffffffffffffffffffffffffffffffffffffffffffffffffffffffffffffffffffffffffffffffffffffffffffffffffffffffffffff
@cB01~tB01_GU182339.1_30141_29974_1_0_0_0_0:0:0_1:0:0_1c7/1
CTTTGAGGAAGGAGGAAGGAGGAAGGGGACCAGGGGCCCAGGAACGTGGGAGCCTCTAGGAGCTGGGAAACGTTAAGGAGCAGATTCTTGCTTGGAACCTTAAAAAGAAATCCAGCCTTACTGTCCCTTTGATATCAGCCCAGTGAAATG
+
ffffffffffffffffffffffffffffffffffffffffffffffffffffffffffffffffffffffffffffffffffffffffffffffffffffffffffffffffffffffffffffffffffffffffffffffffffffff
@cB01~tB01_GU182339.1_211503_211395_1_0_0_0_0:0:0_0:0:0_1c8/1
GGTTGTGGTGAGCCGAGATCGCGCCACTGCACTCCAGCCTGGGTGAGAAGAGCAAAACTCCATCTCAAAATAAAATGAAATAAAATAAAATGGCTTTTAGCTGCAAGACAGGCAAAAGAAATGCTGGCAAGGTGGTAGAGAAAGGAGAAC
+
ffffffffffffffffffffffffffffffffffffffffffffffffffffffffffffffffffffffffffffffffffffffffffffffffffffffffffffffffffffffffffffffffffffffffffffffffffffff
@cB01~tB01_GU182339.1_86344_86115_1_0_0_0_0:0:0_0:0:0_1c9/1
CTATCTACAAATTCTCTACTTGTCATCTATATCTATATATCATCTATGTATCTATCACTTGTCTATCTATCCATCAATCATCTGTTATCTATATCTATGTATCATCTCTCTCTCTATGACTTCTGTCTGCCTCTCTATCTCTATGTATTA
+
ffffffffffffffffffffffffffffffffffffffffffffffffffffffffffffffffffffffffffffffffffffffffffffffffffffffffffffffffffffffffffffffffffffffffffffffffffffff
@cB01~tB01_GU182339.1_12807_13017_0_1_0_0_1:0:0_1:0:0_1ca/1
ATTTGCTGATTGGTGTGGTATAAATACGTCCTTTATGGCCAACTTCAGGGTGCCCATATGACGCCATTGAATGCACAGTTGGGAAGTAGTCAAAAGAATTGTCGTTCACACGAGTATGAACCAGTTGTAAAGTTTATTTAAAGGTTATAA
+
ffffffffffffffffffffffffffffffffffffffffffffffffffffffffffffffffffffffffffffffffffffffffffffffffffffffffffffffffffffffffffffffffffffffffffffffffffffff
@cB01~tB01_GU182339.1_179638_179506_1_0_0_0_0:0:0_0:0:0_1cb/1
AATTTTTCTTGTCTGTTTAGTAAAGATGAATTTCCCTCATGTTGGCCAGGCTGATCTCGAGCCTCTGATCTTAAATGATCCACCTTCCTTGGCCTCTCAAAGCACCGAGATTATAACTGTGAGCCACTGCACCCTGCATATAAAGGAATT
+
ffffffffffffffffffffffffffffffffffffffffffffffffffffffffffffffffffffffffffffffffffffffffffffffffffffffffffffffffffffffffffffffffffffffffffffffffffffff
@cB01~tB01_GU182339.1_34588_34736_0_1_0_0_0:0:0_0:0:0_1cc/1
AAGACACCCCCAACAGATACCAGCGTGTAACACGGAACTTCCAAATGCTGAGCGCAGATCCAAAGTTGTCTTCTGTCCACCAGCACCACAGTCAGGCCTTGATGGGATCTTCTAGGGAGACAATAGCCCTGTCTCAAAACCGGGTTGCCA
+
ffffffffffffffffffffffffffffffffffffffffffffffffffffffffffffffffffffffffffffffffffffffffffffffffffffffffffffffffffffffffffffffffffffffffffffffffffffff
@cB01~tB01_GU182339.1_103728_103910_0_1_0_0_0:0:0_0:0:0_1cd/1
AGCCCATGGCTGTCCCATGTCCTATGATCCTAGAGCCTTAGCTGAGGAGCTTCCTGCTGAGGATGGAGAGAAGGATGAACAGATGCAGAGAGAAGACGAAGCTTGGGTGTGAGGGAGGGATCAGGGCACAGGATGGCAGACAGGGCACCT
+
ffffffffffffffffffffffffffffffffffffffffffffffffffffffffffffffffffffffffffffffffffffffffffffffffffffffffffffffffffffffffffffffffffffffffffffffffffffff
@cB01~tB01_GU182339.1_11060_10887_1_0_0_0_1:0:0_0:0:0_1ce/1
ATATGTGTATAGATAATATGTATTATGCATATGAGTATGCATAATATGTATTATAAGATATAGTGTGAGTATATATAAATATATAATATATAAGATATATAATAGTGTGTGTATACATATAAATATATAATAAGATATGTAATAGTGTGT
+
ffffffffffffffffffffffffffffffffffffffffffffffffffffffffffffffffffffffffffffffffffffffffffffffffffffffffffffffffffffffffffffffffffffffffffffffffffffff
@cB01~tB01_GU182339.1_185658_185812_0_1_0_0_0:0:0_0:0:0_1cf/1
CTCTGAGCTTCTGGAAGCAGGGTGGAGCCTCATTTGTCTCTGGGACTCCAATTTCCATCCAAAGATGCAGCACATAGGAGGTTCCAAGGATCATGAATCACATGAACAAGTGATATTCTTACTCTCTGCAGACCTGGAAAGCTGGCAGAG
+
ffffffffffffffffffffffffffffffffffffffffffffffffffffffffffffffffffffffffffffffffffffffffffffffffffffffffffffffffffffffffffffffffffffffffffffffffffffff
@cB01~tB01_GU182339.1_88989_89077_0_1_0_0_0:0:0_1:0:0_1d0/1
TCTATGTGGGTCATACTGGTCTCAAACTCCCGACCTTATGAGATTCACCCACCTCAGGCTCTCAAAGTTCTAGGATGACAGACGTGAGCCACCTCACCCGGCCTAAAAGCCATTTTAATGGGGTGAGATGAAAACTCACTTTGATTTTAA
+
ffffffffffffffffffffffffffffffffffffffffffffffffffffffffffffffffffffffffffffffffffffffffffffffffffffffffffffffffffffffffffffffffffffffffffffffffffffff
@cB01~tB01_GU182339.1_52103_52252_0_1_0_0_0:0:0_0:0:0_1d1/1
TTTGTGTGTGTATTTTTAGTAGAGACGGGGTTTCAGAATGTTGGACCAGCTGGTCTTGAACTCCTGACCTTGTGATCTACCCAGCTCAGCCTCCCAAAGTGCTGGGATTACGGGCGTGAGCCACGGTGCCCAGCTTCACTATGCCATTTC
+
ffffffffffffffffffffffffffffffffffffffffffffffffffffffffffffffffffffffffffffffffffffffffffffffffffffffffffffffffffffffffffffffffffffffffffffffffffffff
@cB01~tB01_GU182339.1_28154_28273_0_1_0_0_1:0:0_0:0:0_1d2/1
TCACTGCGGTGCTGAGGGTCAATGGAGCATTCCAGGCCAACTTCCCTCTGGGCCCTGTGACCCACGGAGGGAACTACAGATGCTTCGGCTCTTTCCGTGCCCTGCCCCACGCGTGGTCAGACCCGAGTGACCCACTGCCCGTTTCTGTCA
+
ffffffffffffffffffffffffffffffffffffffffffffffffffffffffffffffffffffffffffffffffffffffffffffffffffffffffffffffffffffffffffffffffffffffffffffffffffffff
@cB01~tB01_GU182339.1_28836_28647_1_0_0_0_0:0:0_1:0:0_1d3/1
AGTAGCTGGGACTACAGGCATGTGCCACCATGCTCGGCTAATTATTATCATTATTATTATTATTTTGTATTTTTAGTACAGATGGATTTTCCCCATGTTGGCCAGGGTGGTCTTGAGCCCCTGATCTCAAATGATCCACCTGCCTTGGCC
+
ffffffffffffffffffffffffffffffffffffffffffffffffffffffffffffffffffffffffffffffffffffffffffffffffffffffffffffffffffffffffffffffffffffffffffffffffffffff
@cB01~tB01_GU182339.1_207653_207437_1_0_0_0_0:0:0_0:0:0_1d4/1
GTGAGTTTAGAAGGTGTCTCTCTTTATCATCCCATCCATGGCACCTGGATTGAGTCAGGCTTCCCCTTCCTGGTGTCTTATCTCTCTCCTTCCTCTCTGTGTCTTCATGTTCTTTTCTGTGCCCATAACTCCTGGTGCAGGTCCTTCCAT
+
ffffffffffffffffffffffffffffffffffffffffffffffffffffffffffffffffffffffffffffffffffffffffffffffffffffffffffffffffffffffffffffffffffffffffffffffffffffff
@cB01~tB01_GU182339.1_124481_124275_1_0_0_0_0:0:0_0:0:0_1d5/1
TGCTTCAAAACCACCTGTCCTCCTGTGAATTAGTAGGAAAGGGGAGCAGGAGCTAGTGCTGTCGCTGATCTCTGATTCCAAGATCTGGACTCACTCCAAGGAGTGTTAATGTTTACCTCCCCATGGTCTATCTGAATCTCCACAGGTGAT
+
ffffffffffffffffffffffffffffffffffffffffffffffffffffffffffffffffffffffffffffffffffffffffffffffffffffffffffffffffffffffffffffffffffffffffffffffffffffff
@cB01~tB01_GU182339.1_94258_94108_1_0_0_0_0:0:0_0:0:0_1d6/1
CCCTTCAAACCTCACATGGAAATTTCACCCCCAGTGTGGGAGGTTGGGCCTCTTGGGAGGTGTTTGGGTCATGGAGGTGGATCCATCATGAACAGAACAATGCTGTCCCAAGGAGACGGGGTTAGCAAGTTCCCCCTCTATTAGTTCCTG
+
ffffffffffffffffffffffffffffffffffffffffffffffffffffffffffffffffffffffffffffffffffffffffffffffffffffffffffffffffffffffffffffffffffffffffffffffffffffff
@cB01~tB01_GU182339.1_226120_225903_1_0_0_0_1:0:0_0:0:0_1d7/1
CCAGTCTTCGTGTTCTCACTGCATCTGTCCATGCTTCTCCCCATCATCGGCAGGAAGCTCCTCAGCTATGGCTCTAGGATCATAAGACATGGGACAGACACGGGTTTTCCTCACCTGTGACAGAAACAAGCAGTGGGTCACTTGAGTTTG
+
ffffffffffffffffffffffffffffffffffffffffffffffffffffffffffffffffffffffffffffffffffffffffffffffffffffffffffffffffffffffffffffffffffffffffffffffffffffff
@cB01~tB01_GU182339.1_60589_60746_0_1_0_0_0:0:0_0:0:0_1d8/1
TGGAGTGCAGTGGTGCGATCTCGGCTCACCACAACCTCCACCTCCCAGGTTCAAGCGATTCTCCTGCCTCAGCCTCCCGAGTAGCTGGAATTACAGGCACACGCCACCACGCCCGACTAATTTTTGTATTTTTAGTAGAGACAGTGTTTC
+
ffffffffffffffffffffffffffffffffffffffffffffffffffffffffffffffffffffffffffffffffffffffffffffffffffffffffffffffffffffffffffffffffffffffffffffffffffffff
@cB01~tB01_GU182339.1_44846_44997_0_1_0_0_0:0:0_0:0:0_1d9/1
GGTTCAGGCCTTAGACTCACATCTTTAATCCATTTTCATTTGATTTTTGTGTATGGTGACAGGTAGAGGTGCAGTTTCATTCCTCTGCATGTCGATGTCCAGGTTTCCCTGCACTGTTTATTGAAAAGACTGTCCTTTCCTGATTGTGAG
+
ffffffffffffffffffffffffffffffffffffffffffffffffffffffffffffffffffffffffffffffffffffffffffffffffffffffffffffffffffffffffffffffffffffffffffffffffffffff
@cB01~tB01_GU182339.1_68248_68092_1_0_0_0_0:0:0_0:0:0_1da/1
TCCACTCAGATACCAAAATCTGTAGATGCTCAAGCCTCTTATATGAAATGGCACAGAGTTTGCAAATAACCTATGCACATCCTCCTGTATACATGAAATCATCTCTAGATTACTTATAATTCCTGATACAGCCTACACACAGCTTCATTT
+
ffffffffffffffffffffffffffffffffffffffffffffffffffffffffffffffffffffffffffffffffffffffffffffffffffffffffffffffffffffffffffffffffffffffffffffffffffffff
@cB01~tB01_GU182339.1_44855_44996_0_1_0_0_0:0:0_0:0:0_1db/1
CTTAGACTCACATCTTTAATCCATTTTCATTTGATTTTTGTGTATGGTGACAGGTAGAGGTGCAGTTTCATTCCTCTGCATGTCGATGTCCAGGTTTCCCTGCACTGTTTATTGAAAAGACTGTCCTTTCCTGATTGTGAGTTCTTGGCA
+
ffffffffffffffffffffffffffffffffffffffffffffffffffffffffffffffffffffffffffffffffffffffffffffffffffffffffffffffffffffffffffffffffffffffffffffffffffffff
@cB01~tB01_GU182339.1_94277_94388_0_1_0_0_0:0:0_1:0:0_1dc/1
AACTTGCTAACCCCGTCTCCTTGGGACAGCATTGTTCTGTTCATGATGGATCCACCTCCATGACCCAAACACCTCCCAAGAGGCCCAACCTCCCACACTGGGGGTGAAATTTCCATGTGAGGTTTGAAGGGGTCAGACATCTCAACTAAA
+
ffffffffffffffffffffffffffffffffffffffffffffffffffffffffffffffffffffffffffffffffffffffffffffffffffffffffffffffffffffffffffffffffffffffffffffffffffffff
@cB01~tB01_GU182339.1_60218_60354_0_1_0_0_0:0:0_0:0:0_1dd/1
AGTAGCTGGGATTACAGGTGCACGCCACCATGCCTGGCTACTTTTTGGTTTTTTTAGTATAGATGGGGTTTCCCCATGTTGGCTGGGCTGCTCTCAAACTCATGACCTCAACTGAGGTGTCCGCCTCGGTCTCCCAAAGTGCCGGGATTA
+
ffffffffffffffffffffffffffffffffffffffffffffffffffffffffffffffffffffffffffffffffffffffffffffffffffffffffffffffffffffffffffffffffffffffffffffffffffffff
@cB01~tB01_GU182339.1_152158_152313_0_1_0_0_1:0:0_0:0:0_1de/1
TTGTTCTGCCTGCATTCCTAACTGGGAGGACAAATGCCTGGGGGCTTGAGAAGGGGAAGGACGGGGAACATTTTTGAGGGTGGTGTATTTGTAGAGAAGTTCTACTTGCCAAGGAATGAGCTCCTGTCTGTCATAATCCAACCCTGGTTG
+
ffffffffffffffffffffffffffffffffffffffffffffffffffffffffffffffffffffffffffffffffffffffffffffffffffffffffffffffffffffffffffffffffffffffffffffffffffffff
@cB01~tB01_GU182339.1_222819_222944_0_1_0_0_0:0:0_0:0:0_1df/1
TGGGCTCAGTGTAATCACAAGGGTCCGCGTGAGAGGTGGAGGAAGAGGGGAGTGGGGATTAGAGCAGTGTAGTGGGAGGGAGACGCTATCAGCCACTGTGGGCTTTGAAGGTGGAGGAAGGCCACTAGTCACAGAATGCAGGTGGCCTCT
+
ffffffffffffffffffffffffffffffffffffffffffffffffffffffffffffffffffffffffffffffffffffffffffffffffffffffffffffffffffffffffffffffffffffffffffffffffffffff
@cB01~tB01_GU182339.1_217081_216855_1_0_0_0_0:0:0_0:0:0_1e0/1
ATAGAACGTGCTGAGGATACAACTACTTTAGTTGAGATGTTTGACCCTTTCAAACCTCACATTGAAATTTCACCCCCATTGTGGGAGGTTGGGCCTCTTCAGAGGTGTTTGGGTCATGGAGGTGGATCCATCATGAACAGACCAATGCTG
+
ffffffffffffffffffffffffffffffffffffffffffffffffffffffffffffffffffffffffffffffffffffffffffffffffffffffffffffffffffffffffffffffffffffffffffffffffffffff
@cB01~tB01_GU182339.1_34781_34610_1_0_0_0_0:0:0_1:0:0_1e1/1
AGGTGGGCAGGGGTCAAGTGAAATGGAGAATTGTGGGCTAAGCAAAGGAGTGTGTTTTCTCTCCAGCAGGCAGTGGGGACCTTAGACATTTGTAAGCAAGAGAGAGGCATGTTCAGATTCGTGGTGTGAGGAAGAGCGATGCCCTAAGAT
+
ffffffffffffffffffffffffffffffffffffffffffffffffffffffffffffffffffffffffffffffffffffffffffffffffffffffffffffffffffffffffffffffffffffffffffffffffffffff
@cB01~tB01_GU182339.1_167724_167554_1_0_0_0_0:0:0_1:0:0_1e2/1
GTGATCCACCCGCCTCGGCCTCCCAAAGTGCTGGAATTGCAGGTGTGAGCCACCATACCCAGCCCATTTAATGGACTTTGACAAAGGTGCCAAGAACTCACAATCAGGAAAGGACAGTCTTTTCAATAAATGGTGTGGGGAAAACTGGAT
+
ffffffffffffffffffffffffffffffffffffffffffffffffffffffffffffffffffffffffffffffffffffffffffffffffffffffffffffffffffffffffffffffffffffffffffffffffffffff
@cB01~tB01_GU182339.1_108837_109104_0_1_0_0_0:0:0_2:0:0_1e3/1
CTTAGTCCATTTTTGTTGCTCTAAAGGAACACTTGAGCCTGGGCAACTTCTAAAGAAAAGAGATTGGTTTGTCTCACCGTTCTGCAGGCTGTACTGGAAGCATGGCACCAGCATCTATTTCTCGTGATGGCCTCAGGCTGCTCCCACTCT
+
ffffffffffffffffffffffffffffffffffffffffffffffffffffffffffffffffffffffffffffffffffffffffffffffffffffffffffffffffffffffffffffffffffffffffffffffffffffff
@cB01~tB01_GU182339.1_180976_180787_1_0_0_0_0:0:0_0:0:0_1e4/1
CCCTGACTTAAAAATATGTTACAAAGCTGTAGTAAGCACAACAGCATGACATTGGCATAAAGGCCCTTAGAGCAATGGAGCAGAATGAAGAACACAGATATAATTCATGCATTCACATCCAATGGACTTTGACGATTGTAGGTGCCAAGA
+
ffffffffffffffffffffffffffffffffffffffffffffffffffffffffffffffffffffffffffffffffffffffffffffffffffffffffffffffffffffffffffffffffffffffffffffffffffffff
@cB01~tB01_GU182339.1_131262_131384_0_1_0_0_0:0:0_0:0:0_1e5/1
GACAGTCATCCTGCAATGTTGGTCAGATGTCATGTTTGAGCACTTCCTTCTGCACAGAGAGGGGAAGTTTAATGACACTTTGCGCCTCACTGGAGAGCTCCATGATGGGGTCTCCAAGGCCAACTTCTCCATCGGTCGCATGACGCAAGA
+
ffffffffffffffffffffffffffffffffffffffffffffffffffffffffffffffffffffffffffffffffffffffffffffffffffffffffffffffffffffffffffffffffffffffffffffffffffffff
@cB01~tB01_GU182339.1_7383_7183_1_0_0_0_0:0:0_0:0:0_1e6/1
CCAGGGTCCCCTGGCACCAGAGGGTCATGGGGCTCTCCCAGGTAATCACAGAGCCTGGCTCAGCCCAGAGGCTGGGTTTGGGGAGGGTCCCTGGAAGAAACCACAGGCTGGGGTCCACAGACCTCCCCCGCTCCTCATTCCCAGCTCAGG
+
ffffffffffffffffffffffffffffffffffffffffffffffffffffffffffffffffffffffffffffffffffffffffffffffffffffffffffffffffffffffffffffffffffffffffffffffffffffff
@cB01~tB01_GU182339.1_496_265_1_0_0_0_0:0:0_1:0:0_1e7/1
TATTCCTTTGGGTATACGCGCAGTAATGGGACTGCTTTTACCTGTGCCAAAATACTGAAGTAGAAATGATTATTCACTCTAAAATGGAAGGTAATAAGATGTATACGTGAGCTATCAGATGCCTGGTGCTTATGAGTGAAGACAAGTCTG
+
ffffffffffffffffffffffffffffffffffffffffffffffffffffffffffffffffffffffffffffffffffffffffffffffffffffffffffffffffffffffffffffffffffffffffffffffffffffff
@cB01~tB01_GU182339.1_144221_144322_0_1_0_0_0:0:0_0:0:0_1e8/1
ATGGACAAAGAAAACGTGGTATACGATAGGAACGTAATGAAGTACTATACAACCTTTACAACAAAGAAGGAAGTCCTCTCATTTGTGACAATGTGAAAAAACTTAGAGGACATTATGTTAAGGGAAACAATCCAGGCACAGAAAGACAAA
+
ffffffffffffffffffffffffffffffffffffffffffffffffffffffffffffffffffffffffffffffffffffffffffffffffffffffffffffffffffffffffffffffffffffffffffffffffffffff
@cB01~tB01_GU182339.1_31827_31696_1_0_0_0_0:0:0_0:0:0_1e9/1
GGGTTGAAGCCATTCTTCTGCTTCAGCCTCCCCAGTCGCTGGGATTACAGGCAGGTGCCAATGCACCAGGCTAATTTTTGTATTTTTAGTACAGACGGGGTTTCACCATGTTGGCCAGGCTGGTCTCAAACTCCTACCCTTAAGTGATCT
+
ffffffffffffffffffffffffffffffffffffffffffffffffffffffffffffffffffffffffffffffffffffffffffffffffffffffffffffffffffffffffffffffffffffffffffffffffffffff
@cB01~tB01_GU182339.1_42604_42480_1_0_0_0_0:0:0_0:0:0_1ea/1
CAGTCTCTCTCCTCTGGGTCTCTCCTGACCGTTTTCTCCATCTGCCTGTGTGCCTGGAGCCCTGGCCGCGGGCCTTCATGCAGGCCGTGTAGGAGGGTTTGGAGGTGCCCTGTCTGCCATCCTGTGCCCTGATCCCTCCCTCACACCCAA
+
ffffffffffffffffffffffffffffffffffffffffffffffffffffffffffffffffffffffffffffffffffffffffffffffffffffffffffffffffffffffffffffffffffffffffffffffffffffff
@cB01~tB01_GU182339.1_202246_202389_0_1_0_0_0:0:0_0:0:0_1eb/1
CCTCAGACTATCTTTCAGCCTTCTGTCAGCAGTAAAACTTATAAATTGTTTTTAGTAATTTCAATGTAGTTTTCCCTCCTTCAAATAAACATGTCTGCCCTCATGGTTTCGGTAATGGGACTCTTTTCTTGCCTAAGGCTTCTGGTGTTA
+
ffffffffffffffffffffffffffffffffffffffffffffffffffffffffffffffffffffffffffffffffffffffffffffffffffffffffffffffffffffffffffffffffffffffffffffffffffffff
@cB01~tB01_GU182339.1_17420_17300_1_0_0_0_0:0:0_0:0:0_1ec/1
TTCCAGCTTTTGCCCATCAATATGATGTTGGCTGTGGGTTTGTCATAGATGGCTCTTAATATTTTGAGGTATGTTCCTTTGATGCCTATTGACAGTTTTTATCATGAAGGGATGTTGGATTTTACAGAAAGCTTTTTTTGCATCTATTGA
+
ffffffffffffffffffffffffffffffffffffffffffffffffffffffffffffffffffffffffffffffffffffffffffffffffffffffffffffffffffffffffffffffffffffffffffffffffffffff
@rand_0_0_0_0_1_1_0:0:0_0:0:0_1ed/1
GACGGCTTCATGTGTCGATACTCCGGGGTAGTATGGCCTTCTGAGTTATTGGCGAGTAATTTGACCAGAGATGTACCAGTTCCGCCAAAGGGGATTTAATGCGCAGACTGATGGTGCGCAGGGGTCAACGTCGCGCGCTAATGGGGGCAA
+
ffffffffffffffffffffffffffffffffffffffffffffffffffffffffffffffffffffffffffffffffffffffffffffffffffffffffffffffffffffffffffffffffffffffffffffffffffffff
@cB01~tB01_GU182339.1_83672_83531_1_0_0_0_0:0:0_0:0:0_1ee/1
ATAAATAGTCACAGACTCCAGGGATTAGAATGTAGTCATCACTGGGGACAATTATTCTTCTCACCACAGTACCCATTTCCCTGTATTCAATCCCCCTTTACCCCAAATACAGTCAGGGCCTGCGTGAAGGGACCCTCAAGGACATGCCTA
+
ffffffffffffffffffffffffffffffffffffffffffffffffffffffffffffffffffffffffffffffffffffffffffffffffffffffffffffffffffffffffffffffffffffffffffffffffffffff
@cB01~tB01_GU182339.1_161489_161602_0_1_0_0_0:0:0_0:0:0_1ef/1
GGCTTCAACATGAGCCCTGTGACCACAGCACATGCAGGGAACTACACATGTCGGGGTTCACACCCACACTCCCCCACTGGGTGGTCGGCACCCAGCAACCCCATGGTGATCATGGTCACAGGTCAGAGGCTTTCCGTCTGGGCTTCTCAC
+
ffffffffffffffffffffffffffffffffffffffffffffffffffffffffffffffffffffffffffffffffffffffffffffffffffffffffffffffffffffffffffffffffffffffffffffffffffffff
@cB01~tB01_GU182339.1_96667_96798_0_1_0_0_0:0:0_0:0:0_1f0/1
ATGAATAGTGAAGGATGACGGTATAGGACTTTTATTTCTCAAATTTAAATATAAATCATAAAAAATGTACAATAACTAGATAAAAACTAAGAAGTGTTTTTATAGTGTGAGAATAAGTTTAGATTTATTATTTCCTATGTGTAACCCTTT
+
ffffffffffffffffffffffffffffffffffffffffffffffffffffffffffffffffffffffffffffffffffffffffffffffffffffffffffffffffffffffffffffffffffffffffffffffffffffff
@cB01~tB01_GU182339.1_228981_229076_0_1_0_0_0:0:0_0:0:0_1f1/1
GAAAGCCATTGGATGTAAATGCATGGATTATATCTGTGTTCTCCATTCTGTTCCATTTTTTATGTGCCTTTCTTTATGCCAATGTCATGCTGTTTTGCTTACTACAGCTCTGTAACATATTTCTAAGTCAGGTAGTGTGATGCTCCTGTT
+
ffffffffffffffffffffffffffffffffffffffffffffffffffffffffffffffffffffffffffffffffffffffffffffffffffffffffffffffffffffffffffffffffffffffffffffffffffffff
@cB01~tB01_GU182339.1_191267_191099_1_0_0_0_0:0:0_0:0:0_1f2/1
CTGATTTCACCAGGCGACCTGGGTGGGCCAGGAGGGAAGGTTTTCTGCGGAATCCTAGGAAGAGAGTTTGTGAATTTAGAAGGTGTCTCTCTTTATCATCCCATCCATGGCACCTGGATTGAGTGAGGCTTCCCCTCCCTGGTGTCTGTC
+
ffffffffffffffffffffffffffffffffffffffffffffffffffffffffffffffffffffffffffffffffffffffffffffffffffffffffffffffffffffffffffffffffffffffffffffffffffffff
@cB01~tB01_GU182339.1_116002_116141_0_1_0_0_0:0:0_0:0:0_1f3/1
AGCCTGGATGTGCAGCCTATCCTGGTTCCTCTTCCACCCCCACACAGACAGCAGGAAAGACATTAGTTCGAAATAGATACAACAGCCCAAGAGATGAGGCTGAGCCCAGCGGCAAGGGAATCAGAGGCTACTAGAGACAGAGGGACAGAG
+
ffffffffffffffffffffffffffffffffffffffffffffffffffffffffffffffffffffffffffffffffffffffffffffffffffffffffffffffffffffffffffffffffffffffffffffffffffffff
@cB01~tB01_GU182339.1_151445_151628_0_1_0_0_0:0:0_0:0:0_1f4/1
ACCATTTATTGAAATGACTGTCCTTTCCAGATTGTAGATTCTTCGAACCTTTGTCAAAGTCCATTGGATGTAAATGGGTGGATTACATCCGTGTTCTTCATTCTGCTCCATTGTTTTATGTGCTTTTCTTTATGCCAATGTCATGTTGTT
+
ffffffffffffffffffffffffffffffffffffffffffffffffffffffffffffffffffffffffffffffffffffffffffffffffffffffffffffffffffffffffffffffffffffffffffffffffffffff
@cB01~tB01_GU182339.1_43725_43612_1_0_0_0_0:0:0_2:0:0_1f5/1
ACTAAAAAAAACAAAAAGTAGCCAGGCATGGTGGCGTGCACCTGTAATCCCAGCTACTAGGGAGGCTGAGGCAGGAAAATCATTTGAACCCAGGAGGCAGAGGTTGCAATGAGCCAAGATGACATCACTTGTACTCCAGCCTGGGCACAG
+
ffffffffffffffffffffffffffffffffffffffffffffffffffffffffffffffffffffffffffffffffffffffffffffffffffffffffffffffffffffffffffffffffffffffffffffffffffffff
@cB01~tB01_GU182339.1_40120_40298_0_1_0_0_1:0:0_0:0:0_1f6/1
GAAATAGATACAACACCCCAAGAGATGAGGCTAAGCCCAGTGGGAAGGGAATCAGAGGCTACTAGAGACAGAGGGACAGAGAAGAGGGAGGGAGACAGATGGAAAGACCTGCACCAGGAGTTATGGGCACAGAAAAGAACATGAAGACAC
+
ffffffffffffffffffffffffffffffffffffffffffffffffffffffffffffffffffffffffffffffffffffffffffffffffffffffffffffffffffffffffffffffffffffffffffffffffffffff
@cB01~tB01_GU182339.1_2209_2305_0_1_0_0_0:0:0_0:0:0_1f7/1
GGATGAAGACTGGGATGCTGAGGCATTGCTCAGCAATGTGGCTTAACTCAAACTTCTATGTGAAACTTCCAACCACTTTCAGCAAGGGGTCACTTCCAGCGTCTTGGGGTGTGAGGGCACCTTGGTTGGTCCCTGCAATATCAGACCCTA
+
ffffffffffffffffffffffffffffffffffffffffffffffffffffffffffffffffffffffffffffffffffffffffffffffffffffffffffffffffffffffffffffffffffffffffffffffffffffff
@cB01~tB01_GU182339.1_192624_192525_1_0_0_0_0:0:0_0:0:0_1f8/1
TATCATCTATGTATCTATCACTTGTCTATCTATCCATCAATCATCTGTTATCTATATCTATGTATCATCTCTCTCTCTATGACTTCTGTCTGCCTCTCTATCTCTATGTATTATCTATCTGTCTTCATCATCATCTCTACGTCTCATCTA
+
ffffffffffffffffffffffffffffffffffffffffffffffffffffffffffffffffffffffffffffffffffffffffffffffffffffffffffffffffffffffffffffffffffffffffffffffffffffff
@cB01~tB01_GU182339.1_106455_106364_1_0_0_0_0:0:0_0:0:0_1f9/1
CAACGGAGCAGAATGAATAACACAGATATAATCCATGCATTTACCTCCAATGTATTTTTTGTTTTTCTTTTGAGATGGAGTCTTGCTCTGTCACCCAGGCTGGAGTGCAGAGGTGCAATCTCGGTTCACTGCCACCACAGCCTCCTGGGT
+
ffffffffffffffffffffffffffffffffffffffffffffffffffffffffffffffffffffffffffffffffffffffffffffffffffffffffffffffffffffffffffffffffffffffffffffffffffffff
@cB01~tB01_GU182339.1_63375_63279_1_0_0_0_0:0:0_0:0:0_1fa/1
AAAAGAATTAGCCGGGCACGGTGGCAGTTGCCTGTAATCCCAGCTACTCGAGAGGCGGAGGCAGGAGAATCACTTGAATCCAGGAGAAGCAGGTTGCAGTGAGCCAAGATCGTGACACTGCACTGTAGCCTGGAAGACAGAGGGCAACTC
+
ffffffffffffffffffffffffffffffffffffffffffffffffffffffffffffffffffffffffffffffffffffffffffffffffffffffffffffffffffffffffffffffffffffffffffffffffffffff
@cB01~tB01_GU182339.1_3803_3661_1_0_0_0_0:0:0_0:0:0_1fb/1
GGCCACAGTCTCCGATGCAGATGGGGAACTGGGGACCTGGGAGGGGTTGCCTAGCCCAAGGCCACATAGCTGGGCGGTGGCACAGCCTTCACTCACACAGGGACATTCCATCTTCCCAGGGACTTCACACTGGAGGCTAAGAGCCCCACT
+
ffffffffffffffffffffffffffffffffffffffffffffffffffffffffffffffffffffffffffffffffffffffffffffffffffffffffffffffffffffffffffffffffffffffffffffffffffffff
@cB01~tB01_GU182339.1_232654_232821_0_1_0_0_0:0:0_0:0:0_1fc/1
AAATTTCTATCACTCACCGTCACTCCAGGGAGACAGAACACACAGAGAATACGTTACATAGGCAGGTTCATTACTAACAGATAAGCAGCGAGTGACAACAGAAGCCTACATTTCAATGTGAGCCAGTCCCTCAAGGCTCAGAAAAGCTTC
+
ffffffffffffffffffffffffffffffffffffffffffffffffffffffffffffffffffffffffffffffffffffffffffffffffffffffffffffffffffffffffffffffffffffffffffffffffffffff
@cB01~tB01_GU182339.1_171396_171583_0_1_0_0_0:0:0_0:0:0_1fd/1
TGGAATCAGAGATCAGTGCCAGCACTAGCTCCTGCTCCCCTTTCCTACTAATTCACAGGAGGACAGGTGGTATTGAAGCAATAGATAGTCGAGGGGGTGGTCCTTCCCCCAGCCTGTCAGGTAGAACAGCAGCCTAACATGTGTCTCCCG
+
ffffffffffffffffffffffffffffffffffffffffffffffffffffffffffffffffffffffffffffffffffffffffffffffffffffffffffffffffffffffffffffffffffffffffffffffffffffff
@cB01~tB01_GU182339.1_5609_5463_1_0_0_0_1:0:0_1:0:0_1fe/1
CAGTGAGCTGAGATTGCACCACTGCACTCCAGCATAGGCAACAAAGCCAGGCTCTGCCAAAAACAAAAACAAAAACAAAAACAAAAACAAAAAACAAGAAAGCTCAGTGAGAGGTGGTTGTGAGAACACACTAAAGAGGAAAGATCATTC
+
ffffffffffffffffffffffffffffffffffffffffffffffffffffffffffffffffffffffffffffffffffffffffffffffffffffffffffffffffffffffffffffffffffffffffffffffffffffff
@cB01~tB01_GU182339.1_168515_168623_0_1_0_0_0:0:0_0:0:0_1ff/1
CTCTGCTTTTGGAAACCTGGGGAGGTGGAAGCCTTGGATGCAAGCGTTGGCTCAAACCTCCCAGCTCTGTGAATGAGGGCCTGTCTTCCACCATCTCTGAACTCCAGACACTCCAACAGTGAAAGGGATCTAGGGCCACCAAAGGGCTCA
+
ffffffffffffffffffffffffffffffffffffffffffffffffffffffffffffffffffffffffffffffffffffffffffffffffffffffffffffffffffffffffffffffffffffffffffffffffffffff
@cB01~tB01_GU182339.1_36773_36629_1_0_0_0_0:0:0_0:0:0_200/1
TCAAGAGCGGAACATGGCTTCCTGGAAATTGTTCTCACTAGAATTGACACCTTGCGTCCTTCACTACGACCAGACTCAAAAGACGTCTCAGATCCAACCTCTCATACACGAGATGATTGAATTCTGTGCTTACATTAAAGATTTTTGATG
+
ffffffffffffffffffffffffffffffffffffffffffffffffffffffffffffffffffffffffffffffffffffffffffffffffffffffffffffffffffffffffffffffffffffffffffffffffffffff
@cB01~tB01_GU182339.1_184876_185037_0_1_0_0_0:0:0_0:0:0_201/1
TCTGATGATCAAGACCCTCAGGAGGTGACATATGCACAGTTGGATCACTGCGTTTTCACACAGACAAAAATCACTTCCCCTTCTCAGAGGCCCAAGACACCTCCAACAGATACCACCATGTACATGGAACTTCCAAATGCTAAGCCAAGA
+
ffffffffffffffffffffffffffffffffffffffffffffffffffffffffffffffffffffffffffffffffffffffffffffffffffffffffffffffffffffffffffffffffffffffffffffffffffffff
@cB01~tB01_GU182339.1_127385_127199_1_0_0_0_0:0:0_0:0:0_202/1
CATATGATTCGTGATCCTTGGAACCTCCTATGTGCTACATCTTTGGATGGAAATTGGAGTCCCAGAGACAAATGAGGCTCCACCCTGCTTCCAGAAACTCAGAGTCCGGGGATGAGAACTCAGTGGGGAACAGATGGGATTATATGGACA
+
ffffffffffffffffffffffffffffffffffffffffffffffffffffffffffffffffffffffffffffffffffffffffffffffffffffffffffffffffffffffffffffffffffffffffffffffffffffff
@cB01~tB01_GU182339.1_178420_178252_1_0_0_0_0:0:0_0:0:0_203/1
GAGAACACTTCTGTTGACAGAAATCAGACCCTGTTCTTCCTGGGCTACAATCAAGGCATCTGCAGGGCTGCATTCCCTCTGGAGACTCGGGAGAATCAGTTCCATTGACTTCTCCAGCCCCTAAAGGCCACCTGCATTCCGTGGCTTCTG
+
ffffffffffffffffffffffffffffffffffffffffffffffffffffffffffffffffffffffffffffffffffffffffffffffffffffffffffffffffffffffffffffffffffffffffffffffffffffff
@cB01~tB01_GU182339.1_124455_124540_0_1_0_0_0:0:0_0:0:0_204/1
AATCCCCCACCTCACCCCTACTTCCAATCACCTGTGGAGATTCAGATAGACCATGGGGAGGTAAACATTAACACTCCTTGGAGTGAGTCCAGATCTTGGAATCAGAGATCAGCGACAGCACTAGCTCCTGCTCCCCTTTCCTACTAATTC
+
ffffffffffffffffffffffffffffffffffffffffffffffffffffffffffffffffffffffffffffffffffffffffffffffffffffffffffffffffffffffffffffffffffffffffffffffffffffff
@cB01~tB01_GU182339.1_140001_140105_0_1_0_0_0:0:0_0:0:0_205/1
TTCATTTGCTAAAGACAGGGATGATACCTCAAGGTGCCACTATATACATCGAGGGGATCCACAAAAGTCCATTCAGTAAAATGTAGTTGGCATCTTAGGGTAGGTTGATTCCACCTCTAAAAAAGTAGGTACAACATCAGGTTGATTTTT
+
ffffffffffffffffffffffffffffffffffffffffffffffffffffffffffffffffffffffffffffffffffffffffffffffffffffffffffffffffffffffffffffffffffffffffffffffffffffff
@cB01~tB01_GU182339.1_214764_214816_0_1_0_0_0:0:0_0:0:0_206/1
CATTAATGAAAAACACGGATTGAACCCCTGAAAGATTGGCGGAAGGATTTTGCACACACAGCTGTCAGCCGTGAAGGCACAAAGGTGAAAACAATCTGATGTGGAAGGAAGAGGCTCTTCCTCAAATGCTGGGAATGAGGTGGGGAGAAT
+
ffffffffffffffffffffffffffffffffffffffffffffffffffffffffffffffffffffffffffffffffffffffffffffffffffffffffffffffffffffffffffffffffffffffffffffffffffffff
@cB01~tB01_GU182339.1_3920_3789_1_0_0_0_0:0:0_0:0:0_207/1
AGTGGATTAGACTCGCTCCTGAGTAGGGACTCAGGTCACTCTGACCCCTTCCTCCCCGTGGACGAGGCCTCTGTCCCAGAGCATTGGAGGCTGAAGGGCCTTGTGGATTCCCACACTGGCCACAGTCTCCGATGCAGATGGGGAACTGGG
+
ffffffffffffffffffffffffffffffffffffffffffffffffffffffffffffffffffffffffffffffffffffffffffffffffffffffffffffffffffffffffffffffffffffffffffffffffffffff
@cB01~tB01_GU182339.1_236653_236495_1_0_0_0_0:0:0_0:0:0_208/1
CTGTGCGTACATCACCTCCTGAGGGTCTTGTTCATCAGAGTCCTGGAGAGAGGGAAATGCTGAGTGAGGGAGGGTGCTCACATTTTTCAGGACTATTAGGGATAAGACTGTATCCGTGAGGCTGGGCCGAGGAGGACCTACCTGCCTATT
+
ffffffffffffffffffffffffffffffffffffffffffffffffffffffffffffffffffffffffffffffffffffffffffffffffffffffffffffffffffffffffffffffffffffffffffffffffffffff
@rand_0_0_0_0_1_1_0:0:0_0:0:0_209/1
GCTCCCAGTAACTAGACGATATTTAGTGCGAACCACTCGGCGCGACCGAAAATAGATTGCGCCGGCCATGCTGCCGCACGAGCTTCGGGATTGAAATACAGGCAACAATGCTCTGACAATTTCTGGACAAGTTCCCTCACTAAGGTAATT
+
ffffffffffffffffffffffffffffffffffffffffffffffffffffffffffffffffffffffffffffffffffffffffffffffffffffffffffffffffffffffffffffffffffffffffffffffffffffff
@cB01~tB01_GU182339.1_198907_198994_0_1_0_0_0:0:0_0:0:0_20a/1
GTCTGTGAACGGTGGCTCACGCCTGTAACCCAGCACTGCAGGAGGCCAAGGCGGGTGGATCACACGAAGTCAGCAGTTCGAGACCAGCCTGGCCAACATGGTGAAACCCTGTCTCTAGGAAAAACACAAAAATTAGCCGAACATGGTGGT
+
ffffffffffffffffffffffffffffffffffffffffffffffffffffffffffffffffffffffffffffffffffffffffffffffffffffffffffffffffffffffffffffffffffffffffffffffffffffff
@cB01~tB01_GU182339.1_86552_86416_1_0_0_0_0:0:0_0:0:0_20b/1
CTCTGTCTCTCTAGGTCTCTGACCTCGCTTCCCCACCTCTAGATATGTTTTCCGTTTTTGGATTGTTTTATTCTCTCTGACTCTCCTTGGATTGGTTGACTTGATGTTACTTTTTTAAATTCTAAGTTTCTCACTTTGTGTCCTGTTCAT
+
ffffffffffffffffffffffffffffffffffffffffffffffffffffffffffffffffffffffffffffffffffffffffffffffffffffffffffffffffffffffffffffffffffffffffffffffffffffff
@cB01~tB01_GU182339.1_192861_192642_1_0_0_0_0:0:0_0:0:0_20c/1
CTCTAGGTCTCTGACCTCGCTTCCCCACCTCTAGATATGTTTTCCGTTTTTGGATTGTTTTATTCTCTCTGACTCTCCTTGGATTGGTTGACTTGATGTTACTTTTTTAAATTCTAAGTTTCTCACTTTGTGTCCTGTTCATAACTTTCT
+
ffffffffffffffffffffffffffffffffffffffffffffffffffffffffffffffffffffffffffffffffffffffffffffffffffffffffffffffffffffffffffffffffffffffffffffffffffffff
@cB01~tB01_GU182339.1_17739_17636_1_0_0_0_0:0:0_0:0:0_20d/1
TGTGTTCTTGATTTAGTTCTCAGCTAGAATGTTAGTGGTGCATAGAAATGTTACTAATTTGTGTACATTTTTTTAATCCCGAAACTTTATTGAATTTGTTTATCAGTTTCAGGAGCCTTCTGACAGAGTCTTTAGGGTTTTCTATGTATA
+
ffffffffffffffffffffffffffffffffffffffffffffffffffffffffffffffffffffffffffffffffffffffffffffffffffffffffffffffffffffffffffffffffffffffffffffffffffffff
@cB01~tB01_GU182339.1_220951_221119_0_1_0_0_0:0:0_0:0:0_20e/1
GGCCTGGAGTGGAGATATGGGCCTGGAGTGGAGATATGGGCCTGCAGGTGGAGATCTGGGCCTGGAGTGGAGATATGGGCCTGGAGTGGAGATATGGGTCTGATGTGGAGATATGGGCCTGGAGTGGAGATATGGGCCTGGAGTGGAGAT
+
ffffffffffffffffffffffffffffffffffffffffffffffffffffffffffffffffffffffffffffffffffffffffffffffffffffffffffffffffffffffffffffffffffffffffffffffffffffff
@rand_0_0_0_0_1_1_0:0:0_0:0:0_20f/1
CACTTAACTCGCTCTTTATAGATGTCGGCACGTGGTAGGGGAACCAGCCACCGGACTCGTCTCGTAGGCAAGACGTCCTTATGCGGCGGTATAATGCGATCCTATGCCGGCCGGGGCTAGAAATAAGGTTATCTTGGGTCTGTACTCCAC
+
ffffffffffffffffffffffffffffffffffffffffffffffffffffffffffffffffffffffffffffffffffffffffffffffffffffffffffffffffffffffffffffffffffffffffffffffffffffff
@cB01~tB01_GU182339.1_148556_148449_1_0_0_0_0:0:0_0:0:0_210/1
ACCTGGGTTCCTGTGTTGGTTTCCTGATGTTGCTGGAGAAAATTATCACAAACATGGCGGCAGGAGAGAACACACTGACCCCTTCCACTTCTGGAGACAGAAATCAGACCCTGTTCTTCCTGGGCTACAATCAAGGCATCTGCAGGGCTG
+
ffffffffffffffffffffffffffffffffffffffffffffffffffffffffffffffffffffffffffffffffffffffffffffffffffffffffffffffffffffffffffffffffffffffffffffffffffffff
@cB01~tB01_GU182339.1_51165_51343_0_1_0_0_0:0:0_0:0:0_211/1
CCTGAGGCTGCAATCACACTGAGGAACTCACAATTCCAAACATACAAGAGGCTCCCTCTTAACACAGCACTTAGACACGTGCTGTTCCACCTCCCTTCAGACTATCTTTCAGCCTTCTGCCAGCAGTAAAACTTATAAATTTTTTAAATA
+
ffffffffffffffffffffffffffffffffffffffffffffffffffffffffffffffffffffffffffffffffffffffffffffffffffffffffffffffffffffffffffffffffffffffffffffffffffffff
@cB01~tB01_GU182339.1_67814_67680_1_0_0_0_0:0:0_0:0:0_212/1
CCTCCTATGTGCTACATCTTTGGATGGAAATTGGAGTCTCAGAGACAAATGAGGCTCCACCCTGCTTCCAGAAACTCAGAGTCCGGGGATGAGAACTCAGTGGGGAACAGATGGGATTATATGGACATGGTACTGATAACACCGGAAGCC
+
ffffffffffffffffffffffffffffffffffffffffffffffffffffffffffffffffffffffffffffffffffffffffffffffffffffffffffffffffffffffffffffffffffffffffffffffffffffff
@cB01~tB01_GU182339.1_132855_132965_0_1_0_0_0:0:0_0:0:0_213/1
GAGACAGAGAAGGTGGAAAGAGGAAATAGACATAAAGAGAGATGGTGTGGAGGGTGAGACAGAGAGAGAGAGCATTAGGCCATAGAGCAGGGGAGTGAGTTCTCAGCTCAGGTGGGAGGGGAGTTGTGACAAGGAAGAACCTCCCTGAGG
+
ffffffffffffffffffffffffffffffffffffffffffffffffffffffffffffffffffffffffffffffffffffffffffffffffffffffffffffffffffffffffffffffffffffffffffffffffffffff
@cB01~tB01_GU182339.1_32741_32582_1_0_0_0_0:0:0_0:0:0_214/1
CTTATCTGTTAGTAATGAACCTGCCTGTGTAATGTGTTCTCTGTGTGTTCTGTCTCCCTGGAGTGACGGTGAGTGATAGGAATTGGTATAGGCCCAGGTACATTCCAGGAGGTGTTTAGAGTCTTCTCTGGGAAGACTGGATTGGGATTG
+
ffffffffffffffffffffffffffffffffffffffffffffffffffffffffffffffffffffffffffffffffffffffffffffffffffffffffffffffffffffffffffffffffffffffffffffffffffffff
@cB01~tB01_GU182339.1_180476_180266_1_0_0_0_0:0:0_0:0:0_215/1
ATGCATCTGAGAGGGGATTAATAACTAGAATATACATAAAACTCAAGCAACGGTATAAAACAATGAATTTAATTTAACAATTAGTAAAAGACCTGAACAGACATTTCTCAACAAACAAAACGTACAAATGGCGAACATGTACATGAAAAA
+
ffffffffffffffffffffffffffffffffffffffffffffffffffffffffffffffffffffffffffffffffffffffffffffffffffffffffffffffffffffffffffffffffffffffffffffffffffffff
@cB01~tB01_GU182339.1_180273_180395_0_1_0_0_0:0:0_0:0:0_216/1
ACTTCGATACACTGATGTCCTTCCCTTTGGGTTTACACCCAGTAGTGGAATTGCTAGATCCTATCAACAGGGTACCAGGGTTCTCCTTTCTCTACCACCTTGCCAGCATTCATTTTGTCTGTGTTTCAGATAAAAGCCACTTTAATGGGA
+
ffffffffffffffffffffffffffffffffffffffffffffffffffffffffffffffffffffffffffffffffffffffffffffffffffffffffffffffffffffffffffffffffffffffffffffffffffffff
@cB01~tB01_GU182339.1_112013_111810_1_0_0_0_0:0:0_1:0:0_217/1
CTATAGAAAATCAAGTTTCCCCAGCACGTTGGGAAGCCGAGGTGGGCGGATCAACTGAGATAAGGAGTTTGAGAGCAGCCTGGCCAATATAGTGAAACCGTGTCTCTGCTAAAAATCCAAAAATTAGCCGTGCCTGGTGGCAGGCACCTG
+
ffffffffffffffffffffffffffffffffffffffffffffffffffffffffffffffffffffffffffffffffffffffffffffffffffffffffffffffffffffffffffffffffffffffffffffffffffffff
@cB01~tB01_GU182339.1_121709_121834_0_1_0_0_0:0:0_0:0:0_218/1
AAACCTTGGATTCAGGCGTTGACTCAGCATCTCACAGCTCTGACATTGTACACCTGTCTTCCACCATCTCCGAACTCCAGATACTCCTACAGCGAAAGGGATCTGGGCCCAACACAGGGCTCAGTGAAATCTCTTCATCTCTCATTTTAT
+
ffffffffffffffffffffffffffffffffffffffffffffffffffffffffffffffffffffffffffffffffffffffffffffffffffffffffffffffffffffffffffffffffffffffffffffffffffffff
@cB01~tB01_GU182339.1_224070_224235_0_1_0_0_0:0:0_1:0:0_219/1
TCATGTTTGAGCACTTCTTTCTGCACAGAGAGGGGATCTCTGAGGACCCCTCACGCCTCGTTGGACAGATCCATGATGGGGTCTCCAAGGCCAACTTCTCCATCGGTCCCTTGATGCCTGTCCTTGCAGGAACCTACAGATGTTATGGTT
+
ffffffffffffffffffffffffffffffffffffffffffffffffffffffffffffffffffffffffffffffffffffffffffffffffffffffffffffffffffffffffffffffffffffffffffffffffffffff
@cB01~tB01_GU182339.1_1477_1648_0_1_0_0_0:0:0_0:0:0_21a/1
TGCAATGAGCTGAGATCATGCCACTGAACTCCAGCCTGGGTGACAGAGCGAGACTCCGTCTCAAAAAAAAAAAAAAAAAAAAAAACCCTCAAAAGCTCAGGCAGCAAAAGCAAAAATAGGCAAATGAGATCATAGCAAACTGCAAACCTT
+
ffffffffffffffffffffffffffffffffffffffffffffffffffffffffffffffffffffffffffffffffffffffffffffffffffffffffffffffffffffffffffffffffffffffffffffffffffffff
@cB01~tB01_GU182339.1_183936_184156_0_1_0_0_0:0:0_0:0:0_21b/1
CAAACATTCAAACTATAGCAGTGGTATCCCCAGCATGTTCTCTGATTATTTTGAGAACTATAACTGAGAAAGCAGGAGAAAGCTGGGTATCCTGCCATCGGGGAACTTGTCCTAAACAGATGTTGTATGTGCTTAGCTGGCAACCAAGAA
+
ffffffffffffffffffffffffffffffffffffffffffffffffffffffffffffffffffffffffffffffffffffffffffffffffffffffffffffffffffffffffffffffffffffffffffffffffffffff
@cB01~tB01_GU182339.1_123732_123872_0_1_0_0_1:0:0_0:0:0_21c/1
CGCTTACTGGGTTTGATTTTCCTACTTGTTTAATCCTCGCTTAATTAATTTCTTTCTGAGATTTATTCATCCTACACATAAATCAATACCTGGCAAAGGAGTGACAGATATATGAGGGGAGGTGGAAATGAAGGGACCTATTATAGCATA
+
ffffffffffffffffffffffffffffffffffffffffffffffffffffffffffffffffffffffffffffffffffffffffffffffffffffffffffffffffffffffffffffffffffffffffffffffffffffff
@cB01~tB01_GU182339.1_149165_149342_0_1_0_0_0:0:0_0:0:0_21d/1
GAGAGACCTACAGATGCTTCGGCTCTTTCCATGGATCTCCCTACGAGTGGTCAGACCCGAGTGACCCACTGCCTGTTTCTGTCACAGGTGAGGAAAGCCAATGTCTGTCCCATGTCCTATGGTCCTAGAGCCTTAGCTGAGGAGCTTCCT
+
ffffffffffffffffffffffffffffffffffffffffffffffffffffffffffffffffffffffffffffffffffffffffffffffffffffffffffffffffffffffffffffffffffffffffffffffffffffff
@cB01~tB01_GU182339.1_48690_48509_1_0_0_0_0:0:0_0:0:0_21e/1
AAGATAAAAAAAGCGAAGTAGAATTCTCTTATGTCAAATGGCCAGGAAACAGTGTTGAAGCCCATGTGAAACGTGCTACTCTTTGTGATCTCAGGAGACACATGTTAGGTTGCTGTTCTACCCGAGAGGCTGGGGGAAGGACCACCCCCT
+
ffffffffffffffffffffffffffffffffffffffffffffffffffffffffffffffffffffffffffffffffffffffffffffffffffffffffffffffffffffffffffffffffffffffffffffffffffffff
@cB01~tB01_GU182339.1_103212_103389_0_1_0_0_2:0:0_0:0:0_21f/1
AAAACATATCTAGAGGTGTGGAAGCGAGGTCAGAGACCTAGAGAGACAGAGATGGTGGAAGGAGGAAATAGACATGAAGACAGATGGGGTGGAGGGTGAGAGAGAGAGAGAGAGAGCATTAGGTCATAGAGCAGGGGAGTGAGTTCTCAG
+
ffffffffffffffffffffffffffffffffffffffffffffffffffffffffffffffffffffffffffffffffffffffffffffffffffffffffffffffffffffffffffffffffffffffffffffffffffffff
@cB01~tB01_GU182339.1_452_517_0_1_0_0_0:0:0_0:0:0_220/1
ATGCCAACGAGACATCCCTGAATGCAGGGTTGGGAAGCGTTGGACAGACTTGTCTTCACTCATAAGCACCAGGCATCTGATAGCTCACGTATACATCTTATTACCTTCCATTTTAGAGTGAATAATCATTTCTACTTCAGTATTTTGGCA
+
ffffffffffffffffffffffffffffffffffffffffffffffffffffffffffffffffffffffffffffffffffffffffffffffffffffffffffffffffffffffffffffffffffffffffffffffffffffff
@cB01~tB01_GU182339.1_144928_145086_0_1_0_0_0:0:0_0:0:0_221/1
GGGTTTCGCCATGTTGGCCAGGCTGGTCTCGAACTCCAGACCTCAGGTGATCCACCCGCTTCGCCCTCCCAAAGTGCTAGATTTCAGGCTGAGACACCACACCCAGCCTGTACATTGACTTTCTGCCCTTAAACTGTGCTGAAGTTTGTT
+
ffffffffffffffffffffffffffffffffffffffffffffffffffffffffffffffffffffffffffffffffffffffffffffffffffffffffffffffffffffffffffffffffffffffffffffffffffffff
@cB01~tB01_GU182339.1_106073_105917_1_0_0_0_0:0:0_0:0:0_222/1
AACTCACAATCAGGAAAGGACAGTCTTTTCAATAAACAGTGCAGGGAAACCTGGACATCTACATGCAGAGGAATGAAACTGCACCTCTGCCTGTCACTATACACAAAAATCAAATGAAAATGGATTAAAGATGTGAGTCTAAGGCCTGAA
+
ffffffffffffffffffffffffffffffffffffffffffffffffffffffffffffffffffffffffffffffffffffffffffffffffffffffffffffffffffffffffffffffffffffffffffffffffffffff
@cB01~tB01_GU182339.1_104741_104912_0_1_0_0_0:0:0_0:0:0_223/1
ATTCACCCACTGATGGGCAGGTAGGTTGACTCCACATCTTGGCTACTGTGAAGAGTGCTGCACCAATCATACGAGTGCAGATATCACTTCGATATATTGATTTACTTTCCTTTGGATATAAACCCAGTAGTGAAATTGCTGGATACTATG
+
ffffffffffffffffffffffffffffffffffffffffffffffffffffffffffffffffffffffffffffffffffffffffffffffffffffffffffffffffffffffffffffffffffffffffffffffffffffff
@cB01~tB01_GU182339.1_15635_15742_0_1_0_0_0:0:0_0:0:0_224/1
CACATAAAAGGCATAGAGTGGCAACGTGGATAAAAAGCCAAGAGCCAACTGCCTGCTGTCTTCAAGAGACCCATCTCACATGTAATGACACCCACAGGCTCAAAGTAAAAGGATGAAGAAATATTTACTAGGCAACCAGGAAACAAAAAA
+
ffffffffffffffffffffffffffffffffffffffffffffffffffffffffffffffffffffffffffffffffffffffffffffffffffffffffffffffffffffffffffffffffffffffffffffffffffffff
@cB01~tB01_GU182339.1_206930_207171_0_1_0_0_0:0:0_0:0:0_225/1
AGGGGTTAGTGTGCTCTCTCCTGCTGCCATGCTTCTGATAATTTTCTACAGCAGCAACAGGAAACCAACACTGGAACCCAGGTCAAGGACAAGTTAAGAAACAACACAAGGATAGCCAGGCATGGTGGCAGGTGCATGTAATCCTAGCGA
+
ffffffffffffffffffffffffffffffffffffffffffffffffffffffffffffffffffffffffffffffffffffffffffffffffffffffffffffffffffffffffffffffffffffffffffffffffffffff
@cB01~tB01_GU182339.1_74271_74207_1_0_0_0_0:0:0_0:0:0_226/1
AAACAAAATAATAGACCTTCGGGATTACATCAAAGTAAGCAGCTTCTGCACCGCAAAGGAAGCAACCAACAAAGTGAAGAAGAGACAAATTGGGAGAAAATATTTGTGAAGTATGCATCTGAGAGGGGATTAATAACTAGAATATACATA
+
ffffffffffffffffffffffffffffffffffffffffffffffffffffffffffffffffffffffffffffffffffffffffffffffffffffffffffffffffffffffffffffffffffffffffffffffffffffff
@cB01~tB01_GU182339.1_145795_145674_1_0_0_0_0:0:0_0:0:0_227/1
ATCAGACTGATAACATCCTCCAACTTGATACTGGAATATTGCAATAACTGAAGGTTGAAATCTACACATTTAATGTGCTGTCATTCTTACAAATGTCTCTTATTTACACCTACCTTTCTGGAGTTTGTAAGAACTTTTTCACTATGCATT
+
ffffffffffffffffffffffffffffffffffffffffffffffffffffffffffffffffffffffffffffffffffffffffffffffffffffffffffffffffffffffffffffffffffffffffffffffffffffff
@cB01~tB01_GU182339.1_216978_216939_1_0_0_0_0:0:0_0:0:0_228/1
GGTGTTTGGGTCATGGAGGTGGATCCATCATGAACAGACCAATGCTGTCCCAAGGAGACGGGGTTAGCAAGTTCCCCCTCTGTTAGTTCCTGGAGAGCTGGTTGTTAAAAAGAGCTTGGAAGCTCCATCGCTCCCTCTCCCCCTTACTCT
+
ffffffffffffffffffffffffffffffffffffffffffffffffffffffffffffffffffffffffffffffffffffffffffffffffffffffffffffffffffffffffffffffffffffffffffffffffffffff
@cB01~tB01_GU182339.1_127576_127402_1_0_0_0_0:0:0_0:0:0_229/1
TTGGTTCAATAAACACCTGTAAACCCCGCAGATATGGAGGAGTGACCGTATATTTATATTATGAAAGATGATGTGTTGATATGTGTCCCCATGGAGATGAGACTAACAAGGCCTATGATTCTACAAATGTTTCATTGTGGAATGACTCTG
+
ffffffffffffffffffffffffffffffffffffffffffffffffffffffffffffffffffffffffffffffffffffffffffffffffffffffffffffffffffffffffffffffffffffffffffffffffffffff
@cB01~tB01_GU182339.1_9273_9444_0_1_0_0_0:0:0_0:0:0_22a/1
CTGAGCTCAAACCTCAGCTCAGGCCCTGCCCCCAGGAGAGCTCAGGACGCTAAGGAAAGAGGGGAGTAAAGGGGGAGGGTCGGCAGGGGAGGGCCCAGCCCATGAGAGGGTGGAAATAGTCAGGGACCTCCTAATCCTGGGCTCCCACCC
+
ffffffffffffffffffffffffffffffffffffffffffffffffffffffffffffffffffffffffffffffffffffffffffffffffffffffffffffffffffffffffffffffffffffffffffffffffffffff
@cB01~tB01_GU182339.1_127943_128081_0_1_0_0_0:0:0_0:0:0_22b/1
GGAGATCTCAAAACCAATCACCCACGAATAGTGAAGGATGACCGTATATGACTTTTATTTCTCAAATTTAAATATAAATCATAAAAAATGTACAACTAGATAAAAACTAAGAAGTGTTTTTATAGTGTGAGTTAGATTTATTTTTTCCTA
+
ffffffffffffffffffffffffffffffffffffffffffffffffffffffffffffffffffffffffffffffffffffffffffffffffffffffffffffffffffffffffffffffffffffffffffffffffffffff
@cB01~tB01_GU182339.1_165507_165658_0_1_0_0_0:0:0_0:0:0_22c/1
ACAGACCCAGAGAAGGGGAGACTGGGCTTAGTTTGGGGAGATCAGAGGTTCCCTCAGCCCCTCAATCTTACCCATTTCCCAGAAGCCCATCATGGCCTCTCACCCACACAGAGAGATATCATCACCAGCAACCCCTACACCCTTTTCTTT
+
ffffffffffffffffffffffffffffffffffffffffffffffffffffffffffffffffffffffffffffffffffffffffffffffffffffffffffffffffffffffffffffffffffffffffffffffffffffff
@rand_0_0_0_0_1_1_0:0:0_0:0:0_22d/1
CGGCGCATCCTCCCTGTCGCTACTCTAGTGGACTCCTTGTGGGTAGGTAGGGAGTTAAATAACACGCAACCGATACTGGGTCCATTGGAATTTACTCGAATTACAGCTTGGTACCCTATACCGTACTTGTGCCTGTATGGAAGAGCGAAC
+
ffffffffffffffffffffffffffffffffffffffffffffffffffffffffffffffffffffffffffffffffffffffffffffffffffffffffffffffffffffffffffffffffffffffffffffffffffffff
@cB01~tB01_GU182339.1_153821_153744_1_0_0_0_0:0:0_0:0:0_22e/1
AAGCCCTCCCTGCAAATTACTCTACCTCACAAACACATCTTGTGTCCATCTTTCATTCATTTAGTGTCTAAATCAGCACCACATTTCACCAGGGGGGCGGGAATTGCCTTTTCCACAGTCTCCTAGATTCCAGTTATGCACCTGGGCCTC
+
ffffffffffffffffffffffffffffffffffffffffffffffffffffffffffffffffffffffffffffffffffffffffffffffffffffffffffffffffffffffffffffffffffffffffffffffffffffff
@cB01~tB01_GU182339.1_101971_101808_1_0_0_0_0:0:0_0:0:0_22f/1
ACTCCCGGTATGGCCCCTGTGTCTGTCCTCTGTTATGACACCTGGTCTGTACTTGTGTCTCCTGTTTCTCTGTCTCTGTTGGTACAGACCTCACCAAGTCAGTCTCTCTCCATAAGAATACCAAGCTCATCTTCCTTACAACTACCTGGG
+
ffffffffffffffffffffffffffffffffffffffffffffffffffffffffffffffffffffffffffffffffffffffffffffffffffffffffffffffffffffffffffffffffffffffffffffffffffffff
@cB01~tB01_GU182339.1_86491_86309_1_0_0_0_0:0:0_0:0:0_230/1
ATTGTTTTATTCTCTCTGACTCTCCTTGGATTGGTTGACTTGATGTTACTTTTTTAAATTCTAAGTTTCTCACTTTGTGTCCTGTTCATAACTTTCTGCATATTTCTATCTATTATCTGTTGATCTATCTATTTATCTATTCGGTGCCTA
+
ffffffffffffffffffffffffffffffffffffffffffffffffffffffffffffffffffffffffffffffffffffffffffffffffffffffffffffffffffffffffffffffffffffffffffffffffffffff
@cB01~tB01_GU182339.1_39385_39184_1_0_0_0_0:0:0_0:0:0_231/1
CTGCTGTACAAAATTATCAGAAGCATGGAAGCAGGAGAGACCACACTGACACCTTCCAGTACTGGAGACAGAAATTGGACCCTATTTTTCCTGGGCTAAAATCAAGGCATCTGCAGGGCTTCGTTTCCTCTGGAGACTCTGGAGAATCAG
+
ffffffffffffffffffffffffffffffffffffffffffffffffffffffffffffffffffffffffffffffffffffffffffffffffffffffffffffffffffffffffffffffffffffffffffffffffffffff
@cB01~tB01_GU182339.1_216716_216806_0_1_0_0_0:0:0_0:0:0_232/1
AAGACAGCCCAGGCTGTTCTGAGACATTCCTCCTGATCTCAGGATGTTGCTATCTTAGTCCATTTTTGTTGCTCTAAAGGAACACTTGAGCCTGGGTAACTTCTAAAGAAAAGAGATTGGTTTGCCTCACAGTTCTGCAGGCTGTACTGG
+
ffffffffffffffffffffffffffffffffffffffffffffffffffffffffffffffffffffffffffffffffffffffffffffffffffffffffffffffffffffffffffffffffffffffffffffffffffffff
@cB01~tB01_GU182339.1_91508_91622_0_1_0_0_0:0:0_0:0:0_233/1
TGGTTAAATGGGAGGGCAGAAAATGAATGCACAAGTGGACCAATAAATGAATGATCCATTGGGAAGCATCTGTGTATGAAATCTATTTGTTTGTTTCTTCATTTGTTTATTGAGACAGAGTCGCCCTCTGTCTTCCAGGCTACAGTGCAG
+
ffffffffffffffffffffffffffffffffffffffffffffffffffffffffffffffffffffffffffffffffffffffffffffffffffffffffffffffffffffffffffffffffffffffffffffffffffffff
@rand_0_0_0_0_1_1_0:0:0_0:0:0_234/1
AATAGGCCATCAGCTCTGATTTAACATTGAATCAGCGGAGTGCCTTCTTGGGGGGCGTATGTAAAATGAAGATAGACTTGTGAACAAGAGTCCTCTGGAGTCCTTCTACCTCCTTAGTAGTACTTGCAACAATGTACGACGTGTTCCGAG
+
ffffffffffffffffffffffffffffffffffffffffffffffffffffffffffffffffffffffffffffffffffffffffffffffffffffffffffffffffffffffffffffffffffffffffffffffffffffff
@cB01~tB01_GU182339.1_13318_13439_0_1_0_0_0:0:0_0:0:0_235/1
TAAAAGAAAAAAGTAGCAAAATCATTTTTTGGAAAGAATATTGAACATGTAGAATTTTAGTACATTAATAGTAAGAGTACAAATTGCTTTAATCAATTAAGGAAGTGTATTGGAATTATCTAGTTAAAAAGAGGAGGCACACGGCTGTGA
+
ffffffffffffffffffffffffffffffffffffffffffffffffffffffffffffffffffffffffffffffffffffffffffffffffffffffffffffffffffffffffffffffffffffffffffffffffffffff
@cB01~tB01_GU182339.1_212545_212417_1_0_0_0_1:0:0_0:0:0_236/1
GCAATCTCGGTTCACTGCAACCCCAGCCTCCTGGGTTCAATCATTCTCTTGCCTCAAACTCCTGAGTAGTGGTATTACAGGTGCTGACCACCATGCTCAGCTAATTTTTATATTTTTAGTGGAGATGATGTTTCATCACGTCGGCCAGAC
+
ffffffffffffffffffffffffffffffffffffffffffffffffffffffffffffffffffffffffffffffffffffffffffffffffffffffffffffffffffffffffffffffffffffffffffffffffffffff
@cB01~tB01_GU182339.1_6053_5963_1_0_0_0_0:0:0_0:0:0_237/1
CATGCGCCTGTAATCCCAGCTACTAGGGAGGCTGAGGTGGGAGAATCGCTTGAACCTGGGAGGTGGAGCTTGCAGTGAGCCGAGATCGCGCCACTGCACTCCAGCCTGGGCAACAAAGCCGGACTGTCTCAAAAAAAAAAAAAAAAAAAA
+
ffffffffffffffffffffffffffffffffffffffffffffffffffffffffffffffffffffffffffffffffffffffffffffffffffffffffffffffffffffffffffffffffffffffffffffffffffffff
@cB01~tB01_GU182339.1_2954_3055_0_1_0_0_0:0:0_0:0:0_238/1
AGAGTGGGGCATTCAGGCCAACTTCTCTCTGGGTCTTGGGGCTGGTGATGGGACCTCTAGATGCTGCAGCTCTCTGTCGATGGCTCTGCCTGTGAGTGATCAGCCCTAGATGACCACTGTTACTGGGGGTAGCCCATGCCTGCTGCATGC
+
ffffffffffffffffffffffffffffffffffffffffffffffffffffffffffffffffffffffffffffffffffffffffffffffffffffffffffffffffffffffffffffffffffffffffffffffffffffff
@cB01~tB01_GU182339.1_73863_74018_0_1_0_0_0:0:0_0:0:0_239/1
CTCTATCCATTCACCCACTGACGGGCAGGTAAGTTGACTCCACATCTTGGCTACTGTGAACAGTGCTGCACCAATCGTATGAGTGCAGATATCACTTCGATACACTGATGTCCTTCCCTTTGGGTTTACACCCAGTAGTGGAATTGCTAG
+
ffffffffffffffffffffffffffffffffffffffffffffffffffffffffffffffffffffffffffffffffffffffffffffffffffffffffffffffffffffffffffffffffffffffffffffffffffffff
@cB01~tB01_GU182339.1_200414_200546_0_1_0_0_0:0:0_0:0:0_23a/1
CACCAGAATCTATTTCTTGTGACGGCCTCAGGCTGCTCCCACTCTGGCAGAAGGGAAGGAGGGTCTGTCTGTGCAGAGACCGCAGAGATCACACGGCAAGAGAGAGAGTAAGGGGGAGGGGGAGCGATGGAGCTTCCAAGCTCTTTTGAA
+
ffffffffffffffffffffffffffffffffffffffffffffffffffffffffffffffffffffffffffffffffffffffffffffffffffffffffffffffffffffffffffffffffffffffffffffffffffffff
@cB01~tB01_GU182339.1_100846_101085_0_1_0_0_0:0:0_1:0:0_23b/1
TAGCGACTTGGGAGGCTGAGGGCAGGAGAATCACTTGAACCCAGGAGACAGAAGTTGCAGTGACCCTAGACCACACCACTTCACTCCAGCTGGGGTGAAGGAGTGAGACTCTGATCTCCATAATTAATTAATTAATTAAAGGAACCAAAC
+
ffffffffffffffffffffffffffffffffffffffffffffffffffffffffffffffffffffffffffffffffffffffffffffffffffffffffffffffffffffffffffffffffffffffffffffffffffffff
@cB01~tB01_GU182339.1_169540_169358_1_0_0_0_0:0:0_0:0:0_23c/1
ATCATTCATTTATTGGTCCACTTGTGCATTCATTTTCTGCCCTCCCATTTAACCATCTGCAATATCAGTGTCCCAAGAGCAGAGGCCAAATGCATCTTGTTCACCGTTCGTGGAAGGCAGGAGAATGCTGTCCCACCCCAAAATGTCCCT
+
ffffffffffffffffffffffffffffffffffffffffffffffffffffffffffffffffffffffffffffffffffffffffffffffffffffffffffffffffffffffffffffffffffffffffffffffffffffff
@rand_0_0_0_0_1_1_0:0:0_0:0:0_23d/1
AATGCCTGGTTGATGTCCGTTATGTGCAACTGCGGGAGGAGTAGTGCGCGACAGGGGGGTTTACGCTAGCACGCCGAAACAGTCCATAATCGGCTAGGCGTGGGGCGCTGGAAATGTAGGACCCTCCCCGCCGCACCGTTCAATGAGGGA
+
ffffffffffffffffffffffffffffffffffffffffffffffffffffffffffffffffffffffffffffffffffffffffffffffffffffffffffffffffffffffffffffffffffffffffffffffffffffff
@cB01~tB01_GU182339.1_233016_232942_1_0_0_0_0:0:0_0:0:0_23e/1
TATACATATGTAACTAACCTGCACATTGTGCACATGTACCCTAAAACTTAAAGTATAATAATAATAAAAATTTAAAAAAAAAGCTCATCAGAAGCACTATACAAAAAAAAAAAAAAAAAAAGAAGTAACCCAGGCTCAAGTGTTCTTTTA
+
ffffffffffffffffffffffffffffffffffffffffffffffffffffffffffffffffffffffffffffffffffffffffffffffffffffffffffffffffffffffffffffffffffffffffffffffffffffff
@cB01~tB01_GU182339.1_133319_133151_1_0_0_0_0:0:0_0:0:0_23f/1
TCTTTCTGTATGTTTGCTTTGTGTCTCTTCTGTCCAGCATCTCTGGCTGACACCCCCATGGCCACCCCCTCCATCTGAGGCTCCCCTGAATGTGGCCATTGTAGTCCATCTGAGTCCCACTATTTGGGGAACAGACTGGTTTCCTCACCT
+
ffffffffffffffffffffffffffffffffffffffffffffffffffffffffffffffffffffffffffffffffffffffffffffffffffffffffffffffffffffffffffffffffffffffffffffffffffffff
@cB01~tB01_GU182339.1_170855_170718_1_0_0_0_0:0:0_0:0:0_240/1
CACCCAGGCTGGAGTGCAGTGATGCGATCTCCACTCACTGCAACCTCCACCTCCTGGGTTGAAGTCATTCTCCTGCTTCATCCTCCAGAGCAGGAGCTGGGATCACAGGGATGCACCACCATGCTCGGCTAATTTTTGTATTTTTAGGAG
+
ffffffffffffffffffffffffffffffffffffffffffffffffffffffffffffffffffffffffffffffffffffffffffffffffffffffffffffffffffffffffffffffffffffffffffffffffffffff
@cB01~tB01_GU182339.1_127274_127436_0_1_0_0_0:0:0_1:0:0_241/1
TTTAAAATAACTTCAATGTAGTTTTCCATCCTTCAAATAAACATGTCTGCCCCCATGGTTTCGGTAATGGGACTCTTTTCTTGCCTAAGGCTTCCGGTGTTATCAGTACCATGTCCATATAATCCCATCTGTTCCCCACTGAGTTCTCAT
+
ffffffffffffffffffffffffffffffffffffffffffffffffffffffffffffffffffffffffffffffffffffffffffffffffffffffffffffffffffffffffffffffffffffffffffffffffffffff
@cB01~tB01_GU182339.1_88431_88526_0_1_0_0_0:0:0_0:0:0_242/1
CTCCTGGGTTCCAATGATTTTCCTGCCTCAGCCTCCCTAGTAGCTGGGATTACAGGTGCACGCCACCATGCCTGGCTACTTTTTGGTTTTTTTAGTATAGATGCGGTTTCCCCATGTTGGCTGGGCTGCTCTCAAACTCATGACCTCAAC
+
ffffffffffffffffffffffffffffffffffffffffffffffffffffffffffffffffffffffffffffffffffffffffffffffffffffffffffffffffffffffffffffffffffffffffffffffffffffff
@cB01~tB01_GU182339.1_18853_18795_1_0_0_0_1:0:0_0:0:0_243/1
CATCTGTTATTAAAAAAAACAAAAAACTTTTTAGTAATTGCTTCTGCTTCTCTGATTGTTGTGAGATGGTATCTCACTGTGGTTTTAATTTGCATTTCTCTGATGATTACTGATAATAAGAATTTGTTCATATGTTTTTTGGCCATGTGT
+
ffffffffffffffffffffffffffffffffffffffffffffffffffffffffffffffffffffffffffffffffffffffffffffffffffffffffffffffffffffffffffffffffffffffffffffffffffffff
@cB01~tB01_GU182339.1_83620_83457_1_0_0_0_1:0:0_0:0:0_244/1
AATTCTTCTCACCACAGTACCCATTTCCCTGTATTCAATCCCCCTTTACCCCAAATACAGTCAGGGCCTGCGTGAAGGGACCCTCAAGGACATGCCTACCGGAAGCTCTGGGATTCAGGAGGTGGGACAAGGAGAATCCCAGACAGGAGC
+
ffffffffffffffffffffffffffffffffffffffffffffffffffffffffffffffffffffffffffffffffffffffffffffffffffffffffffffffffffffffffffffffffffffffffffffffffffffff
@cB01~tB01_GU182339.1_229072_228898_1_0_0_0_0:0:0_0:0:0_245/1
TAATGTTGGACCCTGGGAGTCTTGGGATCCTTTTCTCCATAATTTTTGTGTGCGATGCCCACTGTCTTGAGACTTGAAGGTATAAAGAGAAAACAGGAGCATCACACTACCTGACTTAGAAATATGTTACAGAGCTGTAGTAAGCAAAAC
+
ffffffffffffffffffffffffffffffffffffffffffffffffffffffffffffffffffffffffffffffffffffffffffffffffffffffffffffffffffffffffffffffffffffffffffffffffffffff
@cB01~tB01_GU182339.1_67387_67256_1_0_0_0_0:0:0_0:0:0_246/1
GGAGAGGTGGGCAGGGGTCAAGTGAAATGGAGAACTGTGGGCTAAGCAAAGGAGTGTGTTTTTTCTCCAGCAGGCAGTGGGGACCTTAGACATTTGTAAGCAAGTGAGAGGCACATTCAGATTTGTGGTGTGAGGAAGAGCGATGCCCTA
+
ffffffffffffffffffffffffffffffffffffffffffffffffffffffffffffffffffffffffffffffffffffffffffffffffffffffffffffffffffffffffffffffffffffffffffffffffffffff
@cB01~tB01_GU182339.1_31015_30847_1_0_0_0_0:0:0_0:0:0_247/1
AAGGTCACAAATATTATCTGATCAGTGAGACCTTCTCTGTCACCTGAAATTATATACTCAGCATTATCTATTACTTATTTTAAATCCTGGCTGGGCGCAGTAGCTCTCGCCTGTAATCTTTGCACTTAGGGACGCTAAGGCGGTGGGATC
+
ffffffffffffffffffffffffffffffffffffffffffffffffffffffffffffffffffffffffffffffffffffffffffffffffffffffffffffffffffffffffffffffffffffffffffffffffffffff
@cB01~tB01_GU182339.1_76404_76308_1_0_0_0_0:0:0_0:0:0_248/1
AATCTGCGCAACATGGTGAAACTCCATCTCTACTAAAAAATATAAAAGAAAATTAGCTGGGTGTGGTGGAGGGGACTGGAATCACAACTAGTCAGGAGGCTGAGGCAGGAGAATCGCCTGAACCCGGGAGGCGGAGGTTGTGGTGAGCTG
+
ffffffffffffffffffffffffffffffffffffffffffffffffffffffffffffffffffffffffffffffffffffffffffffffffffffffffffffffffffffffffffffffffffffffffffffffffffffff
@cB01~tB01_GU182339.1_237805_237979_0_1_0_0_1:0:0_0:0:0_249/1
CTCCATATCTGTGGGGTTTACAGGTGTTTATTGAACCAAATATAAATCAAAAATATTCAGAGAAAAAATCCACAAAGTTCCAAAAAGCAAAAATACTATATTGTGTGGACACAAGTGAGGTGGTGTGTAGGCTGTATCAGGAAATATAAG
+
ffffffffffffffffffffffffffffffffffffffffffffffffffffffffffffffffffffffffffffffffffffffffffffffffffffffffffffffffffffffffffffffffffffffffffffffffffffff
@cB01~tB01_GU182339.1_75079_74924_1_0_0_0_0:0:0_1:0:0_24a/1
TCAGATACCCTTCGCTGTTGTAGTGTCTGGGGGTCAGAGATGTTAGAAGACAGGCCCACAATCACAGAGCTGGGAGGTGCTGAGCCAATGCTTGAATCCAAGATACCAACCTCCCCAGGTTTCCAAAAGCAGAGATAAGAGGGATCTTTA
+
ffffffffffffffffffffffffffffffffffffffffffffffffffffffffffffffffffffffffffffffffffffffffffffffffffffffffffffffffffffffffffffffffffffffffffffffffffffff
@cB01~tB01_GU182339.1_138003_137800_1_0_0_0_1:0:0_0:0:0_24b/1
TAAATAGCCATACGCAGAAGAATAAAACTGGACCTGTATCTGTAATCATACACATAAATTAACTTAAGGTAATTAGCAGCTTAAATGTAAATCCAGAACTATAAAATCACCGGTGGAAACCCAAAGAGAAACTCTTCTGGGCATTGGTCT
+
ffffffffffffffffffffffffffffffffffffffffffffffffffffffffffffffffffffffffffffffffffffffffffffffffffffffffffffffffffffffffffffffffffffffffffffffffffffff
@cB01~tB01_GU182339.1_154651_154440_1_0_0_0_0:0:0_0:0:0_24c/1
AGGTGACCAGGAGATAGTGCTGGCACTGGTCTCTGAGTCTACGATCTGAACTCCAAAGAATATTAGTTTTTACCTCCCCATGATCTATCTGTATCATTAATGTGATTGGAAGTAGGGGTGAGGTGGGGGATTTGGGTGAAGGGGCAAGTT
+
ffffffffffffffffffffffffffffffffffffffffffffffffffffffffffffffffffffffffffffffffffffffffffffffffffffffffffffffffffffffffffffffffffffffffffffffffffffff
@cB01~tB01_GU182339.1_191490_191333_1_0_0_0_0:0:0_0:0:0_24d/1
TCACTGGGAGCTGAAAACTGATAGGGGGAGTGAGGAACAGAACCGTAGCATCTGTAGGTCCCTGCCAGGTCTTGCCTCATGCGACCGATGGAGAAGTTGGCCTTGGAGACCCCATCAATGTGCTCTCCAATGAGGCGCAAAGTGTCGTTA
+
ffffffffffffffffffffffffffffffffffffffffffffffffffffffffffffffffffffffffffffffffffffffffffffffffffffffffffffffffffffffffffffffffffffffffffffffffffffff
@cB01~tB01_GU182339.1_45738_45936_0_1_0_0_0:0:0_0:0:0_24e/1
CTTTTGGAAACCTGGGGAGGTGGAAACCTTGGATTCAGGCGTTGACTCAGCATCTCACAGCTCTGACATTGTACCCCTGTCTTCCACCATCTCCGAACTCCAGATACTCCTACAGCAAAAGGGATCTGGGTCCAACACAGGGCTCAGTGA
+
ffffffffffffffffffffffffffffffffffffffffffffffffffffffffffffffffffffffffffffffffffffffffffffffffffffffffffffffffffffffffffffffffffffffffffffffffffffff
@cB01~tB01_GU182339.1_151143_150997_1_0_0_0_0:0:0_1:0:0_24f/1
TGTCTGAGGGAAGACATTTTGTTTAAAACCTCAAAAACACAAGTAATCACAACAACAACAAAAAAATAGACCATTGGGATTATATCAAATCAAGCAGCTTCTGCACCGCAAAGGAAGCAACCAATGAAGTGAAGAAGAGACAACCCACAG
+
ffffffffffffffffffffffffffffffffffffffffffffffffffffffffffffffffffffffffffffffffffffffffffffffffffffffffffffffffffffffffffffffffffffffffffffffffffffff
@cB01~tB01_GU182339.1_109658_109893_0_1_0_0_0:0:0_0:0:0_250/1
ACAGGTAGGATGGTCCCTGGCCCAAGGCAGCAGCCACAGAGGCAGGACTTTCTAGAGAGGGCACCAGACTCCCTGTCCCTGCCTTCAGCTCACAGACCGTTGCCTGATTCTGAACTGTATCCTCACGTCCCCTGCAGCCACTCACATCCA
+
ffffffffffffffffffffffffffffffffffffffffffffffffffffffffffffffffffffffffffffffffffffffffffffffffffffffffffffffffffffffffffffffffffffffffffffffffffffff
@cB01~tB01_GU182339.1_177203_177090_1_0_0_0_0:0:0_1:0:0_251/1
AGGGCCCTGGCTGGGGTTCCCCCACCTCTGAGGTAGAATGACAGCAGCCACACTGCAGCCCCTACCGTCATGGAAACGCTGGAGGGTGTGAGTTACACCTTTGTCCTCAGAGGCCTGCTGTTCCTAGCACTGCTTTGCTCCCTTCCTCTG
+
ffffffffffffffffffffffffffffffffffffffffffffffffffffffffffffffffffffffffffffffffffffffffffffffffffffffffffffffffffffffffffffffffffffffffffffffffffffff
@cB01~tB01_GU182339.1_180376_180354_1_0_0_0_0:0:0_0:0:0_252/1
ACATTTCTCAACAAACAAAACGTACAAATGGCGAACATGTACATGAAAAAGTGCTCAGTATCACTAATCATGCCAATTGAAATCACAGTGAGCTATCATCTCATCCCATTAAAGTGGCTTTTATCTGAAACACAGACAAAATGAATGCTG
+
ffffffffffffffffffffffffffffffffffffffffffffffffffffffffffffffffffffffffffffffffffffffffffffffffffffffffffffffffffffffffffffffffffffffffffffffffffffff
@cB01~tB01_GU182339.1_173635_173484_1_0_0_0_0:0:0_0:0:0_253/1
CTAAGATGAAGACTGATGCCTTCAGATTCCAGCTGCTGGTACATGGGAGCTGGCAACCCAGTTTTGAGACAGGGCTGTTGTCTCCCTAGAAGATCCCCTCAAGGCCTGACTGTGGTGCTCGTGGACAGAAGACAACTTTGGATCTGGGCT
+
ffffffffffffffffffffffffffffffffffffffffffffffffffffffffffffffffffffffffffffffffffffffffffffffffffffffffffffffffffffffffffffffffffffffffffffffffffffff
@cB01~tB01_GU182339.1_127150_127012_1_0_0_0_0:0:0_0:0:0_254/1
GAAAACTACATTGAAGTTATTTTAAAAAATATATAAGTTTTACTGCTGACAGAAGACTGAAAGCTAGTCTGAGGGGAGGTGGAACAGCATGAGGGAAGGTGGAACAACACGTGTCTAAGTGCTGCGTTAAGAGGGAGCCTCTTGTATGTT
+
ffffffffffffffffffffffffffffffffffffffffffffffffffffffffffffffffffffffffffffffffffffffffffffffffffffffffffffffffffffffffffffffffffffffffffffffffffffff
@cB01~tB01_GU182339.1_105073_105253_0_1_0_0_0:0:0_0:0:0_255/1
GCCTGGCTACTTTTTGTTTTTTTTAGTATAGATGCGGTTTCCCCATGTTGGCTGGGCTGCTCTCAAACTCATGACCTCAACTGAGGTGCCCGCCTCGGTCTCCCAAAGTGCCGGGATTACAGGCCTGATCCACCTCACCCAACCTCTTTT
+
ffffffffffffffffffffffffffffffffffffffffffffffffffffffffffffffffffffffffffffffffffffffffffffffffffffffffffffffffffffffffffffffffffffffffffffffffffffff
@cB01~tB01_GU182339.1_41521_41360_1_0_0_0_3:0:0_0:0:0_256/1
TCTTCATCATCATCATCTCTATGTATTATCTATTAATCCATCAATCAATCCTCATCTATGTATCTTTAACCTATTATCTATCATCTACCTATTTATCATCTATCTATATCTATCCATCTATCATCTGTCTTGCTCTGCCTCTCGGTCTCT
+
ffffffffffffffffffffffffffffffffffffffffffffffffffffffffffffffffffffffffffffffffffffffffffffffffffffffffffffffffffffffffffffffffffffffffffffffffffffff
@cB01~tB01_GU182339.1_196265_196114_1_0_0_0_0:0:0_0:0:0_257/1
TCAAAATATGTTACAGAGCTGTAGTAAGCAAAACAGCATGACATTGGCATAAAGAAAGGCACATAGAACAATGGAGCAGAATGAATAACACAGATATATTCCATGCATTTACATCCAATGGTTTTTTATTTTTTCTTTTGAGATGGAGTC
+
ffffffffffffffffffffffffffffffffffffffffffffffffffffffffffffffffffffffffffffffffffffffffffffffffffffffffffffffffffffffffffffffffffffffffffffffffffffff
@cB01~tB01_GU182339.1_157009_156880_1_0_0_0_0:0:0_0:0:0_258/1
GAGGAAGAGTGATGCTCTAAGATGGAGACTCACGCCTTCAGATTCCAGCTGCTGGTACATTAGAGCTGGCAAGCTGGGTTTGAGACAGGGCTGTTGTCTCCCTAGAAGATCCCATCAAGGCCTGACTGTGGTGCTCATGGGCAGGAGACA
+
ffffffffffffffffffffffffffffffffffffffffffffffffffffffffffffffffffffffffffffffffffffffffffffffffffffffffffffffffffffffffffffffffffffffffffffffffffffff
@cB01~tB01_GU182339.1_172945_173127_0_1_0_0_0:0:0_0:0:0_259/1
GGTGTGTGTTCCTCACCAGCAGGATGGTCCCTGGCCCAAGACAGGAGCCACAGAGGCAGGACTTTCTAGAGAGAGCACCAGATTCCCTTCCCCTGCCTTCAGCTCACAGACCATTGCCTGATTCTGAACTGTATCCTCACGTCCCCTGCA
+
ffffffffffffffffffffffffffffffffffffffffffffffffffffffffffffffffffffffffffffffffffffffffffffffffffffffffffffffffffffffffffffffffffffffffffffffffffffff
@cB01~tB01_GU182339.1_41595_41650_0_1_0_0_0:0:0_0:0:0_25a/1
TAATAGGTTAAAGATACATAGATGATGATTGATTGATTCATTAATAGATAATACATAGAGATGATGATGATGAAGACAGATAGATAATACGTACAGATAGAGAGGCAGACAGAAATCATAGAGAGAGAGATGATACATACATATAAATAA
+
ffffffffffffffffffffffffffffffffffffffffffffffffffffffffffffffffffffffffffffffffffffffffffffffffffffffffffffffffffffffffffffffffffffffffffffffffffffff
@cB01~tB01_GU182339.1_131715_131884_0_1_0_0_0:0:0_0:0:0_25b/1
GGGAGTTAGAAAAGACAGAAAGAGTTAAAGGAGACACAGACAGACATGTGCCAGAGAGAGGTGTCCTTCCATGCTGACTTTGCTCAGAGACCTGGCACAGGTTAGAAGTTTCATTTCTGTTTTACTTCCACAAAGTGTTCTCTACCAGAA
+
ffffffffffffffffffffffffffffffffffffffffffffffffffffffffffffffffffffffffffffffffffffffffffffffffffffffffffffffffffffffffffffffffffffffffffffffffffffff
@cB01~tB01_GU182339.1_12859_13111_0_1_0_0_0:0:0_0:0:0_25c/1
CCCATATGACGCCATTGAATGCACAGTTGGGAAGTAGTCAAAAGAATTGTCGTTCACACGAGTATGAACCAGTTGTAAAGTTTATTTAAAGGTTATAATAATTTCTGCTTCATTCTTATGGTGTAGTTTCAGTAAAATTGTAATGTCAAA
+
ffffffffffffffffffffffffffffffffffffffffffffffffffffffffffffffffffffffffffffffffffffffffffffffffffffffffffffffffffffffffffffffffffffffffffffffffffffff
@cB01~tB01_GU182339.1_100853_101075_0_1_0_0_0:0:0_0:0:0_25d/1
TTGGGAGGCTGAGGGCAGGAGAATCACTTGAACCCAGGAGACAGAAGTTGCAGTGACCCTAGACCACACCACTTCACTCCAGCTGGGGTGAAGGAGTGAGACTCTGATCTCCATAATTAATTAATTAATTAAAGGAACCAAACAAGGGGA
+
ffffffffffffffffffffffffffffffffffffffffffffffffffffffffffffffffffffffffffffffffffffffffffffffffffffffffffffffffffffffffffffffffffffffffffffffffffffff
@cB01~tB01_GU182339.1_30251_30444_0_1_0_0_0:0:0_0:0:0_25e/1
TGGGCCCCTGGTCCCCTTCCTCCTTCCTCCTTCCTCAAAGCCCACAAAGGCTGGTCACGTCTCACATGGCATCATTCAGACTCTTCTTCTTTACCCATACCTTTTTCTCTGAATCCTGCTCTGCCTTCTTCCTCATCTTTTAAGGACTTT
+
ffffffffffffffffffffffffffffffffffffffffffffffffffffffffffffffffffffffffffffffffffffffffffffffffffffffffffffffffffffffffffffffffffffffffffffffffffffff
@cB01~tB01_GU182339.1_147726_147488_1_0_0_0_0:0:0_0:0:0_25f/1
CAGTGACACCGAAGAGTCACGTGTCCTCCTTGAGGCACCACAGCGCTGGGCCAGGCAGAGCAGAAGGGCTTGTCCTGACCACCTTGGGGAGAAGGAGATGCCGCCTCAGAGAGGAGTATGTTGAGCTGCCCCTCCCTCCCTGTGCTCAGA
+
ffffffffffffffffffffffffffffffffffffffffffffffffffffffffffffffffffffffffffffffffffffffffffffffffffffffffffffffffffffffffffffffffffffffffffffffffffffff
@cB01~tB01_GU182339.1_67631_67526_1_0_0_0_1:0:0_1:0:0_260/1
TGGGGGCAGACATGTTTATTTGAAGGATAGAAAACTACATTGAAGTTATTTTAAAAAATATATAAGTTTTACTGCTGACAGAAGACTGAAAGCTAGTCTGAGGGGAGGTGGAACAGCATGAGGGAAGGTGGAACAACACGTGTCTAAGTG
+
ffffffffffffffffffffffffffffffffffffffffffffffffffffffffffffffffffffffffffffffffffffffffffffffffffffffffffffffffffffffffffffffffffffffffffffffffffffff
@cB01~tB01_GU182339.1_66930_67142_0_1_0_0_0:0:0_0:0:0_261/1
TCCGTCTCCTACAGATGCTGCGGTAATGGACCAAGAGTCTGCAGGGAACAGAACAGCGAATAGCGAGGTAGGTACTCCTCGGCCCGGGCTCGTGGCTACTGTTATTCCCAAAGAGTCCTGGAAAATGTGAGCACCCTCCCTCACTCAGCA
+
ffffffffffffffffffffffffffffffffffffffffffffffffffffffffffffffffffffffffffffffffffffffffffffffffffffffffffffffffffffffffffffffffffffffffffffffffffffff
@cB01~tB01_GU182339.1_194301_194220_1_0_0_0_0:0:0_0:0:0_262/1
ATAGAAAGAATAACATCCTGTCATTTGCAGCCACATGGATGGAACTGGAGGTCATTACAAAGATTCCCATTTCTCACCCATATACAGGAGCTAAAAGGTGGATCTCATGAAGGTAGAGAGTAGAATGGTGGCTACTGGAGGGCAGGAAGA
+
ffffffffffffffffffffffffffffffffffffffffffffffffffffffffffffffffffffffffffffffffffffffffffffffffffffffffffffffffffffffffffffffffffffffffffffffffffffff
@cB01~tB01_GU182339.1_68736_68850_0_1_0_0_0:0:0_0:0:0_263/1
TAAATTTAGTAGCCAGAGCCCTCTAATTTGTTATTATAGGCTGTTTGCTTTTTTTTTCTTGAGGCGGAGTCTTGCTCTGTCGCCCAGGCTGGACTGCAGTGACACAATCTCAGCTCACTGCAACCTCCGCCTCCCAGGTTCAAGCGATTC
+
ffffffffffffffffffffffffffffffffffffffffffffffffffffffffffffffffffffffffffffffffffffffffffffffffffffffffffffffffffffffffffffffffffffffffffffffffffffff
@cB01~tB01_GU182339.1_229414_229574_0_1_0_0_0:0:0_0:0:0_264/1
GAGGTGGAAGCCTTGGATGCAAGTGTTGGCTCAAACCTCCCAGCTCTGTGAATGAGGGCCTGTCTTCCACCATCTCTGAACTCCAGACACTCCAACAGTGAAAGGGATCTAGGGCCACCAAAGGGCTCAGCGAAGTCTCTTTACCTTTAA
+
ffffffffffffffffffffffffffffffffffffffffffffffffffffffffffffffffffffffffffffffffffffffffffffffffffffffffffffffffffffffffffffffffffffffffffffffffffffff
@cB01~tB01_GU182339.1_52813_52662_1_0_0_0_0:0:0_0:0:0_265/1
TTTTTGATGTATTTTTGTTTTTATCTGAGATTCAAACTCTTCTTCATATGTAATGTGCAAAATGTCTAACAGGTATTATTAACATTATCAGAGTAATTGTGACAAGAAGCCATTCTAATTTTCCTGCTTGAGTTTCTAGTACTAAACCAG
+
ffffffffffffffffffffffffffffffffffffffffffffffffffffffffffffffffffffffffffffffffffffffffffffffffffffffffffffffffffffffffffffffffffffffffffffffffffffff
@cB01~tB01_GU182339.1_161492_161357_1_0_0_0_1:0:0_0:0:0_266/1
ACAGTGAGAAGCCCAGACGGAAAGCCTCTGACCTGTGACCATGATTACCATGGGGTTGCTGGGTGCCGACCACCCAGTGGGGGAGTGTGGGTGTGAACCCCGACATGTGTAGTTCCCTGCATGTGCTGTGGTCACAGGGCTCATGTTGAA
+
ffffffffffffffffffffffffffffffffffffffffffffffffffffffffffffffffffffffffffffffffffffffffffffffffffffffffffffffffffffffffffffffffffffffffffffffffffffff
@cB01~tB01_GU182339.1_21153_21241_0_1_0_0_0:0:0_0:0:0_267/1
GATCACTTGAGGCCAGGAGTTTGAGACCAGCCTGGGCACCATAGTGAGACCCCGTCTCTATTTTTTTTAAATAAAGAAAAACATTTGAATGATTTTTTTCTTAACTGACATTTAGAAAACATCCACCTCAAATCTTCCTAATCCACAAAC
+
ffffffffffffffffffffffffffffffffffffffffffffffffffffffffffffffffffffffffffffffffffffffffffffffffffffffffffffffffffffffffffffffffffffffffffffffffffffff
@cB01~tB01_GU182339.1_57412_57288_1_0_0_0_0:0:0_2:0:0_268/1
CATATGTGGGGTTATTTGGAATGTGAGCCTCAGAATCCAGTCTGGAGACCACAAGTTCACACAGCATACAGGGGTTGGTGTTCTGGGGCCATGATATCCTGGGACGGTTACTCTCCATTACATGGAAGGCAGAGGTGTCAGAATAAACAT
+
ffffffffffffffffffffffffffffffffffffffffffffffffffffffffffffffffffffffffffffffffffffffffffffffffffffffffffffffffffffffffffffffffffffffffffffffffffffff
@cB01~tB01_GU182339.1_231525_231701_0_1_0_0_0:0:0_0:0:0_269/1
TCTAAATCAATACCTGGCAGAGGAGGGAGAGCTAGATGAGGGGTGGTGCAAATGAAGGGACCTAGTATAGCATAATATACAAGGCTGTGAACGGTGGCTCACGCCTGTAACCCAGCACTTCAGGAGGCCAACGCGGGTGGATCACATGAA
+
ffffffffffffffffffffffffffffffffffffffffffffffffffffffffffffffffffffffffffffffffffffffffffffffffffffffffffffffffffffffffffffffffffffffffffffffffffffff
@cB01~tB01_GU182339.1_11838_12003_0_1_0_0_0:0:0_0:0:0_26a/1
ATGAGTCTGATAGTCCTAGGAGGTTCTGGAAGAAAGTCTGGACCATCATTCGGGAAACCGTCTACTGAGAAAGTCGAGAAGGGGAGGCTTGGGTCAGGTTCAGGGAGATGTCTGGGTGCCTGTAGAGAACGCTTCCTCCATTAAACTTCC
+
ffffffffffffffffffffffffffffffffffffffffffffffffffffffffffffffffffffffffffffffffffffffffffffffffffffffffffffffffffffffffffffffffffffffffffffffffffffff
@cB01~tB01_GU182339.1_206811_206931_0_1_0_0_0:0:0_0:0:0_26b/1
ATAGAGGCTGGAAAAGTCAAGGAACTGATTCTCCTGAGTCTCCAGAGGGAACGAAGCCCTGCAGGTACCTTGATTTTACCCACGACAAACAGGGTCCGATTTCTGTCTCCAGAATTGGAAGGGGTTAGTGTGCTCTCTCCTGCTGCCATG
+
ffffffffffffffffffffffffffffffffffffffffffffffffffffffffffffffffffffffffffffffffffffffffffffffffffffffffffffffffffffffffffffffffffffffffffffffffffffff
@cB01~tB01_GU182339.1_35992_36070_0_1_0_0_1:0:0_1:0:0_26c/1
TTGTGATCTACCCAGCTCAGCCTCCCAAAGTGCTGGGATTACGGGCGTGAGCCACGGTGCCGAGCTTCACTATGCCATTTCATGCAAGGGGCTTGAGCATCTGCAGATTTTGGTATCTGAATGGGGATCCTGGAACCAATCACCCAGGTA
+
ffffffffffffffffffffffffffffffffffffffffffffffffffffffffffffffffffffffffffffffffffffffffffffffffffffffffffffffffffffffffffffffffffffffffffffffffffffff
@cB01~tB01_GU182339.1_133401_133277_1_0_0_0_0:0:0_1:0:0_26d/1
TGCAAGCTTCAGGTAGGGTTGCAGTTACCACCCCAAACCCTAATGTGATCTGTCTGCCTCGCTCTGTCTGTCTGTCTATGCCTCTTTCTGTATGTTTGCTTTGTGTCTCTTCTGTCCAGCATCTCTGGCTGACACCCCCATGGCCACCCC
+
ffffffffffffffffffffffffffffffffffffffffffffffffffffffffffffffffffffffffffffffffffffffffffffffffffffffffffffffffffffffffffffffffffffffffffffffffffffff
@cB01~tB01_GU182339.1_63461_63360_1_0_0_0_0:0:0_0:0:0_26e/1
GCTGAGACGGTCGGATCACTTGAGGTTGGGAGTTTCAGACAAGCTTGGCCAACGTGGTGAAACATCCTCTCTACAAAAAATATACAAAAAGAATTAGCCGGGCACGGTGGCAGTTGCCTGTAATCCCAGCTACTCGAGAGGCGGAGGCAG
+
ffffffffffffffffffffffffffffffffffffffffffffffffffffffffffffffffffffffffffffffffffffffffffffffffffffffffffffffffffffffffffffffffffffffffffffffffffffff
@cB01~tB01_GU182339.1_117356_117548_0_1_0_0_0:0:0_0:0:0_26f/1
TGAGAATGATGGAAGGGAGCAGAGAAAATCACTAAAGTTAGACTCCTGAGGGAGAGGCACAAGGACATTGAAAGATGGAGATGTGGGGATGAATTGCAGAGATTCCAAAGAGAACTAGAGAGACCGAGAGGCAGAGCAAGACAGATGATA
+
ffffffffffffffffffffffffffffffffffffffffffffffffffffffffffffffffffffffffffffffffffffffffffffffffffffffffffffffffffffffffffffffffffffffffffffffffffffff
@cB01~tB01_GU182339.1_169571_169486_1_0_0_0_0:0:0_0:0:0_270/1
ATAGATTTCATGCACAGATGCTTCCCAATGGATCATTCATTTATTGGTCCACTTGTGCATTCATTTTCTGCCCTCCCATTTAACCATCTGCAATATCAGTGTCCCAAGAGCAGAGGCCAAATGCATCTTGTTCACCGTTCGTGGAAGGCA
+
ffffffffffffffffffffffffffffffffffffffffffffffffffffffffffffffffffffffffffffffffffffffffffffffffffffffffffffffffffffffffffffffffffffffffffffffffffffff
@cB01~tB01_GU182339.1_121419_121290_1_0_0_0_0:0:0_0:0:0_271/1
TCTGTCCTCCACTCAGTGGAAATCTTTGAGGATGGTTCATGGCCAACACTCTGTTATCTAATATTGGGCCCTGGGAGTCCTGGGATCCTTTTTTCCATAATTTTTTTATGTGACACCCACTGTCTTGAGACTTCAAGGTATAAAGAGAAA
+
ffffffffffffffffffffffffffffffffffffffffffffffffffffffffffffffffffffffffffffffffffffffffffffffffffffffffffffffffffffffffffffffffffffffffffffffffffffff
@cB01~tB01_GU182339.1_80708_80500_1_0_0_0_0:0:0_0:0:0_272/1
TAATAGGTATTATTAATGTTTTCAGAGTCATTGTGACTAATAAACCATTAGAATTTTTCATGCTTGTATTTCTAGTATTACAGCAGAACCAGTTAAAATGATTTAAATTCCCAGGGAAGGATTATGCAATTATTTACAATCTTCGAATTG
+
ffffffffffffffffffffffffffffffffffffffffffffffffffffffffffffffffffffffffffffffffffffffffffffffffffffffffffffffffffffffffffffffffffffffffffffffffffffff
@cB01~tB01_GU182339.1_168956_168877_1_0_0_0_0:0:0_0:0:0_273/1
TACAGCACTGTAAGATAATTAAAAAGCCGCTTTATTTTCACCCACGAATCTTGTGGAAATTTGTTATGGCAACAATAGGAAAGGATTCCAACTGCACAGCCTGAGCATGGGGCCGTGGCTGAATGAGTCAGTGAGTCGAAGTGTGCGTGC
+
ffffffffffffffffffffffffffffffffffffffffffffffffffffffffffffffffffffffffffffffffffffffffffffffffffffffffffffffffffffffffffffffffffffffffffffffffffffff
@cB01~tB01_GU182339.1_100029_100186_0_1_0_0_0:0:0_0:0:0_274/1
GAGCCTTTTCATGGGCCCTGTGACCCCAGCACACACAGGGACGTACAGATGTCGGGGTTCACACCCACACTCCCCCAGTGGGTGGTCGGCACCCAGCAACCCCCTGGTGATCATGGCCACAGGTCAGAGGGCTCCTGTCTTGGATTCTCC
+
ffffffffffffffffffffffffffffffffffffffffffffffffffffffffffffffffffffffffffffffffffffffffffffffffffffffffffffffffffffffffffffffffffffffffffffffffffffff
@cB01~tB01_GU182339.1_47820_48005_0_1_0_0_0:0:0_0:0:0_275/1
CTCGCTTAATTTCTTTCTGAGCTTTATTCCTACTACACATAAATCAATACCTGGCAAAGGAGTGACAGATATATGAGGGGTGGTGGAAATGAAGGGACCTATTATAGCATAATATACAAGTCTGTGAACGGTGGCTCACGCCTGTAACCC
+
ffffffffffffffffffffffffffffffffffffffffffffffffffffffffffffffffffffffffffffffffffffffffffffffffffffffffffffffffffffffffffffffffffffffffffffffffffffff
@rand_0_0_0_0_1_1_0:0:0_0:0:0_276/1
ACCGCATGGGCCACACGGGTTAACAATCTAGTCGGGTAACGTACGCAGGGATAAGATCCGATTTCTTAGTGGTTTTGCCCCATTGAGTTCATGGCAAGACACCAACAGTTGCCCGGCAGCGCTCTCAAGTGTTCCCACGCGAGCACCGAG
+
ffffffffffffffffffffffffffffffffffffffffffffffffffffffffffffffffffffffffffffffffffffffffffffffffffffffffffffffffffffffffffffffffffffffffffffffffffffff
@cB01~tB01_GU182339.1_77878_77697_1_0_0_0_0:0:0_0:0:0_277/1
TGCCAGTCAGGAACACACACCAGTGTGCTCCCATCCTGCTTCCCCACATGGTCCTGAGCTCTCTGACCTCTGCTTCGTGAGACTTACTCTTTTTGTTGGAGCAGCAGCAATGAAGGAGAAAGAAGAAGAGGATGATGAAGAGGATGATAG
+
ffffffffffffffffffffffffffffffffffffffffffffffffffffffffffffffffffffffffffffffffffffffffffffffffffffffffffffffffffffffffffffffffffffffffffffffffffffff
@cB01~tB01_GU182339.1_40149_40023_1_0_0_0_0:0:0_0:0:0_278/1
GCTGGTGTCTGTCTCTCTCCTTCCTCTCTGTGTCTTCATGTTCTTTTCTGTGCCCATAACTCCTGGTGCAGGTCCTTCCATCTGTCTCCCTCCCTCTTCTCTGTCCCTCTGTCTCTAGTAGCCTCTGATTCCCTTCCCACTGGGCTTAGC
+
ffffffffffffffffffffffffffffffffffffffffffffffffffffffffffffffffffffffffffffffffffffffffffffffffffffffffffffffffffffffffffffffffffffffffffffffffffffff
@cB01~tB01_GU182339.1_13478_13253_1_0_0_0_0:0:0_0:0:0_279/1
CTATTTACCACACTATGTTTATTTTTTTCGTAGGTGGACTTTGGTATTTTATAGCTTTGGCTAATAGGAACAGCATTCCTATAACAGTTGTGAGTGTATCATGACACATAAGTAGACATTTATCTCTAGGGTACATAATTAAGTACATAA
+
ffffffffffffffffffffffffffffffffffffffffffffffffffffffffffffffffffffffffffffffffffffffffffffffffffffffffffffffffffffffffffffffffffffffffffffffffffffff
@cB01~tB01_GU182339.1_36159_35942_1_0_0_0_0:0:0_1:0:0_27a/1
TCTCAACAAATAACACAGGACCATAGGGTTACACGTAGGAAAAAATAAATCTAAACTTATCCTCACACTATAAAAACACTTCTTATTTTTTATCTTGTTGTTGTAAATTTTTTATGCTTTATTTTTAAGATTGACAAATAAAAATTATAT
+
ffffffffffffffffffffffffffffffffffffffffffffffffffffffffffffffffffffffffffffffffffffffffffffffffffffffffffffffffffffffffffffffffffffffffffffffffffffff
@cB01~tB01_GU182339.1_62096_61988_1_0_0_0_1:0:0_0:0:0_27b/1
ATCTGGAGTTCGGAGATGGTAGAAGACAGGCGTACAATGTCAGAGCTGCGAGATGCTGAGTCAATGCCTGCATCGAAGGTTTCTACCTCACCAGGTTTCCAAAAGCGGATATAAGAGGGTTCTGTACTCACCGGTTTTAGAGCTTGGTTC
+
ffffffffffffffffffffffffffffffffffffffffffffffffffffffffffffffffffffffffffffffffffffffffffffffffffffffffffffffffffffffffffffffffffffffffffffffffffffff
@cB01~tB01_GU182339.1_152467_152590_0_1_0_0_0:0:0_0:0:0_27c/1
AAACCACATTTTAAAAAAATATCTCATGGTGCTGTAGCTCAGAAGTATGAAATGCATCATCTCACTGGGCTAAAATCAAGGTGACAGCAAGGCTGCCTTCCCTCTGAATGTTCCAGGCAAGAATCTGCTTCCTCACTTTTCCCAGCTCCT
+
ffffffffffffffffffffffffffffffffffffffffffffffffffffffffffffffffffffffffffffffffffffffffffffffffffffffffffffffffffffffffffffffffffffffffffffffffffffff
@cB01~tB01_GU182339.1_11595_11357_1_0_0_0_0:0:0_0:0:0_27d/1
AAAGCAGCAGAATCCCGAGGACCACCAGGACCAAGCCAGCCACAGCCACGCGGATGAGATTCTCCACTGTGTAATCCTGGGGGTGTGAGGCTGGGGATGGTGGACCAAGAGGTCTCAGAGGTCAGGGCAGATCAACATCACCCGGGACCC
+
ffffffffffffffffffffffffffffffffffffffffffffffffffffffffffffffffffffffffffffffffffffffffffffffffffffffffffffffffffffffffffffffffffffffffffffffffffffff
@cB01~tB01_GU182339.1_167286_167100_1_0_0_0_0:0:0_0:0:0_27e/1
TGCAAACTATTCATCTGAGACGGGATTAATAACTGGAAATATAAGAAGCTCAAACAACTCAATAAAACAATTTAATTAAAAAACGAGCAAAAGACATGAGGAGACATTTCTCCACAAACAAAACATAGAAATGGCGATCACGTATATGAA
+
ffffffffffffffffffffffffffffffffffffffffffffffffffffffffffffffffffffffffffffffffffffffffffffffffffffffffffffffffffffffffffffffffffffffffffffffffffffff
@cB01~tB01_GU182339.1_36606_36423_1_0_0_0_0:0:0_0:0:0_27f/1
GAGATTCAAACTCTTCTTCATATGTAATGTGCAAAATGTCTAACAGGTATTATTAACATTATCAGAGTAATTGTGACAAGAAGCCATTCTAATTTTCCTGCTTGAGTTTCTAGTACTAAACCAGAGGCATCAGAATAGCTTGAACCTGGG
+
ffffffffffffffffffffffffffffffffffffffffffffffffffffffffffffffffffffffffffffffffffffffffffffffffffffffffffffffffffffffffffffffffffffffffffffffffffffff
@cB01~tB01_GU182339.1_161777_161668_1_0_0_0_0:0:0_0:0:0_280/1
TGATTACACTGAGCCCAGTGGGACAGTCCAGGCTGTCTCCCCATCTCAAGGTCAACTCATCAACAACCTGAGCTCCACCTTCCCCTTCAGTCCCCTGCCCTATAACATAAATAGTCACAGGCTCCAGGGATTACAATGTAGCCATCATTG
+
ffffffffffffffffffffffffffffffffffffffffffffffffffffffffffffffffffffffffffffffffffffffffffffffffffffffffffffffffffffffffffffffffffffffffffffffffffffff
@cB01~tB01_GU182339.1_110786_110661_1_0_0_0_1:0:0_0:0:0_281/1
ACATGGTAATGATAACACTGGAAGTCTTAGGCAAGAAAAGAGTCCCATTACCGAAACCATGAGGGCAGACATGTTTATTTGAAGGAGTGAAAACTACATTGAAATTATTTTAAAAAATATATAAGTTTTACTGCTGACAGAAGGCTGAAA
+
ffffffffffffffffffffffffffffffffffffffffffffffffffffffffffffffffffffffffffffffffffffffffffffffffffffffffffffffffffffffffffffffffffffffffffffffffffffff
@cB01~tB01_GU182339.1_49119_49306_0_1_0_0_0:0:0_0:0:0_282/1
AGCCAGTCCCTCAAGGCTCAGAAAAGCTGCTCGGGACATATGGAGTCACCCCATTTGCAGTGTAGCTGGGGGAAGCCAGAAAGCAGCCCAGCCTGGGTTTTGTACCCTGGAGCCACAGGAAGCACTCAGCTAAAGCACTGCATGACGCCT
+
ffffffffffffffffffffffffffffffffffffffffffffffffffffffffffffffffffffffffffffffffffffffffffffffffffffffffffffffffffffffffffffffffffffffffffffffffffffff
@cB01~tB01_GU182339.1_201576_201451_1_0_0_0_0:0:0_1:0:0_283/1
TGTGAAAACACAGTGATCCAATTATGCGTATGACACCTCCTGATGGTCCTGTTCATCAGAATCCTGGAGAGAGGGAAATGCTGAGTGAGGGAGGGTGCTCACATTTTTCAGGACTCTTTGGGAATAAGACTAGCCACGAGGCTGGGCCGA
+
ffffffffffffffffffffffffffffffffffffffffffffffffffffffffffffffffffffffffffffffffffffffffffffffffffffffffffffffffffffffffffffffffffffffffffffffffffffff
@cB01~tB01_GU182339.1_139769_139879_0_1_0_0_1:0:0_0:0:0_284/1
TTGGCAATGCTGGCTAAGACCTGGTGGAGACATGAGGGGCCACAGGTGGAAATGGAAGAAACATGACTGAAGCTGGCTGGAGTGTATGGCGCGACATTCTGTCTGTGGGAGATTGGCCAGATGGGTTTCAAGTGTGTTGTATCAGCTGTG
+
ffffffffffffffffffffffffffffffffffffffffffffffffffffffffffffffffffffffffffffffffffffffffffffffffffffffffffffffffffffffffffffffffffffffffffffffffffffff
@cB01~tB01_GU182339.1_136856_136981_0_1_0_0_0:0:0_0:0:0_285/1
TCCACACTCTACGTCCATATGTACACATTACTCCCCTCCCATGTAGAGTGAGAAGATGTGGTATTTGTCTTTCTGAGTGGTTTTATGTAAAATAATGGCGTCCAGCTCCATCTATGTTGCTGCAAAAGACATGGTTTTATTTTTATGACC
+
ffffffffffffffffffffffffffffffffffffffffffffffffffffffffffffffffffffffffffffffffffffffffffffffffffffffffffffffffffffffffffffffffffffffffffffffffffffff
@cB01~tB01_GU182339.1_20112_20241_0_1_0_0_0:0:0_0:0:0_286/1
GGCTGGGTATGGTGGCGCATGCCTGTAGTCCCAGCTACTCAGGAGGCTGAGGCAGGAATTGCTGAAACCTGGAAGGCAGAGGTTGCAGTGAGCCAAGATCATGCCACTGCACTCCAGCCTGGGTGAGACGGCAAGATATTCTGTCAAAAA
+
ffffffffffffffffffffffffffffffffffffffffffffffffffffffffffffffffffffffffffffffffffffffffffffffffffffffffffffffffffffffffffffffffffffffffffffffffffffff
@cB01~tB01_GU182339.1_106406_106561_0_1_0_0_0:0:0_0:0:0_287/1
GCACCTGTAATACCACTACTCAGGAGTTTGAGGCCAGAGAAGTGATTGAACCCAGGAGGCTGTGGTGGCAGTGAACCGAGATTGCACCTCTGCACTCCAGCCTGGGTGACAGAGCAAGACTCCATCTCAAAAGAAAAACAAAAAATACAT
+
ffffffffffffffffffffffffffffffffffffffffffffffffffffffffffffffffffffffffffffffffffffffffffffffffffffffffffffffffffffffffffffffffffffffffffffffffffffff
@cB01~tB01_GU182339.1_118841_118628_1_0_0_0_0:0:0_0:0:0_288/1
TTGAACCCAGGAGGTGGAGGTTGCAGTGAGCTGAGATTGTGCCACTGCACTCCAGCATAGGGGACACAGCTAGACTCCACCTCAAAAAAAAATGTTAAAAGTGGTAAGCTATATAGGTATATTTATCCTCAATAAATATTTCTTCAAAGA
+
ffffffffffffffffffffffffffffffffffffffffffffffffffffffffffffffffffffffffffffffffffffffffffffffffffffffffffffffffffffffffffffffffffffffffffffffffffffff
@cB01~tB01_GU182339.1_35737_35618_1_0_0_0_0:0:0_0:0:0_289/1
CCTAGGGGAGGCTACTGAGGAGGCTGAGGGAAGAGAATCGCTTGAACCTGGAAGGCGGAGGTTGCAGTGAGTTGAGATCACGCCACTGCACTCCAGCCTGGGTGAGAGAGTGAGACTGTCTCAAAAAAAAAAATAGCATAGCAATTGCAT
+
ffffffffffffffffffffffffffffffffffffffffffffffffffffffffffffffffffffffffffffffffffffffffffffffffffffffffffffffffffffffffffffffffffffffffffffffffffffff
@cB01~tB01_GU182339.1_174048_173911_1_0_0_0_0:0:0_0:0:0_28a/1
AAGAGTCCCATTACCGAAACCATGGGGGCAGACATGTTTATTTGAAGGATGGAAAACTACATTGAAGTTATTTTAAAAAGTATATAAGTTTTACTGCTGACAGAAGGCTGAAAGCTAGTCTGAGGGGAGGTGGAACAGCATGAGGGAAGG
+
ffffffffffffffffffffffffffffffffffffffffffffffffffffffffffffffffffffffffffffffffffffffffffffffffffffffffffffffffffffffffffffffffffffffffffffffffffffff
@cB01~tB01_GU182339.1_66518_66328_1_0_0_0_0:0:0_0:0:0_28b/1
CAGGCAACGGTCTGTGAGTTGAAGGCAGGGGCAGGGAGTCTGGTGCCCTCTCTAGAAAGTCCTGCCTCTGTGGCTGCTGCCTTGGGCCAGGGACCATCCTGTTTGTGAGGAACACACACCTGAGTGCTCCCATCCTGCTTCCCCACATGG
+
ffffffffffffffffffffffffffffffffffffffffffffffffffffffffffffffffffffffffffffffffffffffffffffffffffffffffffffffffffffffffffffffffffffffffffffffffffffff
@cB01~tB01_GU182339.1_145807_145656_1_0_0_0_0:0:0_0:0:0_28c/1
TGAGGAAAAAATATCAGACTGATAACATCCTCCAACTTGATACTGGAATATTGCAATAACTGAAGGTTGAAATCTACACATTTAATGTGCTGTCATTCTTACAAATGTCTCTTATTTACACCTACCTTTCTGGAGTTTGTAAGAACTTTT
+
ffffffffffffffffffffffffffffffffffffffffffffffffffffffffffffffffffffffffffffffffffffffffffffffffffffffffffffffffffffffffffffffffffffffffffffffffffffff
@cB01~tB01_GU182339.1_118225_118327_0_1_0_0_0:0:0_0:0:0_28d/1
GTGACCTTGTCCTGCAGCTCCCGGAGCTCCTATGACATGTACCATCTATCCAGGGAAGGGGAGGCCCATGAACGTAGGCTCCCTGCAGGGACCAAGGTCAACGGAACATTCCAGGCCAACTTTCCTCTGGGCCCTGCCACCCATGGAGGG
+
ffffffffffffffffffffffffffffffffffffffffffffffffffffffffffffffffffffffffffffffffffffffffffffffffffffffffffffffffffffffffffffffffffffffffffffffffffffff
@cB01~tB01_GU182339.1_67532_67675_0_1_0_0_0:0:0_0:0:0_28e/1
TCTCCAACCTAACTGGCTTACTTCCTAGTCTACTTGAGGCTGCAATCACACTGAGGAACTCACAATTCCAAACATACAAGAGGCTCCCTCTTAACGCAGCACTTAGACACGTGTTGTTCCACCTTCCCTCATGCTGTTCCACCTCCCCTC
+
ffffffffffffffffffffffffffffffffffffffffffffffffffffffffffffffffffffffffffffffffffffffffffffffffffffffffffffffffffffffffffffffffffffffffffffffffffffff
@cB01~tB01_GU182339.1_36767_36654_1_0_0_0_0:0:0_0:0:0_28f/1
GCGGAACATGGCTTCCTGGAAATTGTTCTCACTAGAATTGACACCTTGCGTCCTTCACTACGACCAGACTCAAAAGACGTCTCAGATCCAACCTCTCATACACGAGATGATTGAATTCTGTGCTTACATTAAAGATTTTTGATGTATTTT
+
ffffffffffffffffffffffffffffffffffffffffffffffffffffffffffffffffffffffffffffffffffffffffffffffffffffffffffffffffffffffffffffffffffffffffffffffffffffff
@cB01~tB01_GU182339.1_72393_72489_0_1_0_0_2:0:0_0:0:0_290/1
CAGGCTGGAGCTGCATAGGGAGGGTTCCACAGGGAGAGTCGTGGGTGGAGGGTGAGAGAGAGAGAGAGCATTAGGTCATAGAGCAGGGGAGTGAGTTCTCAGCTCAGGTGTGAGGGGAGCTGTGACAAGGAAGAACCTCCCTGAGGAAAC
+
ffffffffffffffffffffffffffffffffffffffffffffffffffffffffffffffffffffffffffffffffffffffffffffffffffffffffffffffffffffffffffffffffffffffffffffffffffffff
@cB01~tB01_GU182339.1_48513_48289_1_0_0_0_0:0:0_0:0:0_291/1
GTCCTCCTGTGAATTAGTAGGAAAGGGGAGCAGGAGCTACTGCTGACGCTAATCTCTGATTCCAAGATCTGGACTCACTCCAAGGAGTATTAGAATTTACCTCCCCATGGCCTATCTGAATCTCCACAGATGATTGGAAGTAGGGGTGAG
+
ffffffffffffffffffffffffffffffffffffffffffffffffffffffffffffffffffffffffffffffffffffffffffffffffffffffffffffffffffffffffffffffffffffffffffffffffffffff
@rand_0_0_0_0_1_1_0:0:0_0:0:0_292/1
GAGCTCTACCTACTTCAGGGTTTAGTCGTTCCCTACGCGGCCAAGGATTATGCGCACTAGACCAAATACTCCAAGAGCATGTAGCTGGTGCCTCCTGAGGGCATGGAGAATGTCACCGTAGTAACGAATTCTGTATGTTAGGTCGTAGCT
+
ffffffffffffffffffffffffffffffffffffffffffffffffffffffffffffffffffffffffffffffffffffffffffffffffffffffffffffffffffffffffffffffffffffffffffffffffffffff
@cB01~tB01_GU182339.1_57018_56905_1_0_0_0_0:0:0_0:0:0_293/1
CCTCCGTTATGACACCTGGTCTGTACTTGTGTCTCCTGTTTCTCTGTCTCTGTTGGTACAAACCTCAGCAAGTCAGTCTCTCTCCATAAGAATACCAAGCTCATCTTCCTTACAACTACCTGGGGGTTCCAAGTCGTGGATCATTCACTC
+
ffffffffffffffffffffffffffffffffffffffffffffffffffffffffffffffffffffffffffffffffffffffffffffffffffffffffffffffffffffffffffffffffffffffffffffffffffffff
@cB01~tB01_GU182339.1_222977_222826_1_0_0_0_0:0:0_0:0:0_294/1
TATCACAAACATGGCAGCAGGAGAGAACACACTGACCCCTTCCACTTCTGGGGACAGAAATTGGATCCAGTTCTCCCTGTGCTGAAATCAAGGCATCTGCAGGGCTGCGTTCCCTCTGGAGACTCAGCGAATCAGTTCTCTTGACTTCTC
+
ffffffffffffffffffffffffffffffffffffffffffffffffffffffffffffffffffffffffffffffffffffffffffffffffffffffffffffffffffffffffffffffffffffffffffffffffffffff
@cB01~tB01_GU182339.1_186522_186334_1_0_0_0_1:0:0_0:0:0_295/1
CGCTTGAACCTGGGAGGCGGAGTTTGCAGTGAGCTGAGATTGCACTACTACAGTCCAGCCTGGGTGACAGAGCAAGATTCCGCCTTAAGAAAAAAAAAATAGTAAGTAGCCTATAATAACAAATTAGAGGGCTCTGGCTACTAAATTTAA
+
ffffffffffffffffffffffffffffffffffffffffffffffffffffffffffffffffffffffffffffffffffffffffffffffffffffffffffffffffffffffffffffffffffffffffffffffffffffff
@cB01~tB01_GU182339.1_170068_170152_0_1_0_0_0:0:0_0:0:0_296/1
ATAATTTTGGGTGACAGAGAAGGTCTCACTAATCAGATATTTGTGACATTAATGAAAAACACGGATTGAACCCCTGAAAGATTGGCGGAAGGATTTTCCACACAGCTGTCAGCTGTGAAGGCACAAAGGTGAAAACAATCTGATGTTGAA
+
ffffffffffffffffffffffffffffffffffffffffffffffffffffffffffffffffffffffffffffffffffffffffffffffffffffffffffffffffffffffffffffffffffffffffffffffffffffff
@cB01~tB01_GU182339.1_82795_82629_1_0_0_0_0:0:0_0:0:0_297/1
ACCTCTTCTGGTAGAATGAGAGCAGCCACACTGCAGCCCCTACCATCATGGAAACGCTGAAGTGTGTGAGTAACACCTTTGTCCTCAGAGGATCTGCTGTTCCTACCACTTCCCCACCACACAACCCAGCTTTGAGCACCCTAGTGTAAC
+
ffffffffffffffffffffffffffffffffffffffffffffffffffffffffffffffffffffffffffffffffffffffffffffffffffffffffffffffffffffffffffffffffffffffffffffffffffffff
@cB01~tB01_GU182339.1_185860_185719_1_0_0_0_0:0:0_0:0:0_298/1
TTTGCTTTTTGAAAGTTTGTGGATTTTCTTCTCTGAATATTTTTTATTTATAGTTGGTTCAATAAACACCTGTAAACCCCACAGATACGGAGGAGCGACTGTATATATATATATAGCATGAAAGATGATGTGTTGATATGTGTCCCCATG
+
ffffffffffffffffffffffffffffffffffffffffffffffffffffffffffffffffffffffffffffffffffffffffffffffffffffffffffffffffffffffffffffffffffffffffffffffffffffff
@cB01~tB01_GU182339.1_101951_101822_1_0_0_0_0:0:0_0:0:0_299/1
GTCTGTCCTCTGTTATGACACCTGGTCTGTACTTGTGTCTCCTGTTTCTCTGTCTCTGTTGGTACAGACCTCACCAAGTCAGTCTCTCTCCATAAGAATACCAAGCTCATCTTCCTTACAACTACCTGGGGGTTCCAAGTCGTGGATCAT
+
ffffffffffffffffffffffffffffffffffffffffffffffffffffffffffffffffffffffffffffffffffffffffffffffffffffffffffffffffffffffffffffffffffffffffffffffffffffff
@cB01~tB01_GU182339.1_107869_107951_0_1_0_0_0:0:0_0:0:0_29a/1
CTCTTCCGTATTTGGCTTTCTGTGAGCATGAGACCATATAGAAAATGTGAAAGCCCGCTGAATCCTCCAGCACAGATCGTGGAATAGAGAAAGTGCTCTGTTCATCACAAAAAAAACTTGCCGTCTCACTCAAATCCCCCACTTCACCCC
+
ffffffffffffffffffffffffffffffffffffffffffffffffffffffffffffffffffffffffffffffffffffffffffffffffffffffffffffffffffffffffffffffffffffffffffffffffffffff
@cB01~tB01_GU182339.1_35137_35009_1_0_0_0_0:0:0_0:0:0_29b/1
CTCAGAGTCCAGGGGTGAGAACCCAGCGGAGAACAGATGGGGTTATGTGGACGTGGTAATGATAACACCGGAAGCCTTAGGCAAGAAAAGAGTCCCATTGACGAAACCATGAGGGCAGACATGTTTACTTGAAGAATAGAAAACTACATT
+
ffffffffffffffffffffffffffffffffffffffffffffffffffffffffffffffffffffffffffffffffffffffffffffffffffffffffffffffffffffffffffffffffffffffffffffffffffffff
@cB01~tB01_GU182339.1_123117_122934_1_0_0_0_0:0:0_1:0:0_29c/1
TAGTGAGACCTTCTTTGTCACCTGAAATCATACACTCAGCATTATCTATTATTGATTTTGAATTCTGGCTGGGCACAGTGGCTCACGCCTGTAGTCCCATTACTTTGGCATGCTGAGACGGTCGGATCACTTGAGGTTGGGAGTTTCAGA
+
ffffffffffffffffffffffffffffffffffffffffffffffffffffffffffffffffffffffffffffffffffffffffffffffffffffffffffffffffffffffffffffffffffffffffffffffffffffff
@cB01~tB01_GU182339.1_191075_191242_0_1_0_0_0:0:0_0:0:0_29d/1
ATAGACAGCAGGAAAGACATTAGTTCAAAATAGATACAACAGCCGAAGAGATGAGGCTGAGCCCAGCGGCAAGGCAATCAGAGGTTACTAGAGACAGAGGGACAGAGAAGAGGGAGGGAGACAGATGGAAGGACCTGCACCAGGAGTTAT
+
ffffffffffffffffffffffffffffffffffffffffffffffffffffffffffffffffffffffffffffffffffffffffffffffffffffffffffffffffffffffffffffffffffffffffffffffffffffff
@cB01~tB01_GU182339.1_59023_58813_1_0_0_0_1:0:0_1:0:0_29e/1
CAAAAGTAAAGGGTGTAGGGGTTGCTGGTGATGACATCCCTGTGTGGGTGAGAGGCCAGGATGGGCTTCTGGGAAATGGGTAATGTTGAGGGGCTGAGGGAACCTCTGATCTTCCCAAACTGAGCCCAGTCTCCCTCCCCTGGGTCTCTC
+
ffffffffffffffffffffffffffffffffffffffffffffffffffffffffffffffffffffffffffffffffffffffffffffffffffffffffffffffffffffffffffffffffffffffffffffffffffffff
@cB01~tB01_GU182339.1_168356_168547_0_1_0_0_0:0:0_0:0:0_29f/1
TTGGCCATGAACCAACCTCAAAGATTTCCATTGAGTAGAGGACAAGCACCCTCATTTCCTCACATCTCTCCTGTCCCATGTTCTAGGAAACCCTTCAAGTAGTTGGCCTTCACCCACAGAACCAAGCTCCAAATCTGGTGAGTAAAGGAC
+
ffffffffffffffffffffffffffffffffffffffffffffffffffffffffffffffffffffffffffffffffffffffffffffffffffffffffffffffffffffffffffffffffffffffffffffffffffffff
@cB01~tB01_GU182339.1_141951_141888_1_0_0_0_0:0:0_0:0:0_2a0/1
GAAATGTCTGTTTCAGTACTTTGCCCATTTTTGAATTGAGTTTATTGTGATTGAGTTTTAGGAGTTGTCTGTATATTCTGGATGTTAATCCCTTACAGGTGGTGTGGTTTGAAAACATTTTCTCCCATTCTGTGGGTTGTCTTTTTACTT
+
ffffffffffffffffffffffffffffffffffffffffffffffffffffffffffffffffffffffffffffffffffffffffffffffffffffffffffffffffffffffffffffffffffffffffffffffffffffff
@cB01~tB01_GU182339.1_131619_131793_0_1_0_0_0:0:0_0:0:0_2a1/1
CTAACTTGGTGAGGTCTGTACCAACAGAGACAGAGAAACAGGAGACACAAGTACAGACCAGGTGTCATAACAGAGGACAGACACAGGGGCCATACAGGGAGTTAGAAAAGACAGAAAGAGTTAAAGGAGACACAGACAGACATGTGCCAG
+
ffffffffffffffffffffffffffffffffffffffffffffffffffffffffffffffffffffffffffffffffffffffffffffffffffffffffffffffffffffffffffffffffffffffffffffffffffffff
@cB01~tB01_GU182339.1_131180_131296_0_1_0_0_0:0:0_0:0:0_2a2/1
TAAAGTCACAACTTCTCTTCCTAGGAGTCCACAGAAAACCTTCCCTCCTGGCCCACCCAGGTCCCCTGGTGAAATCAGAAGAGACAGTCATCCTGCAATGTTGGTCAGATGTCATGTTTGAGCACTTCCTTCTGCACAGAGAGGGGAAGT
+
ffffffffffffffffffffffffffffffffffffffffffffffffffffffffffffffffffffffffffffffffffffffffffffffffffffffffffffffffffffffffffffffffffffffffffffffffffffff
@cB01~tB01_GU182339.1_81719_81811_0_1_0_0_0:0:0_0:0:0_2a3/1
CCTGGAGGTTGGAGATATGGGCCTGGAGTGGAGATATGGGCCTGGAGCGGAGATATGGGCGTGGGGTGGAGATATGGGCCTTGAGTGGAGATATGGGACTGAAGTGGAGATATGGGTGTGGGGTGGAGATATGGGACTGGAGTGCAGATA
+
ffffffffffffffffffffffffffffffffffffffffffffffffffffffffffffffffffffffffffffffffffffffffffffffffffffffffffffffffffffffffffffffffffffffffffffffffffffff
@cB01~tB01_GU182339.1_77280_77180_1_0_0_0_0:0:0_0:0:0_2a4/1
GCCAGGCTGGTCTCAAACTCCTGACCTCAAGTGATCCAAACGCCTTGGCCTCCCAAAGTGTTGGGTTACAGGCGTAAGCTCCCATTCACAGACTTGTATATTATGCTATAATAAGTCCCTTCATTTGCACCACCCCTCATCTATCTATCA
+
ffffffffffffffffffffffffffffffffffffffffffffffffffffffffffffffffffffffffffffffffffffffffffffffffffffffffffffffffffffffffffffffffffffffffffffffffffffff
@cB01~tB01_GU182339.1_77078_76888_1_0_0_0_0:0:0_0:0:0_2a5/1
ATTAATATATTCAAAATTAAATAAGTAGGCATTATCAAATCCAGCAAGACCTCCCTACAAATGATTCTACCTCACAGACATATCTTATACCCATCTACTTCATTCATTTAGTGTCTAAATCAGCACCACATTTCACCAGTGGGGCGGGAA
+
ffffffffffffffffffffffffffffffffffffffffffffffffffffffffffffffffffffffffffffffffffffffffffffffffffffffffffffffffffffffffffffffffffffffffffffffffffffff
@cB01~tB01_GU182339.1_119538_119712_0_1_0_0_0:0:0_0:0:0_2a6/1
AATCATACGAGTGCAGATATCACTTCGATATATTGATTTACTTTCCTTTGGATATAAACCCAGTAGTGAAATTGCTGGATACTATGAAAGTTCTCTTTTTTTCTTTTTTTCTTTTTTGAGAAAGAGTTTCCCTCCTTAGCCCAAGCTGGA
+
ffffffffffffffffffffffffffffffffffffffffffffffffffffffffffffffffffffffffffffffffffffffffffffffffffffffffffffffffffffffffffffffffffffffffffffffffffffff
@cB01~tB01_GU182339.1_38114_37908_1_0_0_0_1:0:0_0:0:0_2a7/1
GCCACACTGCAGCCCCTACCATCATGGAAACGCTGAAGTGTGTGAGTAACACCTTTGTCCTCAGAGGATCTGCTGTTCCTACCACTTCCCCACCACACACCCCAGCTTTGGGCACCCCAGTCTAACCCTGGTCCCCACAGAACTTGACTC
+
ffffffffffffffffffffffffffffffffffffffffffffffffffffffffffffffffffffffffffffffffffffffffffffffffffffffffffffffffffffffffffffffffffffffffffffffffffffff
@cB01~tB01_GU182339.1_67706_67539_1_0_0_0_0:0:0_0:0:0_2a8/1
AGATGGGATTATATGGACATGGTACTGATAACACCGGAAGCCTTAGGCAAGAAAAGAGTCCCATTACCGAAACCATGGGGGCAGACATGTTTATTTGAAGGATGGAAAACTACATTGAAGTTATTTTAAAAAATATATAAGTTTTACTGC
+
ffffffffffffffffffffffffffffffffffffffffffffffffffffffffffffffffffffffffffffffffffffffffffffffffffffffffffffffffffffffffffffffffffffffffffffffffffffff
@cB01~tB01_GU182339.1_118564_118719_0_1_0_0_0:0:0_0:0:0_2a9/1
AGCCTCGGTGTGAGGGAGGGATCAGGGCACAGGATGGCCGACAGGGCACCTCCAAACCCTCCTACATGGCCTGCATGGAGGCCCACGGCCAGGGCTCCAGGCACCCAGGCAGATGGAGAAAGCGGTCAGGAGAGACCCAGAGGAGGGAGA
+
ffffffffffffffffffffffffffffffffffffffffffffffffffffffffffffffffffffffffffffffffffffffffffffffffffffffffffffffffffffffffffffffffffffffffffffffffffffff
@cB01~tB01_GU182339.1_63231_63502_0_1_0_0_0:0:0_0:0:0_2aa/1
TCTGCCCTTGGGACACTGATATTGCAGATGGTTAAATGGGAGGGCAGAAAATGAATGCACAAGTGGATCTATAAATGAATGATCCATTGGGAAGCATCTGTGCATGAAATCTATTTTTTGTTTGTTCTTTTGTTTATTGAGACAGAGTTG
+
ffffffffffffffffffffffffffffffffffffffffffffffffffffffffffffffffffffffffffffffffffffffffffffffffffffffffffffffffffffffffffffffffffffffffffffffffffffff
@cB01~tB01_GU182339.1_3659_3812_0_1_0_0_0:0:0_0:0:0_2ab/1
AGGGGACCAACCCTCCACAGAGAATGGTCCTACTTCAGTGGGGTGAGGGAAACTCTCACTCATCCATTTGCTGTCCTGTTACCTCGGAACCATAAGAGAACTTGTTAGTCACACACAGAATCTACCCCTGAATGTGGTGTGCAAAGTGGG
+
ffffffffffffffffffffffffffffffffffffffffffffffffffffffffffffffffffffffffffffffffffffffffffffffffffffffffffffffffffffffffffffffffffffffffffffffffffffff
@cB01~tB01_GU182339.1_233852_233663_1_0_0_0_0:0:0_0:0:0_2ac/1
AAAGGGCTAATATCCAGAATCTACAATGAACTCAAACAAATTTACAAGAAAAAAACAAACAATCCTATCAAAAAGTGGGCAAAGGACATGAACAGACACTTCTCAAAAGAAGACATTTATGCAGCCAAAAAACACATGAAAAAATGCTCA
+
ffffffffffffffffffffffffffffffffffffffffffffffffffffffffffffffffffffffffffffffffffffffffffffffffffffffffffffffffffffffffffffffffffffffffffffffffffffff
@cB01~tB01_GU182339.1_86339_86494_0_1_0_0_0:0:0_0:0:0_2ad/1
ATAGATAATACATAGAGATAGAGAGGCAGACAGAAGTCATAGAGAGAGAGATGATACATAGATATAGATAACAGATGATTGATGGATAGATAGACAAGTGATAGATACATAGATGATATATAGATATAGATGACAAGTAGAGAATTTGTA
+
ffffffffffffffffffffffffffffffffffffffffffffffffffffffffffffffffffffffffffffffffffffffffffffffffffffffffffffffffffffffffffffffffffffffffffffffffffffff
@cB01~tB01_GU182339.1_164927_165060_0_1_0_0_0:0:0_1:0:0_2ae/1
AGCTGTGACAAGGAAGAACCTCCCTGAGGAAACTGCCTCTTCTCCTTCCAGGTCTATATGAGAAACCTTCTCTCTCAGCCCAGCCGGGCCCCAAGGTTCAGGCAGGAGAGAGCGTGACCTTGTCCTGTAGCTCCCGGAGCTCCTATGACA
+
ffffffffffffffffffffffffffffffffffffffffffffffffffffffffffffffffffffffffffffffffffffffffffffffffffffffffffffffffffffffffffffffffffffffffffffffffffffff
@cB01~tB01_GU182339.1_102388_102480_0_1_0_0_0:0:0_0:0:0_2af/1
CCCAGGATATCATGGCCCCAGAACACCAACCCCTGTATGCTGTGTGAACTTGTGGTCTCCAGACTGGATTCTGAGGCTCACATTCCAAATAACCCCACATATGAAAGGATCACTGAGAGGCACAGAGAGAAATCAGGGACACCAAAAAGC
+
ffffffffffffffffffffffffffffffffffffffffffffffffffffffffffffffffffffffffffffffffffffffffffffffffffffffffffffffffffffffffffffffffffffffffffffffffffffff
@cB01~tB01_GU182339.1_141000_141030_0_1_0_0_0:0:0_0:0:0_2b0/1
AATGAGTAGGCTGCAACTCCTCTTGAAGTGATACCTTTTCTAGCTCTTGTTGGAGGTGTCTCAGGACTCATTACTTCGGGGAACCTGCAACTGTGTCAGTCTGGGGAAACTGCAAATATTCTTGTCTTACATTTGTCTCCAGCCAATTGT
+
ffffffffffffffffffffffffffffffffffffffffffffffffffffffffffffffffffffffffffffffffffffffffffffffffffffffffffffffffffffffffffffffffffffffffffffffffffffff
@rand_0_0_0_0_1_1_0:0:0_0:0:0_2b1/1
TTCCCTCAAAACCCAAAGGATCATGAAACTGCACTGAAACCATGAGAACGTGAGGACGTCCTGGGCTTCGTTGTGCCCCTGGAATGGAGGATAACTCATCCATTGTCTCCGATCCTGCGCTTTGTCGGGGGTCTTTTCAAGACCTGGCTG
+
ffffffffffffffffffffffffffffffffffffffffffffffffffffffffffffffffffffffffffffffffffffffffffffffffffffffffffffffffffffffffffffffffffffffffffffffffffffff
@rand_0_0_0_0_1_1_0:0:0_0:0:0_2b2/1
TCGGCGCTAAAAACTTGAATCAGATATCGCTGCCTACGCCAATAATATAACGGGTGAGGTTTGTTTGCCAGATACCCACAAACAGCCCAGACCTAGCATTCTTGATTAATAGCGAGGCTCACAGATCCCAACCAACAGGGGCGGGGCGTA
+
ffffffffffffffffffffffffffffffffffffffffffffffffffffffffffffffffffffffffffffffffffffffffffffffffffffffffffffffffffffffffffffffffffffffffffffffffffffff
@cB01~tB01_GU182339.1_65190_65306_0_1_0_0_0:0:0_1:0:0_2b3/1
CAACACTATTTCCTGGCCGTTTGACATAAGAGAATTCTATTTCGCTTTTTTTATCTTGATTTCACTTTTGTTTTCTTTCCTTGGAGAATGCAAGTTGTTTGATTCAAGAATGCTGTGGATGTAGAAACCCTAAAGCACATTCGCTGTGAA
+
ffffffffffffffffffffffffffffffffffffffffffffffffffffffffffffffffffffffffffffffffffffffffffffffffffffffffffffffffffffffffffffffffffffffffffffffffffffff
@cB01~tB01_GU182339.1_128927_129103_0_1_0_0_0:0:0_0:0:0_2b4/1
CTATTAGATACTTTGCATATTACACAGGAAGAAGAGTTTGAATCTCAGATAAAAACAAAAAAAATACATGAAAAGTCTTTCATGTTAGCACAGATTTTAGGCATCTCGTGTTCGGATAAAAATACATGAAAAGTCTTTCACGTTAGCACA
+
ffffffffffffffffffffffffffffffffffffffffffffffffffffffffffffffffffffffffffffffffffffffffffffffffffffffffffffffffffffffffffffffffffffffffffffffffffffff
@cB01~tB01_GU182339.1_38854_38622_1_0_0_0_2:0:0_0:0:0_2b5/1
TGGGATTCAGGAGGTGGGACAAGGAGAATCCAAGACAGTAGCCCTCTGACCTATGACCACGATCACCAGGGGGTTGCTGGGTGCTGACCACCCACTGGGGGAGTGTGTGTGTGACCCCCGACATCTGTATGTCCCTGTTGTGCGGGGGTC
+
ffffffffffffffffffffffffffffffffffffffffffffffffffffffffffffffffffffffffffffffffffffffffffffffffffffffffffffffffffffffffffffffffffffffffffffffffffffff
@cB01~tB01_GU182339.1_158284_158215_1_0_0_0_0:0:0_0:0:0_2b6/1
AGAGCCACTGAGCAGAAAACAGTGTCTAAAATACATCCGTGTACACACAGTCCCTTTATAGTTGACAAAGGCTGCCATGTGGTTTAAGGTGGAATAGAATGTCTTCTCAATAAATAACATGGGCCCAAGGGTTACACATGGAGAAAAATA
+
ffffffffffffffffffffffffffffffffffffffffffffffffffffffffffffffffffffffffffffffffffffffffffffffffffffffffffffffffffffffffffffffffffffffffffffffffffffff
@cB01~tB01_GU182339.1_71083_71032_1_0_0_0_0:0:0_0:0:0_2b7/1
ACAACAAAAGTGTCAGCTGAGAACTTTGAGCAAGTGCTGAGTAAGGGACTCCTACTAGATTTTAATACTGCAAGATTACTCACATAAAACAACACAAATAGACATGGGGTCGAGGGCATGTTCTTTGTGAATGGAATATCAGCCAATGTG
+
ffffffffffffffffffffffffffffffffffffffffffffffffffffffffffffffffffffffffffffffffffffffffffffffffffffffffffffffffffffffffffffffffffffffffffffffffffffff
@cB01~tB01_GU182339.1_69522_69377_1_0_0_0_0:0:0_0:0:0_2b8/1
GAGGCCCAGTGGATGCTTGCTCAAGAGCGGAACACGGCTTCCTGGAAATTGTTCTCACTAGAATTGGCACCTCACGTCCTTCACTATGACCAACTCACAACACGTCTCAGATCCAACCTCCCGAACACAAGATGCCTAAAATCTGTGCTA
+
ffffffffffffffffffffffffffffffffffffffffffffffffffffffffffffffffffffffffffffffffffffffffffffffffffffffffffffffffffffffffffffffffffffffffffffffffffffff
@cB01~tB01_GU182339.1_44110_44258_0_1_0_0_0:0:0_0:0:0_2b9/1
TGCCTGTCTTGCAGCTAAAAGCCATTTTATTTTATTTCATTTTATTTTGAATGGAGTTTTGCTCTTCTCACCCAGGCAGGAGTGCAGTGGCGCTATCTCGGCTCACCACAACCTCCACCTCCCAGGTTCAAGCGATTCTCCTGCCTCAGC
+
ffffffffffffffffffffffffffffffffffffffffffffffffffffffffffffffffffffffffffffffffffffffffffffffffffffffffffffffffffffffffffffffffffffffffffffffffffffff
@cB01~tB01_GU182339.1_87599_87766_0_1_0_0_0:0:0_0:0:0_2ba/1
CATTTTTTTTTTTTTGAGGCAGAGTCTAGCTCTGTCCCCTATGCTGGAGTGCAGTGGCACAATCTCAGCTCACTGCAACTTCCGCCTCCTGGGTTCAAGCGATTCTCCTGCCTCAGCCACCTGAGTAGCTGGTGCTACAGGTGCGCACCA
+
ffffffffffffffffffffffffffffffffffffffffffffffffffffffffffffffffffffffffffffffffffffffffffffffffffffffffffffffffffffffffffffffffffffffffffffffffffffff
@cB01~tB01_GU182339.1_75335_75452_0_1_0_0_0:0:0_0:0:0_2bb/1
TGTGGTGTTTTTTCTGCCTGCATTCCAAATTGGAGGATAAATTCGAGGGGACTTGAGAGAGGGAGGGGAAGGGAACATCTGATGAGGGAAAGGTGATTTAGAGAAGTTCCACTTGCCAAGGAATGAGCCCCTGTTGGTCATGATGCGACC
+
ffffffffffffffffffffffffffffffffffffffffffffffffffffffffffffffffffffffffffffffffffffffffffffffffffffffffffffffffffffffffffffffffffffffffffffffffffffff
@cB01~tB01_GU182339.1_158105_157960_1_0_0_0_0:0:0_1:0:0_2bc/1
ACTTGTTTATTTTATCTTGTTATTGTAATTTTTTTATGTTTTATATTTAAAATTGAGAAATAAAAATTATATACAGTCATCCCTCATTATTCGTGGGTGATTGGTCTCAGGATCTCCACTCAGATAGCACAATCTGCAGATGCTCAAGCC
+
ffffffffffffffffffffffffffffffffffffffffffffffffffffffffffffffffffffffffffffffffffffffffffffffffffffffffffffffffffffffffffffffffffffffffffffffffffffff
@cB01~tB01_GU182339.1_47761_47892_0_1_0_0_0:0:0_0:0:0_2bd/1
TGAGGTGGAATCATTGGCTGGAAAGGCTTGCTGGGTATGATTTTCCTAGTTGTCTAATCCTCGCTTAATTTCTTTCTGAGCTTTATTCCTACTACACATAAATCAATACCTGGCAAAGGAGTGACAGATATATGAGGGGTGGTGGAAATG
+
ffffffffffffffffffffffffffffffffffffffffffffffffffffffffffffffffffffffffffffffffffffffffffffffffffffffffffffffffffffffffffffffffffffffffffffffffffffff
@cB01~tB01_GU182339.1_119268_119118_1_0_0_0_0:0:0_0:0:0_2be/1
TAACATCCTGTCATTTGCAGCCACATGGATGGAACTGGAGGTCATTACAAAGATTCCCATTTCTCACCCATATACAGGAGCTAAAAGGTGGATCTCATGAAGGTAGAGAGTAGAATGGTGGCTACTGGAGGACAGGAAGAAAAGGGTGGA
+
ffffffffffffffffffffffffffffffffffffffffffffffffffffffffffffffffffffffffffffffffffffffffffffffffffffffffffffffffffffffffffffffffffffffffffffffffffffff
@cB01~tB01_GU182339.1_3520_3619_0_1_0_0_0:0:0_0:0:0_2bf/1
GGGGACTTTCCATCACCAGGCACCTGCTAGTCCTCTCTATACCTTCCCTTCAGGAAAGGAATTGTCCCTCATGGGATTCCAGGGAAGAGACCCCAGGACCCCTATCAGTCACTAGGGAGATGACAGAGTAGAGGAAGTCAGGGGACCAAC
+
ffffffffffffffffffffffffffffffffffffffffffffffffffffffffffffffffffffffffffffffffffffffffffffffffffffffffffffffffffffffffffffffffffffffffffffffffffffff
@cB01~tB01_GU182339.1_169695_169803_0_1_0_0_0:0:0_0:0:0_2c0/1
GGGAAGCATCTGTGCATGAAATCTATTTGTTTGTTCGTTCATTTATTTATTGAGACAGAGTCTCCCTCTGTCTTCCAGGCTACAGTGCAGTGTCACGATCTTGGCTCACTGCAACCTGCGTCTCCTGGATCCAAGTGATTCTCCTGCCTC
+
ffffffffffffffffffffffffffffffffffffffffffffffffffffffffffffffffffffffffffffffffffffffffffffffffffffffffffffffffffffffffffffffffffffffffffffffffffffff
@cB01~tB01_GU182339.1_229241_229365_0_1_0_0_0:0:0_0:0:0_2c1/1
TGAACCAACCTCAAAGATTTCCATTGAGTAGAGGACAAGCACCCTCATTTCCTCACATCTCTCCTGTCCCGTGTTCTAGGAAACCCTTCAAGTAGTTGGCCTTCACCCACAGAACCAAGCTCCAAATCTGGTGAGTAAAGGACCCCTCTT
+
ffffffffffffffffffffffffffffffffffffffffffffffffffffffffffffffffffffffffffffffffffffffffffffffffffffffffffffffffffffffffffffffffffffffffffffffffffffff
@cB01~tB01_GU182339.1_124054_123868_1_0_0_0_0:0:0_1:0:0_2c2/1
ATATTTATGCATTTCTTATTTTTATTTTTTGAGACGGAGTCTCCTTGTGCCACCCAGGCTGGAGTGCAGTGATGCAACCTCCACTCACTGCAACCTCCACCTCCTGGGTTGAAGTCATTCTCCTGCTTCATCCTCCAGAGTAGGAGCTGG
+
ffffffffffffffffffffffffffffffffffffffffffffffffffffffffffffffffffffffffffffffffffffffffffffffffffffffffffffffffffffffffffffffffffffffffffffffffffffff
@cB01~tB01_GU182339.1_13042_12896_1_0_0_0_0:0:0_0:0:0_2c3/1
CACCATGTCTGGCTAATTTTTGTATTTTTAGTAGAGACAGGGTTTCACCATGTTGGCCAGGCTGGTCTCGAACTCCTGACCTCAGGTGATCCTCCTGCCTCGGCCTCCCAAAGTGTTGGGATTACAGGCATGAGCCACCACACCCGGCCT
+
ffffffffffffffffffffffffffffffffffffffffffffffffffffffffffffffffffffffffffffffffffffffffffffffffffffffffffffffffffffffffffffffffffffffffffffffffffffff
@cB01~tB01_GU182339.1_93990_94153_0_1_0_0_0:0:0_0:0:0_2c4/1
TCGTAGTTTTTTTTTGTTGCTCTAAAGGAAAACTTGAGCCTCGGTAACTTCTAAAGAAAAGAGATCGGTTTGCCTCACCGTTCTGCAGGCTGTACTGGAAGCATGGTACCAGAATCTATTTCTTGTGACGGCCTCAGGCTGCTCCCACTC
+
ffffffffffffffffffffffffffffffffffffffffffffffffffffffffffffffffffffffffffffffffffffffffffffffffffffffffffffffffffffffffffffffffffffffffffffffffffffff
@cB01~tB01_GU182339.1_44039_43944_1_0_0_0_0:0:0_0:0:0_2c5/1
CTGCCTGGGTGAGAAGAGCAAAACTCCATTCAAAATAAAATGAAATAAAATAAAATGGCTTTTAGCTGCAAGACAGGCAAAAGAAATGCTGGCAAGGTGGTAGAGAAAGGAGAACCCTGGTACCCTGTTGGGAGGAGTGTAAATTAGTAC
+
ffffffffffffffffffffffffffffffffffffffffffffffffffffffffffffffffffffffffffffffffffffffffffffffffffffffffffffffffffffffffffffffffffffffffffffffffffffff
@cB01~tB01_GU182339.1_233694_233852_0_1_0_0_1:0:0_0:0:0_2c6/1
AATTTACAGTCCCACCAACAGTGTAAAAGTGTTCCTATTTCTCCACATCCTCTCCAGCACCTGTTGTTTCCCGACTTTTTAATGATCGCCATTCTAACTGGTGTGAGATGGTATCTCATTGTGGTTTTGATTTGCATTTCTCTGATGGCC
+
ffffffffffffffffffffffffffffffffffffffffffffffffffffffffffffffffffffffffffffffffffffffffffffffffffffffffffffffffffffffffffffffffffffffffffffffffffffff
@cB01~tB01_GU182339.1_89209_89040_1_0_0_0_0:0:0_0:0:0_2c7/1
TGCACTGCTAAAAATAAACCAACAAAGTGAAGAGACAACCCACAGATTGGGAGCAAATATGTGCAAACTATGCATCTGAGATGGGATTAATAACTAGAAATATAAGAAGCTCAAACAACTCAATAAAACAAATGATTTAATTGAAAAAGG
+
ffffffffffffffffffffffffffffffffffffffffffffffffffffffffffffffffffffffffffffffffffffffffffffffffffffffffffffffffffffffffffffffffffffffffffffffffffffff
@cB01~tB01_GU182339.1_69458_69383_1_0_0_0_0:0:0_0:0:0_2c8/1
TGGCACCTCACGTCCTTCACTATGACCAACTCACAACACGTCTCAGATCCAACCTCCCGAACACAAGATGCCTAAAATCTGTGCTAACGTGAAAGACTTTTCATGTATTTTTATCCGAACACGAGATGCCTAAAATCTGTGCTAACATGA
+
ffffffffffffffffffffffffffffffffffffffffffffffffffffffffffffffffffffffffffffffffffffffffffffffffffffffffffffffffffffffffffffffffffffffffffffffffffffff
@cB01~tB01_GU182339.1_106257_106434_0_1_0_0_1:0:0_0:0:0_2c9/1
GGGCATGGTGGCTAACACCAGCAACTTCAGCACTTTGGGAGGCCAAGGCTGGTGGATCACCTGAGGACAGGAGTACAAGATTACTCTGGCCGACGTGATGAAACATCGTCTCCACTAAAAATATAAAAATTAGCTGTGCATGGTGGTCAG
+
ffffffffffffffffffffffffffffffffffffffffffffffffffffffffffffffffffffffffffffffffffffffffffffffffffffffffffffffffffffffffffffffffffffffffffffffffffffff
@cB01~tB01_GU182339.1_66675_66442_1_0_0_0_0:0:0_0:0:0_2ca/1
GCAGACTCAGACATTCTATCTCTCTGAGCTCAAGGACCCATCCCATGAATAGCTCTGAGTTCCCATCCCATTGATTCTGTCTCCCACTTTCTGCCTGTCATGGAACCTTCTCCTGGATGTGAGTGGCTGCAGGGGACATGAGGATACAGT
+
ffffffffffffffffffffffffffffffffffffffffffffffffffffffffffffffffffffffffffffffffffffffffffffffffffffffffffffffffffffffffffffffffffffffffffffffffffffff
@cB01~tB01_GU182339.1_76649_76439_1_0_0_0_0:0:0_0:0:0_2cb/1
ACGGCTGACAGCTGTGTGTGGAAAATCCTTCCGCCCATCTTCCAGGGGTTGAATCTACTTTTTTTTTTCATTATGGTCACAAATATTATCTGATTAGTGAGACTTTCTCTGTCTCCTGAAATTATACACTTAGAATTCTTTATTATTTAT
+
ffffffffffffffffffffffffffffffffffffffffffffffffffffffffffffffffffffffffffffffffffffffffffffffffffffffffffffffffffffffffffffffffffffffffffffffffffffff
@cB01~tB01_GU182339.1_17289_17138_1_0_0_0_0:0:0_0:0:0_2cc/1
CTTTTTTTGCATCTATTGAGATGATCATATAGTTTTTGTTTTTAATTATGTTTATGAGGTGAATCACATTCGTTGACTTTGTAGGTTGAACCAACCTTGCATCCCAAAAATAAAGCTTACTTGATCATGTGAATTAACTTTTGATGCACT
+
ffffffffffffffffffffffffffffffffffffffffffffffffffffffffffffffffffffffffffffffffffffffffffffffffffffffffffffffffffffffffffffffffffffffffffffffffffffff
@cB01~tB01_GU182339.1_179376_179516_0_1_0_0_0:0:0_0:0:0_2cd/1
CACCCAGGCAGATGGAGAAAGTGGTCAGGACAGACCCAGAGGAGGGAGACTCGGCTCAGTTTGGGGAGATCAGAGGCTCCTCAGACCCTCAACCTTACCCATTTCCCAGAAGCCCATACTGGCCTCTCACCCACACAGAGATGTCATCAC
+
ffffffffffffffffffffffffffffffffffffffffffffffffffffffffffffffffffffffffffffffffffffffffffffffffffffffffffffffffffffffffffffffffffffffffffffffffffffff
@cB01~tB01_GU182339.1_58779_58877_0_1_0_0_0:0:0_1:0:0_2ce/1
TGTCATAGGTGAGGAAACCCCATATCTGTCTCATGTCCTATGATCCTAGAGCCTTAGCTGAGGAGCTTCCTGCTGATGATGGAGATAAGCATGGACAGATGCAGAGAGAAGACGAAGCTTGGGTGTGAGGGAGGGATCAGGGCACAGGAT
+
ffffffffffffffffffffffffffffffffffffffffffffffffffffffffffffffffffffffffffffffffffffffffffffffffffffffffffffffffffffffffffffffffffffffffffffffffffffff
@cB01~tB01_GU182339.1_52959_53110_0_1_0_0_0:0:0_0:0:0_2cf/1
AAAATCTTTAATGTAAGCACAGAATTCAATCATCTCGTGTATGAGAGGTTGGATCTGAGACGTCTTTTGAGTCTGGTCGTAGTGAAGGACGCAAGGTGTCAATTCTAGTGAGAACAATTTCCAGGAAGCCATGTTCCGCTCTTGAGCGAG
+
ffffffffffffffffffffffffffffffffffffffffffffffffffffffffffffffffffffffffffffffffffffffffffffffffffffffffffffffffffffffffffffffffffffffffffffffffffffff
@cB01~tB01_GU182339.1_95985_96093_0_1_0_0_0:0:0_0:0:0_2d0/1
ATTTCAATGTAGTTTTCCCTCCTTCAAATAAACATGTCTGCCCTCATCGTTTCGGTAATGGGACTCTTTTCTTTCCTAAGGCTTCCGGTGTTATCATTACCATGTCCACATAACCCCATCTGTTCTCCACTGGGTTCTCACCCCTGGACT
+
ffffffffffffffffffffffffffffffffffffffffffffffffffffffffffffffffffffffffffffffffffffffffffffffffffffffffffffffffffffffffffffffffffffffffffffffffffffff
@cB01~tB01_GU182339.1_156068_156294_0_1_0_0_0:0:0_1:0:0_2d1/1
TGAGAGACAATCCACAAAGAGGAACTGCTATGGTTAGCTTCTTATTGGATTCTCATCTTCCTCCAGGTATCGCCAGACACCTGCATGCTGTGATTAGGTACTCAGTGGCCATCATCCTCTTCACCATCCTTCCCTTCTTTCTCCTTCATC
+
ffffffffffffffffffffffffffffffffffffffffffffffffffffffffffffffffffffffffffffffffffffffffffffffffffffffffffffffffffffffffffffffffffffffffffffffffffffff
@cB01~tB01_GU182339.1_130825_131057_0_1_0_0_0:0:0_0:0:0_2d2/1
TGCCAAGGATTCCAATTCGTCCAAAAGAGATTGAACCAGTCTGCTAAGAGCCTGGACGTGCAGCCTATCCTGGTTCCTCTTCCACCCCCACATAGAAGCAGGAAAGACATTAGTTCGAAATAGATACAACAGCCCAAGAGATGAGGCTGA
+
ffffffffffffffffffffffffffffffffffffffffffffffffffffffffffffffffffffffffffffffffffffffffffffffffffffffffffffffffffffffffffffffffffffffffffffffffffffff
@cB01~tB01_GU182339.1_116564_116409_1_0_0_0_0:0:0_0:0:0_2d3/1
ACAGCCACCTGGGCCTCCAAGTCCTGGATCATTCACTCTGCATCCCAATGACAATGAGAAGAAAGTCTGGACACTCTCACCTATGATCACGATGTCCAGAGGGTCACTGGGAGCTGACACCTGATAGGGGGAGTGAGTAACAGAACCGTA
+
ffffffffffffffffffffffffffffffffffffffffffffffffffffffffffffffffffffffffffffffffffffffffffffffffffffffffffffffffffffffffffffffffffffffffffffffffffffff
@cB01~tB01_GU182339.1_106280_106241_1_0_0_0_0:0:0_0:0:0_2d4/1
CCTGAGTAGTGGTATTACAGGTGCTGACCACCATGCTCAGCTAATTTTTATATTTTTAGTGGAGACGATGTTTCATCACGTCGGCCAGAGTAATCTTGTACTCCTGTCCTCAGGTGATCCACCAGCCTTGGCCTCCCAAAGTGCTGAAGT
+
ffffffffffffffffffffffffffffffffffffffffffffffffffffffffffffffffffffffffffffffffffffffffffffffffffffffffffffffffffffffffffffffffffffffffffffffffffffff
@cB01~tB01_GU182339.1_55276_55512_0_1_0_0_2:0:0_0:0:0_2d5/1
TCCTTGTCCCACCTCCTGAATCCCAGAGCTTCTGGTGGGCATGTCCTTGAGGGTCCCATCACGCAGGCCCTGACTGTATTTGTGGTAAAGCGGGATTGAATACAGGGAAATGGGTGCTGTGGTGGGAAGAATAATTGTGCCCAGTGATGA
+
ffffffffffffffffffffffffffffffffffffffffffffffffffffffffffffffffffffffffffffffffffffffffffffffffffffffffffffffffffffffffffffffffffffffffffffffffffffff
@cB01~tB01_GU182339.1_238077_238156_0_1_0_0_0:0:0_0:0:0_2d6/1
CCTGGAACCAATCACCCATGAATAGTGAAGGACTACTGTATATAATTTTCATTCATCAATTTTATAAATAAATCATCAAAATGTATGATAATAAGATAAAAAATTAGCAGTGTTTTTATGGTGTGAAAATAAGCTTAGATTTATTTTTTC
+
ffffffffffffffffffffffffffffffffffffffffffffffffffffffffffffffffffffffffffffffffffffffffffffffffffffffffffffffffffffffffffffffffffffffffffffffffffffff
@cB01~tB01_GU182339.1_138878_138651_1_0_0_0_0:0:0_0:0:0_2d7/1
GAAAAGTTAAAAGCACTCCTCTGAGAACTGGCACAAGACAAGGACACGGACATCCACCACTTCCTATCAACATAGTACTGGAAGCCTTGTCAGAGCTATTGGGCAACAGGAAGAAGTAAAAATCCAAATTAGAAAAGAGGAAGTAAAATT
+
ffffffffffffffffffffffffffffffffffffffffffffffffffffffffffffffffffffffffffffffffffffffffffffffffffffffffffffffffffffffffffffffffffffffffffffffffffffff
@cB01~tB01_GU182339.1_146610_146844_0_1_0_0_0:0:0_0:0:0_2d8/1
CAGTCGAGCCGAGTCACTGCGTCCTGGCAGCAGAAGCTGCACCATGTCCATGTCACCCACGGTCATCATCCTGGCATGTCTTGGTGAGTCCTGGAAGGGAAGGAGCACCAGGGTTACACTATGGGCCTGCAGATTGGGTGTCTCCCCAGC
+
ffffffffffffffffffffffffffffffffffffffffffffffffffffffffffffffffffffffffffffffffffffffffffffffffffffffffffffffffffffffffffffffffffffffffffffffffffffff
@cB01~tB01_GU182339.1_51487_51357_1_0_0_0_0:0:0_0:0:0_2d9/1
TACAAATGTTTCATCGTGGAATGACTCTGCCAGCTTTCCAGGTCTGCAGAGAGTAAGAATATCACTTGTTCATGTGATTCACGATCCTTGGAGCCTCCTATGTGCTGTATCTTTGGATGGAAATTGGAGTCTCAGAGACAATTCAGGCTC
+
ffffffffffffffffffffffffffffffffffffffffffffffffffffffffffffffffffffffffffffffffffffffffffffffffffffffffffffffffffffffffffffffffffffffffffffffffffffff
@cB01~tB01_GU182339.1_149504_149674_0_1_0_0_0:0:0_0:0:0_2da/1
GAGACTGGGCTCAGTTTGGGGAGATCAGAGGTTCCCTCAGCCCCTCAACCTTACCCATTTCCCAGAAGCCCACCCTGGCCTCTCACCTACACAGAGATGTCATCACCAGCAACCCCTACACTTTTTCTTTTCCTTTGAAAAAATGCTGAT
+
ffffffffffffffffffffffffffffffffffffffffffffffffffffffffffffffffffffffffffffffffffffffffffffffffffffffffffffffffffffffffffffffffffffffffffffffffffffff
@cB01~tB01_GU182339.1_123639_123482_1_0_0_0_0:0:0_0:0:0_2db/1
AGAAAGAAATTAATTAAGCGAGGATTAAACAAGTAGGAAAATCAAACCCAGTAAGCGTTTCCAGTCAATGATTCTACCTCACAAACATATCTTATATCCATCTACTTCATTCATTTAGTGTCTAAATCAGCACCACATTTCACCAGTGGG
+
ffffffffffffffffffffffffffffffffffffffffffffffffffffffffffffffffffffffffffffffffffffffffffffffffffffffffffffffffffffffffffffffffffffffffffffffffffffff
@cB01~tB01_GU182339.1_126991_126936_1_0_0_0_0:0:0_0:0:0_2dc/1
GAGTTCCTCAGTGTGATTGCAGCCTCAAGTAGACTAGGAAGTAAGCCAGTTAGGTTGGAGAGGTGGGCAGGGGTCAAGTGAAATGGAGAACTGTGGGCTAAGCAAAGGAGTGTGTTTTTTCTCCAGCAGGCAGTGGGGACCTTAGACATT
+
ffffffffffffffffffffffffffffffffffffffffffffffffffffffffffffffffffffffffffffffffffffffffffffffffffffffffffffffffffffffffffffffffffffffffffffffffffffff
@cB01~tB01_GU182339.1_170310_170187_1_0_0_0_0:0:0_0:0:0_2dd/1
GCCTTTTCCACAGTCTCCTAGATTCCAGTTACGCACCTGGGCCTCCTTTATTTTCATGTCAGTCATATTAATCATGTAGGGATTCCTGGTTACCCCGAGGTGAATCCAATGGCTGTGAGTGTCAAACACACACTCCTTGTTGCTCCTTAG
+
ffffffffffffffffffffffffffffffffffffffffffffffffffffffffffffffffffffffffffffffffffffffffffffffffffffffffffffffffffffffffffffffffffffffffffffffffffffff
@cB01~tB01_GU182339.1_161888_161723_1_0_0_0_0:0:0_0:0:0_2de/1
CTAGTGGTCTTCCTCCACTTTCAAAGCCCGCAGTGGCTGATAGCGTCTCCCTCCCACTACACTGCTCTAATCCCCACTCCCCTCTTCCTCCACCTCTCACGCGGACCCTTGTGATTACACTGAGCCCAGTGGGACAGTCCAGGCTGTCTC
+
ffffffffffffffffffffffffffffffffffffffffffffffffffffffffffffffffffffffffffffffffffffffffffffffffffffffffffffffffffffffffffffffffffffffffffffffffffffff
@cB01~tB01_GU182339.1_81633_81496_1_0_0_0_0:0:0_0:0:0_2df/1
CCACGCCCATATCTCCGCTCCAGGCCCATATCTCCACTCCAGGCCCATATCTCCAACCTCCAGGCCCATATCTCCACTCCAGGCCCATATCTCCATCTCCAGGCTCATATCTCCACTCTAGGCCCATATCTCCACTCCAGGCCCTTATGT
+
ffffffffffffffffffffffffffffffffffffffffffffffffffffffffffffffffffffffffffffffffffffffffffffffffffffffffffffffffffffffffffffffffffffffffffffffffffffff
@cB01~tB01_GU182339.1_58232_58063_1_0_0_0_0:0:0_0:0:0_2e0/1
TCTCTCACCCTCCACCCCATCTCTCTTCATATCTATTTCCTTCTTCCACCTTCTCTGTCTCTCTAGGTCTCTGACCTCGCTTCCCCACCTCTAGATATGTTTTCCGTTTTTGGATTGTTTTATTCTCTCTGACTCTCCTTGGGTTGGTTG
+
ffffffffffffffffffffffffffffffffffffffffffffffffffffffffffffffffffffffffffffffffffffffffffffffffffffffffffffffffffffffffffffffffffffffffffffffffffffff
@cB01~tB01_GU182339.1_179464_179313_1_0_0_0_0:0:0_0:0:0_2e1/1
AAAATGGTAAAGGTGGCAAATTATATAGTTACATTTAACCTCAATAAATGTTTTTTCAAACGGAAAGAAAAGGGTGTAGGGGTTGCTGGTGATGACATCTCTGTGTGGGTGAGAGGCCAGTATGGGCTTCTGGGAAATGGGTAAGGTTGA
+
ffffffffffffffffffffffffffffffffffffffffffffffffffffffffffffffffffffffffffffffffffffffffffffffffffffffffffffffffffffffffffffffffffffffffffffffffffffff
@cB01~tB01_GU182339.1_26136_26087_1_0_0_0_0:0:0_1:0:0_2e2/1
CCAATGAGGCGCAAGGGGTCCTCAGTGATCCCCTCTCTGTGCAGAAGGAAGCGCTCAAACCTGACATCTGACCAACATTGCAGGATGACCGTCTCTCCCGATTTCACCAGGGGACCTGGGTGGGCCAGGAGGGAAGGTTTTCTGTGGACT
+
ffffffffffffffffffffffffffffffffffffffffffffffffffffffffffffffffffffffffffffffffffffffffffffffffffffffffffffffffffffffffffffffffffffffffffffffffffffff
@cB01~tB01_GU182339.1_132624_132552_1_0_0_0_0:0:0_0:0:0_2e3/1
ACTAGTTGACTTGATGTTACTTTTTTTAAATTCTGAGTTTCTCACTTTGTGTCCTGTTCATAACTTTCTGCATATTTCTATCTATTATCTATTGATATATCTATTTATCTATTTGGTGCCTATCTACAAATTCTCTACCTGTCATCTATA
+
ffffffffffffffffffffffffffffffffffffffffffffffffffffffffffffffffffffffffffffffffffffffffffffffffffffffffffffffffffffffffffffffffffffffffffffffffffffff
@cB01~tB01_GU182339.1_148332_148260_1_0_0_0_0:0:0_0:0:0_2e4/1
ACCTTCAAAGCCCACAGTGGCTGGTGGAGTATCCCACGATGCTGCTCTAATCCCCATTCTCCTCTTCCTTCTCCACTCATATGGACCCTTGTGATTACACTGAGCCCAGTGGGAGGGTCCAGGCCATCTCCCCATCTCAAGGTCAACTCA
+
ffffffffffffffffffffffffffffffffffffffffffffffffffffffffffffffffffffffffffffffffffffffffffffffffffffffffffffffffffffffffffffffffffffffffffffffffffffff
@cB01~tB01_GU182339.1_208355_208180_1_0_0_0_0:0:0_0:0:0_2e5/1
AGAAATATGGGTGTCCTTGGGTTCTCCTGGTAGAGAACACTTTGTGGAGGTAAAACAGAAATGAAACTTCTAACCTGTGCCAGGTCTCTGAGCAAAGTCAGCATGGAGGGACACCTCTCTCTGGGACATGTCTGTCTGTGTGTTTCCTTT
+
ffffffffffffffffffffffffffffffffffffffffffffffffffffffffffffffffffffffffffffffffffffffffffffffffffffffffffffffffffffffffffffffffffffffffffffffffffffff
@cB01~tB01_GU182339.1_167781_167900_0_1_0_0_0:0:0_0:0:0_2e6/1
TTGGCACCTTTGTCAAAGTCCATTAAATGGGCTGGGTATGGTGGCTCACACCTGCAATTCCAGCACTTTGGGAGGCCGAGGCGGGTGGATCACCTGAAGCCAGGAGTTCAAGACCAGGCTGGCCAACAGAGTGAAACCTCGTCTCTACTA
+
ffffffffffffffffffffffffffffffffffffffffffffffffffffffffffffffffffffffffffffffffffffffffffffffffffffffffffffffffffffffffffffffffffffffffffffffffffffff
@cB01~tB01_GU182339.1_108631_108511_1_0_0_0_0:0:0_0:0:0_2e7/1
GTTCTTCCTGGAGGAGGACGTCATGCAGTGCTTTAGCTGAGTGCTTCCTGTGGCTCCAGGGTACAAAACCCAGGCTGGGCTGCTTTCTGGCTTCCCCCAGCTACACTGCAAATGGGGTGACTCCATATGTCCCGAGCAGCTTTTCTGAGC
+
ffffffffffffffffffffffffffffffffffffffffffffffffffffffffffffffffffffffffffffffffffffffffffffffffffffffffffffffffffffffffffffffffffffffffffffffffffffff
@cB01~tB01_GU182339.1_126438_126578_0_1_0_0_1:0:0_0:0:0_2e8/1
ATGAGGACCCAGAAGTGCCCTCCGAGCTGTTTTGTTGACTTCCGTCTTCTACAGATGGTGCGGTAATGGACCAAGAGTCTGCAGGAAACAGAACAGCGAATAGCGAGGTAGGTACTCCTCGGCCCGGGCTCGTGGCTACTGTTATTCCCA
+
ffffffffffffffffffffffffffffffffffffffffffffffffffffffffffffffffffffffffffffffffffffffffffffffffffffffffffffffffffffffffffffffffffffffffffffffffffffff
@cB01~tB01_GU182339.1_54346_54254_1_0_0_0_1:0:0_0:0:0_2e9/1
GGATCTGCTGTTCCTACCACTTCCCAACCACACACCCCAGCTTTGAGCACCCCGGTCTAACCCTGGTCCCCACAGAACTTGACTCTGCCAAGGGGTTGAGAGGCCAGGGAGGCGAGGTCAGAAATGTGGGCTGAGCACCCCAGGGTCCTC
+
ffffffffffffffffffffffffffffffffffffffffffffffffffffffffffffffffffffffffffffffffffffffffffffffffffffffffffffffffffffffffffffffffffffffffffffffffffffff
@cB01~tB01_GU182339.1_61870_62146_0_1_0_0_0:0:0_0:0:0_2ea/1
CTGTTTTCTCTTTATACCTTGAAGTCTCAAGACAATGGGCGTCACATACAAAAATTATGGAAAAAAGGATCCCAGGACTCCCAGGGCCCAATATTAGATAACAGAGTGTTGGCCATGAACCAACCTCAAAGATTTCCATTGAGTAGAGGA
+
ffffffffffffffffffffffffffffffffffffffffffffffffffffffffffffffffffffffffffffffffffffffffffffffffffffffffffffffffffffffffffffffffffffffffffffffffffffff
@cB01~tB01_GU182339.1_217488_217645_0_1_0_0_1:0:0_0:0:0_2eb/1
CGCTGGTGCTCCGACAAAAAAAGTAAGTCTCACGAAGCAGAGGCCAGAGAGCTCAGGGCCATGTGGGGAAGCAGGATGGGAGCACGCGGATGTGTGTTCCTCACCAGCAGGATGGTCCCTGGCCCAAGACAGGAGGCACAGAGGCAGGAC
+
ffffffffffffffffffffffffffffffffffffffffffffffffffffffffffffffffffffffffffffffffffffffffffffffffffffffffffffffffffffffffffffffffffffffffffffffffffffff
@cB01~tB01_GU182339.1_190736_190579_1_0_0_0_0:0:0_0:0:0_2ec/1
ATAGCCTGGCTCCTGGTGCTGGTTGGAGGAGTATCAACCGCTCCCTATGTGGATGGAGCCTGGTGGTGGCATCATAATCCCACACTTGCTGATCTTGGTGTAGCCAACCTTCTCCTTGTTTGGTTTCTTTAATTAATTAATTTTGGAGAC
+
ffffffffffffffffffffffffffffffffffffffffffffffffffffffffffffffffffffffffffffffffffffffffffffffffffffffffffffffffffffffffffffffffffffffffffffffffffffff
@cB01~tB01_GU182339.1_155017_154830_1_0_0_0_0:0:0_0:0:0_2ed/1
GAAATTGGCACAGCCCCAGGTGCAGTATGGGAGGTGTTTAGAGTCTTCTCTGGGAAGACTGGACTGGGATTGATACACAGTGAATGTGCTTTACAGTTTCTACATCCACAACCCTCTTGACTCAAACAAATTACATTCTCCAAGAAAAGG
+
ffffffffffffffffffffffffffffffffffffffffffffffffffffffffffffffffffffffffffffffffffffffffffffffffffffffffffffffffffffffffffffffffffffffffffffffffffffff
@cB01~tB01_GU182339.1_58152_58007_1_0_0_0_0:0:0_0:0:0_2ee/1
TTCCCCACCTCTAGATATGTTTTCCGTTTTTGGATTGTTTTATTCTCTCTGACTCTCCTTGGGTTGGTTGACTTGATGTTACTTTTTTAAATTCTAAGTTTCTCACGTTGTGTCCTGTTCATAACTTTCTGCATATTTCTATCTATTATC
+
ffffffffffffffffffffffffffffffffffffffffffffffffffffffffffffffffffffffffffffffffffffffffffffffffffffffffffffffffffffffffffffffffffffffffffffffffffffff
@cB01~tB01_GU182339.1_12071_12017_1_0_0_0_0:0:0_0:0:0_2ef/1
AGATCTATGCTCAGAACTGAAAAGATGGAGAATCAATAGTTCACTTTAGAGAATGCGGTAGTTGGAAACAAAGACAAATGTATTACAGGACAGTGGACCAGAGCACGTGATCGCAGGGGTGTGGATGCAAACCCACCATGGGGGACGTGC
+
ffffffffffffffffffffffffffffffffffffffffffffffffffffffffffffffffffffffffffffffffffffffffffffffffffffffffffffffffffffffffffffffffffffffffffffffffffffff
@cB01~tB01_GU182339.1_79236_79361_0_1_0_0_1:0:0_0:0:0_2f0/1
CTCATTGCTTTAGGTAATGTGACACTATTCGCTGAAAGAAACCGCTGTTATCATTACCATGTCCACATAACCCCATCTGTTATCCACTGGGTTCTCTCCCCTGGACTCTGAGCTTCTGGAAGCAGGGTGGAGCCCCATTTGTCTCTGGGA
+
ffffffffffffffffffffffffffffffffffffffffffffffffffffffffffffffffffffffffffffffffffffffffffffffffffffffffffffffffffffffffffffffffffffffffffffffffffffff
@cB01~tB01_GU182339.1_71055_70925_1_0_0_0_0:0:0_0:0:0_2f1/1
AGCAAGTGCTGAGTAAGGGACTCCTACTAGATTTTAATACTGCAAGATTACTCACATAAAACAACACAAATAGACATGGGGTCGAGGGCATGTTCTTTGTGAATGGAATATCAGCCAATGTGTGAACCACAATACACAACTGAGCCCCCA
+
ffffffffffffffffffffffffffffffffffffffffffffffffffffffffffffffffffffffffffffffffffffffffffffffffffffffffffffffffffffffffffffffffffffffffffffffffffffff
@cB01~tB01_GU182339.1_51567_51474_1_0_0_0_0:0:0_0:0:0_2f2/1
CCGACTGTATATTTATATTATGAAAGATGATATGTTGATATGTGTCCCCGTGGAGATGAGACTAACAAGGCCTATGACTCTACAAATGTTTCATCGTGGAATGACTCTGCCAGCTTTCCAGGTCTGCAGAGAGTAAGAATATCACTTGTT
+
ffffffffffffffffffffffffffffffffffffffffffffffffffffffffffffffffffffffffffffffffffffffffffffffffffffffffffffffffffffffffffffffffffffffffffffffffffffff
@cB01~tB01_GU182339.1_213266_213143_1_0_0_0_0:0:0_0:0:0_2f3/1
ACAAACATTGCATTTTTCCTGAGAAGGATGTCAGATTGGCAATCATTCTTCTAGCTTGTAGGAGGTCTCAGCTCCATAAAATGAGAGATGAAGAGATTTCACTGAGCCCTGTGTTGGGCCCAGATCCCTTTCGCTGTAGGAGTATCTGGA
+
ffffffffffffffffffffffffffffffffffffffffffffffffffffffffffffffffffffffffffffffffffffffffffffffffffffffffffffffffffffffffffffffffffffffffffffffffffffff
@cB01~tB01_GU182339.1_159020_158888_1_0_0_0_0:0:0_0:0:0_2f4/1
CTTCTTCCTGTGTAATATGCAAAATATCTAATAGGTATTATTAAGGTTTTCAGAGCAATTGTGACTAATAAACCATTAGAATTTTTCATGATTGTATTTCTAGTATTACAGCAGAACCAGTTCAAATGATTTAAACTCCCAGGGAAGGAT
+
ffffffffffffffffffffffffffffffffffffffffffffffffffffffffffffffffffffffffffffffffffffffffffffffffffffffffffffffffffffffffffffffffffffffffffffffffffffff
@cB01~tB01_GU182339.1_138869_139015_0_1_0_0_0:0:0_0:0:0_2f5/1
AATAAAAATAATTTTACTTCCTCTTTTCTAATTTGGATTTTTACTTCTTCCTGTTGCCCAATAGCTCTGACAAGGCTTCCAGTACTATGTTGATAGGAAGTGGTGGATGTCCGTGTCCTTGTCTTGTGCCAGTTCTCAGAGGAGTGCTTT
+
ffffffffffffffffffffffffffffffffffffffffffffffffffffffffffffffffffffffffffffffffffffffffffffffffffffffffffffffffffffffffffffffffffffffffffffffffffffff
@cB01~tB01_GU182339.1_37073_36890_1_0_0_0_0:0:0_0:0:0_2f6/1
ACTCCATCTCTAGGCCCATAACTCCACTTCCAGGCCTATATCTCCAACTCTGGGCCCCGATCTCCATCCCCGCACTCCCTCCCTCGATTCCCTTCCAGGACTCACCAACACACGCCATGCTGACGACCATGAGCGACATGGTGCTGTCTG
+
ffffffffffffffffffffffffffffffffffffffffffffffffffffffffffffffffffffffffffffffffffffffffffffffffffffffffffffffffffffffffffffffffffffffffffffffffffffff
@cB01~tB01_GU182339.1_1790_1961_0_1_0_0_1:0:0_0:0:0_2f7/1
GTTTAGGAGAAACAAAACCACAAACCTAGGCGGTGGGATGGCTTGATCTGCTTCTGTCTGTGACTCAGTTAACAGTCTTAAACACATCTCCCTAAGCCTCCTTCCCCCGGTGGGATTCCTGGGTCTTGTGAGGACCTCATCGGTCCCTCT
+
ffffffffffffffffffffffffffffffffffffffffffffffffffffffffffffffffffffffffffffffffffffffffffffffffffffffffffffffffffffffffffffffffffffffffffffffffffffff
@cB01~tB01_GU182339.1_154119_153961_1_0_0_0_0:0:0_1:0:0_2f8/1
ACCCCCAGCTAGTTTTTGTATATTTAGTAGAGATGGGGTTTCACCATGTTGTCCAGGCTGATCTCGAACTCCTGATCTCACTTGATCCAGCCTCCTCAGCCTCCCAAAATGTTGGGTTACAGGTGTGAGCCACCGTTCAGAACCTTGTGT
+
ffffffffffffffffffffffffffffffffffffffffffffffffffffffffffffffffffffffffffffffffffffffffffffffffffffffffffffffffffffffffffffffffffffffffffffffffffffff
@cB01~tB01_GU182339.1_227108_226987_1_0_0_0_0:0:0_0:0:0_2f9/1
GTGATATCTGCACTCATATGACTGTTCCAGCACTGTTCACAGTAGCCAAGATGTGGAGTCAACCTACCTGCCTATCAGTGGGTGAATGGATAGAGAACTGTAGTACACACACACGGTGGAGACTACTCATCCATAGAAACAATAACATCC
+
ffffffffffffffffffffffffffffffffffffffffffffffffffffffffffffffffffffffffffffffffffffffffffffffffffffffffffffffffffffffffffffffffffffffffffffffffffffff
@cB01~tB01_GU182339.1_3318_3201_1_0_0_0_0:0:0_0:0:0_2fa/1
CAAATGGGAAATCTGTCTGTGATGAGAGCTCAGGAGGGGCTTCTGGAAGATGGAAAAGGGCTAGAGGCTGAGGCCACTGCTTATCTCCCCACACTGTATCTGGCTTCACCTCCTGTGTTTGTCCTGACCTCTTCCTTCACTCACCTGGAT
+
ffffffffffffffffffffffffffffffffffffffffffffffffffffffffffffffffffffffffffffffffffffffffffffffffffffffffffffffffffffffffffffffffffffffffffffffffffffff
@cB01~tB01_GU182339.1_96928_97095_0_1_0_0_0:0:0_0:0:0_2fb/1
CTGCTAAACGGCTCTCTGTGTCCACATTCTTGAGGATGCTCCACTTTATGTAGCCCCATAGAACCCTTTAAATTTAGTAGCCAGAGGCCTCTAATTTGTTATTATAGGCTATTTGCTATTTTTATTTTCTTGAGGCGGAGTCTTGCTCTG
+
ffffffffffffffffffffffffffffffffffffffffffffffffffffffffffffffffffffffffffffffffffffffffffffffffffffffffffffffffffffffffffffffffffffffffffffffffffffff
@cB01~tB01_GU182339.1_102499_102296_1_0_0_0_0:0:0_0:0:0_2fc/1
GCTCCCTTCCATCATTCTCACCACTCCTCTGCCCTCTTTTCTCTCTCTTTATGTGTCTGTGAGTCTCTCAATCTCCTTCCTCTGGCTCATTCTCTGTGTGTTTATGTCTTTGCTTTTTGGTGTCCCTGATTTCTCTCTGTGCCTCTCAGT
+
ffffffffffffffffffffffffffffffffffffffffffffffffffffffffffffffffffffffffffffffffffffffffffffffffffffffffffffffffffffffffffffffffffffffffffffffffffffff
@cB01~tB01_GU182339.1_62364_62457_0_1_0_0_0:0:0_0:0:0_2fd/1
TTCTCAGGAAAAATGCAATGTTTGTTCTGCCTGCATTCCTAACTGGAGGATAAATTCCTGGGGGCTTGAGAGAGGGAAGGGAAGGGAACATCTGATGAGGGCGAGGTGTTTTAGAGAAGTTCCACTTGCCAAGGAATGAATTACTGTTGG
+
ffffffffffffffffffffffffffffffffffffffffffffffffffffffffffffffffffffffffffffffffffffffffffffffffffffffffffffffffffffffffffffffffffffffffffffffffffffff
@cB01~tB01_GU182339.1_54432_54272_1_0_0_0_0:0:0_1:0:0_2fe/1
TCTTCTGGTAGAATGACAGCAGCCACACTGCAGCCCCTACCATCATGGAAACGCTGAAGTGTGTGAGTAACACCTTTGTCCTCAGAGGATCTGCTGTTCCTACCACTTCCCAACCACACACCCCAGCTTTGAGCACCCCAGTCTAACCCT
+
ffffffffffffffffffffffffffffffffffffffffffffffffffffffffffffffffffffffffffffffffffffffffffffffffffffffffffffffffffffffffffffffffffffffffffffffffffffff
@cB01~tB01_GU182339.1_66646_66794_0_1_0_0_0:0:0_0:0:0_2ff/1
TCAACTCACAGACCGTTGCCTGATTCTGAACTGTATCCTCATGTCCCCTGCAGCCACTCACATCCAGGAGAAGGTTCCATGACAGGCAGAAAGTGGGAGACAGAATCAATGGGATGGGAACTCAGAGCTATTCATGGGATGGGTCCTTGA
+
ffffffffffffffffffffffffffffffffffffffffffffffffffffffffffffffffffffffffffffffffffffffffffffffffffffffffffffffffffffffffffffffffffffffffffffffffffffff
@cB01~tB01_GU182339.1_207464_207609_0_1_0_0_0:0:0_0:0:0_300/1
GAGATTGAACCAGGCTGCTAAGAGCCTGGATGTGCAGCCTATCCTGGTTCCTCTTCCACCCCCACACAGACAGCAGGAAAGACATTAGTTCGAAATAGATACAACAGCCCAAGAGATGAGGCTGAGCCCAGCGGCAAGGGAATCAGAGGC
+
ffffffffffffffffffffffffffffffffffffffffffffffffffffffffffffffffffffffffffffffffffffffffffffffffffffffffffffffffffffffffffffffffffffffffffffffffffffff
@cB01~tB01_GU182339.1_102181_102096_1_0_0_0_0:0:0_0:0:0_301/1
GGTGCCACAAGGCCTGAGGCCACAGGGCCCAACTCAGGTCAGAAATATGGGTGTCCTTGGGTTCTCCTGGTAGAGAACACTTTGTGGAGGTAAAACAGAAATGAAACTTCTAACCTGTGCCAGGTCTCTGAGCAAAGTCAGCATGGAGGG
+
ffffffffffffffffffffffffffffffffffffffffffffffffffffffffffffffffffffffffffffffffffffffffffffffffffffffffffffffffffffffffffffffffffffffffffffffffffffff
@cB01~tB01_GU182339.1_32128_31911_1_0_0_0_0:0:0_1:0:0_302/1
GAGCACGTTCTCTATTCCAGGACCTGTGCTGGTGGGTTCAGGAGGCTTTCACATTTTCCATATGATCCCAAGCTCACAGAAAGCCAAATAAGGAAGAGGTTTAACCTGATTGTTTAATGGATAAGATAAAGGGTCAAAGAATTAAACACA
+
ffffffffffffffffffffffffffffffffffffffffffffffffffffffffffffffffffffffffffffffffffffffffffffffffffffffffffffffffffffffffffffffffffffffffffffffffffffff
@rand_0_0_0_0_1_1_0:0:0_0:0:0_303/1
TTTTAAAGGACTTTGACTTACGTTTAGAAGAACATCAGAGGGGACAGTCCAGCAATGGCGAAGCTTAACAGCGCCGTGGGACACCATTAGTCGACTGGTATCTAGATAGCCAACGATCGGTAGGCCACCCGTCAACGGCAAGTTACCTTG
+
ffffffffffffffffffffffffffffffffffffffffffffffffffffffffffffffffffffffffffffffffffffffffffffffffffffffffffffffffffffffffffffffffffffffffffffffffffffff
@cB01~tB01_GU182339.1_28344_28150_1_0_0_0_0:0:0_0:0:0_304/1
CCTTGCAGGCCATACAGGAGGGTTTGGAGGTGCCCTGTCTGCCATCCTGCCCCCTGACCCCGCCCTTACACCCATGCTGTGTGTTCTGTCTCGGCATCTGTCCATGCTTCTCTCCATCATCAGCAGGAAGCTCCTCAGCTATGGCTCTAG
+
ffffffffffffffffffffffffffffffffffffffffffffffffffffffffffffffffffffffffffffffffffffffffffffffffffffffffffffffffffffffffffffffffffffffffffffffffffffff
@rand_0_0_0_0_1_1_0:0:0_0:0:0_305/1
ACCCTTAGATTATGACGCCGCGGATATGAACAACCCATGGGAGACCGGGAATTTCCCTGTAAGCGGTAGTGCATACACTTGCTCCAGTACGCCTAGAACGTCGCCAGCTATATCCGACCTAACGACCTCGCGCCAGTCCTTATTAAGTTT
+
ffffffffffffffffffffffffffffffffffffffffffffffffffffffffffffffffffffffffffffffffffffffffffffffffffffffffffffffffffffffffffffffffffffffffffffffffffffff
@cB01~tB01_GU182339.1_136075_136214_0_1_0_0_0:0:0_0:0:0_306/1
CTTGGACAGTAACTGTACTATGTAAGGAATTGTCGGTGGCTGGCGACGGTATCTTAGCTGGGTAAAGATGCTATTCTACTGGCTTATGTTTTCCTTTTTTCTGTGGGGAAGACAATGCTTGGCTCCCTATAAATCCTTACCAGCTGATCC
+
ffffffffffffffffffffffffffffffffffffffffffffffffffffffffffffffffffffffffffffffffffffffffffffffffffffffffffffffffffffffffffffffffffffffffffffffffffffff
@cB01~tB01_GU182339.1_22632_22603_1_0_0_0_0:0:0_0:0:0_307/1
CTTGGCTTACATTAAAGACTTTTGATGTATTTTTGTTGTTTTTATCTGAGATTCAAACTCTTCTTCATGTGCTATTTTCCCCAGGCTGTTCTTTGACTTCAGAGTTCAAGCAATCCTCCTGCCCCAGCATTTCTAGCAGCTGGCAGTATG
+
ffffffffffffffffffffffffffffffffffffffffffffffffffffffffffffffffffffffffffffffffffffffffffffffffffffffffffffffffffffffffffffffffffffffffffffffffffffff
@cB01~tB01_GU182339.1_178494_178648_0_1_0_0_0:0:0_0:0:0_308/1
GGAATGCAGCCCTGCAGATGCCTTGATTGTAGCCCAGGAAGAACAGGGTCTGATTTCTGTCAACAGAAGTGTTCTCTCCCGCCGCCGTGTTTGTGATAATTTTCTGCAGCAACAACAGGAAACAACACAGGAATCCAGGTCAAGGACAAG
+
ffffffffffffffffffffffffffffffffffffffffffffffffffffffffffffffffffffffffffffffffffffffffffffffffffffffffffffffffffffffffffffffffffffffffffffffffffffff
@cB01~tB01_GU182339.1_78719_78831_0_1_0_0_0:0:0_2:0:0_309/1
CTGCCCATAAGCACCACAGTCAGGCCTTGAGGGGATCTTCTAGGGAGACAACAGCCCTGTCTCAAAACCGGGTTGCTAGCTCCCATGTACCAGCAGCTGGAATCTGAAGGCATCAGTCTTCATCTTAGGGGATCGCTCTTCCTCACACCA
+
ffffffffffffffffffffffffffffffffffffffffffffffffffffffffffffffffffffffffffffffffffffffffffffffffffffffffffffffffffffffffffffffffffffffffffffffffffffff
@cB01~tB01_GU182339.1_223314_223135_1_0_0_0_0:0:0_0:0:0_30a/1
AACCCCTTCCTATGTGGATGGAGCCTGGTGGTGGCATCAGCATCCCACCCTTGCTGATCCCACGGTAGCCAACCTTCTCCTTGTTTGGTTTCTTTAATTAATTGATTAATTAATTTATTTTTGAGACAGTCACTTTTTCACCCAGGCTGG
+
ffffffffffffffffffffffffffffffffffffffffffffffffffffffffffffffffffffffffffffffffffffffffffffffffffffffffffffffffffffffffffffffffffffffffffffffffffffff
@cB01~tB01_GU182339.1_141044_140853_1_0_0_0_0:0:0_0:0:0_30b/1
ATTTTACCTGCAATAACAGCAATTGCAGGTCACTGGAGTCCATCACAATTGGCTGGAGACAAATGTAAGACAAGAATATTTGCAGTTTCCCCAGACTGACACAGTTGCAGGTTCCCCGAAGTAATGAGTCCTGAGACACCTCCAACAAGA
+
ffffffffffffffffffffffffffffffffffffffffffffffffffffffffffffffffffffffffffffffffffffffffffffffffffffffffffffffffffffffffffffffffffffffffffffffffffffff
@cB01~tB01_GU182339.1_211332_211218_1_0_0_0_1:0:0_0:0:0_30c/1
GTGTAAATTAGTACAGCCATTACGGAGAAAAGTATGGAAGTCCTTTAAAGAACTAAATAGAGGTTGGGTGCGGTGGATCATGCCTGTAATCCCGGCACTTTGGGAGACTGAGGCGGGCACCTCAGTTGAGGTCATGAGTTTGAGAGCAGC
+
ffffffffffffffffffffffffffffffffffffffffffffffffffffffffffffffffffffffffffffffffffffffffffffffffffffffffffffffffffffffffffffffffffffffffffffffffffffff
@cB01~tB01_GU182339.1_37778_37685_1_0_0_0_0:0:0_0:0:0_30d/1
CCTGCAGCAAGAAGAACCCTGGAAAGAAAGATCATGATGGACCATCCATCTGCAGGCAAACCAGGACTCCCTTGCTGCCCCCACTGGGCTGTGAGTCTTGGCAGCCAGGCCCTTCCTGGGCTGAAGTTAAACTCACCCTCAGTGCCTACC
+
ffffffffffffffffffffffffffffffffffffffffffffffffffffffffffffffffffffffffffffffffffffffffffffffffffffffffffffffffffffffffffffffffffffffffffffffffffffff
@cB01~tB01_GU182339.1_100710_100939_0_1_0_0_0:0:0_0:0:0_30e/1
GTGTGCTCTCTCCTGCTGCCATGCTGCTGATAATTTTCTACAGCAGCAACAGGAAACCAACACTGGAACCCAGGTCAAGGACAAGTTAAGAAACAACACAAGGATAGCCGGGTGTGGTGGCAGGCGCATGTAATCCTAGCGACTTGGGAG
+
ffffffffffffffffffffffffffffffffffffffffffffffffffffffffffffffffffffffffffffffffffffffffffffffffffffffffffffffffffffffffffffffffffffffffffffffffffffff
@cB01~tB01_GU182339.1_171281_171464_0_1_0_0_0:0:0_0:0:0_30f/1
AAACTTGCCCCCTCACCCAAATCCCCCACCTCACCCCTACTTCCAATCACCTGTGCAGATACAGATAGACCATGGGGAGGTAAATGCTAATACTCCTTGGAGTGAGTCCAGATCTTGGAATCAGAGATCAGTGCCAGCACTAGCTCCTGC
+
ffffffffffffffffffffffffffffffffffffffffffffffffffffffffffffffffffffffffffffffffffffffffffffffffffffffffffffffffffffffffffffffffffffffffffffffffffffff
@cB01~tB01_GU182339.1_121414_121346_1_0_0_0_0:0:0_0:0:0_310/1
CCTCCACTCAGTGGAAATCTTTGAGGATGGTTCATGGCCAACACTCTGTTATCTAATATTGGGCCCTGGGAGTCCTGGGATCCTTTTTTCCATAATTTTTTTATGTGACACCCACTGTCTTGAGACTTCAAGGTATAAAGAGAAAACAGG
+
ffffffffffffffffffffffffffffffffffffffffffffffffffffffffffffffffffffffffffffffffffffffffffffffffffffffffffffffffffffffffffffffffffffffffffffffffffffff
@cB01~tB01_GU182339.1_22829_22752_1_0_0_0_0:0:0_0:0:0_311/1
ACATGCTGACCACATCATGGGAGGATGACGTATGCAGGCTATTTCTACCTTGCATGAGGCCCAGTGGCTGTTTGGTCAAGAGCAGAACATGGCTTCCTGGAAATTGTTCCAACTAGAATTGACACCTTGCATCCTTCACTATAACCAACT
+
ffffffffffffffffffffffffffffffffffffffffffffffffffffffffffffffffffffffffffffffffffffffffffffffffffffffffffffffffffffffffffffffffffffffffffffffffffffff
@cB01~tB01_GU182339.1_124090_123903_1_0_0_0_0:0:0_0:0:0_312/1
GGTCCCTTTGTCATTTGCGTGTGTTATATTATATTTATATTTATGCATTTCTTATTTTTATTTTTTGAGACGGAGTCTCCTTGTGCCACCCAGGCTGGAGTGCAGTGATGCAACCTCCACTCACTGCAACCTCCACCTCCTGGGTTGAAG
+
ffffffffffffffffffffffffffffffffffffffffffffffffffffffffffffffffffffffffffffffffffffffffffffffffffffffffffffffffffffffffffffffffffffffffffffffffffffff
@cB01~tB01_GU182339.1_70333_70217_1_0_0_0_0:0:0_0:0:0_313/1
CCCTCAGTGCCAGCCTGCACCCAAGAACAGGGCTGTCGGCTGTGTAGAGACCCAGCCTGCAGGCCCATATCCGCACCCCAGGCCCCTATCCCCACCCCAAGCCCATATCTCCACTCCAGGCCCATATCTCCACTCCAGGCCAATATTTCC
+
ffffffffffffffffffffffffffffffffffffffffffffffffffffffffffffffffffffffffffffffffffffffffffffffffffffffffffffffffffffffffffffffffffffffffffffffffffffff
@cB01~tB01_GU182339.1_99264_99421_0_1_0_0_1:0:0_0:0:0_314/1
CGGCCCACAGTTCCGACCTCGCCTCCCTGGCCTTTCATTCCCTTGGCAGAGTCAAGTTCTGTGGGGACCAGGGTTAGACTGGGGTGCTCAAAGCTGGGGTGTGTGGTGGGGAAGTGGTAGGAACAGCAGATCCTCAGAGGACAAAGGTGT
+
ffffffffffffffffffffffffffffffffffffffffffffffffffffffffffffffffffffffffffffffffffffffffffffffffffffffffffffffffffffffffffffffffffffffffffffffffffffff
@cB01~tB01_GU182339.1_175435_175261_1_0_0_0_0:0:0_0:0:0_315/1
GTTTAATCTAAAATTTGTCTCATGACCCAAGATTCCAGAGTCCCAACTCTGGAGTTTGATCTCTCTCTGTCTCTCTCCCTCCCTCGTTTTAAATTTTACAGAAATATCCAGTAACATAATGCTATAGAAAATCAAGTTTTCCCCAGCACG
+
ffffffffffffffffffffffffffffffffffffffffffffffffffffffffffffffffffffffffffffffffffffffffffffffffffffffffffffffffffffffffffffffffffffffffffffffffffffff
@cB01~tB01_GU182339.1_64447_64285_1_0_0_0_1:0:0_0:0:0_316/1
AGTGCAGTGATGCAACCTCCACTCACTGCAACCTCCACCTCCTGGGTTGAAGTCATTCTCCTGCTTCATCCTCCAGAGTAGGAGCTGGGATTACAGGGATGCACCACCATCCTCGGCTAATTTTTGTGTTTTTCCTAGAGACAGGGTTTC
+
ffffffffffffffffffffffffffffffffffffffffffffffffffffffffffffffffffffffffffffffffffffffffffffffffffffffffffffffffffffffffffffffffffffffffffffffffffffff
@cB01~tB01_GU182339.1_108347_108599_0_1_0_0_0:0:0_0:0:0_317/1
TTGTTTCCTTTCCTTGGAGAACGCAAGTTGTTTGACTCAAGAATGCTGTGGATGTAGAAATCCTAAAGCACATTCGCTGTGTGTCAATCCCAGTGCAGTCTTCCCAGAAAAGACCCTAAACACCTCCTAGACTGCACCTGGGCCTACGCC
+
ffffffffffffffffffffffffffffffffffffffffffffffffffffffffffffffffffffffffffffffffffffffffffffffffffffffffffffffffffffffffffffffffffffffffffffffffffffff
@cB01~tB01_GU182339.1_27324_27482_0_1_0_0_0:0:0_0:0:0_318/1
GAGGCAGAGAAAGACAAGGAGATGGAGAGAGACAGATGATAGATGGATAGATAGATATAGATAGATGAAAGATAAAAGGTAGATGATAGATAATAGAGAGACAGGTGATAGACAAATAGATGATGAATGACTGATAGATGATATAGATAG
+
ffffffffffffffffffffffffffffffffffffffffffffffffffffffffffffffffffffffffffffffffffffffffffffffffffffffffffffffffffffffffffffffffffffffffffffffffffffff
@cB01~tB01_GU182339.1_88580_88819_0_1_0_0_0:0:0_0:0:0_319/1
CTGAGGTGCCCGCCTCAGTCTCCCAAAGTGCCGGGATTACAGGCCTGATCCACCACACCCAACCTCTTTTTAGTTCTTTAAAGGACTTCCATACTTTTCTCCGTAATCGCTGTACTAATTTACACTCCTCCCAACAGGGTACCAGGGTTC
+
ffffffffffffffffffffffffffffffffffffffffffffffffffffffffffffffffffffffffffffffffffffffffffffffffffffffffffffffffffffffffffffffffffffffffffffffffffffff
@cB01~tB01_GU182339.1_21956_21751_1_0_0_0_0:0:0_0:0:0_31a/1
CTCTATTTTATTCTTTTGGATTGCAGTTTAATAGTCCATGCATAACTTTATCAACATGTAATTATCCATTCTTTTTATCATGGACATTTGTGTTGTTTCCGGATTTTCTCTTTTATAACTCGGGCCTTGATAATCGTGTTTCTGTGTGAT
+
ffffffffffffffffffffffffffffffffffffffffffffffffffffffffffffffffffffffffffffffffffffffffffffffffffffffffffffffffffffffffffffffffffffffffffffffffffffff
@cB01~tB01_GU182339.1_35322_35397_0_1_0_0_0:0:0_2:0:0_31b/1
AGACTCCAGTTTCCATCCAAAGATGCAGCACATAGGAGGTTCCAAGGATGGTGAATCAGATGAACAAGTGATATTCTTACTCTCTGCAGATCTGGAAAGCTGGCAGAGTCATTCCACGATGAAACATTTGTAGAGTCATAGGCCTTGTTA
+
ffffffffffffffffffffffffffffffffffffffffffffffffffffffffffffffffffffffffffffffffffffffffffffffffffffffffffffffffffffffffffffffffffffffffffffffffffffff
@cB01~tB01_GU182339.1_184028_183862_1_0_0_0_0:0:0_0:0:0_31c/1
AGAATGTGCAGGTGTCTGCGGATACCTGGGGGAAGGTGGGAATCCAATAAGAAGCTAATTATAGCAGTTCCTCTTTATGGATTGTCTCTCATTTCTTGGTTGCCAGCTAAGCACATACAACATCTGTTTAGGACAAGTTCCCCGATGGCA
+
ffffffffffffffffffffffffffffffffffffffffffffffffffffffffffffffffffffffffffffffffffffffffffffffffffffffffffffffffffffffffffffffffffffffffffffffffffffff
@cB01~tB01_GU182339.1_233782_233954_0_1_0_0_0:0:0_0:0:0_31d/1
CCATTCTAACTGGTGTGAGATGGTATCTCATTGTGGTTTTGATTTGCATTTCTCTGATGGCCAGTCATGGTGAGCATTTTTTCATGTGTTTTTTGGCTGCATAAATGTCTTCTTTTGAGAAGTGTCTGTTCATGTCCTTTGCCCACTTTT
+
ffffffffffffffffffffffffffffffffffffffffffffffffffffffffffffffffffffffffffffffffffffffffffffffffffffffffffffffffffffffffffffffffffffffffffffffffffffff
@cB01~tB01_GU182339.1_183731_183527_1_0_0_0_0:0:0_0:0:0_31e/1
TGAGAGACGTTCCAGTTATGGGGGTGGATCCATCATGAATACATTAATGCTGTCCCCATGAGACGTGGTTGGCAAGTTCTCCATGAGGTCCCTAGGACTGGTTGCTAAAAAGAGCATGGGGTTTCTCCATGTTGGCCAGGCTGGTCTCAA
+
ffffffffffffffffffffffffffffffffffffffffffffffffffffffffffffffffffffffffffffffffffffffffffffffffffffffffffffffffffffffffffffffffffffffffffffffffffffff
@cB01~tB01_GU182339.1_184869_184656_1_0_0_0_0:0:0_0:0:0_31f/1
TTAGCATTTGGAAGTTCCATGTACATGGTGGTATCTGTTGGAGGTGTCTTGGGCCTCTGAGAAGGGGAAGTGATTTTTGTCTGTGTGAAAACGCAGTGATCCAACTGTGCATATGTCACCTCCTGAGGGTCTTGATCATCAGAGTCCTGG
+
ffffffffffffffffffffffffffffffffffffffffffffffffffffffffffffffffffffffffffffffffffffffffffffffffffffffffffffffffffffffffffffffffffffffffffffffffffffff
@cB01~tB01_GU182339.1_174329_174487_0_1_0_0_0:0:0_0:0:0_320/1
TTTCCATCCAAAGATGTAGCACATAGGAGGTTCCAAGGATCGCGAATCACATGAACAAGTGATACTCTTACTCTCTGCAGACCTGGAAAGCTGGCAGAGTCATTCCACAATGAAACATTTGTAGAGTCATAGGCCTTGTTAGTCTCATCT
+
ffffffffffffffffffffffffffffffffffffffffffffffffffffffffffffffffffffffffffffffffffffffffffffffffffffffffffffffffffffffffffffffffffffffffffffffffffffff
@cB01~tB01_GU182339.1_30107_30010_1_0_0_0_0:0:0_0:0:0_321/1
GGCCCAGGAACGTGGGAGCCTCTAGGAGCTGGGAAACGTTAAGGAGCAGATTCTTGCTTGGAACCTTAAAAAGAAATCCAGCCTTACTGTCCCTTTGATATCAGCCCAGTGAAATGCAGTTCATACTTCTGAGTTACAGCACTGTGAGAT
+
ffffffffffffffffffffffffffffffffffffffffffffffffffffffffffffffffffffffffffffffffffffffffffffffffffffffffffffffffffffffffffffffffffffffffffffffffffffff
@cB01~tB01_GU182339.1_140380_140269_1_0_0_0_0:0:0_1:0:0_322/1
GAGAGTTCCCAACCCTGTGAGCACCAACTCCGGATATTCTGGGCAGTGACCCGAGGGACAGCCTCTTATGAATACAGGCTGTTTTCCTCCAGTGTCTGCTGTGAAACCAGGATGTACAACATGGCCGTGTTCAACCCAACAATGGACTTA
+
ffffffffffffffffffffffffffffffffffffffffffffffffffffffffffffffffffffffffffffffffffffffffffffffffffffffffffffffffffffffffffffffffffffffffffffffffffffff
@cB01~tB01_GU182339.1_230628_230486_1_0_0_0_0:0:0_0:0:0_323/1
TTAGCCGGGCGTGGTGGTTGTGGTCTGTAATCCCAGCTACTGGAGAGGCTGAGGGAGGAGATCCGTTCAGCCCAGGAGGTGGAGGTTGCAGTGAGCCGAGATCATGCCACCGCACTCTAGCCTGGACGACAGAGCAAGGCTCCGTCTCAA
+
ffffffffffffffffffffffffffffffffffffffffffffffffffffffffffffffffffffffffffffffffffffffffffffffffffffffffffffffffffffffffffffffffffffffffffffffffffffff
@cB01~tB01_GU182339.1_64623_64703_0_1_0_0_0:0:0_0:0:0_324/1
CGTCTCAAAAAATAAAAATAAGAAATGCATAAATATAAATATAATATAACACACGCAAATGACAAAGGGACCTGAATTCCAATCATGATTTTTCTATTTCTCTATAATTACTTCTTTGATCCTTTATCTTATCCATTAGGCAATGAGCCT
+
ffffffffffffffffffffffffffffffffffffffffffffffffffffffffffffffffffffffffffffffffffffffffffffffffffffffffffffffffffffffffffffffffffffffffffffffffffffff
@cB01~tB01_GU182339.1_19019_19219_0_1_0_0_1:0:0_0:0:0_325/1
GAAAAGGGAACACTTATACCCTCTTGGTGGGAATGTTAACTAGTTCAGCCAATGTGATAAGCAGTTTGGAGACTTCTCAAATAACTTAAAATAGAACTACTATTCAATCAAGCAATCCCACTACTGGGTATATACCAAAAGGAAGGTAAT
+
ffffffffffffffffffffffffffffffffffffffffffffffffffffffffffffffffffffffffffffffffffffffffffffffffffffffffffffffffffffffffffffffffffffffffffffffffffffff
@cB01~tB01_GU182339.1_69246_69123_1_0_0_0_0:0:0_0:0:0_326/1
TGCAAAGTATCTAATAGGTATTATTAATGTTTTCGGAGTCATTGTGACTAATAAACCATTAGAATTTTTCATGCTTGTATTTCTAGTATTACAGCAGAACCAGCTAAAATGATTTAAATTCCCAGGGAAGGATTATGCAATTATTTACAA
+
ffffffffffffffffffffffffffffffffffffffffffffffffffffffffffffffffffffffffffffffffffffffffffffffffffffffffffffffffffffffffffffffffffffffffffffffffffffff
@cB01~tB01_GU182339.1_188995_189260_0_1_0_0_0:0:0_0:0:0_327/1
TCGGGGAGTCTCTCTTAAACTAGAAAGAGGGGACCCTGGGGTGCTTGGCCCACAGTTCCGACCTCGCCTCCCCAGCCTTTCATTTCCTTGGCAGAGTCAAGTTCTGTGGGGACCAGGGTTACACTAGGGTGCTCAAAGCTGGGTTGTGTG
+
ffffffffffffffffffffffffffffffffffffffffffffffffffffffffffffffffffffffffffffffffffffffffffffffffffffffffffffffffffffffffffffffffffffffffffffffffffffff
@cB01~tB01_GU182339.1_183686_183533_1_0_0_0_1:0:0_0:0:0_328/1
AATGCTGTCCCCATGAGACGTGGTTGGCAAGTTCTCCATGAGGTCCCTAGGACTGGTTGCTAAAATGAGCATGGGGTTTCTCCATGTTGGCCAGGCTGGTCTCAAACTCCTGACCTCAAGTGATCCAAACGCCTTGGCCTCCCAAAGTGT
+
ffffffffffffffffffffffffffffffffffffffffffffffffffffffffffffffffffffffffffffffffffffffffffffffffffffffffffffffffffffffffffffffffffffffffffffffffffffff
@cB01~tB01_GU182339.1_238308_238186_1_0_0_0_0:0:0_0:0:0_329/1
AAGGAGAAATTAGAGGATTCAGGCTGCCAAATTTTAAGGGGTTCTATAAGGCCACATAAAGTGCAGCATCCTCATGAGAGTGGACACAGAGAGCCACTGAGCAGAAAAGAGTGTGTAAAATACATCTGTGTACACACAGTCCTTTTATAG
+
ffffffffffffffffffffffffffffffffffffffffffffffffffffffffffffffffffffffffffffffffffffffffffffffffffffffffffffffffffffffffffffffffffffffffffffffffffffff
@cB01~tB01_GU182339.1_6739_6889_0_1_0_0_0:0:0_0:0:0_32a/1
TGATGTTGGGTCCACCCTCCACGGGCAGGTTTTCAGACAAAGGATCCCTGGCAATCAGGGGACACCTCAGGTCTGGGCTGAGATGTGTGCAGAGGGCCTGGGTCCTCCTGAGCCCCTGCACTGGGGGGGGAATAAGAGACAGGCCCAGCA
+
ffffffffffffffffffffffffffffffffffffffffffffffffffffffffffffffffffffffffffffffffffffffffffffffffffffffffffffffffffffffffffffffffffffffffffffffffffffff
@cB01~tB01_GU182339.1_228610_228835_0_1_0_0_0:0:0_1:0:0_32b/1
TTTTCCCCACACCATTTATTGAAGACTGTCCTTTCTTGATTGTAAGTTCTCGGCACCTTTGTCAAAGTCCATTAAATGGGCTGGGCATGGTGGCTCACACCTGCAATTCCAGCACTTTGGGAGGCCGAGGCGGGTGGATCACCTAAAGCC
+
ffffffffffffffffffffffffffffffffffffffffffffffffffffffffffffffffffffffffffffffffffffffffffffffffffffffffffffffffffffffffffffffffffffffffffffffffffffff
@cB01~tB01_GU182339.1_115635_115534_1_0_0_0_0:0:0_0:0:0_32c/1
TCATCATCCGAGCCTTGCTGATCTCAGTGTAGCCAACCTTCTCCTTGTTTGGTTTCTTTAATTAATTAATTAATTTTGGCGACAGAGTCTCACTCCTTTGCCCAGGCTGGAGTGAAGTGGTGTGGTCTAGGCTTACTGCAACCTCTGTCT
+
ffffffffffffffffffffffffffffffffffffffffffffffffffffffffffffffffffffffffffffffffffffffffffffffffffffffffffffffffffffffffffffffffffffffffffffffffffffff
@cB01~tB01_GU182339.1_1129_977_1_0_0_0_0:0:0_0:0:0_32d/1
GGCGTGAGCCACTGCGCCCGGCGTTGTATTGGATTTTTAATTCAGCCCTATTTTCTCCGACATTTGATATTGGCATTTTTGTCTTTTTTGGATATGCTAGGATCATGGTGTCATAATTTAATTTTAATTTTTATTTTTATTTTAAGTTCC
+
ffffffffffffffffffffffffffffffffffffffffffffffffffffffffffffffffffffffffffffffffffffffffffffffffffffffffffffffffffffffffffffffffffffffffffffffffffffff
@cB01~tB01_GU182339.1_125528_125714_0_1_0_0_0:0:0_0:0:0_32e/1
GCTTCCAAGCTCTTTTTAACAACCAGCTCTCCGGGAACTAATAGAGGGGGAACTTGCTAACCCCGTCTCCTTGGGACAGCATTGATGTGTTCATGATGGATCCACCTCCATGACCCAAACACCTCTCAAGAGGCCCAACCTCCCACAGTG
+
ffffffffffffffffffffffffffffffffffffffffffffffffffffffffffffffffffffffffffffffffffffffffffffffffffffffffffffffffffffffffffffffffffffffffffffffffffffff
@cB01~tB01_GU182339.1_132869_132713_1_0_0_0_0:0:0_0:0:0_32f/1
AGAAGAGGCAGTTTCCTCAGGGAGGTTCTTCCTTGTCACAACTCCCCTCCCACCTGAGCTGAGAACTCACTCCCCTGCTCTATGGCCTAATGCTCTCTCTCTCTGTCTCACCCTCCACACCATCTCTCTTTATGTCTATTTCCTCTTTCC
+
ffffffffffffffffffffffffffffffffffffffffffffffffffffffffffffffffffffffffffffffffffffffffffffffffffffffffffffffffffffffffffffffffffffffffffffffffffffff
@cB01~tB01_GU182339.1_158213_158326_0_1_0_0_0:0:0_0:0:0_330/1
AAAACATAAAAAAATTACAATAACAAGATAAAATAAACAAGTGTTTTATAGTGTGAGAATACTTTTAGATATATTTTTCTCCATGTGTAACCCTTGGGCCCATGTTATTTATTGAGAAGACATTCTATTCCACCTTAAACCACATGGCAG
+
ffffffffffffffffffffffffffffffffffffffffffffffffffffffffffffffffffffffffffffffffffffffffffffffffffffffffffffffffffffffffffffffffffffffffffffffffffffff
@cB01~tB01_GU182339.1_3484_3280_1_0_0_0_0:0:0_0:0:0_331/1
TAGTGACTGATAGGGGTCCTGGGGTCTCTTCCCTGGAATCCCATGAGGGACAATTCCTTTCCTGAAGGGAAGGTATAGAGAGGACTAGCAGGTGCCTGGTGATGGAAAGTCCCCATAATCAAGAGACATTGCCTCCCCCCCCCGGCATGA
+
ffffffffffffffffffffffffffffffffffffffffffffffffffffffffffffffffffffffffffffffffffffffffffffffffffffffffffffffffffffffffffffffffffffffffffffffffffffff
@cB01~tB01_GU182339.1_201358_201470_0_1_0_0_0:0:0_0:0:0_332/1
CCTTGAGCTCAGAGAGATAGAATGTCTGAGTCTGCTGTTGGCAACTGAGGGACCTCAGGCACCTATGGCCTCCCCCTGTTTGTTGGTATCTGCTTATGAAATGAGGACCCAGAAGTGCCCTCCGAGCTGTTTTGTTGACTTCCATCTTCT
+
ffffffffffffffffffffffffffffffffffffffffffffffffffffffffffffffffffffffffffffffffffffffffffffffffffffffffffffffffffffffffffffffffffffffffffffffffffffff
@cB01~tB01_GU182339.1_232397_232260_1_0_0_0_0:0:0_0:0:0_333/1
TCTTGACTCAAATTACATTCTCCAAGAAAAGGACACAAAAGTGAAATCAAGATCAAAAAAGCAAAGTAGAATTCTCTTATGTCAAACAGCCAGGAAATAATGATGAAGCCCATGTGAAACGTGCTACTCTTTGTGATCTCGCGAGACACA
+
ffffffffffffffffffffffffffffffffffffffffffffffffffffffffffffffffffffffffffffffffffffffffffffffffffffffffffffffffffffffffffffffffffffffffffffffffffffff
@cB01~tB01_GU182339.1_113118_113372_0_1_0_0_1:0:0_0:0:0_334/1
GTGGAGATAGGAACCTGGAGGGGAGATAGGAACCTGGAGGGGAGATATGGGCCTGGAGGTGGAGATATGGGCCTGGAGTGGAGTCATGGGCCTGGAGGTGGAGTTACGGGCCTGCCGTAGAGATATGGGCCTGAAGTGGAGACATGGGCC
+
ffffffffffffffffffffffffffffffffffffffffffffffffffffffffffffffffffffffffffffffffffffffffffffffffffffffffffffffffffffffffffffffffffffffffffffffffffffff
@cB01~tB01_GU182339.1_4509_4311_1_0_0_0_0:0:0_1:0:0_335/1
TTGTCCCGCAAGTGTCTTTCTTGGCCTCCAGGAAGTGAGTTCCATCATGTCAGACCCTATGTTTGTTCCTGCTGGGTTCACTGAGGCTCCTCCCTTTCCACCTGTGGCTCCCCATGGGTTCCCAGTCCCCAGCCAGTGTTGTGAATCGAG
+
ffffffffffffffffffffffffffffffffffffffffffffffffffffffffffffffffffffffffffffffffffffffffffffffffffffffffffffffffffffffffffffffffffffffffffffffffffffff
@cB01~tB01_GU182339.1_113271_113446_0_1_0_0_0:0:0_0:0:0_336/1
AGTGGAGATATGGGCCAGGAGTGGAGATATGGGCCTAGAGGTCGATATCTGGGCCTGGAGTGGAGATATGGGCCAGGAGTGGAGATATGGGCCTAGAGGTCGATATCTGGGCCTGGAGAGGAGATATGTGCCTAGGATGGAGATACGGGC
+
ffffffffffffffffffffffffffffffffffffffffffffffffffffffffffffffffffffffffffffffffffffffffffffffffffffffffffffffffffffffffffffffffffffffffffffffffffffff
@cB01~tB01_GU182339.1_151328_151519_0_1_0_0_0:0:0_0:0:0_337/1
GACATTTAATGGATTCAGGTCTTAAGTCATTAATCCATTTTCATCTGATTTTTGTGTATGGTGAGAGGTAGAGGTGCAGTTTCATCCCTCTGCATGTAGATATCCAGTTTTCCCTGCACCATTTATTGAAATGACTGTCCTTTCCAGATT
+
ffffffffffffffffffffffffffffffffffffffffffffffffffffffffffffffffffffffffffffffffffffffffffffffffffffffffffffffffffffffffffffffffffffffffffffffffffffff
@cB01~tB01_GU182339.1_229525_229738_0_1_0_0_0:0:0_0:0:0_338/1
GGGCCACCAAAGGGCTCAGCGAAGTCTCTTTACCTTTAATTTCCTGCAGGTGAGACCTCCTACAAGCTAGAAGAATAATTGCCAATCTGACATCCTTCTCAGGAAAAATGCAGTGTTTTTTCTGCCTGCATTCCTAACTGGAGGATAAAT
+
ffffffffffffffffffffffffffffffffffffffffffffffffffffffffffffffffffffffffffffffffffffffffffffffffffffffffffffffffffffffffffffffffffffffffffffffffffffff
@cB01~tB01_GU182339.1_107181_107097_1_0_0_0_0:0:0_0:0:0_339/1
GTAATTCATTCCTGGGCAAGTGGAACTTCTCTAAAACACCTCGCCCTCATCAAATGTTCCCTACCCTTCCCTCTCTCAAGCCCCCAGGAATTTATCCTCCAGTTAGGAATGCAGGCAGAACAAACATTGCATTTTTCCTGAGAAGGATGT
+
ffffffffffffffffffffffffffffffffffffffffffffffffffffffffffffffffffffffffffffffffffffffffffffffffffffffffffffffffffffffffffffffffffffffffffffffffffffff
@cB01~tB01_GU182339.1_214338_214148_1_0_0_0_1:0:0_1:0:0_33a/1
GAGAATCACTTGAATCCAGGAGAAGCAGCTTGCAGTGAGCCAAGATCGTGACACTGCACTGTAGCCTGGAAGACAGAGGGCAACTCTGTCTCAATAAACAAAAGAACAAACAAAAAATAGATTTCATGCACAGATGCTTCCCAATGGATC
+
ffffffffffffffffffffffffffffffffffffffffffffffffffffffffffffffffffffffffffffffffffffffffffffffffffffffffffffffffffffffffffffffffffffffffffffffffffffff
@cB01~tB01_GU182339.1_132863_132728_1_0_0_0_0:0:0_0:0:0_33b/1
GGCAGTTTCCTCAGGGAGGTTCTTCCTTGTCACAACTCCCCTCCCACCTGAGCTGAGAACTCACTCCCCTGCTCTATGGCCTAATGCTCTCTCTCTCTGTCTCACCCTCCACACCATCTCTCTTTATGTCTATTTCCTCTTTCCACCTTC
+
ffffffffffffffffffffffffffffffffffffffffffffffffffffffffffffffffffffffffffffffffffffffffffffffffffffffffffffffffffffffffffffffffffffffffffffffffffffff
@cB01~tB01_GU182339.1_215382_215608_0_1_0_0_0:0:0_0:0:0_33c/1
GGTGGCTCACGCTTGTAACCCAGCACTGCAGGAGGCCAAGGCGGGTGGATTCCATGAAGTCAGGAGTTCCAGACCAGCCTGGCCAACATGGTGAAACCCTATCTGTACTAAAAATACAAAAATTAGCCGAGCATGGTGGTGCATCCCTGT
+
ffffffffffffffffffffffffffffffffffffffffffffffffffffffffffffffffffffffffffffffffffffffffffffffffffffffffffffffffffffffffffffffffffffffffffffffffffffff
@cB01~tB01_GU182339.1_197055_197256_0_1_0_0_0:0:0_0:0:0_33d/1
TGCCAAGGAATGAGCTCCTATAGGTCATGAAGCAACCCTGGCTGACTCAGCAGAGAAAGAGCCTTGCTGTAACAGAGAACAGAGCTCATGCACGCACACTTCGACTCACTGACTCATTCAGCCACGGCCCCATGCTCAGGCTGTGCAGTG
+
ffffffffffffffffffffffffffffffffffffffffffffffffffffffffffffffffffffffffffffffffffffffffffffffffffffffffffffffffffffffffffffffffffffffffffffffffffffff
@cB01~tB01_GU182339.1_162831_162679_1_0_0_0_0:0:0_1:0:0_33e/1
CCGTGTCTTTTCTGTGCCCATATCCCCTGGTGCAGGTGCCTCCATCTGTCTTCCTCCCTCTTCTCTGTCCCTCTGTCTCCAGTAGCCCCTGACTCCCTTGCCACTGTGAAGACAGCCTCATCTCTTGGGCTGTTGTATCTGTTTCCCACT
+
ffffffffffffffffffffffffffffffffffffffffffffffffffffffffffffffffffffffffffffffffffffffffffffffffffffffffffffffffffffffffffffffffffffffffffffffffffffff
@cB01~tB01_GU182339.1_168324_168461_0_1_0_0_0:0:0_0:0:0_33f/1
ACTCCCAGGGTCCAACATTAGATAACAGAGTGTTGGCCATGAACCAACCTCAAAGATTTCCATTGAGTAGAGGACAAGCACCCTCATTTCCTCACATCTCTCCTGTCCCATGTTCTAGGAAACCCTTCAAGTAGTTGGCCTTCACCCACA
+
ffffffffffffffffffffffffffffffffffffffffffffffffffffffffffffffffffffffffffffffffffffffffffffffffffffffffffffffffffffffffffffffffffffffffffffffffffffff
@cB01~tB01_GU182339.1_221650_221723_0_1_0_0_0:0:0_0:0:0_340/1
TTCCCTTTCCTGAGTCAAGCTCTGTGAAGACTGGGGTGAGACTGGGGTGCTCCAAGCTGGGGTGTGCAGGGAGGAAGTGGTGTCAGCAGCAGAGAAAGAGAGGGAAGCAGTGCTAGGAACAGCAGGTCCTCTGAGGACAAAGGTATAACT
+
ffffffffffffffffffffffffffffffffffffffffffffffffffffffffffffffffffffffffffffffffffffffffffffffffffffffffffffffffffffffffffffffffffffffffffffffffffffff
@cB01~tB01_GU182339.1_47508_47374_1_0_0_0_0:0:0_0:0:0_341/1
CAGTTATGCACCTGGGCCTCCCTTATTTTCATGTCAGTCACTATTAATCATGTAGGGATTCCTGGCTACCCCGAGGTGAATCCAATGGCTGTGAGTGTCAAACACACACTCCTTGTTGCTCCTTAGTTTCCTGTGTACCCAGTGTGCTCT
+
ffffffffffffffffffffffffffffffffffffffffffffffffffffffffffffffffffffffffffffffffffffffffffffffffffffffffffffffffffffffffffffffffffffffffffffffffffffff
@cB01~tB01_GU182339.1_238638_238410_1_0_0_0_0:0:0_0:0:0_342/1
TATTTTGAGTCTACTTGTATAATAAAATAATATTTTGGATCTATTAGGTTAATATTTTGGGTCTGTTGGGTTAATAATATTTTGGGTCCATTGGGTTAACTTAAATTAATTTTATCTGTTTCTTGTTAGCTTTTTAATTTGGATACTAGC
+
ffffffffffffffffffffffffffffffffffffffffffffffffffffffffffffffffffffffffffffffffffffffffffffffffffffffffffffffffffffffffffffffffffffffffffffffffffffff
@cB01~tB01_GU182339.1_146230_146032_1_0_0_0_1:0:0_0:0:0_343/1
CGATTGAATTCTGCACTCACATGAGGAACTTTTGATGTATTTTTTTTTGTTTCTACCTGAGATTCAAACTCTCCTTGATATGTAATATGCAAAATACCTAAAAGGTTTTATTAACACTATAGAGCAATCGTATTAAATAAATCATCATAA
+
ffffffffffffffffffffffffffffffffffffffffffffffffffffffffffffffffffffffffffffffffffffffffffffffffffffffffffffffffffffffffffffffffffffffffffffffffffffff
@cB01~tB01_GU182339.1_233240_232951_1_0_0_0_1:0:0_0:0:0_344/1
GAAATCATCATTCTCAGTAGACTATCACAAGAACAAAAATCCAAACACTGCATGTTCTCACTTATAGGTGGGAATTGAACAATGAGAACACATGGACACAGGAAGGGGAACATCACACTCTGGGGACTGTTGTTGGGTGGGGGGAGGGGG
+
ffffffffffffffffffffffffffffffffffffffffffffffffffffffffffffffffffffffffffffffffffffffffffffffffffffffffffffffffffffffffffffffffffffffffffffffffffffff
@cB01~tB01_GU182339.1_109741_109591_1_0_0_0_0:0:0_0:0:0_345/1
CAAGGACCCATCCCATGAATAGCTCTGAGTTCCCATCCCATTGATTCTGTCTCCCACTTTCTGCCTGTCATGGAACCTTCTCCTGGATGTGAGTGGCTGCAGGGGACGTGAGGATACAGTTCAGAATCAGGCAACGGTCTGTGAGCTGAA
+
ffffffffffffffffffffffffffffffffffffffffffffffffffffffffffffffffffffffffffffffffffffffffffffffffffffffffffffffffffffffffffffffffffffffffffffffffffffff
@cB01~tB01_GU182339.1_162648_162529_1_0_0_0_1:0:0_0:0:0_346/1
GAGGACAGGCTGCATGTCCAGGCTCTTAGCAGCCTGAATCAATCTCTTTTGAACAAATTGGAGTCTCTGGCAGGTGGTATCAACTCATCAGTAAGACAGACATCAGTGACCACACACCGTGTTCCTGATGGGGATTGGGAGCCTCTCCTG
+
ffffffffffffffffffffffffffffffffffffffffffffffffffffffffffffffffffffffffffffffffffffffffffffffffffffffffffffffffffffffffffffffffffffffffffffffffffffff
@rand_0_0_0_0_1_1_0:0:0_0:0:0_347/1
CCGCATTGCCATCCCGGGCCTTACTTGATTGAAAACCGGCCAGGCGGCATTATTTGTCTGGCGGTAGGCATGGGGTCCTCGATGAGTCCAAAAGTAATGTAGAACATAACGCTTCGTTCTCAGGAGAAGGTGCCTTAAGACAATCACTTG
+
ffffffffffffffffffffffffffffffffffffffffffffffffffffffffffffffffffffffffffffffffffffffffffffffffffffffffffffffffffffffffffffffffffffffffffffffffffffff
@cB01~tB01_GU182339.1_8544_8700_0_1_0_0_0:0:0_0:0:0_348/1
CCGGCAGCCCCAGGCTGGGCTCTCCCAGGCCAACTTCACCCTGGGCCCTGTGAGGGTCTCCCACGGGGGCCAGTACAGATGCTACGGTGCACACAACCTCTCCTCCGAGTGGTCGGCCCCCAGTGACCCCCTGAGCATCCTGATCGCAGG
+
ffffffffffffffffffffffffffffffffffffffffffffffffffffffffffffffffffffffffffffffffffffffffffffffffffffffffffffffffffffffffffffffffffffffffffffffffffffff
@cB01~tB01_GU182339.1_178268_178416_0_1_0_0_0:0:0_0:0:0_349/1
GAGATGGGGAGACGACCTGGACTCTCCCACTGGGCTCAGTGTAATCACAAGGGTCCACATGAGAGGAGGAGGAAGAGGAGAGTGGGGATTAGAGCAGCGTAGTGGGAGGGAGAGTCCACCAGCCACTGCGGGCTTTGAAAGTGGAGGAAG
+
ffffffffffffffffffffffffffffffffffffffffffffffffffffffffffffffffffffffffffffffffffffffffffffffffffffffffffffffffffffffffffffffffffffffffffffffffffffff
@cB01~tB01_GU182339.1_119238_119428_0_1_0_0_0:0:0_0:0:0_34a/1
TACATATATATATATACATTTTTTTTACCCTCCACCCTTTTCTTCCTGTCCTCCAGTAGCCACCATTCTACTCTCTACCTTCATGAGATCCACCTTTTAGCTCCTGTATATGGGTGAGAAATGGGAATCTTTGTAATGACCTCCAGTTCC
+
ffffffffffffffffffffffffffffffffffffffffffffffffffffffffffffffffffffffffffffffffffffffffffffffffffffffffffffffffffffffffffffffffffffffffffffffffffffff
@cB01~tB01_GU182339.1_64912_64748_1_0_0_0_0:0:0_0:0:0_34b/1
GTGAATTAGTAGGAAAGGGGAGCAGGAGCTAGTGCTGTCGCTGATCTCTGATTCCAAGATCTGGACTCACTCCAAGGAGTGTTAATGTTTACCTCCCCATGGTCTACCTGAATCTCCACAGGTGATTGGAAGTAGGGGTGAGGTGGGGGA
+
ffffffffffffffffffffffffffffffffffffffffffffffffffffffffffffffffffffffffffffffffffffffffffffffffffffffffffffffffffffffffffffffffffffffffffffffffffffff
@cB01~tB01_GU182339.1_8087_7957_1_0_0_0_0:0:0_0:0:0_34c/1
TGAGAGTAAGTTCTCAAAAATAAATAGGGCAAGGAGGAAGACATCCATACCTAAGACCAGGATCTCCATGGTATCACTGGGTTCCGACCACACCCAGGGGAAGTTCGTGTAATGCCCATAGCATCTGAACATCCACCGGTGACTGGCAGC
+
ffffffffffffffffffffffffffffffffffffffffffffffffffffffffffffffffffffffffffffffffffffffffffffffffffffffffffffffffffffffffffffffffffffffffffffffffffffff
@cB01~tB01_GU182339.1_48494_48378_1_0_0_0_0:0:0_1:0:0_34d/1
GGAAAGGGGAGCAGGAGCTACTGCTGACGCTAATCTCTGATTCCAAGATCTGGACTCACTCCAAGGAGTATTAGAATTTACCTCCCCATGGCCTATCTGAATCTCCACAGATGATTGGAAGTAGGGGTGAGGTGGGGGATTTGGGTGAGA
+
ffffffffffffffffffffffffffffffffffffffffffffffffffffffffffffffffffffffffffffffffffffffffffffffffffffffffffffffffffffffffffffffffffffffffffffffffffffff
@cB01~tB01_GU182339.1_36555_36705_0_1_0_0_0:0:0_1:0:0_34e/1
ACCCAAGCTGGAGTTCAGTGGCTTGAGCTCAGCTCACTGCAACCTCCGCCTCCCAGGTTCAAGCTATTCTGATGCCTCTGGTTTAGTACTAGAAACTCAAGCAGGAAAATTAGAATGGCTTCTTGTCACAATTACTCTGATAATGTTAAT
+
ffffffffffffffffffffffffffffffffffffffffffffffffffffffffffffffffffffffffffffffffffffffffffffffffffffffffffffffffffffffffffffffffffffffffffffffffffffff
@cB01~tB01_GU182339.1_49866_49762_1_0_0_0_0:0:0_0:0:0_34f/1
TGAGGTCCCAATCAGAACATGCAGGTGTCTGGGGTTACCTGGAAGAAGAGGAGACACCAATAAGAAGCTAATCATAGCAGTTCCTCTTTATGAATTGTCTCGCATTTCTTGATTGGCAGGTAACCACATACAACGTCTCTTTAGGACAAG
+
ffffffffffffffffffffffffffffffffffffffffffffffffffffffffffffffffffffffffffffffffffffffffffffffffffffffffffffffffffffffffffffffffffffffffffffffffffffff
@cB01~tB01_GU182339.1_119869_119666_1_0_0_0_0:0:0_1:0:0_350/1
TGGTACCCTGTTGGGAGGAGTGTAAATTAGTACAGCCATTACGGAGAAAAGTATGGAAGTCCTTTAAAGAACTAAAAAGAGGTTGGGTGCGGTGGATCATGCCTGTAATCCCGGCACTTTGGGAGACTGAGGCGGGCACCTCAGTTGAGG
+
ffffffffffffffffffffffffffffffffffffffffffffffffffffffffffffffffffffffffffffffffffffffffffffffffffffffffffffffffffffffffffffffffffffffffffffffffffffff
@cB01~tB01_GU182339.1_24477_24535_0_1_0_0_0:0:0_0:0:0_351/1
GGAGCCTTAGAAACGTGGAAATGGGAGAATCTTCTGAGCACAGGGAGGGAGGGGCGGCTCCACATCCTCCTCTCTAAGGTAGTGCCTCCTTCTCCCCCAGGTGGTCAGGACAAGCCCTTCCTCTCTGCCTGGCCCGGCACTGTGGTGTCT
+
ffffffffffffffffffffffffffffffffffffffffffffffffffffffffffffffffffffffffffffffffffffffffffffffffffffffffffffffffffffffffffffffffffffffffffffffffffffff
@cB01~tB01_GU182339.1_189722_189868_0_1_0_0_0:0:0_0:0:0_352/1
ACTCTAATCTTGGGTTTAACAACTTCAGTCTGTACAAGGATGATGGGGTGCCTGTCCCTGAACACTACAACAGAATATTCTGGAAAAGCCTTTTCATGGGCCCTGTGACCCCGTCACACACAGGGACCTATAGATGCCGGGGTTCACACC
+
ffffffffffffffffffffffffffffffffffffffffffffffffffffffffffffffffffffffffffffffffffffffffffffffffffffffffffffffffffffffffffffffffffffffffffffffffffffff
@cB01~tB01_GU182339.1_131697_131832_0_1_0_0_1:0:0_0:0:0_353/1
AGACACAGGGGCCATACAGGGAGTTAGAAAAGACAGAAAGAGTTAAAGGAGACACAGACAGACATGTGCCAGAGAGAGGTGTCCTTCCATGCTGACTTTGCTCAGGGACCTGGCACAGGTTAGAAGTTTCATTTCTGTTTTACTTCCACA
+
ffffffffffffffffffffffffffffffffffffffffffffffffffffffffffffffffffffffffffffffffffffffffffffffffffffffffffffffffffffffffffffffffffffffffffffffffffffff
@cB01~tB01_GU182339.1_149859_150009_0_1_0_0_0:0:0_0:0:0_354/1
CAAAAAAAATAAAATTAGCCAGGCATGGTGCCAGGCGCCTATAATCCCAGCAACTTGGGAGGCTGAGGCGGGAGAGTGGCTTAAACCCAGGAGGAGGAGGTTGCAGTGAGCTGAGATCATGCCACTGCACTGCAGCCTGGTGACACAGAG
+
ffffffffffffffffffffffffffffffffffffffffffffffffffffffffffffffffffffffffffffffffffffffffffffffffffffffffffffffffffffffffffffffffffffffffffffffffffffff
@cB01~tB01_GU182339.1_136400_136549_0_1_0_0_0:0:0_0:0:0_355/1
CTTCTGACCTGTTTTCTCGTTCTTTCTTTTTGGAACTCAAGTTAGGAGCATTCTAAAACTGTTGTCAATTTTTACCCTGTCACAAAACTGCTCTTTCTTGTTTCAGTTATTTGCTTTTTCTGTGCATTAATATTGATGGTTTCCTCTGTC
+
ffffffffffffffffffffffffffffffffffffffffffffffffffffffffffffffffffffffffffffffffffffffffffffffffffffffffffffffffffffffffffffffffffffffffffffffffffffff
@cB01~tB01_GU182339.1_174103_173908_1_0_0_0_0:0:0_1:0:0_356/1
ACAGATGGGATTATATGGACATGGTACTGATAACACCGGAAGCCTTAGGCAAGAAAAGAGTCCCATTACCGAAACCATGGGGGCAGACATGTTTATTTGAAGGATGGAAAACTACATTGAAGTTATTTTAAAAAGTATATAAGTTTTACT
+
ffffffffffffffffffffffffffffffffffffffffffffffffffffffffffffffffffffffffffffffffffffffffffffffffffffffffffffffffffffffffffffffffffffffffffffffffffffff
@cB01~tB01_GU182339.1_162447_162286_1_0_0_0_0:0:0_1:0:0_357/1
GCTGGTTCCAGGAGCATCAACCCCTTCCTATGTGGATGGAGCCTGGTGGTAACATCAGCATCCTGCCCTTGCTGATCTCAGGGTAGCCAACCTTCTCCTTGTTTGGTTTCTTTAATTAATTGATTAATTAATTTATTTTTGAGACAGTCA
+
ffffffffffffffffffffffffffffffffffffffffffffffffffffffffffffffffffffffffffffffffffffffffffffffffffffffffffffffffffffffffffffffffffffffffffffffffffffff
@rand_0_0_0_0_1_1_0:0:0_0:0:0_358/1
GGCGTTCATGTGACGTTGGACTGGTGGAATACTCTGCCACTGATCTGCGCTAAACATAAGTATGTGGGCGGGGGATCTCCCCCGCCGTTTACGAAAAGTGACTTGGTTCAATCTCCGACTCCTCCTCCTCATCACGGATTTACGGCACGG
+
ffffffffffffffffffffffffffffffffffffffffffffffffffffffffffffffffffffffffffffffffffffffffffffffffffffffffffffffffffffffffffffffffffffffffffffffffffffff
@cB01~tB01_GU182339.1_108878_108696_1_0_0_0_0:0:0_0:0:0_359/1
TCTGTGGTCTCTGCACAGACAGACCCTCCTTCCCTTCTGCCAGAGTGGGAGCAGCCTGAGGCCATCACGAGAAATAGATGCTGGTGCCATGCTTCCAGTACAGCCTGCAGAACGGTGAGACAAACCAATCTCTTTTCTTTAGAAGTTGCC
+
ffffffffffffffffffffffffffffffffffffffffffffffffffffffffffffffffffffffffffffffffffffffffffffffffffffffffffffffffffffffffffffffffffffffffffffffffffffff
@cB01~tB01_GU182339.1_49131_49324_0_1_0_0_0:0:0_0:0:0_35a/1
AAGGCTCAGAAAAGCTGCTCGGGACATATGGAGTCACCCCATTTGCAGTGTAGCTGGGGGAAGCCAGAAAGCAGCCCAGCCTGGGTTTTGTACCCTGGAGCCACAGGAAGCACTCAGCTAAAGCACTGCATGACGCCTTCCTCCAGGAAG
+
ffffffffffffffffffffffffffffffffffffffffffffffffffffffffffffffffffffffffffffffffffffffffffffffffffffffffffffffffffffffffffffffffffffffffffffffffffffff
@cB01~tB01_GU182339.1_134769_134560_1_0_0_0_0:0:0_0:0:0_35b/1
TTCTCACATTAGGGTCATCCCCAATGTCCTAAGTCCATGAAAGTTCCTTTCAACACACTCCCCAGGGCTCACTCCCTCTTGTCTCTAAGATCGGAGTTTAAATGTGATCTCTCTGATGAGGTCTCAGTGAGACGTTCCCTCCTGTACACT
+
ffffffffffffffffffffffffffffffffffffffffffffffffffffffffffffffffffffffffffffffffffffffffffffffffffffffffffffffffffffffffffffffffffffffffffffffffffffff
@cB01~tB01_GU182339.1_179559_179774_0_1_0_0_0:0:0_0:0:0_35c/1
AAAAACATTTATTGAGGTTAAATGTAACTATATAATTTGCCACCTTTACCATTTTTAAAAGTAAAATCTAGTGGTCATAAATTCCTTTATATGCAGGGTGCAGTGGCTCACAGTTATAATCTCGGTGCTTTGAGAGGCCAAGGAAGGTGG
+
ffffffffffffffffffffffffffffffffffffffffffffffffffffffffffffffffffffffffffffffffffffffffffffffffffffffffffffffffffffffffffffffffffffffffffffffffffffff
@cB01~tB01_GU182339.1_107771_107643_1_0_0_0_0:0:0_0:0:0_35d/1
TTTCACATTTTCTATATGGTCTCATGCTCACAGAAAGCCAAATACGGAAGAGGTTTTAGGCTCATTGCCTAATGGATAAGACAAAGGATCAAAGAAGTAATTATAGAGAAATACAAAAATGATGATTGGAATTCAGGTGCCTTTGTCATT
+
ffffffffffffffffffffffffffffffffffffffffffffffffffffffffffffffffffffffffffffffffffffffffffffffffffffffffffffffffffffffffffffffffffffffffffffffffffffff
@cB01~tB01_GU182339.1_49233_49444_0_1_0_0_0:0:0_0:0:0_35e/1
ACAGGAAGCACTCAGCTAAAGCACTGCATGACGCCTTCCTCCAGGAAGAACAGGAAGACAGCCCAGGCTGTTCTGAGACATTCCTCCTGATCTCAGGTCGTTGCTGTCTTAGTTTTTTTTTTTGTTGCTCTGAAGGAACACTTGAGCCTC
+
ffffffffffffffffffffffffffffffffffffffffffffffffffffffffffffffffffffffffffffffffffffffffffffffffffffffffffffffffffffffffffffffffffffffffffffffffffffff
@cB01~tB01_GU182339.1_110614_110456_1_0_0_0_0:0:0_0:0:0_35f/1
CAGCATGAGGGAAGGTGGAACAGGACGTGTCTAAGTGCCGTGTTAAGAGGGAGCCTCTTGTATGTTTGGAACTGTGAGTTCCTCAGTGTGATTGCAGCCTCAAGTAGACTAGGAAGTAAGCCAGTAAGGTTGGAGAGGTGGGCAGGGGTC
+
ffffffffffffffffffffffffffffffffffffffffffffffffffffffffffffffffffffffffffffffffffffffffffffffffffffffffffffffffffffffffffffffffffffffffffffffffffffff
@cB01~tB01_GU182339.1_141685_141546_1_0_0_0_0:0:0_0:0:0_360/1
TAGCCTGTGCCGTTGTTGTCACATCTAAAGAATCACTGCCAAATCCGATGTTGTGAAGTTTTCCTTTGTGTTTTCTTCTAAGACTTTAATTAAATTTTATTTGTCAATATTTAGGACTGACAAAAGCTTTTTAACATTCCTGGCACCATC
+
ffffffffffffffffffffffffffffffffffffffffffffffffffffffffffffffffffffffffffffffffffffffffffffffffffffffffffffffffffffffffffffffffffffffffffffffffffffff
@cB01~tB01_GU182339.1_199041_198892_1_0_0_0_0:0:0_0:0:0_361/1
GAGACGGAGTCTCCTTGTGTCACCCAGGCTGGAGTGCAGTGATGCAATCTCCACTCACTGCAAACTCCACCTCCTGGGTTGAAGTCATTCTCCTGCTTCATCCTCCAGAGTAGGAGCTGGCATTACAGGGATGCACCACCATGTTCGGCT
+
ffffffffffffffffffffffffffffffffffffffffffffffffffffffffffffffffffffffffffffffffffffffffffffffffffffffffffffffffffffffffffffffffffffffffffffffffffffff
@cB01~tB01_GU182339.1_6283_6529_0_1_0_0_0:0:0_0:0:0_362/1
ACCTTGTGATCTTCCTGCCTCGGCCTCCCAAAGTGCTGGGATTACAGGTGTAAGCCACTGCACCCAGCCAGCTTTCTCATTCTTATCCCTTAGTTCTCTGCCAGGGAATAAGATAGAAACCATTCCCTCAACCACATTCTAGTCATGGTC
+
ffffffffffffffffffffffffffffffffffffffffffffffffffffffffffffffffffffffffffffffffffffffffffffffffffffffffffffffffffffffffffffffffffffffffffffffffffffff
@cB01~tB01_GU182339.1_210307_210098_1_0_0_0_0:0:0_0:0:0_363/1
TGGAGGTTGCAGTGAGCTGAGATTGTGCCACTGCACTCCAGCATAGGGGACACAGCTAGACTCCACCTCAAAAAAAAATGTTAAAAGTGGTAAGCTATATAGGTATATTTATCCTCAATAAATATTTCTTCAAAGAAAAGTAAAGGGTGT
+
ffffffffffffffffffffffffffffffffffffffffffffffffffffffffffffffffffffffffffffffffffffffffffffffffffffffffffffffffffffffffffffffffffffffffffffffffffffff
@cB01~tB01_GU182339.1_216292_216151_1_0_0_0_0:0:0_0:0:0_364/1
AGTGATAGGAATTGGCATAGGCCCAGGTGCAGTCCAGGATTTGTTTAGAGTCTTCTCTGGGAAGACTGCACTGGGATTGATACACAGCGAATGTGCTTTAGGATTTCTACATCCACAGCATTCTTGAGTCAAACAAATTGCATTCACCAA
+
ffffffffffffffffffffffffffffffffffffffffffffffffffffffffffffffffffffffffffffffffffffffffffffffffffffffffffffffffffffffffffffffffffffffffffffffffffffff
@cB01~tB01_GU182339.1_225202_225280_0_1_0_0_0:0:0_0:0:0_365/1
AGATGATAAATAGGTAGATGATAGATAATGGATAGGTTATAGATACATAGATGATGATTGATAGATGATACATAGAGATGATGATGATGATGATGATGAAGATAGATAGATAGAAGACACATATATAAATATATAGATACATAGATGATA
+
ffffffffffffffffffffffffffffffffffffffffffffffffffffffffffffffffffffffffffffffffffffffffffffffffffffffffffffffffffffffffffffffffffffffffffffffffffffff
@cB01~tB01_GU182339.1_86866_86740_1_0_0_0_0:0:0_0:0:0_366/1
CCTGCAGAGAACCTACGTTCATGGGCCTCCCCCTCCGTGGATAGATGGTACATGTCATAGGAGCTCCAGGAGCTGCAGGACAAGGTCACGCTCTCTCCTGCCAGAACCGTGGGGCCCGGCTGGGCTGAGAGAGAAGGTTTCTCATATAGA
+
ffffffffffffffffffffffffffffffffffffffffffffffffffffffffffffffffffffffffffffffffffffffffffffffffffffffffffffffffffffffffffffffffffffffffffffffffffffff
@cB01~tB01_GU182339.1_160685_160828_0_1_0_0_0:0:0_0:0:0_367/1
GGGACCCTCGGATGCTCGGCCCACATTTCTGACCTTGCCCTCCCCGGCCTTTCTTTCCCTTTCCTGAGTCAAGCTCTGTGAAGACTGGGGTGAGACTAGGGTGCTCCAAGATGGGTGTGCAGGGAGGAAGTGGTGTCAGCAGCAGAGAAA
+
ffffffffffffffffffffffffffffffffffffffffffffffffffffffffffffffffffffffffffffffffffffffffffffffffffffffffffffffffffffffffffffffffffffffffffffffffffffff
@cB01~tB01_GU182339.1_91814_91936_0_1_0_0_0:0:0_0:0:0_368/1
AGCTTCTCTGAAACTCCCAACCTCAAGTGATCCGACCGTCTCAGCATCCTAAAGTACTGGGATAACTGGCGTGAGCCACTGTGCCCAGCCAGAATTTAAAATAAATAATACATAATGCTGAGTGTATGATTTTGGGTGACAGAGAAGATC
+
ffffffffffffffffffffffffffffffffffffffffffffffffffffffffffffffffffffffffffffffffffffffffffffffffffffffffffffffffffffffffffffffffffffffffffffffffffffff
@cB01~tB01_GU182339.1_10132_10309_0_1_0_0_0:0:0_0:0:0_369/1
TAATTACATTAACCACAAGAAAATGGAGGACAAACTTGTTTGTTTCTAAATTATATAATACTCTTCTCACTTCAAATATATATGTATGTGTTTATATATACTCACACACTATTATATATCTTATAATATATATTATGTATTATATATTTA
+
ffffffffffffffffffffffffffffffffffffffffffffffffffffffffffffffffffffffffffffffffffffffffffffffffffffffffffffffffffffffffffffffffffffffffffffffffffffff
@cB01~tB01_GU182339.1_94859_95038_0_1_0_0_0:0:0_0:0:0_36a/1
CTTTCTAGAGAGAGCACCAGACTCCCTGCCCCTGCCTTCAGCTCACAGACCATTGCCTGATTCTGAACTGTACCCTCACGTCCCCTGCAGCCACTCACATCCAGGAGAAGGTTCCATGACAGGCAGAAAGTGGGAGATAGAATCAATGGG
+
ffffffffffffffffffffffffffffffffffffffffffffffffffffffffffffffffffffffffffffffffffffffffffffffffffffffffffffffffffffffffffffffffffffffffffffffffffffff
@cB01~tB01_GU182339.1_73636_73572_1_0_0_0_0:0:0_0:0:0_36b/1
TGGAACTGGAGGTCATTGCAAAGATTCCCATTTCTCACCCATATACAGGAGCTAAAAGGTGGATCTCATGAAGGTAGAGAGTAGAATGGTGGCTACCAGAGGGCAGGAAGTAAAGGGTGGAGTGTAACAACAACAATAAAAAAGAATATA
+
ffffffffffffffffffffffffffffffffffffffffffffffffffffffffffffffffffffffffffffffffffffffffffffffffffffffffffffffffffffffffffffffffffffffffffffffffffffff
@cB01~tB01_GU182339.1_167933_167816_1_0_0_0_0:0:0_0:0:0_36c/1
ATCTTGCTCTGTCATGCAGGCTGGAGTGCAGAGGTGCAATCTCAGCTCAATGCAACCTCCACTTCCTGGATTCAAGCAATTCTCTTGCCTCAAACACCCGAGTAGTGGTATTACAGGCACTGGTCACCATGCTCAGCTAATTTTTGTATT
+
ffffffffffffffffffffffffffffffffffffffffffffffffffffffffffffffffffffffffffffffffffffffffffffffffffffffffffffffffffffffffffffffffffffffffffffffffffffff
@cB01~tB01_GU182339.1_131670_131560_1_0_0_0_0:0:0_0:0:0_36d/1
CTAACCTGTGCCAGGTCTCTGAGCAAAGTCAGCATGGAAGGACACCTCTCTCTGGCACATGTCTGTCTGTGTCTCCTTTAACTCTTTCTGTCTTTTCTAACTCCCTGTATGGCCCCTGTGTCTGTCCTCTGTTATGACACCTGGTCTGTA
+
ffffffffffffffffffffffffffffffffffffffffffffffffffffffffffffffffffffffffffffffffffffffffffffffffffffffffffffffffffffffffffffffffffffffffffffffffffffff
@cB01~tB01_GU182339.1_22718_22888_0_1_0_0_0:0:0_0:0:0_36e/1
AGAAGAGTTTGAATCTCAGATAAAAACAACAAAAATACATCAAAAGTCTTTAATGTAAGCCAAGCATTCAGTCATCTCCTGTATGAGAGATTGGATCTGAGACGTGTTTTGAGTTGGTTATAGTGAAGGATGCAAGGTGTCAATTCTAGT
+
ffffffffffffffffffffffffffffffffffffffffffffffffffffffffffffffffffffffffffffffffffffffffffffffffffffffffffffffffffffffffffffffffffffffffffffffffffffff
@cB01~tB01_GU182339.1_136112_135993_1_0_0_0_0:0:0_1:0:0_36f/1
AAAGCACAACCAACCCTTAAAATTAGCCAGAGGAAAAGGATCAGCTGGTAAGGATTTATAGGGAGCCAAGCATTGTCTTCCCCACAGAAAAAAGGAAAACATAAGCCAGTAGAATAGCATCTTTACCCAGCTAAGATACCGTCGCCAGCC
+
ffffffffffffffffffffffffffffffffffffffffffffffffffffffffffffffffffffffffffffffffffffffffffffffffffffffffffffffffffffffffffffffffffffffffffffffffffffff
@cB01~tB01_GU182339.1_88038_87929_1_0_0_0_0:0:0_1:0:0_370/1
GGGTGAATGGATAGAGAGAATGTAGTACATACGCACAGTGGAGACTACTCATCCATAGAAAGAATAACATCCTGTCATTTGCAGCCACATGGATGGAACTGGAGGTCATTACAAAGATTCCCATTTCTCACCCATATACAGGAGCTAAAA
+
ffffffffffffffffffffffffffffffffffffffffffffffffffffffffffffffffffffffffffffffffffffffffffffffffffffffffffffffffffffffffffffffffffffffffffffffffffffff
@cB01~tB01_GU182339.1_120037_119909_1_0_0_0_0:0:0_0:0:0_371/1
GAACCTGGGAGGTGGAGGTTGTGGTGAGCCGAGATCGCGCCACTGCACTCCAGCCTGGGTGAGAAGAGCAAAACTCCATCTCAAAATAAAATGAAATAAAATAAAATGGCTTTTAGCTGCAAGACAGGCAAAAGAAATGCTGGCAAGGTG
+
ffffffffffffffffffffffffffffffffffffffffffffffffffffffffffffffffffffffffffffffffffffffffffffffffffffffffffffffffffffffffffffffffffffffffffffffffffffff
@cB01~tB01_GU182339.1_216146_216309_0_1_0_0_0:0:0_1:0:0_372/1
GGTAGAACAGCAGCCTAACATGTGTCTCCCGAGATCACAAAGAGCAGCACATTTCACACGGGCTTCAACACTATTTTCTGGCTGTTTGACATAAGAGAATCTTGCTTCGCTATTTTTAATCGTGATTTCACCTTTGTTTCCTTTCCTTGG
+
ffffffffffffffffffffffffffffffffffffffffffffffffffffffffffffffffffffffffffffffffffffffffffffffffffffffffffffffffffffffffffffffffffffffffffffffffffffff
@cB01~tB01_GU182339.1_151932_152076_0_1_0_0_0:0:0_0:0:0_373/1
GGGAGGTAGAAGCCTTGGATTCAAGCGTTGGCTCAGCACCTGCCAGCTCTGTGATTGTGGGCCTGTCTTCCATTGTCTCTGAACCCCAGACACTCCAACAGCGAAAGGGATCTGGGCCCAGCACAGGGCTCAGTGAAATCTCTTAATCTC
+
ffffffffffffffffffffffffffffffffffffffffffffffffffffffffffffffffffffffffffffffffffffffffffffffffffffffffffffffffffffffffffffffffffffffffffffffffffffff
@cB01~tB01_GU182339.1_123188_123079_1_0_0_0_1:0:0_0:0:0_374/1
TGTGCAAAATCCTTCCGCCAATCTTTCAGGGGTTCAATCCGTGTTTTTCATTAATGTCACAAATATCTGAATAGTGAGACCTTCTTTGTCACCTGAAATCATACACTCGGCATTATCTATTATTGATTTTGAATTCTGGCTGGGCACAGT
+
ffffffffffffffffffffffffffffffffffffffffffffffffffffffffffffffffffffffffffffffffffffffffffffffffffffffffffffffffffffffffffffffffffffffffffffffffffffff
@cB01~tB01_GU182339.1_91519_91673_0_1_0_0_0:0:0_0:0:0_375/1
GAGGGCAGAAAATGAATGCACAAGTGGACCAATAAATGAATGATCCATTGGGAAGCATCTGTGTATGAAATCTATTTGTTTGTTTCTTCATTTGTTTATTGAGACAGAGTCGCCCTCTGTCTTCCAGGCTACAGTGCAGTGTCACCATCT
+
ffffffffffffffffffffffffffffffffffffffffffffffffffffffffffffffffffffffffffffffffffffffffffffffffffffffffffffffffffffffffffffffffffffffffffffffffffffff
@cB01~tB01_GU182339.1_170808_170974_0_1_0_0_0:0:0_0:0:0_376/1
CTGGCCAACATGGTGAAACCCTATCTCTACATGGTGAAACCCTATCTCTCCTAAAAATACAAAAATTAGCCGAGCATGGTGGTGCATCCCTGTGATCCCAGCTCCTGCTCTGGAGGATGAAGCAGGAGAATGACTTCAACCCAGGAGGTG
+
ffffffffffffffffffffffffffffffffffffffffffffffffffffffffffffffffffffffffffffffffffffffffffffffffffffffffffffffffffffffffffffffffffffffffffffffffffffff
@cB01~tB01_GU182339.1_327_465_0_1_0_0_0:0:0_0:0:0_377/1
ACTGGCATTTGAAGTCACGACCCAATGGTATGCTAATTCTGAAAAAGACATTTTTTGAAATGCTATGATTAGTGGCATTTACCAATTTCCTTGACGTAAATTCTTTTTTCATGGCCATAATCAAGATGCCAACGAGACATCCCTGAATGC
+
ffffffffffffffffffffffffffffffffffffffffffffffffffffffffffffffffffffffffffffffffffffffffffffffffffffffffffffffffffffffffffffffffffffffffffffffffffffff
@cB01~tB01_GU182339.1_112062_111981_1_0_0_0_0:0:0_0:0:0_378/1
CTCTCCCTCCCTCATTTTAAATTTTACAGAAATATCCAGTAACATAATGCTATAGAAAATCAAGTTTCCCCAGCACGTTGGGAAGCCGAGGTGGGCGGATCAACTGAGATAAGGAGTTTGAGAGCAGCCTGGCCAATATAGTGAAACCGT
+
ffffffffffffffffffffffffffffffffffffffffffffffffffffffffffffffffffffffffffffffffffffffffffffffffffffffffffffffffffffffffffffffffffffffffffffffffffffff
@cB01~tB01_GU182339.1_85052_85231_0_1_0_0_1:0:0_0:0:0_379/1
GCAGAAAACCTTCCCTCCTGGCCCACCCAGGTCGCCTGGTGAAATCAGAAGAGACAGTCATCCTGCAATGTTCGTCAGATGTCATGTTTGAGCACTTCCTTCTGCACAGAGAGGGGACGTTTAACGACACTTTGCGCCTCATTGGAGAGC
+
ffffffffffffffffffffffffffffffffffffffffffffffffffffffffffffffffffffffffffffffffffffffffffffffffffffffffffffffffffffffffffffffffffffffffffffffffffffff
@cB01~tB01_GU182339.1_199688_199628_1_0_0_0_0:0:0_0:0:0_37a/1
CTCCAAGAAAAGGAAACAAAAGTGAAATCAAGATAAAAAAAGCGAAGTAGAATTCTCTTATGTCAAATGGCCAGGAAATAGTGTTGAAGCCCATGTGAAACGTGCTACTCTTTGTGATCTCAGGAGACACATGTTAGGCTGCTGTTCTAC
+
ffffffffffffffffffffffffffffffffffffffffffffffffffffffffffffffffffffffffffffffffffffffffffffffffffffffffffffffffffffffffffffffffffffffffffffffffffffff
@cB01~tB01_GU182339.1_142779_142586_1_0_0_0_0:0:0_0:0:0_37b/1
GGATTATAGTCTTTCATCTTACATTTAAGTCATTAATCTATCTTGAGTTGACTTTGTATGTTTTGTGAGGCAAATGTCCACTTCCATTCTTCTGCATGTGGACATGCAGTCTCCCAATCCCATTTATTAAAGAGACTGTTCCTTCTCCAT
+
ffffffffffffffffffffffffffffffffffffffffffffffffffffffffffffffffffffffffffffffffffffffffffffffffffffffffffffffffffffffffffffffffffffffffffffffffffffff
@cB01~tB01_GU182339.1_91634_91739_0_1_0_0_0:0:0_0:0:0_37c/1
TCTGTCTTCCAGGCTACAGTGCAGTGTCACCATCTTGGCTCACTGCAACCTGCACCTTCTGGATCCAAGTGATTCTCCTGCGTCAGCCTCTCAAGTAGCTGGGATTACAGGCAACTGCCACCATGCCCGGCTAATTCTTTTTGTATATTT
+
ffffffffffffffffffffffffffffffffffffffffffffffffffffffffffffffffffffffffffffffffffffffffffffffffffffffffffffffffffffffffffffffffffffffffffffffffffffff
@cB01~tB01_GU182339.1_42563_42398_1_0_0_0_0:0:0_0:0:0_37d/1
CTGCCTGTGTGCCTGGAGCCCTGGCCGCGGGCCTTCATGCAGGCCGTGTAGGAGGGTTTGGAGGTGCCCTGTCTGCCATCCTGTGCCCTGATCCCTCCCTCACACCCAAGCTTCGTCTTCTCTCTGCATCTGTCCATGCTTCTCTCCATC
+
ffffffffffffffffffffffffffffffffffffffffffffffffffffffffffffffffffffffffffffffffffffffffffffffffffffffffffffffffffffffffffffffffffffffffffffffffffffff
@cB01~tB01_GU182339.1_105792_105637_1_0_0_0_1:0:0_0:0:0_37e/1
AAGCAACTTCTGCACTGCTAAAAATAAACCAACAAAGTGAAGAGACAACCCACAGATTGGGAGCAAATTTGTGCAAACTATGCATCTGAGATGGGATTAATAACTAGAAATATAAGAAGCTCAAACAACTCAATAAAACAAATGATTTAA
+
ffffffffffffffffffffffffffffffffffffffffffffffffffffffffffffffffffffffffffffffffffffffffffffffffffffffffffffffffffffffffffffffffffffffffffffffffffffff
@cB01~tB01_GU182339.1_112369_112565_0_1_0_0_0:0:0_0:0:0_37f/1
GAATTTAAATCATTTTAACTGGTTCTGCTGTAATACTAGAAATACAAGCATGAAAAATTCTAATGGTTTGTTAGTCACAATGACTCTGAAAACATTAATAATACCTATTAGATATTTTGCATATTACACAGGAAGAAGAGTTTGAATCTC
+
ffffffffffffffffffffffffffffffffffffffffffffffffffffffffffffffffffffffffffffffffffffffffffffffffffffffffffffffffffffffffffffffffffffffffffffffffffffff
@cB01~tB01_GU182339.1_206330_206508_0_1_0_0_0:0:0_1:0:0_380/1
CCCAGTGGGTGGTCGGCACCCAGCAACCCCCTGGAGATCACGGTCACAGGTCAGAGGGCTCCTGTCTGGGATTCTCCTTGTCCCACCTCCTGAATCCCAGAGCTCCTGGTGGGCGTGTCCTTGCGGGTCCCATCATGCAAGTCCTGACTG
+
ffffffffffffffffffffffffffffffffffffffffffffffffffffffffffffffffffffffffffffffffffffffffffffffffffffffffffffffffffffffffffffffffffffffffffffffffffffff
@rand_0_0_0_0_1_1_0:0:0_0:0:0_381/1
CGACGTCCACGCGGTCGCACTGATCCATCTCAACACAGTACCGTGAGCGAAGAGCCTACTGTTTCGGGTAAATGTATAGCATCCACTCACGGCAGCGCTGCCTGGCTGATGGTATGCCCAGCTGCCCCCTATTGTCCTCGCCTCGTAGCA
+
ffffffffffffffffffffffffffffffffffffffffffffffffffffffffffffffffffffffffffffffffffffffffffffffffffffffffffffffffffffffffffffffffffffffffffffffffffffff
@cB01~tB01_GU182339.1_198344_198550_0_1_0_0_0:0:0_1:0:0_382/1
AAGGATTTTCCACACACAGCTGTCAGCCGTGAACGCACAAAGGTGAAAATAATCTGATGTTGAAGGAAGAGGCTCTTCCTCAAATGCTGGGAATGACGTGGGGAGAATGACAAGACGACTGTGGAGAGACGGAGAGCACACTGGGTACAC
+
ffffffffffffffffffffffffffffffffffffffffffffffffffffffffffffffffffffffffffffffffffffffffffffffffffffffffffffffffffffffffffffffffffffffffffffffffffffff
@cB01~tB01_GU182339.1_126008_126091_0_1_0_0_1:0:0_0:0:0_383/1
TGCTGGTGCTCCAACAAAAAAAGTAAGTCTCACGAAGCAGAGGCCAGAGAGCTCAGGGCCATGTGGGGAAGCAGGATGGGAGCACTCAGGTGTGTGTTCCTCACAAACAGGATGGTCCCTGGCCCAAGGCAGCAGCCACAGAGGGAGGAC
+
ffffffffffffffffffffffffffffffffffffffffffffffffffffffffffffffffffffffffffffffffffffffffffffffffffffffffffffffffffffffffffffffffffffffffffffffffffffff
@cB01~tB01_GU182339.1_168387_168229_1_0_0_0_0:0:0_1:0:0_384/1
CCCCAGGTTTCCAAAAGCAGAGATAAGAGGGGTCCTTTACTCACCAGATTTGGAGCTTGGTTCTGTGGGTGAAGGCCAACTACTTGAAGGGTTTCCTAGAACATGGGACAGGAGAGATGTGAGGAAATGAGGGTGCTTGTCCTCTACTCA
+
ffffffffffffffffffffffffffffffffffffffffffffffffffffffffffffffffffffffffffffffffffffffffffffffffffffffffffffffffffffffffffffffffffffffffffffffffffffff
@cB01~tB01_GU182339.1_223960_224188_0_1_0_0_1:0:0_0:0:0_385/1
AAACTCACAACTTCTCTTTCTAGGAAACCACAGAAAACCTTCCCTCCTGGCCCACCCAGGGCCCCTACTGAAATCAGGAGAGACAGTCATCCTGCAATGTTGGTCAGATGTCATGTTTGAGCACTTCTTTCTGCACAGAGAGGGGATCTC
+
ffffffffffffffffffffffffffffffffffffffffffffffffffffffffffffffffffffffffffffffffffffffffffffffffffffffffffffffffffffffffffffffffffffffffffffffffffffff
@cB01~tB01_GU182339.1_28596_28742_0_1_0_0_0:0:0_0:0:0_386/1
TCTCAGCCCCTCAACCTTACCCACTTCCCAGAAGCCCATCCTGGCCTGTCACCCACAGAGAGATGTCATCACCAGCAACGCCTACACCCTTTTCTTTTTGTTTGAAGAAATATTTATTGAGGTGAAATATACCTATGTAATTTACCACCT
+
ffffffffffffffffffffffffffffffffffffffffffffffffffffffffffffffffffffffffffffffffffffffffffffffffffffffffffffffffffffffffffffffffffffffffffffffffffffff
@cB01~tB01_GU182339.1_24251_24146_1_0_0_0_0:0:0_0:0:0_387/1
GCTGAGAACTTTGAGCAGGTGCTGAAGAAGCGACTCTTACTAGATTTTAACACTGCAAAATTACTTACATAAAAGAACACAAGGTAGACACAGGATGGAGGGCATGATCAGCTAATGCATGAACCATAATAAACAACTGAGCCCCTATTA
+
ffffffffffffffffffffffffffffffffffffffffffffffffffffffffffffffffffffffffffffffffffffffffffffffffffffffffffffffffffffffffffffffffffffffffffffffffffffff
@cB01~tB01_GU182339.1_112179_112336_0_1_0_0_0:0:0_0:0:0_388/1
ATTTCTGTAAAATTTAAAATGAGGGAGGGAGAGAGACAGACGGAAAACAAACTCCAGAGTTGGGACTCTGGAATCTTGGGTCATGAGACAAATTTTAGATTAAACTACAAAACTCCAGAATTTACAGGTGGGGTTTTTACTGATAAAGTA
+
ffffffffffffffffffffffffffffffffffffffffffffffffffffffffffffffffffffffffffffffffffffffffffffffffffffffffffffffffffffffffffffffffffffffffffffffffffffff
@cB01~tB01_GU182339.1_162235_162417_0_1_0_0_0:0:0_0:0:0_389/1
CAGGAAACCAACACAGGAACCCAGGTCAAGGACAAGTTAGGAACCCAGGTCAAGGACAAGTTAGGAAACCAAACAAGGACAGCCAGGTGTGGTGGTGGGCGCGAGTAATCCAACGACTGGGGAGGCTGAGGCAAGAGAATCACTTGAACT
+
ffffffffffffffffffffffffffffffffffffffffffffffffffffffffffffffffffffffffffffffffffffffffffffffffffffffffffffffffffffffffffffffffffffffffffffffffffffff
@cB01~tB01_GU182339.1_213431_213254_1_0_0_0_0:0:0_0:0:0_38a/1
AGGCTCTTGCTCTGCTGAGTCAGCCAGGGTTGCTTCATGACCTACAGGAGCTCATTCCTTGGCAAGTGGAACTTCTCTAAAACACCTCGCCCTCATCAGATGTTCCCTTCCCTTCCCTCTCTCAAGTCTCCAGGAATTTATCCTCCAGTT
+
ffffffffffffffffffffffffffffffffffffffffffffffffffffffffffffffffffffffffffffffffffffffffffffffffffffffffffffffffffffffffffffffffffffffffffffffffffffff
@cB01~tB01_GU182339.1_141946_142087_0_1_0_0_0:0:0_0:0:0_38b/1
TATCAAAGTAAAAAGACAACCCACAGAATGGGAGAAAATGTTTTCAAACCACACCACCTGTAAGGGATTAACATCCAGAATATACAGACAACTCCTAAAACTCAATCACAATAAACTCAATTCAAAAATGGGCAAAGTACTGAAACAGAC
+
ffffffffffffffffffffffffffffffffffffffffffffffffffffffffffffffffffffffffffffffffffffffffffffffffffffffffffffffffffffffffffffffffffffffffffffffffffffff
@cB01~tB01_GU182339.1_72524_72662_0_1_0_0_0:0:0_0:0:0_38c/1
AGAACCTCCCTGAGGAAACTGCCTCTTCTTCCAGGTCTATTTGGGAAACCTTCACTCTCAGCCCAGCCGGGCCCCACGGTTCGCACAGGAGAGAACGTGACCTTGTCCTGCAGCTCCAGGAGCTCATTTGACATGTACCATCTATCCAGG
+
ffffffffffffffffffffffffffffffffffffffffffffffffffffffffffffffffffffffffffffffffffffffffffffffffffffffffffffffffffffffffffffffffffffffffffffffffffffff
@cB01~tB01_GU182339.1_159247_159174_1_0_0_0_0:0:0_0:0:0_38d/1
GTACGCAGGCTCTTTCTACCTTGCATGAGGCCCAGTGGGTGCTCGCTCAAGAGCGGAGCATGGCTTCCTGGAAATTGCTCTCACTAGAATTGACACCTCGCGTCCTTCACTATGACCAACTCAAAACACGTCTCAGATCCAACCTCCTGA
+
ffffffffffffffffffffffffffffffffffffffffffffffffffffffffffffffffffffffffffffffffffffffffffffffffffffffffffffffffffffffffffffffffffffffffffffffffffffff
@rand_0_0_0_0_1_1_0:0:0_0:0:0_38e/1
TGCGTCGTACCCCCCGATAAGTCGCACTGGTCGCAGAGAAGTTGATAATGCCCCTTATAATATCGTACGTTACCAGCTCGAAAATCGATCCTCAGCAGGTTAGCCTGTCGGCCTCGTAGGGCTCTCCAACACTCAAGTTCCTGTGGTCTA
+
ffffffffffffffffffffffffffffffffffffffffffffffffffffffffffffffffffffffffffffffffffffffffffffffffffffffffffffffffffffffffffffffffffffffffffffffffffffff
@cB01~tB01_GU182339.1_182854_183050_0_1_0_0_1:0:0_0:0:0_38f/1
ACCATGTTGAGCAGATTGTCTCCAACTCCCAACCTCAAGTGATCCGACCGTCTCAGCATCCCAAAATGCTGGGACTCAAGGCGTGAGCCACTGCGCCCAGCCGAAATTTAAAATAAATAATAAAGAATTCTAAGTGTATAATTTCAGGAG
+
ffffffffffffffffffffffffffffffffffffffffffffffffffffffffffffffffffffffffffffffffffffffffffffffffffffffffffffffffffffffffffffffffffffffffffffffffffffff
@cB01~tB01_GU182339.1_132844_132991_0_1_0_0_0:0:0_0:0:0_390/1
AGAGACCTAGAGAGACAGAGAAGGTGGAAAGAGGAAATAGACATAAAGAGAGATGGTGTGGAGGGTGAGACAGAGAGAGAGAGCATTAGGCCATAGAGCAGGGGAGTGAGTTCTCAGCTCAGGTGGGAGGGGAGTTGTGACAAGGAAGAA
+
ffffffffffffffffffffffffffffffffffffffffffffffffffffffffffffffffffffffffffffffffffffffffffffffffffffffffffffffffffffffffffffffffffffffffffffffffffffff
@cB01~tB01_GU182339.1_223681_223808_0_1_0_0_0:0:0_0:0:0_391/1
CTTCCACCCCCACATAGACAGCAGGAAAGAGACTAGTGGGAAAGAGATACAACAGCCCAAGAGATGAGGCTCTCTTCACAGTGGGAAGGGAGTCAGGGGCTACTGGAGACAGAGGGACAGAGAAGAGGGAGGAAGACAAATGGAGGGACC
+
ffffffffffffffffffffffffffffffffffffffffffffffffffffffffffffffffffffffffffffffffffffffffffffffffffffffffffffffffffffffffffffffffffffffffffffffffffffff
@cB01~tB01_GU182339.1_2500_2678_0_1_0_0_0:0:0_0:0:0_392/1
AAGTAAACAGTTCTATGTGCCAGGAGAACCCTAAATCTCATATGGTTCTAAGGGCAGAAAGCCACACACGCACCGGCAAAAAGCAAGAGATTCAAGGAAAAGCTGAGCAAAGACAGACAGGAAAACACACACATGATGAGCCAGCTTGTA
+
ffffffffffffffffffffffffffffffffffffffffffffffffffffffffffffffffffffffffffffffffffffffffffffffffffffffffffffffffffffffffffffffffffffffffffffffffffffff
@cB01~tB01_GU182339.1_66244_66374_0_1_0_0_0:0:0_0:0:0_393/1
GCTGGGTCTCCTGCCATCTGGGTGCTTGTCCTAAAGAGATGTTTTATGTGGTTACCTGTCAATCAAGAAATGCGAGACAATTCATAAAGAGGAACTGCTAAGATTAGCTTCTTATTGGTGTCTCATCTTCTTCCAGGTAACCCCCGACAC
+
ffffffffffffffffffffffffffffffffffffffffffffffffffffffffffffffffffffffffffffffffffffffffffffffffffffffffffffffffffffffffffffffffffffffffffffffffffffff
@cB01~tB01_GU182339.1_20535_20386_1_0_0_0_0:0:0_1:0:0_394/1
TCATGACAAGGTAATGTCATTCTTTCAATATTTACATCTTGTGGATTAGTATTTGAAGTGCAGCTTATGTAGACAGCATAAGGTTGGGTGTTGATATGAAACATTTAATAATTGCACACGTATTTGCCTCTTGGGATACTTCCACTTTTT
+
ffffffffffffffffffffffffffffffffffffffffffffffffffffffffffffffffffffffffffffffffffffffffffffffffffffffffffffffffffffffffffffffffffffffffffffffffffffff
@cB01~tB01_GU182339.1_141839_141683_1_0_0_0_0:0:0_0:0:0_395/1
AAACATTTTCTCCCATTCTGTGGGTTGTCTTTTTACTTTGATAATATCGTCTTAAAAGTTCTTTTTCCTTGCCATGTGAAGTAACTGATGTTGTCTTTTGAGTCACAATATTTCAAAATTTTCATAAAGTCTAACTTGTTTATTTTTTCT
+
ffffffffffffffffffffffffffffffffffffffffffffffffffffffffffffffffffffffffffffffffffffffffffffffffffffffffffffffffffffffffffffffffffffffffffffffffffffff
@cB01~tB01_GU182339.1_117547_117731_0_1_0_0_0:0:0_0:0:0_396/1
ATAATAGGTTATAGATACATAGATGATGATTGATTGATTCATTAATAGATGAGACATAGAGATGATGATGATGAAGACACATAGATAGATAATACATAGAGATACAGAGGCAGACATAGAGAAATCATAGAGAGAGAGAGATGATACATA
+
ffffffffffffffffffffffffffffffffffffffffffffffffffffffffffffffffffffffffffffffffffffffffffffffffffffffffffffffffffffffffffffffffffffffffffffffffffffff
@cB01~tB01_GU182339.1_194281_194443_0_1_0_0_0:0:0_0:0:0_397/1
TTTTTTACCCTCCACCCTTTTCTTCCTGCCCTCCAGTAGCCACCATTCTACTCTCTACCTTCATGAGATCCACCTTTTAGCTCCTGTATATGGGTGAGAAATGGGAATCTTTGTAATGACCTCCAGTTCCATCCATGTGGCTGCAAATGA
+
ffffffffffffffffffffffffffffffffffffffffffffffffffffffffffffffffffffffffffffffffffffffffffffffffffffffffffffffffffffffffffffffffffffffffffffffffffffff
@cB01~tB01_GU182339.1_217333_217144_1_0_0_0_0:0:0_0:0:0_398/1
GGAGAAAGAAGAGGAGGATGGTGAAAGGGATTTTGACCACTGAGGTCCCAATCAGAACATGTAGGTGTCTGGGGTTACCTGGAAGAAGAGGAGACACCAATAAGAAGCTAATCATAGCAGTTCCTCTTTATGAATTGTCTCGCATTTCTT
+
ffffffffffffffffffffffffffffffffffffffffffffffffffffffffffffffffffffffffffffffffffffffffffffffffffffffffffffffffffffffffffffffffffffffffffffffffffffff
@cB01~tB01_GU182339.1_113835_113979_0_1_0_0_0:0:0_1:0:0_399/1
TCTTTCTTTCCAGGGTTCTTCTTGCTGCAGGGGGCCTGGCCACATGAGGGTGAGTCCTTCTCCAAACCTTCGGGTGTCATCTCCCCACATAAGAGGATTTTCCTGAAATGGGAGGGAAGTCCTGTCAGGGAGTCTCTCATAAACTAGGAA
+
ffffffffffffffffffffffffffffffffffffffffffffffffffffffffffffffffffffffffffffffffffffffffffffffffffffffffffffffffffffffffffffffffffffffffffffffffffffff
@cB01~tB01_GU182339.1_180799_180625_1_0_0_0_0:0:0_0:0:0_39a/1
TCAATAAATGGAGCAGGGAAAACTGGTATCTACATGCAGTTGATGAAACTGCACCTCTACCTCTCACCATACACAGAAATCAAATGAAAATGGAAGAAACACTTAAGGCCTGAAACCATTAAGCGTCTAAAAGGAAAGAGTGGGGAAATG
+
ffffffffffffffffffffffffffffffffffffffffffffffffffffffffffffffffffffffffffffffffffffffffffffffffffffffffffffffffffffffffffffffffffffffffffffffffffffff
@cB01~tB01_GU182339.1_115181_115355_0_1_0_0_0:0:0_0:0:0_39b/1
TGGACTGTCCTGATGGGCTCAGTGTAGTCACAGGGGTCCACATGAAAGGAGGAGGAAGAGGGGAGTGGGGATTACAGCAGCATAATGGGAGTCTCCATCAGCTTTGAAGGTGGAGGAAGTCCAGGAGCCATGAATGCAGGTGGCCTATAG
+
ffffffffffffffffffffffffffffffffffffffffffffffffffffffffffffffffffffffffffffffffffffffffffffffffffffffffffffffffffffffffffffffffffffffffffffffffffffff
@cB01~tB01_GU182339.1_63818_64016_0_1_0_0_0:0:0_0:0:0_39c/1
AAGGTGAAAACAATCTGATGTGGAAGGAAGAGGCTCTTCCTCAAATGCTGGGAATGATGTGGGGAGAATGACAAGATGACTGTGGAGAGACGGAGAGCACACTGGGTACACAGGAAACTAAGGAGGAACAAGGAGTGTGTGTTTGACACT
+
ffffffffffffffffffffffffffffffffffffffffffffffffffffffffffffffffffffffffffffffffffffffffffffffffffffffffffffffffffffffffffffffffffffffffffffffffffffff
@cB01~tB01_GU182339.1_194802_194658_1_0_0_0_0:0:0_0:0:0_39d/1
TGGTGGATCAGGCCTGTAATCCCGGCACTTTGGGAGACTGAGGCGGGCACCTCAGTTGAGGTCATGAGTTTGAGAGCAGCCCAGCCAACATGGGGAAACCGCATCTATACTAAAAAAACCAAAAAGTAGCCAGGCATGGTGGCGTGCACC
+
ffffffffffffffffffffffffffffffffffffffffffffffffffffffffffffffffffffffffffffffffffffffffffffffffffffffffffffffffffffffffffffffffffffffffffffffffffffff
@cB01~tB01_GU182339.1_154395_154344_1_0_0_0_0:0:0_1:0:0_39e/1
TCGCCTGATTTTCTTATGGATAGGATAAAGGATCAAAGAAGTCATTATAGAGAAATAGAAAAATGATGATTGGAATTGGTGTGCCTTTGTCATTCGTGTATGTTATATTATATTTATGTATTCTTTATTTTTATTTTTTGCCATGGAGTC
+
ffffffffffffffffffffffffffffffffffffffffffffffffffffffffffffffffffffffffffffffffffffffffffffffffffffffffffffffffffffffffffffffffffffffffffffffffffffff
@cB01~tB01_GU182339.1_36246_36448_0_1_0_0_1:0:0_0:0:0_39f/1
AGGATAAGTTTAGATTTATTTTTTCCTACGTGTAACCCTATGGTCCTGTGCTATTTGTTGAGAAAATATTCTATTCCACCTTAAACTACATGGCAGCCTTTGTCAACTATAAAGGGACTGTGTATCCACAGATGTATTTTAGACACAGTT
+
ffffffffffffffffffffffffffffffffffffffffffffffffffffffffffffffffffffffffffffffffffffffffffffffffffffffffffffffffffffffffffffffffffffffffffffffffffffff
@cB01~tB01_GU182339.1_84423_84557_0_1_0_0_2:0:0_0:0:0_3a0/1
CCAGAATTAATTAATTAAAGAAACCAAACAAGGTGAAGGTTGGCTACACCAAGATCAGCAAGTGTGGGATTATGATGCCACCACCAGGCTCCATCCACATAGGGAGCGGTTGATACTCCTCCAACCAGCACCAGGAGCCAGGCTATGGAA
+
ffffffffffffffffffffffffffffffffffffffffffffffffffffffffffffffffffffffffffffffffffffffffffffffffffffffffffffffffffffffffffffffffffffffffffffffffffffff
@cB01~tB01_GU182339.1_170232_170336_0_1_0_0_0:0:0_0:0:0_3a1/1
CTCAAATGCTGGGAATGAAGTGGGGAGAATGACAAGACGACTGTAGAGAGACGGAGAGCACACTGGGTACACAGGAAACTAAGGAGCAACAAGGAGTGTGTGTTTGACACTCACAGCCATTGGATTCACCTCGGGGTAACCAGGAATCCC
+
ffffffffffffffffffffffffffffffffffffffffffffffffffffffffffffffffffffffffffffffffffffffffffffffffffffffffffffffffffffffffffffffffffffffffffffffffffffff
@cB01~tB01_GU182339.1_48558_48749_0_1_0_0_1:0:0_0:0:0_3a2/1
GGGAGGTAAATTCTAATACTCCTTGGAGTGAGTCCAGATCTTGGAATCAGAGATTAGCGTCAGCAGTAGCACCTGCTCCCCTTTCCTACTAATTCACAGGAGGACAGGTGGTATTGAAGCAATAGATGGCCGAGGGGGTGGTCCTTCCCC
+
ffffffffffffffffffffffffffffffffffffffffffffffffffffffffffffffffffffffffffffffffffffffffffffffffffffffffffffffffffffffffffffffffffffffffffffffffffffff
@cB01~tB01_GU182339.1_131598_131464_1_0_0_0_0:0:0_0:0:0_3a3/1
CTCCTTTAACTCTTTCTGTCTTTTCTAACTCCCTGTATGGCCCCTGTGTCTGTCCTCTGTTATGACACCTGGTCTGTACTTGTGTCTCCTGTTTCTCTGTCTCTGTTGGTACAGACCTCACCAAGTTAGTCTCTCTCCATAAGAATACCA
+
ffffffffffffffffffffffffffffffffffffffffffffffffffffffffffffffffffffffffffffffffffffffffffffffffffffffffffffffffffffffffffffffffffffffffffffffffffffff
@cB01~tB01_GU182339.1_32740_32646_1_0_0_0_0:0:0_0:0:0_3a4/1
TTATCTGTTAGTAATGAACCTGCCTGTGTAATGTGTTCTCTGTGTGTTCTGTCTCCCTGGAGTGACGGTGAGTGATAGGAATTGGTATAGGCCCAGGTACATTCCAGGAGGTGTTTAGAGTCTTCTCTGGGAAGACTGGATTGGGATTGA
+
ffffffffffffffffffffffffffffffffffffffffffffffffffffffffffffffffffffffffffffffffffffffffffffffffffffffffffffffffffffffffffffffffffffffffffffffffffffff
@cB01~tB01_GU182339.1_218964_219049_0_1_0_0_0:0:0_0:0:0_3a5/1
TAGGAGGCTCCAAGGATCGTGAATCACATGAACAAGTGATATTCTTACTCTCTGCAGACCTGGAAAGCTGGCAGAGTCATTCCACGATGAAACATTTGTAGAGTCATAGGCCTTGTTAGCCTCATCTCCACGGGGACACATATCAACATA
+
ffffffffffffffffffffffffffffffffffffffffffffffffffffffffffffffffffffffffffffffffffffffffffffffffffffffffffffffffffffffffffffffffffffffffffffffffffffff
@cB01~tB01_GU182339.1_88187_88390_0_1_0_0_0:0:0_0:0:0_3a6/1
CACTGATGGGCAGGTAGGTTGACTCCTCATCTTGGCTACTGTGAACAGTGCTGCACCAATCATACGAGTGCAGATATCACTTCGATATATTGATTTACTTTCCTTTGGATATAAACCCAGTAGTGAAATTGCTGGATACTATGAAAGTTC
+
ffffffffffffffffffffffffffffffffffffffffffffffffffffffffffffffffffffffffffffffffffffffffffffffffffffffffffffffffffffffffffffffffffffffffffffffffffffff
@cB01~tB01_GU182339.1_193763_193942_0_1_0_0_0:0:0_1:0:0_3a7/1
CCTCAGCCCCTCAACCTTACCCATTTCCCAGAAGCCCATCCTGGCCTCTCACCCACACAGAGATGTCATCACCAGCAACCCCTACACCCTTTACTTTTGTTTGAAGAAATATTTATTGAGGATAAATATACCTATATAGCTTACCACCTT
+
ffffffffffffffffffffffffffffffffffffffffffffffffffffffffffffffffffffffffffffffffffffffffffffffffffffffffffffffffffffffffffffffffffffffffffffffffffffff
@rand_0_0_0_0_1_1_0:0:0_0:0:0_3a8/1
ATGGATGACCCGACCAACTTGTTTCGTAGTCTACGTGAATCGCGAGCGGAGGCTCGAACAGGCGAGCGTCTGGCATGCGTGACCCGGGCAACAGGCTACAACGCGCGTGGAACTAGTTAATTGCACCCCCGTTTCGAATTGAGCATGATA
+
ffffffffffffffffffffffffffffffffffffffffffffffffffffffffffffffffffffffffffffffffffffffffffffffffffffffffffffffffffffffffffffffffffffffffffffffffffffff
@cB01~tB01_GU182339.1_58601_58505_1_0_0_0_0:0:0_0:0:0_3a9/1
ACCACTCGTATGGAGAGTCACGGAAAGAGCCGAAGCATCTGTAGGTTCCTCCGTGGGTGGCAGGGCCCAGAGGAAAGTCGGCCTGGAATGTTCCGTTGACCTTGGGCCCTGCAGAGAACCTACATTCATGGGCCTCCCCCTCCCTGGATA
+
ffffffffffffffffffffffffffffffffffffffffffffffffffffffffffffffffffffffffffffffffffffffffffffffffffffffffffffffffffffffffffffffffffffffffffffffffffffff
@cB01~tB01_GU182339.1_169180_169392_0_1_0_0_0:0:0_0:0:0_3aa/1
AGGCAAGAATCTGCTTCTCACTTGTCCCAGCTTCTAAAGGCTCCCAGTTCCTTGGCTCCTGGTCCCCTTCCTCCTTCCTCAAAGCCCACAAAGACTGGTCACATCTCACATGGCATCACTCAGACCCTTCTTCCTTACCACACCTCTTTC
+
ffffffffffffffffffffffffffffffffffffffffffffffffffffffffffffffffffffffffffffffffffffffffffffffffffffffffffffffffffffffffffffffffffffffffffffffffffffff
@cB01~tB01_GU182339.1_138262_138460_0_1_0_0_0:0:0_1:0:0_3ab/1
ATTCTGGTCTATTGATCTCTGTTTCTGTGTCTATACCAGCACTGTGCTATTTAAGTTACTATAGCCTTAGAGCATAGTTTGAAGTCAGATAGCGTGATGCCTCCAGGTTTCTACATTCACCTAGAATTGCTTTCTCTATTAGGATCTTTT
+
ffffffffffffffffffffffffffffffffffffffffffffffffffffffffffffffffffffffffffffffffffffffffffffffffffffffffffffffffffffffffffffffffffffffffffffffffffffff
@cB01~tB01_GU182339.1_219373_219268_1_0_0_0_0:0:0_1:0:0_3ac/1
ATCTGTGCATGGTGGCACGTGCCTGTAATCCTAGGGGAGGCTACTGGGGAGGCTGAGGGAAGACAATCGCTTGAACCTGGGAGGCGGAGGTTGCAGTGAGCTGAGATCATGCCACTGCACTCCAGCCTGGGTGAGAGAGTGAGACTGTCT
+
ffffffffffffffffffffffffffffffffffffffffffffffffffffffffffffffffffffffffffffffffffffffffffffffffffffffffffffffffffffffffffffffffffffffffffffffffffffff
@cB01~tB01_GU182339.1_116111_116323_0_1_0_0_1:0:0_0:0:0_3ad/1
CGGCAAGGGAATCAGAGGCTACTAGAGACAGAGGGACAGAGAAGAGTGAGGGAGACATATGGAAGGACCTGCACCAGGAGTTATGGGCACAGAAAAGAACATGAAGACACAGAGAGGAAGGAGAGAGATAAGACACCAGGAAGGGGAAGC
+
ffffffffffffffffffffffffffffffffffffffffffffffffffffffffffffffffffffffffffffffffffffffffffffffffffffffffffffffffffffffffffffffffffffffffffffffffffffff
@cB01~tB01_GU182339.1_61881_61726_1_0_0_0_0:0:0_0:0:0_3ae/1
GAGGGTGTCTGTCCTCTACTCAATGGAAATCTTTGAGGTTGGTTCATGGCCAACACTCTGTTATCTAATATTGGGCCCTGGGAGTCCTGGGATCCTTTTTTCCATAATTTTTGTATGTGACGCCCATTGTCTTGAGACTTCAAGGTATAA
+
ffffffffffffffffffffffffffffffffffffffffffffffffffffffffffffffffffffffffffffffffffffffffffffffffffffffffffffffffffffffffffffffffffffffffffffffffffffff
@cB01~tB01_GU182339.1_112526_112644_0_1_0_0_0:0:0_0:0:0_3af/1
AACAATAGAAATACATGAAAAGTCTTTCATGTTAGCACAGATTTTAGGCATCTCGTGTTCGGGAGGTTGGATCTCAGACGTGTTTTGAGTTGGTCATAGTGAAGGACACTAGGTGTCAAATTCTAGCGAGAACAATTTCCAGGAAGCCGT
+
ffffffffffffffffffffffffffffffffffffffffffffffffffffffffffffffffffffffffffffffffffffffffffffffffffffffffffffffffffffffffffffffffffffffffffffffffffffff
@cB01~tB01_GU182339.1_29229_29304_0_1_0_0_0:0:0_0:0:0_3b0/1
GGAAATACTTGTAATGACCTCCAGTTCCATTCATGTGGCTGTAAATGACAGGATGTTACTCTTTCTATGGATGAGTTGTCCCTATTGTGTGTGTGTACCACATTCTCTCCATCCATTCACCCACTGATGGGCAGGTAGGTTGATCCACAT
+
ffffffffffffffffffffffffffffffffffffffffffffffffffffffffffffffffffffffffffffffffffffffffffffffffffffffffffffffffffffffffffffffffffffffffffffffffffffff
@cB01~tB01_GU182339.1_156044_156166_0_1_0_0_0:0:0_0:0:0_3b1/1
TGTGGTTGCCTGGCAACCAAGAAATGAGAGACAATCCACAAAGAGGAACTGCTATGGTTAGCTTCTTATTGGATTCTCATCTTCCTCCAGGTATCGCCAGACACCTGCATGCTGTGATTAGGTACTCAGTGGCCATCATCCTCTTCACCA
+
ffffffffffffffffffffffffffffffffffffffffffffffffffffffffffffffffffffffffffffffffffffffffffffffffffffffffffffffffffffffffffffffffffffffffffffffffffffff
@cB01~tB01_GU182339.1_33303_33464_0_1_0_0_0:0:0_0:0:0_3b2/1
AGGGAAGGAGGGTCTATCTGTGCAGAGACCACAGAGATCACACGGCAAGAGAGGGAGCAAGGGGGAGGGGGAGCGATGGAGCTTCCAAGTTCTTTTTAACAACCAGCTCTCCAGGAACTAATAGAGGGGGAACTTGCTAACCCCATCTCC
+
ffffffffffffffffffffffffffffffffffffffffffffffffffffffffffffffffffffffffffffffffffffffffffffffffffffffffffffffffffffffffffffffffffffffffffffffffffffff
@cB01~tB01_GU182339.1_228866_228904_0_1_0_0_0:0:0_1:0:0_3b3/1
GTTTGAAGCAAGAGAATTTCTTGAATCCAGGAAGTGGAGGTTGCATTGAGCTGAGATTGCACCTCTACACTCCAGCCTGCATGACAGAGCAAGATTCCATCACACACACACAAAAGAAAGCCATTGGATGTAAATGCATGGATTATATCT
+
ffffffffffffffffffffffffffffffffffffffffffffffffffffffffffffffffffffffffffffffffffffffffffffffffffffffffffffffffffffffffffffffffffffffffffffffffffffff
@cB01~tB01_GU182339.1_49727_49847_0_1_0_0_0:0:0_0:0:0_3b4/1
GGGGGTGAAATTTCAATGTGAGGTTTGAAGGGGTCAAACATCTCAACTAAAGTAGTTGTATCCTCAGCACGTTCTATGGTTACTATGAGAGCTATAATTGAGAAAGCAGGGGAAAGCTAGGTCTCCCGCCATTTGGGTGCTTGTCCTAAA
+
ffffffffffffffffffffffffffffffffffffffffffffffffffffffffffffffffffffffffffffffffffffffffffffffffffffffffffffffffffffffffffffffffffffffffffffffffffffff
@cB01~tB01_GU182339.1_66695_66858_0_1_0_0_0:0:0_0:0:0_3b5/1
GCAGCCACTCACATCCAGGAGAAGGTTCCATGACAGGCAGAAAGTGGGAGACAGAATCAATGGGATGGGAACTCAGAGCTATTCATGGGATGGGTCCTTGAGCTCAGAGAGATAGAATGTCTGAGTCTGCTGTTGGCAACTGAGGGACCT
+
ffffffffffffffffffffffffffffffffffffffffffffffffffffffffffffffffffffffffffffffffffffffffffffffffffffffffffffffffffffffffffffffffffffffffffffffffffffff
@cB01~tB01_GU182339.1_222635_222456_1_0_0_0_0:0:0_0:0:0_3b6/1
TCAACTCATCAACAACCTGAGCTCCACCTTCCCCTTCAGTCCCCTGCCCTATAACATAAATAGTCACAGGCTCCAGGGTTTACAATGTAGCCATCATTGGCGACAGTTATTCTTCCCACCACAGCGCCCATTTCCCCTGTATTCAATCCC
+
ffffffffffffffffffffffffffffffffffffffffffffffffffffffffffffffffffffffffffffffffffffffffffffffffffffffffffffffffffffffffffffffffffffffffffffffffffffff
@cB01~tB01_GU182339.1_216899_216995_0_1_0_0_0:0:0_0:0:0_3b7/1
CCTCAGGCTGCTCCCACTCTGGCAGAAGGGAAGGAGGGTCTGTCTGTGCAGAGACCGCAGAGATCACACGGCAAGAGAGAGAGTAAGGGGGAGAGGGAGCGATGGAGCTTCCAAGCTCTTTTTAACAACCAGCTCTCCAGGAACTAACAG
+
ffffffffffffffffffffffffffffffffffffffffffffffffffffffffffffffffffffffffffffffffffffffffffffffffffffffffffffffffffffffffffffffffffffffffffffffffffffff
@cB01~tB01_GU182339.1_122420_122565_0_1_0_0_0:0:0_0:0:0_3b8/1
TCCTTCCTCAAAGCCCACAAAGACTGGTCACATCTCACATGGCATCACTCAGTGCCTTCTTCCTTACCACACTTCTTTCTCTGAATGCTGCTCTCCCTTCTTCCTCATCTTTTGAAAACTTGGGGATTCTATTGGGTTCACCAAGATGAA
+
ffffffffffffffffffffffffffffffffffffffffffffffffffffffffffffffffffffffffffffffffffffffffffffffffffffffffffffffffffffffffffffffffffffffffffffffffffffff
@cB01~tB01_GU182339.1_140539_140667_0_1_0_0_0:0:0_0:0:0_3b9/1
ACAGGCTCTGGATATGGGGGGGTACCAAGCTCCCCGGGGCCATGCCTCCACAGCTCTCTTCTCACCTCATTCTTGACCATTTCCCAAACCTCTGACCTCACCTTCATTCATCCATGGTGAACACGCTAAAGCTGGCCTTCAAAGCTTGAG
+
ffffffffffffffffffffffffffffffffffffffffffffffffffffffffffffffffffffffffffffffffffffffffffffffffffffffffffffffffffffffffffffffffffffffffffffffffffffff
@cB01~tB01_GU182339.1_107294_107439_0_1_0_0_0:0:0_0:0:0_3ba/1
GTTTTAGAGAAGTTCCACTTGCCCAGGAATGAATTACTGTTGGTCATGAAGCAACCCTGGCTGACTCAGCAGAGCAAGAGCTTTGCCTTAACAGAGAACGGAGCTCATGCACGCACACTTCGACTCACTGACTCATTCAGCCACGGCCCC
+
ffffffffffffffffffffffffffffffffffffffffffffffffffffffffffffffffffffffffffffffffffffffffffffffffffffffffffffffffffffffffffffffffffffffffffffffffffffff
@cB01~tB01_GU182339.1_53511_53703_0_1_0_0_0:0:0_0:0:0_3bb/1
GAGATGGAGATATGGGCCTGGAGATGGAGATATGGGCCTGCAGTAGAGATAGGGGCCTGGAGTGGAGATATGGGCCTGGAGTGGAGATATGGGCCTGAAGTGGAGATATGGGCCTGGAGGTGGAGATATGGGCCTGGAGGTGGAGATATG
+
ffffffffffffffffffffffffffffffffffffffffffffffffffffffffffffffffffffffffffffffffffffffffffffffffffffffffffffffffffffffffffffffffffffffffffffffffffffff
@cB01~tB01_GU182339.1_134737_134962_0_1_0_0_0:0:0_0:0:0_3bc/1
GAAATGAATGAACGTGGAACGTTGTCATTTGGAGTGTACAGGAGGGAACGTCTCACTGAGACCTCATCAGAGAGATCACATTTAAACTCCGATCTTAGAGACAAGAGGGAGTGAGCCCTGGGGAGTGTGTTGAAAGGAACTTTCATGGAC
+
ffffffffffffffffffffffffffffffffffffffffffffffffffffffffffffffffffffffffffffffffffffffffffffffffffffffffffffffffffffffffffffffffffffffffffffffffffffff
@cB01~tB01_GU182339.1_118749_118818_0_1_0_0_0:0:0_0:0:0_3bd/1
GCCCCTCAACCTTACCCATTTCCCAGAAGCCCATCCTGGCCTCTCACCCACACAGAGATGTCATCACCAGCAACCCCTACACCCTTTACTTTTCTTTGAAGAAATATTTATTGAGGATAAATATACCTATATAGCTTACCACTTTTAACA
+
ffffffffffffffffffffffffffffffffffffffffffffffffffffffffffffffffffffffffffffffffffffffffffffffffffffffffffffffffffffffffffffffffffffffffffffffffffffff
@cB01~tB01_GU182339.1_16584_16684_0_1_0_0_0:0:0_0:0:0_3be/1
AACACTGCATCTAGAGGAACTATTAAAAAAAAGGAACAGTCCAAACCCAAGGCCAGCAAAAGATGAGAAATAACTAAAGTCAGAGAGAACTGAATAAATTGAGACCAAAAAGTCCATACAAGAGATAAATAAAACCAAGAGTTTTTCTTT
+
ffffffffffffffffffffffffffffffffffffffffffffffffffffffffffffffffffffffffffffffffffffffffffffffffffffffffffffffffffffffffffffffffffffffffffffffffffffff
@cB01~tB01_GU182339.1_35832_35580_1_0_0_0_0:0:0_0:0:0_3bf/1
TCAAGACCAGCTGGTCCAACATTCTGAAACCCCGTCTCTACTAAAAATACACACACAAAAAAATTTATCTGTGCAGGGTGGCACGTGCCTGTAATCCTAGGGGAGGCTACTGAGGAGGCTGAGGGAAGAGAATCGCTTGAACCTGGAAGG
+
ffffffffffffffffffffffffffffffffffffffffffffffffffffffffffffffffffffffffffffffffffffffffffffffffffffffffffffffffffffffffffffffffffffffffffffffffffffff
@cB01~tB01_GU182339.1_151741_151542_1_0_0_0_0:0:0_0:0:0_3c0/1
CAGTTTTGAAGCTTGGTTCAGTGGGTGAAGGCCAACTACTAGAAGGGTTTCCTAGAACATGGGACAGGAGAGAGGTGTGGCAATGAGGATGCCTGTCTTCTACTCAATGGAAATCTTTGAGGTTGGTTCATGGCCAACATTCTATTATCT
+
ffffffffffffffffffffffffffffffffffffffffffffffffffffffffffffffffffffffffffffffffffffffffffffffffffffffffffffffffffffffffffffffffffffffffffffffffffffff
@cB01~tB01_GU182339.1_100656_100505_1_0_0_0_0:0:0_0:0:0_3c1/1
TTGTTTCTTAACTTGTCCTTGACCTGGGTTCCAGTGTTGGTTTCCTGTTGCTGCTGTAGAAAATTATCAGCAGCATGGCAGCAGGAGAGAGCACACTGACCCATTTCACTACTGGAGACAGAAATAGGACCCTGTTTTTCCTGGGCTAAA
+
ffffffffffffffffffffffffffffffffffffffffffffffffffffffffffffffffffffffffffffffffffffffffffffffffffffffffffffffffffffffffffffffffffffffffffffffffffffff
@cB01~tB01_GU182339.1_164615_164368_1_0_0_0_0:0:0_0:0:0_3c2/1
TCCCTTTTTGGATTGTTTTATTCTCTCTGACCCTCCTTGGATTGGTTGACTTGATCTTCCTTTTTCTTTAATTTTGAGTCTCTCACTTTCTGTCTTGTTCATAACTTTCTGCACATTTCTATCTATTATCTATCGATCTATCTATTTATC
+
ffffffffffffffffffffffffffffffffffffffffffffffffffffffffffffffffffffffffffffffffffffffffffffffffffffffffffffffffffffffffffffffffffffffffffffffffffffff
@cB01~tB01_GU182339.1_14998_14835_1_0_0_0_0:0:0_0:0:0_3c3/1
TCATCTACCATTTTTTGTTTATGTAAATGGACACATTAACATCCCTTGTCTGAACCTTAGTTACCTTGTTTGGAGCATTTTGCTATAAATCTCACTTCTCAGAGTGGTTGTGGGGCTTGATGTGGCTGGGGTATGGGATGGCTTAAACAT
+
ffffffffffffffffffffffffffffffffffffffffffffffffffffffffffffffffffffffffffffffffffffffffffffffffffffffffffffffffffffffffffffffffffffffffffffffffffffff
@cB01~tB01_GU182339.1_74761_74586_1_0_0_0_1:0:0_0:0:0_3c4/1
AGGAGTCCTGGCGTCCCCTTCTCCATCATCATTGTTAAATGATGCCCAGTGTCCTGAGATTTCGAGGTATAAAGACAAAACAGGTGCTGGAGGCCTCACACTCCCTGACTTAAAAATATGTTGCAAAGCTGTAGTAAGCACAACAGCATG
+
ffffffffffffffffffffffffffffffffffffffffffffffffffffffffffffffffffffffffffffffffffffffffffffffffffffffffffffffffffffffffffffffffffffffffffffffffffffff
@cB01~tB01_GU182339.1_192656_192851_0_1_0_0_1:0:0_0:0:0_3c5/1
ATAGATAATACATAGAGATAGTGAGGCAGACAGAAGTCATAGAGAGAGAGATGATACATAGATATAGATAACAGATGATTGATGGATAGATAGACAAGTGATAGATACATAGATGATATATAGATATAGATGACAAGTAGAGAATTTGTA
+
ffffffffffffffffffffffffffffffffffffffffffffffffffffffffffffffffffffffffffffffffffffffffffffffffffffffffffffffffffffffffffffffffffffffffffffffffffffff
@cB01~tB01_GU182339.1_29590_29424_1_0_0_0_0:0:0_0:0:0_3c6/1
AGCCTGGCCAATATAGCGAAACTCTGTCTCTACTAAAAATATAAAAATTAGCCGAGTGTGGTGGTGGGAGCCAGTAACCCAGCTACTTGGGAGGCTGAGGCTGGGGAATCTCTTGAATCCTGGAGGTGGAGGTTGCAGTGAGCCCAGATG
+
ffffffffffffffffffffffffffffffffffffffffffffffffffffffffffffffffffffffffffffffffffffffffffffffffffffffffffffffffffffffffffffffffffffffffffffffffffffff
@cB01~tB01_GU182339.1_105274_105514_0_1_0_0_0:0:0_0:0:0_3c7/1
ACACTCCTCCCAACAGGATACCAGGATTCTCCTTTCTCTAACACCTTGCCAGCATTTCTTTTGCCTGTCTTGCAGCTAAAAGCCATTTTATTTTATTTCATTTTATTTTGAGATGGAGTTTCGCTCTTGTCACCCAGGCTGAGTGCAGTG
+
ffffffffffffffffffffffffffffffffffffffffffffffffffffffffffffffffffffffffffffffffffffffffffffffffffffffffffffffffffffffffffffffffffffffffffffffffffffff
@cB01~tB01_GU182339.1_168086_167971_1_0_0_0_0:0:0_0:0:0_3c8/1
ACCTGACTTAGAAATATGTTACAGAGCTGTAGTAAGCAAAACAGCATGACATTGGCATAAAGAAAGGCACATAAAAAATGGAACAGAATGGAGAACACGGATATGATCCATGCATTTACACCCAATGGCTTTTTTTTGTGTGTGTGTGAT
+
ffffffffffffffffffffffffffffffffffffffffffffffffffffffffffffffffffffffffffffffffffffffffffffffffffffffffffffffffffffffffffffffffffffffffffffffffffffff
@cB01~tB01_GU182339.1_141592_141758_0_1_0_0_0:0:0_0:0:0_3c9/1
AGGGAGAAGAGCAAGTTCAAACACATTCAGGTGAGGTCATGCTTTACATGTTTTAATTGAAATGATCCATCTTGGGAGTAGATCAATAACTGAGATGGTGCCAGGAATGTTAAAAAGCTTTTGTCAGTCCTAAATATTGACAAATAAAAT
+
ffffffffffffffffffffffffffffffffffffffffffffffffffffffffffffffffffffffffffffffffffffffffffffffffffffffffffffffffffffffffffffffffffffffffffffffffffffff
@cB01~tB01_GU182339.1_1938_1855_1_0_0_0_0:0:0_0:0:0_3ca/1
AAGCTGAGCTTGGATTCTGGTAGTGAATGAACCGGGGAACATTTATTTGAAGGGTTCTAAGAGTAGCATCGTGTGGGTGCGTTAATTGTATGTGAAGGGGAAGATCCTGAGAAAACAAGAGCTGCTCCACTCTGTGCCTGGGTTTACCAG
+
ffffffffffffffffffffffffffffffffffffffffffffffffffffffffffffffffffffffffffffffffffffffffffffffffffffffffffffffffffffffffffffffffffffffffffffffffffffff
@cB01~tB01_GU182339.1_176095_176181_0_1_0_0_0:0:0_0:0:0_3cb/1
CTGTGCGCTGCTGAGCTGAGCTGGGGCGCGGCCGCCTGTCTGCACCGGCAGCACCATGTCGCTCATGGTCATCAGCATGGCGTGTGTTGGTGAGTCCTGGAAAGGAATAGAGGGAGGGAGTGCGGGGATGGAGATCTGGGCCCAGAGGTG
+
ffffffffffffffffffffffffffffffffffffffffffffffffffffffffffffffffffffffffffffffffffffffffffffffffffffffffffffffffffffffffffffffffffffffffffffffffffffff
@cB01~tB01_GU182339.1_226216_226348_0_1_0_0_0:0:0_0:0:0_3cc/1
CCTGCCGATGATGGGGAGAAGCATGGACAGATGCAGAGAGAACACGAAGACTGGGTGTGAAGGGGGGGTCAGGGTGCAGGATGGCAGACAGGGCACCTCCAAACCCTCTTGCATGGCCTGCATGGAGGCCCATGGTCAGGGCTCCAGGCA
+
ffffffffffffffffffffffffffffffffffffffffffffffffffffffffffffffffffffffffffffffffffffffffffffffffffffffffffffffffffffffffffffffffffffffffffffffffffffff
@cB01~tB01_GU182339.1_77765_77873_0_1_0_0_0:0:0_0:0:0_3cd/1
AGAAATGAGAGACAATCCATAAAGAGGAACTGCTATAATTAGCTTCTTATTGGATTCCCACCTTCCCCCAGGTATCCGCAGACACCTGCACATTCTGATTGGGACCTCAGTGGCTATCATCCTCTTCATCATCCTCTTCTTCTTTCTCCT
+
ffffffffffffffffffffffffffffffffffffffffffffffffffffffffffffffffffffffffffffffffffffffffffffffffffffffffffffffffffffffffffffffffffffffffffffffffffffff
@rand_0_0_0_0_1_1_0:0:0_0:0:0_3ce/1
GGAATTCACGCAGCGGATATGATGGTCAAACTGGCCGTGACGCGTATACACTCCACATAAGCCCTTTCAGGCTAAATTTGAATCCTGCGGTTACGCTCGCGTGCATTTTGTTCGTCGTTCGAGTACCGTCCTCCGCGACAGTCACTAACG
+
ffffffffffffffffffffffffffffffffffffffffffffffffffffffffffffffffffffffffffffffffffffffffffffffffffffffffffffffffffffffffffffffffffffffffffffffffffffff
@cB01~tB01_GU182339.1_136360_136508_0_1_0_0_0:0:0_0:0:0_3cf/1
ACTTCCTCCAAATAATCAACAATTGCCTCTTTAAAGATTGCTTCTGACCTGTTTTCTCGTTCTTTCTTTTTGGAACTCAAGTTAGGAGCATTCTAAAACTGTTGTCAATTTTTACCCTGTCACAAAACTGCTCTTTCTTGTTTCAGTTAT
+
ffffffffffffffffffffffffffffffffffffffffffffffffffffffffffffffffffffffffffffffffffffffffffffffffffffffffffffffffffffffffffffffffffffffffffffffffffffff
@cB01~tB01_GU182339.1_14819_14958_0_1_0_0_0:0:0_0:0:0_3d0/1
TTTTTGTGCATTAGACCATGAATAATGTTTTAGAAACATTCTATCAAATTTCTCAGTGCTAGGAACAACTGAGGTTTTTGATTGGGTGCCTCAAATGTCTACCCTTACTGTGGAGTCCGACAACAGGATTCTAACAAGTCCCAACCCCTT
+
ffffffffffffffffffffffffffffffffffffffffffffffffffffffffffffffffffffffffffffffffffffffffffffffffffffffffffffffffffffffffffffffffffffffffffffffffffffff
@cB01~tB01_GU182339.1_167408_167507_0_1_0_0_0:0:0_0:0:0_3d1/1
TAATCCCGTCTCAGATGAATAGTTTGCAAATATTTGCTCCTATTTTGTGGGTTGTCTCTTCACTTTCTTGGTTTATCTTTTGTGGTGCAGAAGTTGCTTGGTTTGATGTAATCCTAATGGTCTATTTTTTGCTTTGATTACTTGTGTTTT
+
ffffffffffffffffffffffffffffffffffffffffffffffffffffffffffffffffffffffffffffffffffffffffffffffffffffffffffffffffffffffffffffffffffffffffffffffffffffff
@cB01~tB01_GU182339.1_23468_23613_0_1_0_0_1:0:0_0:0:0_3d2/1
ATGGGCCTGGAGTAGAGATATGGGCCTGGAGTGGAGATGTTGGCTTGGAGTGCAGATATGGGCCTGGAATGGAGACACGGGCCTGGAGGTGGAGATACAGGCCTGCAGGTGGAGATATGGGCCTGGAGTGTAGATATGGGCCTGGAGTAG
+
ffffffffffffffffffffffffffffffffffffffffffffffffffffffffffffffffffffffffffffffffffffffffffffffffffffffffffffffffffffffffffffffffffffffffffffffffffffff
@cB01~tB01_GU182339.1_56022_56122_0_1_0_0_1:0:0_0:0:0_3d3/1
GAGTGAGACTCTGTCTCCAAAATCAATTAATTAATTAAAGAAACCAAAGAAGGAGAAGGTTGGCTACCCTGAGATCAGCAAGGGTGGGATGATGATGCCACCACCAGGCTCCATCCACATAGGGAGGGGTTGATACTCCTCCAACCAGCA
+
ffffffffffffffffffffffffffffffffffffffffffffffffffffffffffffffffffffffffffffffffffffffffffffffffffffffffffffffffffffffffffffffffffffffffffffffffffffff
@cB01~tB01_GU182339.1_89692_89848_0_1_0_0_0:0:0_0:0:0_3d4/1
GGCTCACACCTGCAATTCCAGCACTTTGGGAGGCCGAGGCGGGTGGATTACCTGAGGCCAGGAGTTCAAGATCAGTCTGGCCGACGTGATGAAACATCGTCTCCACTAAAAATATAAAAATTAGCTGAGCATGGTGGTCAGCACCTGTAA
+
ffffffffffffffffffffffffffffffffffffffffffffffffffffffffffffffffffffffffffffffffffffffffffffffffffffffffffffffffffffffffffffffffffffffffffffffffffffff
@cB01~tB01_GU182339.1_71443_71270_1_0_0_0_0:0:0_0:0:0_3d5/1
GTGCAGGGGTCACAGGGCCCATGAGGATGCTCTTCCAGAATATTTTGTTGTAGAGCTCAGGGACAGGCACCCCATCTTCTTTGTACAGACTGAAGATGGTAAACCCAAGACGAGAGCGACACAGAAGAGTCACATGTCCTCCTCGAGGCA
+
ffffffffffffffffffffffffffffffffffffffffffffffffffffffffffffffffffffffffffffffffffffffffffffffffffffffffffffffffffffffffffffffffffffffffffffffffffffff
@cB01~tB01_GU182339.1_155868_155755_1_0_0_0_0:0:0_0:0:0_3d6/1
CACGAGGCGGGAGACCCAGCTTTCTCCTGCTTTCTCCGTTATAGTTTTCATAATAACAATAGAATGTGCTGATGATACAACTGCTATTGTTTCAATGTTTGACCCCTCCAAACCCCACTTTGAAATTTAATCCCCAGTGTGGGAGGTTGT
+
ffffffffffffffffffffffffffffffffffffffffffffffffffffffffffffffffffffffffffffffffffffffffffffffffffffffffffffffffffffffffffffffffffffffffffffffffffffff
@cB01~tB01_GU182339.1_198614_198813_0_1_0_0_0:0:0_0:0:0_3d7/1
GGTGCGTAACTGGAATCTAGGAGACCGTGGAAAAGGCAATTCCCGCCTCACTGGTGAAATGTGGTGCTGATTTAGACCCTAACTGGGTGAAGCAGATGGATATAAGATATGCTTGTGAGGTGGAATCATTGGCTGGAAAGGCTTGCTGGG
+
ffffffffffffffffffffffffffffffffffffffffffffffffffffffffffffffffffffffffffffffffffffffffffffffffffffffffffffffffffffffffffffffffffffffffffffffffffffff
@cB01~tB01_GU182339.1_163137_163291_0_1_0_0_0:0:0_0:0:0_3d8/1
CCCTGGTGAAATCAGGAGAGAGAGTCATCCTGCAATGTTGGTCAGATATCATGTTTGAGCACTTCTTTCTGCACAAAGAGTGGATCTCTAAGGACCCCTCACGCCTCGTTGGACAGATCCATGATGGGGTCTCCAAGGCCAATTTCTCCA
+
ffffffffffffffffffffffffffffffffffffffffffffffffffffffffffffffffffffffffffffffffffffffffffffffffffffffffffffffffffffffffffffffffffffffffffffffffffffff
@cB01~tB01_GU182339.1_101562_101829_0_1_0_0_0:0:0_1:0:0_3d9/1
ATAAAGAGAGACACCTTCTAAACTCACAACCTCTCTTCCTAGGAGTCCACAGAAAACCTTCCCTCCTGGCCCACCCAGGTCCCCTGGTGAAATCAGAAGAGACAGTCATCCTGCAATGTTGGTCAGATGTCAGGTTTGAGCACTTCCTTC
+
ffffffffffffffffffffffffffffffffffffffffffffffffffffffffffffffffffffffffffffffffffffffffffffffffffffffffffffffffffffffffffffffffffffffffffffffffffffff
@cB01~tB01_GU182339.1_101226_101411_0_1_0_0_1:0:0_1:0:0_3da/1
GCCAAGGATTCCAATTCATCCAGAAGAGATTGAACCAGGCTGATAAGAGGCTGGATGTGCAGCCTATCCTGGTTCCTCTTTCACCCCCACATAAACAGCAGGAAAGACATTAGTGTGAAATAGATACAACACCCCAAGAGATGAGGCTAA
+
ffffffffffffffffffffffffffffffffffffffffffffffffffffffffffffffffffffffffffffffffffffffffffffffffffffffffffffffffffffffffffffffffffffffffffffffffffffff
@cB01~tB01_GU182339.1_128739_128630_1_0_0_0_0:0:0_0:0:0_3db/1
CCATTAGAATTTTTCATGCTTGTATTTCTAGTATTACAGCAGAACCAGCTAAAATGATTTAAATTCCCAGGGAAGGATTATGCAATTATTTACAATCTTCGAATTGTACTTTATCAGCAAAAACCACACCTGTAAATTCTGGAGTTTTGT
+
ffffffffffffffffffffffffffffffffffffffffffffffffffffffffffffffffffffffffffffffffffffffffffffffffffffffffffffffffffffffffffffffffffffffffffffffffffffff
@cB01~tB01_GU182339.1_224595_224519_1_0_0_0_0:0:0_1:0:0_3dc/1
CAGAGGTGTCAGAATAAACATGGCATCTGTAGATGCCACAAGGCCTGAGGCCACAGGGCCCAACTCAGGTCAGAAATATGGGTGTCCTTGGGTTCTCCTCGTAGAAGCACTTTGTGGAGACAAAACAGAAATGAAACTTCTAACCTGTGC
+
ffffffffffffffffffffffffffffffffffffffffffffffffffffffffffffffffffffffffffffffffffffffffffffffffffffffffffffffffffffffffffffffffffffffffffffffffffffff
@cB01~tB01_GU182339.1_43648_43434_1_0_0_0_0:0:0_0:0:0_3dd/1
AATCATTTGAACCCAGGAGGCAGAGGTTGCAATGAGCCAAGATGACATCACTTGTACTCCAGCCTGGGCACAGAGGGAAACTGTCTCAAAAACAAAAACAAAACAACAAACGAAAAACTAAAAAGAGAACTTTCATAGTATCCAGCAATT
+
ffffffffffffffffffffffffffffffffffffffffffffffffffffffffffffffffffffffffffffffffffffffffffffffffffffffffffffffffffffffffffffffffffffffffffffffffffffff
@cB01~tB01_GU182339.1_190069_189989_1_0_0_0_0:0:0_0:0:0_3de/1
GTCCAGGCCTTCTCCCATCTCAAGGTCAACTCATCAACAACCTGAGCTCCATCTTCCCCTTCAGTCCCTTCCCCTATAACATAAATAGTCACAGACTCCAGGGATTAGAATGTAGTCATCACTGGGGACAATTATTCTTCTCACCACAGT
+
ffffffffffffffffffffffffffffffffffffffffffffffffffffffffffffffffffffffffffffffffffffffffffffffffffffffffffffffffffffffffffffffffffffffffffffffffffffff
@cB01~tB01_GU182339.1_24169_24306_0_1_0_0_0:0:0_0:0:0_3df/1
GGTAGGGGCTGCAATGTGGCTGCTGTCATTCTACCTAAGAGGTGGGGGAACCACAGTCATGACCCTGACATTCCAGATCTTCTAATAGGGGCTCAGTTGTTTATTATGGTTCATGCATTAGCTGATCATGCCCTCCATCCTGTGTCTACC
+
ffffffffffffffffffffffffffffffffffffffffffffffffffffffffffffffffffffffffffffffffffffffffffffffffffffffffffffffffffffffffffffffffffffffffffffffffffffff
@cB01~tB01_GU182339.1_148559_148424_1_0_0_0_0:0:0_0:0:0_3e0/1
TTCACCTGGGTTCCTGTGTTGGTTTCCTGATGTTGCTGGAGAAAATTATCACAAACATGGCGGCAGGAGAGAACACACTGACCCCTTCCACTTCTGGAGACAGAAATCAGACCCTGTTCTTCCTGGGCTACAATCAAGGCATCTGCAGGG
+
ffffffffffffffffffffffffffffffffffffffffffffffffffffffffffffffffffffffffffffffffffffffffffffffffffffffffffffffffffffffffffffffffffffffffffffffffffffff
@cB01~tB01_GU182339.1_186477_186419_1_0_0_0_0:0:0_0:0:0_3e1/1
TACTACAGTCCAGCCTGGGTGACAGAGCAAGATTCCGCCTTAAGAAAAAAAAAATAGCAAGTAGCCTATAATAACAAATTAGAGGGCTCTGGCTACTAAATTTAAAGGGTTCTATAAGGCTACATGAAGTGCAGCATCCTCAAGAGTGTG
+
ffffffffffffffffffffffffffffffffffffffffffffffffffffffffffffffffffffffffffffffffffffffffffffffffffffffffffffffffffffffffffffffffffffffffffffffffffffff
@cB01~tB01_GU182339.1_202109_202319_0_1_0_0_0:0:0_0:0:0_3e2/1
TAACTGGCTTACTTCCTAGTCTACTTGAGGCTGCAATCACACTGAGGAACTCACAATTCCAAACATACAAGAGGCTCCCTCTTAACACAGCACTTAGACACGTGCTGTTCCACCTTCTCTCATGCAGTTCCACCTCCCCTCAGACTATCT
+
ffffffffffffffffffffffffffffffffffffffffffffffffffffffffffffffffffffffffffffffffffffffffffffffffffffffffffffffffffffffffffffffffffffffffffffffffffffff
@cB01~tB01_GU182339.1_233713_233799_0_1_0_0_0:0:0_0:0:0_3e3/1
AGTGTAAAAGTGTTCCTATTTCTCCACATCCTCTCCAGCACCTGTTGTTTCCCGACTTTTTAATGATCGCCATTCTAACTGGTGTGAGATGGTATCTCATTGTGGTTTTGATTTGCATTTCTCTGATGGCCAGTCATGGTGAGCATTTTT
+
ffffffffffffffffffffffffffffffffffffffffffffffffffffffffffffffffffffffffffffffffffffffffffffffffffffffffffffffffffffffffffffffffffffffffffffffffffffff
@cB01~tB01_GU182339.1_43480_43745_0_1_0_0_0:0:0_0:0:0_3e4/1
CTCCACTGTGCGTATGTACTACATTCTCTCTATCCATTCATCCACTGATGGGCAGGTAGGTTGACTCCACATCTTGGCTACTGTGAACAGTGCTGCACCAATCATACGAGTGCAGATATCACTTCGATATATTGATTTACTTTCCTTTGG
+
ffffffffffffffffffffffffffffffffffffffffffffffffffffffffffffffffffffffffffffffffffffffffffffffffffffffffffffffffffffffffffffffffffffffffffffffffffffff
@cB01~tB01_GU182339.1_104331_104158_1_0_0_0_0:0:0_1:0:0_3e5/1
TAGACTTTACACTTAAAAATGGTAAATGTGGCTGGGCGTGGTGGCTCATGCCTGTAATCCCAGCACTTTGGGAGGCTGATGCGGGTGGATCACGTGGTCAGGAGTTCGAGACCAGCTTGACCAACATGGTGAAACCCCCTCTCTACTAAA
+
ffffffffffffffffffffffffffffffffffffffffffffffffffffffffffffffffffffffffffffffffffffffffffffffffffffffffffffffffffffffffffffffffffffffffffffffffffffff
@cB01~tB01_GU182339.1_124746_124579_1_0_0_0_0:0:0_1:0:0_3e6/1
ACTGGGATTGATTCACAGCGAATGTGCTTTAGGGTTTCTACATCCACAGCATTCTTGAATCAAACAACTTGCATTCTCCAAGGAAAGAAAACAAAAGTGAAATCAAGATAAAAAAAGCGAAATAGAATTCTCTTATGTCAAACGGCCAGG
+
ffffffffffffffffffffffffffffffffffffffffffffffffffffffffffffffffffffffffffffffffffffffffffffffffffffffffffffffffffffffffffffffffffffffffffffffffffffff
@cB01~tB01_GU182339.1_11971_12165_0_1_0_0_0:0:0_1:0:0_3e7/1
TCCTCCATTAAACTTCCATTAAATGGCAGTGCTTTCAGTCCAGCTGTTGTGGACCCTCCGTGTCTGCCCCTCCCTTCCTTTCGCTCTCTGTGATGTGAAGGCACGTCCCCCATGGTGGGTTTGCATCCACACCCCTGCGATCACGTGCTC
+
ffffffffffffffffffffffffffffffffffffffffffffffffffffffffffffffffffffffffffffffffffffffffffffffffffffffffffffffffffffffffffffffffffffffffffffffffffffff
@cB01~tB01_GU182339.1_136214_136043_1_0_0_0_0:0:0_0:0:0_3e8/1
AAGTAGACACATCCATCAATCCACAGGTTCAAGAAATCCAGTGAATGCCAGGCAGAATGAAGTAAACACACCTCACGTTCAACATTACAGAAAAGCAGCATAAAAGCACAACCAACCCTTAAAATTAGCCAGAGGAAAAGGATCAGCTGG
+
ffffffffffffffffffffffffffffffffffffffffffffffffffffffffffffffffffffffffffffffffffffffffffffffffffffffffffffffffffffffffffffffffffffffffffffffffffffff
@cB01~tB01_GU182339.1_117110_116983_1_0_0_0_1:0:0_0:0:0_3e9/1
GTGTCCCTGATTTCTCTCTGTGCCTCTCACTGATCCTCTCATAAGCGGGCTTATTTGGAATATGAGCCTCAGAATCCAGTCTGGAGACTACAAGTTCACACAGCATACAGGGGTTGGTGTTGTGGGGCCATGATATCCTGGGACGATTAC
+
ffffffffffffffffffffffffffffffffffffffffffffffffffffffffffffffffffffffffffffffffffffffffffffffffffffffffffffffffffffffffffffffffffffffffffffffffffffff
@cB01~tB01_GU182339.1_169752_169914_0_1_0_0_0:0:0_0:0:0_3ea/1
GAGTCTCCCTCTGTCTTCCAGGCTACAGTGCAGTGTCACGATCTTGGCTCACTGCAACCTGCGTCTCCTGGATCCAAGTGATTCTCCTGCCTCACCCTCTCGAGTAGCTGGGATTACAGGCAACTGCCACCATGCCCGGCTAACTCTTTT
+
ffffffffffffffffffffffffffffffffffffffffffffffffffffffffffffffffffffffffffffffffffffffffffffffffffffffffffffffffffffffffffffffffffffffffffffffffffffff
@cB01~tB01_GU182339.1_55713_55918_0_1_0_0_0:0:0_0:0:0_3eb/1
GCCCTGCAGATGCCTTGATTTTAGCCCAGGAAAAATAGGGTCCAATTTCTGTCTCCAGTACTGGAAGGTGTCAGTGTGGTCTCTCCTGCTTCCATGCTTCTGATAATTTTGTACAGCAGCAACAGGAAACCAACACTGGAACCCAGGTCA
+
ffffffffffffffffffffffffffffffffffffffffffffffffffffffffffffffffffffffffffffffffffffffffffffffffffffffffffffffffffffffffffffffffffffffffffffffffffffff
@cB01~tB01_GU182339.1_61645_61784_0_1_0_0_0:0:0_0:0:0_3ec/1
TGGTGGCAGTGAACCGAGATTGCACCTCTGCACTCCAGCCTGGGTGACAGAGCGAGACTCCATCTCAAAAGAAAAAAGAAAAAAACATTGGATGTAAATGCATGGATTATATTTGTGTTGTTCATTCTGCTCCATTGTTCTATGTGCCTT
+
ffffffffffffffffffffffffffffffffffffffffffffffffffffffffffffffffffffffffffffffffffffffffffffffffffffffffffffffffffffffffffffffffffffffffffffffffffffff
@rand_0_0_0_0_1_1_0:0:0_0:0:0_3ed/1
TGCGGGGGGCGAATGCAACACTCCAGGTCCATCAGCGCCACGTAGGCAGCATAGGTACTTGCCCTTGCGGCGGTCCAATTGTAAAGCGCACTATTCCTTAAACAAGTGATACCCAAAGGGAGAATGGAACTGAATTGAGCACATTCTTGG
+
ffffffffffffffffffffffffffffffffffffffffffffffffffffffffffffffffffffffffffffffffffffffffffffffffffffffffffffffffffffffffffffffffffffffffffffffffffffff
@cB01~tB01_GU182339.1_70469_70332_1_0_0_0_0:0:0_0:0:0_3ee/1
CCCTGCAGCAAGAAGAACCCTGGAAAGAAAGATCATGATGGACCATCCATCTGCAGGCAAACCAGGACTCCCTTGCTGCCCCCACTGGGCTGTGAGTCTTGGTAGCCAGGCCCTTGCTGGGCTGAAGGGAAACTCACCCTCAGTGCCAGC
+
ffffffffffffffffffffffffffffffffffffffffffffffffffffffffffffffffffffffffffffffffffffffffffffffffffffffffffffffffffffffffffffffffffffffffffffffffffffff
@cB01~tB01_GU182339.1_33917_34001_0_1_0_0_0:0:0_0:0:0_3ef/1
ATGTGGGGAAGCAGGATGGGAGCACTCAGGTGTGTGTTCCTTACAGGCAGGATGGTCCCTGACCCAAGGCAGGAGCCACAGAGGCAGGACTTTCTAGAGAGAGCACCAGACTCCCTGCCCCTGCCTTCAGCTCACAGACCATTGCCTGAT
+
ffffffffffffffffffffffffffffffffffffffffffffffffffffffffffffffffffffffffffffffffffffffffffffffffffffffffffffffffffffffffffffffffffffffffffffffffffffff
@cB01~tB01_GU182339.1_143359_143263_1_0_0_0_0:0:0_1:0:0_3f0/1
TTATTCTTAGAAATGTTTATTCAGATACTTTGCCCATTTTTTTAAGTTGGGTTATTTGATTTCTTACTATTGAGTTGTTTGAGTTTCTTATATATTTTGGATATTAATTCCTTATTAGATGTATGGGTGCAAATATATTCTCCCATTCCA
+
ffffffffffffffffffffffffffffffffffffffffffffffffffffffffffffffffffffffffffffffffffffffffffffffffffffffffffffffffffffffffffffffffffffffffffffffffffffff
@cB01~tB01_GU182339.1_138142_138452_0_1_0_0_0:0:0_0:0:0_3f1/1
ATGGCTATTTAGTTTTCCCAGCACCTTTTATTGAAAAGGAAATCTTTCTCCAGGGTATGTTTTGTTAACGTCGTCAATGATTATTCACTGTAGATATGAGGCTGTATTTCTGGGCTCTCTATTCTGGTCTATTGATCTCTGTTTCTGTGT
+
ffffffffffffffffffffffffffffffffffffffffffffffffffffffffffffffffffffffffffffffffffffffffffffffffffffffffffffffffffffffffffffffffffffffffffffffffffffff
@cB01~tB01_GU182339.1_217790_217890_0_1_0_0_0:0:0_0:0:0_3f2/1
GGACCTCAGAGCTATTCATGGGATGGGTCCTTGAACTCAGAGAGATAGAATGTCTGAGTCTGCTGTTGGCAACTGAGGGACCTCAGGCACCTATGGCCTCCCCCTGTTTGTTGGTATCTGCTTATGAAATGAGGACCCAGAAGTGCCCTC
+
ffffffffffffffffffffffffffffffffffffffffffffffffffffffffffffffffffffffffffffffffffffffffffffffffffffffffffffffffffffffffffffffffffffffffffffffffffffff
@cB01~tB01_GU182339.1_198615_198784_0_1_0_0_0:0:0_0:0:0_3f3/1
GTGCGTAACTGGAATCTAGGAGACCGTGGAAAAGGCAATTCCCGCCTCACTGGTGAAATGTGGTGCTGATTTAGACCCTAACTGGGTGAAGCAGATGGATATAAGATATGCTTGTGAGGTGGAATCATTGGCTGGAAAGGCTTGCTGGGT
+
ffffffffffffffffffffffffffffffffffffffffffffffffffffffffffffffffffffffffffffffffffffffffffffffffffffffffffffffffffffffffffffffffffffffffffffffffffffff
@cB01~tB01_GU182339.1_229899_230042_0_1_0_0_0:0:0_0:0:0_3f4/1
AGCTTTTCCTATTGTTGCCATAACAAATTTCCACAAGATTCGTGGGTGAAAACAAAACGGTTATTTAATTATCTTACAGTGCTGTAGCTCAAAGCATGACGTGCATGTCACTGGGCTAAAATCAAGGTGACAGCAAGGCTGCCTTCCCTC
+
ffffffffffffffffffffffffffffffffffffffffffffffffffffffffffffffffffffffffffffffffffffffffffffffffffffffffffffffffffffffffffffffffffffffffffffffffffffff
@cB01~tB01_GU182339.1_193054_193311_0_1_0_0_0:0:0_0:0:0_3f5/1
GGGTGGAGGGTGAGAGAGAGAGAGAGAGAGCATTAGGTCATAGAGCAGGGGAGTGAGTTCTCAGCTCAGGTGAAGGGAGCTGTGACAAGGAAGATCCTCCATAAGGAAAATGCCTCTTCTCCTTCCAGGTCTATATGAGAAACCTTCTCT
+
ffffffffffffffffffffffffffffffffffffffffffffffffffffffffffffffffffffffffffffffffffffffffffffffffffffffffffffffffffffffffffffffffffffffffffffffffffffff
@cB01~tB01_GU182339.1_48066_47899_1_0_0_0_0:0:0_0:0:0_3f6/1
AGTCTCCTTGTGTCACCCAGGCTGGAGTGCAGTGATGCAATCTCCACTCACTGCAACCTCCACCTCCTGGGTTGAAGTCATTCTCCTGCTTCATCCTCCAGAGTAGGAGCTGGGATTACAGGGATGCACCACCATGCTCGGCTAATTTTT
+
ffffffffffffffffffffffffffffffffffffffffffffffffffffffffffffffffffffffffffffffffffffffffffffffffffffffffffffffffffffffffffffffffffffffffffffffffffffff
@cB01~tB01_GU182339.1_151152_151038_1_0_0_0_0:0:0_0:0:0_3f7/1
CAGGACATTTGTCTGAGGGAAGACATTTTGTTTAAAACCTCAAAAACACAAGTAATCACAACAACAACAAAAAAATAGACCATTGGGATTATATCAAATCAAGCAGCTTCTGCACCGCAAAGGAAGCAACCAATGAAGTGAAGAAGAGAC
+
ffffffffffffffffffffffffffffffffffffffffffffffffffffffffffffffffffffffffffffffffffffffffffffffffffffffffffffffffffffffffffffffffffffffffffffffffffffff
@cB01~tB01_GU182339.1_17126_17277_0_1_0_0_0:0:0_0:0:0_3f8/1
ATCAAGGAGTGGGGGCTTCTTCCTAACTCATTCTATGAAGCCATCATCACCATGATACCAACATCTGTCAGAGACATAATGAAAAAAAGAAAATTACATCTAAATATCCTTAATGAACATAGACATAAAATCCTCAACAAAATGCTAGCA
+
ffffffffffffffffffffffffffffffffffffffffffffffffffffffffffffffffffffffffffffffffffffffffffffffffffffffffffffffffffffffffffffffffffffffffffffffffffffff
@cB01~tB01_GU182339.1_186871_186774_1_0_0_0_0:0:0_0:0:0_3f9/1
TTATCAGCAAAAACCACACATGTAAATTCTGGATTTTTATAGTTTTATCTATAATTTGTCTCATGACCCAAGATTCCAGAGTCCCAACTCTGGAGTTTGCTCTCTCTCTGTCTCTGTCCCTCCCTCATTTTAAATTTTACAGAAATATCC
+
ffffffffffffffffffffffffffffffffffffffffffffffffffffffffffffffffffffffffffffffffffffffffffffffffffffffffffffffffffffffffffffffffffffffffffffffffffffff
@cB01~tB01_GU182339.1_138484_138359_1_0_0_0_0:0:0_0:0:0_3fa/1
CTGTACCAGGAAAGGTGTAAGACACCAATGAAAGCAATTATAGATAATACAAAAAAAAAAAAGAAAAAAAATCCCACGCTCATGGATCATAAGAATTAATATTGTTAAAATGACCATACTGCCTAAAGCAATCTACAGATTCAGTGCAAT
+
ffffffffffffffffffffffffffffffffffffffffffffffffffffffffffffffffffffffffffffffffffffffffffffffffffffffffffffffffffffffffffffffffffffffffffffffffffffff
@cB01~tB01_GU182339.1_230460_230666_0_1_0_0_0:0:0_2:0:0_3fb/1
CAAACAGTGAACAAGATGCATTTGGCCTCTGTTCTTGGGACACTGATCTTGCAGATGGTTAAATGGGAGGGCAGAAAATGTAGGCACAAGGGGACCAATAAATGAATGATCTATTGAGAAGCATCTGTGCATGAAATCTATTTATTTATG
+
ffffffffffffffffffffffffffffffffffffffffffffffffffffffffffffffffffffffffffffffffffffffffffffffffffffffffffffffffffffffffffffffffffffffffffffffffffffff
@rand_0_0_0_0_1_1_0:0:0_0:0:0_3fc/1
TATCCCGGCTGCAGCCTATTTTACCAGGTAGTCCGAGACGGGTTTCCAGTCCAAGCGCAAGAGCGCTACAAAGTAGGACCAGCCGAGGCTAAGACCAAAGTACTAATGCGACCGCGCACAGAGGGCGTGGGCGACGTTGCAAAATCATTA
+
ffffffffffffffffffffffffffffffffffffffffffffffffffffffffffffffffffffffffffffffffffffffffffffffffffffffffffffffffffffffffffffffffffffffffffffffffffffff
@cB01~tB01_GU182339.1_96791_96671_1_0_0_0_0:0:0_0:0:0_3fd/1
AGCCGTTTAGCAGAGACAGTGTCTAAAATACACATCCGTGTACACACAGTCCCTTTTTAGTTGACAAAGCTGCCGTGTGGTTTAAGGTGGCATAGAATGTCTTCTCAATAAATAATATTAAACCAAAGGGTTACACATAGGAAATAATAA
+
ffffffffffffffffffffffffffffffffffffffffffffffffffffffffffffffffffffffffffffffffffffffffffffffffffffffffffffffffffffffffffffffffffffffffffffffffffffff
@cB01~tB01_GU182339.1_116788_116596_1_0_0_0_0:0:0_0:0:0_3fe/1
GTCTCTGAGCAAAGTCAGCATGGAGGGACACCTCTCTCTGGGACATGTCTGTCTGTGTGTCTCCTTTAACTCTTTCTGTCTTTTCAAACTCCCGGTATGGCCCCTGTGTCTGTTCTCTGTTATGACACCTGGTCTCTACTTGTGTCTCCT
+
ffffffffffffffffffffffffffffffffffffffffffffffffffffffffffffffffffffffffffffffffffffffffffffffffffffffffffffffffffffffffffffffffffffffffffffffffffffff
@cB01~tB01_GU182339.1_206646_206696_0_1_0_0_1:0:0_0:0:0_3ff/1
TTGAGATGGGGAGACAACCTGGACTGTCCTGATGGGCTCAGTGTAGTCACAGGGGTCCACAGGAAAGGAGGAGGAAGAGGGGAGTGGGGATTACAGCAGCATAATGGGAGTCGCCATCAGCTTTGAAGGTGGAGGAAGTCCAGGAGCCAT
+
ffffffffffffffffffffffffffffffffffffffffffffffffffffffffffffffffffffffffffffffffffffffffffffffffffffffffffffffffffffffffffffffffffffffffffffffffffffff
@cB01~tB01_GU182339.1_75733_75948_0_1_0_0_0:0:0_0:0:0_400/1
AGGTGACTGCGAGGCTGCCTTTTCTCTGAAGGTTCCAGGCGAGAATCGGCTTTTCACATTTCCCAGCTCCCAGAGGTTCCCACGTTCCTTGGCATCTGGTCCCCATCCTCCTTCCTCGAAGTCCACAAAAGCTCGTCACATCTCTCACGT
+
ffffffffffffffffffffffffffffffffffffffffffffffffffffffffffffffffffffffffffffffffffffffffffffffffffffffffffffffffffffffffffffffffffffffffffffffffffffff
@cB01~tB01_GU182339.1_1071_923_1_0_0_0_0:0:0_0:0:0_401/1
GACATTTGATATTGGCATTTTTGTCTTTTTTGGATATGCTAGGATCATGGTGTCATAATTTAATTTTAATTTTTATTTTTATTTTAAGTTCCGGGGTACATGTGCAGAATGTGTGGGCTTATTGCATAGGTCAATGTGCGCCATGGTGGT
+
ffffffffffffffffffffffffffffffffffffffffffffffffffffffffffffffffffffffffffffffffffffffffffffffffffffffffffffffffffffffffffffffffffffffffffffffffffffff
@cB01~tB01_GU182339.1_196010_196062_0_1_0_0_0:0:0_0:0:0_402/1
GCTCACACCTGCAATTCCAGCACTTTGGGAGGCCGAGGCGGGTGGATTACCTGAGGCCAGGAGTTCAAGATCAGTCTGGCCGACGTGATGAAACATCGTCTCCACTAAAAATATAAAAATTAGCTGAGCATGGTGGTCAGCACCTGTAAT
+
ffffffffffffffffffffffffffffffffffffffffffffffffffffffffffffffffffffffffffffffffffffffffffffffffffffffffffffffffffffffffffffffffffffffffffffffffffffff
@rand_0_0_0_0_1_1_0:0:0_0:0:0_403/1
AATTAAATGTAACATCCTGGGATCCAGCGGCCAGCCCCACGGTGCTAACCGATCAGGCTCCAATAGCCATGTTAGAAATGCTCTTAGGTGTGAACTGTATCATCCCGCTCTGGGCGCTTCGGCAGCCCGAGATGTGAGTCTATGGAGCGC
+
ffffffffffffffffffffffffffffffffffffffffffffffffffffffffffffffffffffffffffffffffffffffffffffffffffffffffffffffffffffffffffffffffffffffffffffffffffffff
@cB01~tB01_GU182339.1_165673_165895_0_1_0_0_0:0:0_1:0:0_404/1
TTATTGAGGTTAAATGTAACTATATAATTTACCACCTTTACCATTTTTAAAAGTAAAATCTAGTGGTCATAAATACCTTTATATGCTGGGCGTGGTGGTTCACAGTTGTAATCTCGGCGCTTTGAGAGGCCAAGGAAGGTGGATCATTTA
+
ffffffffffffffffffffffffffffffffffffffffffffffffffffffffffffffffffffffffffffffffffffffffffffffffffffffffffffffffffffffffffffffffffffffffffffffffffffff
@cB01~tB01_GU182339.1_86220_86422_0_1_0_0_0:0:0_0:0:0_405/1
AGATGGATAGATATAGATAGATGATAAATAGGTAGATGATAGATACTAGGTTATAGATACATAGATGATGATTGATTGATTCATTAATAGATGAGACGTAGAGATGATGATGAAGACAGATAGATAATACATAGAGATAGAGAGGCAGAC
+
ffffffffffffffffffffffffffffffffffffffffffffffffffffffffffffffffffffffffffffffffffffffffffffffffffffffffffffffffffffffffffffffffffffffffffffffffffffff
@cB01~tB01_GU182339.1_145544_145782_0_1_0_0_0:0:0_0:0:0_406/1
CCTAAGAATAAAGTTGACTTGATCATGGTGGATTCACTTTTTGATATGCTGCGGGATTCAGTTCTTAGTATTTTTTGTGGATTTTTGCCTCTATGTTCATCAGGAATATTGGCATGTAGTTTTCTTTTGTTTAATGTTCTTTTCTGTCTT
+
ffffffffffffffffffffffffffffffffffffffffffffffffffffffffffffffffffffffffffffffffffffffffffffffffffffffffffffffffffffffffffffffffffffffffffffffffffffff
@cB01~tB01_GU182339.1_176831_176973_0_1_0_0_0:0:0_0:0:0_407/1
CTACCAAGACTCACAGCCCAGTGGGGGCAGCAAGGGAGTCCTGGTTTGCCTGCAGATGGATGGTCCATCATGATCTTTCTTTCCAGGGTTCTTCTTGCTGCAGGGGGCCTGGACACATGAGGGTGAGTCCTTCTCCAAACCTTCGGGTGT
+
ffffffffffffffffffffffffffffffffffffffffffffffffffffffffffffffffffffffffffffffffffffffffffffffffffffffffffffffffffffffffffffffffffffffffffffffffffffff
@cB01~tB01_GU182339.1_69457_69571_0_1_0_0_0:0:0_0:0:0_408/1
TTCATGTTAGCACAGATTTTAGGCATCTCGTGTTCGGATAAAAATACATGAAAAGTCTTTCACGTTAGCACAGATTTTAGGCATCTTGTGTTCGGGAGGTTGGATCTGAGACGTGTTGTGAGTTGGTCATAGTGAAGGACGTGAGGTGCC
+
ffffffffffffffffffffffffffffffffffffffffffffffffffffffffffffffffffffffffffffffffffffffffffffffffffffffffffffffffffffffffffffffffffffffffffffffffffffff
@cB01~tB01_GU182339.1_149811_149609_1_0_0_0_0:0:0_0:0:0_409/1
AACCTCCTCCTCCTGGGTTTAAGCCACTCTCCCGCCTCAGCCTCCCAAGTTGCTGGGATTATAGGCGCCTGGCACCATGCCTGGCTAATTTTATTTTTTTTGTCTTTTTAGTAAAGATTGGTTCCCCCATGTTGGCCGGGCTGGTCTCCA
+
ffffffffffffffffffffffffffffffffffffffffffffffffffffffffffffffffffffffffffffffffffffffffffffffffffffffffffffffffffffffffffffffffffffffffffffffffffffff
@cB01~tB01_GU182339.1_71352_71546_0_1_0_0_0:0:0_0:0:0_40a/1
CGGCTCCACATCCTCCTTTCTAAGGTGGCGCCTCCTTCTCCCCCAGGTGGACAGGACAAGCCCTTGCTGTCTGCCTGGCCCAGCGCTGTGGTGCCTCGAGGAGGACATGTGACTCTTCTGTGTCGCTCTCGTCTTGGGTTTACCATCTTC
+
ffffffffffffffffffffffffffffffffffffffffffffffffffffffffffffffffffffffffffffffffffffffffffffffffffffffffffffffffffffffffffffffffffffffffffffffffffffff
@cB01~tB01_GU182339.1_79104_78911_1_0_0_0_0:0:0_0:0:0_40b/1
ATTACCTAAAGCAATGAGGGCAGACATGTTTATTTGAAAAGGAGACAGCTACATTGAAATCACAAAAAATTTTATAAGTTTCACTGCTGACTGACAGAAGGCTGGAAAATAGTCTGAGGAAAGGTGAAACAGCATGAGGGAAGGTGGAAC
+
ffffffffffffffffffffffffffffffffffffffffffffffffffffffffffffffffffffffffffffffffffffffffffffffffffffffffffffffffffffffffffffffffffffffffffffffffffffff
@cB01~tB01_GU182339.1_103134_102985_1_0_0_0_0:0:0_1:0:0_40c/1
TCTATTTCCTCCTTCCACCTTCTCTGTCTCTCTAGGTCTCTGACCTCGCTTCCACACCTCTAGATATGTTTTCCCTTTTTGGATTGTTTTATTCTCTCTGACTCTCCTTGGATTGGTTCACTTGATGTTACTTTTTTAAATTCTAAGTTT
+
ffffffffffffffffffffffffffffffffffffffffffffffffffffffffffffffffffffffffffffffffffffffffffffffffffffffffffffffffffffffffffffffffffffffffffffffffffffff
@cB01~tB01_GU182339.1_129201_129408_0_1_0_0_0:0:0_0:0:0_40d/1
CAAGCATCCACTGGGCCTCATGCAAGGTAGAAAGAGCCTGCGTACGTCACCCTCCCATGATGTAGTCAACATGTAAGCTGCATGGGCAGGGCGCCAAATAACATCCTGTGCGCTGCTGAGCTGAGCTGGGGCGCGGCCGCCTGTCTGCAC
+
ffffffffffffffffffffffffffffffffffffffffffffffffffffffffffffffffffffffffffffffffffffffffffffffffffffffffffffffffffffffffffffffffffffffffffffffffffffff
@cB01~tB01_GU182339.1_158983_158799_1_0_0_0_0:0:0_0:0:0_40e/1
TTATTAAGGTTTTCAGAGCAATTGTGACTAATAAACCATTAGAATTTTTCATGATTGTATTTCTAGTATTACAGCAGAACCAGTTCAAATGATTTAAACTCCCAGGGAAGGATTATGCAATTATTTACAATCTTAGAATTGTACTTTATC
+
ffffffffffffffffffffffffffffffffffffffffffffffffffffffffffffffffffffffffffffffffffffffffffffffffffffffffffffffffffffffffffffffffffffffffffffffffffffff
@cB01~tB01_GU182339.1_177802_178001_0_1_0_0_0:0:0_0:0:0_40f/1
TTGGGTTTACCATCTTCAGTCTGTACAAAGAAGATGGGGTGCCTGTCCCTGAGCTCTACAACAAAATATTCTGGAAGAGCATCCTCATGGGCCCTGTGACCCCTGCACACGCAGGGACCTACAGATGTCGGGGTTCACACCCGCGCTCCC
+
ffffffffffffffffffffffffffffffffffffffffffffffffffffffffffffffffffffffffffffffffffffffffffffffffffffffffffffffffffffffffffffffffffffffffffffffffffffff
@cB01~tB01_GU182339.1_178792_178942_0_1_0_0_0:0:0_0:0:0_410/1
GCAGGGGAGTGAGTTCTCAGCTCAGGTGTGAGGGGAGCTGTGACAAGGAAGAACCTCCCTGAGGAAACTGCCTCTTCTTCCAGGTCTATTTGGGAAACCTTCACTCTCAGCCCAGCCGGGCCCCACGGTTCGCACAGGAGAGAACGTGAC
+
ffffffffffffffffffffffffffffffffffffffffffffffffffffffffffffffffffffffffffffffffffffffffffffffffffffffffffffffffffffffffffffffffffffffffffffffffffffff
@cB01~tB01_GU182339.1_112274_112396_0_1_0_0_0:0:0_0:0:0_411/1
TAGATTAAACTACAAAACTCCAGAATTTACAGGTGGGGTTTTTACTGATAAAGTACAATTCTAAGATTGTAAATAATTGCATAATCCTTCCCTGGGAATTTAAATCATTTTAACTGGTTCTGCTGTAATACTAGAAATACAAGCATGAAA
+
ffffffffffffffffffffffffffffffffffffffffffffffffffffffffffffffffffffffffffffffffffffffffffffffffffffffffffffffffffffffffffffffffffffffffffffffffffffff
@cB01~tB01_GU182339.1_183303_183516_0_1_0_0_0:0:0_0:0:0_412/1
ACCAGGAATCCCTACATGATTAATATGACTGACATGAAAATAAGGGACGCCCAAGTGCGTAACTGGAATCTAGGAGACCGTGGAAAAGGCAATTCCCGCCCCACTGGTGAAATGTGGTGCTGATTTAGACACTAAATGAATGAAGTAGAT
+
ffffffffffffffffffffffffffffffffffffffffffffffffffffffffffffffffffffffffffffffffffffffffffffffffffffffffffffffffffffffffffffffffffffffffffffffffffffff
@cB01~tB01_GU182339.1_150896_150843_1_0_0_0_0:0:0_0:0:0_413/1
TATAAAATTAGTAAAAGACCTGAACAGACATTTCTCAATGAACAAAACATACAAATGAACATATATACATTGCATATATGAAAAAGTGCTCAGTATCACTAATCATCAGAGAAATGCAAATGAAGTCACAATGAGCTATCATCTCACCCC
+
ffffffffffffffffffffffffffffffffffffffffffffffffffffffffffffffffffffffffffffffffffffffffffffffffffffffffffffffffffffffffffffffffffffffffffffffffffffff
@cB01~tB01_GU182339.1_213100_213246_0_1_0_0_0:0:0_0:0:0_414/1
CAAATAGTTGGCCTTCACCCACTGAACCAAGCTCCGAAACCGGTGAGTACAGAACCCTCTTATATCCGCTTTTGGAAACCTGGGGAGGTGGAAACCTTGGATTCAGGCGTTGACTCAGCATCTCACAGCTCTGACATTGTACACCTGTCT
+
ffffffffffffffffffffffffffffffffffffffffffffffffffffffffffffffffffffffffffffffffffffffffffffffffffffffffffffffffffffffffffffffffffffffffffffffffffffff
@cB01~tB01_GU182339.1_16572_16419_1_0_0_0_0:0:0_0:0:0_415/1
TTGGTTTTATTTATCTCTTGTATGGACTTTTTGGTCTCAATTTATTCAGTTCTCTCTGACTTTAGTTATTTCTCATCTTTTGCTGGCCTTGGGTTTGGACTGTTCCTTTTTTTTAATAGTTCCTCTAGATGCAGTGTTAAGTCACTAATT
+
ffffffffffffffffffffffffffffffffffffffffffffffffffffffffffffffffffffffffffffffffffffffffffffffffffffffffffffffffffffffffffffffffffffffffffffffffffffff
@cB01~tB01_GU182339.1_217787_217638_1_0_0_0_0:0:0_0:0:0_416/1
GGCACTTCTGGGTCCTCATTTCATAAGCAGATACCAACAAACAGGGGGAGGCCATAGGTGCCTGAGGTCCCTCAGTTGCCAACAGCAGACTCAGACATTCTATCTCTCTGAGTTCAAGGACCCATCCCATGAATAGCTCTGAGGTCCCAT
+
ffffffffffffffffffffffffffffffffffffffffffffffffffffffffffffffffffffffffffffffffffffffffffffffffffffffffffffffffffffffffffffffffffffffffffffffffffffff
@cB01~tB01_GU182339.1_57708_57583_1_0_0_0_1:0:0_0:0:0_417/1
TATCCATCTATCATCTGTATTGCTCTGCCTCTCGGTCTCTCTAGCTCTCTTTGGAATCTCTGCAATTCATCCCCACATCTCCATGTTTCTATTTCCTTGTGCCTCTCTCTCAGGACTCTAATTTTAGTGCTTTTCTCTGCTCCCTGCCAT
+
ffffffffffffffffffffffffffffffffffffffffffffffffffffffffffffffffffffffffffffffffffffffffffffffffffffffffffffffffffffffffffffffffffffffffffffffffffffff
@cB01~tB01_GU182339.1_12477_12692_0_1_0_0_1:0:0_0:0:0_418/1
ATAGCTTGAACCCGGGAAGCGGAGGTTGCAGTGAGCCAAGATCTTGCCACTGCACTCCAGCCTGGGCAACAGAGCAAGACTCTATCTCCAAAAAAAAAAAAAAAAAGGGAAATATGAGTCTGAAATGATGCCCTAGCACCCTCTCTGGAC
+
ffffffffffffffffffffffffffffffffffffffffffffffffffffffffffffffffffffffffffffffffffffffffffffffffffffffffffffffffffffffffffffffffffffffffffffffffffffff
@cB01~tB01_GU182339.1_172855_172640_1_0_0_0_0:0:0_0:0:0_419/1
CCTGCCTCTGTGGCTCCTGTCTTGGGCCAGGGACCATCCTGCTGGTGAGGAACACACACCCGTGTGCTCCCATCCTGCTTCCCCACATGGCCCTGAGCTCTCTGGCCTCTGCTTCGTGAGACTTACTTTTTTTTGTTGGAGCACCAGCGA
+
ffffffffffffffffffffffffffffffffffffffffffffffffffffffffffffffffffffffffffffffffffffffffffffffffffffffffffffffffffffffffffffffffffffffffffffffffffffff
@cB01~tB01_GU182339.1_74729_74656_1_0_0_0_1:0:0_0:0:0_41a/1
TCTTAAATGATGCCCAGTGTCCTGAGATTTCGAGGTATAAAGACAAAACAGGTGCTGGAGGCCTCACACTCCCTGACTTAAAAATATGTTACAAAGCTGTAGTAAGCACAACAGCATGACATTGGCATAAAGGCCCTTAGAGCAATGGAG
+
ffffffffffffffffffffffffffffffffffffffffffffffffffffffffffffffffffffffffffffffffffffffffffffffffffffffffffffffffffffffffffffffffffffffffffffffffffffff
@cB01~tB01_GU182339.1_67796_67849_0_1_0_0_1:0:0_1:0:0_41b/1
GACTCTTTTCTTGCCTAAGGCTTCCGCTGTTATCAGTACCATGTCCATATAATCCCATCTGTTCCCCACTGAGTTCTCATCCCCGGACTCTGAGTTTCTGGAAGCAGGGTGGAGCCTCATTTGTCTCTGAGACTCCAATTTCCATCCAAA
+
ffffffffffffffffffffffffffffffffffffffffffffffffffffffffffffffffffffffffffffffffffffffffffffffffffffffffffffffffffffffffffffffffffffffffffffffffffffff
@cB01~tB01_GU182339.1_216628_216808_0_1_0_0_0:0:0_0:0:0_41c/1
AAGCAGCCCAGCCTGGGTTTTGTACCCTGGAGCCACAGGAAGCACTCAGCTAAAGCACTGCATGACGTCCTCCTCCAGGAAGAACAGGAAGACAGCCCAGGCTGTTCTGAGACATTCCTCCTGATCTCAGGATGTTGCTATCTTAGTCCA
+
ffffffffffffffffffffffffffffffffffffffffffffffffffffffffffffffffffffffffffffffffffffffffffffffffffffffffffffffffffffffffffffffffffffffffffffffffffffff
@cB01~tB01_GU182339.1_90915_91077_0_1_0_0_0:0:0_0:0:0_41d/1
CAAATTTCCACAAGATTCGTGGGTGAAAACAAAACGGTTTTTTAATTATCTTGCAGTGCTGTAGCTCAAAGTATGAAGTGCATCTCACTGGGCTAAAATCAAGGTGACAGCAAGGCTGCCTTCCCTCTGAGGATTCCAGGCAAGAATCTG
+
ffffffffffffffffffffffffffffffffffffffffffffffffffffffffffffffffffffffffffffffffffffffffffffffffffffffffffffffffffffffffffffffffffffffffffffffffffffff
@cB01~tB01_GU182339.1_34255_34384_0_1_0_0_0:0:0_0:0:0_41e/1
CCTCCCCCTGCATGTTGGTATCTGCTTATGAAATGAGGACCCAGAAGTGCCCTCCGAGCTGTTTTGACGACTTCCGTCTTCTACAGATGCTGTTGTAATGGACCAAGAGCCTGCAGGGAACAGAACAGTGAACAGGGAGGTAGGTGCTCC
+
ffffffffffffffffffffffffffffffffffffffffffffffffffffffffffffffffffffffffffffffffffffffffffffffffffffffffffffffffffffffffffffffffffffffffffffffffffffff
@cB01~tB01_GU182339.1_85555_85397_1_0_0_0_0:0:0_1:0:0_41f/1
GGTAGAGAACACTTTGTGGAGGTAAAACAGAAATGAAACTTGTAATCTGTGCCAGGTCTCTGAGCAAAGTCAGCATGGAGGGACACCTCTCTCTGGGACATGTCTGTCTGTCTGTCTCCTTTAACTCCTTCTGTCTTTTCTAACTCTCGG
+
ffffffffffffffffffffffffffffffffffffffffffffffffffffffffffffffffffffffffffffffffffffffffffffffffffffffffffffffffffffffffffffffffffffffffffffffffffffff
@cB01~tB01_GU182339.1_64806_64979_0_1_0_0_0:0:0_0:0:0_420/1
TGAGATCATATAGAAAATGTGAAAGTCCGCTGAATCCTCCAGCACAGATCCTGGAATAGAGAAAGTGCTCTGGTCATCACAAAAAAAACTTGCCCACTCACCCAAATCCCCCACCTCACCCCTACTTCCAATCACCTGTGGAGATTCAGG
+
ffffffffffffffffffffffffffffffffffffffffffffffffffffffffffffffffffffffffffffffffffffffffffffffffffffffffffffffffffffffffffffffffffffffffffffffffffffff
@cB01~tB01_GU182339.1_3337_3481_0_1_0_0_0:0:0_0:0:0_421/1
GAGGTCAGGACAAACACAGGAGGTGAAGCCAGATACAGTGTGGGGAGATAAGCAGTGGCCTCAGCCTCTAGCCCTTTTCCATCTTCCAGAAGCCCCTCCTGAGCTCTCATCACAGACAGATTTCCCATTTGGAAACCCAGATATTTATCA
+
ffffffffffffffffffffffffffffffffffffffffffffffffffffffffffffffffffffffffffffffffffffffffffffffffffffffffffffffffffffffffffffffffffffffffffffffffffffff
@cB01~tB01_GU182339.1_162054_161888_1_0_0_0_0:0:0_0:0:0_422/1
CAGCAGGAGAGAACACACTGACCCCTTCCACTTCTGGAGACAGAAATTGGATCCAGTTCTCCCTGTGCTGAAATCAAGGCGTCTACAGGGCTGCGTTCCCTCTGGAGAATCAGCGAATCAGTTCTCCTGACTTCTCCAGCCCTTAGAGGC
+
ffffffffffffffffffffffffffffffffffffffffffffffffffffffffffffffffffffffffffffffffffffffffffffffffffffffffffffffffffffffffffffffffffffffffffffffffffffff
@rand_0_0_0_0_1_1_0:0:0_0:0:0_423/1
TCTGCGAGCCTTCCCCGACGATTTACGGGTGACAGACAAGCGTGACGTGTAGGGATATTAAAGGTCTGCTGCACGGTGGCTCAATATTTGATTTGGACACATAATTGAGCGGAAGGGCGCGGGCGGTCTGACACATCGGTGGCCCAAGGT
+
ffffffffffffffffffffffffffffffffffffffffffffffffffffffffffffffffffffffffffffffffffffffffffffffffffffffffffffffffffffffffffffffffffffffffffffffffffffff
@cB01~tB01_GU182339.1_179913_180093_0_1_0_0_0:0:0_0:0:0_424/1
AGACAGAGAGAGATTCTGTCTCTAAATAAATAAATACATCTATATTCTTTTTTATTGTTGTTGTTACACTCCACCCTTTACTTCCTGCCCTCTGGTAGCCACCATTCTACTCTCTACCTTCATGAGATCCACCTTTTAGCTCCTGTATAT
+
ffffffffffffffffffffffffffffffffffffffffffffffffffffffffffffffffffffffffffffffffffffffffffffffffffffffffffffffffffffffffffffffffffffffffffffffffffffff
@cB01~tB01_GU182339.1_155973_156181_0_1_0_0_0:0:0_0:0:0_425/1
ACTATAACGGAGAAAGCAGGAGAAAGCTGGGTCTCCCGCCTCGTGGGTGCTTGTCCTAAAGAGGTGTTTTATGTGGTTGCCTGGCAACCAAGAAATGAGAGACAATCCACAAAGAGGAACTGCTATGGTTAGCTTCTTATTGGATTCTCA
+
ffffffffffffffffffffffffffffffffffffffffffffffffffffffffffffffffffffffffffffffffffffffffffffffffffffffffffffffffffffffffffffffffffffffffffffffffffffff
@cB01~tB01_GU182339.1_53747_53567_1_0_0_0_1:0:0_0:0:0_426/1
AGGCCCAGAACTCCACCCTAAGCCCATATCTCCACTCCAGGCCCATATCACCTCTCCAGTCCCATATCTCCACACCCAGGCCCATATCTCCTTCCTAGGCCCATATCTCCACTCTAGGCCCAGATATCCACCTCTAGGCCCATAACTCCA
+
ffffffffffffffffffffffffffffffffffffffffffffffffffffffffffffffffffffffffffffffffffffffffffffffffffffffffffffffffffffffffffffffffffffffffffffffffffffff
@cB01~tB01_GU182339.1_182544_182686_0_1_0_0_0:0:0_0:0:0_427/1
GCAAATGGGAGGGCAGAATATGAATGCACAAGTGGACCAGTAATGATTGATCCATTGGGAAGCATCCGTGCATGAAATCTATTTACCTATTTATTTATCTATTTATCTATTTATGTATTTATTTATTTGCGGCGAAGTCATTCTCTGTCC
+
ffffffffffffffffffffffffffffffffffffffffffffffffffffffffffffffffffffffffffffffffffffffffffffffffffffffffffffffffffffffffffffffffffffffffffffffffffffff
@cB01~tB01_GU182339.1_23341_23175_1_0_0_0_1:0:0_0:0:0_428/1
CCATATCTCTACTCCAGGCCCACATCTACAGTTCCAGGCCCATATCTCCACCTCCAGGCCCATATCTCCACTCTAGGCCCATATCTCCACCTCCAGGCCCGTATCTCAATTCCAGGTCCATATCTGCACTCCAAGCCAATATCTCCACTC
+
ffffffffffffffffffffffffffffffffffffffffffffffffffffffffffffffffffffffffffffffffffffffffffffffffffffffffffffffffffffffffffffffffffffffffffffffffffffff
@cB01~tB01_GU182339.1_229772_229926_0_1_0_0_0:0:0_0:0:0_429/1
TCAGGCAACCCTGGCTGACTCAGCAGAGCAAGAGCCTTGCCGTAACAGAGAACAGAGCTCATGCACGCACACTTCGACTCACTGACTCATTCAGCCACAGCCCCATGCTCAGGCTGTGCAGTGTGGAAGCTTTTCCTATTGTTGCCATAA
+
ffffffffffffffffffffffffffffffffffffffffffffffffffffffffffffffffffffffffffffffffffffffffffffffffffffffffffffffffffffffffffffffffffffffffffffffffffffff
@cB01~tB01_GU182339.1_29131_29011_1_0_0_0_0:0:0_0:0:0_42a/1
CCTGTCATTTACAGCCACATGAATGGAACTGGAGGTCATTACAAGTATTTCCATTTCTCACTCATATGCAGGAGCTAAAAGGTGGATCTCACAAAGGTAGAGAGTAGAATGGTGGCTACCAGAGGCCAGGAAGGGAAGGGTGGAGGGTAA
+
ffffffffffffffffffffffffffffffffffffffffffffffffffffffffffffffffffffffffffffffffffffffffffffffffffffffffffffffffffffffffffffffffffffffffffffffffffffff
@cB01~tB01_GU182339.1_153154_153043_1_0_0_0_0:0:0_0:0:0_42b/1
CCAAAAAAAAATTAGCCAGGCGTGGTGGGACATGGGTGTAATCCCAGCCTCTCGGGAAGCTGAGTGTAGAGAATCGCTTTAACCTGGGAGGTGGAGGTTGCGGTGAGCCGAGATCCCGCCACTGCACTCCAGCCTGGGGCACAGAGGGAG
+
ffffffffffffffffffffffffffffffffffffffffffffffffffffffffffffffffffffffffffffffffffffffffffffffffffffffffffffffffffffffffffffffffffffffffffffffffffffff
@cB01~tB01_GU182339.1_102513_102640_0_1_0_0_0:0:0_0:0:0_42c/1
AGAGAAATCAGGGACACCAAAAAGCAAAGACATAAACACACAGAGAATGAGCCAGAGGAAGGAGATTGAGAGACTCACAGACACATAAAGAGAGAGAAAAGAGGGCAGAGGAGTGGTGAGAATGATGGAAGGGAGCAGAGAAAAGCACTA
+
ffffffffffffffffffffffffffffffffffffffffffffffffffffffffffffffffffffffffffffffffffffffffffffffffffffffffffffffffffffffffffffffffffffffffffffffffffffff
@rand_0_0_0_0_1_1_0:0:0_0:0:0_42d/1
CAGCATTTAGTCCAGAGAGTTTCTAAGTGCAGTGGGCGTTAGTTTAGATAAACCGTTCAGTTAAGGAGCCCAAGTCGTTTCTCGTGTACTCCGGATAGCGACTCTCAGTCAGGGGTCGGATGTGCCCTGTCTGTCATGGATCACGGTCAG
+
ffffffffffffffffffffffffffffffffffffffffffffffffffffffffffffffffffffffffffffffffffffffffffffffffffffffffffffffffffffffffffffffffffffffffffffffffffffff
@cB01~tB01_GU182339.1_216081_216010_1_0_0_0_0:0:0_1:0:0_42e/1
ACAGCCAGAAAATAGTGTTGAAGCCCGTGTGAAATGTGCTGCTCTTTGTGATCTCGGGAGACACATGTTAGGCTGCTGTTCTACCCGAGAGGCTGGGGGAAGGACCACCCCCTCCACCATCTATTGCTTCAATACCACCTGTCCTCCTGT
+
ffffffffffffffffffffffffffffffffffffffffffffffffffffffffffffffffffffffffffffffffffffffffffffffffffffffffffffffffffffffffffffffffffffffffffffffffffffff
@cB01~tB01_GU182339.1_7935_8129_0_1_0_0_0:0:0_0:0:0_42f/1
GAACGTGACCATCCAGTGTAGCTCAAGGGTGGGATTTCACAGGTTCATTTTGATTGAGGAAGGAGAAAACAAGCTCTCCTGGATGCTGGACTCACAGGAACTCTCCAAGGGGCTGTCCCTTGTCCCTGGCCCTGTTCCCTGTGGGCCGTG
+
ffffffffffffffffffffffffffffffffffffffffffffffffffffffffffffffffffffffffffffffffffffffffffffffffffffffffffffffffffffffffffffffffffffffffffffffffffffff
@rand_0_0_0_0_1_1_0:0:0_0:0:0_430/1
CAATGCACTACGGTGTCCAGCGTTTAAGTCATTGCCTATGTCACCAAATAGGGTCGAGTTTTTGGCAGAGTCTGAAGGGTTCCATCGCCGGTTCGCATCTCTACGGAACGGCCGACCGAGATTTATTGCTGTCACGACCCACCCATCGGG
+
ffffffffffffffffffffffffffffffffffffffffffffffffffffffffffffffffffffffffffffffffffffffffffffffffffffffffffffffffffffffffffffffffffffffffffffffffffffff
@cB01~tB01_GU182339.1_212111_212299_0_1_0_0_0:0:0_2:0:0_431/1
TTTGTTGGTTTATTTTTAGCGGTGCAGAAGTTGCTTAGTATGAGGTAATCCCAATGGTCTATTTTTGCTTCGATTACTTGTGTTTTCAAGGTTTAAAACAAAATGTCTTTCTTCAGACAAATGTCCTGGAGCATTTCCCCAATATTTTGT
+
ffffffffffffffffffffffffffffffffffffffffffffffffffffffffffffffffffffffffffffffffffffffffffffffffffffffffffffffffffffffffffffffffffffffffffffffffffffff
@cB01~tB01_GU182339.1_124664_124503_1_0_0_0_1:0:0_0:0:0_432/1
GAAAGAAAACAAAAGTGAAATCAAGATAAAAAAAGCGAAATAGAATTCTCTTATGTCAAACGGCCAGGAAATAGTGTTGAAGCCCGTGTGAAACCTGGTGCTCTTTGTGATCTCGGGAGACACATATTAGGCTGCTGTTCTACCCGAGAG
+
ffffffffffffffffffffffffffffffffffffffffffffffffffffffffffffffffffffffffffffffffffffffffffffffffffffffffffffffffffffffffffffffffffffffffffffffffffffff
@cB01~tB01_GU182339.1_171033_171254_0_1_0_0_0:0:0_0:0:0_433/1
AAAATAAGAAATGCATAAATATAATAAAACACACACGAACGACAAAGGCACCTGAATTCCCATCATCATTTTTCTATTTCTCTATAATTACTTCTTTGATTCTTTATCTTATCCATTAGACAATCAGCCTAAAACCTCTTCCGTATTTGG
+
ffffffffffffffffffffffffffffffffffffffffffffffffffffffffffffffffffffffffffffffffffffffffffffffffffffffffffffffffffffffffffffffffffffffffffffffffffffff
@cB01~tB01_GU182339.1_40505_40692_0_1_0_0_1:0:0_0:0:0_434/1
AGTATAAGGACACTTTGCACCTCATTGGAGAGCACCATGATGGGGTCTCCAAGGCCAACTTCTCCATCGGTCCCATGATGCAAGACCTTGCAGGGACCTACAGATGCTACGGGTCTGTTACTCACTCCCCCTATCAGTTGTCAGCTCCCA
+
ffffffffffffffffffffffffffffffffffffffffffffffffffffffffffffffffffffffffffffffffffffffffffffffffffffffffffffffffffffffffffffffffffffffffffffffffffffff
@cB01~tB01_GU182339.1_209826_210031_0_1_0_0_0:0:0_0:0:0_435/1
TTCCTCTGGGCCCTGCCACCCATGGAGGGACCTACAGATGCTTCGGCTCTTTCCGTGACTCTCCATACGAGTGGTCAAAGTCAAGTGACCCACTGCTTGTTTCTGTCACAGGTGAGGAAAGCCCATGGCTGTCCCATGTCCTATGATCCT
+
ffffffffffffffffffffffffffffffffffffffffffffffffffffffffffffffffffffffffffffffffffffffffffffffffffffffffffffffffffffffffffffffffffffffffffffffffffffff
@cB01~tB01_GU182339.1_190425_190330_1_0_0_0_0:0:0_0:0:0_436/1
AACTTTTCCTCGAGCTGGGTTCCGGTGTTGGTTTCCTGTTGCTGCTGTAGAAAATTATCAGCAGCATGGCAGCAGGAGAGAGCACACTGACCCCTTCCATTTTTGGAGGCAGAAGTCGGGCCCTGTTTTTCCTGGGCTAAAATCAAGGCA
+
ffffffffffffffffffffffffffffffffffffffffffffffffffffffffffffffffffffffffffffffffffffffffffffffffffffffffffffffffffffffffffffffffffffffffffffffffffffff
@cB01~tB01_GU182339.1_25402_25280_1_0_0_0_0:0:0_0:0:0_437/1
GCCAACCTTCTCCTTGTTTGGTTTCTTAACTTGTGCTTCACCTGGGTTCCTGTGTTGGTTTCCTGTTGCTGCTGGAGAAAATTGTCACAAACATGGGGCAGGAGAGAATACAATGACCCCTTCCACTTCTGGAGAACAGAAATCGGACCC
+
ffffffffffffffffffffffffffffffffffffffffffffffffffffffffffffffffffffffffffffffffffffffffffffffffffffffffffffffffffffffffffffffffffffffffffffffffffffff
@cB01~tB01_GU182339.1_24280_24156_1_0_0_0_0:0:0_1:0:0_438/1
GACATGGCGTCTCCCTACAGCAAGTGTCAGCTGAGAACTTTGAGCAGGTGCTGAAGAAGCGACTCTTACTAGATTTTAACACTGCAAAATTACTTACATAAAAGAACACAAGGTAGACACAGGATGGAGGGCATGATCAGCTAATGCATG
+
ffffffffffffffffffffffffffffffffffffffffffffffffffffffffffffffffffffffffffffffffffffffffffffffffffffffffffffffffffffffffffffffffffffffffffffffffffffff
@cB01~tB01_GU182339.1_109309_109101_1_0_0_0_0:0:0_0:0:0_439/1
GACACCAATAAGAAGCTAATCATAGCAGTTCCTTTTTATGAATTGTCTCGCATTTCTTGATTGACAGGTAACCACGTAATACACCTCTTTAGGACAAGCACCCAGATGGCGGGAGACCCAGCTTTCTCCTGCTTTCTCAGTTATAGCTCT
+
ffffffffffffffffffffffffffffffffffffffffffffffffffffffffffffffffffffffffffffffffffffffffffffffffffffffffffffffffffffffffffffffffffffffffffffffffffffff
@cB01~tB01_GU182339.1_126498_126519_0_1_0_0_0:0:0_0:0:0_43a/1
CGGTAATGGACCAAGAGTCTGCAGGAAACAGAACAGCGAATAGCGAGGTAGGTACTCCTCGGCCCGGGCTCGTGGCTACTGTTATTCCCAAAGAGTCCTGGAAAATGTGAGCACCCTCCCTCACTCAGCATTTCCCTCTCTCCAGGACTC
+
ffffffffffffffffffffffffffffffffffffffffffffffffffffffffffffffffffffffffffffffffffffffffffffffffffffffffffffffffffffffffffffffffffffffffffffffffffffff
@cB01~tB01_GU182339.1_47442_47302_1_0_0_0_0:0:0_0:0:0_43b/1
TACCCCGAGGTGAATCCAATGGCTGTGAGTGTCAAACACACACTCCTTGTTGCTCCTTAGTTTCCTGTGTACCCAGTGTGCTCTCCGTCTCTCCACAGTCGTCTTGTCATTCTCCCCACCTCATTCCCAGCATTTGAGGCAGAGCCTCTT
+
ffffffffffffffffffffffffffffffffffffffffffffffffffffffffffffffffffffffffffffffffffffffffffffffffffffffffffffffffffffffffffffffffffffffffffffffffffffff
@cB01~tB01_GU182339.1_33601_33749_0_1_0_0_0:0:0_0:0:0_43c/1
CGTTCTATGGTTACTACAACTGAGAAAGCAGGAGGAAGCTAGGTCTCCCGCCATCTGGGTGCTTGTCCTAAAGAGACGTTGTATGTGGTTACCTGTCAATCAAGAAATGTGAGACAATTCATATAGAGGAACTGCTATGATTAGCTTCTT
+
ffffffffffffffffffffffffffffffffffffffffffffffffffffffffffffffffffffffffffffffffffffffffffffffffffffffffffffffffffffffffffffffffffffffffffffffffffffff
@rand_0_0_0_0_1_1_0:0:0_0:0:0_43d/1
TACCTATCCGTAACCGAGACCTGCGGACCTAGTGTTCGTTGAGACAAAGAGCTCAGGACTTTTTCCGACTATACTTTCGGCTCGATAAAGACATCAAGAGTCCCGTAGGCGGGGACGAAATATGGCCTTAGCGGGCGAGCTGACCTGCTT
+
ffffffffffffffffffffffffffffffffffffffffffffffffffffffffffffffffffffffffffffffffffffffffffffffffffffffffffffffffffffffffffffffffffffffffffffffffffffff
@cB01~tB01_GU182339.1_28181_28311_0_1_0_0_0:0:0_1:0:0_43e/1
CATTCCAGGCCAACTTCCCTCTGGGCCCTGTGACCCACGGAGGGAACTACAGATGCTTCGGCTCTTTCCGTGCCCTGCCCCACGCGTGGTCAGACCCGAGTGACCCACTGCCCGTTTCTGTCACAGGTGAGAAAACACCATGCCTGTCCC
+
ffffffffffffffffffffffffffffffffffffffffffffffffffffffffffffffffffffffffffffffffffffffffffffffffffffffffffffffffffffffffffffffffffffffffffffffffffffff
@cB01~tB01_GU182339.1_186381_186588_0_1_0_0_0:0:0_0:0:0_43f/1
ACCTTAAACCACAGGGCAGCCTTTGTCAACTCTAAAGGGACTGTGTGTACACGGATGTATTTTAGACACTGTTTCTGCTAAGGGGCTCTCTGTGTCCACACTCTTGAGGATGCTGCACTTCATGTAGCCTTATAGAACCCTTTAAATTTA
+
ffffffffffffffffffffffffffffffffffffffffffffffffffffffffffffffffffffffffffffffffffffffffffffffffffffffffffffffffffffffffffffffffffffffffffffffffffffff
@rand_0_0_0_0_1_1_0:0:0_0:0:0_440/1
GCAAATTTGCCGCCGCTGGGACTGCACGGACAGAAATATCGCTACTGACCAGGCCTCAATGGTGGGGTGTAAAGAATGCGAATACTCCAGGGACCGGAGCGCAAAGTTCCATAGAGCATTTCCTGATTAGGTGGACGAGGCAGCGAGAAT
+
ffffffffffffffffffffffffffffffffffffffffffffffffffffffffffffffffffffffffffffffffffffffffffffffffffffffffffffffffffffffffffffffffffffffffffffffffffffff
@cB01~tB01_GU182339.1_100902_101047_0_1_0_0_0:0:0_0:0:0_441/1
GCAGTGACCCTAGACCACACCACTTCACTCCAGCTGGGGTGAAGGAGTGAGACTCTGATCTCCATAATTAATTAATTAATTAAAGGAACCAAACAAGGGGAAGGTTGGCTACACCTAGATCAGCAAGTGTGGGATGATGATGCCACCACC
+
ffffffffffffffffffffffffffffffffffffffffffffffffffffffffffffffffffffffffffffffffffffffffffffffffffffffffffffffffffffffffffffffffffffffffffffffffffffff
@cB01~tB01_GU182339.1_4894_5053_0_1_0_0_0:0:0_2:0:0_442/1
GATTACAGGCGACTGCCACCACAGCCAGGTAATGTTTGTATTTTTAGTAGAGATGAGGTTTTGCCATCTTGGCCAGGCTGGTCTCAAACTCCTGATCTCATGTGATCCGCCTGTATCAGACTGCCAAAGTGTTGGGATTACAGGCGTGAG
+
ffffffffffffffffffffffffffffffffffffffffffffffffffffffffffffffffffffffffffffffffffffffffffffffffffffffffffffffffffffffffffffffffffffffffffffffffffffff
@cB01~tB01_GU182339.1_225728_225506_1_0_0_0_0:0:0_0:0:0_443/1
GGTTTCTCATATAGACCTGGAAGGAGAAGAGGCAGTTTCCTCAGGGAGGTTCTTCCTTGTCACAGCTCCCCTCATACCTGAGCTGAGAACTCACTCCCCTGCTCTATGACCTAATGCTCTCTCTCTCTCTCACCCTCCACCCCAACTCTC
+
ffffffffffffffffffffffffffffffffffffffffffffffffffffffffffffffffffffffffffffffffffffffffffffffffffffffffffffffffffffffffffffffffffffffffffffffffffffff
@cB01~tB01_GU182339.1_164499_164731_0_1_0_0_1:0:0_0:0:0_444/1
ACATATATAGATAATAGATGATTGATGGATAGATAGACAGATAGACAATTGATAGAGAGATAGATAAGTGATACATAAATATAGATGATAGATAATTTGTAGATAGACACAAAATAGATAAATAGATAGATCGTTAGATAATAGATAGAA
+
ffffffffffffffffffffffffffffffffffffffffffffffffffffffffffffffffffffffffffffffffffffffffffffffffffffffffffffffffffffffffffffffffffffffffffffffffffffff
@cB01~tB01_GU182339.1_72014_71846_1_0_0_0_0:0:0_0:0:0_445/1
GGAGAATCAGTTCCATTGACTTCTCCAGCCCCTAAAGGCCACCTGCATTCCGTGGCTTCTGGCCTTCCTCCACTTTCAAAGCCCGCAGTGGCTGGTGGACTCTCCCTCCCACTACGCTGCTCTAATCCCCACTCTCCTCTTCCTCCTCCT
+
ffffffffffffffffffffffffffffffffffffffffffffffffffffffffffffffffffffffffffffffffffffffffffffffffffffffffffffffffffffffffffffffffffffffffffffffffffffff
@cB01~tB01_GU182339.1_111408_111610_0_1_0_0_0:0:0_0:0:0_446/1
AGGAGGATGTGCATAGGTTATTTGCAAACTCTGTGCCATTTCATTTAAGAGGCTTGAGCATCTACAGATTTTGGTATCTGAGTGGAGATCTCGAAACCAATCACCCAGGAATAGTGAAGGATGACCGTATATGACTTTTATTTCTCAAAT
+
ffffffffffffffffffffffffffffffffffffffffffffffffffffffffffffffffffffffffffffffffffffffffffffffffffffffffffffffffffffffffffffffffffffffffffffffffffffff
@cB01~tB01_GU182339.1_133219_133054_1_0_0_0_2:0:0_0:0:0_447/1
GTAGTCCATCTGAGTCCCACTATTTGGGGAACAGACTGGTTTCCTCACCTGTGATAGAAACAAGCAGTGGGTCACTAAGGTCTGACCACTCGTAGGGAGAGTCACGCAAAGAGCCGAAGCATCTGTAGGTCCCTCCGTGGGTGGCAGGGC
+
ffffffffffffffffffffffffffffffffffffffffffffffffffffffffffffffffffffffffffffffffffffffffffffffffffffffffffffffffffffffffffffffffffffffffffffffffffffff
@cB01~tB01_GU182339.1_15060_15201_0_1_0_0_0:0:0_0:0:0_448/1
TTATAGCAAAATGCTCCAAACAAGGTAACTAAGGTTCAGACAAGGGATGTTAATGTGTCCATTTACATAAACAAAAAATGGTAGATGATCAGCTTTCCCTTTGAAATCAGAGTACTAATCTGACTCATTGTTCCCTGAATTTTAGAGGCA
+
ffffffffffffffffffffffffffffffffffffffffffffffffffffffffffffffffffffffffffffffffffffffffffffffffffffffffffffffffffffffffffffffffffffffffffffffffffffff
@cB01~tB01_GU182339.1_164685_164603_1_0_0_0_0:0:0_0:0:0_449/1
CTGTTTCCTCCTTCTACCTTTTCTGTCTCTCTAGGTCTATGACCTCACTTCCCCACCCTGAGGTATGTTTTCCCTTTTTGGATTGTTTTATTCTCTCTGACCCTCCTTGGATTGGTTGACTTGATCTTCCTTTTTCTTTAATTTTGAGTC
+
ffffffffffffffffffffffffffffffffffffffffffffffffffffffffffffffffffffffffffffffffffffffffffffffffffffffffffffffffffffffffffffffffffffffffffffffffffffff
@cB01~tB01_GU182339.1_26975_27194_0_1_0_0_0:0:0_0:0:0_44a/1
TTGTGAGTTCCTGGAGTCCCCATACTGGATTCTGAGGCTCATATTCAAATAGCACCACATGTTATAGGATTACTGAGAACAAAAGCCCACAGAGAGACACGGAGTGAAATCAGGGAAATCAAAAAGCAAAGACATGAACACACACACAGA
+
ffffffffffffffffffffffffffffffffffffffffffffffffffffffffffffffffffffffffffffffffffffffffffffffffffffffffffffffffffffffffffffffffffffffffffffffffffffff
@cB01~tB01_GU182339.1_216630_216508_1_0_0_0_0:0:0_0:0:0_44b/1
AATGGACTAAGATAGCAACATCCTGAGATCAGGAGGAATGTCTCAGAACAGCCTGGGCTGTCTTCCTGTTCTTCCTGGAGGAGGACGTCATGCAGTGCTTTAGCTGAGTGCTTCCTGTGGCTCCAGGGTACAAAACCCAGGCTGGGCTGC
+
[truncated: 3,243,983 more chars]
