# Supplementary material for: Accurate and Efficient KIR Gene and Haplotype Inference From Genome Sequencing Reads With Novel K-mer Signatures
Source: Front Immunol. 2020 Nov 26;11:583013. doi: 10.3389/fimmu.2020.583013 (PMC7727328; doi:10.3389/fimmu.2020.583013)
Supplement: Supplemental Data Sheet 2 — Raw reads from synthetic evaluation, whose results are in Table 2 . Each of the six simulated individuals have a pair of fastq files for each parental haplotype. [file DataSheet_2.zip › 4/GU182353_paired.bwa.read1.fastq]

@cB02~tA01_GU182353.1_34046_34251_0_1_0_0_0:0:0_0:0:0_0/1
TAATAGATAATGCTGAGTATATAATTTCAGGTGACAGAGAAGGTCTCACTGATCAGATAATATTTGTGACCTTAATGGAAAAAATGGATTCAACCCTTGGAAGATTGGCGGAAGGATTTTCCACACTGAGCTCTCAGCCGTGAAGGCACA
+
ffffffffffffffffffffffffffffffffffffffffffffffffffffffffffffffffffffffffffffffffffffffffffffffffffffffffffffffffffffffffffffffffffffffffffffffffffffff
@cB02~tA01_GU182353.1_98166_97902_1_0_0_0_1:0:0_0:0:0_1/1
AATCTCAGCACTTTGGGAGGCTGAGACGGGCGGATCCCTTAAGGTTGGGAGTTTGAGATAGCCGGGGCAACATGGTAAAACCTTGTCTGTACTAAAAAAAAATACCAAAAAAAAATTAGCCAGGCGTGGTGGGACATGGGTGTAATCCCA
+
ffffffffffffffffffffffffffffffffffffffffffffffffffffffffffffffffffffffffffffffffffffffffffffffffffffffffffffffffffffffffffffffffffffffffffffffffffffff
@cB02~tA01_GU182353.1_145975_145865_1_0_0_0_1:0:0_0:0:0_2/1
CCGTGGCTGAATGAGTCAGTGAGTCGAAGTGTGCGTGCATGAGCTCTGTTCTCTGTTACGGCAAGGCTCTTGCTCTGCTGAGTCAGCCAGGGTTGCCTGATGACCAACATTAATTCATTCCTTGGCAAGTGGAACTTCTCTAAAACACCC
+
ffffffffffffffffffffffffffffffffffffffffffffffffffffffffffffffffffffffffffffffffffffffffffffffffffffffffffffffffffffffffffffffffffffffffffffffffffffff
@cB02~tA01_GU182353.1_89816_89918_0_1_0_0_0:0:0_0:0:0_3/1
GGCCAGGCTGGTCTCGAACTCCAGACCTCAGGTGATCCACCCGCTTCGCCCTCCCAAAGTGCTAGATTTCAGGCTGAGACACCACACCCAGCCTGTACATTGACTTTCTGCCCTTAAACTGTGCTGAAGTTTGTTTCTCAGATGTAGGAG
+
ffffffffffffffffffffffffffffffffffffffffffffffffffffffffffffffffffffffffffffffffffffffffffffffffffffffffffffffffffffffffffffffffffffffffffffffffffffff
@cB02~tA01_GU182353.1_36099_35954_1_0_0_0_0:0:0_0:0:0_4/1
GAGCAGCCTGAGGCCGTCACAAGAAATAGATGCTGGTGCCATGCTTCCAGTACAGCCTGCAGAACTGTGAGGCAAACACATTTCTTTTCTTTAGAAGTTACCCAGGCTCAAGTGTTCCTTTAGAGCAACAAAAATGGACTAAGACAGCAA
+
ffffffffffffffffffffffffffffffffffffffffffffffffffffffffffffffffffffffffffffffffffffffffffffffffffffffffffffffffffffffffffffffffffffffffffffffffffffff
@cB02~tA01_GU182353.1_99839_100032_0_1_0_0_0:0:0_0:0:0_5/1
CCCACGAGCTTCATCATTATTTCCTGGCTGTTTGATATAAGACAGCTCAACCTCACTTATGTTGATTTCAATGTCACTGTTTTTTCCTTTTCTTGGAGAATGTAATTTGTTTGAGTCAAGAGGGTTGTGGATGTAGAAACTGTAAAGCAC
+
ffffffffffffffffffffffffffffffffffffffffffffffffffffffffffffffffffffffffffffffffffffffffffffffffffffffffffffffffffffffffffffffffffffffffffffffffffffff
@cB02~tA01_GU182353.1_2716_2656_1_0_0_0_0:0:0_0:0:0_6/1
GATCTTCTCCCGTTGAATTAGTTCCTAAACCAGGTGCGGAACTCTGAACTGAAGACATGAAGACCCAGTAAAGTACACCAGGAAGTGTGGCAATGAGAAATGAAGAGGACTGTGTGACACGCCATGGACCAGAGCATGCAGGTGTGCAGA
+
ffffffffffffffffffffffffffffffffffffffffffffffffffffffffffffffffffffffffffffffffffffffffffffffffffffffffffffffffffffffffffffffffffffffffffffffffffffff
@cB02~tA01_GU182353.1_32712_32899_0_1_0_0_0:0:0_0:0:0_7/1
TCAAGTGACCTACCCACCTCGGCCTCCCAATGTGCTGGGATTACAGGCATGAACCACTGTGCCCGACCTCATTTTATTTTTTGAGGAACTTCCATACTCTTCTCCTCTGTAATGGCTGTACTAATTTACATTCGTATCAGCAGTGTACCA
+
ffffffffffffffffffffffffffffffffffffffffffffffffffffffffffffffffffffffffffffffffffffffffffffffffffffffffffffffffffffffffffffffffffffffffffffffffffffff
@cB02~tA01_GU182353.1_4731_4507_1_0_0_0_1:0:0_0:0:0_8/1
CAGACCTTCCAGGAGCCTGGCTGGAGGGGGTGTCTCTGGTGTGTCACTGTGCCTTATAGCAGAGGAAGGGGGCTATGGTGGAAACTACCTCCAAGATACCACTCAGTCCTAAGCTGGGGAACAAGCTGAGCTTGGATTCTGGTAGTGAAT
+
ffffffffffffffffffffffffffffffffffffffffffffffffffffffffffffffffffffffffffffffffffffffffffffffffffffffffffffffffffffffffffffffffffffffffffffffffffffff
@cB02~tA01_GU182353.1_55745_55952_0_1_0_0_0:0:0_0:0:0_9/1
CTCCCAGGTTCAAGCTATTCTGATGCCTCTGGTTTAGTACTAGAAACTCAAGCAGGAAAATTAGAATGGCTTCTTGTCACAATTACTCTGATAATGTTAATAATACCTGTTAGACATTTTGCACATTACATATGAAGAAGAGTTTGAATC
+
ffffffffffffffffffffffffffffffffffffffffffffffffffffffffffffffffffffffffffffffffffffffffffffffffffffffffffffffffffffffffffffffffffffffffffffffffffffff
@cB02~tA01_GU182353.1_11101_11283_0_1_0_0_0:0:0_0:0:0_a/1
GGCCCTGTCGTGGCCCCTGGGGAGAATCTGACCCTCCAGTGTGGCTCTGATGTCGGCTATGACAAATTCACTCTGTACAAGGAGGGGGGACATGACCTCGTCCAGGGCTCTGGCCGGCAGCCCCAGGCTGGGCTCTCCCAGGCCAACTTC
+
ffffffffffffffffffffffffffffffffffffffffffffffffffffffffffffffffffffffffffffffffffffffffffffffffffffffffffffffffffffffffffffffffffffffffffffffffffffff
@cB02~tA01_GU182353.1_37219_37068_1_0_0_0_0:0:0_1:0:0_b/1
GCTGAGGAGCACCTACCTCCCTGTTCACTGTTCTGTTCCCTGCAGGCTCTTGGTCCATTACAACAGCATCTGTAGAAGACGGAAGTCGTCAAAACAGCTCGGAGGGCACTTCTGGGTCCTCATTTCATAAGCAGATACCAACATGCAGGG
+
ffffffffffffffffffffffffffffffffffffffffffffffffffffffffffffffffffffffffffffffffffffffffffffffffffffffffffffffffffffffffffffffffffffffffffffffffffffff
@cB02~tA01_GU182353.1_47996_47828_1_0_0_0_0:0:0_0:0:0_c/1
GGTGCTGACCACCATGCTCAGCTAATTTTTATATTTTTAGTGGAGACGATGTTTCATCACGTCGTCCAGACTGATCTTGAACTCCTGGCCTCAGGTAATCCACCCGCCTCGGCCTCCCAAAGTGCTGAAATTGCAGGTGTCAGCCACCAA
+
ffffffffffffffffffffffffffffffffffffffffffffffffffffffffffffffffffffffffffffffffffffffffffffffffffffffffffffffffffffffffffffffffffffffffffffffffffffff
@cB02~tA01_GU182353.1_2246_2380_0_1_0_0_0:0:0_0:0:0_d/1
TGACCTCTGTGACCTCTTTGTCCACCATCCCCAGCCTCACACCTTCAGGATTACGCAGTGGAGAATCTCATCCACATGGGCGTGGCTGGCTTGATCCTGGTGGTCCTCGGGATTCTGTCATTTGAGGCTTGGCACAGCCAGAGAAGCTTC
+
ffffffffffffffffffffffffffffffffffffffffffffffffffffffffffffffffffffffffffffffffffffffffffffffffffffffffffffffffffffffffffffffffffffffffffffffffffffff
@cB02~tA01_GU182353.1_55384_55192_1_0_0_0_0:0:0_0:0:0_e/1
CTGTGTCTAAAATACATCTGTGGATACACAGTCCCTTTATAGTTGACAAAGGCTGCCATGTAGTTTAAGGTGGAATAGAATATTTTCTCAACAAATAACACAGGACCATAGGGTTACACGTAGGAAAAAATAAATCTAAACTTATCCTCA
+
ffffffffffffffffffffffffffffffffffffffffffffffffffffffffffffffffffffffffffffffffffffffffffffffffffffffffffffffffffffffffffffffffffffffffffffffffffffff
@cB02~tA01_GU182353.1_59487_59677_0_1_0_0_0:0:0_0:0:0_f/1
GCACCAGGAGTTAAGGGCACAGAAAAGAACATGAAGACACAGAGAGGAAGGAGAGAGACAGACACCAGCAAGGGGAAGCCTCACTCATTCTAGGTGCCATGGATGGGATGATAAAGAGAGACACCTTCTAAACTCACAACCTCTCTTCCT
+
ffffffffffffffffffffffffffffffffffffffffffffffffffffffffffffffffffffffffffffffffffffffffffffffffffffffffffffffffffffffffffffffffffffffffffffffffffffff
@cB02~tA01_GU182353.1_59604_59495_1_0_0_0_0:0:0_0:0:0_10/1
CTGTGCAGAAGGAAGTGCTCAAACCTGACATCTGACCAACATTGCAGGATGACTGTCTCTTCTGATTTCACCAGGCGACCTGGGTGGGCCAGGAGGGAAGGTTTTCTGTGGACTCCTAGGAAGAGAGGTTGTGAGTTTAGAAGGTGTCTC
+
ffffffffffffffffffffffffffffffffffffffffffffffffffffffffffffffffffffffffffffffffffffffffffffffffffffffffffffffffffffffffffffffffffffffffffffffffffffff
@cB02~tA01_GU182353.1_109992_109904_1_0_0_0_0:0:0_0:0:0_11/1
TGGTGATGATATCTCTCTGTGTGGGTGAGAGGCCATGATGGGCTTCTGGGAAATGGATAAGATTGAGGGGCTGAGGGAACCTCTGATCTCCCCAAACTAAGCCCAGTCTCCCCTTCTCTGGGTCTGTCCTGACCGCTTTCTCCATCTGCC
+
ffffffffffffffffffffffffffffffffffffffffffffffffffffffffffffffffffffffffffffffffffffffffffffffffffffffffffffffffffffffffffffffffffffffffffffffffffffff
@cB02~tA01_GU182353.1_121458_121564_0_1_0_0_0:0:0_0:0:0_12/1
TCGGCCCAGGAAGGGGCTGGCTATCAAGACTCACAGCCCAGTGGGGGCAGCAAGGAAGGCCTTGTTTGCCTGCAAATGGATCTTCCATCATGATCTTTCTTTCCAGGGTTCTTCTTGCTGCAGGGGGCCTGGCCACAGGAGGGTAAGTCC
+
ffffffffffffffffffffffffffffffffffffffffffffffffffffffffffffffffffffffffffffffffffffffffffffffffffffffffffffffffffffffffffffffffffffffffffffffffffffff
@cB02~tA01_GU182353.1_64850_64943_0_1_0_0_0:0:0_0:0:0_13/1
CTCAAGACAATGGGCGTCACATACAAAAATTATGGAAAAAAGGATCCCAGGACTCCCAGGGCCCAATATTAGATAACAGAGTGTTGGCCATGAACCAACCTCAAAGATTTCCATTGAGTAGAGGACAGACACCCTCATTTCCTCACCTCT
+
ffffffffffffffffffffffffffffffffffffffffffffffffffffffffffffffffffffffffffffffffffffffffffffffffffffffffffffffffffffffffffffffffffffffffffffffffffffff
@cB02~tA01_GU182353.1_118632_118862_0_1_0_0_0:0:0_0:0:0_14/1
GAAACTTATAAAATTTTTTGTGATTTCAATGTAGCTGTCTCCTCTTCAAATAAACATGTCTGCCCTCATTGCTTCAGGTAATGTGACACTGTATTCGCTGAAAGAAACCGCTGTTATCATTACCATGTCCACATAACCCCATCTGTTCTC
+
ffffffffffffffffffffffffffffffffffffffffffffffffffffffffffffffffffffffffffffffffffffffffffffffffffffffffffffffffffffffffffffffffffffffffffffffffffffff
@cB02~tA01_GU182353.1_124826_124652_1_0_0_0_0:0:0_0:0:0_15/1
TCTCTGTGCTTCTCAGTGATCCTCTCATATGTGATATGTGGGGTTATTTGGAATGTGAGCCTCAGAATCCAGTCTGGAGACCACAAGTTCACACAGCATACAGGGGTTGGTGTTCTGGGGCCATGATATTTTGGGACGATTATTCTCCAT
+
ffffffffffffffffffffffffffffffffffffffffffffffffffffffffffffffffffffffffffffffffffffffffffffffffffffffffffffffffffffffffffffffffffffffffffffffffffffff
@cB02~tA01_GU182353.1_105928_105823_1_0_0_0_1:0:0_0:0:0_16/1
TCCCTACAACAAGTGTCCGCTGAGAACTTTGAGCAAGTGCTGGAGAAGCAACTCTTACTAGATTTTAATACTGCAAAATTACTCATATAAAACAACACAAAGTAGACACGGCATGGAGGGCAAGTCCTATGTGAATGGAATATCAGCCAA
+
ffffffffffffffffffffffffffffffffffffffffffffffffffffffffffffffffffffffffffffffffffffffffffffffffffffffffffffffffffffffffffffffffffffffffffffffffffffff
@cB02~tA01_GU182353.1_20290_20141_1_0_0_0_0:0:0_0:0:0_17/1
GATGCCTATTGACAGTTTTTATCATGAAGGGATGTTGGATTTTACAGAAAGCTTTTTTTGCATCTATTGAGATGATCATATAGTTTTTGTTTTTAATTATGTTTATGAGGTGAATCACATTCGTTGACTTTGTAGGTTGAACCAACCTTG
+
ffffffffffffffffffffffffffffffffffffffffffffffffffffffffffffffffffffffffffffffffffffffffffffffffffffffffffffffffffffffffffffffffffffffffffffffffffffff
@cB02~tA01_GU182353.1_30558_30720_0_1_0_0_0:0:0_0:0:0_18/1
TCATAGATACACAGATGATGATAGATGATAGATACATACATAGATAAATGATAGATCGATCAATAGATAGTAGATAGAAATATGCAGAAAGTTATGAGCAAGACAGAAAGTGAGAGACTCAGAATTAAAGAAAGAGGAAGATCAAGTCAA
+
ffffffffffffffffffffffffffffffffffffffffffffffffffffffffffffffffffffffffffffffffffffffffffffffffffffffffffffffffffffffffffffffffffffffffffffffffffffff
@cB02~tA01_GU182353.1_14161_14108_1_0_0_0_0:0:0_0:0:0_19/1
TCTCCTAACTGCTCTGTAGTTGTGTGATAGAACCTTTCCCTGCCGTGGCAGAGGTACATTCGCATACATACATACATATATGCATAGGTGTAAATATGTGTGTATACATAATATGTGTTATGCATATGTGTATACATAATATGTATTATG
+
ffffffffffffffffffffffffffffffffffffffffffffffffffffffffffffffffffffffffffffffffffffffffffffffffffffffffffffffffffffffffffffffffffffffffffffffffffffff
@rand_0_0_0_0_1_1_0:0:0_0:0:0_1a/1
TTGTTTTCACAATCCCCACAACTACACCTCTATTGTTACGTACTCTTTAAAGTACATATTGTTCCTGACAGGCAGGGAGTTTCTCGGACTTCGCCCAGTTCGGTGATGGCGGCGTAAATACTGAGCTCGGTGTTGAACATCCGTCACAAC
+
ffffffffffffffffffffffffffffffffffffffffffffffffffffffffffffffffffffffffffffffffffffffffffffffffffffffffffffffffffffffffffffffffffffffffffffffffffffff
@cB02~tA01_GU182353.1_154663_154452_1_0_0_0_0:0:0_0:0:0_1b/1
AAATTACAAGCATTGTTTTTGGTGGAAATGAGAAAAATGATTACAAATTTACATGGAAAAGCAAATAGCCAATAATAATAATAATGGCAATCTTAAAGAGGAAGGAGAAATTAGAGGATTCAGGCTGCCAAATTTTAAGGGGTTCTATAA
+
ffffffffffffffffffffffffffffffffffffffffffffffffffffffffffffffffffffffffffffffffffffffffffffffffffffffffffffffffffffffffffffffffffffffffffffffffffffff
@cB02~tA01_GU182353.1_68127_68242_0_1_0_0_0:0:0_1:0:0_1c/1
CAGGTTTCACACGGGCTTCAACACTATTTCCTGGCCGTTTGACATAAGAGAATTCTATTTCGCTTTTTTTATCTTGATTTCACTTTTGTTTTCTTTCCTTGGAGAATGCAAGTTGTTTGATTCAAGAATGCTGTGGATGTAGAAACCCTA
+
ffffffffffffffffffffffffffffffffffffffffffffffffffffffffffffffffffffffffffffffffffffffffffffffffffffffffffffffffffffffffffffffffffffffffffffffffffffff
@cB02~tA01_GU182353.1_43800_43973_0_1_0_0_0:0:0_0:0:0_1d/1
ACAAGTACAGACCAGGTGTCATAACGGAGGACAGACACAGGGGCCATACAGGGAGTTAGAAAAGACAGAAAGAGTTAAAGGAGACAGACAGACAGACATGTCCCAGAGAGAGGTGTCCCTCCATGCTGACTTTGCTCACAGACCTGGCAC
+
ffffffffffffffffffffffffffffffffffffffffffffffffffffffffffffffffffffffffffffffffffffffffffffffffffffffffffffffffffffffffffffffffffffffffffffffffffffff
@cB02~tA01_GU182353.1_140560_140702_0_1_0_0_1:0:0_0:0:0_1e/1
TTGTCATTGGGACACAGAGTGAATGATCCAGGACTTGGAACCCCCAGGTGGTCATGAGGAAGATAAGCGTGGGATTCTTATGGAGAGAGACTGACTCGGTGAGGTCTGTACCAACAGAGACAGGGAAACAGGTGACATAAGTACAGACCA
+
ffffffffffffffffffffffffffffffffffffffffffffffffffffffffffffffffffffffffffffffffffffffffffffffffffffffffffffffffffffffffffffffffffffffffffffffffffffff
@cB02~tA01_GU182353.1_119477_119311_1_0_0_0_0:0:0_0:0:0_1f/1
AGAGTGTGGACACAGAGAGCCCCTTAGCAGAAACAGTGTCTAAAATACATCCGTGTACACACAGTCCCTTTAGAGTTGACAAAGGCTGCCGTGTGGTTTAAGGTGGCATAGAATGTCTTCTTAATAAATAATATTAAACCAAAGGGTTAC
+
ffffffffffffffffffffffffffffffffffffffffffffffffffffffffffffffffffffffffffffffffffffffffffffffffffffffffffffffffffffffffffffffffffffffffffffffffffffff
@cB02~tA01_GU182353.1_70396_70485_0_1_0_0_0:0:0_0:0:0_20/1
CAAATGTCTAAGGTCCCCACTGCCTGCTGGAGAAAAAACACACTCCTTTGCTTAGCCCACAGTTCTCCATTTCACTTGACCCCTGCCCACCTCTCCAACCTAACTGGCTTACTTCCTAGTCTACTTGAGGCTGCAATCACACTGAGGAAC
+
ffffffffffffffffffffffffffffffffffffffffffffffffffffffffffffffffffffffffffffffffffffffffffffffffffffffffffffffffffffffffffffffffffffffffffffffffffffff
@cB02~tA01_GU182353.1_57340_57442_0_1_0_0_0:0:0_0:0:0_21/1
CTCGCCTCCCTGGCCTCTCAACCCCTTGGCAGAGTCAAGTTCTGTGGGGACCAGGGTTAGACTGGGGTGCTCAAAGCTGGGGTGTGTGGTTGGGAAGTGGTAGGAACAGCAGATCCTCTGAGGACAAAGGTGTTACTCACACACTTCAGC
+
ffffffffffffffffffffffffffffffffffffffffffffffffffffffffffffffffffffffffffffffffffffffffffffffffffffffffffffffffffffffffffffffffffffffffffffffffffffff
@cB02~tA01_GU182353.1_128673_128767_0_1_0_0_0:0:0_0:0:0_22/1
CTGTTTATTGAAAAAACTGTCCTTTCCTGATTGTGAGTTCTTGGCACCTTTGTCAAAGTCCATTGGATGGGCTGGGCATGGTGGCTAACACCAGCAACTTCAGCACTTTGGGAGGCCAAGGCTGGTGGATCACCTGAGGACAGGAGTACA
+
ffffffffffffffffffffffffffffffffffffffffffffffffffffffffffffffffffffffffffffffffffffffffffffffffffffffffffffffffffffffffffffffffffffffffffffffffffffff
@cB02~tA01_GU182353.1_49890_49796_1_0_0_0_1:0:0_0:0:0_23/1
TACTTGAGAGGCTGACGCTGGAGAATCACTTGGATCCAGAAGGTGCAGGTTGCAGTGAGCCAAGATGGTGACACTGCACTGTAGCCTGGAAGACAGAGGGAGACTCTGTCTCAATAAACAAATGAAGAAACAAACAAATAGATTTCATAC
+
ffffffffffffffffffffffffffffffffffffffffffffffffffffffffffffffffffffffffffffffffffffffffffffffffffffffffffffffffffffffffffffffffffffffffffffffffffffff
@rand_0_0_0_0_1_1_0:0:0_0:0:0_24/1
AACCCTGTGATCGAATTGTTGCCACCGAAGCTACAGTAAGTTATTCTCAGACAAGACCTGTATGAAACTGATAGGTAGAGATTACAGCTAGGCATTCCGCATTATTGAACGCCTGCGCTTAGTTGCTTCGGCGGTCTTCAGACAGCTTCC
+
ffffffffffffffffffffffffffffffffffffffffffffffffffffffffffffffffffffffffffffffffffffffffffffffffffffffffffffffffffffffffffffffffffffffffffffffffffffff
@cB02~tA01_GU182353.1_153519_153647_0_1_0_0_0:0:0_0:0:0_25/1
TCCAAACATACAAGAGGCTCCCTCTTAACACGGCACTTACACACTTGCTGTTCCACCTTCCCTCATGCTGTTCCACCTCCCCTCAGACTATCTTTCAGCCTTCTGTCATCAGTAAAATTTATAAATTTTTTTTATAACTTCAGTGTAGCT
+
ffffffffffffffffffffffffffffffffffffffffffffffffffffffffffffffffffffffffffffffffffffffffffffffffffffffffffffffffffffffffffffffffffffffffffffffffffffff
@rand_0_0_0_0_1_1_0:0:0_0:0:0_26/1
TGTAGGACCGTCAGTGAACCAAAGGCTACATGGCTAATATCTATCGCTGTGTGAGAAGGGTTTTACGAGTACTCGCACACATATGCCGATAACATCATCCGAATATATGCAGGATTCGTAAAGGTCACCACCGTTAGCTCTGTTGCTATT
+
ffffffffffffffffffffffffffffffffffffffffffffffffffffffffffffffffffffffffffffffffffffffffffffffffffffffffffffffffffffffffffffffffffffffffffffffffffffff
@cB02~tA01_GU182353.1_113401_113230_1_0_0_0_1:0:0_0:0:0_27/1
TTATGGCAAAAATAGGAAAGGATTCCAACTGCACAGCCTGAGCATGGGGCCGTGGCTGAATGAGTCAGTGAGTCGAAGTGTGCGTGCATGAGCTCTGTTCTCTGTTACGGCAAGGCTCTTGCTCTGCTGAGTCAGCCAGGGTTGCTTCAT
+
ffffffffffffffffffffffffffffffffffffffffffffffffffffffffffffffffffffffffffffffffffffffffffffffffffffffffffffffffffffffffffffffffffffffffffffffffffffff
@cB02~tA01_GU182353.1_130291_130460_0_1_0_0_0:0:0_0:0:0_28/1
CATCTTTTGAAAACTTGGGGATTCTATTGGGTTCACCAAGATGAAAATCCGTCATAATCTCCCGGAAATCATTCAGGATACCCTTGTTTTAAGTTCAGCTGATTAGCAACCATAATTCCATCTGCAATCTTCATTCCTCCTTTCCATGTA
+
ffffffffffffffffffffffffffffffffffffffffffffffffffffffffffffffffffffffffffffffffffffffffffffffffffffffffffffffffffffffffffffffffffffffffffffffffffffff
@cB02~tA01_GU182353.1_105449_105224_1_0_0_0_0:0:0_0:0:0_29/1
CCCCTCTTCCTAGTTTATGAGAGACTCCCCGACAGGACTTCCCTCCCATTTCAGGAAAATCCTCTTATGTGGGGAGATGACACCCTAAGGTTTGGGGAAGGACTCACCCACGTGTGGACCGGCCCTCTGGACCAAGAAGAACCCTAGAAA
+
ffffffffffffffffffffffffffffffffffffffffffffffffffffffffffffffffffffffffffffffffffffffffffffffffffffffffffffffffffffffffffffffffffffffffffffffffffffff
@cB02~tA01_GU182353.1_39299_39143_1_0_0_0_0:0:0_0:0:0_2a/1
GAGGACTCAGGTTACCAAATTTTAAGGGGTTCTATAAGTTTATATAAAATGCAGCATCCTCATGAGAGGGGATACAGAGAACCACTGGACAGAAAACTGTGTCTAAAATACATCTGTGGATACACAGTCCCTTTATAGTTGACAAAGGCT
+
ffffffffffffffffffffffffffffffffffffffffffffffffffffffffffffffffffffffffffffffffffffffffffffffffffffffffffffffffffffffffffffffffffffffffffffffffffffff
@cB02~tA01_GU182353.1_151772_151885_0_1_0_0_0:0:0_0:0:0_2b/1
TGTTTCCTGTGACGGCCTCAGGCTGCTCCCACTCTGGCAGAAGGGAAGGAGGGTCTGTCTGTGCAGAGACCACAGAGATCACATGGCAAGAGAGGGAGCAAGGGGGAGGGCGAGCGATGGAGCTTCCAAGCTCTTTTTAACAACCAGCCC
+
ffffffffffffffffffffffffffffffffffffffffffffffffffffffffffffffffffffffffffffffffffffffffffffffffffffffffffffffffffffffffffffffffffffffffffffffffffffff
@cB02~tA01_GU182353.1_57101_57164_0_1_0_0_0:0:0_0:0:0_2c/1
GTGGGGGCAGCAAGGGAGGGCTGGTTCGCCTGCAGATGGATCGTCCATCATGATCTTTCTTTCCAGGGTTCTTCTTGCTGCAGGGGGCCTGGCCACATGAGGGTGAGTCCTTCTCCAAACCTTCGGGTGTCATCTCCCCACATAAGAGGA
+
ffffffffffffffffffffffffffffffffffffffffffffffffffffffffffffffffffffffffffffffffffffffffffffffffffffffffffffffffffffffffffffffffffffffffffffffffffffff
@cB02~tA01_GU182353.1_97361_97114_1_0_0_0_0:0:0_0:0:0_2d/1
GTGAGGAAGCAGATTCTTGCCTGGAACATTCAGAGGGAAGGCAGCCTTGCTGTCACCTTGATTTTAGCCCAGTGAGATGATGCATTTCATACTTCTGAGCTACAGCACCATGAGATATTTTTTAAAAATGTGGTTTCCATCCACGAAGCT
+
ffffffffffffffffffffffffffffffffffffffffffffffffffffffffffffffffffffffffffffffffffffffffffffffffffffffffffffffffffffffffffffffffffffffffffffffffffffff
@cB02~tA01_GU182353.1_69605_69419_1_0_0_0_0:0:0_1:0:0_2e/1
GAGCTCAAGGACCCATCCCATGAATAGCTCTGAGTTCCCATCCCATTGATTCTGTCTCCCACTTTCTGCCTGTCATGGAACCTTCTCCTGGATGTGAGTGGCTGCAGGGGACATGAGGATACAGTTCAGAATCAGGCAACGGTCTGTGAG
+
ffffffffffffffffffffffffffffffffffffffffffffffffffffffffffffffffffffffffffffffffffffffffffffffffffffffffffffffffffffffffffffffffffffffffffffffffffffff
@cB02~tA01_GU182353.1_36806_36655_1_0_0_0_0:0:0_0:0:0_2f/1
TGTGGCTCCTGCCTTGGGTCAGGGACCATCCTGCCTGTAAGGAACACACACCTGAGTGCTCCCATCCTGCTTCCCCACATGGCCCTGAGCTCTCTGGCTTCTGCTTCGTGAGACTTACTCTTTTTGTTGGCACACCAGCGATGAAGGAGA
+
ffffffffffffffffffffffffffffffffffffffffffffffffffffffffffffffffffffffffffffffffffffffffffffffffffffffffffffffffffffffffffffffffffffffffffffffffffffff
@rand_0_0_0_0_1_1_0:0:0_0:0:0_30/1
GACCAAAAATTAATGTAAGAACTACCTAGGCTAATACCCCTTCTTAAAACGAATCAGTGACAAGCGATAGTATGAGGACGGGGTTTAACCGTGCGCATAAGAGCTAGGACCATCAGAGCGCCGGCGGGTGATTACTCGTTAAGTCTAAGC
+
ffffffffffffffffffffffffffffffffffffffffffffffffffffffffffffffffffffffffffffffffffffffffffffffffffffffffffffffffffffffffffffffffffffffffffffffffffffff
@cB02~tA01_GU182353.1_779_551_1_0_0_0_0:0:0_0:0:0_31/1
TCGGGGCCTTGGTGGATTGAGAATAGGCCAGGATGAACCAGCCAGGAAAGAGCGGCCCCAATATCTCTCTCTCTGTCTCTCTGTCTCTGTCTCTGCCTCTCTCTCCCTCCCTCTGAGGTCTGGAAAGTGCTGTAGGGTTTCAAGGAGTGG
+
ffffffffffffffffffffffffffffffffffffffffffffffffffffffffffffffffffffffffffffffffffffffffffffffffffffffffffffffffffffffffffffffffffffffffffffffffffffff
@cB02~tA01_GU182353.1_90926_90716_1_0_0_0_0:0:0_0:0:0_32/1
AGCCAGAAACAGATAAAATGATTTAAATCCCAGTAGAAAAGACTATATAGTTATTTCGCATCATAGAATTCCACCTTATTAGCAAAAACACAATATGTCAATTGAAGGTCTGGTCGTGTTATCTAGAATTTGTCTTATGACACAAGAGTC
+
ffffffffffffffffffffffffffffffffffffffffffffffffffffffffffffffffffffffffffffffffffffffffffffffffffffffffffffffffffffffffffffffffffffffffffffffffffffff
@cB02~tA01_GU182353.1_41892_42072_0_1_0_0_0:0:0_0:0:0_33/1
CCCTGGTGATCGTGGTCATAGGTCAGAGGGCTCCTGTCTTGGATTCTCCTTGTCCCACCTCCTGAATCCCAGAGCTTCTGGTGGGCATGTCCTTGAGGGTCCCATCACGCAGGCCCTGACTGTATTTGTGGTAAAGGGGGATTGAATACA
+
ffffffffffffffffffffffffffffffffffffffffffffffffffffffffffffffffffffffffffffffffffffffffffffffffffffffffffffffffffffffffffffffffffffffffffffffffffffff
@cB02~tA01_GU182353.1_40669_40732_0_1_0_0_2:0:0_1:0:0_34/1
GCTTGTGGTGGGGATCTGGGCCTGGAAACTGGGTCACTGCACAGCCGACAGCCCTGTTCTTGGGTGCAGGTAGGCACTGAGGGTGAGTTAAACTTCAGCCCAGGAAGGGCCTGGCTGCCAAGACTCACAGCCCAGTGGGGGCAGCAAGGG
+
ffffffffffffffffffffffffffffffffffffffffffffffffffffffffffffffffffffffffffffffffffffffffffffffffffffffffffffffffffffffffffffffffffffffffffffffffffffff
@cB02~tA01_GU182353.1_113213_113332_0_1_0_0_0:0:0_0:0:0_35/1
CTACAAGCTAGAAGAATGATTGCCAATCTGACATCCTTCTCAGGAAACATGCAGTGTTTTTTCTTCCTGCATTCCTAACTGGAGGATAAATTCCTGGGGACTTGAGAGAGGGAAGGGAAGGGAACATCTGATGAGGGCGAGGTGTTTTAG
+
ffffffffffffffffffffffffffffffffffffffffffffffffffffffffffffffffffffffffffffffffffffffffffffffffffffffffffffffffffffffffffffffffffffffffffffffffffffff
@cB02~tA01_GU182353.1_97232_97097_1_0_0_0_1:0:0_0:0:0_36/1
GTGGTTTCCATCCACGAAGCTTGTGGAAATTTGTTATGGCAACATAGGAAAAAGTTCCACACTGCACAGTCCGAGCATGGGGCAGTGGCTGAACGAGTAAGTGGAAGTGTCATGTGCACGGATGAACTACGTTCTCTCTTACCGCAAAGC
+
ffffffffffffffffffffffffffffffffffffffffffffffffffffffffffffffffffffffffffffffffffffffffffffffffffffffffffffffffffffffffffffffffffffffffffffffffffffff
@cB02~tA01_GU182353.1_86903_87090_0_1_0_0_0:0:0_0:0:0_37/1
CCAGAATATACAGACAACTCCTAAAACTCAATCACAATAAACTCAATTCAAAAATGGGCAAAGTACTGAAACAGACATTTCTCCAAAGAACATACGCATGACAAGATATTCAGCATCACGAATCATTAGGGAAATACTAACTAAAACTAC
+
ffffffffffffffffffffffffffffffffffffffffffffffffffffffffffffffffffffffffffffffffffffffffffffffffffffffffffffffffffffffffffffffffffffffffffffffffffffff
@cB02~tA01_GU182353.1_107707_107858_0_1_0_0_0:0:0_0:0:0_38/1
ATGTTGGTCAGATATCATGTTTGAGCACTTCTTTCTGCACAAAGAGGGGATCTCTAAGGACCCCTCACGCCTCGTTGGACAGATCCATGATGGGGTCTCCAAGGCCAATTTCTCCATCGGTCCCATGATGCTTGCCCTTGCAGGGACCTA
+
ffffffffffffffffffffffffffffffffffffffffffffffffffffffffffffffffffffffffffffffffffffffffffffffffffffffffffffffffffffffffffffffffffffffffffffffffffffff
@cB02~tA01_GU182353.1_52831_52789_1_0_0_0_0:0:0_0:0:0_39/1
ACCACTGAGGTCCCAATCAGAACATGCAGGTGTCTGGGGTTACCTGGAAGAAGAGGAGACACCAATAAGAAGCTAATCATAGCAGTTCCTCTTTATGAATTGTCTCGCATTTCTTGATTGGCAGGTAACCACATACAACGTCTCTTTAGG
+
ffffffffffffffffffffffffffffffffffffffffffffffffffffffffffffffffffffffffffffffffffffffffffffffffffffffffffffffffffffffffffffffffffffffffffffffffffffff
@cB02~tA01_GU182353.1_57616_57340_1_0_0_0_0:0:0_0:0:0_3a/1
TACAACAAAAGCCTCAGCTGAGAACTTTGAGCAAGTGCTGAGTAAAGAGACTCCTACTAGATTTTGATACTGTAAGATTACTCACATAAAACAACACAGGGTAGACATGAGGTGGAGGGCATGTCCTTTGTGAATGGATATCAGCGGATG
+
ffffffffffffffffffffffffffffffffffffffffffffffffffffffffffffffffffffffffffffffffffffffffffffffffffffffffffffffffffffffffffffffffffffffffffffffffffffff
@cB02~tA01_GU182353.1_127415_127626_0_1_0_0_0:0:0_0:0:0_3b/1
TTGTTTTTGAGACAGTTTCCCTCTGTGCCCAGGCTGGAGTACAAGTGATGTGATCTTGGCTCATTGCAACCTCCGCCTCCTGGGTTCAAATGATTTTCCTGCCTCAGCCTCCCTAGTAGCTGGGATTACAGGTGCACGCCACCATGCCGG
+
ffffffffffffffffffffffffffffffffffffffffffffffffffffffffffffffffffffffffffffffffffffffffffffffffffffffffffffffffffffffffffffffffffffffffffffffffffffff
@cB02~tA01_GU182353.1_104340_104426_0_1_0_0_0:0:0_0:0:0_3c/1
ATGGGCAGGGCGCCAAATAACATCCTGTGCGCTGCTGAGCTGAGCTGGGGCGCGGCCGCCTGTCTGCACCGGCAGCACCATGTTGCTCATGGTCGTCAGCATGGCGTGTGTTGGTGAGTCCTGGAAGGGAATCGAGGGAGGGAGTGCGGG
+
ffffffffffffffffffffffffffffffffffffffffffffffffffffffffffffffffffffffffffffffffffffffffffffffffffffffffffffffffffffffffffffffffffffffffffffffffffffff
@cB02~tA01_GU182353.1_16852_16910_0_1_0_0_0:0:0_0:0:0_3d/1
CTACCTTGCTTGATATATTACAATTTTGTAACCTGCTTATTTCATCATATGTCATAAGTTCACATGTATATCCCATGAATTATTGAGGGTCTTATTCATTTCAAGTGGCATTTAGGTTTTTAAAAATATCTTTTGGCGACCAGGTGCAGT
+
ffffffffffffffffffffffffffffffffffffffffffffffffffffffffffffffffffffffffffffffffffffffffffffffffffffffffffffffffffffffffffffffffffffffffffffffffffffff
@cB02~tA01_GU182353.1_134000_133819_1_0_0_0_0:0:0_0:0:0_3e/1
AGTTGCCAACAGCAGACTCAGACATTCTATCTCTCTGAGTTCAAGGACCCATCCCATGAATAGCTCTGAGTTCCCATCCCATTGATTCTATCTCCCACTTTCTGCCTGTCATGGAACCTTCTCCTGGATGTGAGTGGCTGCAGGGGACGT
+
ffffffffffffffffffffffffffffffffffffffffffffffffffffffffffffffffffffffffffffffffffffffffffffffffffffffffffffffffffffffffffffffffffffffffffffffffffffff
@cB02~tA01_GU182353.1_15404_15627_0_1_0_0_1:0:0_0:0:0_3f/1
GCTCAGGAAGCTGAGGTGGGAGAATAGCTTGTACCCGGGAGGCGGAGGTTGCAGTGAGCCAAGATCTTGCCACTGCACTCCAGCCTGGGCAACAGAGCAAGACTCCATCTCCAAAAAAAAAAAAAAAAAAGGGAAATATGAGTCTGAAAT
+
ffffffffffffffffffffffffffffffffffffffffffffffffffffffffffffffffffffffffffffffffffffffffffffffffffffffffffffffffffffffffffffffffffffffffffffffffffffff
@cB02~tA01_GU182353.1_75134_75263_0_1_0_0_1:0:0_0:0:0_40/1
GATTTTAGCCCTCAAAAAACAGGGTCCGATTTCTGTCTCCAGAAACGGAAGGGGTCAGTGTGCTCTCTCCTGCTGCCATGCTTCTGATAATTTTCTACAGCACCAACAGGAAACCAACACTGGAACCCAGGTGAAGGACAAGATAAGAAA
+
ffffffffffffffffffffffffffffffffffffffffffffffffffffffffffffffffffffffffffffffffffffffffffffffffffffffffffffffffffffffffffffffffffffffffffffffffffffff
@cB02~tA01_GU182353.1_102125_102228_0_1_0_0_0:0:0_0:0:0_41/1
TGCAGAGAAAACACACTCCTTTGCTTAGCCCACAATTCTCTATTTCACTTGACCCCTGCCCACCTCTCCAACCTAACTGGCTTACTTCCTAGTCTACTTGAGGCTGCAATCACACTGAGGAACTCACAATTCCAAACATACAAGAGGCTC
+
ffffffffffffffffffffffffffffffffffffffffffffffffffffffffffffffffffffffffffffffffffffffffffffffffffffffffffffffffffffffffffffffffffffffffffffffffffffff
@rand_0_0_0_0_1_1_0:0:0_0:0:0_42/1
AACGACAGAAGTTTCACTCAGACGGCGTTCATTGGCACCTAGACAGCGTTAAAGACCACCTGGACGGCTGGTGATGACCCTTAGGAGACGTCAAATTCGAGATTAAGCCACTGTTGCCTCCGGCACCTGAGAAGCCAAGCCGCACCAGCA
+
ffffffffffffffffffffffffffffffffffffffffffffffffffffffffffffffffffffffffffffffffffffffffffffffffffffffffffffffffffffffffffffffffffffffffffffffffffffff
@cB02~tA01_GU182353.1_99229_99137_1_0_0_0_0:0:0_0:0:0_43/1
AATTGGTGTGCCTTTGTCATTCGTGTATGTTATATTATATTTATGTATTCTTTATTTTTATTTTTTGCCATGGAGTCTCACTCTGTCACCTAGGGTGCAGTGCAATGACGCGATCTTGGCTCACTGTAACCTCTCCCTCCCTGGTTGAAG
+
ffffffffffffffffffffffffffffffffffffffffffffffffffffffffffffffffffffffffffffffffffffffffffffffffffffffffffffffffffffffffffffffffffffffffffffffffffffff
@cB02~tA01_GU182353.1_133196_133391_0_1_0_0_0:0:0_0:0:0_44/1
TCCCACTCTGGCAGAAGGGAAGGAGGGTCTGTCTGTGCAGAGACCGCAGAGATCACACGGCAAGAGAGAGAGTAAGGGGGAGAGGGAGCGATGGAGCTTCCAAGCTCTTTTTAACAACCAGCTCTCCAGGAACTAACAGAGGGGGAACTT
+
ffffffffffffffffffffffffffffffffffffffffffffffffffffffffffffffffffffffffffffffffffffffffffffffffffffffffffffffffffffffffffffffffffffffffffffffffffffff
@cB02~tA01_GU182353.1_93128_93259_0_1_0_0_0:0:0_0:0:0_45/1
TGTGTTGGAAAGAATAACTGTCCCCATCGATGGCCACATTGTAATCCTTGGAGCCTGTGACTATGTTATAGGGCAGGGGACTGAAGGGGAAGATGGAGCTCAGGTTGTTGATGAGTTGACCTTGAGATGGGGAGATGGCCTGGACTCTCC
+
ffffffffffffffffffffffffffffffffffffffffffffffffffffffffffffffffffffffffffffffffffffffffffffffffffffffffffffffffffffffffffffffffffffffffffffffffffffff
@cB02~tA01_GU182353.1_135885_136038_0_1_0_0_0:0:0_1:0:0_46/1
ACCTCGTGATCTACCCAACTCAGCCTCCCAAAGTGCTGGGATTACAGGCGTGAGCCACGGTGCCCAGCTTCGCTATGCCATTTCATGCAAGGGGCTTGAGCATCTGCAGATTTTGGTATCTGAATGGGGATCCTGGAACCAATCACCCAG
+
ffffffffffffffffffffffffffffffffffffffffffffffffffffffffffffffffffffffffffffffffffffffffffffffffffffffffffffffffffffffffffffffffffffffffffffffffffffff
@cB02~tA01_GU182353.1_14572_14683_0_1_0_0_0:0:0_0:0:0_47/1
GACCTCTGAGACCTCTTGGTCCACCATCCCCAGCCTCACACCCCCAGGATTACACAGTGGAGAATCTCATCCGCGTGGCTGTGGCTGGCTTGGTCCTGGTGGTCCTCGGGATTCTGCTGCTTTAGGATTGGCACAGCTAGAGAAGTCCCC
+
ffffffffffffffffffffffffffffffffffffffffffffffffffffffffffffffffffffffffffffffffffffffffffffffffffffffffffffffffffffffffffffffffffffffffffffffffffffff
@rand_0_0_0_0_1_1_0:0:0_0:0:0_48/1
TTATTTAAATGTCGTACATAGCTATTTCTCCACTACGGCCCTAGTAGGGGCTTAACAAATTTACGCAGCCATTTGAGAAGTTTGCGCTGGCTGGGTGAAGAGCAAACTCCCCATGGGAGAGACCAGACTTCTATCCCTACGCCTTAGGGT
+
ffffffffffffffffffffffffffffffffffffffffffffffffffffffffffffffffffffffffffffffffffffffffffffffffffffffffffffffffffffffffffffffffffffffffffffffffffffff
@cB02~tA01_GU182353.1_20689_20824_0_1_0_0_0:0:0_0:0:0_49/1
TATACATAGAAAACCCTAAAGACTCTGTCAGAAGGCTCCTGAAACTGATAAACAAATTCAATAAAGTTTCGGGATTAAAAAAATGTACACAAATTAGTAACATTTCTATGCACCACTAACATTCTAGCTGAGAACTAAATCAAGAACACA
+
ffffffffffffffffffffffffffffffffffffffffffffffffffffffffffffffffffffffffffffffffffffffffffffffffffffffffffffffffffffffffffffffffffffffffffffffffffffff
@cB02~tA01_GU182353.1_35572_35330_1_0_0_0_0:0:0_1:0:0_4a/1
TGGGAAGACTGGATTGGGATTGATACACAGCGAATGTGCTTTACAGTTTCTACCACCACAACCCTCTTGACTCAAAAAAATTACATTCTCCAAGAAAAGAAAGAAAAAATGAAATCAAGATAAAAAAAGTGAAGTAGAACTGACTTAAAT
+
ffffffffffffffffffffffffffffffffffffffffffffffffffffffffffffffffffffffffffffffffffffffffffffffffffffffffffffffffffffffffffffffffffffffffffffffffffffff
@cB02~tA01_GU182353.1_77916_78077_0_1_0_0_1:0:0_0:0:0_4b/1
TGTGGGAAACCTTCTCTCTCAGCCCAGCCGCGCCCCATGGTTAAGGCAGGAGAGAGCGTGACCTTGTCATGCAGCTCCCGGAGCTCCTATGACATCTACCATCTATCAAGGGAGGGGGAGGCTCATGAACTTAGGTTCCCTGCAGTGCCC
+
ffffffffffffffffffffffffffffffffffffffffffffffffffffffffffffffffffffffffffffffffffffffffffffffffffffffffffffffffffffffffffffffffffffffffffffffffffffff
@cB02~tA01_GU182353.1_109905_110056_0_1_0_0_0:0:0_0:0:0_4c/1
GTCAGGGCGCAGGATGGCAGACAGGGCACCTCCAAACCCTCCTTCATGGCCTGCATGGAGGCCTCCGATCAGGGCTCCAGGCACCCAGGCAGATGGAGAAAGCGGTCAGGACAGACCCAGAGAAGGGGAGACTGGGCTTAGTTTGGGGAG
+
ffffffffffffffffffffffffffffffffffffffffffffffffffffffffffffffffffffffffffffffffffffffffffffffffffffffffffffffffffffffffffffffffffffffffffffffffffffff
@cB02~tA01_GU182353.1_116285_116370_0_1_0_0_0:0:0_0:0:0_4d/1
TGGACTGCACCTGGGCCTATGCCAATTCCTATCACTCACCGTCACTCCAGGGAGACAGAACACACAGAGAATACGTTACATAGGCAGGTTCATTACTAACAGATAAGCAGCGAGTGACAACAGAAGCCTACATTTCAATGTGAGCCAGTT
+
ffffffffffffffffffffffffffffffffffffffffffffffffffffffffffffffffffffffffffffffffffffffffffffffffffffffffffffffffffffffffffffffffffffffffffffffffffffff
@cB02~tA01_GU182353.1_27773_27957_0_1_0_0_0:0:0_0:0:0_4e/1
GGTCGGCACCCAGCAACCCTGTGGTGATCATGGTCACAGGTCAGAGGCTTTCTGTCTGGGCTTCTCACTGTCCCACCTCCTGAATCCCAGAGCTTCTGGTGGGGGCGTCCATCAGGGTCCAATCATCCAGGCCCAGACTGTATTTGGGGT
+
ffffffffffffffffffffffffffffffffffffffffffffffffffffffffffffffffffffffffffffffffffffffffffffffffffffffffffffffffffffffffffffffffffffffffffffffffffffff
@cB02~tA01_GU182353.1_25068_25027_1_0_0_0_0:0:0_0:0:0_4f/1
TTATATACATATGGTTATACACACACACACACACACACACACACACCCTAAGCACTCACATATATAGTTGTTTCAAATTTTAAAAAATATAAATTTTGTATTTTTCTTTCTTTTTCTCACATTTGTGTTTCTATGACACCATATACATAT
+
ffffffffffffffffffffffffffffffffffffffffffffffffffffffffffffffffffffffffffffffffffffffffffffffffffffffffffffffffffffffffffffffffffffffffffffffffffffff
@cB02~tA01_GU182353.1_151808_151983_0_1_0_0_0:0:0_0:0:0_50/1
GCAGAAGGGAAGGAGGGTCTGTCTGTGCAGAGACCACAGAGATCACATGGCAAGAGAGGGAGCAAGGGGGAGGGCGAGCGATGGAGCTTCCAAGCTCTTTTTAACAACCAGCCCTCCGGGAACTAATAGAGGGGGAACTTGCTAACCCCA
+
ffffffffffffffffffffffffffffffffffffffffffffffffffffffffffffffffffffffffffffffffffffffffffffffffffffffffffffffffffffffffffffffffffffffffffffffffffffff
@cB02~tA01_GU182353.1_57046_57217_0_1_0_0_0:0:0_1:0:0_51/1
AGGGTGAGTTTAACTTCAGCCCAGGAAGGGCCTGGCTGCCAAGACTCACAGCCCAGTGGGGGCAGCAAGGGAGGGCTGGTTCGCCTGCAGATGGATCGTCCATCATGATCTTTCTTTCCAGGGTTCTTCTTGCTGCAGGGGGCCTGGCCA
+
ffffffffffffffffffffffffffffffffffffffffffffffffffffffffffffffffffffffffffffffffffffffffffffffffffffffffffffffffffffffffffffffffffffffffffffffffffffff
@cB02~tA01_GU182353.1_33759_33557_1_0_0_0_0:0:0_0:0:0_52/1
AAATATACCAAAAAAATTAGCCGAGTGTGGTGGCGCACAGCTGTAATCCCAGCTACTCGGTAGGCTGAGGCAGGAGAATTGCATGAACCCAGGAGGCAGAGGTTGCAATGAGCTGAGATTGTGCTACTGCACTCCAGCCTGTGGAACAGA
+
ffffffffffffffffffffffffffffffffffffffffffffffffffffffffffffffffffffffffffffffffffffffffffffffffffffffffffffffffffffffffffffffffffffffffffffffffffffff
@cB02~tA01_GU182353.1_138605_138407_1_0_0_0_0:0:0_0:0:0_53/1
CCAGGGGGTTGCTGGGTGCCGACCACCCAGTGAGGGAGTGTGGGCGTGAACCCCGACATCTGTAGGTCCCTGCATGTGCTGGGGTCACAGGGCCCATGATGAAGCTCTCCTGGAATATTCTGCCGTGGAAGATGGGAACGTGGCTTCTGT
+
ffffffffffffffffffffffffffffffffffffffffffffffffffffffffffffffffffffffffffffffffffffffffffffffffffffffffffffffffffffffffffffffffffffffffffffffffffffff
@cB02~tA01_GU182353.1_134685_134563_1_0_0_0_0:0:0_0:0:0_54/1
GTCAAGTGAAATGGAGAATTGTGGGCTAAGCAAAGGAGTGTGTTTTCTCTCCAGCAGGCAGTGGGGACCTTAGACATTTGTAAGCAAGAGAGAGGCATGTTCAGATTCGTGGTGTGAGGAAGAGCGATGCCCTAAGATGAAGACTGATGC
+
ffffffffffffffffffffffffffffffffffffffffffffffffffffffffffffffffffffffffffffffffffffffffffffffffffffffffffffffffffffffffffffffffffffffffffffffffffffff
@cB02~tA01_GU182353.1_146744_146605_1_0_0_0_0:0:0_0:0:0_55/1
GGCTCCGTCTCAATAAACAAGTAGGTAAATACATAAATAAATAGATTTCATGCACAGATGCTTCTCAATAGATCATTCATTTATTGGTCCCCTTGTGCCTACATTTTCTGCCCTCCCATTTAACCATCTGCAAGATCAGTGTCCCAAGAA
+
ffffffffffffffffffffffffffffffffffffffffffffffffffffffffffffffffffffffffffffffffffffffffffffffffffffffffffffffffffffffffffffffffffffffffffffffffffffff
@cB02~tA01_GU182353.1_121552_121714_0_1_0_0_0:0:0_0:0:0_56/1
CTTTCTTTCCAGGGTTCTTCTTGCTGCAGGGGGCCTGGCCACAGGAGGGTAAGTCCTTCTCCAAACCTTAGGGTGTCATCTCCCCACATAAGAGGATTTTCCTGAAACGGGAGGGAAGTCCTGTCAGGGAGTCTCTCATAAACTAGGAAG
+
ffffffffffffffffffffffffffffffffffffffffffffffffffffffffffffffffffffffffffffffffffffffffffffffffffffffffffffffffffffffffffffffffffffffffffffffffffffff
@cB02~tA01_GU182353.1_50420_50379_1_0_0_0_0:0:0_0:0:0_57/1
CATGTAGGGATTCCTGGCTACCCCGAGGTGAATCCAATGGCTGTGAGTGTCAAACACACACTCCTTGTTGCTCCTTAGTTTCCTGTGTACCCAGTGTGCTCTCCGTCTCTCCACAGTCGTCTTGTCATTCTCCCCACCTCATTCCCAGCA
+
ffffffffffffffffffffffffffffffffffffffffffffffffffffffffffffffffffffffffffffffffffffffffffffffffffffffffffffffffffffffffffffffffffffffffffffffffffffff
@cB02~tA01_GU182353.1_2502_2615_0_1_0_0_0:0:0_0:0:0_58/1
TAGGGCCGATGCTATCTGGACTGTCTGCTGGTCATTTCCAGAGGAAGGAATCAATGTCCGAGTGCAGGGACATTTTCTGGGGTGATCCATGGAGAACCATTAAAATGTGATACCTTTCCTCTCCATTAATGTTGACTTTCCTTGGTTGGA
+
ffffffffffffffffffffffffffffffffffffffffffffffffffffffffffffffffffffffffffffffffffffffffffffffffffffffffffffffffffffffffffffffffffffffffffffffffffffff
@cB02~tA01_GU182353.1_19245_19376_0_1_0_0_0:0:0_0:0:0_59/1
AAAAACATGGAAATTTAACAACTTGTTTCTGAATGAATATTAAGAGCCATCTATGACAAATCCACAGCCAACATCATATTGAATGGTCAAAAGCTGGAACTGTACCCCTTGAGAACTCTTGGGTGAACAATGAAATTAAAGCAGAAATCA
+
ffffffffffffffffffffffffffffffffffffffffffffffffffffffffffffffffffffffffffffffffffffffffffffffffffffffffffffffffffffffffffffffffffffffffffffffffffffff
@cB02~tA01_GU182353.1_128926_129106_0_1_0_0_1:0:0_0:0:0_5a/1
GGCAAGAGAATTGATTGAACCCAGGAGGCGGAGGTTGCAGTGAACCGAGATTGCACCTCTGCACTCCAGCCTGGGTGACAGAGCAAGACTCCATCTCAAAAGAAAAAATAAAAAAAATTGGATGTAAATGCATGGATTATATCTGTGTTC
+
ffffffffffffffffffffffffffffffffffffffffffffffffffffffffffffffffffffffffffffffffffffffffffffffffffffffffffffffffffffffffffffffffffffffffffffffffffffff
@cB02~tA01_GU182353.1_116350_116502_0_1_0_0_0:0:0_0:0:0_5b/1
AGAGAATACGTTACATAGGCAGGTTCATTACTAACAGATAAGCAGCGAGTGACAACAGAAGCCTACATTTCAATGTGAGCCAGTTCCCCAAGGCTCAGAAAAGCTGCTCGAGACATGTGGAGTCACCCCATTTGCAGTGTAGCTGGGGGA
+
ffffffffffffffffffffffffffffffffffffffffffffffffffffffffffffffffffffffffffffffffffffffffffffffffffffffffffffffffffffffffffffffffffffffffffffffffffffff
@cB02~tA01_GU182353.1_153895_154077_0_1_0_0_0:0:0_1:0:0_5c/1
GTGAATCACATGAACAAGTGATATTCTTACTCTCTGCAGACCTGGAAAGCTGGCAGAGTCATTCCAAGATGAAACATTTGTAGAGTCATAGGCCTTGTTAGTCTCATCTCCACAGGGACACATGTCAACACATCATCTTTCATACTATAA
+
ffffffffffffffffffffffffffffffffffffffffffffffffffffffffffffffffffffffffffffffffffffffffffffffffffffffffffffffffffffffffffffffffffffffffffffffffffffff
@cB02~tA01_GU182353.1_134618_134850_0_1_0_0_1:0:0_0:0:0_5d/1
GGGAGACAACAGCCCTGTCTCAAAACCGGGTTGCCAGCTCCCATGTACCAGCAGCTGGAATCTGAAGGCATCAGTCTTCATCTTAGGGCACCGCTCTTCCTCACACCACGAATCTGAACATGCCTCTCTCTTGCTTACAAATGTCTAAGG
+
ffffffffffffffffffffffffffffffffffffffffffffffffffffffffffffffffffffffffffffffffffffffffffffffffffffffffffffffffffffffffffffffffffffffffffffffffffffff
@cB02~tA01_GU182353.1_26131_26224_0_1_0_0_0:0:0_0:0:0_5e/1
GGCCTGGAGTGGAGATATAGGCCTGGAGTGGAGATATGGGCCTGGGGTGGAGATATGGGCCTGGAGTGGAGATATGGGCCTGGAACTGTAGATATGGGCCTGAAGTAGAGATATGGGCCTGGAGTAGAGATATGGGCCTGGAACTGTAGA
+
ffffffffffffffffffffffffffffffffffffffffffffffffffffffffffffffffffffffffffffffffffffffffffffffffffffffffffffffffffffffffffffffffffffffffffffffffffffff
@cB02~tA01_GU182353.1_148604_148468_1_0_0_0_0:0:0_0:0:0_5f/1
AATCAAGATCAAAAAAGCAAAGTAGAATTCTCTTATGTCAAACAGCCAGGAAATAATGATGAAGCCCATGTGAAACGTGCTACTCTTTGTGATCTCGCGAGACACATGTTAGGCTGCTGTTCCACCTGAGAGGCTGGGGGAAAGACCACC
+
ffffffffffffffffffffffffffffffffffffffffffffffffffffffffffffffffffffffffffffffffffffffffffffffffffffffffffffffffffffffffffffffffffffffffffffffffffffff
@cB02~tA01_GU182353.1_74459_74602_0_1_0_0_1:0:0_0:0:0_60/1
TCCAAAGAAGACGGGGTGCCTGTCCGTGAGCTCTACAACAGAGTATTCCGAAACACCGTTTTCATAGGCCCTGTGACCCCAGCACATGCAGGGACCTACAGATGTCGGGGTTCACACCCACACTTCCTCACTGGGTGGTCAGCACCCAGC
+
ffffffffffffffffffffffffffffffffffffffffffffffffffffffffffffffffffffffffffffffffffffffffffffffffffffffffffffffffffffffffffffffffffffffffffffffffffffff
@cB02~tA01_GU182353.1_148198_148108_1_0_0_0_0:0:0_0:0:0_61/1
GGGTTCAGGGGGGCTTTCATATTTTCCATATGATCTCATGTTCACAGAAAGCCAAATATGGAAGAGGTTTTAGGCTGATTTTCTAATGGATAAGATAAAGGATCAAAGAAGTAATTATAGAGGAATAGAAAAATGATGATTGGAATTCAG
+
ffffffffffffffffffffffffffffffffffffffffffffffffffffffffffffffffffffffffffffffffffffffffffffffffffffffffffffffffffffffffffffffffffffffffffffffffffffff
@cB02~tA01_GU182353.1_73756_73931_0_1_0_0_0:0:0_0:0:0_62/1
GGCTGAGTCAGGTTCTGTGGGAACCCGGGAGGGTAGACTGGGGTCCTCCAAGCTGGGCTGTGCGGCTGGGATGTGGTGTCACTGGCAGAGGAAGGGAGCAAAGCAGTGCTAGGAACAGCAGGCCTCTGAGGACAAAGGTGTAACTCACAC
+
ffffffffffffffffffffffffffffffffffffffffffffffffffffffffffffffffffffffffffffffffffffffffffffffffffffffffffffffffffffffffffffffffffffffffffffffffffffff
@cB02~tA01_GU182353.1_14288_14132_1_0_0_0_0:0:0_0:0:0_63/1
GTTTTGCGATGGGCTGAGGGTCTCAGCTGCTCCTGAGAATCAACCAAAAAAGGGGGAGGTGTGTGAGGAGTTGAAGAGACTTAAGCCAACATGTCCCTCAGTTGCTGCATTCCTTTGTGTCTACACTTCTCCTAACTGCTCTGTAGTTGT
+
ffffffffffffffffffffffffffffffffffffffffffffffffffffffffffffffffffffffffffffffffffffffffffffffffffffffffffffffffffffffffffffffffffffffffffffffffffffff
@cB02~tA01_GU182353.1_70632_70526_1_0_0_0_2:0:0_0:0:0_64/1
AACACCGGAAGCCTTAGGCAAGAAAAGAGTCCCATTACCGAAACCATGGGGGCAGACATGTTTATTAGAAGGATGGAAAACTACATTGAAGTTATTTTAAAAAATATATAAGTTTTACTGCTGACAGAAGAGTGAAAGCTAGTCTGAGGG
+
ffffffffffffffffffffffffffffffffffffffffffffffffffffffffffffffffffffffffffffffffffffffffffffffffffffffffffffffffffffffffffffffffffffffffffffffffffffff
@cB02~tA01_GU182353.1_147165_147246_0_1_0_0_0:0:0_0:0:0_65/1
AGCCAAATTTTCAAATCAATAATAGATAATGCTGAGTGTATGATTTCAGGTGACAGAGAAGTTCTCACTAATCAGATATTTGTGACATTAATGAAAAACACGGATTGAACCCCTGGAAGATTGGCAGAAGGATTTTCCACACAGCTGTCA
+
ffffffffffffffffffffffffffffffffffffffffffffffffffffffffffffffffffffffffffffffffffffffffffffffffffffffffffffffffffffffffffffffffffffffffffffffffffffff
@rand_0_0_0_0_1_1_0:0:0_0:0:0_66/1
GTCTGTGAATTCGTCCAACATCCCACTCAGTCGCAAACGCTGCTGAAGACTAGGGCAGTCGCGCGCCCCGTCCTTCAAAAGTCTCTCTCACGTAGTAAGTGCACACTGCGCGACCCGCGCTCGACGGCTCATTGTCTGTAGATATCTAGT
+
ffffffffffffffffffffffffffffffffffffffffffffffffffffffffffffffffffffffffffffffffffffffffffffffffffffffffffffffffffffffffffffffffffffffffffffffffffffff
@cB02~tA01_GU182353.1_94555_94698_0_1_0_0_0:0:0_0:0:0_67/1
TGAGGTTAAATATACCTATATAATTTATCAACTTTACCATTTTTAAGTGTAAAATCTAGGGATCATAAATACCTTTATATGCTGTGTGCGGTGGCTCACGCCTGTAATCTCAGCATTTTGAGACGCCAAGGCAGGTGGATCATTTAAAAT
+
ffffffffffffffffffffffffffffffffffffffffffffffffffffffffffffffffffffffffffffffffffffffffffffffffffffffffffffffffffffffffffffffffffffffffffffffffffffff
@cB02~tA01_GU182353.1_150382_150533_0_1_0_0_0:0:0_0:0:0_68/1
TGTTGCCGTTGCTTTTGGTGTTTTAGACATGAAGTCCTTGTCCATGCCTATGTCCTGAATGGTAATGCCTAGGTTTTCTTCTAGGGTTTTTATGGTTTTAGGTCTAACGTTTAAGTCTTTAATCCATCTCAAATTAATTTTTGTATAAGG
+
ffffffffffffffffffffffffffffffffffffffffffffffffffffffffffffffffffffffffffffffffffffffffffffffffffffffffffffffffffffffffffffffffffffffffffffffffffffff
@cB02~tA01_GU182353.1_14817_14974_0_1_0_0_0:0:0_0:0:0_69/1
AAGAAAGTCTGGACCATCATTCGGGAAACCGTCTACTGAGAAAGTCGAGAAGGGGAGGCTTGGGTCAGGTTCAGGAAGATGTCTGGGTGCCTGTAGAGAACGCTTCCTCCATTAAACTTCCATTAAATGGCAGTGCTTTCAGTCCTGCTG
+
ffffffffffffffffffffffffffffffffffffffffffffffffffffffffffffffffffffffffffffffffffffffffffffffffffffffffffffffffffffffffffffffffffffffffffffffffffffff
@cB02~tA01_GU182353.1_21762_21611_1_0_0_0_0:0:0_0:0:0_6a/1
TTCTGCTTCTCTGATTGTTGTGAGATGGTATCTCACTGTGGTTTTAATTTGCATTTCTCTGATGATTACTGATAATAAGCATTTGTTCATATGTTTTTTGGCCATGTGTACATCTTCTTTTGAGAAGTGTCTGTTCATGTCATACTTAAT
+
ffffffffffffffffffffffffffffffffffffffffffffffffffffffffffffffffffffffffffffffffffffffffffffffffffffffffffffffffffffffffffffffffffffffffffffffffffffff
@cB02~tA01_GU182353.1_138015_137861_1_0_0_0_0:0:0_0:0:0_6b/1
CCCCCTCAGAGGATTTGGAATGTCAGGGCCATGGCTGTGGTTTCCCCCCTCTTCTGGTAGAAAGACCGCAGCCACACTGCAGCCCCTACCGTCACGGAAACGCTGGAGGGTGTCAGTTATACCTTTGTCCTCAGAGGACCTGCTGTTCCT
+
ffffffffffffffffffffffffffffffffffffffffffffffffffffffffffffffffffffffffffffffffffffffffffffffffffffffffffffffffffffffffffffffffffffffffffffffffffffff
@cB02~tA01_GU182353.1_63645_63833_0_1_0_0_1:0:0_1:0:0_6c/1
CGCCACCACGCCCGACTAATTTTTGTATTTTTAGTAGAGACAGTGTTTCTCCATGTGGGTCAGACTGGTCTCAAACTCCCGACCTTATGAGATTCACCCACCTCAGGCTCTCAAAGATCTAGGATGCCAGACGTGAGCCACCACGCCCGG
+
ffffffffffffffffffffffffffffffffffffffffffffffffffffffffffffffffffffffffffffffffffffffffffffffffffffffffffffffffffffffffffffffffffffffffffffffffffffff
@cB02~tA01_GU182353.1_21166_21385_0_1_0_0_0:0:0_1:0:0_6d/1
AGCCCAGGCATCACATTACCCAACTTCAAACTATACTACAATGCTATAGTAACCCAAACAGCATGATACTACTACAAAAACAGACACATAGACCAATGAGACAGAATAGAGAACCCAGAAATGAGGCTACATACCTACAATCATCTTTGA
+
ffffffffffffffffffffffffffffffffffffffffffffffffffffffffffffffffffffffffffffffffffffffffffffffffffffffffffffffffffffffffffffffffffffffffffffffffffffff
@cB02~tA01_GU182353.1_140501_140631_0_1_0_0_1:0:0_0:0:0_6e/1
CTCCCAGTGACCCCCTGGACATCGTGATCACAGGTGAGAGTGTCCAGACATTCTTCTCATTGTCATTGGGACACAGAGTGAATGATCCAGGACTTGGAACCCCCAGGTGGTCATGAGGAAGATAAGCGTGGGATTCTTATGAAGAGAGAC
+
ffffffffffffffffffffffffffffffffffffffffffffffffffffffffffffffffffffffffffffffffffffffffffffffffffffffffffffffffffffffffffffffffffffffffffffffffffffff
@cB02~tA01_GU182353.1_107512_107366_1_0_0_0_0:0:0_0:0:0_6f/1
GCCAGGAGGGAAGGTTTTCTGTGGTTTCCTAGAAAGAGAAGTTGTGAGTTTAGAAGGCATCTCTCTTTATCATCCCATCCATGGCACCTGGAATGAGTGAGGGTTCCCCTCCCCGTGTCTGTCTCTCTCCTCCCTCTCTGCATCTCCGTG
+
ffffffffffffffffffffffffffffffffffffffffffffffffffffffffffffffffffffffffffffffffffffffffffffffffffffffffffffffffffffffffffffffffffffffffffffffffffffff
@cB02~tA01_GU182353.1_126981_126879_1_0_0_0_0:0:0_0:0:0_70/1
GTCATTACAAATATTCTCATTTCTCACCCATATACAGGAGCTAAAAGGTGGATCTCATGAAGATAGAGAGTAGAATGGTGGCTACCAGAGGCCAGGAAGAAAAGGGTGGAGGATAAAACAAACAAACAAAAAATTTATATGTATGTATTT
+
ffffffffffffffffffffffffffffffffffffffffffffffffffffffffffffffffffffffffffffffffffffffffffffffffffffffffffffffffffffffffffffffffffffffffffffffffffffff
@cB02~tA01_GU182353.1_98597_98711_0_1_0_0_0:0:0_0:0:0_71/1
AGAGCACTCTGGGTACACAGGAAACTAAGGAGGAACAAGGAGCGTGTGTTTGATACTCACAGCCATTGGACTTACCTCGGGGCTAACTGGGAATCCCTACATGATGAATAGTGACTGACATGAAAATAAGGGAGGCCCAGGTGCATAACT
+
ffffffffffffffffffffffffffffffffffffffffffffffffffffffffffffffffffffffffffffffffffffffffffffffffffffffffffffffffffffffffffffffffffffffffffffffffffffff
@cB02~tA01_GU182353.1_136440_136318_1_0_0_0_0:0:0_0:0:0_72/1
GAGTAATTGTGACAAAAAGCCATTCTAATTTTCCTGATGAGTTTCTAGTACTAAACCTGAGGCACGAGAATTGCTTGAACCTGGGAGGCGGAGGCTGCAGTGAGCTGAGCTCAAGCCACTGAACTCCAGCTTGGGTGACAGAGGAAGAGT
+
ffffffffffffffffffffffffffffffffffffffffffffffffffffffffffffffffffffffffffffffffffffffffffffffffffffffffffffffffffffffffffffffffffffffffffffffffffffff
@cB02~tA01_GU182353.1_60178_60230_0_1_0_0_0:0:0_0:0:0_73/1
GAGACAGACAGACAGACATGTCCCAGAGAGAGGTGTCCCTCCATGCTGACTTTGCTCACAGACCTGGCACAGGTTAGAAGTTTCATTTCTGTTTTACCTCCACAAAGTGTTCTCTACCAGGAGAACCCAAGGACACCCATATTTCTGACC
+
ffffffffffffffffffffffffffffffffffffffffffffffffffffffffffffffffffffffffffffffffffffffffffffffffffffffffffffffffffffffffffffffffffffffffffffffffffffff
@cB02~tA01_GU182353.1_103080_103187_0_1_0_0_0:0:0_0:0:0_74/1
GGATGACTGTATATAATTTTTATTTCTCAATTTTAAATATAAAACATAAAAAAATTACAATAACAAGATAAAATAAACAAGTGTTTTATAGTGTGAGAATACTTTTAGATATATTTTTCTCCATGTGTAACCCTTGGGCCCATGTTATTT
+
ffffffffffffffffffffffffffffffffffffffffffffffffffffffffffffffffffffffffffffffffffffffffffffffffffffffffffffffffffffffffffffffffffffffffffffffffffffff
@cB02~tA01_GU182353.1_54632_54867_0_1_0_0_0:0:0_0:0:0_75/1
ACACATATCAACATATCATCTTTCATAATATAAATATACAGTCGGTCCTCCATATCTGTGGGGTTTACAGGTGTTTATTGAACCAACAATAAATCAAAAATATTTTGAGAAAAAAATCCCCGAAGTTTCAAGAAGCAAAAAACTATGTTG
+
ffffffffffffffffffffffffffffffffffffffffffffffffffffffffffffffffffffffffffffffffffffffffffffffffffffffffffffffffffffffffffffffffffffffffffffffffffffff
@cB02~tA01_GU182353.1_33760_33852_0_1_0_0_0:0:0_0:0:0_76/1
CTGTTCCACAGGCTGGAGTGCAGTAGCACAATCTCAGCTCATTGCAACCTCTGCCTCCTGGGTTCATGCAATTCTCCTGCCTCAGCCTACCGAGTAGCTGGGATTACAGCTGTGCGCCACCACACTCGGCTAATTTTTTTGGTATATTTT
+
ffffffffffffffffffffffffffffffffffffffffffffffffffffffffffffffffffffffffffffffffffffffffffffffffffffffffffffffffffffffffffffffffffffffffffffffffffffff
@cB02~tA01_GU182353.1_152610_152725_0_1_0_0_0:0:0_1:0:0_77/1
TCCCCTGCAGCCACTGACATCCAGAAGCTTCCATGACAGGCAGAAAGTGGGAGACAGAATCAATGGGATGCCAATTGAGAGCACTTCATGGGATGGGGTCTTGAACTCAGAGAGATAGAATGTCTGAGTCTGGATGTTGGCAGCTGAAGA
+
ffffffffffffffffffffffffffffffffffffffffffffffffffffffffffffffffffffffffffffffffffffffffffffffffffffffffffffffffffffffffffffffffffffffffffffffffffffff
@cB02~tA01_GU182353.1_47602_47401_1_0_0_0_0:0:0_0:0:0_78/1
GAAAGACATTTTGTTTTAAACCTTGAAAACACAAGTAATCGAAGCAAAAATAGACCATTGGGATTACCTCAAACTAAGCAACTTCTGCACTGCTAAAAATAAACCAACAAAGTGAAGAGACAACCCACAGATTGGGAGCAAATATGTGCA
+
ffffffffffffffffffffffffffffffffffffffffffffffffffffffffffffffffffffffffffffffffffffffffffffffffffffffffffffffffffffffffffffffffffffffffffffffffffffff
@cB02~tA01_GU182353.1_18266_18139_1_0_0_0_0:0:0_0:0:0_79/1
TTCCTGAAAAGAGTTTAATTTTAAAATGTATTTTATTTAATAACTCAATGATTCAGGGAATGTCTAGGTATTTCAGAGATTGTTTTAGACAGTTTGTTTTCTTGTGATATGTGACCACTTCATCTAAGCTGAATAATGTCTTCATAATGT
+
ffffffffffffffffffffffffffffffffffffffffffffffffffffffffffffffffffffffffffffffffffffffffffffffffffffffffffffffffffffffffffffffffffffffffffffffffffffff
@cB02~tA01_GU182353.1_71775_71597_1_0_0_0_0:0:0_0:0:0_7a/1
CGTGTCTCTGTTAAAAATCCAAAAATTAGCCGTGCCTGGTGGCAGGCACCTGTAACGCCAGCTGCTCAAGAGGCTGAGGCACGAGAATCGCTTGAACCTGGGAGGCGGAGGTTGCAGTGAGCTGAGATTGTGTCACTGCAGTCCAGCCTG
+
ffffffffffffffffffffffffffffffffffffffffffffffffffffffffffffffffffffffffffffffffffffffffffffffffffffffffffffffffffffffffffffffffffffffffffffffffffffff
@cB02~tA01_GU182353.1_121121_121298_0_1_0_0_0:0:0_0:0:0_7b/1
GGAGTGGAGATATGAGCCTGGAGTGGAGATATGGTCCTGGAGTGGAGATATGGGCCTGGAGTGGAGATATGGGTCTGCAGTGGAGTTATGGGCCTGGAGTGAAGTTATGGGCCTGGATTGGAGATATGGGCCGAGGGTGGAGATCTGAGC
+
ffffffffffffffffffffffffffffffffffffffffffffffffffffffffffffffffffffffffffffffffffffffffffffffffffffffffffffffffffffffffffffffffffffffffffffffffffffff
@cB02~tA01_GU182353.1_52179_52341_0_1_0_0_1:0:0_1:0:0_7c/1
TGTACCCTGGAGCCACAGGAAGCAGTCAGCTAAAGCACTGCATGACGCCTTCCTCCAGGAAGAACAGGAAGACAGCCCAGGCTGTTCTGAGACATTCCTCCTGATCTCAGGTCGTTGCTGTCTTAGTTTTTTTTTTTGTTGCTCTGAAGG
+
ffffffffffffffffffffffffffffffffffffffffffffffffffffffffffffffffffffffffffffffffffffffffffffffffffffffffffffffffffffffffffffffffffffffffffffffffffffff
@cB02~tA01_GU182353.1_50307_50112_1_0_0_0_0:0:0_0:0:0_7d/1
CAGTCGTCTTGTCATTCTCCCCACCTCATTCCCAGCATTTGAGGCAGAGCCTCTTCCTTCCACATCAGATTGTTTTCAGCTTTCTGCCTTCACGGCTGACAGCTGTGTGTGGAAAATCCTTCCGCCAATCTTTCAGGGGTTCAATCCGTG
+
ffffffffffffffffffffffffffffffffffffffffffffffffffffffffffffffffffffffffffffffffffffffffffffffffffffffffffffffffffffffffffffffffffffffffffffffffffffff
@cB02~tA01_GU182353.1_9605_9851_0_1_0_0_0:0:0_0:0:0_7e/1
AGGCGGCAGCAGGCTCTGACTTAACCACATCCGTGCATCTGTCTGTCATGGAGGGCCATGTGGTCACCTGTCCCACAGCTGGAGCACGCAGAGCAGGCATCATGGTGTCCATCCTCACTGTTCTTCTGTGCCTCAGTCAGTGGTGGAGAG
+
ffffffffffffffffffffffffffffffffffffffffffffffffffffffffffffffffffffffffffffffffffffffffffffffffffffffffffffffffffffffffffffffffffffffffffffffffffffff
@cB02~tA01_GU182353.1_142618_142729_0_1_0_0_0:0:0_0:0:0_7f/1
CCAGGCAGATGGAGAAAGCGGTCAGGACAGACCCAGAGAAGGGGAGACTGGGCTCAGTTTGGGGAGATCAGAGGTTCCCTCAGCCCCTCAACCTTACCCATTTCCCAGAAGCCCATCCTGGCCTCTCACCCACACAGAGAGATGTCATCA
+
ffffffffffffffffffffffffffffffffffffffffffffffffffffffffffffffffffffffffffffffffffffffffffffffffffffffffffffffffffffffffffffffffffffffffffffffffffffff
@cB02~tA01_GU182353.1_24930_24735_1_0_0_0_0:0:0_0:0:0_80/1
CCATATACATATTGAATTTTATAGCTCTATTTTATTCTTTTGGATTGCAGTTTAATAGTCCATGCATAACTTTATCAACATGTAATTATCCATTCTTTTTATCATGGACATTTGTGTTGTTTCCGGATTTTCTCTTTTATAACTCGGGCC
+
ffffffffffffffffffffffffffffffffffffffffffffffffffffffffffffffffffffffffffffffffffffffffffffffffffffffffffffffffffffffffffffffffffffffffffffffffffffff
@cB02~tA01_GU182353.1_55829_55769_1_0_0_0_0:0:0_0:0:0_81/1
TCTCAGATCCAACCTCTCATACACGAGATGATTGAATTCTGTGCTTACATTAAAGATTTTTGATGTATTTTTGTTTTTATCTGAGATTCAAACTCTTCTTCATATGTAATGTGCAAAATGTCTAACAGGTATTATTAACATTATCAGAGT
+
ffffffffffffffffffffffffffffffffffffffffffffffffffffffffffffffffffffffffffffffffffffffffffffffffffffffffffffffffffffffffffffffffffffffffffffffffffffff
@cB02~tA01_GU182353.1_100232_100135_1_0_0_0_1:0:0_0:0:0_82/1
ACGTCTCAGAACAGCCTGGGCTGTCTTCCTGTTCTTCCTGGAGTAGAACATCATGCAGTGCTTTAGCTGAGTGTTCCCTGTGGCTCCAGGGTACAAAACCCAGGCTGGGCTGCTTTCTGGCTTCCCCCAGCTACAGTGCACATGAAGTGA
+
ffffffffffffffffffffffffffffffffffffffffffffffffffffffffffffffffffffffffffffffffffffffffffffffffffffffffffffffffffffffffffffffffffffffffffffffffffffff
@cB02~tA01_GU182353.1_129288_129422_0_1_0_0_1:0:0_0:0:0_83/1
GTTGGCCATGAACCAAACTCAAAGGTTTCCACTGAGTAGAGGACAGACACCCTCATTTCCTCACCTCTCTCCTGTCTCATGTTCTAGGAAACCCTTCAAATAGTTGGCCTTCACCCACTGAACCAAGCTCCAAAACCGGTGAGTACAGGA
+
ffffffffffffffffffffffffffffffffffffffffffffffffffffffffffffffffffffffffffffffffffffffffffffffffffffffffffffffffffffffffffffffffffffffffffffffffffffff
@cB02~tA01_GU182353.1_108139_107934_1_0_0_0_0:0:0_0:0:0_84/1
CACTTTGTGGAGGTAAAACAGAAATGAAACTTCTAACCTGTGCCAGGTCTCTGAGCAAAGTCAGCATGGAAGGACACCTCTCTCTGGGACATGTCTGTCTGTCTGAGTGTCTCCTTTACCTCTTTCTCTCTTTTCTACCTCCCTGTATGG
+
ffffffffffffffffffffffffffffffffffffffffffffffffffffffffffffffffffffffffffffffffffffffffffffffffffffffffffffffffffffffffffffffffffffffffffffffffffffff
@cB02~tA01_GU182353.1_122133_121881_1_0_0_0_1:0:0_0:0:0_85/1
TGTACCTCCCTCCCTGTGCTCAGAAGATTCTCCCCACTTTCCACATTTCTATGGCTGCTATCACACCTTGGTGCCTAGGGCTAAAGGAAGGACCCATCCCACAAAGACAAGGTGTCTCCGTACAACAAAAGTGTCAGCTGAGAACTTTGA
+
ffffffffffffffffffffffffffffffffffffffffffffffffffffffffffffffffffffffffffffffffffffffffffffffffffffffffffffffffffffffffffffffffffffffffffffffffffffff
@cB02~tA01_GU182353.1_81951_81735_1_0_0_0_0:0:0_0:0:0_86/1
AGACAGTATGGAAATTTGGCAGAGAACCAAAAATAGAAGCACCATTCGATCTAGGGGTCCCGCTGCTGGGTATCTACTCAAAAAATACCTGCACCTGTATGTTTATTGCAGCACTGTTTGCAATAGCAAAGATATGAAATCAATCTAAGT
+
ffffffffffffffffffffffffffffffffffffffffffffffffffffffffffffffffffffffffffffffffffffffffffffffffffffffffffffffffffffffffffffffffffffffffffffffffffffff
@cB02~tA01_GU182353.1_71802_71918_0_1_0_0_0:0:0_0:0:0_87/1
AGCTCACTGCAACCTCCGCCTCCCAGGTTCAAGCGATTCTCGTGCCTCAGCCTCTTGAGCAGCTGGCGTTACAGGTGCCTGCCACCAGGCACGGCTAATTTTTGGATTTTTAACAGAGACACGGTTTCACTATATTGGCCAAGCTGCTCT
+
ffffffffffffffffffffffffffffffffffffffffffffffffffffffffffffffffffffffffffffffffffffffffffffffffffffffffffffffffffffffffffffffffffffffffffffffffffffff
@cB02~tA01_GU182353.1_138857_138713_1_0_0_0_0:0:0_0:0:0_88/1
TCCCCTTCAGTCCCCTGCCCTATAACATAAATAGTCACAGGCTCCAGGGTTTACAATGTAGCCATCATTGGCGACAGTTATTCTTCCCACCACAGCGCCCATTTCCCCTGTATTCAATCTCCCTTGACCCCAAATACAGTTGGGGCCTGG
+
ffffffffffffffffffffffffffffffffffffffffffffffffffffffffffffffffffffffffffffffffffffffffffffffffffffffffffffffffffffffffffffffffffffffffffffffffffffff
@cB02~tA01_GU182353.1_134525_134566_0_1_0_0_0:0:0_0:0:0_89/1
CAGCATGTACATAGAACTTCCAAATGCTGAGCCCAGATCCAAAGTTGTCTTCTGTCCACGAGCACCACAGTCAGGCCTTGAGGGGATCTTCTAGGGAGACAACAGCCCTGTCTCAAAACCGGGTTGCCAGCTCCCATGTACCAGCAGCTG
+
ffffffffffffffffffffffffffffffffffffffffffffffffffffffffffffffffffffffffffffffffffffffffffffffffffffffffffffffffffffffffffffffffffffffffffffffffffffff
@cB02~tA01_GU182353.1_112105_112258_0_1_0_0_0:0:0_0:0:0_8a/1
CCCCATTATTTTCTTCTACATGTTTCATAGGTTCAGGCCTTAGACTCATGTTTTTAATCCATTTTCATTTGATTTTTGTGTATGGTGACAGGTATAGATGCAGTTTTATTCCTCTGCATATAGATATCCAGTTTTCCCCACACCATTTAT
+
ffffffffffffffffffffffffffffffffffffffffffffffffffffffffffffffffffffffffffffffffffffffffffffffffffffffffffffffffffffffffffffffffffffffffffffffffffffff
@cB02~tA01_GU182353.1_68590_68470_1_0_0_0_1:0:0_0:0:0_8b/1
GAGGCTCAAGTGTTCCTTTAGAGCAACAAAAATGGCCTAAGACAGCAACTTCCTGAGATCAGGAGGAACGTCTTAGAACACCCTGGGCTGTCTTCCTGTTCTTCCTGGAGGACGTCATGCAGTGCTTTAGCTGAGTGCTTCCTGTGGCTC
+
ffffffffffffffffffffffffffffffffffffffffffffffffffffffffffffffffffffffffffffffffffffffffffffffffffffffffffffffffffffffffffffffffffffffffffffffffffffff
@cB02~tA01_GU182353.1_131388_131277_1_0_0_0_0:0:0_0:0:0_8c/1
GAGGATTAAACAAGTAGGAAAATCAAACCCAGCAAGCCTTTCCAGCCAATGATTCTACCTCACAAGCATATCTTATATCCATCTACTTCATTCATTTAGTGTCTAAATCAGCACCACATTTCACCAGTGGGGCGGCAATTGCCTTTTCCA
+
ffffffffffffffffffffffffffffffffffffffffffffffffffffffffffffffffffffffffffffffffffffffffffffffffffffffffffffffffffffffffffffffffffffffffffffffffffffff
@cB02~tA01_GU182353.1_106448_106586_0_1_0_0_0:0:0_0:0:0_8d/1
TGTCGGGGTTCACACCCACACTCCCCCACTGGGTGGTCGGCACCCAGCAACCCCGTGGTGATCATGGTCACAGGTCAGAGGCTTTCCGTCTGGGCTTCTCACTGTCCCACCTCCTGAATCCCAGAGCTTCTGGTGGGGGTGTCCGTCAGG
+
ffffffffffffffffffffffffffffffffffffffffffffffffffffffffffffffffffffffffffffffffffffffffffffffffffffffffffffffffffffffffffffffffffffffffffffffffffffff
@cB02~tA01_GU182353.1_81644_81447_1_0_0_0_0:0:0_0:0:0_8e/1
TTCTCACTCTACATGGGAGGGGAGTAATGTGTACATATGGACGTAGAGTGTGGAATGACGGACAGCGGAGGCTAGAAGGCTGGAGGGTGGCGGGACGTGGGTGAGTGATGAGAATTTGCTTAATGAGTACAATGTACGGTATTTGGGTGA
+
ffffffffffffffffffffffffffffffffffffffffffffffffffffffffffffffffffffffffffffffffffffffffffffffffffffffffffffffffffffffffffffffffffffffffffffffffffffff
@cB02~tA01_GU182353.1_5383_5245_1_0_0_0_0:0:0_0:0:0_8f/1
TCACATTCTCTCCATCATTACTTACTGCAGGGCACAGTTGAGCTGAGAAGGAAGGTCTCTTGTAGACGCCTGGGGAAAAAAATAGTCCTTGACTGTCGAGCACAAGCCTTACCCAGCCTATCCTCAGGGCATGAAAAAGGCATTCTCTCC
+
ffffffffffffffffffffffffffffffffffffffffffffffffffffffffffffffffffffffffffffffffffffffffffffffffffffffffffffffffffffffffffffffffffffffffffffffffffffff
@cB02~tA01_GU182353.1_90354_90504_0_1_0_0_0:0:0_0:0:0_90/1
TTTTAGTTTTGTTTAGGTGATGAATCACATGTATTGATTGTGTATGTTCAACCAACCTTGCACCCTAAGAATAAAGTTGACTTGATCATGGTGGATTCACTTTTTGATATGCTGCGGGATTCAGTTCTTAGTATTTTTTGTGGATTTTTG
+
ffffffffffffffffffffffffffffffffffffffffffffffffffffffffffffffffffffffffffffffffffffffffffffffffffffffffffffffffffffffffffffffffffffffffffffffffffffff
@cB02~tA01_GU182353.1_113046_112912_1_0_0_0_0:0:0_0:0:0_91/1
ACATTAAAGGTTAAGAGACTTCGCTGAGTCCTTTGGTGGCCCTAGATCCCTTTCACTGTTGGAGTGTCTGGAGTTCAGAGATGGTGGAAGACAGGCCCTCATTCACAGAGCTGGGAGGTTTGAGCCAACACTTGCATCCAAGGCTTCCAC
+
ffffffffffffffffffffffffffffffffffffffffffffffffffffffffffffffffffffffffffffffffffffffffffffffffffffffffffffffffffffffffffffffffffffffffffffffffffffff
@cB02~tA01_GU182353.1_56080_56270_0_1_0_0_0:0:0_0:0:0_92/1
CCTCATGCAAGGTAGAAAGAGCCTGCGTACGTCACCCTCCCATGATGTGGTCAACATGTAAACTGCATGGGCAGGGCGCCAAATAACATCCTGTGCGCTGCTGAGCTGAGCTGGGGCGCGGCCGCCTGTCTGCACAGACAGCACCATGTC
+
ffffffffffffffffffffffffffffffffffffffffffffffffffffffffffffffffffffffffffffffffffffffffffffffffffffffffffffffffffffffffffffffffffffffffffffffffffffff
@cB02~tA01_GU182353.1_63576_63428_1_0_0_0_1:0:0_0:0:0_93/1
CGGGAGTTTGAGACCAGTCTGACCCACATGGAGAAACACTGCCTCTACTAAAAATACAAAAATTAGTCGGGCGTGGTGGCGTGTGCCTGTAATTCCAGCTACTCGGGAGGCTGAGGCAGGAGAATCGCTTGAACCTGGGAGGTGGAGGTT
+
ffffffffffffffffffffffffffffffffffffffffffffffffffffffffffffffffffffffffffffffffffffffffffffffffffffffffffffffffffffffffffffffffffffffffffffffffffffff
@cB02~tA01_GU182353.1_19462_19598_0_1_0_0_1:0:0_0:0:0_94/1
CAGTGATAAGAGGAAAATTTATAGCAATACATGCCTCATCAGAAGTTTAGAAAGATCTCAAATTAGTGACTTACCACTGCATCTAGAGGAACTATTAAAAAAAAGGAACAGTCCAAACCCAAGGCCAGCAAAAGATGAGAAATAACTAAA
+
ffffffffffffffffffffffffffffffffffffffffffffffffffffffffffffffffffffffffffffffffffffffffffffffffffffffffffffffffffffffffffffffffffffffffffffffffffffff
@cB02~tA01_GU182353.1_10977_11086_0_1_0_0_0:0:0_0:0:0_95/1
AGACAGTGAGACCTGCAGGGCCAGGAGGGGAGAAGGAAGGGGTGTGGGAGGAACCAGCCCTCCTAGTCCCGACTCTTCTTTCCCTCCAGGCGTGTCTAGGAAGCCCTCCCTCCTGACCCTGCAGGGCCCTGTCGTGGCCCCTGGGGAGAA
+
ffffffffffffffffffffffffffffffffffffffffffffffffffffffffffffffffffffffffffffffffffffffffffffffffffffffffffffffffffffffffffffffffffffffffffffffffffffff
@cB02~tA01_GU182353.1_21673_21440_1_0_0_0_1:0:0_0:0:0_96/1
TATGTTTTCTGGCCATGTGTACATCTTCTTTTGAGAAGTGTCTGTTCATGTCATACTTAATTGAGGTTTTTTGGTTTTCTGCTTGTTGATTTGTTTACATTCCTTATAGATTCTGGATATTAGAACTTTGTCAGATGCATAGTTTGCAAA
+
ffffffffffffffffffffffffffffffffffffffffffffffffffffffffffffffffffffffffffffffffffffffffffffffffffffffffffffffffffffffffffffffffffffffffffffffffffffff
@cB02~tA01_GU182353.1_89689_89890_0_1_0_0_0:0:0_0:0:0_97/1
GCAACCTCTGCCTCCCAGGTTCAAGCGGTTCTCCTGACTCAGCCTCCCAAGCAGCTGGGACTACAGTTGCGTACCACCCCGTCCGGCTATATTTGTGTTTCTAGTAGAGACAGGGTTTCGCCATGTTGGCCAGGCTGGTCTCGAACTCCA
+
ffffffffffffffffffffffffffffffffffffffffffffffffffffffffffffffffffffffffffffffffffffffffffffffffffffffffffffffffffffffffffffffffffffffffffffffffffffff
@cB02~tA01_GU182353.1_148441_148270_1_0_0_0_0:0:0_0:0:0_98/1
ATTGCTTCAAAACCACCTGTCCTCCTGTGAATTAGTAGGAAAGGGGAGCAGGAGCTAGTGCTGGTGCTGATCTCTGATTCCAAGATCTGAACTCACTCCAAGGAGTATTAGCGTTTACCTCCCCATGATCTATCTGTATCTCCACAGGTG
+
ffffffffffffffffffffffffffffffffffffffffffffffffffffffffffffffffffffffffffffffffffffffffffffffffffffffffffffffffffffffffffffffffffffffffffffffffffffff
@cB02~tA01_GU182353.1_91220_91393_0_1_0_0_0:0:0_0:0:0_99/1
AAAAGTTCCTCATGTGAGTGCAGAATTCAATCGTCCCGTGCAGGGGTAAGTGAGTCTGAGATGTGTTTTGAGCCTGGCCGTTGCGCATGATGTGAACTGACAAGTCTAGTCTGCAGTTTTCAGAAACCCTCATTCCTCCCTTGACTGACT
+
ffffffffffffffffffffffffffffffffffffffffffffffffffffffffffffffffffffffffffffffffffffffffffffffffffffffffffffffffffffffffffffffffffffffffffffffffffffff
@cB02~tA01_GU182353.1_126985_126861_1_0_0_0_0:0:0_1:0:0_9a/1
GGAAGTCATTACAAATATTCTCATTTCTCACCCATATACAGGAGCTAAAAGGTGGATCTCATGAAGATAGAGAGTAGAATGGTGGCTACCAGAGGCCAGGAAGAAAAGGGTGGAGGATAAAACAAACAAACAAAAAATTTATATGTATGT
+
ffffffffffffffffffffffffffffffffffffffffffffffffffffffffffffffffffffffffffffffffffffffffffffffffffffffffffffffffffffffffffffffffffffffffffffffffffffff
@rand_0_0_0_0_1_1_0:0:0_0:0:0_9b/1
AGACCGCTGAGCCTTATCTCCACAAGACGGAAGAACACGTGTGAATCTGAACTGATCACAGCATAGTCACATCCTCCGTCGAGACCCTCCAACTCTTGCTGAATCTTTAGTGGGTGGTGCTAGCTACGCATGGTCGCTACGCTCTCTTCG
+
ffffffffffffffffffffffffffffffffffffffffffffffffffffffffffffffffffffffffffffffffffffffffffffffffffffffffffffffffffffffffffffffffffffffffffffffffffffff
@cB02~tA01_GU182353.1_84309_84152_1_0_0_0_0:0:0_0:0:0_9c/1
CCTCTTCTCCCTATATCATCATGAGCACCTTCAGAAGTCTTTTGCCACAAAAAGAAATTTCTTTTGAAGATATACATTTTTTTGTACATTTCAAAAATGTTCCCAAACTAATTCTCCAAAGCAATAAATGTTTGTGTGTATTGCTGGGTA
+
ffffffffffffffffffffffffffffffffffffffffffffffffffffffffffffffffffffffffffffffffffffffffffffffffffffffffffffffffffffffffffffffffffffffffffffffffffffff
@cB02~tA01_GU182353.1_131827_131667_1_0_0_0_0:0:0_0:0:0_9d/1
TTATTATATTTATGCATTTCTTATTTTTATTTTTTGAGACGGAGTCTCCTTGTGTCACCCAGGCTGGAGTGCAGTGATGCAATCTCCACTCACTGCAACCTCCACCTCCTGGGTTGAAGTCATTCTCCTGCTTCATCCTCCAGAGTAGGA
+
ffffffffffffffffffffffffffffffffffffffffffffffffffffffffffffffffffffffffffffffffffffffffffffffffffffffffffffffffffffffffffffffffffffffffffffffffffffff
@cB02~tA01_GU182353.1_71787_71644_1_0_0_0_0:0:0_0:0:0_9e/1
ATATAGTGAAACCGTGTCTCTGTTAAAAATCCAAAAATTAGCCGTGCCTGGTGGCAGGCACCTGTAACGCCAGCTGCTCAAGAGGCTGAGGCACGAGAATCGCTTGAACCTGGGAGGCGGAGGTTGCAGTGAGCTGAGATTGTGTCACTG
+
ffffffffffffffffffffffffffffffffffffffffffffffffffffffffffffffffffffffffffffffffffffffffffffffffffffffffffffffffffffffffffffffffffffffffffffffffffffff
@cB02~tA01_GU182353.1_109602_109496_1_0_0_0_0:0:0_0:0:0_9f/1
CGGGTCTGACCACTCGTAGGGAGAGTGACGGAAAGAGCCGAAGCATCTGTAGGTCCCTCCGTGGGTGGCAGGGCCCAGAGGGAAATCTGCCTTGAATGTTCTGTTGACCTTGCGCACTGCAGGGAGCCTACGTTCATGGGCTCCCCCCTC
+
ffffffffffffffffffffffffffffffffffffffffffffffffffffffffffffffffffffffffffffffffffffffffffffffffffffffffffffffffffffffffffffffffffffffffffffffffffffff
@cB02~tA01_GU182353.1_125778_126015_0_1_0_0_0:0:0_0:0:0_a0/1
AGAGATAGGGTGGAGGGTGAGACAGAGAAAGAGAGCATTAGGCCATAGAGCAGGGGAGTGAGTTCTCAGGTCAGGTGTGAGGGGAGCTGTGACAAGGAAGATCCCCCCTGAGGAAACTGCCCCTTCTCCTTCCAGGTCTATATGAGAAAC
+
ffffffffffffffffffffffffffffffffffffffffffffffffffffffffffffffffffffffffffffffffffffffffffffffffffffffffffffffffffffffffffffffffffffffffffffffffffffff
@cB02~tA01_GU182353.1_11058_10781_1_0_0_0_0:0:0_1:0:0_a1/1
CCCTGGACGAGGTCATGTCCCCCCTCCTTGTACAGAGTGAATTTGTCATAGCCGACATCAGAGCCACACTGGAGGGTCAGATTCTCCCCAGGGGCCACGACAGGGCCCTGCAGGGTCAGGAGGGAGGGCTTCCTAGACACGCCTGGAGGG
+
ffffffffffffffffffffffffffffffffffffffffffffffffffffffffffffffffffffffffffffffffffffffffffffffffffffffffffffffffffffffffffffffffffffffffffffffffffffff
@cB02~tA01_GU182353.1_87773_87882_0_1_0_0_0:0:0_0:0:0_a2/1
ATGACTTAAATGTAAGGTGAAAGACTATCATCCCAGCAATTTGGGAGGCCAAGGCGGGCAGATCACCTAAGGTCAGGATTCCAAGACCAGCATGGCCAACATGGTGAAATCCCGCCTCTACTAAAAATACAAAAACAGCTGGGTGTGGTT
+
ffffffffffffffffffffffffffffffffffffffffffffffffffffffffffffffffffffffffffffffffffffffffffffffffffffffffffffffffffffffffffffffffffffffffffffffffffffff
@cB02~tA01_GU182353.1_26408_26264_1_0_0_0_0:0:0_0:0:0_a3/1
CCCATATCTACACTCCAGGCCCATATCTCCACCTCCAGGCCTGTATCTCCACCTCCAGGCCCGTGTCTCCATTCCAGGCCCATATCTGCACTCCAAGCCAACATCTCCACTCCAGGCCCATATCTCTACTCCAGGCCCATATCTACAGTT
+
ffffffffffffffffffffffffffffffffffffffffffffffffffffffffffffffffffffffffffffffffffffffffffffffffffffffffffffffffffffffffffffffffffffffffffffffffffffff
@cB02~tA01_GU182353.1_104137_104304_0_1_0_0_0:0:0_0:0:0_a4/1
TTTTAGGCATCTCGTGTTCGGGAGGTTGGATCTAAGACGTGTTTTGAGTTGGTCATAGTGAAGGACGCGAGGTGTCAATTCTAGTGAGAGCAATTTCCAGGAAGCCATGTTCCGCTCTTGAGCGAGCACCCACTGGGCCTCATGCAAGGT
+
ffffffffffffffffffffffffffffffffffffffffffffffffffffffffffffffffffffffffffffffffffffffffffffffffffffffffffffffffffffffffffffffffffffffffffffffffffffff
@cB02~tA01_GU182353.1_39134_39314_0_1_0_0_0:0:0_0:0:0_a5/1
TCAATCTTAAAAATAAAGCATAAAAAATTTACAACAACAAGATAAAAAATAAGAAGTGTTTTTATAGTGTGAGGATAAGTTTAGATTTATTTTTTCCTACGTGTAACCCTATGGTCCTGTGTTATTTGTTGAGAAAATATTCTATTCCAC
+
ffffffffffffffffffffffffffffffffffffffffffffffffffffffffffffffffffffffffffffffffffffffffffffffffffffffffffffffffffffffffffffffffffffffffffffffffffffff
@cB02~tA01_GU182353.1_111129_111408_0_1_0_0_0:0:0_0:0:0_a6/1
TATTTTTTTAGCACAGACGGGATATCCCAATTTTGGGCAGGCTGCTCTCAAACTCCTGACCTCAAGTGAGGTGCCTGCCTCGGTTTCCCAAAGTGCTGAAGTTACAGGCATAAGCCACTATGCCCAGCCTCCTTTTAGTTTTTTAAAGAA
+
ffffffffffffffffffffffffffffffffffffffffffffffffffffffffffffffffffffffffffffffffffffffffffffffffffffffffffffffffffffffffffffffffffffffffffffffffffffff
@cB02~tA01_GU182353.1_129268_129095_1_0_0_0_0:0:0_0:0:0_a7/1
GAGCTTGGTTCAGTGGGTGAAGGCCAACTATTTGAAGGGTTTCCTAGAACATGAGACAGGAGAGAGGTGAGGAAATGAGGGTGTCTGTCCTCTACTCAGTGGAAATCTTTGAGTTTGGTTCATGGCCAACACTCTGTTATCTAACATTGG
+
ffffffffffffffffffffffffffffffffffffffffffffffffffffffffffffffffffffffffffffffffffffffffffffffffffffffffffffffffffffffffffffffffffffffffffffffffffffff
@cB02~tA01_GU182353.1_19998_19865_1_0_0_0_0:0:0_0:0:0_a8/1
TCTGACAGATGTTGGTATCATGGTGATGATGGCTTCATAGAATGAGTTAGGAAGAAGCCCCCACTCCTTGATTTTTTCCAAAAGTTTCAGTAAGATCGGTATCAGTTCTTCTTTGTATGGCTGTTGGATTTTGGCTGTGAATCCGTCTGG
+
ffffffffffffffffffffffffffffffffffffffffffffffffffffffffffffffffffffffffffffffffffffffffffffffffffffffffffffffffffffffffffffffffffffffffffffffffffffff
@cB02~tA01_GU182353.1_81971_81824_1_0_0_0_0:0:0_0:0:0_a9/1
ATTAGTATAGCCTCTATGGAAGACAGTATGGAAATTTGGCAGAGAACCAAAAATAGAAGCACCATTCGATCTAGGGGTCCCGCTGCTGGGTATCTACTCAAAAAATACCTGCACCTGTATGTTTATTGCAGCACTGTTTGCAATAGCAAA
+
ffffffffffffffffffffffffffffffffffffffffffffffffffffffffffffffffffffffffffffffffffffffffffffffffffffffffffffffffffffffffffffffffffffffffffffffffffffff
@cB02~tA01_GU182353.1_7851_7723_1_0_0_0_0:0:0_0:0:0_aa/1
TGTCTCAAAAAAATAAAAATTAGAAAGAAAAAAGGAAAAGGAGAAGAGGAAGGAGACAGAAAGGAGAGAAACATCCCTGAGGTGGAACATTACATGCAACATGGAGTAGGCAGGGAATCCGATAGAGCACTGAAACTCTCACTGGGTACG
+
ffffffffffffffffffffffffffffffffffffffffffffffffffffffffffffffffffffffffffffffffffffffffffffffffffffffffffffffffffffffffffffffffffffffffffffffffffffff
@cB02~tA01_GU182353.1_132115_132291_0_1_0_0_0:0:0_0:0:0_ab/1
AGATCACATAGAAAATGTGAAAGCCCGCTGAATCCTCCAGCACGGATCCTGGAATAGAGAAAGTGCTCTGGTCATCGCAAAAAAAAACTTGCCCACTCACCCAAATCGCCCACCTCACCCCTACTTCCAATCACCTGTGGAGATTCAGAT
+
ffffffffffffffffffffffffffffffffffffffffffffffffffffffffffffffffffffffffffffffffffffffffffffffffffffffffffffffffffffffffffffffffffffffffffffffffffffff
@cB02~tA01_GU182353.1_116774_116900_0_1_0_0_1:0:0_0:0:0_ac/1
GGCCTCAGGCCGCTCCCACTCTGGCAGAAGGGAAGGAGGGTCTGTCTGTGCAGAGACCACAGAGATCACACGGCAAGAGAGGGAGCAAGGGGGAGGGGGAGCAATGGAGCTTCCAAGCTCTTTTTAACAACCAGCTCTCCAGGTACTAAT
+
ffffffffffffffffffffffffffffffffffffffffffffffffffffffffffffffffffffffffffffffffffffffffffffffffffffffffffffffffffffffffffffffffffffffffffffffffffffff
@cB02~tA01_GU182353.1_129125_129023_1_0_0_0_0:0:0_0:0:0_ad/1
ACATTGGGCCCTGGGAGTCCAGGGATCCTTTCTTCCATAATTTTTGTATGTGACGCCCACTGTCTTGAGACTTCAAGGTATAAAGAGAAAACAGGAGCATCACACTACCTGATCTCAAAATATGTTACAGAGCTGTAGTAAGCAAAACAG
+
ffffffffffffffffffffffffffffffffffffffffffffffffffffffffffffffffffffffffffffffffffffffffffffffffffffffffffffffffffffffffffffffffffffffffffffffffffffff
@cB02~tA01_GU182353.1_7751_7608_1_0_0_0_0:0:0_0:0:0_ae/1
ATGGAGTAGGCAGGGAATCCGATAGAGCACTGAAACTCTCACTGGGTACGGTGGCTAACATCTGTACTCCCAGCACTTTGGGTGGCCGAGGTGGATGGATCACCTGAGGTCAGGAGTTTAAGACCAGCCTGACCAACATGGTGAAACCCC
+
ffffffffffffffffffffffffffffffffffffffffffffffffffffffffffffffffffffffffffffffffffffffffffffffffffffffffffffffffffffffffffffffffffffffffffffffffffffff
@cB02~tA01_GU182353.1_7157_7339_0_1_0_0_0:0:0_0:0:0_af/1
TGTGATAGGGCTGGTCTTCCTGGCTCGATTCACAACACTGGCTGGGGACTGGGAACCCATGGGGAGCCACAGGTGGAAAGGGAGGAGCCTCAGTGAACCCAGCAGGAACAAACATAGGGTCTGACATGATGGAACTCACTTCCTGGAGGC
+
ffffffffffffffffffffffffffffffffffffffffffffffffffffffffffffffffffffffffffffffffffffffffffffffffffffffffffffffffffffffffffffffffffffffffffffffffffffff
@cB02~tA01_GU182353.1_151330_151441_0_1_0_0_1:0:0_0:0:0_b0/1
AATACCCTTTATTTCCTTCTCCTGCCTAATTGCCCTGGCCAGAACTTCCAACACTATGTTGAATAGGAGTGGTGAAAGAGGGCATCCCTGTCTTGTGCCAGTTTTCAAAGGGAATGCTTCCAGTTTATGCCCATTCAGTATGATACTGGC
+
ffffffffffffffffffffffffffffffffffffffffffffffffffffffffffffffffffffffffffffffffffffffffffffffffffffffffffffffffffffffffffffffffffffffffffffffffffffff
@cB02~tA01_GU182353.1_9533_9324_1_0_0_0_0:0:0_0:0:0_b1/1
CTGTGGGACAGGTGACCACATGGCCCTCCATGACAGACAGATGCACGGATGTGGTTAAGTCAGAGCCTGCTGCCGCCTGCCTGGGTCCCCACAGCTGTGAACCCACAGGAAGTGGACAGCCCCTTGCTGGGCCTGTCTCTTATTCCCCCC
+
ffffffffffffffffffffffffffffffffffffffffffffffffffffffffffffffffffffffffffffffffffffffffffffffffffffffffffffffffffffffffffffffffffffffffffffffffffffff
@cB02~tA01_GU182353.1_28037_27889_1_0_0_0_1:0:0_0:0:0_b2/1
TCCCACGACGTTGCTCTAGCCCCACTTTCCTCTTCCTCCTCCTCTCATGAGGACCCTTGTGATTACTCTGAGCACAGCAGGACAGTCCAGGCTGTCTCCCCATCGCAAGGTCAACTCATCAACAACCTGAGCTCCATCTTCCCCTTCAGT
+
ffffffffffffffffffffffffffffffffffffffffffffffffffffffffffffffffffffffffffffffffffffffffffffffffffffffffffffffffffffffffffffffffffffffffffffffffffffff
@cB02~tA01_GU182353.1_76540_76326_1_0_0_0_1:0:0_0:0:0_b3/1
CCAGGTCTCTGAGCAAAGTCAGCATGGAAGGACACCTCTCTCTGGCACATGTCTGTCTGTGTCTCCTTTAACTCTTTCTGTCTTTTCTAACTCCCTGTATGGCCCCTGTGTCTGTCCTCTGTTATGCCACCTGGTCTGTACTTGTGTCTC
+
ffffffffffffffffffffffffffffffffffffffffffffffffffffffffffffffffffffffffffffffffffffffffffffffffffffffffffffffffffffffffffffffffffffffffffffffffffffff
@cB02~tA01_GU182353.1_114183_114395_0_1_0_0_0:0:0_0:0:0_b4/1
CAATAAATGAATGATCCATTGGGAAGCATCTGTGCATGAAATCTATTTGTTTGTTCGTTCATTTATTTATTGAGACAGAGTCTCCCTCTGTCTTCCAGGCTACAGTGCAGTGTCACGATCTTGGCTCACTGCAACCTGCGTCTCCTGGAT
+
ffffffffffffffffffffffffffffffffffffffffffffffffffffffffffffffffffffffffffffffffffffffffffffffffffffffffffffffffffffffffffffffffffffffffffffffffffffff
@rand_0_0_0_0_1_1_0:0:0_0:0:0_b5/1
AAGAGCCTCGGTCGTATAGCTATGGTAGCGGCTGCGATATGTTCCGATCACTACACAGAGCCGAGCTCCAGACGGAGAAGGAACCTCACCACATAGACTGCCATAGCCTCCACGTAATACAGCTCTCCGCTAGTAGAATACTCGGGCGGT
+
ffffffffffffffffffffffffffffffffffffffffffffffffffffffffffffffffffffffffffffffffffffffffffffffffffffffffffffffffffffffffffffffffffffffffffffffffffffff
@cB02~tA01_GU182353.1_3370_3184_1_0_0_0_0:0:0_0:0:0_b6/1
GTTTCCAGCTCCATCCATGTCCCTGCAAAGGACATGATCTTGTTTCTTTTTATGGCTTCATAGTATTCCGTGGTGTATATGTCTCACATTTTCTTTATCCAGTCTATCATTGATGGGCATTTGGGTTGATTCTATGTCTTTGCTATTGTG
+
ffffffffffffffffffffffffffffffffffffffffffffffffffffffffffffffffffffffffffffffffffffffffffffffffffffffffffffffffffffffffffffffffffffffffffffffffffffff
@cB02~tA01_GU182353.1_130662_130888_0_1_0_0_0:0:0_1:0:0_b7/1
GTTTGTTCGTTTGTTTATTGAGACAGAGTCTCCCTCTGTCTTCCAGGCTACAGTGCAGTGTCACGATCTTGGCTCACTGCAACCTGCGTCTCCTGGATCCAAGTGATTCTCCTGCCTCACCCTCTCGAGTAGCTGGGATTACAGGCAACT
+
ffffffffffffffffffffffffffffffffffffffffffffffffffffffffffffffffffffffffffffffffffffffffffffffffffffffffffffffffffffffffffffffffffffffffffffffffffffff
@cB02~tA01_GU182353.1_53164_53036_1_0_0_0_0:0:0_1:0:0_b8/1
GATTCTATCTCCCACTTTCTGCCTGTCATGGAACCTTCTCCTGGATGTGAGTGGCTGCAGGGGACGTGAGGGTACAGTTCAGAATCAGGCAACGGTCTGTGAGCTGAAGGCAGGGGAAGGGAATCTGGTGCTCTCTCTAGAAAGTCCTGC
+
ffffffffffffffffffffffffffffffffffffffffffffffffffffffffffffffffffffffffffffffffffffffffffffffffffffffffffffffffffffffffffffffffffffffffffffffffffffff
@cB02~tA01_GU182353.1_124345_124280_1_0_0_0_0:0:0_0:0:0_b9/1
ACAGACCTCACCAAGTCAGTCTCTCTCCATAAGAATACCAAGCTCATCTTCCTTACAACCACCTGGGTCTCCAAGTCCTGGATCATTCACTCTGCATCCCAATGACAATGAGAAGAATGTCTGGACACTCTCACCTATGATCACCATGTC
+
ffffffffffffffffffffffffffffffffffffffffffffffffffffffffffffffffffffffffffffffffffffffffffffffffffffffffffffffffffffffffffffffffffffffffffffffffffffff
@cB02~tA01_GU182353.1_52012_51845_1_0_0_0_1:0:0_0:0:0_ba/1
CTTTCTGGCTTCCCCCAGCTACACTGCAAATGGGGTGACTCCATATGTCCCGAGCAGCTTTTCTGAGCCTTGAGGGACTGGCTCACCTTGAAATGTAGGCTTCTGTTGTCACTCGCTGCTTATCTGTTAGTAATGAACCTGCCTGTGTAA
+
ffffffffffffffffffffffffffffffffffffffffffffffffffffffffffffffffffffffffffffffffffffffffffffffffffffffffffffffffffffffffffffffffffffffffffffffffffffff
@cB02~tA01_GU182353.1_1862_2094_0_1_0_0_1:0:0_0:0:0_bb/1
GGAAAACTCTCTCCCAGATGACTCAGGAGCAATGTTTAAATCCATAGAACACAGGAAAACTGAAATCGTTCAATGAGGAGACTAGAGGGAATCCTGCTAGCGGAGGAAGAGGCTTTTTTTTTTTTTTTAGAAATTCTGTAAAAGTCACAT
+
ffffffffffffffffffffffffffffffffffffffffffffffffffffffffffffffffffffffffffffffffffffffffffffffffffffffffffffffffffffffffffffffffffffffffffffffffffffff
@cB02~tA01_GU182353.1_8248_8184_1_0_0_0_0:0:0_0:0:0_bc/1
CATAGGCAACAAAGCCAGACTCTGCCAAAAACAAAAACAAAAACAAAAACAAAAACAAAAAACAAGAAAGCTCAGTGAGAGGTGGTTGTGAGAACACACTAAAGAGGAAAGATCATTCAGGGCTGGGAGTGGTGACTCACGCCTGTAATC
+
ffffffffffffffffffffffffffffffffffffffffffffffffffffffffffffffffffffffffffffffffffffffffffffffffffffffffffffffffffffffffffffffffffffffffffffffffffffff
@cB02~tA01_GU182353.1_122723_122616_1_0_0_0_1:0:0_0:0:0_bd/1
CAACTCATCAACAACCTGAGCTCCATCTTCCCCTTCAGTCCCTTCCCCTATAACATAAATAGTCACAGACTCCAGCGATTAGAATGCAGTCATCACTGGGGACACTTATTCTTCCCACCACAGCACCCATTTCCCTGTATTCAATCCCCC
+
ffffffffffffffffffffffffffffffffffffffffffffffffffffffffffffffffffffffffffffffffffffffffffffffffffffffffffffffffffffffffffffffffffffffffffffffffffffff
@cB02~tA01_GU182353.1_131421_131251_1_0_0_0_0:0:0_0:0:0_be/1
GATGAATAAATCTCAGAAAGAAATTAATTAAGCGAGGATTAAACAAGTAGGAAAATCAAACCCAGCAAGCCTTTCCAGCCAATGATTCTACCTCACAAGCATATCTTATATCCATCTACTTCATTCATTTAGTGTCTAAATCAGCACCAC
+
ffffffffffffffffffffffffffffffffffffffffffffffffffffffffffffffffffffffffffffffffffffffffffffffffffffffffffffffffffffffffffffffffffffffffffffffffffffff
@cB02~tA01_GU182353.1_101040_101119_0_1_0_0_1:0:0_0:0:0_bf/1
GGTATCGCCAGACACCTGCATGCTGTGATTAGGTACTCAGTGGCCATCATCCTCTTCACCATCCTTCCCTTCTTTCTCCTTCATCGCTGGTGCTACAAAAAAAAAAGTAAGCCTCACGAAGCAGAGGCCAGAGAACTCAGGGCCCTGTGC
+
ffffffffffffffffffffffffffffffffffffffffffffffffffffffffffffffffffffffffffffffffffffffffffffffffffffffffffffffffffffffffffffffffffffffffffffffffffffff
@cB02~tA01_GU182353.1_19476_19393_1_0_0_0_1:0:0_0:0:0_c0/1
CAGTTCTCTCTGACTTTAGTTATTTCTCATCTTTTGCTGGCCTTGGGTTTGGACTGTTCCTTTTTTTTATTAGTTCCTCTAGATGCAGTGTTAAGTCACTAATTTGAGATCTTTCTAAACTTCTGATGAGGCATGTATTGCTATAAATTT
+
ffffffffffffffffffffffffffffffffffffffffffffffffffffffffffffffffffffffffffffffffffffffffffffffffffffffffffffffffffffffffffffffffffffffffffffffffffffff
@cB02~tA01_GU182353.1_151356_151336_1_0_0_0_0:0:0_0:0:0_c1/1
TAAGAGCCATCTATAACAAACCCACAGCCAGTATCATACTGAATGGGCAAAAACTGGAAGCATTCCCTTTGAAAACTGGCACAAGACAGGGATGCCCTCTTTCACCACTCCTATTCAACATAGTGTTGGAAGTTCTGGCCAGGGCAATTA
+
ffffffffffffffffffffffffffffffffffffffffffffffffffffffffffffffffffffffffffffffffffffffffffffffffffffffffffffffffffffffffffffffffffffffffffffffffffffff
@rand_0_0_0_0_1_1_0:0:0_0:0:0_c2/1
GACTGCTCGGCCATTCTTTCAACCCTACATAAGCACATGAGGCACATACCTTCGTCTCGAAACCTAACAACGAACCCCCAGGGCTGGATTGGCGCATGGAACTAGTAGTAGCGTGTGCGGCTGTCTCACTCAAAATTCTCCGCCTCGTCT
+
ffffffffffffffffffffffffffffffffffffffffffffffffffffffffffffffffffffffffffffffffffffffffffffffffffffffffffffffffffffffffffffffffffffffffffffffffffffff
@cB02~tA01_GU182353.1_48460_48566_0_1_0_0_0:0:0_0:0:0_c3/1
AGTGGGCGTCACATAAAAAAATTATGGAAAAAAGGATCCCAGGACTCCCAGGGCCCAATATTAGATAACAGAGTGTTGGCCATGAACCATCCTCAAAGATTTCCACTGAGTAGAGGACAGACACCCTCATTTCCTCACCTCTCTCCTGTC
+
ffffffffffffffffffffffffffffffffffffffffffffffffffffffffffffffffffffffffffffffffffffffffffffffffffffffffffffffffffffffffffffffffffffffffffffffffffffff
@cB02~tA01_GU182353.1_43573_43451_1_0_0_0_0:0:0_0:0:0_c4/1
CCTTACAACTACCTGGGGGTTCCAAGTCGTGGATCATTCACTCTGCAGCCCAATGACAATGAGAATGTCCGGACACTCTCACCTGTGATGACGATGTCCAGAGGGTCACTGGGAGCTGACAACTGATAGGGGGAGTGAGTAACAGAACCG
+
ffffffffffffffffffffffffffffffffffffffffffffffffffffffffffffffffffffffffffffffffffffffffffffffffffffffffffffffffffffffffffffffffffffffffffffffffffffff
@cB02~tA01_GU182353.1_61101_61243_0_1_0_0_2:0:0_1:0:0_c5/1
ATAGATCGACAGATAATAGATAGACATATGCAGAAAGTTATGAACAGGACACAACGTGAGAAACTTAGAATTTAAAAAAGTAACAACAAGTCAACCAATCCAAGGAGAGTCAGAGAGAATAAAACAATCCAAAAACGGAAAACATATCTA
+
ffffffffffffffffffffffffffffffffffffffffffffffffffffffffffffffffffffffffffffffffffffffffffffffffffffffffffffffffffffffffffffffffffffffffffffffffffffff
@cB02~tA01_GU182353.1_78135_78302_0_1_0_0_0:0:0_0:0:0_c6/1
TTCGGCTCTTTCCGTGACTCTCCCTACGAGTGGTCAGACCTTAGTGACCCACTGCTTGTTTCTGTCACAGGTGAGGAAACCAGTCTGTTCCCCAAATAGTGGGACTCAGATGGACTACAATGGCCACATTCAGGGGAGCCTCAGATGGAG
+
ffffffffffffffffffffffffffffffffffffffffffffffffffffffffffffffffffffffffffffffffffffffffffffffffffffffffffffffffffffffffffffffffffffffffffffffffffffff
@cB02~tA01_GU182353.1_68162_68289_0_1_0_0_0:0:0_0:0:0_c7/1
CGTTTGACATAAGAGAATTCTATTTCGCTTTTTTTATCTTGATTTCACTTTTGTTTTCTTTCCTTGGAGAATGCAAGTTGTTTGATTCAAGAATGCTGTGGATGTAGAAACCCTAAAGCACATTCGCTGTGAATCAATCCCAGTCCAGTC
+
ffffffffffffffffffffffffffffffffffffffffffffffffffffffffffffffffffffffffffffffffffffffffffffffffffffffffffffffffffffffffffffffffffffffffffffffffffffff
@cB02~tA01_GU182353.1_338_257_1_0_0_0_0:0:0_0:0:0_c8/1
GTCCCTGTGAGGCTCAGGTGTGCGCTGAGTGCTGGGGAGGCTGCAGGGGAAAGCAGGAAGTGGGGCGGGGTGGGGGGGGGTCGGGGGTGGATGCAGGTGGCACCGGCAGCCTGGATGCTTCTCTCTCCAGGAGGGCGTCTGTTGGGGACT
+
ffffffffffffffffffffffffffffffffffffffffffffffffffffffffffffffffffffffffffffffffffffffffffffffffffffffffffffffffffffffffffffffffffffffffffffffffffffff
@cB02~tA01_GU182353.1_95955_95860_1_0_0_0_1:0:0_0:0:0_c9/1
GCAGCTTCTGCACCGCAAAGGAAGCAACCAATGAAGTGAAGAAGAGAAAACCCAGAGAATGGGAGCAAATATTTGCAAACTATGCATCTGAGATGGGATTAATAACTAGAATATAAAAGAAGCTCAAACACCTCAATAAAACTAATAATT
+
ffffffffffffffffffffffffffffffffffffffffffffffffffffffffffffffffffffffffffffffffffffffffffffffffffffffffffffffffffffffffffffffffffffffffffffffffffffff
@cB02~tA01_GU182353.1_15303_15157_1_0_0_0_0:0:0_0:0:0_ca/1
ACCTCCGCCTCCCGGGTTCAAGCTATTCTCCCACCTCAGCTTCCTGAGCAGCTGGGATTACAGGTGCTCACTGCCACACCCAGCTAATTTTTGTATCTTTTAGTAGAGACAGGGTTTCACCATGTTGGCCAGGTTGGTCTCGAACTTCTG
+
ffffffffffffffffffffffffffffffffffffffffffffffffffffffffffffffffffffffffffffffffffffffffffffffffffffffffffffffffffffffffffffffffffffffffffffffffffffff
@cB02~tA01_GU182353.1_123957_123785_1_0_0_0_0:0:0_0:0:0_cb/1
ACCAGGTGACCTGGGAGGGCCAGGAAGGAAGGTTTTCTGTGGACTCCTAGGAAGAGAGGTTGTGAGTTTAGAAGGTGTCTCTCTTTATCATCCCATCCATGGCACCTGGAATGAGTGAGACTTCCCTTCGCTGGTGTCTGTCTCTCTGCT
+
ffffffffffffffffffffffffffffffffffffffffffffffffffffffffffffffffffffffffffffffffffffffffffffffffffffffffffffffffffffffffffffffffffffffffffffffffffffff
@cB02~tA01_GU182353.1_126083_126323_0_1_0_0_0:0:0_0:0:0_cc/1
TTCCAGGCCGACTTTCCTCTGGGCCCTGCCACCCACGGAGGGACCTACAGATGCTTCGGCTCTTTCCGTGACGCTCCCTACGAGTGGTCAAACTCGAGTGATCCACTGCTTGTTTCCGTCACAGGTGAGGAAACCCCATATCTGTCCCAT
+
ffffffffffffffffffffffffffffffffffffffffffffffffffffffffffffffffffffffffffffffffffffffffffffffffffffffffffffffffffffffffffffffffffffffffffffffffffffff
@cB02~tA01_GU182353.1_150765_150889_0_1_0_0_0:0:0_0:0:0_cd/1
GTTTGAAGTCAGGCAGCATGATGCCTCCAGCTTTGTTCTTTTGGCTTAGGATTGACTTGGCAATGCAGGCTCTTTTTTGATTCCATATGAACTTTAAGGTAGTTTTTTCCAATTCTGTGAAGAAAGTCATTGGTAGCTTGATGGGGATGG
+
ffffffffffffffffffffffffffffffffffffffffffffffffffffffffffffffffffffffffffffffffffffffffffffffffffffffffffffffffffffffffffffffffffffffffffffffffffffff
@cB02~tA01_GU182353.1_57311_57473_0_1_0_0_0:0:0_0:0:0_ce/1
CCCTGGGGTGCTCAGCCCACATTTCTGACCTCGCCTCCCTGGCCTCTCAACCCCTTGGCAGAGTCAAGTTCTGTGGGGACCAGGGTTAGACTGGGGTGCTCAAAGCTGGGGTGTGTGGTTGGGAAGTGGTAGGAACAGCAGATCCTCTGA
+
ffffffffffffffffffffffffffffffffffffffffffffffffffffffffffffffffffffffffffffffffffffffffffffffffffffffffffffffffffffffffffffffffffffffffffffffffffffff
@cB02~tA01_GU182353.1_33786_33909_0_1_0_0_0:0:0_0:0:0_cf/1
CACAATCTCAGCTCATTGCAACCTCTGCCTCCTGGGTTCATGCAATTCTCCTGCCTCAGCCTACCGAGTAGCTGGGATTACAGCTGTGCGCCACCACACTCGGCTAATTTTTTTGGTATATTTTTTAGTAGAAATGAGGTTTCACCATGT
+
ffffffffffffffffffffffffffffffffffffffffffffffffffffffffffffffffffffffffffffffffffffffffffffffffffffffffffffffffffffffffffffffffffffffffffffffffffffff
@cB02~tA01_GU182353.1_142180_141973_1_0_0_0_0:0:0_0:0:0_d0/1
TAGGTCCCTCCGTGGGTGGCAGGGCCCAGAGGAAAGTCTGCCTGGAATGTTCTGTTGACCTTGGGCACTGCACGGAGCCTACGTTCATGGGCCTCCCCTTCCCTGGACAGATGGTAGATGTCATAGGAGCTCCAGGAGCTACAGGACAAG
+
ffffffffffffffffffffffffffffffffffffffffffffffffffffffffffffffffffffffffffffffffffffffffffffffffffffffffffffffffffffffffffffffffffffffffffffffffffffff
@cB02~tA01_GU182353.1_153746_153968_0_1_0_0_0:0:0_0:0:0_d1/1
TATCATTACTATGTCCATATAACCTGATATGTTCTCTACTGGGTTCTCAGCCCTGGACTCTGAGCTTCTGGAAGCAGGGTGGAGCCTCATTTGTCTCTGGGACTCCAATTTCCATCCAAAGATGCAGCACATAGGAGGTTCCAAGGATCG
+
ffffffffffffffffffffffffffffffffffffffffffffffffffffffffffffffffffffffffffffffffffffffffffffffffffffffffffffffffffffffffffffffffffffffffffffffffffffff
@cB02~tA01_GU182353.1_88322_88214_1_0_0_0_0:0:0_0:0:0_d2/1
GGTGATATCTCATTCTAGTTTTAATTTTTATTTAGCTGATGTTTAGTAATGCTAATCATTTTTTCATATACCTTTTGGTGATTTGTCTTATTCTTAGAAATGTTTATTCAGATACTTTGCCCATTTTTTTAAGTTGGGTTATTTGATTTC
+
ffffffffffffffffffffffffffffffffffffffffffffffffffffffffffffffffffffffffffffffffffffffffffffffffffffffffffffffffffffffffffffffffffffffffffffffffffffff
@cB02~tA01_GU182353.1_38060_37958_1_0_0_0_0:0:0_0:0:0_d3/1
ATGGGGTTATGTGGACGTGGTAATGATAACACCGGAAGCCTTAGGCAAGAAAAGAGTCCCATTGACGAAACCATGAGGGCAGACATGTTTACTTGAAGAATAGAAAACTACATTGAAATTATAAAAAAAATTTATAAGTTTTACTGCTGA
+
ffffffffffffffffffffffffffffffffffffffffffffffffffffffffffffffffffffffffffffffffffffffffffffffffffffffffffffffffffffffffffffffffffffffffffffffffffffff
@cB02~tA01_GU182353.1_73240_73099_1_0_0_0_0:0:0_0:0:0_d4/1
GACCCAGCCTGCAGGCCCATATCCGCACCCCAGGCCCCTATCCCCACCCCAAGCCCATATCTCCACTCCAGGCCCATATCTCCACTCCAGGCCAATATTTCCACCCTAGACCCATATCTCCAATCCAGGCCCATATCTCCACCCCAAGCC
+
ffffffffffffffffffffffffffffffffffffffffffffffffffffffffffffffffffffffffffffffffffffffffffffffffffffffffffffffffffffffffffffffffffffffffffffffffffffff
@cB02~tA01_GU182353.1_45060_44895_1_0_0_0_0:0:0_0:0:0_d5/1
CCAAAACCGTGGGGCCCGGCTGGGCTGAGAGAGAAGGTTTCTCATATAGACCTGGAAGGAGAAGAGGCATTTTCCTCAGGGAGGATCTTCCTTGTCACAGCTCCCTTCACCTGAGCTGAGAACTCACTCCCCTGCTCTATGACCTAATGC
+
ffffffffffffffffffffffffffffffffffffffffffffffffffffffffffffffffffffffffffffffffffffffffffffffffffffffffffffffffffffffffffffffffffffffffffffffffffffff
@cB02~tA01_GU182353.1_84375_84194_1_0_0_0_0:0:0_1:0:0_d6/1
CCCAGAAGCTCTGAAATGGAGCTATTTCCCCATCTCACCTTCATAAAATTCTTCCTGTCCAGAACCCCTCTTCTCCCTATATCATCATGAGCACCTTCAGAAGTCTTTTGCCACAAAAAGAAATTTCTTTTGAAGATATACATTTTTTTG
+
ffffffffffffffffffffffffffffffffffffffffffffffffffffffffffffffffffffffffffffffffffffffffffffffffffffffffffffffffffffffffffffffffffffffffffffffffffffff
@cB02~tA01_GU182353.1_62134_61979_1_0_0_0_0:0:0_1:0:0_d7/1
GAACCCAGGAGGCGGAAGTTGCAGTGAGCTGAGATTGTGCCACTGCACTGCAGCATAGGGGACAGAGCTAGACTCTGCCTCAAAAAAAAAAAAAATGTTAAAGGTGGTAAGCTATATAGGTATATTTATCCTCAATAAATATTTCTTCAA
+
ffffffffffffffffffffffffffffffffffffffffffffffffffffffffffffffffffffffffffffffffffffffffffffffffffffffffffffffffffffffffffffffffffffffffffffffffffffff
@cB02~tA01_GU182353.1_27358_27522_0_1_0_0_0:0:0_1:0:0_d8/1
TGCTGTAGGGAGACGCCATGTCTATGCGGGATGGGTCCTTCCTGTAGCCCTGGGCACCCAGGTGTGGTAGGAGCCTTAGAAACGTGGAAATGGGAGAATCTTCTGAGCACAGGGAGGGAGGGGCGGCTCCACATCCTCCTCTCTAAGGTA
+
ffffffffffffffffffffffffffffffffffffffffffffffffffffffffffffffffffffffffffffffffffffffffffffffffffffffffffffffffffffffffffffffffffffffffffffffffffffff
@cB02~tA01_GU182353.1_116870_116684_1_0_0_0_0:0:0_0:0:0_d9/1
TTGGGCCTCTTGGGAGGTGTTTGGGTCATGGAGGTGGATCCATCATGAACAGATCAATGCTGTCCCAAGGAGACGGGGTTAGCAAGTTCCCTCTCTATTAGTTCCTGGAGAGCTGGTTGTTAAAAAGAGCTTGGAAGCTCCATTGCTCCC
+
ffffffffffffffffffffffffffffffffffffffffffffffffffffffffffffffffffffffffffffffffffffffffffffffffffffffffffffffffffffffffffffffffffffffffffffffffffffff
@cB02~tA01_GU182353.1_84481_84645_0_1_0_0_0:0:0_0:0:0_da/1
ATGAAGGTGAGATGGGGAAATAGCTCCATTTCAGAGCTTCTGGGGAGAGAGGGGCCTGGCCCACATGGAAAGGTCTCTGATCTTACCCCCACCCTCCAGCCCCTGTTCTCCAGAACTATACTGTGGAGAGTTCCATCAGGATTGTTGTGG
+
ffffffffffffffffffffffffffffffffffffffffffffffffffffffffffffffffffffffffffffffffffffffffffffffffffffffffffffffffffffffffffffffffffffffffffffffffffffff
@cB02~tA01_GU182353.1_28996_28911_1_0_0_0_0:0:0_0:0:0_db/1
GTCTCTCCCGATTTCACCAGGGGACCTGGGTGGGCCAGGAGGGAAGGTTTTCTGTGGACTCCTAAGAAGAGAGGTTGTGAGTTCAGAAGGCGTCTCCCTTTCTCATCCCATTCATGGGACCTGAAATAAGTGAGGCTTCCCCTCCATGGT
+
ffffffffffffffffffffffffffffffffffffffffffffffffffffffffffffffffffffffffffffffffffffffffffffffffffffffffffffffffffffffffffffffffffffffffffffffffffffff
@cB02~tA01_GU182353.1_89665_89802_0_1_0_0_0:0:0_0:0:0_dc/1
GCAATGGCGTGATCTCCGCTCACTGCAACCTCTGCCTCCCAGGTTCAAGCGGTTCTCCTGACTCAGCCTCCCAAGCAGCTGGGACTACAGTTGCGTACCACCCCGTCCGGCTATATTTGTGTTTCTAGTAGAGACAGGGTTTCGCCATGT
+
ffffffffffffffffffffffffffffffffffffffffffffffffffffffffffffffffffffffffffffffffffffffffffffffffffffffffffffffffffffffffffffffffffffffffffffffffffffff
@cB02~tA01_GU182353.1_40281_40395_0_1_0_0_0:0:0_0:0:0_dd/1
TGGGCCTGGAGATGGAGATATGGGCCTGGAGATGGAGATATGGGCCTGCAGTAGAGATATGGGCCTGGAGTGGAGATATGGGCCTGGAGTGGAGATATGGATCTGGAGGTGGAGATACGGGCCTGCAGTAGAGATATGGGCCTGGAGTGG
+
ffffffffffffffffffffffffffffffffffffffffffffffffffffffffffffffffffffffffffffffffffffffffffffffffffffffffffffffffffffffffffffffffffffffffffffffffffffff
@cB02~tA01_GU182353.1_123486_123383_1_0_0_0_0:0:0_1:0:0_de/1
TGTTCCTGGTGGGGACTGGGAGCCACTCTTGCCATGTCTGTGCCTTCTCCATGGTGCCAGTTTCCATAGGCTGGCTCCTCGTGCTGATTTGAGGAGTATCAACCCCTCCCTATGTGGATGGAGCCTGGTGGTGGCATCATCATCCCACCC
+
ffffffffffffffffffffffffffffffffffffffffffffffffffffffffffffffffffffffffffffffffffffffffffffffffffffffffffffffffffffffffffffffffffffffffffffffffffffff
@cB02~tA01_GU182353.1_109152_108976_1_0_0_0_1:0:0_0:0:0_df/1
ACCTCACTTCCCCACCCTGAGGTATGTTTTCCCTTTTTGGATTGTATTATTCTCTCTGACCCTCCTTGGATTGGTTGACTTGATCTTCCTTTTTCTTTAATTTTGAGTCTCTCACTTTCTGTCTTGTTCATAACTTTCTGCACATTTCTA
+
ffffffffffffffffffffffffffffffffffffffffffffffffffffffffffffffffffffffffffffffffffffffffffffffffffffffffffffffffffffffffffffffffffffffffffffffffffffff
@rand_0_0_0_0_1_1_0:0:0_0:0:0_e0/1
TGAGGGAAGCTTTAATTGTCCATGGTAAAGTGCTGGAAGCCTCTGGGGGTGGGTTGAATGTCGAGGCGATTGAACCTCTTAAGTCAGGCTCCATGCCAAGTCCACTTGCGTGAGGTTACAGGTGGTGCGCAGAGCCGGAGCGCGTTATAG
+
ffffffffffffffffffffffffffffffffffffffffffffffffffffffffffffffffffffffffffffffffffffffffffffffffffffffffffffffffffffffffffffffffffffffffffffffffffffff
@cB02~tA01_GU182353.1_105667_105858_0_1_0_0_0:0:0_0:0:0_e1/1
AGCTCTGTGAAGACTGGGGTGAGACTAGGGTGCTCCAAGATGGGTGTGCAGGGAGGAAGTGGTGTCAGCAGCAGAGAAAGAGAGGGAAGCAGTGCTAGGAACAGCAGGTCCTCTGAGGACAAAGGTGTAACTCACACCCTCCAGCGTTTC
+
ffffffffffffffffffffffffffffffffffffffffffffffffffffffffffffffffffffffffffffffffffffffffffffffffffffffffffffffffffffffffffffffffffffffffffffffffffffff
@cB02~tA01_GU182353.1_147895_147783_1_0_0_0_0:0:0_0:0:0_e2/1
TTCCTCCTCCAGAGTAGCTGGGATTACAGTCATGCACCACCATCATGCCTGTTTAATTTTTGTATTTTTAGTAGAGATAGGGTTTCTCCATGTTGGCCAGGCTGGTCTCGAACTCCTGACTTCATGTGATCCACCCGCGTTGGCCTCCTG
+
ffffffffffffffffffffffffffffffffffffffffffffffffffffffffffffffffffffffffffffffffffffffffffffffffffffffffffffffffffffffffffffffffffffffffffffffffffffff
@cB02~tA01_GU182353.1_31990_32136_0_1_0_0_0:0:0_0:0:0_e3/1
GTGAGCTGAGATCATGCCACTGCACTGCAGCCTGGGCAACAGAGAGAGACACTCTCTCAAAATTAATTAATTAATTAATTAGTATTCTTTTTTTTTTACCCTCCACCCTTCCCTTCCTGGCCTCTGGTAGCCACCATTCTACTCTCTACC
+
ffffffffffffffffffffffffffffffffffffffffffffffffffffffffffffffffffffffffffffffffffffffffffffffffffffffffffffffffffffffffffffffffffffffffffffffffffffff
@cB02~tA01_GU182353.1_122078_121952_1_0_0_0_0:0:0_2:0:0_e4/1
TGCTATCACACCTTGGTGCCTAGGGCTAAAGGAAGGACCCATCCCACAAAGACAAGGTGTCTCCGTACAACAAAAGTGTCAGCTGAGAACTTTGAGCAAGTGCTGAGTAAGAGACTCCTACTAGATTTTAATACTGTAAGATTACTGACA
+
ffffffffffffffffffffffffffffffffffffffffffffffffffffffffffffffffffffffffffffffffffffffffffffffffffffffffffffffffffffffffffffffffffffffffffffffffffffff
@cB02~tA01_GU182353.1_122533_122720_0_1_0_0_0:0:0_0:0:0_e5/1
AGATGCCGGGGTTCACACACACACTCCCCCAGTGGGTGGTCGGCACCCAGCAACCCCCTGGTGATCATGGTCACAGGTCAGAGGGCTCCTGTCTGGGATTCTCCTTGTCCCACCTCCTGAATCCCAGAGCTTCTGGTAGGCATGTCCTTG
+
ffffffffffffffffffffffffffffffffffffffffffffffffffffffffffffffffffffffffffffffffffffffffffffffffffffffffffffffffffffffffffffffffffffffffffffffffffffff
@rand_0_0_0_0_1_1_0:0:0_0:0:0_e6/1
CACTAGTTTACTCCCGAGCTGCCATTTTCTTTCAGACTTCATTTCTTTATATCACGTAAGCCTTTTACGCCGCGGGGTACATGTTCTCAATAGCCCTGCTTTGGTTTTTAAGGGCCAACTCACTGTCTCTCATACACTGTAGAGGGCAGT
+
ffffffffffffffffffffffffffffffffffffffffffffffffffffffffffffffffffffffffffffffffffffffffffffffffffffffffffffffffffffffffffffffffffffffffffffffffffffff
@cB02~tA01_GU182353.1_150221_149916_1_0_0_0_0:0:0_0:0:0_e7/1
TGACAAACGGGATCTAATTAAACTAAAGAGCTTCTGCACAGCAAAAGAAACTACCATCAGAGTGAACAGACAACCTACAAAATGGGAGAAAATTTTCGCAACCTACTCATCTGACAAAGGGCTAATATCCAGAATCTACAATGAACTCAA
+
ffffffffffffffffffffffffffffffffffffffffffffffffffffffffffffffffffffffffffffffffffffffffffffffffffffffffffffffffffffffffffffffffffffffffffffffffffffff
@cB02~tA01_GU182353.1_80471_80300_1_0_0_0_0:0:0_0:0:0_e8/1
GGAAATATGTTTTTATATTTGCAGTTTAATCTCTGAAATGATTAATTTCAATTTTAAAAATATGTAACAACTTCAGGATGAGTACACCATATATGTATTCCTAAACGACATAGATCAAAAATAGAATGTTTGAAATAGAAAACCACAGAA
+
ffffffffffffffffffffffffffffffffffffffffffffffffffffffffffffffffffffffffffffffffffffffffffffffffffffffffffffffffffffffffffffffffffffffffffffffffffffff
@cB02~tA01_GU182353.1_6439_6313_1_0_0_0_2:0:0_0:0:0_e9/1
CCTGGGAGGGGTTGCCTAGCCCAAGGCCACATAGCTGGGCGGTGGCACAGCCTTCACTCACACAGGGACATTGCATCTTCCCAGGGACTTCACACTGGAGGCTAAGAGCCCCACTTTGCACACCACATTCAGGGGTAGATTCTGTGTCTG
+
ffffffffffffffffffffffffffffffffffffffffffffffffffffffffffffffffffffffffffffffffffffffffffffffffffffffffffffffffffffffffffffffffffffffffffffffffffffff
@cB02~tA01_GU182353.1_43201_43415_0_1_0_0_0:0:0_0:0:0_ea/1
ATGGGCACAGAAAAGAACATGAAGACACAGAGAGGAAGGAGAGAGACAGACACCAGCAAGGGGAAGCCTCACTCATTCTAGGTGCCATGGATGGGATGATAAAGAGAGACACCTTCTAAACTCACAACCTCTCTTCTTAGGAGTCCACAG
+
ffffffffffffffffffffffffffffffffffffffffffffffffffffffffffffffffffffffffffffffffffffffffffffffffffffffffffffffffffffffffffffffffffffffffffffffffffffff
@cB02~tA01_GU182353.1_75637_75788_0_1_0_0_1:0:0_0:0:0_eb/1
TCCCAGTCCCCACCAGGAACAGGGTGTGTGGACACTGGTGCCTGCCTTACTGATCAGTTCATACCTTCTGCCAAGGATTCCCATTCGTCCAAAAGAGATTGAACCAGTCTGCTAAGAGCCTGGACGTGCAGCCTATCCTGGTTCCTCTTC
+
ffffffffffffffffffffffffffffffffffffffffffffffffffffffffffffffffffffffffffffffffffffffffffffffffffffffffffffffffffffffffffffffffffffffffffffffffffffff
@cB02~tA01_GU182353.1_111688_111489_1_0_0_0_0:0:0_0:0:0_ec/1
CATTTCTCCACAAACAAAACATAGAAATGGCGATCACGTATATGAAAAAGTACTCGGCATCACTCATCATCAGAGAAATGTAAATTACAATCGCGATGAGTTTTCATCTCATCCCATTAAAATGCCTTTTAGGCCGGTGGCTCACGCCTG
+
ffffffffffffffffffffffffffffffffffffffffffffffffffffffffffffffffffffffffffffffffffffffffffffffffffffffffffffffffffffffffffffffffffffffffffffffffffffff
@cB02~tA01_GU182353.1_58946_58836_1_0_0_0_0:0:0_0:0:0_ed/1
ATGGAGCCTGGTGGTGGCATCATCATCCCACCCTTGCTGATCTCAGGGTAGCCAACCTTCTCCTTCTTTGGTTTCTTTAATTAATTAATTAATTTTGGAGACAGAGTCTCACTCCTTCACCCAGGCTGGAGTGAAGTGGTGTGGTCTAGG
+
ffffffffffffffffffffffffffffffffffffffffffffffffffffffffffffffffffffffffffffffffffffffffffffffffffffffffffffffffffffffffffffffffffffffffffffffffffffff
@cB02~tA01_GU182353.1_48379_48618_0_1_0_0_2:0:0_0:0:0_ee/1
CTTACTGCAGCTCTGTAACATATTTTGAGATCAGGTAGTGTGATGCTCCTGTTTTCTCTTTATACCTTGAAGTCTCAAAACAGTGGGCGTCACATAAAAAAATTATGGAAAAAAGGATCCCAGGACTCCCAGGGCCCAATATTAGATAAC
+
ffffffffffffffffffffffffffffffffffffffffffffffffffffffffffffffffffffffffffffffffffffffffffffffffffffffffffffffffffffffffffffffffffffffffffffffffffffff
@cB02~tA01_GU182353.1_48508_48627_0_1_0_0_0:0:0_0:0:0_ef/1
CAGGGCCCAATATTAGATAACAGAGTGTTGGCCATGAACCATCCTCAAAGATTTCCACTGAGTAGAGGACAGACACCCTCATTTCCTCACCTCTCTCCTGTCTCATGTTCTAGGAAACCCTTCAAATAGTTGGCCTTCACCCACTGAACC
+
ffffffffffffffffffffffffffffffffffffffffffffffffffffffffffffffffffffffffffffffffffffffffffffffffffffffffffffffffffffffffffffffffffffffffffffffffffffff
@cB02~tA01_GU182353.1_100039_100144_0_1_0_0_0:0:0_0:0:0_f0/1
ACCTCCCATACTGCACCTGGGCCTGTGCCAATTTCTATCACTCACCATCACTCCAGGGAGACAGAACACACAGGGAATACATTACATAGGCAGGTTCATTACTTATAGATAAGCAGCGAGTGACAACAGAAACCTTCCTTTCAGGGTGAG
+
ffffffffffffffffffffffffffffffffffffffffffffffffffffffffffffffffffffffffffffffffffffffffffffffffffffffffffffffffffffffffffffffffffffffffffffffffffffff
@cB02~tA01_GU182353.1_90205_90391_0_1_0_0_0:0:0_0:0:0_f1/1
GATGTTGGTTGTGGGTTTGTCATAGGCGGCTCTTATTATATTGAGTTATGTTTCTTCAATGCTTAGCTTGTTGAGGGCTTTTAACATGAAGAAATGCTTAGTAAAAAGTATGTTCTACATGTGTGTTGAGAAGATCATGTGGTTTTTGTT
+
ffffffffffffffffffffffffffffffffffffffffffffffffffffffffffffffffffffffffffffffffffffffffffffffffffffffffffffffffffffffffffffffffffffffffffffffffffffff
@cB02~tA01_GU182353.1_27566_27444_1_0_0_0_0:0:0_0:0:0_f2/1
GGGTCACAGGGCCCATGAGAAAGCTGTTCCGGAATATTCTGTTGTAGAGCTCAGGGACAGGCATCCCGTCTTCTTTGGACAGACTGAATTCGTTAAACCCAAGATGAGAGCGACACTGAAGAGTCACATGTTGTCCTTCAGACACCACAG
+
ffffffffffffffffffffffffffffffffffffffffffffffffffffffffffffffffffffffffffffffffffffffffffffffffffffffffffffffffffffffffffffffffffffffffffffffffffffff
@cB02~tA01_GU182353.1_100239_100109_1_0_0_0_1:0:0_0:0:0_f3/1
AGGAGGAACGTCTCAGAACAGCCTGGGCTGTCTTCCTGTTCTTCCTGGCGGAGAACATCATGCAGTGCTTTAGCTGAGTGTTCCCTGTGGCTCCAGGGTACAAAACCCAGGCTGGGCTGCTTTCTGGCTTCCCCCAGCTACAGTGCACAT
+
ffffffffffffffffffffffffffffffffffffffffffffffffffffffffffffffffffffffffffffffffffffffffffffffffffffffffffffffffffffffffffffffffffffffffffffffffffffff
@cB02~tA01_GU182353.1_34824_34610_1_0_0_0_0:0:0_0:0:0_f4/1
GCTGGAGTGCAGTGATGCGATCTCAGTTCAACCTCTGCCTCCAGGGTTGAAGCCATTCTTCTGCTTCAGCCTCCCCAGTCGCTGGGATTACAGGCAGGTGCCAATGCACCAGGCTAATTTTTGTATTTTTAGTACAGACGGGGTTTCACC
+
ffffffffffffffffffffffffffffffffffffffffffffffffffffffffffffffffffffffffffffffffffffffffffffffffffffffffffffffffffffffffffffffffffffffffffffffffffffff
@cB02~tA01_GU182353.1_74156_74063_1_0_0_0_0:0:0_0:0:0_f5/1
CCGCCCCTCCCTCCACGTGTCAGAAGATTCTCCCATTTCCACTTTCTAAGGCTCCTACCACACCTGGGTGCCCAGGGCTACAGGAAGGACCCACCCCGCATAGACTTGGCGTCTCTCTACAACAAAAGTGTCAGCTGAGAACTTTGAGCA
+
ffffffffffffffffffffffffffffffffffffffffffffffffffffffffffffffffffffffffffffffffffffffffffffffffffffffffffffffffffffffffffffffffffffffffffffffffffffff
@cB02~tA01_GU182353.1_44524_44214_1_0_0_0_0:0:0_1:0:0_f6/1
TATGATTTCTGTCTGCCTCTCTATCTGTACGTATTATCTATCTGTCTTCATCATCATCATCTCTATGTATTATCTATTAATGAATCAATCAATCATCATCTATGTATCTTTAACCTATTATCTATCATCTACCTATTTATCATCTATCTA
+
ffffffffffffffffffffffffffffffffffffffffffffffffffffffffffffffffffffffffffffffffffffffffffffffffffffffffffffffffffffffffffffffffffffffffffffffffffffff
@cB02~tA01_GU182353.1_37141_37015_1_0_0_0_0:0:0_0:0:0_f7/1
ACGGAAGTCGTCAAAACAGCTCGGAGGGCACTTCTGGGTCCTCATTTCATAAGCAGATACCAACATGCAGGGGGAGGCCATAGGTGCCTGAGGTCCCTCAGTTGCCAACAGCAGACTCAGACATTCTATCTCTCTGAGCTCAAGGACCCA
+
ffffffffffffffffffffffffffffffffffffffffffffffffffffffffffffffffffffffffffffffffffffffffffffffffffffffffffffffffffffffffffffffffffffffffffffffffffffff
@cB02~tA01_GU182353.1_71315_71474_0_1_0_0_0:0:0_0:0:0_f8/1
GAGGCTTGAGCATCTACAGATTTTGGTATCTGAGTGGAGATCTCAAAACCAATCACCCACGAATAGTGAAGGATGACCGTATATGACTTTTATTTCTCAAATTTAAATATAAATCATAAAAAATGTACAACTAGATAAAAACTAAGAAGT
+
ffffffffffffffffffffffffffffffffffffffffffffffffffffffffffffffffffffffffffffffffffffffffffffffffffffffffffffffffffffffffffffffffffffffffffffffffffffff
@cB02~tA01_GU182353.1_70863_70745_1_0_0_0_1:0:0_0:0:0_f9/1
CTACAAATGTTTCATTGTGGAATGACTCTGCCAGCTTTCCAGGTCTGCAGAGAGTAAGAGTATCACTTGTTCATATGATTTGTGATCCTTGGAACCTCCTATGTGCTACATCTTTGGATGGAAATTGGAGTCTCAGAGACAAATGAGGCT
+
ffffffffffffffffffffffffffffffffffffffffffffffffffffffffffffffffffffffffffffffffffffffffffffffffffffffffffffffffffffffffffffffffffffffffffffffffffffff
@cB02~tA01_GU182353.1_25355_25451_0_1_0_0_0:0:0_1:0:0_fa/1
AACCTCCTCTCTACTAAAAGTACAAAAATTAGGTGGGCGTGGTGGTGGGTGCCTGTAAATCCAGCTACTTAGGAGGCTGAGGCACGAGAATTGCGTGAACCTGGGAGGTGGAGGCTGCAATGAGCCGAGGTCTCACCACTGCATTCCAAA
+
ffffffffffffffffffffffffffffffffffffffffffffffffffffffffffffffffffffffffffffffffffffffffffffffffffffffffffffffffffffffffffffffffffffffffffffffffffffff
@cB02~tA01_GU182353.1_22138_21975_1_0_0_0_0:0:0_0:0:0_fb/1
GACATGATTTCATTATTTTTTATGGCCATGTAATGTTCCATGTGTATATGTAGCACATTTTCTTTAACTAATCCACTGTTGGTGAGCACTTAGGTTGACTGCAAATCTTTGCTATTCTGAATTGCACAGCAATGAATATACTAGTGCATG
+
ffffffffffffffffffffffffffffffffffffffffffffffffffffffffffffffffffffffffffffffffffffffffffffffffffffffffffffffffffffffffffffffffffffffffffffffffffffff
@cB02~tA01_GU182353.1_128428_128476_0_1_0_0_1:0:0_0:0:0_fc/1
CTTAGTTTTAGGTAATCCCAATGGTCTATTTTTGCTTCGATTACTTGTGTTTTGAAGGTTTAAAACAAAATGTCTTCCTTCAGACAAATGTACTGGAGCATTTCCCCAATATTTTCTTCTACGTGTTTCACAGGTTCAGGCCTTAGACTC
+
ffffffffffffffffffffffffffffffffffffffffffffffffffffffffffffffffffffffffffffffffffffffffffffffffffffffffffffffffffffffffffffffffffffffffffffffffffffff
@cB02~tA01_GU182353.1_111645_111431_1_0_0_0_0:0:0_0:0:0_fd/1
GAAAAAGTACTCGGCATCACTCATCATCAGAGAAATGTAAATTACAATCGCGATGAGTTTTCATCTCATCCCATTAAAATGCCTTTTAGGCCGGTGGCTCACGCCTGTAATTCCGGCACTTCAGGAGGCGGAGGTGGGCGGATCACCTGA
+
ffffffffffffffffffffffffffffffffffffffffffffffffffffffffffffffffffffffffffffffffffffffffffffffffffffffffffffffffffffffffffffffffffffffffffffffffffffff
@cB02~tA01_GU182353.1_68191_68286_0_1_0_0_1:0:0_0:0:0_fe/1
TTTTTTATCTTGATTTCACTTTTGTTTTCTTTCCTTGGAGAATGCAAGTTGTTTGATTCAAGAATGCTGTGGATGTAGAAACCCTAAAGCACATTCGCTGTGAATCAATCCCAGGCCAGTCTTCCCAGAGAAGACTCTAAACACCTCCTG
+
ffffffffffffffffffffffffffffffffffffffffffffffffffffffffffffffffffffffffffffffffffffffffffffffffffffffffffffffffffffffffffffffffffffffffffffffffffffff
@rand_0_0_0_0_1_1_0:0:0_0:0:0_ff/1
CCGGGGAAAATGATTTAGGGGGCCCCTAGAGTTTCAACAAATCCCCTGATTCATCCAAGACTTCCTAGACCACGTCCCTGGCTTGGAATTATGACTACAACGCTTTCTAATCGTCCACGCGCTAGCGCGAGTTCTGTTTGTTGTTTTCAT
+
ffffffffffffffffffffffffffffffffffffffffffffffffffffffffffffffffffffffffffffffffffffffffffffffffffffffffffffffffffffffffffffffffffffffffffffffffffffff
@cB02~tA01_GU182353.1_123941_123790_1_0_0_0_3:0:0_0:0:0_100/1
GGGCCAGGAAGGAAGGTTTTCTGTGGACTCCTAGGAAGAGAGGATGTGAGTTTAGAAGGTGTCTCTCTTTAGCATCCCATCCATGGCACCTGGAATGAGTGAGACTTCCCTTCGCTGGTGTATGTCTCTCTGCTTCCTCTCTGTGTCTTC
+
ffffffffffffffffffffffffffffffffffffffffffffffffffffffffffffffffffffffffffffffffffffffffffffffffffffffffffffffffffffffffffffffffffffffffffffffffffffff
@cB02~tA01_GU182353.1_88127_87977_1_0_0_0_1:0:0_0:0:0_101/1
TCCTTATTAGATGTATGGGTGCAAATATATTCTCCCATTCCATAGGTTGTCTTTCCACTTGTTGAGTTTTTTTTTTTCTTTGCAGATACTTTCAATTTGATATAATGTTATTTGTCTACTTTTGCTTTTGTTGCCTGGGCCTTTGGGTTA
+
ffffffffffffffffffffffffffffffffffffffffffffffffffffffffffffffffffffffffffffffffffffffffffffffffffffffffffffffffffffffffffffffffffffffffffffffffffffff
@cB02~tA01_GU182353.1_71425_71218_1_0_0_0_0:0:0_1:0:0_102/1
ACAAAGGCTGCCGTGTGGTTTAAGGTGGCATAGAATGTCTTCTCAATAAATAATATTAAACCAATTGGTTACACCTAGGAAAAAATAAATCTAACTCACACTATAAAAACACTTCTTAGTTTTTATCTAGTTGTACATTTTTTATGATTT
+
ffffffffffffffffffffffffffffffffffffffffffffffffffffffffffffffffffffffffffffffffffffffffffffffffffffffffffffffffffffffffffffffffffffffffffffffffffffff
@cB02~tA01_GU182353.1_20560_20410_1_0_0_0_0:0:0_0:0:0_103/1
CTTTAGGGTTTTCTATGTATAAAATTATTTCATCAGCAAAGAGAGACAGTATCACTACTTCTTTTCCAATTTTAATGCCTTTTATTTCCTTCTCTTGCCTGATTGCTTTGGCTAGGACTTCCAGTACCATGTTGAATTAAAATGGCGGGA
+
ffffffffffffffffffffffffffffffffffffffffffffffffffffffffffffffffffffffffffffffffffffffffffffffffffffffffffffffffffffffffffffffffffffffffffffffffffffff
@cB02~tA01_GU182353.1_114180_113962_1_0_0_0_0:0:0_0:0:0_104/1
CAGGAGACGCAGGTTGCAGTGAGCCAAGATCGTGACACTGCACTGTAGCCTGGAAGACAGAGGGAGACTCTGTCTCAATAAATAAATGAACGAACAAACAAATAGATTTCATGCACAGATGCTTCCCAATGGATCATTCATTTATTGGTC
+
ffffffffffffffffffffffffffffffffffffffffffffffffffffffffffffffffffffffffffffffffffffffffffffffffffffffffffffffffffffffffffffffffffffffffffffffffffffff
@cB02~tA01_GU182353.1_87598_87450_1_0_0_0_0:0:0_0:0:0_105/1
TGTTTTGTGAGGCAAATGTCCACTTCCATTCTTCTGCATGTCTCCCAATCCCATTTATTAAAGAGACTGTTCCTTCTCCATTGTGTGTTCTTGATACATCCCAAAAATTGTTTGACCCTAAATGCGTGCATTTTTTTTCCTGGGCTATGA
+
ffffffffffffffffffffffffffffffffffffffffffffffffffffffffffffffffffffffffffffffffffffffffffffffffffffffffffffffffffffffffffffffffffffffffffffffffffffff
@cB02~tA01_GU182353.1_115840_115645_1_0_0_0_0:0:0_0:0:0_106/1
TATTGCTTCAATACCACCTGTCCTCCTGTGAATTAGTAGGAAAGGGGAGCAGGAGCTAGTGCTGGCACTGATCTCTGATTCCAAGATCTGGACTCACTCCAAGGAGTATTAGCATTTACCTCCCCATGATCTATCTGTATCTCCACAGGT
+
ffffffffffffffffffffffffffffffffffffffffffffffffffffffffffffffffffffffffffffffffffffffffffffffffffffffffffffffffffffffffffffffffffffffffffffffffffffff
@cB02~tA01_GU182353.1_65674_65506_1_0_0_0_0:0:0_0:0:0_107/1
GGACCAGGAGCCAAGGAACTGGGAGCCTTTAGAAGCTGGGACAAGTGAGAAGCAGATTCTTGCCTGGAATCCTCAGAGGGAAGGCAGCCTTGCTGTCACCTTGATTTTAGCCCAGTAAGATGCACTTCCTACTTTGAGCTACAGCACTGT
+
ffffffffffffffffffffffffffffffffffffffffffffffffffffffffffffffffffffffffffffffffffffffffffffffffffffffffffffffffffffffffffffffffffffffffffffffffffffff
@cB02~tA01_GU182353.1_112633_112750_0_1_0_0_0:0:0_0:0:0_108/1
TGGATTATATCTGTGTTCTCCATTCTGTTTCATTTTTTATGTGCCTTTCTTTATGCCAATGTCATGCTGTTTTGCTTACTACAGCTCTGTAACATATTTCTAAGTCAGGTAGTGTGATGCTCCTGTTTTCTCTTTATACCTTCAAGTCTC
+
ffffffffffffffffffffffffffffffffffffffffffffffffffffffffffffffffffffffffffffffffffffffffffffffffffffffffffffffffffffffffffffffffffffffffffffffffffffff
@cB02~tA01_GU182353.1_55816_56025_0_1_0_0_1:0:0_0:0:0_109/1
TCTTGTCACAATTACTCTGATAATGTTAATAATACCTGTTAGACATTTTGCACATTACATATGAAGAAGAGTTTGAATCTCAGTTAAAAACAAAAATACATCAAAAATCTTTAATGTAAGCACAGAATTCAATCATCTCGTGTATGAGAG
+
ffffffffffffffffffffffffffffffffffffffffffffffffffffffffffffffffffffffffffffffffffffffffffffffffffffffffffffffffffffffffffffffffffffffffffffffffffffff
@rand_0_0_0_0_1_1_0:0:0_0:0:0_10a/1
GATCTGATGGACTCTGAAGCGGCGCCTGGACTGTTTACTGCAGTATAAGCAATGTCAGCGCAGTCCACAACCTACGAAGGAGCGCTTGCCTCTGGCTCTCCAACAGTCCAGCAGAATCCAGCCGGTGCCCGGATTCAAAGTTCTAGGTCA
+
ffffffffffffffffffffffffffffffffffffffffffffffffffffffffffffffffffffffffffffffffffffffffffffffffffffffffffffffffffffffffffffffffffffffffffffffffffffff
@cB02~tA01_GU182353.1_20739_20876_0_1_0_0_1:0:0_0:0:0_10b/1
AACAAATTCAATAAAGTTTCGGGATTAAAAAAATGTACACAAATTAGTAACATTTCTATGCACCACTAACATTCTAGCTGAGAACTAAATCAAGAACACAATTCCATTTACACTAGCCACAAAGGAAATAAAATACCTAGGAATCCATCT
+
ffffffffffffffffffffffffffffffffffffffffffffffffffffffffffffffffffffffffffffffffffffffffffffffffffffffffffffffffffffffffffffffffffffffffffffffffffffff
@cB02~tA01_GU182353.1_99514_99550_0_1_0_0_0:0:0_0:0:0_10c/1
AGCACAGGTCCTGGAATAGAGAACGTGATCTGTTCATGGCACAAAACTTGCCCCTTCACCCAAATCCCCCACCTCACCCCTACTTCCAATCACATTAATGATACAGATAGATCATGGGGAGGTAAAAACTAATATTCTTTGGAGTTCAGA
+
ffffffffffffffffffffffffffffffffffffffffffffffffffffffffffffffffffffffffffffffffffffffffffffffffffffffffffffffffffffffffffffffffffffffffffffffffffffff
@cB02~tA01_GU182353.1_132241_132413_0_1_0_0_1:0:0_0:0:0_10d/1
CCAATCACCTGTGGAGATTCAGATAGACCATGGGGAGGAAACATTAATATTCCTTGGAGTGAGTCCAGATCTTGGAATCAGAGATCAGCGACAGCACTAGATCCTGTTCCCCTTTCCTACTAATTCACAGGAGGACAGGTGGTATTGAAG
+
ffffffffffffffffffffffffffffffffffffffffffffffffffffffffffffffffffffffffffffffffffffffffffffffffffffffffffffffffffffffffffffffffffffffffffffffffffffff
@cB02~tA01_GU182353.1_24808_24950_0_1_0_0_2:0:0_0:0:0_10e/1
GCACTTCCTGGTTAAGCTCAACACCAACTTGCACCCAAAACCAATAATTTCATTTCTAGGTAACTATGTCTAATTAATTCAGCATATTTATGCAAGGGATCACACAGAAACACGATTATCAAGGCCCGAGTTATAAAAGAGAAAATCCGG
+
ffffffffffffffffffffffffffffffffffffffffffffffffffffffffffffffffffffffffffffffffffffffffffffffffffffffffffffffffffffffffffffffffffffffffffffffffffffff
@cB02~tA01_GU182353.1_81210_81349_0_1_0_0_0:0:0_0:0:0_10f/1
GATTTCTTGAACCTGTGGATTGATGGATGTGTCTACTTCCTCCAAATAATCAACAATTGCCTCTTTAAAGATTGCTTCTGACCTGTTTTCTCGTTCTTTCTTTTTGGAACTCAAGTTAGGAGCATTCTAAAACTGTTGTCAATTTTTACC
+
ffffffffffffffffffffffffffffffffffffffffffffffffffffffffffffffffffffffffffffffffffffffffffffffffffffffffffffffffffffffffffffffffffffffffffffffffffffff
@cB02~tA01_GU182353.1_89571_89706_0_1_0_0_0:0:0_0:0:0_110/1
GATGGACACCACAAATACCCTTTTCCTCATTAATTAAATTTGTTTTGGCTTTTTTTTTGAGACGCAGTTTCACTGTTGTTGCCCAAGCTGAGGTGCAATGGCGTGATCTCCGCTCACTGCAACCTCTGCCTCCCAGGTTCAAGCGGTTCT
+
ffffffffffffffffffffffffffffffffffffffffffffffffffffffffffffffffffffffffffffffffffffffffffffffffffffffffffffffffffffffffffffffffffffffffffffffffffffff
@cB02~tA01_GU182353.1_40287_40482_0_1_0_0_1:0:0_0:0:0_111/1
TGGAGATGGAGATATGGGCCTGGAGATGGAGATATGGGCCTGCAGTCGAGATATGGGCCTGGAGTGGAGATATGGGCCTGGAGTGGAGATATGGATCTGGAGGTGGAGATACGGGCCTGCAGTAGAGATATGGGCCTGGAGTGGAGATAT
+
ffffffffffffffffffffffffffffffffffffffffffffffffffffffffffffffffffffffffffffffffffffffffffffffffffffffffffffffffffffffffffffffffffffffffffffffffffffff
@cB02~tA01_GU182353.1_61797_62085_0_1_0_0_0:0:0_0:0:0_112/1
TGAGGAGCTTCCTGCTGATGATGGAGATAAGCATGGACAGATGCAGAGAGAAGACGAAGCTTGGGTGTGAGGGAGGGATCAGGGCACAGGATGGCAGACAGGGCACCTCCAAACCCTCCTACACGGCCTGCATGAAGGCCCGCGGCCAGG
+
ffffffffffffffffffffffffffffffffffffffffffffffffffffffffffffffffffffffffffffffffffffffffffffffffffffffffffffffffffffffffffffffffffffffffffffffffffffff
@cB02~tA01_GU182353.1_9119_9297_0_1_0_0_1:0:0_1:0:0_113/1
CACTTCTCTCTCTTTGGTAATAAATCAATTAATTGAGAAACAAGTAGCTAAATGTTCATCTTCTGCTAGTCTGCATCCCCTTATTTTCCCAGAGCCTCCCCTAATGAAACTGACTTTATTTACTGAACGCAGGAAATGGGTCTCTCCAGT
+
ffffffffffffffffffffffffffffffffffffffffffffffffffffffffffffffffffffffffffffffffffffffffffffffffffffffffffffffffffffffffffffffffffffffffffffffffffffff
@cB02~tA01_GU182353.1_83459_83493_0_1_0_0_0:0:0_0:0:0_114/1
TTTTTTTTTTGTATTATCTATAATTGCTTTCATTGGTGTCTTACACCTTTCCTGGTACAGCTCTTTCACCACCTTGGTTAAATGTATTCCTGAGTGTTTTAATTTTGCGTATCTATTGTAAACGGCATTGCCTTCTTGATTTGGTTCTCA
+
ffffffffffffffffffffffffffffffffffffffffffffffffffffffffffffffffffffffffffffffffffffffffffffffffffffffffffffffffffffffffffffffffffffffffffffffffffffff
@cB02~tA01_GU182353.1_115141_115285_0_1_0_0_0:0:0_0:0:0_115/1
CTCCTACACATAAATCAATACCTGCCAAAGGAGTGACAGATATATGAGGGGTGGTGGAAATGAAGGGACCTATTATAGCATAGTATACAAGTCTGTGAACGGTGGCTCACTCCTGTAACCCAGCACTGCAGGAGGCTAAGGCCAGTGGAT
+
ffffffffffffffffffffffffffffffffffffffffffffffffffffffffffffffffffffffffffffffffffffffffffffffffffffffffffffffffffffffffffffffffffffffffffffffffffffff
@cB02~tA01_GU182353.1_66840_66896_0_1_0_0_0:0:0_0:0:0_116/1
ATGACAAGATGACTGTGGAGAGACGGAGAGCACACTGGGTACACAGGAAACTAAGGAGGAACAAGGAGTGTGTGTTTGACACTCACAGCCATTGGATTCACCTCGGGGTAGCCAGGAATCCCTACATGATTAATATGACTGACATGAAAA
+
ffffffffffffffffffffffffffffffffffffffffffffffffffffffffffffffffffffffffffffffffffffffffffffffffffffffffffffffffffffffffffffffffffffffffffffffffffffff
@rand_0_0_0_0_1_1_0:0:0_0:0:0_117/1
TACTCTACGTGTGCTACACAGTAATTCTCCAAGTCCCCGGTTTGGCCCCCGGGGTTAGGACATATCTAGATCTGCAGGGGGTGTATGCAATTCGGTCCTCAAAATCATTCGGAAGTTGTGCTGTACTGGAGAAAATTTAGCTACTAGTAC
+
ffffffffffffffffffffffffffffffffffffffffffffffffffffffffffffffffffffffffffffffffffffffffffffffffffffffffffffffffffffffffffffffffffffffffffffffffffffff
@cB02~tA01_GU182353.1_24655_24444_1_0_0_0_0:0:0_0:0:0_118/1
AATATTTCCATCATGACCAAATGTGGCCTGGAAAGTTTTTTGGGGTCAATTTTCCTGTTTCTTCTAAGGAACAAAATTGATGTCACTGATTTTTCTGTCCTGTTTGTCATTTATGAATGTATGTACATATGCACGTATATATTTGCTTGC
+
ffffffffffffffffffffffffffffffffffffffffffffffffffffffffffffffffffffffffffffffffffffffffffffffffffffffffffffffffffffffffffffffffffffffffffffffffffffff
@cB02~tA01_GU182353.1_14782_14566_1_0_0_0_0:0:0_0:0:0_119/1
TTAATGGAGGAAGCGTTCTCTACAGGCACCCAGACATCTTCCTGAACCTGACCCAAGCCTCCCCTTCTCGACTTTCTCAGTAGACGGTTTCCCGAATGATGGTCCAGACTTTCTTCCAGAACCTCCTAGGACTATCAGATTCATTGCCAA
+
ffffffffffffffffffffffffffffffffffffffffffffffffffffffffffffffffffffffffffffffffffffffffffffffffffffffffffffffffffffffffffffffffffffffffffffffffffffff
@cB02~tA01_GU182353.1_89286_89175_1_0_0_0_0:0:0_0:0:0_11a/1
ACCATATGTTGCTATTAAATGGAGTCACCAAGACATACAATAGATCTCTTGAACCGATTTCTTCTAACTGAAATTTTGCATCCTTTGACCAACATCTCTTCAATCTCTCTCCTTCCCAGGTTCTTTCGACGACCATTTTACTGTTCCTCT
+
ffffffffffffffffffffffffffffffffffffffffffffffffffffffffffffffffffffffffffffffffffffffffffffffffffffffffffffffffffffffffffffffffffffffffffffffffffffff
@cB02~tA01_GU182353.1_125413_125494_0_1_0_0_0:0:0_0:0:0_11b/1
CAAAGAGAGAAATAATAGAGAGAGAGAGATGATACATATATATAGATAATAGATGATTGACGGATAGACAATTGATAGATAAATAGATGATATATAGATATAGATGACAGGTAGAGAATTTGTAGATAGGCACCGAATAGATAAATAGAT
+
ffffffffffffffffffffffffffffffffffffffffffffffffffffffffffffffffffffffffffffffffffffffffffffffffffffffffffffffffffffffffffffffffffffffffffffffffffffff
@cB02~tA01_GU182353.1_91700_91556_1_0_0_0_0:0:0_0:0:0_11c/1
ACTTGTATTGGGGTGAAGATGGCAACCCATCATTTGGGGAAGGACTCACCCACGTGTGCCCACACACTCTGGTCCAAGAAGAACCCTGCAAAGAAAGATCATGATGAACTATTCATCTCGGCACCAACCTACCCTTTCCTCCTGAGCCAC
+
ffffffffffffffffffffffffffffffffffffffffffffffffffffffffffffffffffffffffffffffffffffffffffffffffffffffffffffffffffffffffffffffffffffffffffffffffffffff
@rand_0_0_0_0_1_1_0:0:0_0:0:0_11d/1
AGTCAAAATCCAGTATGCCACGCGCGAATCCGCCCAGTTTTTTTCAGTGGCTACACACAAAAAGAGTCCAAGGGCACAAGTATATCGCTACGCAATTGTTTACCACCAACATCACCCGATGGGATACTACACTGTACCCTTTCTCTACGG
+
ffffffffffffffffffffffffffffffffffffffffffffffffffffffffffffffffffffffffffffffffffffffffffffffffffffffffffffffffffffffffffffffffffffffffffffffffffffff
@cB02~tA01_GU182353.1_130113_129915_1_0_0_0_0:0:0_0:0:0_11e/1
AAGAGGTGTGGTAAGGAAGAAGGGTCTGAGTGATGCCATGTGAGATGTGACCAGTCTTTGTGGGTTTTGAGGAAGGAGGAAAGGGACCAGCAGCCAAGGAACTGGGAGCCTTTATAAGATGGGACAAGTGAGAAGCAGATTCTTGCCTGG
+
ffffffffffffffffffffffffffffffffffffffffffffffffffffffffffffffffffffffffffffffffffffffffffffffffffffffffffffffffffffffffffffffffffffffffffffffffffffff
@cB02~tA01_GU182353.1_66740_66597_1_0_0_0_0:0:0_1:0:0_11f/1
TTTCCTGTGTACCCAGTGTGCTCTCCGTCTCTCCACAGTCATCTTGTCATTCTCCCCACATCATTCCCAGCATTTGAGGAAGAGCCTCTTCCTTCCACATCAGATTGTTTTCACCTTTGTGCCTTCACGGCTGACAGCTGTGTGTGCAAA
+
ffffffffffffffffffffffffffffffffffffffffffffffffffffffffffffffffffffffffffffffffffffffffffffffffffffffffffffffffffffffffffffffffffffffffffffffffffffff
@cB02~tA01_GU182353.1_91080_90866_1_0_0_0_1:0:0_0:0:0_120/1
AGGAACTTTTGATGTATTTTTTTTTGTTTCTACCTGAGAATCAAACTCTCCTTGATATGTAATATGCAAAATACCTAATAGGTTTTATTAACACTATAGAGCAATCGTATTAAATAAATCATCATAATTTTCCATGGTTGTATTTTTCCT
+
ffffffffffffffffffffffffffffffffffffffffffffffffffffffffffffffffffffffffffffffffffffffffffffffffffffffffffffffffffffffffffffffffffffffffffffffffffffff
@cB02~tA01_GU182353.1_143659_143425_1_0_0_0_0:0:0_0:0:0_121/1
GTTTGAGAGCAGCCTGCCCAAAATTGGGATATCCCGTCTGTGCTAAAAAATACAAGAATTAGTCAGGCATGGTGGCGTGCACCTGTAATCACAGCTACTAGGGAGGCTGAGTCAGGAGAATCGTTTGAACCTAGGAAGCAGAGGTTGCAA
+
ffffffffffffffffffffffffffffffffffffffffffffffffffffffffffffffffffffffffffffffffffffffffffffffffffffffffffffffffffffffffffffffffffffffffffffffffffffff
@cB02~tA01_GU182353.1_67589_67734_0_1_0_0_0:0:0_0:0:0_122/1
ATAAAAATAAGAAATGCATAAATATAAATATAATATAACACACGCAAATGACAAAGGGACCTGAATTCCAATCATGATTTTTCTATTTCTCTATAATTACTTCTTTGATCCTTTATCTTATCCATTAGGCAATGAGCCTAAAACCTCTTC
+
ffffffffffffffffffffffffffffffffffffffffffffffffffffffffffffffffffffffffffffffffffffffffffffffffffffffffffffffffffffffffffffffffffffffffffffffffffffff
@rand_0_0_0_0_1_1_0:0:0_0:0:0_123/1
AGGTTTAAAAATTATCATGATTGAAATTCAAGGAGACGCCCAAAAATGATTGCTCTAGAGACGCGATCGCCTCTGAATTGGACTGCAATTCCGCATGTCCCTAATAACTTATTACCCAAGTCCACGTACACATACCGCCCCTCCGGTGAG
+
ffffffffffffffffffffffffffffffffffffffffffffffffffffffffffffffffffffffffffffffffffffffffffffffffffffffffffffffffffffffffffffffffffffffffffffffffffffff
@cB02~tA01_GU182353.1_20323_20180_1_0_0_0_0:0:0_0:0:0_124/1
GATGGCTCTTAATATTTTGAGGTATGTTCCTTTGATGCCTATTGACAGTTTTTATCATGAAGGGATGTTGGATTTTACAGAAAGCTTTTTTTGCATCTATTGAGATGATCATATAGTTTTTGTTTTTAATTATGTTTATGAGGTGAATCA
+
ffffffffffffffffffffffffffffffffffffffffffffffffffffffffffffffffffffffffffffffffffffffffffffffffffffffffffffffffffffffffffffffffffffffffffffffffffffff
@cB02~tA01_GU182353.1_1746_1894_0_1_0_0_0:0:0_0:0:0_125/1
CCGGGGGAGTTGGCTCATGTTCTCCTGTGTCCCAGGCTGCACAGAGAGCACACAGGCCTCAGTGACCTCTGTACTGGGGACCACTTTCCTTGCAGATCCTGAGCTCTCAGGATGCAGGAAAACTCTCTCCCAGATGACTCAGGAGCAATG
+
ffffffffffffffffffffffffffffffffffffffffffffffffffffffffffffffffffffffffffffffffffffffffffffffffffffffffffffffffffffffffffffffffffffffffffffffffffffff
@cB02~tA01_GU182353.1_26601_26483_1_0_0_0_1:0:0_0:0:0_126/1
GTGGCCAGGGCCCCTCCAGCAAGAAGAACCCTGGAAAGAAAGATCATGATGGATGATCCATCTGTACATCACCTCCAGGCCCATATCTCCACTCCAGGCCCATATCTCCACCTCCGTCCTATATCTCTACTCCAGGCCCATATATCCACT
+
ffffffffffffffffffffffffffffffffffffffffffffffffffffffffffffffffffffffffffffffffffffffffffffffffffffffffffffffffffffffffffffffffffffffffffffffffffffff
@cB02~tA01_GU182353.1_14430_14627_0_1_0_0_1:0:0_0:0:0_127/1
CGCAAAACAAGACAGACTCCAAGACTGGTGTGTAAGGAGATGCTCTCGGTTATGGGGCTGGCACAGAGGGTCAGGTCCTGTGAAGGGGAGGTGGGTGCCCTGGGTGGACATCCAGGGGTCCCGGGTGATGTTGATCTGCCCTGACCTTTG
+
ffffffffffffffffffffffffffffffffffffffffffffffffffffffffffffffffffffffffffffffffffffffffffffffffffffffffffffffffffffffffffffffffffffffffffffffffffffff
@cB02~tA01_GU182353.1_7843_7978_0_1_0_0_0:0:0_0:0:0_128/1
TTAGCCACCGTACCCAGTGAGAGTTTCAGTGCTCTATCGGATTCCCTGCCTACTCCATGTTGCATGTAATGTTCCACCTCAGGGATGTTTCTCTCCTTTCTGTCTCCTTCCTCTTCTCCTTTTCCTTTTTTCTTTCTAATTTTTATTTTT
+
ffffffffffffffffffffffffffffffffffffffffffffffffffffffffffffffffffffffffffffffffffffffffffffffffffffffffffffffffffffffffffffffffffffffffffffffffffffff
@cB02~tA01_GU182353.1_5718_5513_1_0_0_0_1:0:0_0:0:0_129/1
CTCATTGCTTCATTTTGGCTGGAATCCCTAAGATTCCCATGTCTCCAGCAGGCTGTCCCTCAGACGTGGCTATATGATTTAGTGTTTCACAGGGCATGCAGCAGGCATGGGCTACCCCCAGTAACAGTGGTCATCTAGGGCTGATCACTC
+
ffffffffffffffffffffffffffffffffffffffffffffffffffffffffffffffffffffffffffffffffffffffffffffffffffffffffffffffffffffffffffffffffffffffffffffffffffffff
@cB02~tA01_GU182353.1_19071_18963_1_0_0_0_0:0:0_0:0:0_12a/1
GTATTTTTTTCTATTTTTATTGTGTGCCTTGTTATGATTTTGATTCTTTGAATTTATTGAGACTTGCTTTGTGGCCAGTCTTAGAATATGATATGTTTTTTGTGTGTGCAGATAAGAAGAATCTATATTCTGCAGTTGTTGGGTGGAGTA
+
ffffffffffffffffffffffffffffffffffffffffffffffffffffffffffffffffffffffffffffffffffffffffffffffffffffffffffffffffffffffffffffffffffffffffffffffffffffff
@cB02~tA01_GU182353.1_15435_15501_0_1_0_0_1:0:0_0:0:0_12b/1
AACCCGGGAGGCGGAGGTTGCAGTGAGCCAAGATCTTGCCACTGCACTCCAGCCTGGGCAACAGAGCAAGACTCCATCACCAAAAAAAAAAAAAAAAAAGGGAAATATGAGTCTGAAATGATGCCCTAGCACCCTCTCTGGACCCTGAAT
+
ffffffffffffffffffffffffffffffffffffffffffffffffffffffffffffffffffffffffffffffffffffffffffffffffffffffffffffffffffffffffffffffffffffffffffffffffffffff
@cB02~tA01_GU182353.1_11148_11290_0_1_0_0_0:0:0_0:0:0_12c/1
TGATGTCGGCTATGACAAATTCACTCTGTACAAGGAGGGGGGACATGACCTCGTCCAGGGCTCTGGCCGGCAGCCCCAGGCTGGGCTCTCCCAGGCCAACTTCACCCTGGGCCCTGTGAGGGTCTCCCACGGGGGCCAGTACAGATGCTA
+
ffffffffffffffffffffffffffffffffffffffffffffffffffffffffffffffffffffffffffffffffffffffffffffffffffffffffffffffffffffffffffffffffffffffffffffffffffffff
@cB02~tA01_GU182353.1_6268_6442_0_1_0_0_0:0:0_0:0:0_12d/1
TCCAGGGAAGAGACCCCAGGACCCCTATCAGTCACTAGGGAGATGACAGAGTAGAGGAAGTCAGGGGACCAACCCTCCACAGAGAATGGTCCTACTTCAGTGGGGTGAGGGAAACTCTCACTCATCCATTTGCTGTCCTGTTACCTCGGA
+
ffffffffffffffffffffffffffffffffffffffffffffffffffffffffffffffffffffffffffffffffffffffffffffffffffffffffffffffffffffffffffffffffffffffffffffffffffffff
@cB02~tA01_GU182353.1_25920_26128_0_1_0_0_0:0:0_0:0:0_12e/1
TCAGCATGTAAACTGCATGAGCCCCTCACAACATCCTGTGTGCTGCTGAACTGAGCTGGGGCGCAGCCGCCTGTCTGCACCGGCAGCACCATGTCGCTCATGGTCGTCAGCATGGCGTGTGTTGGTGAGTCCTGGAAGGGAATCGAGGGA
+
ffffffffffffffffffffffffffffffffffffffffffffffffffffffffffffffffffffffffffffffffffffffffffffffffffffffffffffffffffffffffffffffffffffffffffffffffffffff
@cB02~tA01_GU182353.1_80394_80265_1_0_0_0_0:0:0_0:0:0_12f/1
ATGAGTACACCATATATGTATTCCTAAACGACATAGATCAAAAATAGAATGTTTGAAATAGAAAACCACAGAAGTCAGTGGGAAAAAAAGGGAATCAGGAAAACACAACGTAATAATAACAAAAATATGATTGGAAGAACTGCTCAAACA
+
ffffffffffffffffffffffffffffffffffffffffffffffffffffffffffffffffffffffffffffffffffffffffffffffffffffffffffffffffffffffffffffffffffffffffffffffffffffff
@cB02~tA01_GU182353.1_82273_82122_1_0_0_0_0:0:0_0:0:0_130/1
GGAGTTTGAGACCAGCCTGACCAACATAGTGAAACCCCATCTCTACTAAATATACAAAAGATTAGCTGGGCATGGTGGTGTGGTTCTGTAATCCCAGCTACTCAGGAGGCTGAGGCAGGAGAATCATTTGAACCTGGTTGGTGGAGGTTG
+
ffffffffffffffffffffffffffffffffffffffffffffffffffffffffffffffffffffffffffffffffffffffffffffffffffffffffffffffffffffffffffffffffffffffffffffffffffffff
@cB02~tA01_GU182353.1_135267_135126_1_0_0_0_0:0:0_0:0:0_131/1
TATATTATGAAAGATGATATGTTGATATGTGTCCCCGTGGAGATGAGACTAACAAGGCCTATGTCTCTACAAATGTTTCATCGTGGAATGACTCTGCCAGCTTTCCAGGTCTGCAGAGAGTAAGAATATCACTTGTTCATGTGATTCACG
+
ffffffffffffffffffffffffffffffffffffffffffffffffffffffffffffffffffffffffffffffffffffffffffffffffffffffffffffffffffffffffffffffffffffffffffffffffffffff
@cB02~tA01_GU182353.1_147802_147959_0_1_0_0_0:0:0_0:0:0_132/1
AGAGCTAGATGAGGGGTGGTGCAAATGAAGGGACCTAGTATAGCATAATATACAAGGCTGTGAACGGTGGCTCACGCCTGTAACCCAGCACTTCAGGAGGCCAACGCGGGTGGATCACATGAAGTCAGGAGTTCGAGACCAGCCTGGCCA
+
ffffffffffffffffffffffffffffffffffffffffffffffffffffffffffffffffffffffffffffffffffffffffffffffffffffffffffffffffffffffffffffffffffffffffffffffffffffff
@cB02~tA01_GU182353.1_95050_95209_0_1_0_0_0:0:0_0:0:0_133/1
GAGTAAGAAATGGCAATCCTTGTAATGACCTCTAGTCCATCCATGTGGCTGCAAATGACAGGACGTTACTCTTTCTATGGATGAGTTGTCTCCATTGTGTGTATGTACTACATTCTCTCTATCCATTCATCCACTGATGGGCAGGTAGGT
+
ffffffffffffffffffffffffffffffffffffffffffffffffffffffffffffffffffffffffffffffffffffffffffffffffffffffffffffffffffffffffffffffffffffffffffffffffffffff
@cB02~tA01_GU182353.1_42749_42939_0_1_0_0_0:0:0_0:0:0_134/1
ACCCTGAGATCAGCAAGGGTGGGATGATGATGCCACCACCAGGCTCCATCCACATAGGGAGGGGTTGATACTCCTCCAACCAGCACCAGGAGCCAGCCTATGGAAGCTGGCACCATGGAGAAGGCACAGGCATGGCAAGAGTGGCTCCCA
+
ffffffffffffffffffffffffffffffffffffffffffffffffffffffffffffffffffffffffffffffffffffffffffffffffffffffffffffffffffffffffffffffffffffffffffffffffffffff
@cB02~tA01_GU182353.1_124511_124662_0_1_0_0_0:0:0_0:0:0_135/1
AAACAAGAGACACAAGTACAGACCAGGTGTCATAACAGAGGACAAACACAGGGGCCATACCGGGAGTTAGAAAAGACAGAAAGAGTTAAAGGAGACAGACAGACATGTCCCAGACAGAGGTGTCCTTCCATGCTGACTTTGCTCAGAGAC
+
ffffffffffffffffffffffffffffffffffffffffffffffffffffffffffffffffffffffffffffffffffffffffffffffffffffffffffffffffffffffffffffffffffffffffffffffffffffff
@cB02~tA01_GU182353.1_74010_74185_0_1_0_0_0:0:0_0:0:0_136/1
TGGGGGCTCAGTTGTGTATTGTGGTTCACACATTGGCTGATATTCCATTCACAAAGAACATGCCCTCGACTCCATGTCTATTTGTGTTGTTTTATGTGAGTAATCTTGCAGGATTAAAATCTAGTAGGAGTCCCTTACTCAGCACTTGCT
+
ffffffffffffffffffffffffffffffffffffffffffffffffffffffffffffffffffffffffffffffffffffffffffffffffffffffffffffffffffffffffffffffffffffffffffffffffffffff
@cB02~tA01_GU182353.1_135566_135510_1_0_0_0_0:0:0_0:0:0_137/1
TGAGCTGAGATCATGCCACTGCACTCCAGCCTGGGTGAGAGAGTGAGACTGTCTCAAAAAAAAAAAAAAATAGCATAGCAATTGCATAGAACCCATGCACATCCTCCTGTATACATGAAATCATCTCTTGATTACTTATAATTCCTGACA
+
ffffffffffffffffffffffffffffffffffffffffffffffffffffffffffffffffffffffffffffffffffffffffffffffffffffffffffffffffffffffffffffffffffffffffffffffffffffff
@cB02~tA01_GU182353.1_53119_53288_0_1_0_0_0:0:0_0:0:0_138/1
CCTCACCAGCAGGATGGTCCCTGGCCCAAGACAGGAGCCACAGAGGCAGGACTTTCTAGAGAGAGCACCAGATTCCCTTCCCCTGCCTTCAGCTCACAGACCGTTGCCTGATTCTGAACTGTACCCTCACGTCCCCTGCAGCCACTCACA
+
ffffffffffffffffffffffffffffffffffffffffffffffffffffffffffffffffffffffffffffffffffffffffffffffffffffffffffffffffffffffffffffffffffffffffffffffffffffff
@cB02~tA01_GU182353.1_20705_20660_1_0_0_0_0:0:0_0:0:0_139/1
CTAGTGTAAATGGAATTGTGTTCTTGATTTAGTTCTCAGCTAGAATGTTAGTGGTGCATAGAAATGTTACTAATTTGTGTACATTTTTTTAATCCCGAAACTTTATTGAATTTGTTTATCAGTTTCAGGAGCCTTCTGACAGAGTCTTTA
+
ffffffffffffffffffffffffffffffffffffffffffffffffffffffffffffffffffffffffffffffffffffffffffffffffffffffffffffffffffffffffffffffffffffffffffffffffffffff
@cB02~tA01_GU182353.1_11449_11277_1_0_0_0_0:0:0_0:0:0_13a/1
GGGTGAGGGGCTGCCCCACCTCGTTCTGAGCTGACACCTCCCCAGGCCTCTCTCTGGGACCCTCAGTCTCTGTCTCTGTTTTCTCTGAGTCTCCCTCTACCCACCCATCCCCTGTCTCTGTCTGTCTCTCCCTCCCTTGGGACCCCCACC
+
ffffffffffffffffffffffffffffffffffffffffffffffffffffffffffffffffffffffffffffffffffffffffffffffffffffffffffffffffffffffffffffffffffffffffffffffffffffff
@cB02~tA01_GU182353.1_111687_111534_1_0_0_0_0:0:0_0:0:0_13b/1
ATTTCTCCACAAACAAAACATAGAAATGGCGATCACGTATATGAAAAAGTACTCGGCATCACTCATCATCAGAGAAATGTAAATTACAATCGCGATGAGTTTTCATCTCATCCCATTAAAATGCCTTTTAGGCCGGTGGCTCACGCCTGT
+
ffffffffffffffffffffffffffffffffffffffffffffffffffffffffffffffffffffffffffffffffffffffffffffffffffffffffffffffffffffffffffffffffffffffffffffffffffffff
@cB02~tA01_GU182353.1_48031_47837_1_0_0_0_0:0:0_1:0:0_13c/1
TCTCTTGCCTCAAACTCCTGAGTAGTGGTATTACAGGTGCTGACCACCATGCTCAGCTAATTTTTATATTTTTAGTGGAGACGATGTTTCATCACGTCGTCCAGACTGATCTTGAACTCCTGGCCTCAGGTAATCCACCCGCCTCGGCCT
+
ffffffffffffffffffffffffffffffffffffffffffffffffffffffffffffffffffffffffffffffffffffffffffffffffffffffffffffffffffffffffffffffffffffffffffffffffffffff
@cB02~tA01_GU182353.1_48473_48252_1_0_0_0_0:0:0_0:0:0_13d/1
TCCTAGAACATGAGACAGGAGAGAGGTGAGGAAATGAGGGTGTCTGTCCTCTACTCAGTGGAAATCTTTGAGGATGGTTCATGGCCAACACTCTGTTATCTAATATTGGGCCCTGGGAGTCCTGGGATCCTTTTTTCCATAATTTTTTTA
+
ffffffffffffffffffffffffffffffffffffffffffffffffffffffffffffffffffffffffffffffffffffffffffffffffffffffffffffffffffffffffffffffffffffffffffffffffffffff
@cB02~tA01_GU182353.1_71853_71684_1_0_0_0_0:0:0_0:0:0_13e/1
CCAGCACGTTGGGAAGCCGAGGTGGGCGGATCAACTGAGATAAGGAGTTTGAGAGCAGCTTGGCCAATATAGTGAAACCGTGTCTCTGTTAAAAATCCAAAAATTAGCCGTGCCTGGTGGCAGGCACCTGTAACGCCAGCTGCTCAAGAG
+
ffffffffffffffffffffffffffffffffffffffffffffffffffffffffffffffffffffffffffffffffffffffffffffffffffffffffffffffffffffffffffffffffffffffffffffffffffffff
@cB02~tA01_GU182353.1_47884_47682_1_0_0_0_0:0:0_0:0:0_13f/1
CCTCCCAAAGTGCTGAAATTGCAGGTGTCAGCCACCAAGCCCAGCCCATCCAATGGACTTTGACAAAGGTGCCAAGAACTCACAATCAGGAAAGGACAGTCTTTTCAATAAACAGTGCAGGGAAACCTGGACATCGACATGCAGAGGAAT
+
ffffffffffffffffffffffffffffffffffffffffffffffffffffffffffffffffffffffffffffffffffffffffffffffffffffffffffffffffffffffffffffffffffffffffffffffffffffff
@cB02~tA01_GU182353.1_93584_93752_0_1_0_0_0:0:0_1:0:0_140/1
CAACAGGAAACCAACACAGGAACCCAGGTGAAGGACAAGTTAAAAAACCAAACAAGAAGGTTGGCTACCCTGAGATCAGCAAGGGTGCACTGCTGATGCCACCACCAGGCTGGAACCACATAGGGAGGGATCGACAGGAAGAGTTGGGGG
+
ffffffffffffffffffffffffffffffffffffffffffffffffffffffffffffffffffffffffffffffffffffffffffffffffffffffffffffffffffffffffffffffffffffffffffffffffffffff
@cB02~tA01_GU182353.1_21670_21869_0_1_0_0_0:0:0_0:0:0_141/1
ATATTTGCAAACTATGCATCTGACAAAGTTCTAATATCCAGAATCTATAAGGAATGTAAACAAATCAACAAGCAGAAAACCAAAAAACCTCAATTAAGTATGACATGAACAGACACTTCTCAAAAGAAGATGTACACATGGCCAAAAAAC
+
ffffffffffffffffffffffffffffffffffffffffffffffffffffffffffffffffffffffffffffffffffffffffffffffffffffffffffffffffffffffffffffffffffffffffffffffffffffff
@cB02~tA01_GU182353.1_6368_6211_1_0_0_0_0:0:0_0:0:0_142/1
TCCATCTTCCCAGGGACTTCACACTGGAGGCTAAGAGCCCCACTTTGCACACCACATTCAGGGGTAGATTCTGTGTGTGACTAACAAGTTCTCTTAGGGTTCCGAGGTAACAGGACAGCAAATGGATGAGTGAGAGTTTCCCTCACCCCA
+
ffffffffffffffffffffffffffffffffffffffffffffffffffffffffffffffffffffffffffffffffffffffffffffffffffffffffffffffffffffffffffffffffffffffffffffffffffffff
@cB02~tA01_GU182353.1_97077_97224_0_1_0_0_0:0:0_0:0:0_143/1
GCATTCCTAACTGGGAGGACAAATGCCTGGGGGCTTGAGAAGGGGAAGGAAGGGGAACATTTTTGAGGGTGGTGTGTTTGTAGAGAAGTTCTACTTGCCAAGGAATGAGCTCCTGTCTGTCATGATCCAACCCTGGTTGACTTAGTGGAA
+
ffffffffffffffffffffffffffffffffffffffffffffffffffffffffffffffffffffffffffffffffffffffffffffffffffffffffffffffffffffffffffffffffffffffffffffffffffffff
@cB02~tA01_GU182353.1_16789_16613_1_0_0_0_0:0:0_0:0:0_144/1
CTCAATAATTCATGGGATATACATGTGAACTTATGACATATGATGAAATAAGCAGGTTACAAAATTGTAATATATCAAGCAAGGTAGAAAGCCATGGCAGAAAAAGAGACAAGCATTTTCAAGATAAGGAATGAAAGAGGGGAAACAGTA
+
ffffffffffffffffffffffffffffffffffffffffffffffffffffffffffffffffffffffffffffffffffffffffffffffffffffffffffffffffffffffffffffffffffffffffffffffffffffff
@cB02~tA01_GU182353.1_71571_71391_1_0_0_0_0:0:0_0:0:0_145/1
CAAATTAGAGGGCTCTGGCTACTAAATTTAAAGGGTTCTATAAGGCTACATAAAGTGCAGCATCATCAAGAGTGTGGACACAGAGAGCCCCTTAGCAGAAACAGTGTCTAAAATACATCCATGTACACACAGTCCCTTTAGAGTTGACAA
+
ffffffffffffffffffffffffffffffffffffffffffffffffffffffffffffffffffffffffffffffffffffffffffffffffffffffffffffffffffffffffffffffffffffffffffffffffffffff
@cB02~tA01_GU182353.1_26024_26215_0_1_0_0_0:0:0_0:0:0_146/1
CGTCAGCATGGCGTGTGTTGGTGAGTCCTGGAAGGGAATCGAGGGAGGGAGCGGTGGGGTGGAGATCTGGGCCTGGAGTGGAGATATGGGCCTGGAGTGGAGATATGGGCCTGGAGTGGAGATATAGGCCTGGAGTGGAGATATGGGCCT
+
ffffffffffffffffffffffffffffffffffffffffffffffffffffffffffffffffffffffffffffffffffffffffffffffffffffffffffffffffffffffffffffffffffffffffffffffffffffff
@rand_0_0_0_0_1_1_0:0:0_0:0:0_147/1
GCGCTCAATGACTTGTGCGTCGAGCAAAACTAATCTAGCACATACCGAAACACCCCCGCTCTGTTAATCGAATTTGGATGTGCAATGACGAGTGTTATTCCAAACGGAAATAAAAACCGCGCTGCAGGCGCCTTACAAGTACCCCGCAGG
+
ffffffffffffffffffffffffffffffffffffffffffffffffffffffffffffffffffffffffffffffffffffffffffffffffffffffffffffffffffffffffffffffffffffffffffffffffffffff
@cB02~tA01_GU182353.1_84581_84445_1_0_0_0_0:0:0_0:0:0_148/1
GCCAGCTTCAGTCATGTTTCTTCCATTTCCACCTGTGGCCCCTCATGTCTCCACCAGGTCTTAGCCAGCATTGCCAAAAGAGCCAGGAAGACCAGACCAGCCACAACAATCCTGATGGAACTCTCCACAGTATAGTTCTGGAGAACAGGG
+
ffffffffffffffffffffffffffffffffffffffffffffffffffffffffffffffffffffffffffffffffffffffffffffffffffffffffffffffffffffffffffffffffffffffffffffffffffffff
@cB02~tA01_GU182353.1_84330_84114_1_0_0_0_0:0:0_0:0:0_149/1
AAATTCTTCCTGTCCAGAACCCCTCTTCTCCCTATATCATCATGAGCACCTTCAGAAGTCTTTTGCCACAAAAAGAAATTTCTTTTGAAGATATACATTTTTTTGTACATTTCAAAAATGTTCCCAAACTAATTCTCCAAAGCAATAAAT
+
ffffffffffffffffffffffffffffffffffffffffffffffffffffffffffffffffffffffffffffffffffffffffffffffffffffffffffffffffffffffffffffffffffffffffffffffffffffff
@cB02~tA01_GU182353.1_46425_46650_0_1_0_0_0:0:0_0:0:0_14a/1
TATGGATGAGTAGTCTCCACTGTGCGTATGTACTACATTCTCTCTATCCATTCATCCACTGATGGGCAGGTAGGTTGACTCCACATCTTGGCTACTGTGAACAGTGCTGCACCAATCATACGAGTGCAGATATCACTTCGATATATTGAT
+
ffffffffffffffffffffffffffffffffffffffffffffffffffffffffffffffffffffffffffffffffffffffffffffffffffffffffffffffffffffffffffffffffffffffffffffffffffffff
@cB02~tA01_GU182353.1_107254_107068_1_0_0_0_0:0:0_0:0:0_14b/1
AGCCTCATCTCTTGGGCTGTTGTATCTGTTTCCCACTAATCTCTTTCCTGCTGTCTATGTGGGGGTGGAAGAGGAGAGGCTGCATGTCCAGGCTCTTAGCAGCCTGAATCAATCTCTTTTGAACAAATCCCCAGTTCAAGTGATTCTCTT
+
ffffffffffffffffffffffffffffffffffffffffffffffffffffffffffffffffffffffffffffffffffffffffffffffffffffffffffffffffffffffffffffffffffffffffffffffffffffff
@cB02~tA01_GU182353.1_88269_88137_1_0_0_0_1:0:0_0:0:0_14c/1
AATCATTTTTTCATATACCTTTTGGTGATTTGTCTTATTCTTAGAAATGTTTATTCAGATACTTTGCCCATTTTTTTAAGTTGGGTTATTTGATTTCTTACCATTGGGTTGTTTGAGTTTCTTATATATTTTGGATATTAATTCCTTATT
+
ffffffffffffffffffffffffffffffffffffffffffffffffffffffffffffffffffffffffffffffffffffffffffffffffffffffffffffffffffffffffffffffffffffffffffffffffffffff
@cB02~tA01_GU182353.1_99685_99806_0_1_0_0_0:0:0_0:0:0_14d/1
CCAGCACTATCTCCTGGTCACCTTTTGGAGTAATTCACAGAAAGACAGGCTGTATTGAAGCAACAGATGATGGAGGGGGTGGTCTTTCCCCCAGACTCTCGGGTGGAACAGCAGCCTAATATCTGACTCCCAAGATGACAAAAGTAGCAT
+
ffffffffffffffffffffffffffffffffffffffffffffffffffffffffffffffffffffffffffffffffffffffffffffffffffffffffffffffffffffffffffffffffffffffffffffffffffffff
@cB02~tA01_GU182353.1_154605_154403_1_0_0_0_0:0:0_1:0:0_14e/1
AAGCAAATAGCCAATAATAATAATAATGGCAATCTTAAAGAGGAAGGAGAAATTAGAGGATTCAGGCTGCCAAATTTTAAGGGGTTCTATAAGGCCACATAAAGTGCAGCATCCTCATGAGAGTGGACACAGAGAGCCACTGAGCAGAAA
+
ffffffffffffffffffffffffffffffffffffffffffffffffffffffffffffffffffffffffffffffffffffffffffffffffffffffffffffffffffffffffffffffffffffffffffffffffffffff
@cB02~tA01_GU182353.1_31480_31627_0_1_0_0_0:0:0_1:0:0_14f/1
AGATGGAGAAAGAGGTCAGAACAGACCCAGAGGAGGGAGACTGGGCTCTGCCTGGGGAGATCAGAGGTTCTCTCAGCCCCTCAACCTTACCCACTTCCCAGAAGCCCATCCTGGCCTGTCACCCACAGAGAGATGTCATCACCAGCAACG
+
ffffffffffffffffffffffffffffffffffffffffffffffffffffffffffffffffffffffffffffffffffffffffffffffffffffffffffffffffffffffffffffffffffffffffffffffffffffff
@cB02~tA01_GU182353.1_120529_120695_0_1_0_0_0:0:0_0:0:0_150/1
GCACCCACTGGGCCTCATGCAAGGTAGAAAAAGCCTGCGTACGTCACCCTCCCATGATGTGGTCAACATGTAAACTGCATGGGCAGGGCGCCAAATAACATCCTGTGTGCTGCTGAGCTGAGCTGGGGCGCGGCCGCCTGTCTGCACCGG
+
ffffffffffffffffffffffffffffffffffffffffffffffffffffffffffffffffffffffffffffffffffffffffffffffffffffffffffffffffffffffffffffffffffffffffffffffffffffff
@cB02~tA01_GU182353.1_121410_121595_0_1_0_0_0:0:0_0:0:0_151/1
GAGAGCACTGTTCTTGGGTGCAGGTAGGCACTGATGGTGAGTTTACCTTCGGCCCAGGAAGGGGCTGGCTATCAAGACTCACAGCCCAGTGGGGGCAGCAAGGAAGGCCTTGTTTGCCTGCAAATGGATCTTCCATCATGATCTTTCTTT
+
ffffffffffffffffffffffffffffffffffffffffffffffffffffffffffffffffffffffffffffffffffffffffffffffffffffffffffffffffffffffffffffffffffffffffffffffffffffff
@cB02~tA01_GU182353.1_65762_65940_0_1_0_0_0:0:0_0:0:0_152/1
CAAGAATCTGCTTCTCACTTGTCCCAGCTTCTAAAGGCTCCCAGTTCCTTGGCTCCTGGTCCCCTTCCTCCTTCCTCAAAACCCACAAAGACTGGTCACATCTCACATGGCATCACTCAGTGCCTTCTTCCTTACCACACCTCTTTCTCT
+
ffffffffffffffffffffffffffffffffffffffffffffffffffffffffffffffffffffffffffffffffffffffffffffffffffffffffffffffffffffffffffffffffffffffffffffffffffffff
@cB02~tA01_GU182353.1_147543_147385_1_0_0_0_0:0:0_0:0:0_153/1
AGTCAATGATTCTACCTCACAAACATATCTTATATCCATCTACTTCATTCATTTAGTGTCTAAATCAGCACCACATTTCACCAGTGGGGCGGCAATTGCCTTTTCCACGGTCTCCTAGATTCCAGTTATGCACCTGAGCCTCCCTTATTT
+
ffffffffffffffffffffffffffffffffffffffffffffffffffffffffffffffffffffffffffffffffffffffffffffffffffffffffffffffffffffffffffffffffffffffffffffffffffffff
@cB02~tA01_GU182353.1_139158_139055_1_0_0_0_1:0:0_0:0:0_154/1
TTCTCCCTGTGCTGAAATCAAGGCATCTGCAGGGCTGCGTTCCCTCTGGAGACTCAGCGAATCAGTTCTCTTGACTTCTCCAGCCCTTAGAGTCCACCTGCATTCTGTGACTAGTGGCCTTCCTCCACCTTCAAAGCCCACAGTGGCTGA
+
ffffffffffffffffffffffffffffffffffffffffffffffffffffffffffffffffffffffffffffffffffffffffffffffffffffffffffffffffffffffffffffffffffffffffffffffffffffff
@cB02~tA01_GU182353.1_154723_154616_1_0_0_0_0:0:0_0:0:0_155/1
TGGTTTGCATTATGTTTCTATAGGACAGAACTTACCTGTAGATGTAAGGGAGTCACAACAAAATTACAAGCATTGTTTTTGGTGGAAATGAGAAAAATGATTACAAATTTACATGGAAAAGCAAATAGCCAATAATAATAATAATGGCAA
+
ffffffffffffffffffffffffffffffffffffffffffffffffffffffffffffffffffffffffffffffffffffffffffffffffffffffffffffffffffffffffffffffffffffffffffffffffffffff
@cB02~tA01_GU182353.1_136834_136654_1_0_0_0_0:0:0_0:0:0_156/1
ATGGTGCTGCCGGTGCAGACAGGAGGCCGCGCCCCAGCTCAGCTCAGCAGCGCACAGGATGTTATTTGGCGCCCTGCCCATGCAGTTTACATGTTGACCACATCATGGGAGGGTGACGTACGCAGGCTCTTTCTACCTTGCATGAGGCCC
+
ffffffffffffffffffffffffffffffffffffffffffffffffffffffffffffffffffffffffffffffffffffffffffffffffffffffffffffffffffffffffffffffffffffffffffffffffffffff
@cB02~tA01_GU182353.1_93284_93154_1_0_0_0_1:0:0_0:0:0_157/1
TTCCATTGATTTCTCCAGCCCCTTCGTGGCTCGTGGTCTTCCTCCACCTTCAAAGCCCACAGTGGCTGGTGGAGTATCCCACGATGCTGCTCTAATCCCCATTCTCCTCTTCCTTCTCCACTCATATGGGCCCTTGTGATTACACTGAGC
+
ffffffffffffffffffffffffffffffffffffffffffffffffffffffffffffffffffffffffffffffffffffffffffffffffffffffffffffffffffffffffffffffffffffffffffffffffffffff
@cB02~tA01_GU182353.1_65806_65938_0_1_0_0_1:0:0_0:0:0_158/1
TTCCTTGGCTCCTGGTCCCCTTCCTCCTTCCTCAACACCCACAAAGACTGGTCACATCTCACATGGCATCACTCAGTGCCTTCTTCCTTACCACACCTCTTTCTCTGAATGCTGCTCTCCCTTCTTCCTTATCTTTTGAAAACTTGGGGA
+
ffffffffffffffffffffffffffffffffffffffffffffffffffffffffffffffffffffffffffffffffffffffffffffffffffffffffffffffffffffffffffffffffffffffffffffffffffffff
@cB02~tA01_GU182353.1_51341_51543_0_1_0_0_0:0:0_0:0:0_159/1
ATTTGGCTTTCTGTGAGCATGAGATCATATAGAAAATGTGAAAGCCCGCTGAATCCTCCAGCACAGATCCTGGAATACACAAAGTGCTCTGTTCATCACAAGAAAACATGCCCTCTCACCCAAATCCCCCACCTCACCCCTACTTCCAAT
+
ffffffffffffffffffffffffffffffffffffffffffffffffffffffffffffffffffffffffffffffffffffffffffffffffffffffffffffffffffffffffffffffffffffffffffffffffffffff
@cB02~tA01_GU182353.1_500_419_1_0_0_0_0:0:0_1:0:0_15a/1
TACGAAACCGGGTGAGAATAAAAATAGGTGATGCTGCAAATCTACTTTCACCAGCTTGGACAAAAAGGCCAATATGAGATTTTAAAAACCCAAATAAAAAATGTCAACGGCGCAGAAGAGGAGCGGTGCACATTCCCTGAGCTGCTGCGG
+
ffffffffffffffffffffffffffffffffffffffffffffffffffffffffffffffffffffffffffffffffffffffffffffffffffffffffffffffffffffffffffffffffffffffffffffffffffffff
@cB02~tA01_GU182353.1_6862_6741_1_0_0_0_0:0:0_0:0:0_15b/1
CGATATTCTTCCTGCCCAGACACCCCCGTTCTCCCTATGTCATCATGGGCACCTCAGTGAAATCCATGGTTGAGGGTCTCTGTCACTTACTCTGCCCTCTTCTTGGAAAATTTCCTTGGATCCTTCCAGAGCCCTTCCTGAGTGTGCTGC
+
ffffffffffffffffffffffffffffffffffffffffffffffffffffffffffffffffffffffffffffffffffffffffffffffffffffffffffffffffffffffffffffffffffffffffffffffffffffff
@cB02~tA01_GU182353.1_71369_71557_0_1_0_0_0:0:0_0:0:0_15c/1
ACCCACGAATAGTGAAGGATGACCGTATATGACTTTTATTTCTCAAATTTAAATATAAATCATAAAAAATGTACAACTAGATAAAAACTAAGAAGTGTTTTTATAGTGTGAGTTAGATTTATTTTTTCCTAGGTGTAACCAATTGGTTTA
+
ffffffffffffffffffffffffffffffffffffffffffffffffffffffffffffffffffffffffffffffffffffffffffffffffffffffffffffffffffffffffffffffffffffffffffffffffffffff
@cB02~tA01_GU182353.1_144270_144355_0_1_0_0_0:0:0_1:0:0_15d/1
CCTCAGGTGATCCGCCCACCTCCGCCTCCCAAAGTGCTGGAATTACAGGCGTGAGCCACCGGCCTAAAAGGCATTTTAATGGGATGAGATGAAAACTCATCGCGATTGTAATTTACATTTCTGTGATGATGAGTGATGCTGAGCACTTTT
+
ffffffffffffffffffffffffffffffffffffffffffffffffffffffffffffffffffffffffffffffffffffffffffffffffffffffffffffffffffffffffffffffffffffffffffffffffffffff
@cB02~tA01_GU182353.1_88062_88229_0_1_0_0_0:0:0_0:0:0_15e/1
AAAAAAAACTACTAAAAGAAATCAAGGGAAAACTCCACTGGCTTGGGCAAAACCATTTTGGATATTAACCCAAAGGCCCAGGCAACAAAAGCAAAAGTAGACAAATAACATTATATCAAATTGAAAGTTTCTGCAAAGAAAAAAAAAAAC
+
ffffffffffffffffffffffffffffffffffffffffffffffffffffffffffffffffffffffffffffffffffffffffffffffffffffffffffffffffffffffffffffffffffffffffffffffffffffff
@cB02~tA01_GU182353.1_42561_42665_0_1_0_0_0:0:0_0:0:0_15f/1
ATGGTGGCAGGCGCATGTAATCCTAGCGACTCAGGAGGCTGAGGGCAGGAGAATCACTTGAACCCAGGAAACAGAGGTTGCAGTGAGCCTAGACCACACCACTTCACTCCAGCCTGGGTGAAGGAGTGAGACTCTGTCTCCAAAATTAAT
+
ffffffffffffffffffffffffffffffffffffffffffffffffffffffffffffffffffffffffffffffffffffffffffffffffffffffffffffffffffffffffffffffffffffffffffffffffffffff
@cB02~tA01_GU182353.1_152760_152936_0_1_0_0_0:0:0_0:0:0_160/1
GCCTCAGGCACCTACAGCCTCCCCCTGTGGGTTGGTGTCTGCCCATGAAATGAGGACCCAGAAGGGCCCTCCAAGCGGTTTTGATGACTTCCGTCTCCTACAGATGCTGCTGTAATGGACCAAGAGCCTGCGGGGGACAGAACAGTGAAT
+
ffffffffffffffffffffffffffffffffffffffffffffffffffffffffffffffffffffffffffffffffffffffffffffffffffffffffffffffffffffffffffffffffffffffffffffffffffffff
@cB02~tA01_GU182353.1_122183_122106_1_0_0_0_0:0:0_0:0:0_161/1
GACCACCTTGGGGTGAAGGAGGCGCCGCCTTAGAGAGGAGGATGTGGAGCTGTGCCTCCCTCCCTGTGCTCAGAAGATTCTCCCCACTTTCCACATTTCTATGGCTGCTATCACACCTTGGTGCCTAGGGCTAAAGGAAGGACCCATCCC
+
ffffffffffffffffffffffffffffffffffffffffffffffffffffffffffffffffffffffffffffffffffffffffffffffffffffffffffffffffffffffffffffffffffffffffffffffffffffff
@cB02~tA01_GU182353.1_27074_26848_1_0_0_0_0:0:0_0:0:0_162/1
AATAAACAACTGAGCCCCTATTAGAAGATCTGGAATGTCAGGGTCATGACTGTGGTTCCCCCACCTCTTAGGTAGAATGACAGCAGCCACATTGCAGCCCCTACCGTCATGGAAACGCTGGAGGGTGTGAGTTATGCTCTTGTCCTCAGA
+
ffffffffffffffffffffffffffffffffffffffffffffffffffffffffffffffffffffffffffffffffffffffffffffffffffffffffffffffffffffffffffffffffffffffffffffffffffffff
@cB02~tA01_GU182353.1_119691_119507_1_0_0_0_0:0:0_0:0:0_163/1
GCTACTCAAGAGGCTGAGGCACGAGAATCGCCTGAACCTGGGAGGCGGAAGTTGCAGTGAGCTGAGATTGCTCCACTACAGTCCCGCCTGGGCGACAGAGCAAGACTCCGCCTCAAGAAAAAAAAATAGCAAGTAGCCTATAATAACAAA
+
ffffffffffffffffffffffffffffffffffffffffffffffffffffffffffffffffffffffffffffffffffffffffffffffffffffffffffffffffffffffffffffffffffffffffffffffffffffff
@cB02~tA01_GU182353.1_127932_128020_0_1_0_0_1:0:0_0:0:0_164/1
CAACCTCCACCTCCCAGGTTCAAGCGATTCTCCTGCCTCAGCCTCCCGAGTAGCTGGAATTACAGGCACACACCACCACGCCCGACTAATTTTTGTATTTTTAGTCGAGACAGCGTTTCTCCATGTGGGTCAGACTGGTCTCAAACTCCC
+
ffffffffffffffffffffffffffffffffffffffffffffffffffffffffffffffffffffffffffffffffffffffffffffffffffffffffffffffffffffffffffffffffffffffffffffffffffffff
@rand_0_0_0_0_1_1_0:0:0_0:0:0_165/1
CCTCGAACGATGTCATGGTCGGCCCAGAATAACACCGTTCGTTTTCCACTGCCACTAGACTCCCGGCTGTTGATAGTGCAGAGATAGGCATCGTACAGAGTGACTGTACAAACATGGGAGGAACACTGACTAAACGTAGTACTTCGACGT
+
ffffffffffffffffffffffffffffffffffffffffffffffffffffffffffffffffffffffffffffffffffffffffffffffffffffffffffffffffffffffffffffffffffffffffffffffffffffff
@cB02~tA01_GU182353.1_66082_66214_0_1_0_0_0:0:0_0:0:0_166/1
GTAAAATAACATATTCACAAGGTATGGAGGCTAGGACAGGGACATTTTGGGGTGGGACAGCATTCTCCTGCCTTCCACAAACAGTGAACAAGATGCATTTGGCCTCTGCCCTTGGGACACTGATATTGCAGATGGTTAAATGGGAGGGCA
+
ffffffffffffffffffffffffffffffffffffffffffffffffffffffffffffffffffffffffffffffffffffffffffffffffffffffffffffffffffffffffffffffffffffffffffffffffffffff
@cB02~tA01_GU182353.1_109594_109391_1_0_0_0_0:0:0_0:0:0_167/1
ACCACTCGTAGGGAGAGTGACGGAAAGAGCCGAAGCATCTGTAGGTCCCTCCGTGGGTGGCAGGGCCCAGAGGGAAATCTGCCTTGAATGTTCTGTTGACCTTGCGCACTGCAGGGAGCCTACGTTCATGGGCTCCCCCCTCCCTGGATA
+
ffffffffffffffffffffffffffffffffffffffffffffffffffffffffffffffffffffffffffffffffffffffffffffffffffffffffffffffffffffffffffffffffffffffffffffffffffffff
@cB02~tA01_GU182353.1_26576_26424_1_0_0_0_0:0:0_0:0:0_168/1
GAACCCTGGAAAGAAAGATCATGATGGATGATCCATCTGTACATCACCTCCAGGCCCATATCTCCACTCCAGGCCCATATCTCCACCTCCGTCCTATATCTCTACTCCAGGCCCATATCTCCACTCCAGGCCTATATCTCCACCTCTGTC
+
ffffffffffffffffffffffffffffffffffffffffffffffffffffffffffffffffffffffffffffffffffffffffffffffffffffffffffffffffffffffffffffffffffffffffffffffffffffff
@cB02~tA01_GU182353.1_88117_87908_1_0_0_0_0:0:0_0:0:0_169/1
ATGTATGGGTGCAAATATATTCTCCCATTCCATAGGTTGTCTTTCCACTTGTTGAGTTTTTTTTTTTCTTTGCAGAAACTTTCAATTTGATATAATGTTATTTGTCTACTTTTGCTTTTGTTGCCTGGGCCTTTGGGTTAATATCCAAAA
+
ffffffffffffffffffffffffffffffffffffffffffffffffffffffffffffffffffffffffffffffffffffffffffffffffffffffffffffffffffffffffffffffffffffffffffffffffffffff
@cB02~tA01_GU182353.1_23974_24080_0_1_0_0_0:0:0_1:0:0_16a/1
AGAAAATTATTAAGCATATGAAAGACTTGAAAAACATTTGTGTAGGCGGCGGGTGCATAAGGTTGGGTGTTGATATGAAACATTTAATAATTTCAATAATCCTAGCACTTTGGGAGGCCAAAATGGGAGGATCACTTGAGGCCAGGAGTT
+
ffffffffffffffffffffffffffffffffffffffffffffffffffffffffffffffffffffffffffffffffffffffffffffffffffffffffffffffffffffffffffffffffffffffffffffffffffffff
@rand_0_0_0_0_1_1_0:0:0_0:0:0_16b/1
AGATAATCAAATGAGACCGGAGCTTGAGAAACAACCAGATCAAGATCCAGATCCGCTCTAGCGTTTCCTCGGGTGCGAAGGACCCTGGAATAGGCAGCCCCAGAGTCGTACCAGACTAAACGAAGACGTCGTCATAGACCCCATCTAATA
+
ffffffffffffffffffffffffffffffffffffffffffffffffffffffffffffffffffffffffffffffffffffffffffffffffffffffffffffffffffffffffffffffffffffffffffffffffffffff
@cB02~tA01_GU182353.1_141180_141033_1_0_0_0_0:0:0_0:0:0_16c/1
GTCTTTGTGCCCCTCCCTCAGGGTTCTGATTTTGGGGCTTTTCTCTCCTCCCTTCCAGCATTCTCTCCACTCCTCTGCCCTCTTTTCTTTCTTTTTGTGTGTCTGTGAGTCTCTCAATCCCCTTCCTCTGGCTCATTCTCTGTGTGTTTA
+
ffffffffffffffffffffffffffffffffffffffffffffffffffffffffffffffffffffffffffffffffffffffffffffffffffffffffffffffffffffffffffffffffffffffffffffffffffffff
@cB02~tA01_GU182353.1_44261_44363_0_1_0_0_1:0:0_0:0:0_16d/1
ACCAAAAAGCAAAGACATAAACCCACAGAGAATGGGCCAGAGGAAGGAGATTGAGAGACTCACTGACACATAAAGAGAGAGAAAAGAGGGCAGAGGAGTGGTGAGAATGATGGAAGGGAGCAGAGAAAAGCACTAAAATTAGAGTCCTGA
+
ffffffffffffffffffffffffffffffffffffffffffffffffffffffffffffffffffffffffffffffffffffffffffffffffffffffffffffffffffffffffffffffffffffffffffffffffffffff
@cB02~tA01_GU182353.1_22829_22992_0_1_0_0_0:0:0_0:0:0_16e/1
TGCTGTGTTTTGAGTGGTCTCCCCCAGAAACGTTTGTTGAAATCCTAACCCCTGGTATGTATGAATGTGAATTCATATTATATAAAAAGGAATAAATAGCCTGAGCACAGTGGCTCACACCTGTAATCCCAGCACTTTGGGAGGCCAAAG
+
ffffffffffffffffffffffffffffffffffffffffffffffffffffffffffffffffffffffffffffffffffffffffffffffffffffffffffffffffffffffffffffffffffffffffffffffffffffff
@cB02~tA01_GU182353.1_64719_64490_1_0_0_0_0:0:0_0:0:0_16f/1
TGACGCCCATTGTCTTGAGACTTCAAGGTATAAAGAGAAAACAGGAGCATCACACTACCTGATCTCAAAATATGTTACAGAGCTGTAGTAAGCAAGACAGCATGATGTTGGCATGAAGAAAGGCACATAGAACAATGGAGCAGAATGAAC
+
ffffffffffffffffffffffffffffffffffffffffffffffffffffffffffffffffffffffffffffffffffffffffffffffffffffffffffffffffffffffffffffffffffffffffffffffffffffff
@cB02~tA01_GU182353.1_62542_62396_1_0_0_0_0:0:0_0:0:0_170/1
CCAGAGGCCAGGAAGAAAAGGGTGGAGGGTAAAAAAAAAAAAAAATATATATATATATATATATATATATATATATATATATATATATATACACATATATATATGTATATATATGTGTGTGTATATATATATACATACATATATATATAT
+
ffffffffffffffffffffffffffffffffffffffffffffffffffffffffffffffffffffffffffffffffffffffffffffffffffffffffffffffffffffffffffffffffffffffffffffffffffffff
@cB02~tA01_GU182353.1_126409_126244_1_0_0_0_0:0:0_2:0:0_171/1
ATCTCTGTGTGGGTGAGAGGCCAGGAAGGGCTTCTGGGAAATGGGTAAGGTTGAGGGGCTGAGGGAACCTCTGATCTCCCCAAACTGAGCCCAGTCTCCCCTTCTCTGGGTCTCTCCTGACCGCTTTCTACATCTGCCTGGGTTTCTGGA
+
ffffffffffffffffffffffffffffffffffffffffffffffffffffffffffffffffffffffffffffffffffffffffffffffffffffffffffffffffffffffffffffffffffffffffffffffffffffff
@cB02~tA01_GU182353.1_22808_22892_0_1_0_0_0:0:0_0:0:0_172/1
CTGGAAATAACCAAGGATGAGTGCTGTGTTTTGAGTGGTCTCCCCCAGAAACGTTTGTTGAAATCCTAACCCCTGGTATGTATGAATGTGAATTCATATTATATAAAAAGGAATAAATAGCCTGAGCACAGTGGCTCACACCTGTAATCC
+
ffffffffffffffffffffffffffffffffffffffffffffffffffffffffffffffffffffffffffffffffffffffffffffffffffffffffffffffffffffffffffffffffffffffffffffffffffffff
@cB02~tA01_GU182353.1_57974_57735_1_0_0_0_0:0:0_1:0:0_173/1
TTGTGCGGGGGTCACAGGGCCCATGAAAAGGCTGTTCCAGAATATTCTGTTGTAGAGCTCAGGGACAGGCACCCCACCTTCCTTGTACAGACTGAAGTTGTTAAACCCAAGATAAGAGTGACACCGAAGAATGACATGTCCTAGAGGCAC
+
ffffffffffffffffffffffffffffffffffffffffffffffffffffffffffffffffffffffffffffffffffffffffffffffffffffffffffffffffffffffffffffffffffffffffffffffffffffff
@cB02~tA01_GU182353.1_10201_10038_1_0_0_0_0:0:0_0:0:0_174/1
GGGCTGAGATAGTGACAGTGGTATCTCCCTGCATGGTGCTCTCTCATGGATGGGATGAAGAAGTTGGTCTTGTTCCTGGGCTCTGGTGGGCTCTGTTGGTACCAGGTCATGGGGTTTCCTTCCTTGGTGAGATAGTAACCCTGGGTATCC
+
ffffffffffffffffffffffffffffffffffffffffffffffffffffffffffffffffffffffffffffffffffffffffffffffffffffffffffffffffffffffffffffffffffffffffffffffffffffff
@cB02~tA01_GU182353.1_13708_13788_0_1_0_0_0:0:0_0:0:0_175/1
TATATTATATATTTATATATGCACACACTATTACATATCTTGTTATATATTTATATGTATACACACACTATTATATATCTTATTATATATTATGTACTATATATTTATATATACTATTATATATCTTATAATATATAATGTATTATATAT
+
ffffffffffffffffffffffffffffffffffffffffffffffffffffffffffffffffffffffffffffffffffffffffffffffffffffffffffffffffffffffffffffffffffffffffffffffffffffff
@cB02~tA01_GU182353.1_102362_102258_1_0_0_0_0:0:0_0:0:0_176/1
GAGAACAGTTGGAGTTATTTGGACATGGTAATGATAACACTGGAAACTTTCAGCCAAAAAAAGAGTCACCTAAAGAATGAAGGCAGACATGTTTATTTGAAGAGGAGAGAACTACACTGAAATCAAAAAAATTTTATAAGGTTTGCTGAT
+
ffffffffffffffffffffffffffffffffffffffffffffffffffffffffffffffffffffffffffffffffffffffffffffffffffffffffffffffffffffffffffffffffffffffffffffffffffffff
@cB02~tA01_GU182353.1_49907_50065_0_1_0_0_0:0:0_0:0:0_177/1
TTGTTTCTTCATTTGTTTATTGAGACAGAGTCTCCCTCTGTCTTCCAGGCTACAGTGCAGTGTCACCATCTTGGCTCACTGCAACCTGCACCTTCTGGATCCAAGTGATTCTCCTGCGTCAGCCTCTCAAGTAGCTGGGATTACAGGCAA
+
ffffffffffffffffffffffffffffffffffffffffffffffffffffffffffffffffffffffffffffffffffffffffffffffffffffffffffffffffffffffffffffffffffffffffffffffffffffff
@rand_0_0_0_0_1_1_0:0:0_0:0:0_178/1
ACACACCTCCCCCCAACACGGCGCGGAGATTCAATAAGCAATGTTGACACATGCGTTCCTAGGGTTAGCTTAGACGCTGAGTAGAGCGGTAGCGTGGGCAACAACAGGATTGACAACAGCCGCGGCAAGGATTGCTAGATTGGCTCAACA
+
ffffffffffffffffffffffffffffffffffffffffffffffffffffffffffffffffffffffffffffffffffffffffffffffffffffffffffffffffffffffffffffffffffffffffffffffffffffff
@cB02~tA01_GU182353.1_50517_50427_1_0_0_0_0:0:0_0:0:0_179/1
CATTTCACCAGTGGGGCGGGAATTGCCTTTTCCACAGTCTCCTAGATTCCAGTTACGCACCTGGGCCTCCCTTATTTTCATGTCAGTCACTATTAATCATGTAGGGATTCCTGGCTACCCCGAGGTGAATCCAATGGCTGTGAGTGTCAA
+
ffffffffffffffffffffffffffffffffffffffffffffffffffffffffffffffffffffffffffffffffffffffffffffffffffffffffffffffffffffffffffffffffffffffffffffffffffffff
@cB02~tA01_GU182353.1_9672_9497_1_0_0_0_0:0:0_0:0:0_17a/1
CTCTCTGGTGAACAAGGCTGCTGTGGGACCCTCCCCACCTCAGCCCAGTGCCCCTCCTGTCCCTCGTCTCTCCACCACTGACTGAGGCACAGAAGAACAGTGAGGATGGACACCATGATGCCTGCTCTGCGTGCTCCAGCTGTGGGACAG
+
ffffffffffffffffffffffffffffffffffffffffffffffffffffffffffffffffffffffffffffffffffffffffffffffffffffffffffffffffffffffffffffffffffffffffffffffffffffff
@cB02~tA01_GU182353.1_133677_133471_1_0_0_0_0:0:0_0:0:0_17b/1
AGCTCTCTGGCCTCTGCTTCGTGAGACTTACTTTTTTTGTCGGAGCACCAGCGATGAAGGAGAAAGAAGAGGAGGATGGTGAAAGGGATTTTGACCACTGAGGTCCCAATCAGAACATGTAGGTGTCTGGGGTTACCTGGAAGAAGAGGA
+
ffffffffffffffffffffffffffffffffffffffffffffffffffffffffffffffffffffffffffffffffffffffffffffffffffffffffffffffffffffffffffffffffffffffffffffffffffffff
@cB02~tA01_GU182353.1_136389_136625_0_1_0_0_0:0:0_1:0:0_17c/1
TTTGTTATTATAGGTTATTTAGTTTGCTTTTTTTTTTCTTTCTTGAGACAGACTCTTCCTCTGTCACCCAAGCTGGAGTTCAGTGGCTTGAGCTCAGCTCACTGCAGCCTCCGCCTCCCAGGTTCAAGCAATTCTCGTGCCTCAGGTTTA
+
ffffffffffffffffffffffffffffffffffffffffffffffffffffffffffffffffffffffffffffffffffffffffffffffffffffffffffffffffffffffffffffffffffffffffffffffffffffff
@cB02~tA01_GU182353.1_26897_26996_0_1_0_0_0:0:0_0:0:0_17d/1
GGAAGCCAGGGGAAGCTTCGCCACAGTTCTGTCCTAGCCCTCCCCGGCCTTTCTTTCCCTTGGCTGAGTCTGTGGGGACCCAGGGGGAGACTGAAGTGCTCAAAGGAGTGGTGTGCAGGGAGGAAGTGGTGTCACCGGCAGAGGAAGGGA
+
ffffffffffffffffffffffffffffffffffffffffffffffffffffffffffffffffffffffffffffffffffffffffffffffffffffffffffffffffffffffffffffffffffffffffffffffffffffff
@cB02~tA01_GU182353.1_36479_36619_0_1_0_0_0:0:0_0:0:0_17e/1
ACCTCCCACCCTGGGGGTTACATTTCAATGTGAGGTTTGAAGTGGTCAAACATCTAAACTAAAGCAGTTGTATCCTCAGCACGTTCTATGGTTACTACAACTGAGAAAGCAGGAGGAAGCTAGGTCTCCCGCCATCTGGGTGCTTGTCCT
+
ffffffffffffffffffffffffffffffffffffffffffffffffffffffffffffffffffffffffffffffffffffffffffffffffffffffffffffffffffffffffffffffffffffffffffffffffffffff
@cB02~tA01_GU182353.1_104820_104655_1_0_0_0_0:0:0_0:0:0_17f/1
CATATCTCCACTCCAGGCCCAGATCTCCACTTCATGCCCTTAACTCCACCTCCGGGCCCATAACTCCACCTCTAGGCCCATATCTCCACTCCAGGCCCATATCTCCACTTCAGGCCCATATCTCTACTGCAGGCCCATAACTCCACCTCC
+
ffffffffffffffffffffffffffffffffffffffffffffffffffffffffffffffffffffffffffffffffffffffffffffffffffffffffffffffffffffffffffffffffffffffffffffffffffffff
@cB02~tA01_GU182353.1_122719_122760_0_1_0_0_0:0:0_0:0:0_180/1
TAAAGGGGGATTGAATACAGGGAAATGGGTGCTGTGGTGGGAAGAATAAGTGTCCCCAGTGATGACTGCATTCTAATCCCTGGAGTCTGTGACTATTTATGTTATAGGGGAAGGGACTGAAGGGGAAGATGGAGCTCAGGTTGTTGATGA
+
ffffffffffffffffffffffffffffffffffffffffffffffffffffffffffffffffffffffffffffffffffffffffffffffffffffffffffffffffffffffffffffffffffffffffffffffffffffff
@cB02~tA01_GU182353.1_46040_46288_0_1_0_0_0:0:0_0:0:0_181/1
ACCACCACGCCAGGCTACTTTTTGTATTTTTAGTAGAGAGGTGGTTTCACCATGTTGGTCGAGCTGGTCTCCAACTCCTGACCACGTGATCCACCCGCATGTGCCTCCCAAAGTGCTGGGATTACAGGCATGAGCCACCACGCCCAGCCA
+
ffffffffffffffffffffffffffffffffffffffffffffffffffffffffffffffffffffffffffffffffffffffffffffffffffffffffffffffffffffffffffffffffffffffffffffffffffffff
@cB02~tA01_GU182353.1_86014_85847_1_0_0_0_1:0:0_0:0:0_182/1
ATTATTATATTTAGATGAACAGAATTGCCTCAGGAACATGGCCAGGGGCTCATAGTCCAGGAGAACTGTGGCCTGACTCAGGTACATTTTACCTGCAATAACAGCAATTGCAGGTCACTGGACTCCATCACAATTGGCTGGAGACAAATG
+
ffffffffffffffffffffffffffffffffffffffffffffffffffffffffffffffffffffffffffffffffffffffffffffffffffffffffffffffffffffffffffffffffffffffffffffffffffffff
@cB02~tA01_GU182353.1_92707_92819_0_1_0_0_0:0:0_0:0:0_183/1
AGGACAAGCCCTTCTGCTCTGCCTGGCCCAGCGCTGTGGTGCCTCAAGGAGGACACGTGACTCTTCGGTGTCACTATCGTCGTGGGTTTAACATCTTCACGCTGTACAAGAAAGATGGGGTCCCTGTCCCTGAGCTCTACAACAGAATAT
+
ffffffffffffffffffffffffffffffffffffffffffffffffffffffffffffffffffffffffffffffffffffffffffffffffffffffffffffffffffffffffffffffffffffffffffffffffffffff
@cB02~tA01_GU182353.1_69739_69854_0_1_0_0_1:0:0_0:0:0_184/1
ATGGGTCCTTGAGCTCAGAGAGATAGAATGTCTGAGTCTGCTGTTGGCAACTGAGGGACCTCAGCCACCTATGGTCTCCCCCTGTATGTTGGTATCTGCTTATGAAATGAGGACCCAGAAGTGCCCTCCGAGCTGTTTGGTTGACTTCCG
+
ffffffffffffffffffffffffffffffffffffffffffffffffffffffffffffffffffffffffffffffffffffffffffffffffffffffffffffffffffffffffffffffffffffffffffffffffffffff
@cB02~tA01_GU182353.1_732_579_1_0_0_0_0:0:0_0:0:0_185/1
AAGAGCGGCCCCAATATCTCTCTCTCTGTCTCTCTGTCTCTGTCTCTGCCTCTCTCTCCCTCCCTCTGAGGTCTGGAAAGTGCTGTAGGGTTTCAAGGAGTGGTACCAGTCATTTGACTTTTTCTGAAAAGATAAGCCCTACCCCCTCCA
+
ffffffffffffffffffffffffffffffffffffffffffffffffffffffffffffffffffffffffffffffffffffffffffffffffffffffffffffffffffffffffffffffffffffffffffffffffffffff
@cB02~tA01_GU182353.1_145694_145905_0_1_0_0_0:0:0_0:0:0_186/1
GGCTCAAACCTCCCAGCTCTGTGAATGAGGGCCTGTCTTCCACCATCTCTGAACTCCAGACACTCCAACAGTGAAAGGGATCTAGGGCCACCAAAGGGCTCAGCGAAGTCTCTTTACCTTTAATTTCCTGCAGGTGAGACCTCCTACAAG
+
ffffffffffffffffffffffffffffffffffffffffffffffffffffffffffffffffffffffffffffffffffffffffffffffffffffffffffffffffffffffffffffffffffffffffffffffffffffff
@cB02~tA01_GU182353.1_8844_8656_1_0_0_0_0:0:0_0:0:0_187/1
TCCCAGCACTTTGGGAGGCCGAGGCAGGAAGATCACAAGGTCAGGAGTTCAAGACCAGCCTGACCAACATGGTGAAACCCCTGTCTCTACTAAAAATACAAAAACTAGCTGGGTGTGCTGGCATGCGCCTGTAATCCCAGCTACTAGGGA
+
ffffffffffffffffffffffffffffffffffffffffffffffffffffffffffffffffffffffffffffffffffffffffffffffffffffffffffffffffffffffffffffffffffffffffffffffffffffff
@cB02~tA01_GU182353.1_95650_95690_0_1_0_0_0:0:0_0:0:0_188/1
TCTTTTCAGTTTTTAAGGAACTTCCATATTCTTCTCCTCTGTAATGGCTGTATTAATTTACATTCCTATCAACAGTGTATCAGGGTTCTCCTTTCTCCACCACCTTGCCAACATTTGTTTTGTCTGTCTCTGAGATAAAACCCATTGTAA
+
ffffffffffffffffffffffffffffffffffffffffffffffffffffffffffffffffffffffffffffffffffffffffffffffffffffffffffffffffffffffffffffffffffffffffffffffffffffff
@cB02~tA01_GU182353.1_101837_101667_1_0_0_0_0:0:0_0:0:0_189/1
TTGAGACAGGGCTGTTGTCTCCCTAGAAGATCCCATCAAGGCCTGACTGTGGTGCTCATGGGCAGGAGATAACGCTCTGGGCTCAGCATTTGGAAGTTCTATACACACGCTGGTATCTGTTGAGGGTCTCTTGCTCCTCTGAGAAGGGCC
+
ffffffffffffffffffffffffffffffffffffffffffffffffffffffffffffffffffffffffffffffffffffffffffffffffffffffffffffffffffffffffffffffffffffffffffffffffffffff
@cB02~tA01_GU182353.1_21176_21358_0_1_0_0_0:0:0_1:0:0_18a/1
TCACATTACCCAACTTCAAACTATACTACAATGCTATAGTAACCCAAACAGCATGATACTACTACAAAAACAGACACATAGACCAATGAGACAGAATAGAGAACCCAGAAATGAGGCTACATACCTACAATCATCTTTGAAAAAATTGAC
+
ffffffffffffffffffffffffffffffffffffffffffffffffffffffffffffffffffffffffffffffffffffffffffffffffffffffffffffffffffffffffffffffffffffffffffffffffffffff
@cB02~tA01_GU182353.1_15279_15131_1_0_0_0_1:0:0_0:0:0_18b/1
ATTCTCCCACCTCAGCTTCCTGAGCAGCTGGGATTACAGGTGCTCACTGCCACACCCAGCTCATTTTTGTATCTTTTAGTAGAGACAGGGTTTCACCATGTTGGCCAGGTTGGTCTCGAACTTCTGACCTCAAGTGATCCGCCCACCTCA
+
ffffffffffffffffffffffffffffffffffffffffffffffffffffffffffffffffffffffffffffffffffffffffffffffffffffffffffffffffffffffffffffffffffffffffffffffffffffff
@rand_0_0_0_0_1_1_0:0:0_0:0:0_18c/1
CTGGGTTATTTGGCAAAATAGACGTCACTCCAATCGATTTTTAGAAATCCCCTTTTGAGCCGTCCCCCGGAATAAAGCTTACGCTAGATGATATACTCCGGGTTTGCCTTACACTCGCGTAACCACAGTTCGGAGAAGATCAATTGTCAG
+
ffffffffffffffffffffffffffffffffffffffffffffffffffffffffffffffffffffffffffffffffffffffffffffffffffffffffffffffffffffffffffffffffffffffffffffffffffffff
@cB02~tA01_GU182353.1_105917_106044_0_1_0_0_0:0:0_0:0:0_18d/1
CAGTTCATCAATTGGCTGATATTCCATTCACATAGGACTTGCCCTCCATGCCGTGTCTACTTTGTGTTGTTTTATATGAGTAATTTTGCAGTATTAAAATCTAGTAAGAGTTGCTTCTCCAGCACTTGCTCAAAGTTCTCAGCTGACACT
+
ffffffffffffffffffffffffffffffffffffffffffffffffffffffffffffffffffffffffffffffffffffffffffffffffffffffffffffffffffffffffffffffffffffffffffffffffffffff
@cB02~tA01_GU182353.1_77160_77361_0_1_0_0_0:0:0_0:0:0_18e/1
GAGGCACAAGGACATAGAAAGATGGAGATGTGGGGATGAATTGCAGAGATTCCAAAGAGAACTAGAGAGACCGAGAGGCAGAGCAAGACAGATGATAGATGGATAGATATAGATAGATGATAAATAGGTAGATGATAGATAATAGGTTAT
+
ffffffffffffffffffffffffffffffffffffffffffffffffffffffffffffffffffffffffffffffffffffffffffffffffffffffffffffffffffffffffffffffffffffffffffffffffffffff
@cB02~tA01_GU182353.1_137238_137348_0_1_0_0_0:0:0_1:0:0_18f/1
CGGGCCTGGAGTGGAGATATGGGCCTGGAGTGGAGATATGGGCCTGCAGGTGGAGATCTGGGCCTGGAGTGGAGATATGGGTCTGATGTGGAGATATGGGCCTGGAGTGGAGATATGGGCCTGGAGTGGAGATATGGGCCTAGAGGGGAG
+
ffffffffffffffffffffffffffffffffffffffffffffffffffffffffffffffffffffffffffffffffffffffffffffffffffffffffffffffffffffffffffffffffffffffffffffffffffffff
@cB02~tA01_GU182353.1_90862_90708_1_0_0_0_0:0:0_0:0:0_190/1
AGAATTCCACCTTATTAGCAAAAACACAATATGTCAATTGAAGGTCTGGTCGTGTTATCTAGAATTTGTCTTATGACACAAGAGTCCAAATTCACAGTTCCCTGTCTCCCTTTTTGTCTCTCTGTAACGTGTGCTTTTTTTCTCCCTGTG
+
ffffffffffffffffffffffffffffffffffffffffffffffffffffffffffffffffffffffffffffffffffffffffffffffffffffffffffffffffffffffffffffffffffffffffffffffffffffff
@cB02~tA01_GU182353.1_94481_94323_1_0_0_0_1:0:0_0:0:0_191/1
AAAGGTATTTATGATCCCTAGATTTTACACTTAAAAATGGTAAAGTTGATAAATTATATTGGTATATTTAACCTCAATCAGCATTTTTTCAAAGGAAAAGAAAAAGTGTAGGGGTTGCTGGTGATGACATCTCTGTGTAGGTGAGAGGCC
+
ffffffffffffffffffffffffffffffffffffffffffffffffffffffffffffffffffffffffffffffffffffffffffffffffffffffffffffffffffffffffffffffffffffffffffffffffffffff
@cB02~tA01_GU182353.1_11134_11029_1_0_0_0_0:0:0_0:0:0_192/1
GCCCCCGTGGGAGACCCTCACAGGGCCCAGGGTGAAGTTGGCCTGGGAGAGCCCAGCCTGGGGCTGCCGGCCAGAGCCCTGGACGAGGTCATGTCCCCCCTCCTTGTACAGAGTGAATTTGTCATAGCCGACATCAGAGCCACACTGGAG
+
ffffffffffffffffffffffffffffffffffffffffffffffffffffffffffffffffffffffffffffffffffffffffffffffffffffffffffffffffffffffffffffffffffffffffffffffffffffff
@rand_0_0_0_0_1_1_0:0:0_0:0:0_193/1
TACAGTAATCATTATGGTCGAGAGGACACGGATCGTAGTGGCATGTACGAAAATAGTCCCGGCAATTTACCTCTTGCTGTGTTGCGGTAGTCGGCGAAGCGTCGCCGATGGGTATAGTGTTTCACGAAGGACCATGCCTGCAATTGAGGA
+
ffffffffffffffffffffffffffffffffffffffffffffffffffffffffffffffffffffffffffffffffffffffffffffffffffffffffffffffffffffffffffffffffffffffffffffffffffffff
@rand_0_0_0_0_1_1_0:0:0_0:0:0_194/1
CAACAGAGTCCAAAAGCTTTAGGCCTGAGTTTGGGCAATTGATTGGCAGTCTGGCTCAAAGTGGGCATGTTGTTACATTCCTCCCTGATGTTCACCTTGTGACCTTCTCCTGCAGGACAGGCCTGTACTTGAAGCAGGTCCGCATACGTA
+
ffffffffffffffffffffffffffffffffffffffffffffffffffffffffffffffffffffffffffffffffffffffffffffffffffffffffffffffffffffffffffffffffffffffffffffffffffffff
@rand_0_0_0_0_1_1_0:0:0_0:0:0_195/1
CAGGGCCGCTTATTACACTTATCAAAGATTGAATCGTGCCACAGTGAGGTGCCCCGAACGGGCAGCTCCACCCTCTTTAGAATTCGAGTGGACCCTCGCAGATCAGCTCGGGGGACATATAGTTATTAGCTACAGCAGTAAACCACAGGC
+
ffffffffffffffffffffffffffffffffffffffffffffffffffffffffffffffffffffffffffffffffffffffffffffffffffffffffffffffffffffffffffffffffffffffffffffffffffffff
@cB02~tA01_GU182353.1_91987_92144_0_1_0_0_0:0:0_0:0:0_196/1
TGGGAGTCTCTCATGAACTAGTAAGAGGAGATCCTGGGAGTCTCTCATGAACTAGTAAGAGGAGATCCTGGTATGCTCAGCCCTCTGTTTTGTCTTAGCCCTCCCCAGCCTTTCTTCCCCATGGCTGAGTTGAGCTCTGTGTGGCCCAGG
+
ffffffffffffffffffffffffffffffffffffffffffffffffffffffffffffffffffffffffffffffffffffffffffffffffffffffffffffffffffffffffffffffffffffffffffffffffffffff
@cB02~tA01_GU182353.1_27971_28028_0_1_0_0_0:0:0_0:0:0_197/1
TTGTCCCCAGTGATGGCTACATGGTAATCCATGAACCCTGTGACTATTTATGTCATAGGGCAGGGGACTGAAGGGGAAGATGGAGCTCAGGTTGTTGATGAGTTGACCTTGCGATGGGGAGACAGCCTGGACTGTCCTGCTGTGCTCAGA
+
ffffffffffffffffffffffffffffffffffffffffffffffffffffffffffffffffffffffffffffffffffffffffffffffffffffffffffffffffffffffffffffffffffffffffffffffffffffff
@cB02~tA01_GU182353.1_51213_51035_1_0_0_0_0:0:0_0:0:0_198/1
TCATGCTCACAGAAAGCCAAATAGGGAAGAGGTTTTAGGCTCATTGCCTAATGGATAAGATAAAGGATCAAAGAAGTAATTATAGAGAAATAGAAAAATCATGATTGGAATTCAGGTCCCTTTCTCATTTGCATGTGTTATATTATATTT
+
ffffffffffffffffffffffffffffffffffffffffffffffffffffffffffffffffffffffffffffffffffffffffffffffffffffffffffffffffffffffffffffffffffffffffffffffffffffff
@cB02~tA01_GU182353.1_45380_45515_0_1_0_0_0:0:0_0:0:0_199/1
TGCTTCGGCTCTTTCCGTGACTCTCCCTATGAGTGGTCAAACTCGAGTGACCCACTGCTTGTTTCTGTCACAGGTGAGGAAACCCCATATCTGTCTCATGTCCTATGATCCTAGAGCCTTAGCTGAGGAGCTTCCTGCTGATGATGGAGA
+
ffffffffffffffffffffffffffffffffffffffffffffffffffffffffffffffffffffffffffffffffffffffffffffffffffffffffffffffffffffffffffffffffffffffffffffffffffffff
@cB02~tA01_GU182353.1_65894_66074_0_1_0_0_0:0:0_0:0:0_19a/1
TACCACACCTCTTTCTCTGAATGCTGCTCTCCCTTCTTCCTTATCTTTTGAAAACTTGGGGATTCTATTGGGTTCACCAAGATGAAAATCCCTCATAATCTCCTGGAAATCATCCAGGATACCCTTGTTTTAAGTTCAGCTGATTAGCAA
+
ffffffffffffffffffffffffffffffffffffffffffffffffffffffffffffffffffffffffffffffffffffffffffffffffffffffffffffffffffffffffffffffffffffffffffffffffffffff
@cB02~tA01_GU182353.1_7375_7506_0_1_0_0_0:0:0_0:0:0_19b/1
ACAGGAGATGTCCAGTCCTGTTTTGATTTATTATTTTATTTTATTATATTTTATTTTATTTTATTTTATTTTGACATGGAGTTTTGCTCCTATTGGCCAGGCTGGAGTGCAATGGCACGATCTTGACTCACTGCAACCTCCACCTCTCAG
+
ffffffffffffffffffffffffffffffffffffffffffffffffffffffffffffffffffffffffffffffffffffffffffffffffffffffffffffffffffffffffffffffffffffffffffffffffffffff
@cB02~tA01_GU182353.1_127092_127244_0_1_0_0_0:0:0_0:0:0_19c/1
TCCTGTATATGGGTGAGAAATGAGAATATTTGTAATGACTTCCAGTTCCATCCATGTGGCTGCAAATATCAGGATGTTATTCTTTCTATGGATGAGTAGTCTCCGCTGTGCGTATGTACTACATTCTCTCTATCCATTCATCCACTGATG
+
ffffffffffffffffffffffffffffffffffffffffffffffffffffffffffffffffffffffffffffffffffffffffffffffffffffffffffffffffffffffffffffffffffffffffffffffffffffff
@cB02~tA01_GU182353.1_120366_120484_0_1_0_0_0:0:0_0:0:0_19d/1
AATAAAAATTCATGAAAAGTCTTTCATGTTAGCACAGATTTTAGGCATCTCATGTTTGGGAGGTTGGATCTAAGACATGTTTTGAGTTGGTCATAGTGAAGGACGCGAGGTGTCAATTCTAGTGAGAGCAATTTCCAGGAAGCCATGTTC
+
ffffffffffffffffffffffffffffffffffffffffffffffffffffffffffffffffffffffffffffffffffffffffffffffffffffffffffffffffffffffffffffffffffffffffffffffffffffff
@cB02~tA01_GU182353.1_32633_32789_0_1_0_0_0:0:0_0:0:0_19e/1
CCACACTCGGCTAATTTTTATATTTTTAGTAGAGACAGAGTTTCGCTATATTGGCCAGGCTGCTCTTCAACTCCTGACCTCAAGTGACCTACCCACCTCGGCCTCCCAATGTGCTGGGATTACAGGCATGAACCACTGTGCCCGACCTCA
+
ffffffffffffffffffffffffffffffffffffffffffffffffffffffffffffffffffffffffffffffffffffffffffffffffffffffffffffffffffffffffffffffffffffffffffffffffffffff
@cB02~tA01_GU182353.1_7383_7268_1_0_0_0_0:0:0_0:0:0_19f/1
GCTTGAACCTGAGAGGTGGAGGTTGCAGTGAGTCAAGATCGTGCCATTGCACTCCAGCCTGGCCAATAGGAGCAAAACTCCATGTCAAAATAAAATAAAATAAAATAAAATATAATAAAATAAAATAATAAATCAAAACAGGACTGGACA
+
ffffffffffffffffffffffffffffffffffffffffffffffffffffffffffffffffffffffffffffffffffffffffffffffffffffffffffffffffffffffffffffffffffffffffffffffffffffff
@cB02~tA01_GU182353.1_17727_17506_1_0_0_0_1:0:0_0:0:0_1a0/1
TTAAGGGTAGACATTTGAGGCACCCAATCAAAAACCTCAGTTGTTCCTAGCACTGAGAAATTTGATAGAATGTTTCTAAAACATTATTCATGGTCTAATGCACAAAAAGTAAAGTGATAGCCCTGGAAGTAGACAGGGAACCATAAGAAA
+
ffffffffffffffffffffffffffffffffffffffffffffffffffffffffffffffffffffffffffffffffffffffffffffffffffffffffffffffffffffffffffffffffffffffffffffffffffffff
@cB02~tA01_GU182353.1_139973_140046_0_1_0_0_0:0:0_0:0:0_1a1/1
AAGAGATACAACAGCCCAAGAGATGAGGCTCTCTTCACAGTGGGAAGGGAGTCAGGGGCTACTGGAGACAGAGGGACAGAGAAGAGGGAGGAAGACAAATGGAGGGACCTGCACCAGGGGATATGGGCACAGAAAAGACACGGAGACACA
+
ffffffffffffffffffffffffffffffffffffffffffffffffffffffffffffffffffffffffffffffffffffffffffffffffffffffffffffffffffffffffffffffffffffffffffffffffffffff
@cB02~tA01_GU182353.1_51489_51340_1_0_0_0_0:0:0_0:0:0_1a2/1
TGCTTCAATACCACCTGTCCTCCTGTGAATTAGTAGGAAAGGGGAGCAGGAGCTACTGCTGACGCTAATCTCTGATTCCAAGATCTGGACTCACTCCAAGGAGTATTAGAATTTACCTCCCCATGGCCTATCTGAATCTCCACAGATGAT
+
ffffffffffffffffffffffffffffffffffffffffffffffffffffffffffffffffffffffffffffffffffffffffffffffffffffffffffffffffffffffffffffffffffffffffffffffffffffff
@cB02~tA01_GU182353.1_5687_5589_1_0_0_0_0:0:0_0:0:0_1a3/1
GATTCCCATGTCTCCAGCAGGCTGTCCCTCAGACGTGGCTATATGATTTAGTGTTTCACAGGGCATGCAGCAGGCATGGGCTACCCCCAGTAACAGTGGTCATCTAGGGCTGATCACTCACAGGCAGAGCCATCGACAGAGAGCTGCAGC
+
ffffffffffffffffffffffffffffffffffffffffffffffffffffffffffffffffffffffffffffffffffffffffffffffffffffffffffffffffffffffffffffffffffffffffffffffffffffff
@cB02~tA01_GU182353.1_129865_129863_0_1_0_0_0:0:0_0:0:0_1a4/1
TGCCGTAACAGAGAACAGAGCTCATGCACGCACACTTTGACTCACTGACTTATTCAGCCACGGCCCCATGCTCAGGTTGTGCAGTGTGGAAGCTTTTCCTATTGTTGCCATAACAAATTTCCACAAGATTCGTGGGTGAAAACAAAACGG
+
ffffffffffffffffffffffffffffffffffffffffffffffffffffffffffffffffffffffffffffffffffffffffffffffffffffffffffffffffffffffffffffffffffffffffffffffffffffff
@cB02~tA01_GU182353.1_133092_133251_0_1_0_0_1:0:0_0:0:0_1a5/1
CCTGGGTAACTTCTAAAGAAAAGAGATTGGTTTGCCTCACAGTTCTGCAGGCTGTACTGGAAGCATGGCACCAGAATCTATTTCTCTTGACGGCCTCAGGCTGCTCCCACTCTGCCAGAAGGGAAGGAGGGTCTGTCTGTGCAGAGACCG
+
ffffffffffffffffffffffffffffffffffffffffffffffffffffffffffffffffffffffffffffffffffffffffffffffffffffffffffffffffffffffffffffffffffffffffffffffffffffff
@cB02~tA01_GU182353.1_154583_154694_0_1_0_0_0:0:0_0:0:0_1a6/1
ACAGATGTATTTTACACACTCTTTTCTGCTCAGTGGCTCTCTGTGTCCACTCTCATGAGGATGCTGCACTTTATGTGGCCTTATAGAACCCCTTAAAATTTGGCAGCCTGAATCCTCTAATTTCTCCTTCCTCTTTAAGATTGCCATTAT
+
ffffffffffffffffffffffffffffffffffffffffffffffffffffffffffffffffffffffffffffffffffffffffffffffffffffffffffffffffffffffffffffffffffffffffffffffffffffff
@cB02~tA01_GU182353.1_6701_6512_1_0_0_0_0:0:0_0:0:0_1a7/1
CACATGACACACTCTCAGGAACCCTCATCCTCCCCTTAATCTACTGCGCCCACATAGCCAGGTGCAGGCTCCGTTTCTTCATCTTCCCTTCCCCACAGGCCCCGATGGAGAGTGGATTAGACTCGCTCCTGAGTAGGGACTCAGGTCACT
+
ffffffffffffffffffffffffffffffffffffffffffffffffffffffffffffffffffffffffffffffffffffffffffffffffffffffffffffffffffffffffffffffffffffffffffffffffffffff
@cB02~tA01_GU182353.1_95763_95623_1_0_0_0_0:0:0_2:0:0_1a8/1
TGAACAAAACATACAAATGAACATATATACATTGCATATATGAAAAAGTGCTCAGTATCACTAATCATCAGAGAAATGCAAATGAAGTCACAATGAGCTATCATCTCACCCCATTACAATGGGTTTTATCTCAGAGACAGACAAAACAAA
+
ffffffffffffffffffffffffffffffffffffffffffffffffffffffffffffffffffffffffffffffffffffffffffffffffffffffffffffffffffffffffffffffffffffffffffffffffffffff
@cB02~tA01_GU182353.1_56974_56746_1_0_0_0_0:0:0_0:0:0_1a9/1
CAGCCCTCCCTTGCTGCCCCCACTGGGCTGTGAGTCTTGGCAGCCAGGCCCTTCCTGGGCTGAAGTTAAACTCACCCTCAGTGCCTACCTGCACCCAAGAACAGGGCTGTCGGCTGTGCAGAGACCCAGTTTCCAGGCCCATATCCCCAC
+
ffffffffffffffffffffffffffffffffffffffffffffffffffffffffffffffffffffffffffffffffffffffffffffffffffffffffffffffffffffffffffffffffffffffffffffffffffffff
@cB02~tA01_GU182353.1_115972_115924_1_0_0_0_0:0:0_0:0:0_1aa/1
TCTTATGTCAAACAGCCAGAAAATAGTGTTGAAGCCCGTGTGAAATGTGCTACTCTTTGTGATCTCGGGAGACACATGTTAGGCTGCTGTTCTACCTCAGAGGCTGGGGGAAGGACCACCCCCTCGACTATCTATTGCTTCAATACCACC
+
ffffffffffffffffffffffffffffffffffffffffffffffffffffffffffffffffffffffffffffffffffffffffffffffffffffffffffffffffffffffffffffffffffffffffffffffffffffff
@cB02~tA01_GU182353.1_66856_66622_1_0_0_0_0:0:0_1:0:0_1ab/1
AACTGAGCCTCCCTTATTTTCATGTCAGTCATATTAATCATGTAGGGATTCCTGGCTACCCCGAGGTGAATCCAATGGCTGTGAGTGTCAAACACACACTCCTTGTTCCTCCTTAGTTTCCTGTGTACCCAGTGTGCTCTCCGTCTCTCC
+
ffffffffffffffffffffffffffffffffffffffffffffffffffffffffffffffffffffffffffffffffffffffffffffffffffffffffffffffffffffffffffffffffffffffffffffffffffffff
@cB02~tA01_GU182353.1_21503_21366_1_0_0_0_0:0:0_0:0:0_1ac/1
GTTATCTGTTTACTCTGTTGATACTTTCGTTTGCTGTGCAGAAGCTCTTCAGTTGAGTTAGGTCCCAATTTCTGTCTTTGTCACAATTGGTTTTGGGGAGTTAGCCATAAATTCTTTGCCAAAGTCTATCTTGAGAAGGATATTTCCTAG
+
ffffffffffffffffffffffffffffffffffffffffffffffffffffffffffffffffffffffffffffffffffffffffffffffffffffffffffffffffffffffffffffffffffffffffffffffffffffff
@cB02~tA01_GU182353.1_119985_119896_1_0_0_0_0:0:0_0:0:0_1ad/1
TCTGGATTTTTGTAGTTTTATCTATAATTTGTCTCATGACTCAAGATTCCAGAGTCCCAACTTTGGAGTTTGCTCTCTCTCTGTCTCTCTGCCTCCCTCATTTTAAATTTTACAGAAATATCCAGTAACATAATGCTATAGAAAATCAAG
+
ffffffffffffffffffffffffffffffffffffffffffffffffffffffffffffffffffffffffffffffffffffffffffffffffffffffffffffffffffffffffffffffffffffffffffffffffffffff
@cB02~tA01_GU182353.1_25314_25104_1_0_0_0_0:0:0_0:0:0_1ae/1
ACCTCCCAGGTTCACGCAATTCTCGTGCCTCAGCCTCCTAAGTAGCTGGATTTACAGGCACCCACCACCACGCCCACCTAATTTTTGTACTTTTAGTAGAGAGGAGGTTTCTCCATGTTGGCCAGGCTGGTCTTGAACTCCTAACCTCAA
+
ffffffffffffffffffffffffffffffffffffffffffffffffffffffffffffffffffffffffffffffffffffffffffffffffffffffffffffffffffffffffffffffffffffffffffffffffffffff
@cB02~tA01_GU182353.1_81437_81250_1_0_0_0_0:0:0_0:0:0_1af/1
ACAAGTGTACCTCATAAATTTATACTAATAGAAAAGAAAGTCTGTACACAGTAATCAATTGTGATATGTAGATAAAGTCAATATTAAATTTAAACCAGAATAACTAGTTAAAATGTTGTGTACACAACAGTGAAGAGAGTATTTATCCTC
+
ffffffffffffffffffffffffffffffffffffffffffffffffffffffffffffffffffffffffffffffffffffffffffffffffffffffffffffffffffffffffffffffffffffffffffffffffffffff
@cB02~tA01_GU182353.1_80565_80344_1_0_0_0_0:0:0_0:0:0_1b0/1
GAATTATGTATACCACAAAACAAAACATCATATAAGTAAATACAAACATATGTACTAAATATGCTCTAAAATCCTGTTCTTACACAGGAAGAGTGGAAATATGTTTTTATATTTGCAGTTTAATCTCTGAAATGATTAATTTCAATTTTA
+
ffffffffffffffffffffffffffffffffffffffffffffffffffffffffffffffffffffffffffffffffffffffffffffffffffffffffffffffffffffffffffffffffffffffffffffffffffffff
@cB02~tA01_GU182353.1_82801_82622_1_0_0_0_0:0:0_0:0:0_1b1/1
GTAAATCCAGAACTATAAAATCACCGGTGGAAACCCAAAGAGAAACTCTTCTGGGCATTGGTCTGGGCAAAGAATTCATCACTAAGACCTCAAAAGCACAGGCAATAAAAATAAAACTAGACCAATGGGACTTAATAAACGAAAGAGCTT
+
ffffffffffffffffffffffffffffffffffffffffffffffffffffffffffffffffffffffffffffffffffffffffffffffffffffffffffffffffffffffffffffffffffffffffffffffffffffff
@cB02~tA01_GU182353.1_109241_109411_0_1_0_0_0:0:0_0:0:0_1b2/1
GGTCAGAGAGAATAAAACAATCCAAAAAGGGAAAACATACCTCAGGGTGGGGAAGTGAGGTCATAGACCTAGAGAGACAGAAAAGGTAGAAGGAGGAAACAGATATGAAGAGAGATGGGGTGGAGGGTGAGAGAGAGAGAGAGAGCATTA
+
ffffffffffffffffffffffffffffffffffffffffffffffffffffffffffffffffffffffffffffffffffffffffffffffffffffffffffffffffffffffffffffffffffffffffffffffffffffff
@cB02~tA01_GU182353.1_71715_71910_0_1_0_0_0:0:0_1:0:0_1b3/1
AATTTGTTATTATAGGCTGTTTGCTTTTTTTTTCTTGAGGCGGAGTCTTGCTCTGTCGCCCAGGCTGGACTGCAGTGACACAATCTCAGCTCACTGCAACCTCCGCCTCCCAGGTTCAAGCGATTCTCGTGCCTCAGCCTCTTGAGCAGC
+
ffffffffffffffffffffffffffffffffffffffffffffffffffffffffffffffffffffffffffffffffffffffffffffffffffffffffffffffffffffffffffffffffffffffffffffffffffffff
@cB02~tA01_GU182353.1_27554_27679_0_1_0_0_0:0:0_1:0:0_1b4/1
CCTGGCCCGGCACTGTGGTGTCTGAAGGACAACATGTGACTCTTCAGTGTCGCTCTCATCTTGGGTTTAACGAATTCAGTCTGTCCAAAGAAGACGGGATGCCTGTCCCTGAGCTCTACAACAGAATATTCCGGAACAGCTTTCTCATGG
+
ffffffffffffffffffffffffffffffffffffffffffffffffffffffffffffffffffffffffffffffffffffffffffffffffffffffffffffffffffffffffffffffffffffffffffffffffffffff
@cB02~tA01_GU182353.1_90502_90300_1_0_0_0_1:0:0_0:0:0_1b5/1
CATAATTTTTAAAAAGGGATGGGTCTCACTGTTTGCCCAGGGTGGCCTTTACTCATTCTATAAGGCTGGCATCACCCTGATACTAAAGACAGAAAAGAATATTAAACAAAAGAAAACGACATGCCAATATTCCTGATGAGCATAGATGCA
+
ffffffffffffffffffffffffffffffffffffffffffffffffffffffffffffffffffffffffffffffffffffffffffffffffffffffffffffffffffffffffffffffffffffffffffffffffffffff
@cB02~tA01_GU182353.1_114181_114019_1_0_0_0_0:0:0_0:0:0_1b6/1
CCAGGAGACGCAGGTTGCAGTGAGCCAAGATCGTGACACTGCACTGTAGCCTGGAAGACAGAGGGAGACTCTGTCTCAATAAATAAATGAACGAACAAACAAATAGATTTCATGCACAGATGCTTCCCAATGGATCATTCATTTATTGGT
+
ffffffffffffffffffffffffffffffffffffffffffffffffffffffffffffffffffffffffffffffffffffffffffffffffffffffffffffffffffffffffffffffffffffffffffffffffffffff
@cB02~tA01_GU182353.1_14485_14305_1_0_0_0_0:0:0_0:0:0_1b7/1
TCTCCACTGTGTAATCCTGGGGGTGTGAGGCTGGGGATGGTGGACCAAGAGGTCTCAGAGGTCAGGGCAGATCAACATCACCCGGGACCCCTGGATGTCCACCCAGGGCACCCACCTCCCCTTCACAGGACCTGACCCTCTGTGCCAGCC
+
ffffffffffffffffffffffffffffffffffffffffffffffffffffffffffffffffffffffffffffffffffffffffffffffffffffffffffffffffffffffffffffffffffffffffffffffffffffff
@cB02~tA01_GU182353.1_67677_67476_1_0_0_0_0:0:0_0:0:0_1b8/1
ACTTTCTCTATTCCAGGATCTGTGCTGGAGGATTCAGCGGACTTTCACATTTTCTATATGATCTCATGCTCACAGAAAGCCAAATAGGGAAGAGGTTTTAGGCTCATTGCCTAATGGATAAGATAAAGGATCAAAGAAGTAATTATAGAG
+
ffffffffffffffffffffffffffffffffffffffffffffffffffffffffffffffffffffffffffffffffffffffffffffffffffffffffffffffffffffffffffffffffffffffffffffffffffffff
@cB02~tA01_GU182353.1_14823_14688_1_0_0_0_0:0:0_0:0:0_1b9/1
CCACAACAGCAGGACTGAAAGCACTGCCATTTAATGGAAGTTTAATGGAGGAAGCGTTCTCTACAGGCACCCAGACATCTTCCTGAACCTGACCCAAGCCTCCCCTTCTCGACTTTCTCAGTAGACGGTTTCCCGAATGATGGTCCAGAC
+
ffffffffffffffffffffffffffffffffffffffffffffffffffffffffffffffffffffffffffffffffffffffffffffffffffffffffffffffffffffffffffffffffffffffffffffffffffffff
@cB02~tA01_GU182353.1_147648_147427_1_0_0_0_0:0:0_0:0:0_1ba/1
CCTCTGCCAGGTATTGATTTAGATGCAGGAGAAATAAATCTCAGAAATAAGTTAGTGAAGCGAGGATTAAACTACCAGGAAAAATTAAACCCAGTAAGCGTTTCCAGTCAATGATTCTACCTCACAAACATATCTTATATCCATCTACTT
+
ffffffffffffffffffffffffffffffffffffffffffffffffffffffffffffffffffffffffffffffffffffffffffffffffffffffffffffffffffffffffffffffffffffffffffffffffffffff
@rand_0_0_0_0_1_1_0:0:0_0:0:0_1bb/1
GATTATAAGGTTACGCGGATTCGAAATCATACCTGTCAAACCCCTTTAGTTGCTGCTTGTATCTCAATGCAAAATAAGTATGAGCCATGTGCTCTGGCACGATCCTCCAACCACGCGACGTTCGATAGTATGCAGTCCCTCGGCTTTCCA
+
ffffffffffffffffffffffffffffffffffffffffffffffffffffffffffffffffffffffffffffffffffffffffffffffffffffffffffffffffffffffffffffffffffffffffffffffffffffff
@rand_0_0_0_0_1_1_0:0:0_0:0:0_1bc/1
ACGACCTTCATCGCGCGCGCCCAACAACCTAGGACACATAAAAGATGGGCGTTCAAGGGAGTCACGGTCTCATCTAATCAGCCGTACAATGACAGTACGTGTGCGGGAGGCAGTTGTCGCTAACACGAGTACATGAGAACCCGTCGTATG
+
ffffffffffffffffffffffffffffffffffffffffffffffffffffffffffffffffffffffffffffffffffffffffffffffffffffffffffffffffffffffffffffffffffffffffffffffffffffff
@cB02~tA01_GU182353.1_34454_34651_0_1_0_0_0:0:0_0:0:0_1bd/1
TGGAAAAGGCAATTCCCGCCCCACTGGTGAAACGTAGGGTTGATTTACACACTAAATGAATGAAAGATGGATATAAGCTATGCTTGTGAGGTAGAATCATTTGCAGGGAGGGCTTGCTGGGTTTGATTTTTCCTAGTAGTTTAATCCTTG
+
ffffffffffffffffffffffffffffffffffffffffffffffffffffffffffffffffffffffffffffffffffffffffffffffffffffffffffffffffffffffffffffffffffffffffffffffffffffff
@cB02~tA01_GU182353.1_65458_65588_0_1_0_0_0:0:0_0:0:0_1be/1
ATTACTGTTGGTCATGAAGCAACCCTGGCTGACTCAGCAGAGCAACAGCCTTGCCGTAACAGAGAACGGAGCTCATGCACGCACACTTCGACTCACTGACTCATTCAGCCACGGCCCCATGCTCAGGCTGTGCAGTGCGGAACCTTTTCC
+
ffffffffffffffffffffffffffffffffffffffffffffffffffffffffffffffffffffffffffffffffffffffffffffffffffffffffffffffffffffffffffffffffffffffffffffffffffffff
@cB02~tA01_GU182353.1_42069_42212_0_1_0_0_0:0:0_0:0:0_1bf/1
TAATTGTCCCCAGTGATGACTACATTCTAATCCCTGGAGTCTGTGACTATGTATGTTATAGGGGAAGGGACTGAAGGGGAAGATGGAGCTCATGGGGAGACAGCCTGGACTGTCCCACTGGGCTCAGTGTAATCACAAGGGTGCACATGA
+
ffffffffffffffffffffffffffffffffffffffffffffffffffffffffffffffffffffffffffffffffffffffffffffffffffffffffffffffffffffffffffffffffffffffffffffffffffffff
@cB02~tA01_GU182353.1_104115_103993_1_0_0_0_0:0:0_0:0:0_1c0/1
TGCTCGCTCAAGAGCGGAACATGGCTTCCTGGAAATTGCTCTCACTAGAATTGACACCTCGCGTCCTTCACTATGACCAACTCAAAACACGTCTTAGATCCAACCTCCCGAACACGAGATGCCTAAAATCTGTGCTAACATGAAAGACTT
+
ffffffffffffffffffffffffffffffffffffffffffffffffffffffffffffffffffffffffffffffffffffffffffffffffffffffffffffffffffffffffffffffffffffffffffffffffffffff
@cB02~tA01_GU182353.1_21301_21123_1_0_0_0_0:0:0_0:0:0_1c1/1
TATCTTGGGTTAATTTTTGTATATAGTGAGAGTTAGGGGTCCAGTTCTATTATTTTGCATATGAGTAGTCAGTTATCCCAGAACTATTTATTGAAGAAAGGGTACTTTCCACATTGCTTGTTTTTGTCAATTTTTTCAAAGATGATTGTA
+
ffffffffffffffffffffffffffffffffffffffffffffffffffffffffffffffffffffffffffffffffffffffffffffffffffffffffffffffffffffffffffffffffffffffffffffffffffffff
@cB02~tA01_GU182353.1_92627_92833_0_1_0_0_0:0:0_1:0:0_1c2/1
GAATCTTCTGAGCACAGGGAGGGAGGGGCAGCTCAACATACTCCTCTCTGAGGCGGCATCTCCTTCTCCCCAAGGTGGTCAGGACAAGCCCTTCTGCTCTGCCTGGCCCAGCGCTGTGGTGCCTCAAGGAGGACACGTGACTCTTCGGTG
+
ffffffffffffffffffffffffffffffffffffffffffffffffffffffffffffffffffffffffffffffffffffffffffffffffffffffffffffffffffffffffffffffffffffffffffffffffffffff
@cB02~tA01_GU182353.1_18689_18517_1_0_0_0_1:0:0_0:0:0_1c3/1
CAAATTGAACCCTTTATCATTTTGTAATGCCCTGCTTTGTCCTTCCTGATTGCTGTTGATTTAAAGTGTGTTTCATGTGATATAAGAATAGGAATGCCTTCCTTTTTTTTGTTTCCTGGTTGCCTAGTAAATATTTCTTCATCCTTTTAC
+
ffffffffffffffffffffffffffffffffffffffffffffffffffffffffffffffffffffffffffffffffffffffffffffffffffffffffffffffffffffffffffffffffffffffffffffffffffffff
@cB02~tA01_GU182353.1_69642_69811_0_1_0_0_0:0:0_1:0:0_1c4/1
TGTCCCCTGCAGCCACTCACATCCAGGAGAAGGTTCCATGACAGGCAGAAAGTGGGAGACAGAATCAATGGGATGGGAACTCAGAGCTATTCATGGGATGGGTCCTTGAGCTCAGAGAGATAGAATGTCTGAGTCTGCTGTTGGCAACTG
+
ffffffffffffffffffffffffffffffffffffffffffffffffffffffffffffffffffffffffffffffffffffffffffffffffffffffffffffffffffffffffffffffffffffffffffffffffffffff
@cB02~tA01_GU182353.1_6831_6722_1_0_0_0_0:0:0_0:0:0_1c5/1
TCCCTATGTCATCATGGGCACCTCAGTGAAATCCATGGTTGAGGGTCTCTGTCACTTACTCTGCCCTCTTCTTGGAAAATTTCCTTGGATCCTTCCAGAGCCCTTCCTGAGTGTGCTGCAGGGTCTCTGCCACATGACACACTCTCAGGA
+
ffffffffffffffffffffffffffffffffffffffffffffffffffffffffffffffffffffffffffffffffffffffffffffffffffffffffffffffffffffffffffffffffffffffffffffffffffffff
@cB02~tA01_GU182353.1_101454_101368_1_0_0_0_0:0:0_0:0:0_1c6/1
TAGGAGACGGAAGCAATCAAAACAGCTGGGAGGGCACTTCTGGGTCCTCATTTCATGAACAGATACCAACACACAGGGGGAGGCCATAGGTGCCTGAGGTCCCTCAGCTGCCAACAGCCAGACTCAGACATTCCATCTCTCTGAGTGCAA
+
ffffffffffffffffffffffffffffffffffffffffffffffffffffffffffffffffffffffffffffffffffffffffffffffffffffffffffffffffffffffffffffffffffffffffffffffffffffff
@cB02~tA01_GU182353.1_50903_51043_0_1_0_0_1:0:0_0:0:0_1c7/1
GTGAACGGTGGCTCACGGCTGTAACCCAGCACTGCAGGAGGCCAAGGCGGGTGGATCACATGAAGTCAGCAGTTCGAGACCAGCCTGGCCAACATGGTGAAACCCTGTCTCTAGGAAAAACACAAAAATTAGCCGAGCATGGTGGTGCAT
+
ffffffffffffffffffffffffffffffffffffffffffffffffffffffffffffffffffffffffffffffffffffffffffffffffffffffffffffffffffffffffffffffffffffffffffffffffffffff
@cB02~tA01_GU182353.1_142787_143056_0_1_0_0_0:0:0_0:0:0_1c8/1
TTTCTTTTCATTTTCAAAAATATTTATTGAGGTTAAATGTAACTATATAATTTACCAACTTTACCATTTTTAAAAGTAAAATCTAGTGGTCATAAATACCTTTATATGCTGGGTGTGGTGGTTCACGGTTGTAATCTTGGCGCTTTGAGA
+
ffffffffffffffffffffffffffffffffffffffffffffffffffffffffffffffffffffffffffffffffffffffffffffffffffffffffffffffffffffffffffffffffffffffffffffffffffffff
@cB02~tA01_GU182353.1_22780_22901_0_1_0_0_0:0:0_2:0:0_1c9/1
CACCAGGATATTGATACAGGCTCCATGGCTGGAAATAACCAAGGATGAGTGCTGTGTTTTGAGTGGTCTCCCCCAGAAACGTTTGTTGAAATCCTAACCCCTGGTATGTATGAATGTGAATTCATATTATATAAAAAGGAATAAATAGCC
+
ffffffffffffffffffffffffffffffffffffffffffffffffffffffffffffffffffffffffffffffffffffffffffffffffffffffffffffffffffffffffffffffffffffffffffffffffffffff
@cB02~tA01_GU182353.1_99975_100111_0_1_0_0_0:0:0_0:0:0_1ca/1
AAACTGTAAAGCACATTCACTGTGTATCAATCCCAGTCCAGTCTTCCCAGAGAAGACTCTAAACACCTCCCATACTGCACCTGGGCCTGTGCCAATTTCTATCACTCACCATCACTCCAGGGAGACAGAACACACAGGGAATACATTACA
+
ffffffffffffffffffffffffffffffffffffffffffffffffffffffffffffffffffffffffffffffffffffffffffffffffffffffffffffffffffffffffffffffffffffffffffffffffffffff
@cB02~tA01_GU182353.1_59124_59251_0_1_0_0_0:0:0_0:0:0_1cb/1
AACCAGCACCAGGAGCCAGCCTATGGAAGCTGGCACCATGGAGAAGGCACAGGCATGGCAAGAGTGGCTCCCAGTCCCCACCAGGAACAGGGTGTGTGGACACTGGTGCCTGCCTTATTCATCAGTTCATATCTTCTGCCAAGGATTGCA
+
ffffffffffffffffffffffffffffffffffffffffffffffffffffffffffffffffffffffffffffffffffffffffffffffffffffffffffffffffffffffffffffffffffffffffffffffffffffff
@cB02~tA01_GU182353.1_106240_106098_1_0_0_0_0:0:0_0:0:0_1cc/1
AATCTGCCATGGAAGATGGGAACGTGGATTCTGTCTTCTTTGTATAGCATGAAATTGTTAAACCTATGACGATAGTGACACCGAAGAGTCACGTGTCCTCCTCGAGGCACCACAGCGCTGGGCCAGGCAGACAGGAAGGGCTTGTCCTGA
+
ffffffffffffffffffffffffffffffffffffffffffffffffffffffffffffffffffffffffffffffffffffffffffffffffffffffffffffffffffffffffffffffffffffffffffffffffffffff
@cB02~tA01_GU182353.1_54173_54013_1_0_0_0_0:0:0_0:0:0_1cd/1
CATGAGGGCAGACATGTTTATTTGAAGGCGGGAAAACTACATTGAAATTATTTAAAAAATTTATAAGTTTTACTGCTGGCAGAAGGCTGAAAGATAGTCTGAAGGGAGGTGGAACAGCACGTGTCTAAGTGCTGTGTTAAGAGGGAGCCT
+
ffffffffffffffffffffffffffffffffffffffffffffffffffffffffffffffffffffffffffffffffffffffffffffffffffffffffffffffffffffffffffffffffffffffffffffffffffffff
@cB02~tA01_GU182353.1_56986_56746_1_0_0_0_0:0:0_1:0:0_1ce/1
CTGCAGGCGAACCAGCCCTCCCTTGCTGCCCCCACTGGGCTGTGAGTCTTGGCAGCCAGGCCCTTCCTGGGCTGAAGTTAAACTCACCCTCAGTGCCTACCTGCACCCAAGAACAGGGCTGTCGGCTGTGCAGAGACCCAGTTTCCAGGC
+
ffffffffffffffffffffffffffffffffffffffffffffffffffffffffffffffffffffffffffffffffffffffffffffffffffffffffffffffffffffffffffffffffffffffffffffffffffffff
@cB02~tA01_GU182353.1_121462_121305_1_0_0_0_0:0:0_0:0:0_1cf/1
AGAAGGACTTACCCTCCTGTGGCCAGGCCCCCTGCAGCAAGAAGAACCCTGGAAAGAAAGATCATGATGGAAGATCCATTTGCAGGCAAACAAGGCCTTCCTTGCTGCCCCCACTGGGCTGTGAGTCTTGATAGCCAGCCCCTTCCTGGG
+
ffffffffffffffffffffffffffffffffffffffffffffffffffffffffffffffffffffffffffffffffffffffffffffffffffffffffffffffffffffffffffffffffffffffffffffffffffffff
@cB02~tA01_GU182353.1_53561_53313_1_0_0_0_0:0:0_0:0:0_1d0/1
CACAGTGATCCAATTATGCGTATGACACCTCCTGATGGTCTTGTTCATCAGAATCCTGGAGAGAGGGAAATGCTGAGTGAGGGAGGGTGCTCACATTTTTCAGGACTCTTTGGGAATAAGACTAGCCACGAGGCTGGGCCGAGGAGCACC
+
ffffffffffffffffffffffffffffffffffffffffffffffffffffffffffffffffffffffffffffffffffffffffffffffffffffffffffffffffffffffffffffffffffffffffffffffffffffff
@cB02~tA01_GU182353.1_127201_126967_1_0_0_0_1:0:0_0:0:0_1d1/1
GGTTTATATCCAAAGGAAAGTAAATCAATGTATCGAAGTGATATCTGCACTCGTATGATTGGAGCAGCACTCTTCACAGTAGCCAAGATGTGGAGTCAACCTACCTGCCCATCAGTGGATGAATGGATAGAGAGAATGTAGTACATACGC
+
ffffffffffffffffffffffffffffffffffffffffffffffffffffffffffffffffffffffffffffffffffffffffffffffffffffffffffffffffffffffffffffffffffffffffffffffffffffff
@cB02~tA01_GU182353.1_70725_70478_1_0_0_0_0:0:0_0:0:0_1d2/1
ACAAATGAGGCTCCACCCTGCTTCCAGAAACTCAGAGTCCGGGGATGAGAACTCAGTGGGGAACAGATGGGATTATATGGACATGGTACTGATAACACCGGAAGCCTTAGGCAAGAAAAGAGTCCCATTACCGAAACCATGGGGGCAGAC
+
ffffffffffffffffffffffffffffffffffffffffffffffffffffffffffffffffffffffffffffffffffffffffffffffffffffffffffffffffffffffffffffffffffffffffffffffffffffff
@cB02~tA01_GU182353.1_143118_143284_0_1_0_0_0:0:0_0:0:0_1d3/1
CACTGAGCCGAGATCATGCCACTGCACTGCAGCCTGGGAGACAGAGAGAGACTCTGTTTCTAAATAAATAAATACATCTATATTCTTTTTTTTGTTACCCTCCACCCTTCCCTTCCTGGCCTCTGGTATCCACCATTCTATTCTCTACCT
+
ffffffffffffffffffffffffffffffffffffffffffffffffffffffffffffffffffffffffffffffffffffffffffffffffffffffffffffffffffffffffffffffffffffffffffffffffffffff
@cB02~tA01_GU182353.1_44053_44213_0_1_0_0_0:0:0_0:0:0_1d4/1
GCCTTGTGGCACCTACAGGCCATGTTTATTCTGACACCTCTGCCTTCCATGTAATGGAGAGTAACCGTCCCAGGATATCATGGCCCCAGAACACCAACCCCTGTATGCTGTGTGAACTTGTGGTCTCCAGACTGGATTCTGAGGCTCACA
+
ffffffffffffffffffffffffffffffffffffffffffffffffffffffffffffffffffffffffffffffffffffffffffffffffffffffffffffffffffffffffffffffffffffffffffffffffffffff
@cB02~tA01_GU182353.1_101735_101923_0_1_0_0_1:0:0_0:0:0_1d5/1
CACTCAGGATTTCCCTCTCTCCAGGACTCTGATGAACAAGACCCTCAGTAGGTGACATACGCACAGTTGGATCACTGCATTTTCACACAGAGAAAAATCACTGGCCCTTCTCAGAGGAGCAAGAGACCCTCAACAGATACCAGCGTGTGT
+
ffffffffffffffffffffffffffffffffffffffffffffffffffffffffffffffffffffffffffffffffffffffffffffffffffffffffffffffffffffffffffffffffffffffffffffffffffffff
@rand_0_0_0_0_1_1_0:0:0_0:0:0_1d6/1
CCACCCATACAAATCAGTGCCGGAAACAGGAATAAAACATTCCCGTGTGAAAAGCAAAGCGCTTGGCGAACTGAGACAAAGTTCGTCACCTGCGCGGCATCACTTCGCGGTGCGTGTGCCACACAAATTATAAATGCAGCTTTAGCTATA
+
ffffffffffffffffffffffffffffffffffffffffffffffffffffffffffffffffffffffffffffffffffffffffffffffffffffffffffffffffffffffffffffffffffffffffffffffffffffff
@cB02~tA01_GU182353.1_113435_113531_0_1_0_0_0:0:0_0:0:0_1d7/1
GCCTTGCCGTAACAGAGAACAGAGCTCATGCACGCACACTTCGACTCACTGACTCATTCAGCCACGGCCCCATGCTCAGGCTGTGCAGTTGGAATCCTTTCCTATTGTTGCCATAACAAATTTCCACAAGATTCGTGGGTGAAAACAAAA
+
ffffffffffffffffffffffffffffffffffffffffffffffffffffffffffffffffffffffffffffffffffffffffffffffffffffffffffffffffffffffffffffffffffffffffffffffffffffff
@cB02~tA01_GU182353.1_139116_138997_1_0_0_0_0:0:0_0:0:0_1d8/1
CCTCTGGAGACTCAGCGAATCAGTTCTCTTGACTTCTCCAGCCCTTAGAGGCCACCTGCATTCTGTGACTAGTGGCCTTCCTCCACCTTCAAAGCCCACAGTGGCTGATAGCGTCTCCCTCCCACTACACTGCTCTAATCCCCACTCCCC
+
ffffffffffffffffffffffffffffffffffffffffffffffffffffffffffffffffffffffffffffffffffffffffffffffffffffffffffffffffffffffffffffffffffffffffffffffffffffff
@cB02~tA01_GU182353.1_77344_77246_1_0_0_0_0:0:0_1:0:0_1d9/1
ATTTATCTATCAATTGTCTATCCAAAAATCATCTATTATCTATATCTATGTATCATCTCTCTCTCTCTATGATTTCTCTTTGTCTGCCTCTCTATCTCTATGTATTATCTATCTATCTTCATCTTCATCATCTCTATGTATCATCGATTA
+
ffffffffffffffffffffffffffffffffffffffffffffffffffffffffffffffffffffffffffffffffffffffffffffffffffffffffffffffffffffffffffffffffffffffffffffffffffffff
@cB02~tA01_GU182353.1_154127_154032_1_0_0_0_0:0:0_0:0:0_1da/1
GAAATGGCACAGCGTTTGCATATAACCCATGCACATCCTCCTGTATACATGAAATCATCTCTAGATTACTTATAATTCCTGATACAGCCTACACACCACCTCACTTGTGTCCACACAATATAGTATTTTTGCTTTTTGGAACTTTGTGGA
+
ffffffffffffffffffffffffffffffffffffffffffffffffffffffffffffffffffffffffffffffffffffffffffffffffffffffffffffffffffffffffffffffffffffffffffffffffffffff
@cB02~tA01_GU182353.1_108849_108685_1_0_0_0_0:0:0_0:0:0_1db/1
TCTGTCTGCCTCTCTGTCTCTATTTATGTATCATCTATGTATATATCTATGTGTCTATCATCATCATCGTCATCTCTATGTATCATCTATCAGTCATCATCTATGTATCTATAACCAATCCATTATCTATCATCTACCTATTTATCATCT
+
ffffffffffffffffffffffffffffffffffffffffffffffffffffffffffffffffffffffffffffffffffffffffffffffffffffffffffffffffffffffffffffffffffffffffffffffffffffff
@cB02~tA01_GU182353.1_50300_50119_1_0_0_0_0:0:0_0:0:0_1dc/1
CTTGTCATTCTCCCCACCTCATTCCCAGCATTTGAGGCAGAGCCTCTTCCTTCCACATCAGATTGTTTTCAGCTTTCTGCCTTCACGGCTGACAGCTGTGTGTGGAAAATCCTTCCGCCAATCTTTCAGGGGTTCAATCCGTGTTTTTCA
+
ffffffffffffffffffffffffffffffffffffffffffffffffffffffffffffffffffffffffffffffffffffffffffffffffffffffffffffffffffffffffffffffffffffffffffffffffffffff
@cB02~tA01_GU182353.1_22728_22833_0_1_0_0_0:0:0_0:0:0_1dd/1
TTTTATGTGACCATGAGGATTTGGGGTAGGTAGGTGGACAGCTTAGATAATTCACCAGGATATTGATACAGGCTCCATGGCTGGAAATAACCAAGGATGAGTGCTGTGTTTTGAGTGGTCTCCCCCAGAAACGTTTGTTGAAATCCTAAC
+
ffffffffffffffffffffffffffffffffffffffffffffffffffffffffffffffffffffffffffffffffffffffffffffffffffffffffffffffffffffffffffffffffffffffffffffffffffffff
@cB02~tA01_GU182353.1_53582_53710_0_1_0_0_0:0:0_0:0:0_1de/1
GTGGCTAGTCTTATTCCCAAAGAGTCCTGAAAAATGTGAGCACCCTCCCTCACTCAGCATTTCCCTCTCTCCAGGATTCTGATGAACAAGACCATCAGGAGGTGTCATACGCATAATTGGATCACTGTGTTTTCACACAGAGAGAAATCA
+
ffffffffffffffffffffffffffffffffffffffffffffffffffffffffffffffffffffffffffffffffffffffffffffffffffffffffffffffffffffffffffffffffffffffffffffffffffffff
@cB02~tA01_GU182353.1_120717_120608_1_0_0_0_0:0:0_0:0:0_1df/1
AGATCTCCACTTCTAGGCTCATCACTCCATCTCTAGGCCCAGATCTCCACTCCAGGCCCATAACTCCACCTCCAGGCCCATATCTCCACCTCTGGGCCCAGATCTCCATCCCCACGCTCCCTCCCTCTATTCCCTTCCAGGACTCACCAA
+
ffffffffffffffffffffffffffffffffffffffffffffffffffffffffffffffffffffffffffffffffffffffffffffffffffffffffffffffffffffffffffffffffffffffffffffffffffffff
@cB02~tA01_GU182353.1_69108_69223_0_1_0_0_0:0:0_1:0:0_1e0/1
TTGAAGGGGTCAAACATCTCAACTAAAGTAGTCGTATCCTCAGCACGTTCTATGGTTACTATGAGAGCTATAACTGAAAAAGCAGGAGAAAGCTGGGTCTCCTGCCATCTGGGTGCTTGTCCTAAAGAGATGTTTTATGTGGTTACCTGT
+
ffffffffffffffffffffffffffffffffffffffffffffffffffffffffffffffffffffffffffffffffffffffffffffffffffffffffffffffffffffffffffffffffffffffffffffffffffffff
@rand_0_0_0_0_1_1_0:0:0_0:0:0_1e1/1
CGCCACGAATTATCCCCGATCTTGACGTATGCTTCTTAGTTGGCTGAAGGTGTGCACGTTTAATACTGCCGCAACGCGTACGAGTGGGCACAGAACGGGACTACCAATCACGGTGCTTGAAGGCTCCACGTTGTAGAGACGAAATAACTC
+
ffffffffffffffffffffffffffffffffffffffffffffffffffffffffffffffffffffffffffffffffffffffffffffffffffffffffffffffffffffffffffffffffffffffffffffffffffffff
@cB02~tA01_GU182353.1_64519_64332_1_0_0_0_1:0:0_0:0:0_1e2/1
TTTGAGATGGAGTCTCGCTCTGTCACCCAGGCTGGAGTGCAGAGGTGCAATCTCGGTTCACTGCCACCACAGCCTCCTGGGTTCAATCAATTCTCTGGCCTCAAAATCCTGAGTAGTGGTATTATAGGTGCTGACCACCATGCTCAGCTA
+
ffffffffffffffffffffffffffffffffffffffffffffffffffffffffffffffffffffffffffffffffffffffffffffffffffffffffffffffffffffffffffffffffffffffffffffffffffffff
@cB02~tA01_GU182353.1_89826_89703_1_0_0_0_0:0:0_0:0:0_1e3/1
TGCCCAAAGGCTCCTACATCTGAGAAACAAACTTCAGCACAGTTTAAGGGCAGAAAGTCAATGTACAGGCTGGGTGTGGTGTCTCAGCCTGAAATCTAGCACTTTGGGAGGGCGAAGCGGGTGGATCACCTGAGGTCTGGAGTTCGAGAC
+
ffffffffffffffffffffffffffffffffffffffffffffffffffffffffffffffffffffffffffffffffffffffffffffffffffffffffffffffffffffffffffffffffffffffffffffffffffffff
@cB02~tA01_GU182353.1_97746_97634_1_0_0_0_0:0:0_0:0:0_1e4/1
ATTTGTGGAAAGGATAAGAATGCCGCCCCACCCCAAAATGTTCCTGTCCTAGTCGCCATATCTTGTGAATATGTTATTTTACATGGAAAAAAGGAATGCAGATTGCAGATGGAATTACGGTTGCTAATCAGCTAACCTTAAAAGGAGGGT
+
ffffffffffffffffffffffffffffffffffffffffffffffffffffffffffffffffffffffffffffffffffffffffffffffffffffffffffffffffffffffffffffffffffffffffffffffffffffff
@cB02~tA01_GU182353.1_153490_153420_1_0_0_0_1:0:0_0:0:0_1e5/1
TAAATTTTACTGATGACAGAAGCCTGAAAGATAGTCTGAGGGGAGGTGGAACAGCATGAGGGAAGGTGGAACAGCAAGTGTGTAAGTGCCGTGTTAAGAGGGAGCCTCTTGTATGTTTGGAATTGTGAGTTCCTCAGTGTGATTGCAGCC
+
ffffffffffffffffffffffffffffffffffffffffffffffffffffffffffffffffffffffffffffffffffffffffffffffffffffffffffffffffffffffffffffffffffffffffffffffffffffff
@cB02~tA01_GU182353.1_145529_145370_1_0_0_0_0:0:0_0:0:0_1e6/1
GGCTTCCACCTCCCCAGGTTTCCAAAAGCAGAGATAAGAGGGGTCCTTTACTCACCAGATTTGGAGCTTGGTTCTGTGGGTGAAGGCCAACTACTTGAAGGGTTTCCTAGAACACGGGACAGGAGAGATGTGAGGAAATGAGGGTGCTTG
+
ffffffffffffffffffffffffffffffffffffffffffffffffffffffffffffffffffffffffffffffffffffffffffffffffffffffffffffffffffffffffffffffffffffffffffffffffffffff
@cB02~tA01_GU182353.1_68460_68311_1_0_0_0_0:0:0_0:0:0_1e7/1
CTGAGTGCTTCCTGTGGCTCCAGGGTACAAAACCCAGGCTGGGCTGCTTTCTGGCTTCCCGCAGCTACACTGCAAATGGGGTGACTCCATATGTCCCGAGGAGCTTTTCTGAGCCTTGAGGGACTGGCTCACATTGAAATATAGGTTTCT
+
ffffffffffffffffffffffffffffffffffffffffffffffffffffffffffffffffffffffffffffffffffffffffffffffffffffffffffffffffffffffffffffffffffffffffffffffffffffff
@cB02~tA01_GU182353.1_14698_14559_1_0_0_0_0:0:0_1:0:0_1e8/1
CGGTTTCCCGAATGATGGTCCAGACTTTCTTCCAGAACCTCCTAGGACTATCAGATTCATTGCCAAGGCTCTGGCACTCTGAAGGGTGCATTGTTCTCTCATGTATTTACCTCCTTGCTGCATCTTGGGGACTTCTCTAGCTGTGCCAAT
+
ffffffffffffffffffffffffffffffffffffffffffffffffffffffffffffffffffffffffffffffffffffffffffffffffffffffffffffffffffffffffffffffffffffffffffffffffffffff
@cB02~tA01_GU182353.1_139472_139292_1_0_0_0_0:0:0_0:0:0_1e9/1
TTAATTAATTGATTAATTAATTTATTTTTGAGACAGTCACTTTTTCACCCAGGCTGGAGTGCAGTGGTGTTGTCTTGGCTCACTGCAACCTCTGCCTCCCCGGTTCAAGTGATTCTCTTGCCTCAGCCTCCCCAGTCGTTGGATTACTCG
+
ffffffffffffffffffffffffffffffffffffffffffffffffffffffffffffffffffffffffffffffffffffffffffffffffffffffffffffffffffffffffffffffffffffffffffffffffffffff
@cB02~tA01_GU182353.1_142094_141864_1_0_0_0_0:0:0_0:0:0_1ea/1
ATGGGCCTCCCCTTCCCTGGACAGATGGTAGATGTCATAGGAGCTCCAGGAGCTACAGGACAAGGTCACGTTCTCTCCTGCCTGAACCGTGGGGCCCGGCTGGGCTGAGAGAGAAGGTTTCTCATATAGACCTGGAAGGAGAAGAGGCAG
+
ffffffffffffffffffffffffffffffffffffffffffffffffffffffffffffffffffffffffffffffffffffffffffffffffffffffffffffffffffffffffffffffffffffffffffffffffffffff
@cB02~tA01_GU182353.1_116503_116637_0_1_0_0_0:0:0_0:0:0_1eb/1
CAGAAAGCAGCCCAGCCTGGGTTTTGTACCCTGGAGCCACAGGAAGCACTCAGCTAAAGCACTGCATGACGTCCTCCTCCAGGAAGAACAGGAAGACAGCCCAGGCTGTTCTGGGACGATCCTCCTGATCTCAGGACTTTGCTGTCTTAG
+
ffffffffffffffffffffffffffffffffffffffffffffffffffffffffffffffffffffffffffffffffffffffffffffffffffffffffffffffffffffffffffffffffffffffffffffffffffffff
@cB02~tA01_GU182353.1_137812_137963_0_1_0_0_1:0:0_0:0:0_1ec/1
GTCCTGTCGGGGAGTCTCTCATAAACTAGGAAGAGGGGACCCTTGGATACTCGGCCCACATTTCTGACCTCGCCCTCCCCGGTCTTTCTTTCCCTTTCCTGAGTCAAGCTCTGTGAAGACTGGGGTGAGACTGGGGTGCTCCAAGCTGGG
+
ffffffffffffffffffffffffffffffffffffffffffffffffffffffffffffffffffffffffffffffffffffffffffffffffffffffffffffffffffffffffffffffffffffffffffffffffffffff
@cB02~tA01_GU182353.1_138760_138514_1_0_0_0_0:0:0_0:0:0_1ed/1
CCCATTTCCCCTGTATTCAATCTCCCTTGACCCCAAATACAGTTGGGGCCTGGGTGATGGGACCCTGATGGACACCCCCACCAGAAGCTCTGGGATTCAGGAGGTGGGACAGTGAGAAGCCCAGACAGAAAGCCTCTGACCTGTGACCAT
+
ffffffffffffffffffffffffffffffffffffffffffffffffffffffffffffffffffffffffffffffffffffffffffffffffffffffffffffffffffffffffffffffffffffffffffffffffffffff
@cB02~tA01_GU182353.1_34757_34925_0_1_0_0_0:0:0_0:0:0_1ee/1
ACACTTTGGGAGGCCAAGGCGGGTAGATCACTTAAGGGTAGGAGTTTGAGACCAGCCTGGCCAACATGGTGAAACCCCGTCTGTACTAAAAATACAAAAATTAGCCTGGTGCATTGGCACCTGCCTGTAATCCCAGCGACTGGGGAGGCT
+
ffffffffffffffffffffffffffffffffffffffffffffffffffffffffffffffffffffffffffffffffffffffffffffffffffffffffffffffffffffffffffffffffffffffffffffffffffffff
@cB02~tA01_GU182353.1_65987_66149_0_1_0_0_0:0:0_0:0:0_1ef/1
CATAATCTCCTGGAAATCATCCAGGATACCCTTGTTTTAAGTTCAGCTGATTAGCAACCGTAATTCCATCTACAATCTTCATTCCTCCTTTCCATGTAAAATAACATATTCACAAGGTATGGAGGCTAGGACAGGGACATTTTGGGGTGG
+
ffffffffffffffffffffffffffffffffffffffffffffffffffffffffffffffffffffffffffffffffffffffffffffffffffffffffffffffffffffffffffffffffffffffffffffffffffffff
@cB02~tA01_GU182353.1_19029_19145_0_1_0_0_1:0:0_0:0:0_1f0/1
AGACAACACTTGACCAATTGGACCTCATAGACATCTACAGAGTACTCCACCCAACAACTGCAGAATATAGATTCTTCTTATCTGCACACACAAAAAACATATCATATTCTAAGACTGGCCACAAAGCAAGTCTCAATAAATTCAAAGCAT
+
ffffffffffffffffffffffffffffffffffffffffffffffffffffffffffffffffffffffffffffffffffffffffffffffffffffffffffffffffffffffffffffffffffffffffffffffffffffff
@rand_0_0_0_0_1_1_0:0:0_0:0:0_1f1/1
GCATACTCTTAATTCATATTTCGCTTTAATGCATGATGACTCGCGATTAACTCAGGGAACTAACCCGCGGATATAAATCCGGTTATAGGTTTCATCAGTTCGCCCCTAGAATGGCAAAGTTATAGAAGTATGGGTTCATCCCTAGGAGTA
+
ffffffffffffffffffffffffffffffffffffffffffffffffffffffffffffffffffffffffffffffffffffffffffffffffffffffffffffffffffffffffffffffffffffffffffffffffffffff
@cB02~tA01_GU182353.1_34765_35015_0_1_0_0_0:0:0_0:0:0_1f2/1
GGAGGCCAAGGCGGGTAGATCACTTAAGGGTAGGAGTTTGAGACCAGCCTGGCCAACATGGTGAAACCCCGTCTGTACTAAAAATACAAAAATTAGCCTGGTGCATTGGCACCTGCCTGTAATCCCAGCGACTGGGGAGGCTGAAGCAGA
+
ffffffffffffffffffffffffffffffffffffffffffffffffffffffffffffffffffffffffffffffffffffffffffffffffffffffffffffffffffffffffffffffffffffffffffffffffffffff
@cB02~tA01_GU182353.1_121203_121339_0_1_0_0_0:0:0_0:0:0_1f3/1
GAGTTATGGGCCTGGAGTGAAGTTATGGGCCTGGATTGGAGATATGGGCCGAGGGTGGAGATCTGAGCCTGGATTGGAGATGTGGGCCCGGATTGGCTATATGGGTCTAGGGTGGAAATATCGGCCTGGAGTGGAGATATGGGCCTGGAG
+
ffffffffffffffffffffffffffffffffffffffffffffffffffffffffffffffffffffffffffffffffffffffffffffffffffffffffffffffffffffffffffffffffffffffffffffffffffffff
@cB02~tA01_GU182353.1_143905_144042_0_1_0_0_0:0:0_0:0:0_1f4/1
TTTTCCATACTTTTCTCCATAATAGTTGTACTAATTTACATTCCTACCAACAGGGTACCAGGGTTCTCCTTTCTCTACCATCTTGCCAGCATTTGTTTTGCCTGTCTTGCAGATAAAAGCCATTTTACTTTACTTTATTTATTTATTTAT
+
ffffffffffffffffffffffffffffffffffffffffffffffffffffffffffffffffffffffffffffffffffffffffffffffffffffffffffffffffffffffffffffffffffffffffffffffffffffff
@rand_0_0_0_0_1_1_0:0:0_0:0:0_1f5/1
TCGCCAATAAGTGAGTCCATTGATGGTCGTCTAAAATTAATAAACCTTTCAATGCGTCGGCTGCGCGAGTCAAAAGATATCATCTAGCCAAGACTTTATCACGTTTCTATTATCTCAGGTTATATCGTGGTATTTTCGCGCTTTTATACG
+
ffffffffffffffffffffffffffffffffffffffffffffffffffffffffffffffffffffffffffffffffffffffffffffffffffffffffffffffffffffffffffffffffffffffffffffffffffffff
@cB02~tA01_GU182353.1_117455_117576_0_1_0_0_0:0:0_0:0:0_1f6/1
TGTGTGTTCCTCACTGGCAGGATGGTCCCTGGCCCAAGACAGGAGCCACAGAGGCAGGACTTTCTAGAGAGAGCACCAGACTCCCTGCCCCTGCCTTCAGCTCACAGACCGTTGCCTGATTCTGAACTGTATCCTCATGTCCCCTGCAGC
+
ffffffffffffffffffffffffffffffffffffffffffffffffffffffffffffffffffffffffffffffffffffffffffffffffffffffffffffffffffffffffffffffffffffffffffffffffffffff
@cB02~tA01_GU182353.1_17_128_0_1_0_0_0:0:0_0:0:0_1f7/1
GGCGCTGACCCTGTCCTCTCTGAGCTCAAAGGCTCAGCTCAGGCCCTGCCCCCAGCAGAGCTCTGGACACTAAGGAAAGAGGGGAGTGAAGGGAGAGGGTCCGCAGGGGAGGGTCCAGCCCATGGGAAGATGGAAATAGACAGGGACCTC
+
ffffffffffffffffffffffffffffffffffffffffffffffffffffffffffffffffffffffffffffffffffffffffffffffffffffffffffffffffffffffffffffffffffffffffffffffffffffff
@cB02~tA01_GU182353.1_128973_129123_0_1_0_0_1:0:0_0:0:0_1f8/1
AGATTGCACCTCTGCACTCCAGCCTGGGTGACAGAGCAAGACTCCATCTCAAAAGAAAAAATAAAAAAAATTGGATGTAAATGCATGGATTATATCTGTGTTCTTCATTCTGCGCCGTTGTTCTATGTGCCTTTCTTCATGCCAACATCA
+
ffffffffffffffffffffffffffffffffffffffffffffffffffffffffffffffffffffffffffffffffffffffffffffffffffffffffffffffffffffffffffffffffffffffffffffffffffffff
@cB02~tA01_GU182353.1_123875_123685_1_0_0_0_1:0:0_1:0:0_1f9/1
CTTTATCATCCCATCCATGGCACCTGGAATGAGTGAGACTTCCCTTCGCTGGTGTCTGTCTCTCTGCTTCCTCTCTGTGTCTTCATGTTCTTTTCTGTGCCCATAACTCCTGGTGCAGGTCCTTCCATCTGTCTCCCTTCCTCTTCTCTG
+
ffffffffffffffffffffffffffffffffffffffffffffffffffffffffffffffffffffffffffffffffffffffffffffffffffffffffffffffffffffffffffffffffffffffffffffffffffffff
@cB02~tA01_GU182353.1_108896_108742_1_0_0_0_0:0:0_0:0:0_1fa/1
CATCTATTATCTATATATGTATCATCTATCTCTCTCTCTATTACCTCTCTGTCTGCCTCTCTGTCTCTATTTATGTATCATCTATGTATATATCTATGTGTCTATCATCATCATCGTCATCTCTATGTATCATCTATCAGTCATCATCTA
+
ffffffffffffffffffffffffffffffffffffffffffffffffffffffffffffffffffffffffffffffffffffffffffffffffffffffffffffffffffffffffffffffffffffffffffffffffffffff
@cB02~tA01_GU182353.1_62924_62694_1_0_0_0_0:0:0_0:0:0_1fb/1
CTGTCTCAAAAACAAAAACAAAACAACAAACGAATAACTAAAAAGAGAACTTTCATAGTATCCAGCAATTTCACTACTGGGTTTATATCCAAAGGAAAGTAAATCAATATATCGAAGTGATATCTGCACTCGTATGATTGGTGCAGCACT
+
ffffffffffffffffffffffffffffffffffffffffffffffffffffffffffffffffffffffffffffffffffffffffffffffffffffffffffffffffffffffffffffffffffffffffffffffffffffff
@cB02~tA01_GU182353.1_85842_85616_1_0_0_0_0:0:0_0:0:0_1fc/1
TCCCCAGACTGACACAGTTGCAGGTTCCCCGAAGTAATGAGTCCTGAGACACCTCCAACAAGAGCTAGAAAAGGTATCACTTCAAGAGGAGTTGCAGCCTACTCATTTTAGACAAATGGAGCAAAATTACAGTATCACATCTTTTCCTTT
+
ffffffffffffffffffffffffffffffffffffffffffffffffffffffffffffffffffffffffffffffffffffffffffffffffffffffffffffffffffffffffffffffffffffffffffffffffffffff
@cB02~tA01_GU182353.1_28978_29136_0_1_0_0_1:0:0_0:0:0_1fd/1
GGAAGGAGAGAGATTGACACCATGGAGGGGAAGCCTCACTTATTTCAGGTCCCATGAATGGGATGAGAAAGGGAGACGCCTTCTGAACTCACAACCTCTCTTCTTAGGAGTCCACAGAAAACCTTCCCTCCTGGCCCACCCAGGTCCCCT
+
ffffffffffffffffffffffffffffffffffffffffffffffffffffffffffffffffffffffffffffffffffffffffffffffffffffffffffffffffffffffffffffffffffffffffffffffffffffff
@cB02~tA01_GU182353.1_51613_51757_0_1_0_0_0:0:0_0:0:0_1fe/1
ACAGGAGGACAGGTGGTATTGAAGCAATAGATGGCCGAGGGGGTGGTCCTTCCCCCAGCCTCTCGGGTAGAACAGCAACCTAACATGTGTCTCCTGAGATCACAAAGAGTAGCACGTTTCACATGGGCTTCAACACTGTTTCCTGGCCAT
+
ffffffffffffffffffffffffffffffffffffffffffffffffffffffffffffffffffffffffffffffffffffffffffffffffffffffffffffffffffffffffffffffffffffffffffffffffffffff
@cB02~tA01_GU182353.1_33095_33294_0_1_0_0_0:0:0_0:0:0_1ff/1
CATTTCACTGGGCTGATATCAAAGGGACAGTAAGGCTGGATTTCTTTTTAAGGTTCCAAGCAAGAATCTGCTCCTTAACGTTTCCCAGCTCCTAGAGGCTCCCACGTTCCTGGGCCCCTGGTCCCCTTCCTTCTTCCTCCTTCCTCAAAG
+
ffffffffffffffffffffffffffffffffffffffffffffffffffffffffffffffffffffffffffffffffffffffffffffffffffffffffffffffffffffffffffffffffffffffffffffffffffffff
@cB02~tA01_GU182353.1_14688_14838_0_1_0_0_0:0:0_0:0:0_200/1
CTGCTTTAGGATTGGCACAGCTAGAGAAGTCCCCAAGATGCAGCAAGGAGGTAAATACATGAGAGAACAATGCACCCTTCAGAGTGCCAGAGCCTTGGCAATGAATCTGATAGTCCTAGGAGGTTCTGGAAGAAAGTCTGGACCATCATT
+
ffffffffffffffffffffffffffffffffffffffffffffffffffffffffffffffffffffffffffffffffffffffffffffffffffffffffffffffffffffffffffffffffffffffffffffffffffffff
@cB02~tA01_GU182353.1_35560_35702_0_1_0_0_0:0:0_0:0:0_201/1
CATGGCTGTTTGATTTAAGTCAGTTCTACTTCACTTTTTTTATCTTGATTTCATTTTTTCTTTCTTTTCTTGGAGAATGTAATTTTTTTGAGTCAAGAGGGTTGTGGTGGTAGAAACTGTAAAGCACATTCGCTGTGTATCAATCCCAAT
+
ffffffffffffffffffffffffffffffffffffffffffffffffffffffffffffffffffffffffffffffffffffffffffffffffffffffffffffffffffffffffffffffffffffffffffffffffffffff
@cB02~tA01_GU182353.1_93702_93503_1_0_0_0_0:0:0_0:0:0_202/1
GAGAAGAGGCAGTTTCCTCAGGGAGGTTCTTCCTTGTCACAGCTCCCCTCCCACCTGAGCTGAGAACTCACTGCCCTGCTCTATGGCCTAGTGCTCTCTCTCTCTCTCTCACCCTCCACCCCCAACTCTTCCTGTCGATCCCTCCCTATG
+
ffffffffffffffffffffffffffffffffffffffffffffffffffffffffffffffffffffffffffffffffffffffffffffffffffffffffffffffffffffffffffffffffffffffffffffffffffffff
@cB02~tA01_GU182353.1_10849_10983_0_1_0_0_0:0:0_1:0:0_203/1
GGTCTTAGGTATGGATGTCTTCCTCCTTGCCCTATTTATTTTTGAGAACTTACTCTCACGGAGCCCCATGTAGGAGGGTGGAACAAGGGAAGTTTGGGACTCCTGAGCCCAGAGACACTGAGTATGAGAGACAGTGAGACCTGCAGGGCC
+
ffffffffffffffffffffffffffffffffffffffffffffffffffffffffffffffffffffffffffffffffffffffffffffffffffffffffffffffffffffffffffffffffffffffffffffffffffffff
@cB02~tA01_GU182353.1_13001_13192_0_1_0_0_0:0:0_0:0:0_204/1
TACCCACACATTATTATATCTTATAATATATATTATGTATTATATATTTATATATACCCACACATTATTATATCTTATAATATATATTATGTATTATATATTTATATATGCACTATTATATATCTTATATATTATGTATTATATATTTAT
+
ffffffffffffffffffffffffffffffffffffffffffffffffffffffffffffffffffffffffffffffffffffffffffffffffffffffffffffffffffffffffffffffffffffffffffffffffffffff
@cB02~tA01_GU182353.1_10800_11007_0_1_0_0_0:0:0_1:0:0_205/1
CGAACTTCCCCTGGGTGTGGTCGGAACCCAGTGATACCATGGAGATCCTGGTCTTAGGTATGGATGTCTTCCTCCTTGCCCTATTTATTTTTGAGAACTTACTCTCACGGAGCCCCATGTAGGAGGGTGGAACAAGGGAAGTTTGGGACT
+
ffffffffffffffffffffffffffffffffffffffffffffffffffffffffffffffffffffffffffffffffffffffffffffffffffffffffffffffffffffffffffffffffffffffffffffffffffffff
@cB02~tA01_GU182353.1_25851_26015_0_1_0_0_0:0:0_0:0:0_206/1
TGACCAAACAGCCACTGGGCCTCATGCAAGGTAGAAATAGCCTGCATACGTCATCCTCCCATGATGTGGTCAGCATGTAAACTGCATGAGCCCCTCACAACATCCTGTGTGCTGCTGAACTGAGCTGGGGCGCAGCCGCCTGTCTGCACC
+
ffffffffffffffffffffffffffffffffffffffffffffffffffffffffffffffffffffffffffffffffffffffffffffffffffffffffffffffffffffffffffffffffffffffffffffffffffffff
@cB02~tA01_GU182353.1_101468_101522_0_1_0_0_0:0:0_0:0:0_207/1
ATGGAATGTCTGAGTCTGGCTGTTGGCAGCTGAGGGACCTCAGGCACCTATGGCCTCCCCCTGTGTGTTGGTATCTGTTCATGAAATGAGGACCCAGAAGTGCCCTCCCAGCTGTTTTGATTGCTTCCGTCTCCTACAGATGCTGCTGTA
+
ffffffffffffffffffffffffffffffffffffffffffffffffffffffffffffffffffffffffffffffffffffffffffffffffffffffffffffffffffffffffffffffffffffffffffffffffffffff
@cB02~tA01_GU182353.1_139957_139800_1_0_0_0_0:0:0_0:0:0_208/1
TTCTGTGCCCATATCCCCTGGTGCAGGTCCCTCCATTTGTCTTCCTCCCTCTTCTCTGTCCCTCTGTCTCCAGTAGCCCCTGACTCCCTTCCCACTGTGAAGAGAGCCTCATCTCTTGGGCTGTTGTATCTCTTTCCCACTAGTCTCTTT
+
ffffffffffffffffffffffffffffffffffffffffffffffffffffffffffffffffffffffffffffffffffffffffffffffffffffffffffffffffffffffffffffffffffffffffffffffffffffff
@cB02~tA01_GU182353.1_20990_20994_0_1_0_0_0:0:0_0:0:0_209/1
TTAGGAGAACAAATAGTTAAAATCGCCATACTTCCAAAAACAAATTGCAGAGTCAATGCTATCCATTTCAAAATGCAATGTCATTTTTCACGAAATTATAAAAATTTATTCTAAAATGTATTTGGCACCAAAAAAAGAGCCTGAATACAC
+
ffffffffffffffffffffffffffffffffffffffffffffffffffffffffffffffffffffffffffffffffffffffffffffffffffffffffffffffffffffffffffffffffffffffffffffffffffffff
@cB02~tA01_GU182353.1_138967_139237_0_1_0_0_0:0:0_0:0:0_20a/1
CTGTGACTATTTATGTTATAGGGCAGGGGACTGAAGGGGAAGGTGGAGCTCAGGTTGTTGATGAGTTGACCTTGAGATGGGGAGACAGCCTGGACTGTCCTGCTGGGCTCAGTGTAATCACAAGGGTCCGCGTGAGAGGTGGAGGAAGAG
+
ffffffffffffffffffffffffffffffffffffffffffffffffffffffffffffffffffffffffffffffffffffffffffffffffffffffffffffffffffffffffffffffffffffffffffffffffffffff
@cB02~tA01_GU182353.1_43053_43194_0_1_0_0_1:0:0_0:0:0_20b/1
ATAAACAGCAGGAAAGACGTTAGTGTGAAATAGATACCACACCCCAAGAGATGAGGCTAAGCCCAGTGGGAAGGGAATCAGAGGCTACTAGAGACAGAGGGACAGAGAAGAGGGAGGGAGACAGATGGAAGGACCTGCACCAGGAGTTAT
+
ffffffffffffffffffffffffffffffffffffffffffffffffffffffffffffffffffffffffffffffffffffffffffffffffffffffffffffffffffffffffffffffffffffffffffffffffffffff
@cB02~tA01_GU182353.1_124419_124445_1_0_0_0_0:0:0_0:0:0_20c/1
ATGGCCCCTGTGTTTGTCCTCTGTTATGACACCTGGTCTGTACTTGTGTCTCTTGTTTCTCTGTCTCTGTTGGCACAGACCTCACCAAGTCAGTCTCTCTCCATAAGAATACCAAGCTCATCTTCCTTACAACCACCTGGGTCTCCAAGT
+
ffffffffffffffffffffffffffffffffffffffffffffffffffffffffffffffffffffffffffffffffffffffffffffffffffffffffffffffffffffffffffffffffffffffffffffffffffffff
@cB02~tA01_GU182353.1_85178_85304_0_1_0_0_0:0:0_0:0:0_20d/1
GAGTGAGATGTATGGGAACAAACCCCTTCTTTTTCCAGCTAAACAGAGTGGAAGTTGGACACTGAGTTTTGGCGTACAGCAAAATCCTAAGTCCATTGTTGGGTTGAACACGGCCATGTTGTACATCCTGGTTTCACAGCAGACACTGGA
+
ffffffffffffffffffffffffffffffffffffffffffffffffffffffffffffffffffffffffffffffffffffffffffffffffffffffffffffffffffffffffffffffffffffffffffffffffffffff
@cB02~tA01_GU182353.1_72178_72294_0_1_0_0_0:0:0_0:0:0_20e/1
GCTGATAAAGTACAATTCTAAGATTGTAAATAATTGCATAATCCTTCCCTGGGAATTTAAATCATTTTAGCTGGTTCTGCTGTAATACTAGAAATACAAGCATGAAAAATTCTAATGGTTTATTAGTCACAATGACTCCGAAAACATTAA
+
ffffffffffffffffffffffffffffffffffffffffffffffffffffffffffffffffffffffffffffffffffffffffffffffffffffffffffffffffffffffffffffffffffffffffffffffffffffff
@cB02~tA01_GU182353.1_114090_113910_1_0_0_0_0:0:0_0:0:0_20f/1
CGAACAAACAAATAGATTTCATGCACAGATGCTTCCCAATGGATCATTCATTTATTGGTCCACTTGTGCATTCATTTTCTGTCCTCCCATTTAACCATCTGCAATATCAGTGTCCCAAGAGCAGAGGCCAAATGCATCTTGTTCACCGTT
+
ffffffffffffffffffffffffffffffffffffffffffffffffffffffffffffffffffffffffffffffffffffffffffffffffffffffffffffffffffffffffffffffffffffffffffffffffffffff
@cB02~tA01_GU182353.1_120389_120554_0_1_0_0_0:0:0_0:0:0_210/1
TCATGTTAGCACAGATTTTAGGCATCTCATGTTTGGGAGGTTGGATCTAAGACATGTTTTGAGTTGGTCATAGTGAAGGACGCGAGGTGTCAATTCTAGTGAGAGCAATTTCCAGGAAGCCATGTTCCGCTCTTGAGCGAGCACCCACTG
+
ffffffffffffffffffffffffffffffffffffffffffffffffffffffffffffffffffffffffffffffffffffffffffffffffffffffffffffffffffffffffffffffffffffffffffffffffffffff
@cB02~tA01_GU182353.1_92852_92700_1_0_0_0_0:0:0_0:0:0_211/1
ACAGGAGCCCTCTGACCTGTGACCATGATCACCAGGGGGTTGCTGGGTGCCGACCACTCAGTGGGGGAGTGCGGGTGAAAACCTCGACATCTGTAGGTCCCTGCGTGTGCTGGGGTCACAGGGCTAATGAGGAAACTGTTCCAGAATATT
+
ffffffffffffffffffffffffffffffffffffffffffffffffffffffffffffffffffffffffffffffffffffffffffffffffffffffffffffffffffffffffffffffffffffffffffffffffffffff
@cB02~tA01_GU182353.1_57937_58084_0_1_0_0_0:0:0_0:0:0_212/1
GGACAAGCCCTTGCTGTCTGCCTGGCCCAGCCTTGTGGTGCCTCTAGGACATGTCATTCTTCGGTGTCACTCTTATCTTGGGTTTAACAACTTCAGTCTGTACAAGGAAGGTGGGGTGCCTGTCCCTGAGCTCTACAACAGAATATTCTG
+
ffffffffffffffffffffffffffffffffffffffffffffffffffffffffffffffffffffffffffffffffffffffffffffffffffffffffffffffffffffffffffffffffffffffffffffffffffffff
@cB02~tA01_GU182353.1_61940_61799_1_0_0_0_0:0:0_0:0:0_213/1
GTGGGTGAGAGGCCAGGATGGGCTTCTGGGAAATGGGTAATGTTGAGGGGCTGAGGGAACCTCTGATCTTCCCAAACTGAGCCCAGTCTCCCTCCTCTGGGTCTCTCCTGACCGCTTTCTCCATCTGCCTGTGTGCCTGGAGCCCTGGCC
+
ffffffffffffffffffffffffffffffffffffffffffffffffffffffffffffffffffffffffffffffffffffffffffffffffffffffffffffffffffffffffffffffffffffffffffffffffffffff
@cB02~tA01_GU182353.1_20762_20874_0_1_0_0_0:0:0_1:0:0_214/1
ATTAAAAAAATGTACACAAATTAGTAACATTTCTATGCACCACTAACATTCTAGCTGAGAACTAAATCAAGAACACAATTCCATTTACACTAGCCACAAAGAAAATAAAATACCTAGGAATCCATCTAACCAAGAAGGTGAAAATTCTCT
+
ffffffffffffffffffffffffffffffffffffffffffffffffffffffffffffffffffffffffffffffffffffffffffffffffffffffffffffffffffffffffffffffffffffffffffffffffffffff
@cB02~tA01_GU182353.1_44267_44101_1_0_0_0_0:0:0_0:0:0_215/1
TCTCCCTCAGGACTCTAATTTTAGTGCTTTTCTCTGCTCCCTTCCATCATTCTCACCACTCCTCTGCCCTCTTTTCTCTCTCTTTATGTGTCAGTGAGTCTCTCAATCTCCTTCCTCTGGCCCATTCTCTGTGTGTTTATGTCTTTGCTT
+
ffffffffffffffffffffffffffffffffffffffffffffffffffffffffffffffffffffffffffffffffffffffffffffffffffffffffffffffffffffffffffffffffffffffffffffffffffffff
@cB02~tA01_GU182353.1_82553_82380_1_0_0_0_0:0:0_0:0:0_216/1
AATTTCTAGGCAACTCAAACAACTAAACATAACCCCTCAAATAATAGCATTAAAAAGTGGGCAAAGGGATATACATAGACATTTTTCAAAAGAAGACATACGAATGGCCAAACAGCGTATGAACATCACTAATCATCAGAGAAATGCAAA
+
ffffffffffffffffffffffffffffffffffffffffffffffffffffffffffffffffffffffffffffffffffffffffffffffffffffffffffffffffffffffffffffffffffffffffffffffffffffff
@cB02~tA01_GU182353.1_12939_13141_0_1_0_0_0:0:0_0:0:0_217/1
TATTATATATTTATATATACACTATTATATATCTTATATATTATGTATTATATATTTATATATACCCACACATTATTATATCTTATAATATATATTATGTATTATATATTTATATATACCCACACATTATTATATCTTATAATATATATT
+
ffffffffffffffffffffffffffffffffffffffffffffffffffffffffffffffffffffffffffffffffffffffffffffffffffffffffffffffffffffffffffffffffffffffffffffffffffffff
@cB02~tA01_GU182353.1_17053_17256_0_1_0_0_0:0:0_0:0:0_218/1
GAGTTCAAGAGACAGAGATCATCCTGGCGAACATGGTGAAACCCCGTCTCTACTAAAAATACAAAAAAAAAAAAAATTAGCTGGGCATGGTAGAGGGTGCCTGTAGTCCCAGCTTCTCAGGAGGCTGAGGCGGGAGAATGGCGTGAACCC
+
ffffffffffffffffffffffffffffffffffffffffffffffffffffffffffffffffffffffffffffffffffffffffffffffffffffffffffffffffffffffffffffffffffffffffffffffffffffff
@cB02~tA01_GU182353.1_101780_101956_0_1_0_0_1:0:0_1:0:0_219/1
CAGGAGGTGACATACGCACAGTTGGATCACTGCATTTTCACACAGAGAAAAATCACTGGCCCTTCTCAGAGGAGCAAGAGACCCTCAACAGATACCAGCGTGTGTATAGAACTTCCAAATGCTGAGCCCAGAGCGTTATCTCCTCCCCAT
+
ffffffffffffffffffffffffffffffffffffffffffffffffffffffffffffffffffffffffffffffffffffffffffffffffffffffffffffffffffffffffffffffffffffffffffffffffffffff
@cB02~tA01_GU182353.1_81063_81175_0_1_0_0_0:0:0_0:0:0_21a/1
GGGGAAGACAATGCTTGGCTCCCTATAAATCCTTACCAGCTGATCCTTTTCCTCTGGCTAATTTTAAGGGTTGGTTGTGCTTTTATGCTGCTTTTCTGTAATGTTGAACGTGAGGTGTGTTTACTTCATTCTGCCTGGCATTCACTGGAT
+
ffffffffffffffffffffffffffffffffffffffffffffffffffffffffffffffffffffffffffffffffffffffffffffffffffffffffffffffffffffffffffffffffffffffffffffffffffffff
@cB02~tA01_GU182353.1_22748_22543_1_0_0_0_0:0:0_0:0:0_21b/1
CACATTCATACATACCAGGGGTTAGGATTTCAACAAACGTTTCTGGGGGAGACCACTCAAAACACAGCACTCATCCTTGGTTATTTCCAGCCATGGAGCCTGTATCAATATCCTGGTGAATTATCTAAGCTGTCCACCTACCTACCCCAA
+
ffffffffffffffffffffffffffffffffffffffffffffffffffffffffffffffffffffffffffffffffffffffffffffffffffffffffffffffffffffffffffffffffffffffffffffffffffffff
@cB02~tA01_GU182353.1_3922_4081_0_1_0_0_0:0:0_0:0:0_21c/1
ACAACGCCGGGCGCAGTGGCTCACGCCTGTAATCCCAGCACTTTGGGAGGCCAAAGTGGGTGGATCACTTGAAGTCAGGAGTTTGAGACCAGCCTGGCCAAACGTGGTGAAACCCTGCCTCTACTAAAAATACAAAAATTAGCCGGGTGT
+
ffffffffffffffffffffffffffffffffffffffffffffffffffffffffffffffffffffffffffffffffffffffffffffffffffffffffffffffffffffffffffffffffffffffffffffffffffffff
@cB02~tA01_GU182353.1_50401_50585_0_1_0_0_0:0:0_0:0:0_21d/1
GAAGAGGCTCTGCCTCAAATGCTGGGAATGAGGTGGGGAGAATGACAAGACGACTGTGGAGAGACGGAGAGCACACTGGGTACACAGGAAACTAAGGAGCAACAAGGAGTGTGTGTTTGACACTCACAGCCATTGGATTCACCTCGGGGT
+
ffffffffffffffffffffffffffffffffffffffffffffffffffffffffffffffffffffffffffffffffffffffffffffffffffffffffffffffffffffffffffffffffffffffffffffffffffffff
@cB02~tA01_GU182353.1_101744_101880_0_1_0_0_0:0:0_0:0:0_21e/1
TTTCCCTCTCTCCAGGACTCTGATGAACAAGACCCTCAGGAGGTGACATACGCACAGTTGGATCACTGCATTTTCACACAGAGAAAAATCACTGGCCCTTCTCAGAGGAGCAAGAGACCCTCAACAGATACCAGCGTGTGTATAGAACTT
+
ffffffffffffffffffffffffffffffffffffffffffffffffffffffffffffffffffffffffffffffffffffffffffffffffffffffffffffffffffffffffffffffffffffffffffffffffffffff
@rand_0_0_0_0_1_1_0:0:0_0:0:0_21f/1
CATGGGAGCTTCTTGAAATGCGCTACTACTTGAGCGCCCATCTACAAAACAGGGTGCCAGGTGATGGTCAAGGCTTCGCATACCCCTAGGTCTAGTTAAGCATGTCCCACGTCACAATTCTTCTTTATGCGGATCAATATATAGGAATTA
+
ffffffffffffffffffffffffffffffffffffffffffffffffffffffffffffffffffffffffffffffffffffffffffffffffffffffffffffffffffffffffffffffffffffffffffffffffffffff
@cB02~tA01_GU182353.1_112941_113160_0_1_0_0_0:0:0_1:0:0_220/1
TGTTCTAGGAAACCCTTCAAGTAGTTGGCCTTCACCCACAGAACCAAGCTCCAAATCTGGTGAGTAAAGGACCCCTCTTATCTCTGCTTTTGGAAACCTGGGGAGGTGGAAGCCTTGGATGCAAGTGTTGGCTCAAACCTCCCAGCTCTG
+
ffffffffffffffffffffffffffffffffffffffffffffffffffffffffffffffffffffffffffffffffffffffffffffffffffffffffffffffffffffffffffffffffffffffffffffffffffffff
@cB02~tA01_GU182353.1_95313_95423_0_1_0_0_0:0:0_0:0:0_221/1
TAGATCCTCTGGATGTTCTCTTTTTAGGTTTTGTTTTATGCTTTTTGTTTTTTTGACATAGCGTTTCACTCTTGTTGCCCAAGCTGGAGTGCAATGGCACCACCTGGGCTCACTGCAACCTCTACCTCCAGGATTCAAGTGATTCTCCAG
+
ffffffffffffffffffffffffffffffffffffffffffffffffffffffffffffffffffffffffffffffffffffffffffffffffffffffffffffffffffffffffffffffffffffffffffffffffffffff
@cB02~tA01_GU182353.1_94880_95121_0_1_0_0_0:0:0_0:0:0_222/1
GCCACTGCACTGCAGCCTGGTGACACAGAGAGACTCTGTCTCTAAATAAATAAATAAATAAATACTTTTATATTCTTCTTTTGTTACCCTCCACCCCTTCCTTCCTAACCTCTGGTATCCACCATTCTACTCTCTACCTTCATGAGGTCC
+
ffffffffffffffffffffffffffffffffffffffffffffffffffffffffffffffffffffffffffffffffffffffffffffffffffffffffffffffffffffffffffffffffffffffffffffffffffffff
@cB02~tA01_GU182353.1_55275_55113_1_0_0_0_0:0:0_0:0:0_223/1
AGGGTTACACGTAGGAAAAAATAAATCTAAACTTATCCTCACACTATAAAAACACTTCTTATTTTTTATCTTGTTGTTGTAAATTTTTTATGCTTTATTTTTAAGATTGACAAATAAAAATTATATACCATGGTCCTTCACTATACCTGG
+
ffffffffffffffffffffffffffffffffffffffffffffffffffffffffffffffffffffffffffffffffffffffffffffffffffffffffffffffffffffffffffffffffffffffffffffffffffffff
@cB02~tA01_GU182353.1_143351_143507_0_1_0_0_0:0:0_0:0:0_224/1
AAATGACAGGATGTTATTGTTTCTATGGATGAGTAGTCTCCACCGTGTGTGTGTACTACAGTTCTCTATCCATTCACCCACTGATAGGCAGGTAGGTTGACTCCACATCTTGGCTACTGTGAACAGTGCTGGAACAGTCATATGAGTGCA
+
ffffffffffffffffffffffffffffffffffffffffffffffffffffffffffffffffffffffffffffffffffffffffffffffffffffffffffffffffffffffffffffffffffffffffffffffffffffff
@cB02~tA01_GU182353.1_46270_46383_0_1_0_0_1:0:0_0:0:0_225/1
CCACCCTTTTCTTCCTGGCCTCTGGAAGCCATCATTCTACTCTCTACCTTCATGAGATCCACCTTTTAGCTCTGTATATGGGTGAGAAATGGGAATCTTTGTAATGACTCCCAGTTCCATCCATGTGGCTGCAAATATCAGGATGTTATT
+
ffffffffffffffffffffffffffffffffffffffffffffffffffffffffffffffffffffffffffffffffffffffffffffffffffffffffffffffffffffffffffffffffffffffffffffffffffffff
@cB02~tA01_GU182353.1_108891_108740_1_0_0_0_0:0:0_0:0:0_226/1
ATTATCTATATATGTATCATCTATCTCTCTCTCTATTACCTCTCTGTCTGCCTCTCTGTCTCTATTTATGTATCATCTATGTATATATCTATGTGTCTATCATCATCATCGTCATCTCTATGTATCATCTATCAGTCATCATCTATGTAT
+
ffffffffffffffffffffffffffffffffffffffffffffffffffffffffffffffffffffffffffffffffffffffffffffffffffffffffffffffffffffffffffffffffffffffffffffffffffffff
@cB02~tA01_GU182353.1_116726_116993_0_1_0_0_0:0:0_1:0:0_227/1
TCTGCAGGCTGTACTGGAAGCATGGCACCAGCATCTATTTCTTATGATGGCCTCAGGCCGCTCCCACTCTGGCAGAAGGGAAGGAGGGTCTGTCTGTGCAGAGACCACAGAGATCACACGGCAAGAGAGGGAGCAAGGGGGAGGGGGAGC
+
ffffffffffffffffffffffffffffffffffffffffffffffffffffffffffffffffffffffffffffffffffffffffffffffffffffffffffffffffffffffffffffffffffffffffffffffffffffff
@cB02~tA01_GU182353.1_42740_42866_0_1_0_0_0:0:0_1:0:0_228/1
AGGTTGGCTACCCTGAGATCAGCAAGGGTGGGATGATGATGCCACCACCAGGCTCCATCCACATAGGGAGGGGTTGATACTCCTCCAACCAGCACCAGGAGCCAGCCTATGGAAGCTGGCACCATGGAGAAGGCACAGGCATGGCAAGAG
+
ffffffffffffffffffffffffffffffffffffffffffffffffffffffffffffffffffffffffffffffffffffffffffffffffffffffffffffffffffffffffffffffffffffffffffffffffffffff
@cB02~tA01_GU182353.1_63828_63670_1_0_0_0_0:0:0_0:0:0_229/1
TTAATAACTAGAAATATAAGAAGCTCAAACAACTCAATAAAACAAATGATTTAATTGAAACAGGAGCAAAAGACATGAAATTTCCCCACATACGAAAAACTGCTCAGTATCACTCATCATCAGAGAAACGCAAATTAAAATCAAAGTGAG
+
ffffffffffffffffffffffffffffffffffffffffffffffffffffffffffffffffffffffffffffffffffffffffffffffffffffffffffffffffffffffffffffffffffffffffffffffffffffff
@cB02~tA01_GU182353.1_124325_124543_0_1_0_0_0:0:0_0:0:0_22a/1
CAGCTCCCAGTGACCCTCTGGACATGGTGATCATAGGTGAGAGTGTCCAGACATTCTTCTCATTGTCATTGGGATGCAGAGTGAATGATCCAGGACTTGGAGACCCAGGTGGTTGTAAGGAAGATGAGCTTGGTATTCTTATGGAGAGAG
+
ffffffffffffffffffffffffffffffffffffffffffffffffffffffffffffffffffffffffffffffffffffffffffffffffffffffffffffffffffffffffffffffffffffffffffffffffffffff
@cB02~tA01_GU182353.1_104167_104015_1_0_0_0_0:0:0_0:0:0_22b/1
ATGGGAGGGTGACGTACGCAGGCTCTTTCTACCTTGCATGAGGCCCAGTGGGTGCTCGCTCAAGAGCGGAACATGGCTTCCTGGAAATTGCTCTCACTAGAATTGACACCTCGCGTCCTTCACTATGACCAACTCAAAACACGTCTTAGA
+
ffffffffffffffffffffffffffffffffffffffffffffffffffffffffffffffffffffffffffffffffffffffffffffffffffffffffffffffffffffffffffffffffffffffffffffffffffffff
@cB02~tA01_GU182353.1_8158_8297_0_1_0_0_1:0:0_0:0:0_22c/1
GTAGAGACGAGGTTTCACCATGTTGGCCAGACTGGTCTTGAACTCCTGCCATCAGGTAATCCACCCGCCTGTGGCCCCCCAAAGTGCTGGGATTACAGGCGTGAGTCACCACTCCCAGCCCTGAATGATCTTTCCTCTTTAGTGTGTTCT
+
ffffffffffffffffffffffffffffffffffffffffffffffffffffffffffffffffffffffffffffffffffffffffffffffffffffffffffffffffffffffffffffffffffffffffffffffffffffff
@cB02~tA01_GU182353.1_34750_34543_1_0_0_0_0:0:0_1:0:0_22d/1
CCAGTCGCTGGGATTACAGGCAGGTGCCAATGCACCAGGCTAATTTTTGTATTTTTAGTACAGACGGGGTTTCACCATGTTGGCCAGGCTGGTCTCAAACTCCTACCCTTAAGTGATCTACCCGCCTTGGCCTCCCAAAGTGTTGGGTTA
+
ffffffffffffffffffffffffffffffffffffffffffffffffffffffffffffffffffffffffffffffffffffffffffffffffffffffffffffffffffffffffffffffffffffffffffffffffffffff
@cB02~tA01_GU182353.1_55672_55591_1_0_0_0_0:0:0_0:0:0_22e/1
ACAAGAAGCCATTCTAATTTTCCTGCTTGAGTTTCTAGTACTAAACCAGAGGCATCAGAATAGCTTGAACCTGGGAGGCGGAGGTTGCAGTGAGCTGAGCTCAAGCCACTGAACTCCAGCTTGGGTGACAGAGGAAGAGTCTGTCTCAAG
+
ffffffffffffffffffffffffffffffffffffffffffffffffffffffffffffffffffffffffffffffffffffffffffffffffffffffffffffffffffffffffffffffffffffffffffffffffffffff
@cB02~tA01_GU182353.1_45393_45529_0_1_0_0_0:0:0_0:0:0_22f/1
TCCGTGACTCTCCCTATGAGTGGTCAAACTCGAGTGACCCACTGCTTGTTTCTGTCACAGGTGAGGAAACCCCATATCTGTCTCATGTCCTATGATCCTAGAGCCTTAGCTGAGGAGCTTCCTGCTGATGATGGAGAGAAGCATGGACAG
+
ffffffffffffffffffffffffffffffffffffffffffffffffffffffffffffffffffffffffffffffffffffffffffffffffffffffffffffffffffffffffffffffffffffffffffffffffffffff
@cB02~tA01_GU182353.1_130941_131075_0_1_0_0_1:0:0_0:0:0_230/1
TACAGGCGTGAGCCACTTTGCCCAGCCAGAATTCAAAATAAATAATAGATAATGCTGAGTGTATAAATTTGGGTGACAGAGAAGGTCTCACTAATCAGATATTTGTGACATTAATGAAAAACACGGATTGAACCCCTGAAAGATTGGCGG
+
ffffffffffffffffffffffffffffffffffffffffffffffffffffffffffffffffffffffffffffffffffffffffffffffffffffffffffffffffffffffffffffffffffffffffffffffffffffff
@cB02~tA01_GU182353.1_16703_16771_0_1_0_0_0:0:0_0:0:0_231/1
CATTACATAAAGGTCAAAAGGAGGGTACATTTATTATTTAGGAAAACACACCTAAGATATCTTTGTAAAATCTGTAAAATCAATAGTACTGTTTCCCCTCTTTCATTCCTTATCTTGAAAATGCTTGTCTCTTTTTCTGCCATGGCTTTC
+
ffffffffffffffffffffffffffffffffffffffffffffffffffffffffffffffffffffffffffffffffffffffffffffffffffffffffffffffffffffffffffffffffffffffffffffffffffffff
@cB02~tA01_GU182353.1_82862_83025_0_1_0_0_0:0:0_1:0:0_232/1
GGTCTTAGTGATGAATTCTTTGCCCAGACCAATGCCCAGAAGAGTTTCTCTTTGGGTTTCCACCGGTGATTTTATAGTTCTGGATTTACATTTAAGCTGCTAATTACCTTAAGTTAATTTATGTGTATGATTACAGATACAGGTCCAGTT
+
ffffffffffffffffffffffffffffffffffffffffffffffffffffffffffffffffffffffffffffffffffffffffffffffffffffffffffffffffffffffffffffffffffffffffffffffffffffff
@cB02~tA01_GU182353.1_104049_103811_1_0_0_0_0:0:0_0:0:0_233/1
TTCACTATGACCAACTCAAAACACGTCTTAGATCCAACCTCCCGAACACGAGATGCCTAAAATCTGTGCTAACATGAAAGACTTTTCATGTATTTTTTTTGCTTTTATCTGAGATTCAAACTCTTCTTCCTGTGTAATATGCAAAATATC
+
ffffffffffffffffffffffffffffffffffffffffffffffffffffffffffffffffffffffffffffffffffffffffffffffffffffffffffffffffffffffffffffffffffffffffffffffffffffff
@cB02~tA01_GU182353.1_114306_114497_0_1_0_0_0:0:0_0:0:0_234/1
GCTCACTGCAACCTGCGTCTCCTGGATCCAAGTGATTCTCCTGCCTCACCCTCTCGAGTAGCTGGGATTACAGGCAACTGCCACCATGCCCGGCTAATTCTTTTTGTATATTTTTTGTAGAGAGGATGTTTCACCATGTTGGCCAAGCTT
+
ffffffffffffffffffffffffffffffffffffffffffffffffffffffffffffffffffffffffffffffffffffffffffffffffffffffffffffffffffffffffffffffffffffffffffffffffffffff
@cB02~tA01_GU182353.1_68130_68008_1_0_0_0_0:0:0_0:0:0_235/1
CTTTAGGGTTTCTACATCCACAGCATTCTTGAATCAAACAACTTGCATTCTCCAAGGAAAGAAAACAAAAGTGAAATCAAGATAAAAAAAGCGAAATAGAATTCTCTTATGTCAAACGGCCAGGAAATAGTGTTGAAGCCCGTGTGAAAC
+
ffffffffffffffffffffffffffffffffffffffffffffffffffffffffffffffffffffffffffffffffffffffffffffffffffffffffffffffffffffffffffffffffffffffffffffffffffffff
@rand_0_0_0_0_1_1_0:0:0_0:0:0_236/1
GGTCACGGCGTAACGTAGGTTGTCGGATGAAGATACTGGGCAATTCTCGTAAGTACGGAGTTAGGAGCCTGACACCGGGACACTGATGTGCCTTAACACCGAAACAAGCAGGTGAGCTGGCTTCTTCGACCATACGGACTCAGTGCGCTC
+
ffffffffffffffffffffffffffffffffffffffffffffffffffffffffffffffffffffffffffffffffffffffffffffffffffffffffffffffffffffffffffffffffffffffffffffffffffffff
@cB02~tA01_GU182353.1_97827_98037_0_1_0_0_0:0:0_1:0:0_237/1
TTCACAAGATATGGCGACTAGGACAGGAACATTTTGGGGTGGGGCGGCATTCTTATCCTTTCCACAAATGGTAAACAAGGTGCATTTGGCCTCTGCTCTTGGACACTGATATTGCAAAGGATTAAATGGGAGGGCAGAAAATGAATACAC
+
ffffffffffffffffffffffffffffffffffffffffffffffffffffffffffffffffffffffffffffffffffffffffffffffffffffffffffffffffffffffffffffffffffffffffffffffffffffff
@cB02~tA01_GU182353.1_12861_13032_0_1_0_0_1:0:0_1:0:0_238/1
ACTCTTCTCACTTCAAATATATATGTATGTGTTTATATATACTCACACGCTATTATATATCTTATAATATATATTATGTATTATATATTTATATATACACTATTATATATCTTATATATTATGTATTATATATTTATATATACCCACACA
+
ffffffffffffffffffffffffffffffffffffffffffffffffffffffffffffffffffffffffffffffffffffffffffffffffffffffffffffffffffffffffffffffffffffffffffffffffffffff
@rand_0_0_0_0_1_1_0:0:0_0:0:0_239/1
TGTTCCGTGGACAGCCGGTAACGCGCGCAGATCGCATACCGTCAATAGTGAGGGCGGAGATTAGGCCGCATGCGGCAGTTACAGACAACGCACACAATCCGCCGTAAAGCCTCTGGTACTACAGGACACGAGATTTACGGCGGCCTTGCA
+
ffffffffffffffffffffffffffffffffffffffffffffffffffffffffffffffffffffffffffffffffffffffffffffffffffffffffffffffffffffffffffffffffffffffffffffffffffffff
@cB02~tA01_GU182353.1_14022_13882_1_0_0_0_0:0:0_0:0:0_23a/1
TATGTATTATGCATATGTGTATAGATAATATGTATTATGCATATGTGTATGCATAATATGTATTATAAGATATAGTGTGAGTATATATAAATATATAATATATAAGATATATAATAGTGTGTGTATACATATAAATATATAATAAGATAT
+
ffffffffffffffffffffffffffffffffffffffffffffffffffffffffffffffffffffffffffffffffffffffffffffffffffffffffffffffffffffffffffffffffffffffffffffffffffffff
@cB02~tA01_GU182353.1_8323_8184_1_0_0_0_0:0:0_0:0:0_23b/1
GGCTGAGGTGGGAGAATCGCTTGAACCCAGGAGACGGAGGTTGCAGTGAGCTGAGATTGCACCACTGCACTCCAGCATAGGCAACAAAGCCAGACTCTGCCAAAAACAAAAACAAAAACAAAAACAAAAACAAAAAACAAGAAAGCTCAG
+
ffffffffffffffffffffffffffffffffffffffffffffffffffffffffffffffffffffffffffffffffffffffffffffffffffffffffffffffffffffffffffffffffffffffffffffffffffffff
@cB02~tA01_GU182353.1_116582_116311_1_0_0_0_0:0:0_0:0:0_23c/1
TGCAGAATGGTGAGGCAAACCAATCTCTTCTTTAGAAGTTACCCAGGCTCAAGTGTTCCTTTAGAGCAACAAAAATGGACTAAGACAGCAAAGTCCTGAGATCAGGAGGATCGTCCCAGAACAGCCTGGGCTGTCTTCCTGTTCTTCCTG
+
ffffffffffffffffffffffffffffffffffffffffffffffffffffffffffffffffffffffffffffffffffffffffffffffffffffffffffffffffffffffffffffffffffffffffffffffffffffff
@cB02~tA01_GU182353.1_137609_137837_0_1_0_0_0:0:0_0:0:0_23d/1
AGCAAGGGCCTGGCTGCCAAGACACACAGTGCAGTGGGGGCAGCAGGGTGCCCTGGTTTGCCTGCAGTTGGATCGTCTATCATGATCTTTCTTTCCAGGGTTCTTCTTGCTGCAGGGGGCCTGGCCACTCATGGGTGAGTCCTTCCCCAA
+
ffffffffffffffffffffffffffffffffffffffffffffffffffffffffffffffffffffffffffffffffffffffffffffffffffffffffffffffffffffffffffffffffffffffffffffffffffffff
@cB02~tA01_GU182353.1_6590_6784_0_1_0_0_0:0:0_0:0:0_23e/1
CCCCAGTTCCCCATCTGCATCGGAGACTGTGGCCAGTGTGGGAATCCACAAGGCCCTTCAGCCTCCAATGCTCTGGGACAGAGGCCTCGTCCACGGGGAGGAAGGGGTCAGAGTGACCTGAGTCCCTACTCAGGAGCGAGTCTAATCCAC
+
ffffffffffffffffffffffffffffffffffffffffffffffffffffffffffffffffffffffffffffffffffffffffffffffffffffffffffffffffffffffffffffffffffffffffffffffffffffff
@cB02~tA01_GU182353.1_14576_14717_0_1_0_0_0:0:0_0:0:0_23f/1
TCTGAGACCTCTTGGTCCACCATCCCCAGCCTCACACCCCCAGGATTACACAGTGGAGAATCTCATCCGCGTGGCTGTGGCTGGCTTGGTCCTGGTGGTCCTCGGGATTCTGCTGCTTTAGGATTGGCACAGCTAGAGAAGTCCCCAAGA
+
ffffffffffffffffffffffffffffffffffffffffffffffffffffffffffffffffffffffffffffffffffffffffffffffffffffffffffffffffffffffffffffffffffffffffffffffffffffff
@cB02~tA01_GU182353.1_150738_150903_0_1_0_0_0:0:0_0:0:0_240/1
TTTTGGTTACTGTAGCCTTGTAGTATAGTTTGAAGTCAGGCAGCATGATGCCTCCAGCTTTGTTCTTTTGGCTTAGGATTGACTTGGCAATGCAGGCTCTTTTTTGATTCCATATGAACTTTAAGGTAGTTTTTTCCAATTCTGTGAAGA
+
ffffffffffffffffffffffffffffffffffffffffffffffffffffffffffffffffffffffffffffffffffffffffffffffffffffffffffffffffffffffffffffffffffffffffffffffffffffff
@cB02~tA01_GU182353.1_74564_74762_0_1_0_0_0:0:0_0:0:0_241/1
CGGGGTTCACACCCACACTTCCTCACTGGGTGGTCAGCACCCAGCAACCCCCTGGTGATCATGGTCACAGGTCAGAGGGCTCCTGTCTGGGATTCTCCTTGTCCCACCTCCTGAGTCCCAGAGCTTCTGGTGGGAGTGTCCACCAGCGTC
+
ffffffffffffffffffffffffffffffffffffffffffffffffffffffffffffffffffffffffffffffffffffffffffffffffffffffffffffffffffffffffffffffffffffffffffffffffffffff
@cB02~tA01_GU182353.1_11279_11191_1_0_0_0_1:0:0_0:0:0_242/1
CCTGGGCTCCCCCAGCAGGGCCTGTGCGGAGCGTGGGTCCCTGACTGAACCTGCTGGGCTCCTCACCTGCGATCAGGATGCTCAGGGGGTCACTGGGGGCCGACCACTCGGAGGAGAGGTTGTGTGCACCGTAGAATCTGTACTGGCCCC
+
ffffffffffffffffffffffffffffffffffffffffffffffffffffffffffffffffffffffffffffffffffffffffffffffffffffffffffffffffffffffffffffffffffffffffffffffffffffff
@cB02~tA01_GU182353.1_31264_31362_0_1_0_0_0:0:0_0:0:0_243/1
AGAAAACACCATGCCTGTCCCATGTCTTGTGATCCTAGAGCCATAGCTGAGGAGCTTCCTGCTGATGATGGAGAGAAGCATGGACAGATGCCGAGACAGAACACACAGCATGGGTGTAAGGGCGGGGTCAGGGGGCAGGATGGCAGACAG
+
ffffffffffffffffffffffffffffffffffffffffffffffffffffffffffffffffffffffffffffffffffffffffffffffffffffffffffffffffffffffffffffffffffffffffffffffffffffff
@cB02~tA01_GU182353.1_142683_142612_1_0_0_0_0:0:0_0:0:0_244/1
ATAGTTACATTTAACCTCAATAAATATTTTTGAAAATGAAAAGAAAAGAGTGTAGGGGTTGCTGGTGATGACATCTCTCTGTGTGGGTGAGAGGCCAGGATGGGCTTCTGGGAAATGGGTAAGGTTGAGGGGCTGAGGGAACCTCTGATC
+
ffffffffffffffffffffffffffffffffffffffffffffffffffffffffffffffffffffffffffffffffffffffffffffffffffffffffffffffffffffffffffffffffffffffffffffffffffffff
@cB02~tA01_GU182353.1_54424_54675_0_1_0_0_0:0:0_1:0:0_245/1
TCTGAGCTTCTGGAAGCAGAATGGAGCCTGAATTGTCTCTGAGACTCCAATTTCCATCCAAAGATACAGCACATAGGAGGCTCCAAGGATCGTGAATCACATGAACAAGTGATATTCTTACTCTCTGCAGACCTGGAAAGCTGGCAGAGT
+
ffffffffffffffffffffffffffffffffffffffffffffffffffffffffffffffffffffffffffffffffffffffffffffffffffffffffffffffffffffffffffffffffffffffffffffffffffffff
@cB02~tA01_GU182353.1_44572_44398_1_0_0_0_0:0:0_0:0:0_246/1
CTATCCATCAATCATCTGTTATTTATATGTATGTATCATCTCTCTCTCTATGATTTCTGTCTGCCTCTCTATCTGTACGTATTATCTATCTGTCTTCATCATCATCATCTCTATGTATTATCTATTAATGAATCAATCAATCATCATCTA
+
ffffffffffffffffffffffffffffffffffffffffffffffffffffffffffffffffffffffffffffffffffffffffffffffffffffffffffffffffffffffffffffffffffffffffffffffffffffff
@cB02~tA01_GU182353.1_62393_62308_1_0_0_0_0:0:0_0:0:0_247/1
TATATATATTTATAAATGTATTTATGACCACTAGACTTTACACTTAAAAATGGTAAATGTGGCTGGGAGTGGTGGCTCATGCCTGTAATCCCAGCACTTTGGGAGGCAGATGCGGGTGGATCACGTGGTCAGGAGTTGGAGACCAGCTCG
+
ffffffffffffffffffffffffffffffffffffffffffffffffffffffffffffffffffffffffffffffffffffffffffffffffffffffffffffffffffffffffffffffffffffffffffffffffffffff
@rand_0_0_0_0_1_1_0:0:0_0:0:0_248/1
CTTCAGCAGTGCGCACAAGGATGACAGGCTCAAAGATTTGAGTGTTTATCACGTTGACGGGACCGACTGCTAGATAACAGGAGGATCTAATACTATCAACTGCAATGAGGGGGCCGGTTGGGTCCATTGTCCGTTCTCCGAAGAGACCCC
+
ffffffffffffffffffffffffffffffffffffffffffffffffffffffffffffffffffffffffffffffffffffffffffffffffffffffffffffffffffffffffffffffffffffffffffffffffffffff
@cB02~tA01_GU182353.1_115036_114963_1_0_0_0_0:0:0_1:0:0_249/1
ATATATCTGTCACTCCTTTGGCAGGTATTGATTTATGTGTAGGAGGAATAAATCTCAGAAAGAAATTAATTTAGCAAGGATTAAACAACTAGGAAACTCAAACCCAGCAAGCCCTCCCTGCAAATGATTCTACCTCCCAAACATAGCTTA
+
ffffffffffffffffffffffffffffffffffffffffffffffffffffffffffffffffffffffffffffffffffffffffffffffffffffffffffffffffffffffffffffffffffffffffffffffffffffff
@cB02~tA01_GU182353.1_14798_14599_1_0_0_0_0:0:0_0:0:0_24a/1
GCCATTTAATGGAAGTTTAATGGAGGAAGCGTTCTCTACAGGCACCCAGACATCTTCCTGAACCTGACCCAAGCCTCCCCTTCTCGACTTTCTCAGTAGACGGTTTCCCGAATGATGGTCCAGACTTTCTTCCAGAACCTCCTAGGACTA
+
ffffffffffffffffffffffffffffffffffffffffffffffffffffffffffffffffffffffffffffffffffffffffffffffffffffffffffffffffffffffffffffffffffffffffffffffffffffff
@cB02~tA01_GU182353.1_112374_112126_1_0_0_0_1:0:0_2:0:0_24b/1
CTGGATTCCAGCAATTCTCTTGCCTCAAACACCCGAGTAGTGGTATTACAGGCACTGGTCACCATGCTCAGCTAATTTTTGTATTTTTAGTAGAGACGAGGTTTCACTCTGTTGGCCAGCCTGATCTTGAACTCCTGGCTTCAGGTGATC
+
ffffffffffffffffffffffffffffffffffffffffffffffffffffffffffffffffffffffffffffffffffffffffffffffffffffffffffffffffffffffffffffffffffffffffffffffffffffff
@cB02~tA01_GU182353.1_43562_43697_0_1_0_0_0:0:0_1:0:0_24c/1
TACAGATGCTACGGTTCTGTTACTCACTCCCCCTATCAGTTGTCAGCTCCCAGTGACCCTCTGGACATCGTCATCACAGGTGAGAGTGTCCGGACATTCTCATTGTCATTGGGCTGCAGAGTGAATGATCCACGACTTGGAACCCCCAGG
+
ffffffffffffffffffffffffffffffffffffffffffffffffffffffffffffffffffffffffffffffffffffffffffffffffffffffffffffffffffffffffffffffffffffffffffffffffffffff
@cB02~tA01_GU182353.1_152181_152193_0_1_0_0_0:0:0_0:0:0_24d/1
CAGGCTGCTTGTCCTAAGGAGATGTTCCATGTGGTTACCTGTCAATCAAGAAATGAGACAATCCATAAAGAGGAACTGCTATGATTAGCTTCTTATTGGATTCCCATCTTCCTCCAGGTATCTGCAGACACCTGCATGTTCTGATTGGGA
+
ffffffffffffffffffffffffffffffffffffffffffffffffffffffffffffffffffffffffffffffffffffffffffffffffffffffffffffffffffffffffffffffffffffffffffffffffffffff
@cB02~tA01_GU182353.1_119570_119669_0_1_0_0_0:0:0_0:0:0_24e/1
TACACGGATGTATTTTAGACACTGTTTCTGCTAAGGGGCTCTCTGTGTCCACACTCTTGAGGATGCTGCACTTCATGTAGCCTTATAAAACCCTTTAAATTTAGTAGCCAGAGCCCTCTAATTTGTTATTATAGGCTACTTGCTATTTTT
+
ffffffffffffffffffffffffffffffffffffffffffffffffffffffffffffffffffffffffffffffffffffffffffffffffffffffffffffffffffffffffffffffffffffffffffffffffffffff
@cB02~tA01_GU182353.1_34656_34470_1_0_0_0_0:0:0_0:0:0_24f/1
TCAAACTCCTACCCTTAAGTGATCTACCCGCCTTGGCCTCCCAAAGTGTTGGGTTACAGGTGTGAGCCCCCATCCACAGTCTTGTATATTATATTATACTAGGTCCCTTCATTTGCACCACCCCTCATGTGTCTATCGCTCCTCTGCCAG
+
ffffffffffffffffffffffffffffffffffffffffffffffffffffffffffffffffffffffffffffffffffffffffffffffffffffffffffffffffffffffffffffffffffffffffffffffffffffff
@cB02~tA01_GU182353.1_126303_126419_0_1_0_0_0:0:0_0:0:0_250/1
AGAGAAGACGCAGCATGCCTGTGAGGGAGGGATCAGGGCGCAGGATGGCACACACAGCACCTCCAAACCCTCCTGCATGGCCTGCATGGAGGCCTCCGATTAGGGCTCCAGAAACCCAGGCAGATGTAGAAAGCGGTCAGGAGAGACCCA
+
ffffffffffffffffffffffffffffffffffffffffffffffffffffffffffffffffffffffffffffffffffffffffffffffffffffffffffffffffffffffffffffffffffffffffffffffffffffff
@cB02~tA01_GU182353.1_38739_38860_0_1_0_0_0:0:0_0:0:0_251/1
TCTCACCCAGGCTGGAGTGCAGTGGCGTGATCTCAACTCACTGCAACCTCCGCCTTCCAGGTTCAAGCGATTCTCTTCCCTCAGCCTCCTCAGTAGCCTCCCCTAGGATTACAGGCACGTGCCACCCTGCACAGATAAATTTTTTTGTGT
+
ffffffffffffffffffffffffffffffffffffffffffffffffffffffffffffffffffffffffffffffffffffffffffffffffffffffffffffffffffffffffffffffffffffffffffffffffffffff
@cB02~tA01_GU182353.1_9771_9951_0_1_0_0_1:0:0_0:0:0_252/1
GCACTGGGCTGAGGTGGGGAGGGTCCCACAGCAGCCTTGTTCACCAGAGAGCCTCAGGGCTCCAGTGGCTACTGGTGCTCCAACAGGAAGGGAAGCAGCCACACCTCTGTGTTCCAAATCCCCCACAGGACACTCTTCTCCATGGCTGAG
+
ffffffffffffffffffffffffffffffffffffffffffffffffffffffffffffffffffffffffffffffffffffffffffffffffffffffffffffffffffffffffffffffffffffffffffffffffffffff
@cB02~tA01_GU182353.1_116392_116486_0_1_0_0_0:0:0_0:0:0_253/1
CAGCGAGTGACAACAGAAGCCTACATTTCAATGTGAGCCAGTTCCCCAAGGCTCAGAAAAGCTGCTCGAGACATGTGGAGTCACCCCATTTGCAGTGTAGCTGGGGGAAGCCAGAAAGCAGCCCAGCCTGGGTTTTGTACCCTGGAGCCA
+
ffffffffffffffffffffffffffffffffffffffffffffffffffffffffffffffffffffffffffffffffffffffffffffffffffffffffffffffffffffffffffffffffffffffffffffffffffffff
@cB02~tA01_GU182353.1_148094_148306_0_1_0_0_0:0:0_1:0:0_254/1
TCGCATCACTGCACACCAGCCTGGGCTACACAGGGATACTCTGTCTCAAAAAATAAAAATAAAAAATACATAAATATAATAATATACACAAATGATGCAGGCACCTGAATTCCAATCATCATTTTTCTATTCCTCTATAATTACTTCTTT
+
ffffffffffffffffffffffffffffffffffffffffffffffffffffffffffffffffffffffffffffffffffffffffffffffffffffffffffffffffffffffffffffffffffffffffffffffffffffff
@cB02~tA01_GU182353.1_28875_29009_0_1_0_0_0:0:0_0:0:0_255/1
AATCAGGGCTACTAGAGACAGAGAGACAGGGAAGAGGGAGGGAGACAGATGGAGGGACCTGCAACAGGGGTTATGGGCACAAAAGAACACGGAGACACAGAGAGGAAGGAGAGAGATAGACACCATGGAGGGGAAGCCTCACTTATTTCA
+
ffffffffffffffffffffffffffffffffffffffffffffffffffffffffffffffffffffffffffffffffffffffffffffffffffffffffffffffffffffffffffffffffffffffffffffffffffffff
@cB02~tA01_GU182353.1_122025_122256_0_1_0_0_0:0:0_2:0:0_256/1
TTCCATTCTCAAAGGACATGCCCTCCACTTCATGTCTACCCTGTGTTGTTTTATGTCAGTAATCTTACAGTATTAAAATCTAGTAGGAGTCTCTTACTCAGCACTTGCTCAAAGTTCTCAGCTGACACTTTTGTTGTACGGAGACACCTT
+
ffffffffffffffffffffffffffffffffffffffffffffffffffffffffffffffffffffffffffffffffffffffffffffffffffffffffffffffffffffffffffffffffffffffffffffffffffffff
@cB02~tA01_GU182353.1_61669_61715_0_1_0_0_0:0:0_0:0:0_257/1
ACAGATGCTTCGGCTCTTTCCGTGACTCTCCATACGAGTGGTCAAACTCGAGTGACCCACTGCTTGTTTCTGTCACAGGTGAGGAAACCCCATATCTGTCTCATGTCCTATGATCCTAGAGCCTTAGCTGAGGAGCTTCCTGCTGATGAT
+
ffffffffffffffffffffffffffffffffffffffffffffffffffffffffffffffffffffffffffffffffffffffffffffffffffffffffffffffffffffffffffffffffffffffffffffffffffffff
@cB02~tA01_GU182353.1_16940_17096_0_1_0_0_0:0:0_0:0:0_258/1
GTCTTATTCATTTCAAGTGGCATTTAGGTTTTTAAAAATATCTTTTGGCGACCAGGTGCAGTGGCTCATGCCTGTAATCCCAGCACTTTGGGAAGCCAAGGCAGGTGGATCACGAGTTCAAGAGACAGAGATCATCCTGGCGAACATGGT
+
ffffffffffffffffffffffffffffffffffffffffffffffffffffffffffffffffffffffffffffffffffffffffffffffffffffffffffffffffffffffffffffffffffffffffffffffffffffff
@cB02~tA01_GU182353.1_16777_16658_1_0_0_0_0:0:0_0:0:0_259/1
TGGGATATACATGTGAACTTATGACATATGATGAAATAAGCAGGTTACAAAATTGTAATATATCAAGCAAGGTAGAAAGCCATGGCAGAAAAAGAGACAAGCATTTTCAAGATAAGGAATGAAAGAGGGGAAACAGTACTATTGATTTTA
+
ffffffffffffffffffffffffffffffffffffffffffffffffffffffffffffffffffffffffffffffffffffffffffffffffffffffffffffffffffffffffffffffffffffffffffffffffffffff
@cB02~tA01_GU182353.1_69215_69395_0_1_0_0_0:0:0_0:0:0_25a/1
TCTGGGTGCTTGTCCTAAAGAGATGTTTTATGTGGTTACCTGTCAATCAAGAAATGCGAGACAATTCATAAAGAGGAACTGCTAAGATTAGCTTCTTATTGGTGTCTCATCTTCTTCCAGGTAACCCCCGACACCTGCACATTCTGATTG
+
ffffffffffffffffffffffffffffffffffffffffffffffffffffffffffffffffffffffffffffffffffffffffffffffffffffffffffffffffffffffffffffffffffffffffffffffffffffff
@cB02~tA01_GU182353.1_55545_55372_1_0_0_0_0:0:0_1:0:0_25b/1
ACAGAGGAAGAGTCTGTCTCAAGAAAAAAAAAAAAGCAAACTAAATAACCTATAATAACAAATCAGAGGACTCAGGTTACCAAATTTTAAGGGGTTCTATAAGTTTATATAAAATGCAGCATCCTCATGAGAGGGGATACAGAGAACCAC
+
ffffffffffffffffffffffffffffffffffffffffffffffffffffffffffffffffffffffffffffffffffffffffffffffffffffffffffffffffffffffffffffffffffffffffffffffffffffff
@cB02~tA01_GU182353.1_70908_71041_0_1_0_0_0:0:0_0:0:0_25c/1
CACATAGGAGGTTCCAAGGATCACGAATCATATGAACAAGTGATACTCTTACTCTCTGCAGACCTGGAAAGCTGGCAGAGTCATTCCACAATGAAACATTTGTAGAATCATAGGCCTTGTTAGTCTCATCTCCATGGGGACACATATCAA
+
ffffffffffffffffffffffffffffffffffffffffffffffffffffffffffffffffffffffffffffffffffffffffffffffffffffffffffffffffffffffffffffffffffffffffffffffffffffff
@cB02~tA01_GU182353.1_1843_1959_0_1_0_0_0:0:0_0:0:0_25d/1
CCTGAGCTCTCAGGATGCAGGAAAACTCTCTCCCAGATGACTCAGGAGCAATGTTTAAATCCATAGAACACAGGAAAACTGAAATCGTTCAATGAGGAGACTAGAGGGAATCCTGCTAGCGGAGGAAGAGGTTTTTTTTTTTTTTTTAGA
+
ffffffffffffffffffffffffffffffffffffffffffffffffffffffffffffffffffffffffffffffffffffffffffffffffffffffffffffffffffffffffffffffffffffffffffffffffffffff
@cB02~tA01_GU182353.1_36606_36693_0_1_0_0_0:0:0_0:0:0_25e/1
CCCGCCATCTGGGTGCTTGTCCTAAAGAGACGTTGTATGTGGTTACCTGTCAATCAAGAAATGTGAGACAATTCATATAGAGGAACTGCTATGATTAGCTTCTTATTGGTGTCTTGTCTTCCTCCAGGTAACTCCAGATACCTGCACGCT
+
ffffffffffffffffffffffffffffffffffffffffffffffffffffffffffffffffffffffffffffffffffffffffffffffffffffffffffffffffffffffffffffffffffffffffffffffffffffff
@cB02~tA01_GU182353.1_75704_75908_0_1_0_0_0:0:0_0:0:0_25f/1
CTGCCAAGGATTCCAATTCGTCCAAAAGAGATTGAACCAGTCTGCTAAGAGCCTGGACGTGCAGCCTATCCTGGTTCCTCTTCCACCCCCACATAGAAGCAGGAAAGACATTAGTTCGAAATAGATACAACAGCCCAAGAGATGAGGCTG
+
ffffffffffffffffffffffffffffffffffffffffffffffffffffffffffffffffffffffffffffffffffffffffffffffffffffffffffffffffffffffffffffffffffffffffffffffffffffff
@cB02~tA01_GU182353.1_57818_57966_0_1_0_0_0:0:0_0:0:0_260/1
AGGTGTGATAGTAGCCATAGAAACGTGGAAAGCGAGGAGAATCTTCTGAGCACAGGGAGGGAGGGGCAGTTCCACATCCTCCTCTCTAAGGCGGCGCCTCCTTCTCCCCAAGGTGGTCAGGACAAGCCCTTGCTGTCTGCCTGGCCCAGC
+
ffffffffffffffffffffffffffffffffffffffffffffffffffffffffffffffffffffffffffffffffffffffffffffffffffffffffffffffffffffffffffffffffffffffffffffffffffffff
@cB02~tA01_GU182353.1_88340_88126_1_0_0_0_0:0:0_0:0:0_261/1
TCATTCTAAGAGGTGTGAGGTGATATCTCATTCTAGTTTTAATTTTTATTTAGCTGATGTTTAGTAATGCTAATCATTTTTTCATATACCTTTTGGTGATTTGTCTTATTCTTAGAAATGTTTATTCAGATACTTTGCCCATTTTTTTAA
+
ffffffffffffffffffffffffffffffffffffffffffffffffffffffffffffffffffffffffffffffffffffffffffffffffffffffffffffffffffffffffffffffffffffffffffffffffffffff
@cB02~tA01_GU182353.1_82310_82464_0_1_0_0_2:0:0_1:0:0_262/1
TCAGCCTCCTGAGTAGCTGGGATTACAGAACCACACCACCATGCCCAGCTAATCTTTTGTATATTTAGTAGTGATGGGGTTTCACTATGTTGGTCAGGCTGGTCTCAAACTCCTGACCTCATGATCCACCCGCCTCAGCTTCCCCAAGTG
+
ffffffffffffffffffffffffffffffffffffffffffffffffffffffffffffffffffffffffffffffffffffffffffffffffffffffffffffffffffffffffffffffffffffffffffffffffffffff
@cB02~tA01_GU182353.1_870_1047_0_1_0_0_0:0:0_0:0:0_263/1
GGGGCCGCTCTTTCCTGGCTGGTTCATCCTGGCCTATTCTCAATCCACCAAGGCCCCGAAGCTCATCTCCCCTCCTCCTCTGCCTCCTCCTCCACCCTGTAGACAAGCGGCCATTCCTTTCTGAAGAACAGGCTGAGACCTTTCTGGGAC
+
ffffffffffffffffffffffffffffffffffffffffffffffffffffffffffffffffffffffffffffffffffffffffffffffffffffffffffffffffffffffffffffffffffffffffffffffffffffff
@cB02~tA01_GU182353.1_95975_96100_0_1_0_0_0:0:0_0:0:0_264/1
TGTTTGAGCTTCTTTTATATTCTAGTTATTAATCCCATCTCAGATGCATAGTTTGCAAATATTTGCTCCCATTCTGTGGGTTTTCTCTTCTTCACTTCATTGGTTGCTTCCTTTGCGGTGCAGAAGCTGCTTGATTTGATATAATCCCAA
+
ffffffffffffffffffffffffffffffffffffffffffffffffffffffffffffffffffffffffffffffffffffffffffffffffffffffffffffffffffffffffffffffffffffffffffffffffffffff
@cB02~tA01_GU182353.1_146181_146086_1_0_0_0_0:0:0_0:0:0_265/1
GAGAAGCAGATTCTTGCCTGGAACCCTCAGAGGGAAGGCAGCCTTGCTGTCACCTTGATTTTAGCCCAGTGACATGCACGTCATGCTTTGAGCTACAGCACTGTAAGATAATTAAATAACCGTTTTGTTTTCACCCACGAATCTTGTGGA
+
ffffffffffffffffffffffffffffffffffffffffffffffffffffffffffffffffffffffffffffffffffffffffffffffffffffffffffffffffffffffffffffffffffffffffffffffffffffff
@cB02~tA01_GU182353.1_8868_8994_0_1_0_0_0:0:0_0:0:0_266/1
GCATGCCAGCACACCCAGCTAGTTTTTGTATTTTTAGTAGAGACAGGGGTTTCACCATGTTGGTCAGGCTGGTCTTGAACTCCTGACCTTGTGATCTTCCTGCCTCGGCCTCCCAAAGTGCTGGGATTACAGGTGTAAGCCACTGCACCC
+
ffffffffffffffffffffffffffffffffffffffffffffffffffffffffffffffffffffffffffffffffffffffffffffffffffffffffffffffffffffffffffffffffffffffffffffffffffffff
@cB02~tA01_GU182353.1_133917_133791_1_0_0_0_0:0:0_0:0:0_267/1
GATTCTATCTCCCACTTTCTGCCTGTCATGGAACCTTCTCCTGGATGTGAGTGGCTGCAGGGGACGTGAGGATACAGTTCAGAATCAGGCAATGGTCTGTGAGCTGAAGGCAGGGGAAGGGAATCTGGTGCTCTCTCTAGAAAGTCCTGC
+
ffffffffffffffffffffffffffffffffffffffffffffffffffffffffffffffffffffffffffffffffffffffffffffffffffffffffffffffffffffffffffffffffffffffffffffffffffffff
@cB02~tA01_GU182353.1_11069_11251_0_1_0_0_1:0:0_0:0:0_268/1
TGTCTAGGAAGCCCTCCCTCCTGACCTTGCAGGGCCCTGTCGTGGCCCCTGGGGAGAATCTGACCCTCCAGTGTGGCTCTGATGTCGGCTATGACAAATTCACTCTGTACAAGGAGGGGGGACATGACCTCGTCCAGGGCTCTGGCCGGC
+
ffffffffffffffffffffffffffffffffffffffffffffffffffffffffffffffffffffffffffffffffffffffffffffffffffffffffffffffffffffffffffffffffffffffffffffffffffffff
@cB02~tA01_GU182353.1_145633_145472_1_0_0_0_0:0:0_0:0:0_269/1
GGCCCTAGATCCCTTTCACTGTTGGAGTGTCTGGAGTTCAGAGATGGTGGAAGACAGGCCCTCATTCACAGAGCTGGGAGGTTTGAGCCAACACTTGCATCCAAGGCTTCCACCTCCCCAGGTTTCCAAAAGCAGAGATAAGAGGGGTCC
+
ffffffffffffffffffffffffffffffffffffffffffffffffffffffffffffffffffffffffffffffffffffffffffffffffffffffffffffffffffffffffffffffffffffffffffffffffffffff
@cB02~tA01_GU182353.1_142969_142769_1_0_0_0_0:0:0_0:0:0_26a/1
GCAACCTCTGCCTCCTGGCTTTAAGTGCTTCTCCTGCCTCAGCCTCCCAAGTAGCTAGGACTACAGGTGCATGCCGGCATGCTTGGCTAATTTTTCTTGTCTGTTTAGTAAAGATGAATTTCCCGCATGTTGGCCAGGCTGATCTCGAGT
+
ffffffffffffffffffffffffffffffffffffffffffffffffffffffffffffffffffffffffffffffffffffffffffffffffffffffffffffffffffffffffffffffffffffffffffffffffffffff
@cB02~tA01_GU182353.1_74509_74365_1_0_0_0_0:0:0_0:0:0_26b/1
GAATCCCAGACAGGAGCCCTCTGACCTGTGACCATGATCACCAGGGGGTTGCTGGGTGCTGACCACCCAGTGAGGAAGTGTGGGTGTGAACCCCGACATCTGTAGGTCCCTGCATGTGCTGGGGTCACAGGGCCTATGAAAACGGTGTTT
+
ffffffffffffffffffffffffffffffffffffffffffffffffffffffffffffffffffffffffffffffffffffffffffffffffffffffffffffffffffffffffffffffffffffffffffffffffffffff
@cB02~tA01_GU182353.1_13319_13079_1_0_0_0_0:0:0_1:0:0_26c/1
AAGATATGTAATAGTGTGTGCATATATAAATATATAATATATAATAAGATATATAATAGTGTATATATATAAATATATAATACATAATATATTATAAGATATATAATAGTATGTATATATAAATATATAATACATAATATATAAGATATA
+
ffffffffffffffffffffffffffffffffffffffffffffffffffffffffffffffffffffffffffffffffffffffffffffffffffffffffffffffffffffffffffffffffffffffffffffffffffffff
@cB02~tA01_GU182353.1_151530_151661_0_1_0_0_0:0:0_0:0:0_26d/1
TGCCTAATTTATTGAGAGTTTTTAGCATGAAGCGTTGTTGAATTTTGTCAAAGGCCTTTTCTGCATCTATTGAGATAATCGTCCGGTTTTTGTCTTTGGTTCTGTTTATATGATGGATTACATTTATTGATTTGCATATATTGAACCAGC
+
ffffffffffffffffffffffffffffffffffffffffffffffffffffffffffffffffffffffffffffffffffffffffffffffffffffffffffffffffffffffffffffffffffffffffffffffffffffff
@cB02~tA01_GU182353.1_62343_62167_1_0_0_0_0:0:0_1:0:0_26e/1
TGGTAAATGTGGCTGGGAGTGGTGGCTCATGCCTGTAATCCCAGCACTTTGGGAGGCAGATGCGGGTGGATCACGTGGTCAGGAGTTGGAGACCAGCTCGACCAACATGGTGAAACCACCTCTCTACTAAAAATACAAAAAGTAGCCTGG
+
ffffffffffffffffffffffffffffffffffffffffffffffffffffffffffffffffffffffffffffffffffffffffffffffffffffffffffffffffffffffffffffffffffffffffffffffffffffff
@cB02~tA01_GU182353.1_123422_123510_0_1_0_0_0:0:0_0:0:0_26f/1
CAAAATTAATTAATTAATTAAAGAAACCAAACAAAGAGAAGGTTGGCTACACCGAGATCAGCAAGGGTGGGATGATGATGCCACCACCAGGCTCCATCCACATAGGGAGGGGTTGATACTCCTCAAATCAGCACGAGGAGCCAGCCTATG
+
ffffffffffffffffffffffffffffffffffffffffffffffffffffffffffffffffffffffffffffffffffffffffffffffffffffffffffffffffffffffffffffffffffffffffffffffffffffff
@cB02~tA01_GU182353.1_17802_17641_1_0_0_0_0:0:0_0:0:0_270/1
ACATAATTTATTTCCAGACCAGGTTAAGGCATGAAGGGGTTGGGACTTGTTAGAATCCTGTTGTCGGACTCCACAGTAAGGGTAGACATTTGAGGCACCCAATCAAAAACCTCAGTTGTTCCTAGCACTGAGAAATTTGATAGAATGTTT
+
ffffffffffffffffffffffffffffffffffffffffffffffffffffffffffffffffffffffffffffffffffffffffffffffffffffffffffffffffffffffffffffffffffffffffffffffffffffff
@cB02~tA01_GU182353.1_41871_42088_0_1_0_0_0:0:0_0:0:0_271/1
GGTGGTCAGCACCCAGCAACCCCCTGGTGATCGTGGTCATAGGTCAGAGGGCTCCTGTCTTGGATTCTCCTTGTCCCACCTCCTGAATCCCAGAGCTTCTGGTGGGCATGTCCTTGAGGGTCCCATCACGCAGGCCCTGACTGTATTTGT
+
ffffffffffffffffffffffffffffffffffffffffffffffffffffffffffffffffffffffffffffffffffffffffffffffffffffffffffffffffffffffffffffffffffffffffffffffffffffff
@cB02~tA01_GU182353.1_89321_89457_0_1_0_0_0:0:0_0:0:0_272/1
GAAGGAGAGAGATTGAAGAGATGTTGGTCAAAGGATGCAAAATTTCAGTTAGAAGAAATCGGTTCAAGAGATCTATTGTATGTCTTGGTGACTCCATTTAATAGCAACATATGGTGTATTGAACATTACTAAGAGATTAGATTTTACATG
+
ffffffffffffffffffffffffffffffffffffffffffffffffffffffffffffffffffffffffffffffffffffffffffffffffffffffffffffffffffffffffffffffffffffffffffffffffffffff
@cB02~tA01_GU182353.1_136532_136419_1_0_0_0_0:0:0_0:0:0_273/1
GACTTTTGATGTATTTTTGTTTTTATCTGAGATTCAAACTTTTCTTCATGTGTAATGTGCAAAATATCTAAGAGGTATTATTAACATTATCAGAGTAATTGTGACAAAAAGCCATTCTAATTTTCCTGATGAGTTTCTAGTACTAAACCT
+
ffffffffffffffffffffffffffffffffffffffffffffffffffffffffffffffffffffffffffffffffffffffffffffffffffffffffffffffffffffffffffffffffffffffffffffffffffffff
@cB02~tA01_GU182353.1_100315_100465_0_1_0_0_1:0:0_0:0:0_274/1
GCTAAAGCACTGCATGATGTTCTCCTCCAGGAAGAACAGGAAGACAGCCCAGGCTGTTCTGAGACGTTCCTCCTGATCTCAGGATGTTGCTGTCTTAGCCTATTTTTGTTGCTATAAAAGAACACTTGAGCCTGGGTATCTTTTAAAGAA
+
ffffffffffffffffffffffffffffffffffffffffffffffffffffffffffffffffffffffffffffffffffffffffffffffffffffffffffffffffffffffffffffffffffffffffffffffffffffff
@cB02~tA01_GU182353.1_146673_146564_1_0_0_0_1:0:0_0:0:0_275/1
ATCATTCATTTATTGGTCCCCTTGTGCCTACATTTTCTGCCCTCCCATTTAACCATCTGCAAGATCAGTGTCCCAAGAACAGAGGCCAAATGCATCTTGTTCACTGTTTGTGGAAGGCAGGAGACTGTTGTCCCACCCCAAAAATGTCCA
+
ffffffffffffffffffffffffffffffffffffffffffffffffffffffffffffffffffffffffffffffffffffffffffffffffffffffffffffffffffffffffffffffffffffffffffffffffffffff
@cB02~tA01_GU182353.1_124336_124535_0_1_0_0_0:0:0_0:0:0_276/1
GACCCTCTGGACATGGTGATCATAGGTGAGAGTGTCCAGACATTCTTCTCATTGTCATTGGGATGCAGAGTGAATGATCCAGGACTTGGAGACCCAGGTGGTTGTAAGGAAGATGAGCTTGGTATTCTTATGGAGAGAGACTGACTTGGT
+
ffffffffffffffffffffffffffffffffffffffffffffffffffffffffffffffffffffffffffffffffffffffffffffffffffffffffffffffffffffffffffffffffffffffffffffffffffffff
@cB02~tA01_GU182353.1_124141_124327_0_1_0_0_0:0:0_0:0:0_277/1
TCGGATGTCATGTTTGAGCACTTCCTTCTGCACAGAGAGGGGAAGTTTAACAACACTTTGCACCTCATTGGAGAGCACCATGATGGGGTTTCCAAGGCCAACTTCTCCATTGGTCCCATGATGCCTGTCCTTGCAGGAACCTACAGATGC
+
ffffffffffffffffffffffffffffffffffffffffffffffffffffffffffffffffffffffffffffffffffffffffffffffffffffffffffffffffffffffffffffffffffffffffffffffffffffff
@cB02~tA01_GU182353.1_18462_18367_1_0_0_0_0:0:0_0:0:0_278/1
ACGTTGCCACTCTATGCCTTTTATGTGGGGAATTTAGGCCATTTACATTTCTTCTCCTGATATATCCTTTTTATATTTTTATGATTGCCTTTTAAAATATATTGAATGGTTGTAATTCCAGGGAAATGTCTTTCAGAACAGTATTTATTC
+
ffffffffffffffffffffffffffffffffffffffffffffffffffffffffffffffffffffffffffffffffffffffffffffffffffffffffffffffffffffffffffffffffffffffffffffffffffffff
@cB02~tA01_GU182353.1_57899_57789_1_0_0_0_0:0:0_0:0:0_279/1
ACCTTCCTTGTACAGACTGAAGTTGTTAAACCCAAGATAAGAGTGACACCGAAGAATGACATGTCCTAGAGGCACCACAAGGCTGGGCCAGGCAGACAGCAAGGGCTTGTCCTGACCACCTTGGGGAGAAGGAGGCGCCGCCTTAGAGAG
+
ffffffffffffffffffffffffffffffffffffffffffffffffffffffffffffffffffffffffffffffffffffffffffffffffffffffffffffffffffffffffffffffffffffffffffffffffffffff
@cB02~tA01_GU182353.1_35880_35975_0_1_0_0_0:0:0_1:0:0_27a/1
ATGTGAGCCAGTCCCTCAAGGCTCAGAAAAGCTGCTCGAGACATGTGGAGTCACCCCATATGCAGTGTATCTGGGGGAAATCAAAAAGCAGCCCAGCCTGGGTTTTGTACCCTGGAGCCACAGGAAGCACTCAGCTAAAGCACTGCATGA
+
ffffffffffffffffffffffffffffffffffffffffffffffffffffffffffffffffffffffffffffffffffffffffffffffffffffffffffffffffffffffffffffffffffffffffffffffffffffff
@cB02~tA01_GU182353.1_43461_43541_0_1_0_0_0:0:0_0:0:0_27b/1
GGAAGTATAAGGACACTTTGCACCTCATTGGAGAGCACCATGATGGGGTCTCCAAGGCCAACTTCTCCATCGGTCCCATGATGCAAGACCTTGCAGGGACCTACAGATGCTACGGTTCTGTTACTCACTCCCCCTATCAGTTGTCAGCTC
+
ffffffffffffffffffffffffffffffffffffffffffffffffffffffffffffffffffffffffffffffffffffffffffffffffffffffffffffffffffffffffffffffffffffffffffffffffffffff
@cB02~tA01_GU182353.1_25986_25888_1_0_0_0_0:0:0_0:0:0_27c/1
AGGCCCATATCTCCACTCCAGGCCCATATCTCCACTCCAGGCCCAGATCTCCACCCCACCGCTCCCTCCCTCGATTCCCTTCCAGGACTCACCAACACACGCCATGCTGACGACCATGAGCGACATGGTGCTGCCGGTGCAGACAGGCGG
+
ffffffffffffffffffffffffffffffffffffffffffffffffffffffffffffffffffffffffffffffffffffffffffffffffffffffffffffffffffffffffffffffffffffffffffffffffffffff
@cB02~tA01_GU182353.1_115349_115188_1_0_0_0_0:0:0_1:0:0_27d/1
AGTGATGCGATCTCCACTCACTGCAACCTCCACCTCCTGGGTTGAAGTCATTCTCCTGCTTCATCCTCCAGAGCAGGAGCTGGGATTACAGGGATGCACCACCATGCTCGGCTAATTTTTGTATTTTTAGGAGAGATAGGGTTTCACCAT
+
ffffffffffffffffffffffffffffffffffffffffffffffffffffffffffffffffffffffffffffffffffffffffffffffffffffffffffffffffffffffffffffffffffffffffffffffffffffff
@cB02~tA01_GU182353.1_105160_105362_0_1_0_0_0:0:0_1:0:0_27e/1
GGCCTGGAGTGGACTTATCAGCCTGGAGAGGAGATATGGGTCTGGAGTGGAGATACGGACCTGGAGTGGAGATCTGGGCCTGTTGTGTAGATCTAGGCCTGGAGGTAGAGATCTGGGCCTGGAGGCTGAGTCTCTGCACAGCCGAGATCC
+
ffffffffffffffffffffffffffffffffffffffffffffffffffffffffffffffffffffffffffffffffffffffffffffffffffffffffffffffffffffffffffffffffffffffffffffffffffffff
@cB02~tA01_GU182353.1_149265_149495_0_1_0_0_1:0:0_1:0:0_27f/1
TATAAAAGAACACTTGAGCCTGGGTTACTTCTTTTTTTTTTTTTTTTTTTTTTGTATAGTGCTTCTGATGAGCTTTTTTTTAAAATTTTTATTATTATTATACTTTAAGTTTTAGGGTACATGTGCACAATGTGCAGGTTTGTTACATAT
+
ffffffffffffffffffffffffffffffffffffffffffffffffffffffffffffffffffffffffffffffffffffffffffffffffffffffffffffffffffffffffffffffffffffffffffffffffffffff
@cB02~tA01_GU182353.1_9694_9528_1_0_0_0_1:0:0_0:0:0_280/1
AGTAGCCACTGGAGCCCTGAGGCTCTCTGGTGAACAAGGCTGCTGTGGGACCCTCCCCACCTCAGCCCAGTGCTCCTCCTGTCCCTCGTCTCTCCACCACTGACTGAGGCACAGAAGAACAGTGAGGATGGACACCATGATGCCTGCTCT
+
ffffffffffffffffffffffffffffffffffffffffffffffffffffffffffffffffffffffffffffffffffffffffffffffffffffffffffffffffffffffffffffffffffffffffffffffffffffff
@cB02~tA01_GU182353.1_72647_72509_1_0_0_0_0:0:0_0:0:0_281/1
CACGCCATGCTGACGACCATGAGCGACATGGTGCTGCCGGTGCAGACAGGCAGCCGCGCCCCAGCTCAGCTCAGCAGCGCACAGGATGTTATTTGGCGCCCTGCCCATGCAGCTTACATGTTGACTACATCATGGGAGGGTGACGTACGC
+
ffffffffffffffffffffffffffffffffffffffffffffffffffffffffffffffffffffffffffffffffffffffffffffffffffffffffffffffffffffffffffffffffffffffffffffffffffffff
@cB02~tA01_GU182353.1_69755_69555_1_0_0_0_0:0:0_0:0:0_282/1
CAGCATCTGTAGGAGACGGAAGTCAACAAAACAGCTCGGAGGGCACTTCTGGGTCCTCATTTCATAAGCAGATACCAACATACAGGGGGAGACCATAGGTGGCTGAGGTCCCTCAGTTGCCAACAGCAGACTCAGACATTCTATCTCTCT
+
ffffffffffffffffffffffffffffffffffffffffffffffffffffffffffffffffffffffffffffffffffffffffffffffffffffffffffffffffffffffffffffffffffffffffffffffffffffff
@cB02~tA01_GU182353.1_48886_48964_0_1_0_0_0:0:0_0:0:0_283/1
TACAAGCTAGAAGAATGATTGCCAATCTGACATCCTTCTCAGGAAAAATGCAATGTTTGTTCTGCCTGCATTCCTAACTGGAGGATAAATTCCTGGAGACTTGAGAGAGGGAAGGGAAGGGAACATCTGATGAGGGCGAGGTGTTTTAGA
+
ffffffffffffffffffffffffffffffffffffffffffffffffffffffffffffffffffffffffffffffffffffffffffffffffffffffffffffffffffffffffffffffffffffffffffffffffffffff
@cB02~tA01_GU182353.1_131210_131275_0_1_0_0_0:0:0_1:0:0_284/1
TGTAGAGAGATGGAGAGCACTCTGGGTACACAGGAAACTAAGGAGGAACAAGGAGTGTGTGTTTGACACTCACAGCCATTGGATTCACCTCGGGGTAACCAGGAATCCCTACATGATTAATAGTGACTGACAAGAAAATAAGGGAGGCCC
+
ffffffffffffffffffffffffffffffffffffffffffffffffffffffffffffffffffffffffffffffffffffffffffffffffffffffffffffffffffffffffffffffffffffffffffffffffffffff
@cB02~tA01_GU182353.1_50683_50625_1_0_0_0_0:0:0_0:0:0_285/1
CAGGTATTGATTTATGTGTAGTAGGAATAAAGCTCAGAAAGAAATTAAGCGAGGATTAGACAACTAGGAAAATCATACCCAGCAAGCCTTTCCAGCCAATGATTCCACCTCACAAGCATAGCTTATATCCATCTGCTTCACCCAGTTAGG
+
ffffffffffffffffffffffffffffffffffffffffffffffffffffffffffffffffffffffffffffffffffffffffffffffffffffffffffffffffffffffffffffffffffffffffffffffffffffff
@cB02~tA01_GU182353.1_17686_17890_0_1_0_0_0:0:0_1:0:0_286/1
GGTCCCAGGCACTGGTGACCACTGAGCTTTGCTCTCTCTTTTTTCTTATGGTTCCCTGTCTACTTCCAGGGCTATCACTTTACTTTTTGTGCATTAGACCATGAATAATGTTTTAGAAACATTCTATCAAATTTCTCAGTGCTAGGAACA
+
ffffffffffffffffffffffffffffffffffffffffffffffffffffffffffffffffffffffffffffffffffffffffffffffffffffffffffffffffffffffffffffffffffffffffffffffffffffff
@cB02~tA01_GU182353.1_10477_10542_0_1_0_0_0:0:0_0:0:0_287/1
ATAACTCAGCCCTGGGGGATGATGTGGGACGCGTGAGCCCCATTTAAGACAGTGTCTCCTTCTCTCCTAGGAGCCCACAGAAAACCCACTCTCTCAGCCCTGCCGAGCCCTGTGGTGACCTCAGGAGAGAACGTGACCATCCAGTGTAGC
+
ffffffffffffffffffffffffffffffffffffffffffffffffffffffffffffffffffffffffffffffffffffffffffffffffffffffffffffffffffffffffffffffffffffffffffffffffffffff
@cB02~tA01_GU182353.1_45642_45836_0_1_0_0_0:0:0_0:0:0_288/1
CCGCGGCCAGGGCTCCAGGCACACAGGCAGATGGAGAAAACGGTCAGGAGAGACCCAGAGGAGAGAGACTGGGCTCAGTTTGGGAAGATCAGAGGTTCCCTCAGCCCCTCAACATTATCCATTTCCCAGAAGCCCATCCTGGCCTCTCAC
+
ffffffffffffffffffffffffffffffffffffffffffffffffffffffffffffffffffffffffffffffffffffffffffffffffffffffffffffffffffffffffffffffffffffffffffffffffffffff
@cB02~tA01_GU182353.1_140561_140712_0_1_0_0_0:0:0_0:0:0_289/1
TGTCATTGGGACACAGAGTGAATGATCCAGGACTTGGAACCCCCAGGTGGTCATGAGGAAGATAAGCGTGGGATTCTTATGGAGAGAGACTGACTCGGTGAGGTCTGTACCAACAGAGACAGGGAAACAGGAGACATAAGTACAGACCAG
+
ffffffffffffffffffffffffffffffffffffffffffffffffffffffffffffffffffffffffffffffffffffffffffffffffffffffffffffffffffffffffffffffffffffffffffffffffffffff
@cB02~tA01_GU182353.1_63153_63047_1_0_0_0_0:0:0_0:0:0_28a/1
ACCGAGGCGGACACCTCAGTTGAGGTCATGAGTTTGAGAGCAGCCCAGCCAACATGGGGAAACCCCATCTATACTAAAAAAACCAAAAAGTAGCCAGGCATGGTGGCGTGCACCTGTAATCCCAGCTACTAGGGAGGCTGAGGTAGGAAA
+
ffffffffffffffffffffffffffffffffffffffffffffffffffffffffffffffffffffffffffffffffffffffffffffffffffffffffffffffffffffffffffffffffffffffffffffffffffffff
@rand_0_0_0_0_1_1_0:0:0_0:0:0_28b/1
ATACTCGTAACACAATGGTGGACCGCGGTTAAACCCGTCGGACCTCGGCATCTGTCGTCCACTACGATATAATGATAATGGATTACGTTCATCTTGGGGGCATAAAAGCATCGTGTGGGCTTGGCATATACCTGAATCCGCACGGTTGGC
+
ffffffffffffffffffffffffffffffffffffffffffffffffffffffffffffffffffffffffffffffffffffffffffffffffffffffffffffffffffffffffffffffffffffffffffffffffffffff
@cB02~tA01_GU182353.1_13597_13750_0_1_0_0_0:0:0_0:0:0_28c/1
TATATATCTTATATATTATGTATTATATATTTATATATACATACTATTATATATCTTATAATATATTATGTATTATATATTTATATATATACACTATTATATATCTTATTATATATTATATATTTATATATGCACACACTATTACATATC
+
ffffffffffffffffffffffffffffffffffffffffffffffffffffffffffffffffffffffffffffffffffffffffffffffffffffffffffffffffffffffffffffffffffffffffffffffffffffff
@cB02~tA01_GU182353.1_20206_20352_0_1_0_0_1:0:0_0:0:0_28d/1
TCCTCAACAAAATGCTAGCAAATTGAATCTGTCAGTGCATCAAAAGTTAGTTCACATGATCAAGTAAGCTTTATTTTTGGGATGCAAGGTTGGTTCAACCTACAAAGTCAACGAATGTGATTCACCTCATAAACATAATTAAAAACAAAA
+
ffffffffffffffffffffffffffffffffffffffffffffffffffffffffffffffffffffffffffffffffffffffffffffffffffffffffffffffffffffffffffffffffffffffffffffffffffffff
@rand_0_0_0_0_1_1_0:0:0_0:0:0_28e/1
CTAGGTTGCCGTAGGGTTACGTGAAGCGCTGGCAAATGCCTGCAACTCGATCTAATGTTTCGCCGCCCTATCTAGTTCGACCATCCTTCACTCATTAATGTCTCCTCCTCCTGGAACCCACCGAAATGGTCAGAGTACTTTCCATGTTAA
+
ffffffffffffffffffffffffffffffffffffffffffffffffffffffffffffffffffffffffffffffffffffffffffffffffffffffffffffffffffffffffffffffffffffffffffffffffffffff
@cB02~tA01_GU182353.1_153057_153241_0_1_0_0_0:0:0_0:0:0_28f/1
TTGGATCACTGCGTTTTCATACAGAGAAAAATCAGTCGCCCTTCTCAGAGGCCCAAGACACCCCTAACAGATACCAGCGTGTACACGGAACTTCCAAATGCTGAGCCCAGATCCAAAGTTGTCTCCTGCCCACGAGCACCACAGTCAGGT
+
ffffffffffffffffffffffffffffffffffffffffffffffffffffffffffffffffffffffffffffffffffffffffffffffffffffffffffffffffffffffffffffffffffffffffffffffffffffff
@cB02~tA01_GU182353.1_32611_32670_0_1_0_0_0:0:0_1:0:0_290/1
GCTGGGTTACTGGCTCCCACCACCACACTCGGCTAATTTTTATATTTTTAGTAGAGACAGAGTTTCGCTATATTGGCCAGGCTGCTCTTCAACTCCTGACCTCAAGTGACCTACCCACCTCGGCCTCCCAATGTGCTGGGATTACAGGCA
+
ffffffffffffffffffffffffffffffffffffffffffffffffffffffffffffffffffffffffffffffffffffffffffffffffffffffffffffffffffffffffffffffffffffffffffffffffffffff
@cB02~tA01_GU182353.1_24477_24207_1_0_0_0_0:0:0_0:0:0_291/1
TGGAATTAATTTGCTGATGTGTAGTATTTCTGCAAGTGAAAGTTACCTATTTACTCAGCTCTTCCTTCTTTTCTAACACAGACATTTGAGGCTTATTGTCCCTTAACGCTGTTCTATCTGTATCCCCAGTCATTTGCCGAGATGTGTTTT
+
ffffffffffffffffffffffffffffffffffffffffffffffffffffffffffffffffffffffffffffffffffffffffffffffffffffffffffffffffffffffffffffffffffffffffffffffffffffff
@cB02~tA01_GU182353.1_39070_38971_1_0_0_0_0:0:0_0:0:0_292/1
ATCTAAACTTATCCTCACACTATAAAAACACTTCTTATTTTTTATCTTGTTGTTGTAAATTTTTTATGCTTTATTTTTAAGATTGACAAATAAAAATTATATACCATGGTCCTTCACTATACCTGGGTGATTGGTTCCAGGATCCCCATT
+
ffffffffffffffffffffffffffffffffffffffffffffffffffffffffffffffffffffffffffffffffffffffffffffffffffffffffffffffffffffffffffffffffffffffffffffffffffffff
@rand_0_0_0_0_1_1_0:0:0_0:0:0_293/1
TCCAAATACGGTGCGAGGTCGGAGTCGGGTCAAAGCGCCGTTGTTCTGCTCTTGAGTCCGATGCCGGTTTGGTGACGAGCTCTGAGGAATACCATGTGGGTCTGATGTTGACATACGAAGTATTTTTACTACACAGATAAGTTTTATTAC
+
ffffffffffffffffffffffffffffffffffffffffffffffffffffffffffffffffffffffffffffffffffffffffffffffffffffffffffffffffffffffffffffffffffffffffffffffffffffff
@cB02~tA01_GU182353.1_14189_13986_1_0_0_0_0:0:0_0:0:0_294/1
AGTTGCTGCATTCCTTTGTGTCTACACTTCTCCTAACTGCTCTGTAGTTGTGTGATAGAACCTTTCCCTGCCGTGGCAGAGGTACATTCGCATACATACATACATATATGCATAGGTGTAAATATGTGTGTATACATAATATGTGTTATG
+
ffffffffffffffffffffffffffffffffffffffffffffffffffffffffffffffffffffffffffffffffffffffffffffffffffffffffffffffffffffffffffffffffffffffffffffffffffffff
@cB02~tA01_GU182353.1_50601_50420_1_0_0_0_0:0:0_0:0:0_295/1
CAAGCCTTTCCAGCCAATGATTCCACCTCACAAGCATAGCTTATATCCATCTGCTTCACCCAGTTAGGGTCTAAATCAGCACCACATTTCACCAGTGGGGCGGGAATTGCCTTTTCCACAGTCTCCTAGATTCCAGTTACGCACCTGGGC
+
ffffffffffffffffffffffffffffffffffffffffffffffffffffffffffffffffffffffffffffffffffffffffffffffffffffffffffffffffffffffffffffffffffffffffffffffffffffff
@cB02~tA01_GU182353.1_75792_75945_0_1_0_0_0:0:0_1:0:0_296/1
CCACATAGAAGCAGGAAAGACATTAGTTCGAAATAGATACAACAGCCCAAGAGATGAGGCTGAGCCCAGCGGCAAGGGAATCAGGAGCTACTAGAGACAGAGGGACAGAGAAGAGGGAGGGAGACAGATGGAAGGACCTGTACCAGGAGT
+
ffffffffffffffffffffffffffffffffffffffffffffffffffffffffffffffffffffffffffffffffffffffffffffffffffffffffffffffffffffffffffffffffffffffffffffffffffffff
@cB02~tA01_GU182353.1_76842_76692_1_0_0_0_1:0:0_0:0:0_297/1
TCTGTGTCTCTCAGTGATCCTCTCATATGTGGGGTTATTTGGAATGTGAGCCTCAGAATCCAGTCTGGGGACCGCAAGTTCACACAGTATACAGGGGTTGATGCTCTGGGGCCATGATATCCGGGGACGATTACTCTCCATTGCATGGAA
+
ffffffffffffffffffffffffffffffffffffffffffffffffffffffffffffffffffffffffffffffffffffffffffffffffffffffffffffffffffffffffffffffffffffffffffffffffffffff
@cB02~tA01_GU182353.1_104000_103943_1_0_0_0_0:0:0_1:0:0_298/1
GAGATGCCTAAAATCTGTGCTAACATGAAAGACTTTTCATGTATTTTTTTTGCTTTTATCTGAGATTCAAACTCTTCTTCCTGTGTAATATGCAAAATATCTAATAGGTATTATTAAGGTTTTCAGAGCAATTGTGACTAATAAACCATT
+
ffffffffffffffffffffffffffffffffffffffffffffffffffffffffffffffffffffffffffffffffffffffffffffffffffffffffffffffffffffffffffffffffffffffffffffffffffffff
@cB02~tA01_GU182353.1_3728_3512_1_0_0_0_0:0:0_0:0:0_299/1
GGCATTTTTGTCTTTTTTGGATATGCTAGGATCATGGTGTCATAATTTAATTTTAATTTTTATTTTTATTTTAAGTTCCGGGGTACATGTGCAGAATGTGTGGGCTTATTGCATAGGTCAATGTGCGCCATGGTGGTTTCCTGCACCTGT
+
ffffffffffffffffffffffffffffffffffffffffffffffffffffffffffffffffffffffffffffffffffffffffffffffffffffffffffffffffffffffffffffffffffffffffffffffffffffff
@cB02~tA01_GU182353.1_124049_124241_0_1_0_0_0:0:0_0:0:0_29a/1
CTCTCTTCCTAGGAGTCCACAGAAAACCTTCCTTCCTGGCCCTCCCAGGTCACCTGGTGAAATCAGAAGAGACAGTCATCCTGCAATGTTGGTCGGATGTCATGTTTGAGCACTTCCTTCTGCACAGAGAGGGGAAGTTTAACAACACTT
+
ffffffffffffffffffffffffffffffffffffffffffffffffffffffffffffffffffffffffffffffffffffffffffffffffffffffffffffffffffffffffffffffffffffffffffffffffffffff
@cB02~tA01_GU182353.1_7299_7430_0_1_0_0_0:0:0_0:0:0_29b/1
CTGGAGGCCAAGAAAGACACTTGCAGGACAAAAGGGAAAGAGCGGTGGCTTGCTTAGTTCCATTCACTGACAACCCACAGGAGATGTCCAGTCCTGTTTTGATTTATTATTTTATTTTATTATATTTTATTTTATTTTATTTTATTTTGA
+
ffffffffffffffffffffffffffffffffffffffffffffffffffffffffffffffffffffffffffffffffffffffffffffffffffffffffffffffffffffffffffffffffffffffffffffffffffffff
@cB02~tA01_GU182353.1_129017_128923_1_0_0_0_0:0:0_0:0:0_29c/1
CTGATCTCAAAATATGTTACAGAGCTGTAGTAAGCAAAACAGCATGATGTTGGCATGAAGAAAGGCACATAGAACAACGGAGCAGAATGAAGAACACAGATATAATCCATGCATTTACATCCAATTTTTTTTATTTTTTCTTTTGAGATG
+
ffffffffffffffffffffffffffffffffffffffffffffffffffffffffffffffffffffffffffffffffffffffffffffffffffffffffffffffffffffffffffffffffffffffffffffffffffffff
@cB02~tA01_GU182353.1_26669_26905_0_1_0_0_0:0:0_1:0:0_29d/1
GGGCCTGGAGGTGATGTACAGATGGATCATCCATCATGATCTTTCTTTCCAGGGTTCTTCTTGCTGGAGGGGCCCTGGCCACATGTGGGTGAGTCCTTCCCCCAAACCTTAGGTTGTCATCTCCCCACATAAGATGATGTTCCTGAAACG
+
ffffffffffffffffffffffffffffffffffffffffffffffffffffffffffffffffffffffffffffffffffffffffffffffffffffffffffffffffffffffffffffffffffffffffffffffffffffff
@cB02~tA01_GU182353.1_9394_9589_0_1_0_0_0:0:0_0:0:0_29e/1
GAGCTGACATAGATATGATGTTGGGTCCACCCTCCACGGGCAGGTTTTCAGACAAAGGATCCCTGGCAATCAGGGGACACCTCAGGTCTGGGCTGAGATGTGTGCAGAGGGCCTGGGTCCTCCTGAGCCCCTGCACTGGGGGGGGAATAA
+
ffffffffffffffffffffffffffffffffffffffffffffffffffffffffffffffffffffffffffffffffffffffffffffffffffffffffffffffffffffffffffffffffffffffffffffffffffffff
@cB02~tA01_GU182353.1_121868_122053_0_1_0_0_0:0:0_0:0:0_29f/1
GTTACTCACACACTTCAGCGTTTCCATGACGGTAGGGGCTGCAGTGTGGCTGCTGTCATTCTACCAGAAGAGGTGGGAAACCACAGCCATGGCCCTGACATTCCAAATCCTCTGATGGGGGCTAAGTTTTTTATTTTCATTCAGGCAACT
+
ffffffffffffffffffffffffffffffffffffffffffffffffffffffffffffffffffffffffffffffffffffffffffffffffffffffffffffffffffffffffffffffffffffffffffffffffffffff
@cB02~tA01_GU182353.1_34686_34785_0_1_0_0_0:0:0_0:0:0_2a0/1
TGGTGCAAATGAAGGGACCTAGTATAATATAATATACAAGACTGTGGATGGGGGCTCACACCTGTAACCCAACACTTTGGGAGGCCAAGGCGGGTAGATCACTTAAGGGTAGGAGTTTGAGACCAGCCTGGCCAACATGGTGAAACCCCG
+
ffffffffffffffffffffffffffffffffffffffffffffffffffffffffffffffffffffffffffffffffffffffffffffffffffffffffffffffffffffffffffffffffffffffffffffffffffffff
@cB02~tA01_GU182353.1_107423_107256_1_0_0_0_0:0:0_0:0:0_2a1/1
GGAATGAGTGAGGGTTCCCCTCCCCGTGTCTGTCTCTCTCCTCCCTCTCTGCATCTCCGTGTCTTTTCTGTGCCCATATCCCCTGGTGCAGGTGCCTCCATCTGTCTTCCTCCCTCTTCTCTGTCCCTCTGTCTCCAGTAGCCCCTGACT
+
ffffffffffffffffffffffffffffffffffffffffffffffffffffffffffffffffffffffffffffffffffffffffffffffffffffffffffffffffffffffffffffffffffffffffffffffffffffff
@cB02~tA01_GU182353.1_86068_85889_1_0_0_0_0:0:0_0:0:0_2a2/1
TTTCAAATGAGACTTCAGGAATTAACAATGGCTTGCCATTTTTAGTGTGTTATTATTATTATATTTAGATGAACAGAATTGCCTCAGGAACATGGCCAGGGGCTCATAGTCCAGGAGAACTGTGGCCTGACTCAGGTACATTTTACCTGC
+
ffffffffffffffffffffffffffffffffffffffffffffffffffffffffffffffffffffffffffffffffffffffffffffffffffffffffffffffffffffffffffffffffffffffffffffffffffffff
@cB02~tA01_GU182353.1_101108_101054_1_0_0_0_0:0:0_0:0:0_2a3/1
TCCTGCCTTGGGCCAGAGACTTTCCTGCCAGTGAGGAACACACACCTGCGTGCTCCCATCCTGCTTCCGCACAGGGCCCTGAGTTCTCTGGCCTCTGCTTCGTGAGGCTTACTTTTTTTTTTGGAGCACCAGCGATGAAGGAGAAAGAAG
+
ffffffffffffffffffffffffffffffffffffffffffffffffffffffffffffffffffffffffffffffffffffffffffffffffffffffffffffffffffffffffffffffffffffffffffffffffffffff
@cB02~tA01_GU182353.1_38741_38956_0_1_0_0_0:0:0_0:0:0_2a4/1
TCACCCAGGCTGGAGTGCAGTGGCGTGATCTCAACTCACTGCAACCTCCGCCTTCCAGGTTCAAGCGATTCTCTTCCCTCAGCCTCCTCAGTAGCCTCCCCTAGGATTACAGGCACGTGCCACCCTGCACAGATAAATTTTTTTGTGTGT
+
ffffffffffffffffffffffffffffffffffffffffffffffffffffffffffffffffffffffffffffffffffffffffffffffffffffffffffffffffffffffffffffffffffffffffffffffffffffff
@cB02~tA01_GU182353.1_2481_2349_1_0_0_0_0:0:0_0:0:0_2a5/1
TTAATGGAGAGGAAAGGTATCACATTTTAATGGTTCTCCATGGATCACCCCAGAAAATGTCCCTGCACTCGGACATTGATTCCTTCCTCTGGAAATGACCAGCAGACAGTCCAGATAGCATCGGCCCTAGATTTTCTTCCAGAACCTCCT
+
ffffffffffffffffffffffffffffffffffffffffffffffffffffffffffffffffffffffffffffffffffffffffffffffffffffffffffffffffffffffffffffffffffffffffffffffffffffff
@cB02~tA01_GU182353.1_9903_10094_0_1_0_0_0:0:0_0:0:0_2a6/1
CTCTTCTCCATGGCTGAGTCTGGGCCAGAAAGCCCAAGCACTTGCAGGTGAGTCTCTGCTAACCTCCCATGCCTGACCTCACACTCAGCACCTGGACTCTCATCTCAGGGGCTTCTGAACTGAGGGTGAGAAAATCAAGAGGGTCTGTGA
+
ffffffffffffffffffffffffffffffffffffffffffffffffffffffffffffffffffffffffffffffffffffffffffffffffffffffffffffffffffffffffffffffffffffffffffffffffffffff
@cB02~tA01_GU182353.1_140269_140121_1_0_0_0_0:0:0_0:0:0_2a7/1
GAAGTTGGCCTTGGAGACCCCATCATGGATCTGTCCAACGAGGCGTGAGGGGTCCTCAGAGATCCCATCTCTGTGCAGAAAGAAGTGCTCAAACATGACATCTGACCAACATTGCAGGATGACTGTCTCTCCTGATTTCAGCAGGGGCCC
+
ffffffffffffffffffffffffffffffffffffffffffffffffffffffffffffffffffffffffffffffffffffffffffffffffffffffffffffffffffffffffffffffffffffffffffffffffffffff
@cB02~tA01_GU182353.1_42071_41950_1_0_0_0_0:0:0_0:0:0_2a8/1
TTTCATGTGCACCCTTGTGATTACACTGAGCCCAGTGGGACAGTCCAGGCTGTCTCCCCATGAGCTCCATCTTCCCCTTCAGTCCCTTCCCCTATAACATACATAGTCACAGACTCCAGGGATTAGAATGTAGTCATCACTGGGGACAAT
+
ffffffffffffffffffffffffffffffffffffffffffffffffffffffffffffffffffffffffffffffffffffffffffffffffffffffffffffffffffffffffffffffffffffffffffffffffffffff
@cB02~tA01_GU182353.1_124370_124534_0_1_0_0_0:0:0_0:0:0_2a9/1
TCCAGACATTCTTCTCATTGTCATTGGGATGCAGAGTGAATGATCCAGGACTTGGAGACCCAGGTGGTTGTAAGGAAGATGAGCTTGGTATTCTTATGGAGAGAGACTGACTTGGTGAGGTCTGTGCCAACAGAGACAGAGAAACAAGAG
+
ffffffffffffffffffffffffffffffffffffffffffffffffffffffffffffffffffffffffffffffffffffffffffffffffffffffffffffffffffffffffffffffffffffffffffffffffffffff
@cB02~tA01_GU182353.1_58461_58589_0_1_0_0_0:0:0_0:0:0_2aa/1
GGGAGACAGCCTGGACTGTCCCACTGGGCTCAGTGTAATCACAAGGGTGCACATGAAAGGAGGAGGAAGAGGGGAGTGGGGATTAGAGCAGTCCAGTGGAAGTCTTCACCAGCTTTGAAGGTGGAGGAAGGCCAAGAGCCATGAATGCAG
+
ffffffffffffffffffffffffffffffffffffffffffffffffffffffffffffffffffffffffffffffffffffffffffffffffffffffffffffffffffffffffffffffffffffffffffffffffffffff
@cB02~tA01_GU182353.1_30867_30969_0_1_0_0_0:0:0_0:0:0_2ab/1
CATTAAGTCATAGAGCAGGGGAGTGAGTTCTCAGCTCAGGTGTGAGGAGAGCTGTGACAACGAAGAACCTCCCTGAGGAAACCACCTCTTCTCCTTCCAGGTCTATATGGGAAACCTTCTCTCTCAGCCCAGCCGGGCCCCACGGTTCAG
+
ffffffffffffffffffffffffffffffffffffffffffffffffffffffffffffffffffffffffffffffffffffffffffffffffffffffffffffffffffffffffffffffffffffffffffffffffffffff
@cB02~tA01_GU182353.1_48999_49184_0_1_0_0_0:0:0_0:0:0_2ac/1
GGGAAGGGAACATCTGATGAGGGCGAGGTGTTTTAGAGAAGTTCCACTTGCCAAGGAATGAGCTCCTATAGGTCATGAAGCAACCCTGGCTGACTCAGCAGAGAAAGAGCCTTGCTGTAACAGAGAACAGAGCTCATGCACGCACACTTC
+
ffffffffffffffffffffffffffffffffffffffffffffffffffffffffffffffffffffffffffffffffffffffffffffffffffffffffffffffffffffffffffffffffffffffffffffffffffffff
@cB02~tA01_GU182353.1_11455_11623_0_1_0_0_0:0:0_0:0:0_2ad/1
GGTCCCAAGGGAGGGAGAGACAGACAGAGACAGGGGATGGGTGGGTAGAGGGAGACTCAGAGAAAACAGAGACAGAGACTGAGGGTCCCAGAGAGAGGCCTGGGGAGGTGTCAGCTCAGAACGAGGTGGGGCAGCCCCTCACCCATCCTT
+
ffffffffffffffffffffffffffffffffffffffffffffffffffffffffffffffffffffffffffffffffffffffffffffffffffffffffffffffffffffffffffffffffffffffffffffffffffffff
@cB02~tA01_GU182353.1_94214_94405_0_1_0_0_0:0:0_0:0:0_2ae/1
CTGCTGATGATGGAGAGAAGCATGGACAGATGTGGAGAGAAGATGCAGCATGGTGTGAGGGTGGGATCAGGGCACAGGATGGCAGACAGGGCACCTCCAAACCCTCCTGCATGGCCTGCATGGAAGCTTGCAGTAAGGGCTCCGGGTACC
+
ffffffffffffffffffffffffffffffffffffffffffffffffffffffffffffffffffffffffffffffffffffffffffffffffffffffffffffffffffffffffffffffffffffffffffffffffffffff
@cB02~tA01_GU182353.1_39567_39436_1_0_0_0_0:0:0_1:0:0_2af/1
CTGAGATTCAAACTCTTCTTCATATGTAATGTGCAAAATGTCTAACAGGTATTATTAACATTATCAGAGTAATTGTGACAAGAAGCCATTCTAATTTTCCTGCTTGAGTTTCTAGTACTAAACCAGAGGCATCAGAATAGCTTGAACCTG
+
ffffffffffffffffffffffffffffffffffffffffffffffffffffffffffffffffffffffffffffffffffffffffffffffffffffffffffffffffffffffffffffffffffffffffffffffffffffff
@cB02~tA01_GU182353.1_53278_53114_1_0_0_0_0:0:0_0:0:0_2b0/1
AGGGGGAGGCCATAGGTGCCTGAGGTCCCTCAGTTGCCAACAGCAGACTCAGACATTCTATCTCTCTGAGTTCAAGGACCCATCCCATGAATAGCTCTGAGTTCCCATCCCATTGATTCTATCTCCCACTTTCTGCCTGTCATGGAACCT
+
ffffffffffffffffffffffffffffffffffffffffffffffffffffffffffffffffffffffffffffffffffffffffffffffffffffffffffffffffffffffffffffffffffffffffffffffffffffff
@cB02~tA01_GU182353.1_29487_29239_1_0_0_0_0:0:0_0:0:0_2b1/1
TGTGTCTTCTTTACCTCTTTATCTCTTTTTCTAACACCTTGTATGGCCCCTGTGTCTGGCTTCTATGTTATGACATGAGGTCTGTACTTGTGTCTCCTGTTTCTCTGCCTTTGTTGGTACAGACCTCACCAAGTCACTTTCTCTCCATAG
+
ffffffffffffffffffffffffffffffffffffffffffffffffffffffffffffffffffffffffffffffffffffffffffffffffffffffffffffffffffffffffffffffffffffffffffffffffffffff
@cB02~tA01_GU182353.1_138265_138096_1_0_0_0_0:0:0_0:0:0_2b2/1
ATTCTCCCATTTCCGCTTTCTAAGGCTCCTACCACACCTGGGTGCCCAGGGCTACAGGAAGGACCCACCCCACATAGACATGGCGTCTCCCTACAACAAGTGTCAGCTGAGAACTTTGAGCAAGTGCTGAATAAGTGACTCTTACTAGAT
+
ffffffffffffffffffffffffffffffffffffffffffffffffffffffffffffffffffffffffffffffffffffffffffffffffffffffffffffffffffffffffffffffffffffffffffffffffffffff
@cB02~tA01_GU182353.1_41754_41646_1_0_0_0_0:0:0_1:0:0_2b3/1
CGATCACCAGGGGGTTGCTGGGTGCTGACCACCCACTGGGGGAGTGTGTGTGTGAACCCCGACATCTGTATGTCCCTGTTGTGCGGGGGTCACAGGGCCCATGAAAAGGCTGTTCCAGAATATTCTGTTGTAGAGCTCAGGGACAGGCAC
+
ffffffffffffffffffffffffffffffffffffffffffffffffffffffffffffffffffffffffffffffffffffffffffffffffffffffffffffffffffffffffffffffffffffffffffffffffffffff
@cB02~tA01_GU182353.1_63217_63050_1_0_0_0_0:0:0_0:0:0_2b4/1
CTTTAAAGAACTAAAAAGAGGTTGGGTGAGGTGGATCATGCCTGTAATCCCGGCACTTTGGGAGACCGAGGCGGACACCTCAGTTGAGGTCATGAGTTTGAGAGCAGCCCAGCCAACATGGGGAAACCCCATCTATACTAAAAAAACCAA
+
ffffffffffffffffffffffffffffffffffffffffffffffffffffffffffffffffffffffffffffffffffffffffffffffffffffffffffffffffffffffffffffffffffffffffffffffffffffff
@rand_0_0_0_0_1_1_0:0:0_0:0:0_2b5/1
AAACTCTTAAATCAGACTACGGACTACCCCGGAGGATTCGTGATGCGCCAATAGCCGAGCCTAAATCGAACTGGGCATGGCCTGCGGGGGGGAAAAAGGTAGGTCCGCCGAGCACCTTACGTCGGCTTTCAGAAGTGATAGCAACGCATT
+
ffffffffffffffffffffffffffffffffffffffffffffffffffffffffffffffffffffffffffffffffffffffffffffffffffffffffffffffffffffffffffffffffffffffffffffffffffffff
@cB02~tA01_GU182353.1_51099_51266_0_1_0_0_0:0:0_0:0:0_2b6/1
CTTCAACCCAGGAGGTGGAGGTTGCAGTGAGTGGAGATTGCATCACTGCACTCCAGCCTGGGTGACACAAGGAGACTCCGTCTCAAAAAATAAAAATAAGAAATGCATAAATATAAATATAATATAACACATGCAAATGAGAAAGGGACC
+
ffffffffffffffffffffffffffffffffffffffffffffffffffffffffffffffffffffffffffffffffffffffffffffffffffffffffffffffffffffffffffffffffffffffffffffffffffffff
@cB02~tA01_GU182353.1_123184_123051_1_0_0_0_0:0:0_0:0:0_2b7/1
TCTCCTGCTCTCAGCCTCCCGAGTCGCTAGGATTACATGCACCTGCCACCATGCCTGGCTATCCTTGTGTCTTTTCTTAACTTGTCCTTGACCTGGGTTCCAGTGTTGGTTTCCTGTTGCTGCTGTAGAAAATTATCAGAAGCATGGCAG
+
ffffffffffffffffffffffffffffffffffffffffffffffffffffffffffffffffffffffffffffffffffffffffffffffffffffffffffffffffffffffffffffffffffffffffffffffffffffff
@cB02~tA01_GU182353.1_30791_30890_0_1_0_0_0:0:0_0:0:0_2b8/1
AGAGAGACAGAGAAGGTGGAAGGAGGAAATAGACATGAAGAGAGATGGGGGTGGAGGGTGAGAGAGAGAAAGAGAGCATTAAGTCATAGAGCAGGGGAGTGAGTTCTCAGCTCAGGTGTGAGGAGAGCTGTGACAACGAAGAACCTCCCT
+
ffffffffffffffffffffffffffffffffffffffffffffffffffffffffffffffffffffffffffffffffffffffffffffffffffffffffffffffffffffffffffffffffffffffffffffffffffffff
@cB02~tA01_GU182353.1_91424_91655_0_1_0_0_0:0:0_0:0:0_2b9/1
GTTGTGGTCAATGTGTCAACTGCACGATCCGGGCCCCTCACCACATCCTCTGCACCGGTCAGTCGAGCCGAGTCACTGCGTCCTGGCAGCAGAAGCTGCACCATGTCCATGTCACCCACGGTCATCATCCTGGCATGTCTTGGTGAGTCC
+
ffffffffffffffffffffffffffffffffffffffffffffffffffffffffffffffffffffffffffffffffffffffffffffffffffffffffffffffffffffffffffffffffffffffffffffffffffffff
@cB02~tA01_GU182353.1_18651_18816_0_1_0_0_0:0:0_0:0:0_2ba/1
AGACCCATCTCACATGTAATGACACCCACAGGCTCAAAGTAAAAGGATGAAGAAATATTTACTAGGCAACCAGGAAACAAAAAAAAGGAAGGCATTCCTATTCTTATATCACATGAAACACACTTTAAATCAACAGCAATCAGGAAGGAC
+
ffffffffffffffffffffffffffffffffffffffffffffffffffffffffffffffffffffffffffffffffffffffffffffffffffffffffffffffffffffffffffffffffffffffffffffffffffffff
@cB02~tA01_GU182353.1_119792_119657_1_0_0_0_0:0:0_0:0:0_2bb/1
AGATGAGGAGATTGAGAGCAGCCTGGCCAACATAGTGAAACCGTGTCTCTGCTAAAAATCCAAAAATTAGCCGTGCCTGGTGGCAGGCACCTGTAACGCCAGCTACTCAAGAGGCTGAGGCACGAGAATCGCCTGAACCTGGGAGGCGGA
+
ffffffffffffffffffffffffffffffffffffffffffffffffffffffffffffffffffffffffffffffffffffffffffffffffffffffffffffffffffffffffffffffffffffffffffffffffffffff
@cB02~tA01_GU182353.1_64208_64119_1_0_0_0_0:0:0_0:0:0_2bc/1
AAGAACTCACAATCAGGAAAGGACAGTCTTTTCAATAAACAGTGCAGGGAAACCTGGACATCTACATGCAGAGGAATGAAACTGCACCTCTACCTGTCACCATACACAAAAATCAAATGAAAATGGATTAAAGATGTGAGTCTAAGGCCT
+
ffffffffffffffffffffffffffffffffffffffffffffffffffffffffffffffffffffffffffffffffffffffffffffffffffffffffffffffffffffffffffffffffffffffffffffffffffffff
@cB02~tA01_GU182353.1_63217_63061_1_0_0_0_0:0:0_0:0:0_2bd/1
CTTTAAAGAACTAAAAAGAGGTTGGGTGAGGTGGATCATGCCTGTAATCCCGGCACTTTGGGAGACCGAGGCGGACACCTCAGTTGAGGTCATGAGTTTGAGAGCAGCCCAGCCAACATGGGGAAACCCCATCTATACTAAAAAAACCAA
+
ffffffffffffffffffffffffffffffffffffffffffffffffffffffffffffffffffffffffffffffffffffffffffffffffffffffffffffffffffffffffffffffffffffffffffffffffffffff
@cB02~tA01_GU182353.1_24614_24741_0_1_0_0_0:0:0_0:0:0_2be/1
CAAATTAATTCCAAAGTAACGTCGAGGAAAAACATAAAATGGCAAGCAAATATATACGTGCATATGTACATACATTCATAAATGACAAACAGGACAGAAAAATCAGTGACATCAATTTTGTTCCTTAGAAGAAACAGGAAAATTGACCCC
+
ffffffffffffffffffffffffffffffffffffffffffffffffffffffffffffffffffffffffffffffffffffffffffffffffffffffffffffffffffffffffffffffffffffffffffffffffffffff
@cB02~tA01_GU182353.1_111479_111382_1_0_0_0_0:0:0_0:0:0_2bf/1
TGACCATCATGGAGAAACTCCCTCTCTACTAAACATACAAAAATTAGCTAGGCGTGGTGGCACATGCCTGTAATCCCAGCTACTTTGGAGGCTGAGGCAGGAGAATCAGTTGAACGCGGGAGGCGGAGGTTGCAGTGAGCTGAGATCACA
+
ffffffffffffffffffffffffffffffffffffffffffffffffffffffffffffffffffffffffffffffffffffffffffffffffffffffffffffffffffffffffffffffffffffffffffffffffffffff
@cB02~tA01_GU182353.1_76739_76533_1_0_0_0_0:0:0_0:0:0_2c0/1
CTCTGGGGCCATGATATCCTGGGACGATTACTCTCCATTGCATGGAAGGCAGAGGTGTCAGAATAAACACGGCATCTGTAGGTGCCAGAAGGCCTGAGGCCACAGGGCCCAACTCAGGCCAGAAATATGGGTGTCCTTGGGTTCTTCTGG
+
ffffffffffffffffffffffffffffffffffffffffffffffffffffffffffffffffffffffffffffffffffffffffffffffffffffffffffffffffffffffffffffffffffffffffffffffffffffff
@cB02~tA01_GU182353.1_30717_30547_1_0_0_0_0:0:0_0:0:0_2c1/1
CTCTCTTTCTCTCTCTCACCCTCCACCCCCATCTCTCTTCATGTCTATTTCCTCCTTCCACCTTCTCTGTCTCTCTAGGTCTCTGACCTCACTTCTCCATCCCTAGCTATGTTTTCTTTTTTTGTACCATTTTATTCTCTCTGACCCTCC
+
ffffffffffffffffffffffffffffffffffffffffffffffffffffffffffffffffffffffffffffffffffffffffffffffffffffffffffffffffffffffffffffffffffffffffffffffffffffff
@cB02~tA01_GU182353.1_74983_74846_1_0_0_0_0:0:0_0:0:0_2c2/1
AGGCATCTGCAGGGCTGCGTTCCCTCTGGAGACCCAGGAGAATCAGTTCCTTGACTTTTCCAGCCTCTATAGGCCACCTGCATTCATGGCTCATGGCCTTCCTCCACCTTCAAAGCTGATGGAGACTTCCATTGCACTGCTCTAATCGCC
+
ffffffffffffffffffffffffffffffffffffffffffffffffffffffffffffffffffffffffffffffffffffffffffffffffffffffffffffffffffffffffffffffffffffffffffffffffffffff
@cB02~tA01_GU182353.1_35813_36009_0_1_0_0_0:0:0_1:0:0_2c3/1
ACACATTACACAGGCAGGTTCATTACTAACAGATAAGCAGCGAGTGACAACAGAAGCCTACATTTCAATGTGAGCCAGTCCCTCAAGGCTCAGAAAAGCTGCTCGAGACATGTGGAGTCACCCCATATGCAGTGTATCTGGGGGAAATCA
+
ffffffffffffffffffffffffffffffffffffffffffffffffffffffffffffffffffffffffffffffffffffffffffffffffffffffffffffffffffffffffffffffffffffffffffffffffffffff
@cB02~tA01_GU182353.1_49162_48992_1_0_0_0_0:0:0_0:0:0_2c4/1
GTGAGATGCACTTCATACTTTGAGCTACAGCACTGTAAGATAATTAAAAAACCGTTTTGTTTTCACCCACGAATCTTGTGGAAATTTGTTATGGCAACAATAGGAAAAGCTTCCACAGTGCACAGCCTGAGCATGGGGCCGTGGCTGAAT
+
ffffffffffffffffffffffffffffffffffffffffffffffffffffffffffffffffffffffffffffffffffffffffffffffffffffffffffffffffffffffffffffffffffffffffffffffffffffff
@cB02~tA01_GU182353.1_76785_76642_1_0_0_0_0:0:0_1:0:0_2c5/1
ATCCAGTCTGGGGACCGCAAGTTCACACAGTATACAGGGGTTGATGCTCTGGGGCCATGATATCCTGGGACGATTACTCTCCATTGCATGGAAGGCAGAGGTGTCAGAATAAACACGGCATCTGTAGGTGCCAGAAGGCCTGAGGCCACA
+
ffffffffffffffffffffffffffffffffffffffffffffffffffffffffffffffffffffffffffffffffffffffffffffffffffffffffffffffffffffffffffffffffffffffffffffffffffffff
@cB02~tA01_GU182353.1_15445_15204_1_0_0_0_2:0:0_0:0:0_2c6/1
AGTGAAGGGAATTCAGGGTCCAGAGAGGGTGCTAGGGCATCATTTCAGACTCATATTTCCCTTTTTTTTTTTTTTTTTTGGTGATGGAGTCTTGCTCTGTTGCCCAGGCTGGAGTGCAGTGCCAAGATCTTGGCTCACTGCAACCTCCGC
+
ffffffffffffffffffffffffffffffffffffffffffffffffffffffffffffffffffffffffffffffffffffffffffffffffffffffffffffffffffffffffffffffffffffffffffffffffffffff
@cB02~tA01_GU182353.1_110968_111073_0_1_0_0_0:0:0_0:0:0_2c7/1
TTTTTGAGAAAGAGTTTCCCTCCTTAGTCCAAGCTGGAGTCTAAGTGGTGAGATCTTGGCTCATTGCAACCTGTGCCTCCTAGGTTCAAATGATTGTCCTGACTCAGCCTCCCTAGTAGCTGTGATTACAGGTGCACGCCACCATGCCTG
+
ffffffffffffffffffffffffffffffffffffffffffffffffffffffffffffffffffffffffffffffffffffffffffffffffffffffffffffffffffffffffffffffffffffffffffffffffffffff
@cB02~tA01_GU182353.1_154676_154759_0_1_0_0_0:0:0_0:0:0_2c8/1
TAAAATTTGGCAGCCTGAATCCTCTAATTTCTCCTTCCTCTTTAAGATTGCCATTATTATTATTATTGGCTATTTGCTTTTCCATGTAAATTTGTAATCATTTTTCTCATTTCCACCAAAAACAATGCTTGTAATTTTGTTGTGACTCCC
+
ffffffffffffffffffffffffffffffffffffffffffffffffffffffffffffffffffffffffffffffffffffffffffffffffffffffffffffffffffffffffffffffffffffffffffffffffffffff
@cB02~tA01_GU182353.1_26126_26016_1_0_0_0_0:0:0_0:0:0_2c9/1
AGTTCCAGGCCCATATCTCTACTCCAGGCCCATATCTCTACTTCAGGCCCATATCTACAGTTCCAGGCCCATATCTCCACTCCAGGCCCATATCTCCACCCCAGGCCCATATCTCCACTCCAGGCCTATATCTCCACTCCAGGCCCATAT
+
ffffffffffffffffffffffffffffffffffffffffffffffffffffffffffffffffffffffffffffffffffffffffffffffffffffffffffffffffffffffffffffffffffffffffffffffffffffff
@cB02~tA01_GU182353.1_79403_79248_1_0_0_0_0:0:0_1:0:0_2ca/1
TCATTCACTCATTCCATCATTCACTCATTCATTCATTCTCTCATTCATTCATTCATGTTCTGCCTCTCTCTCCCACCCCACAGCAATGTGAGCATCATGAACCCAGGAGCTTGGCCGTGCTGTCTACTCCTGGCCATGAAACAGAGAGAA
+
ffffffffffffffffffffffffffffffffffffffffffffffffffffffffffffffffffffffffffffffffffffffffffffffffffffffffffffffffffffffffffffffffffffffffffffffffffffff
@cB02~tA01_GU182353.1_91509_91417_1_0_0_0_0:0:0_0:0:0_2cb/1
TCACTTGCTTCAGAACATGGCTCTCTGCTGGGGAGACACCCAATCTGCAGGCCCATAGTGTAACCCTGGTGCTCCTTCCCTTCCAGGACTCACCAAGACATGCCAGGATGATGACCGTGGGTGACATGGACATGGTGCAGCTTCTGCTGC
+
ffffffffffffffffffffffffffffffffffffffffffffffffffffffffffffffffffffffffffffffffffffffffffffffffffffffffffffffffffffffffffffffffffffffffffffffffffffff
@cB02~tA01_GU182353.1_146708_146434_1_0_0_0_0:0:0_1:0:0_2cc/1
ATAAATAGATTTCATGCACAGATGCTTCTCAATAGATCATTCATTTATTGGTCCCCTTGTGCCTACATTTTCTGCCCTCCCATTTAACCATCTGCAAGATCAGTGTCCCAAGAACAGAGGCCAAATGCATCTTGTTCACTGTTTGTGGAA
+
ffffffffffffffffffffffffffffffffffffffffffffffffffffffffffffffffffffffffffffffffffffffffffffffffffffffffffffffffffffffffffffffffffffffffffffffffffffff
@cB02~tA01_GU182353.1_8681_8483_1_0_0_0_0:0:0_1:0:0_2cd/1
GAATCGCTTGAACCTGGGAGGTGGAGCTTGCAGTGAGCCGAGATCGCGCCACTGCACTCCAGCCTGGGCAACAAAGCCGGACTGTCTCAAAAAAAAAAAAAAAAAAAAAAAAAAAGAAAGAGAGAAAACCCAGCAGTGAGAGGTAGTTGT
+
ffffffffffffffffffffffffffffffffffffffffffffffffffffffffffffffffffffffffffffffffffffffffffffffffffffffffffffffffffffffffffffffffffffffffffffffffffffff
@cB02~tA01_GU182353.1_11070_10843_1_0_0_0_0:0:0_0:0:0_2ce/1
TGCCGGCCAGAGCCCTGGACGAGGTCATGTCCCCCCTCCTTGTACAGAGTGAATTTGTCATAGCCGACATCAGAGCCACACTGGAGGGTCAGATTCTCCCCAGGGGCCACGACAGGGCCCTGCAGGGTCAGGAGGGAGGGCTTCCTAGAC
+
ffffffffffffffffffffffffffffffffffffffffffffffffffffffffffffffffffffffffffffffffffffffffffffffffffffffffffffffffffffffffffffffffffffffffffffffffffffff
@cB02~tA01_GU182353.1_120880_120718_1_0_0_0_0:0:0_1:0:0_2cf/1
ACTCCAGTCCCATATCTCCACCCTAGGCTCCTACCTCCCCTCCAGGTTCCTATCTCTCCTCCAGGTTCCTCTCTCCACTCCAGGTTCCTATCCCCACTCCAGGCCCATATCTCCACTCCAGGCCCAGATCTTCACTCCAGGCCCAGATCT
+
ffffffffffffffffffffffffffffffffffffffffffffffffffffffffffffffffffffffffffffffffffffffffffffffffffffffffffffffffffffffffffffffffffffffffffffffffffffff
@cB02~tA01_GU182353.1_45050_44898_1_0_0_0_0:0:0_0:0:0_2d0/1
GGGGCCCGGCTGGGCTGAGAGAGAAGGTTTCTCATATAGACCTGGAAGGAGAAGAGGCATTTTCCTCAGGGAGGATCTTCCTTGTCACAGCTCCCTTCACCTGAGCTGAGAACTCACTCCCCTGCTCTATGACCTAATGCTCTCTCTCTC
+
ffffffffffffffffffffffffffffffffffffffffffffffffffffffffffffffffffffffffffffffffffffffffffffffffffffffffffffffffffffffffffffffffffffffffffffffffffffff
@cB02~tA01_GU182353.1_123029_123140_0_1_0_0_0:0:0_0:0:0_2d1/1
TGCAGGTGGCCTATAGAGGCTGGGAAAGTCAAGTAACTGATTCTCCTGAGTCTCCAGAGGGAACACAGCCCTGCAGATGCCTTGATTTTAGCCCTCGAAAAACAGGGTCCGCTTTCTGTCTCCAGAATCGGAGGGGGTCAGTGTGCTCTC
+
ffffffffffffffffffffffffffffffffffffffffffffffffffffffffffffffffffffffffffffffffffffffffffffffffffffffffffffffffffffffffffffffffffffffffffffffffffffff
@cB02~tA01_GU182353.1_66538_66580_0_1_0_0_0:0:0_1:0:0_2d2/1
CAACCTCAAGTGATCCGACCGTCTCAGCATGCCAAAGTAATGGGACTACAGGCGTGAGCCACTGTGCCCAGCCAGAATTCAAAATCAATAATAGATAATGCTGAGTGTATGATTTCAGGTGACAAAGAAGGTCTCACTATTCAGATATTT
+
ffffffffffffffffffffffffffffffffffffffffffffffffffffffffffffffffffffffffffffffffffffffffffffffffffffffffffffffffffffffffffffffffffffffffffffffffffffff
@cB02~tA01_GU182353.1_76398_76470_0_1_0_0_0:0:0_0:0:0_2d3/1
ACATTATTCTCATTGTCACTGGGACACAGAGTGAATGATCCACGACTTGGAGGCCCAGGTGGTTATAAGGAAGATGAGCTTGGTATTCTTATGGAGAGAGACTAATTTGGTGAGGTCTGTACCAACAGAGACAGAGAAACAGGAGACACA
+
ffffffffffffffffffffffffffffffffffffffffffffffffffffffffffffffffffffffffffffffffffffffffffffffffffffffffffffffffffffffffffffffffffffffffffffffffffffff
@cB02~tA01_GU182353.1_121899_121674_1_0_0_0_0:0:0_0:0:0_2d4/1
AGGGCATGTCCTTTGAGAATGGAATATCAGCAGTTGCCTGAATGAAAATAAAAAACTTAGCCCCCATCAGAGGATTTGGAATGTCAGGGCCATGGCTGTGGTTTCCCACCTCTTCTGGTAGAATGACAGCAGCCACACTGCAGCCCCTAC
+
ffffffffffffffffffffffffffffffffffffffffffffffffffffffffffffffffffffffffffffffffffffffffffffffffffffffffffffffffffffffffffffffffffffffffffffffffffffff
@cB02~tA01_GU182353.1_39392_39644_0_1_0_0_0:0:0_0:0:0_2d5/1
ATGCTGCATTTTATATAAACTTATAGAACCCCTTAAAATTTGGTAACCTGAGTCCTCTGATTTGTTATTATAGGTTATTTAGTTTGCTTTTTTTTTTTCTTGAGACAGACTCTTCCTCTGTCACCCAAGCTGGAGTTCAGTGGCTTGAGC
+
ffffffffffffffffffffffffffffffffffffffffffffffffffffffffffffffffffffffffffffffffffffffffffffffffffffffffffffffffffffffffffffffffffffffffffffffffffffff
@cB02~tA01_GU182353.1_106849_107011_0_1_0_0_0:0:0_0:0:0_2d6/1
ATGAGAGGTGGAGGAAGAGGGGAGTGGGGATTAGAGCAGTGTAGTGGGAGGGAGACGCTATCAGCCACTGCGGGCTTTGAAGGTGGAGGAAGACCACTAGTCACAGAATGCAGGTGGCCTCTAAGGGCTGGAGAAGTCAAGAGAACTGAT
+
ffffffffffffffffffffffffffffffffffffffffffffffffffffffffffffffffffffffffffffffffffffffffffffffffffffffffffffffffffffffffffffffffffffffffffffffffffffff
@rand_0_0_0_0_1_1_0:0:0_0:0:0_2d7/1
GAGAGCTGGCTAGCGTTCCCCCCCTTGTACGGTAGAACAAGTCTAACACACTATCTGCAAGCACTATTGTCCGCCACGTTTGATAGTTTAAAAAGGACGAGACTTTAGCGATGGACTTCCATTAACAGATGTACTACAATACTACTACGC
+
ffffffffffffffffffffffffffffffffffffffffffffffffffffffffffffffffffffffffffffffffffffffffffffffffffffffffffffffffffffffffffffffffffffffffffffffffffffff
@cB02~tA01_GU182353.1_18521_18398_1_0_0_0_0:0:0_0:0:0_2d8/1
ATTACATGTGAGATGGGTCTCTTGAAGACAGCAGGCAGTTGGCTCTTGGCTTTTTATCCACGTTGCCACTCTATGCCTTTTATGTGGGGAATTTAGGCCATTTACATTTCTTCTCCTGATATATCCTTTTTATATTTTTATGATTGCCTT
+
ffffffffffffffffffffffffffffffffffffffffffffffffffffffffffffffffffffffffffffffffffffffffffffffffffffffffffffffffffffffffffffffffffffffffffffffffffffff
@cB02~tA01_GU182353.1_105629_105449_1_0_0_0_0:0:0_0:0:0_2d9/1
AGGACCTGCTGTTCCTAGCACTGCTTCCCTCTCTTTCTCTGCTGCTGACACCACTTCCTCCCTGCACACCCATCTTGGAGCACCCTAGTCTCACCCCAGTCTTCACAGAGCTTGACTCAGGAAAGGGAAAGAAAGGCCGGGGAGGGCAAG
+
ffffffffffffffffffffffffffffffffffffffffffffffffffffffffffffffffffffffffffffffffffffffffffffffffffffffffffffffffffffffffffffffffffffffffffffffffffffff
@cB02~tA01_GU182353.1_150012_149918_1_0_0_0_0:0:0_0:0:0_2da/1
GACACTTCTCAAAAGAAGACATTTATGCAGCCAAAAAACACATGAAAAAATGCTCACCATGACTGGCCATCAGAGAAATGCAAATCAAAACCACAATGAGATACCATCTCACACCAGTTAGAATGGCGATCATTAAAAAGTCGGGAAACA
+
ffffffffffffffffffffffffffffffffffffffffffffffffffffffffffffffffffffffffffffffffffffffffffffffffffffffffffffffffffffffffffffffffffffffffffffffffffffff
@cB02~tA01_GU182353.1_897_733_1_0_0_0_0:0:0_0:0:0_2db/1
GAGCAACAGAGGCTCCAGAAAGAGCAGGTCCCAGAAAGGTCTCAGCCTGTTCTTCAGAAAGGAATGGCCGCTTGTCTACAGGGTGGAGGAGGAGGCAGAGGAGGAGGGGAGATGAGCTTCGGGGCCTTGGTGGATTGAGAATAGGCCAGG
+
ffffffffffffffffffffffffffffffffffffffffffffffffffffffffffffffffffffffffffffffffffffffffffffffffffffffffffffffffffffffffffffffffffffffffffffffffffffff
@cB02~tA01_GU182353.1_54189_54325_0_1_0_0_0:0:0_0:0:0_2dc/1
CAGCACTTAGACACGTGCTGTTCCACCTCCCTTCAGACTATCTTTCAGCCTTCTGCCAGCAGTAAAACTTATAAATTTTTTAAATAATTTCAATGTAGTTTTCCCGCCTTCAAATAAACATGTCTGCCCTCATGGTTTCGGTAACGAGAC
+
ffffffffffffffffffffffffffffffffffffffffffffffffffffffffffffffffffffffffffffffffffffffffffffffffffffffffffffffffffffffffffffffffffffffffffffffffffffff
@cB02~tA01_GU182353.1_25540_25379_1_0_0_0_0:0:0_0:0:0_2dd/1
TATCTGAGATTCAAACTCTTCTTCATGTGCTATTTTCCCCAGGCTGTTCTTTGACTTCAGAGTTCAAGCAATCCTCCTGCCCCAGCATTTCTAGCAGCTGGCAGTATGTCACAATCTGCCACACCCAAGTCACAACTTTTAGAACTTTTT
+
ffffffffffffffffffffffffffffffffffffffffffffffffffffffffffffffffffffffffffffffffffffffffffffffffffffffffffffffffffffffffffffffffffffffffffffffffffffff
@cB02~tA01_GU182353.1_46173_46328_0_1_0_0_0:0:0_1:0:0_2de/1
GCCACCACGCCCAGCCACATTTACCATTTTTAAGTGTAAAGTCTAGTGGTCATAAATACATTTATATATATATATTTTTTTTTTTTTTTTTTACCCTCCACCCTTTTCTTCCTGGCCTCTGGAAGCCATCATTCTACTCTCTACCTTCAT
+
ffffffffffffffffffffffffffffffffffffffffffffffffffffffffffffffffffffffffffffffffffffffffffffffffffffffffffffffffffffffffffffffffffffffffffffffffffffff
@cB02~tA01_GU182353.1_50617_50819_0_1_0_0_0:0:0_0:0:0_2df/1
GGAATCTAGGAGACTGTGGAAAAGGCAATTCCCGCCCCACTGGTGAAATGTGGTGCTGATTTAGACCCTAACTGGGTGAAGCAGATGGATATAAGCTATGCTTGTGAGGTGGAATCATTGGCTGGAAAGGCTTGCTGGGTATGATTTTCC
+
ffffffffffffffffffffffffffffffffffffffffffffffffffffffffffffffffffffffffffffffffffffffffffffffffffffffffffffffffffffffffffffffffffffffffffffffffffffff
@cB02~tA01_GU182353.1_108044_108144_0_1_0_0_0:0:0_0:0:0_2e0/1
AAGAGAGTGACTTGGTGAGGTCTGTACCAACAGAGACAGAGAAACAGGAGACATAAGTACAGAACAGGTGTCATAACAGAGGACAGACACAGGGGCCATACAGGGAGGTAGAAAAGAGAGAAAGAGGTAAAGGAGACACTCAGACAGACA
+
ffffffffffffffffffffffffffffffffffffffffffffffffffffffffffffffffffffffffffffffffffffffffffffffffffffffffffffffffffffffffffffffffffffffffffffffffffffff
@cB02~tA01_GU182353.1_3055_3146_0_1_0_0_0:0:0_0:0:0_2e1/1
AATGCTATGATTAGTGGCATTTACCAATTTCCTTGACGTAAATTCTTTTTTCATGGCCATAATCAAGATGCCAACGAGACATCCCTGAATGCAGGGTTGGGAAGCGTTGGACAGACTTGTCTTCACTCATAAGCACCAGGCATCTGATAG
+
ffffffffffffffffffffffffffffffffffffffffffffffffffffffffffffffffffffffffffffffffffffffffffffffffffffffffffffffffffffffffffffffffffffffffffffffffffffff
@cB02~tA01_GU182353.1_17569_17468_1_0_0_0_0:0:0_2:0:0_2e2/1
AGCAAAGCTCAGTGGTCACCAGTGCCTGGGACCATCAAGGGGTTATTAAGGAGGAAGTTTCCACCTCTGTGGGGAACAGAAGAGGCTCCCTAGGGTCCACACACACAGGGAGTGAGCCAAGACTCTGGGCGAGGCTGGAAGCTCTGGGTC
+
ffffffffffffffffffffffffffffffffffffffffffffffffffffffffffffffffffffffffffffffffffffffffffffffffffffffffffffffffffffffffffffffffffffffffffffffffffffff
@cB02~tA01_GU182353.1_24368_24234_1_0_0_0_1:0:0_0:0:0_2e3/1
TGTTCTATCTGTATCCTCAGTCATTTGCCGAGATGTGTTTTCATTTTTAATTGATACAAAATATTTTCCACCTTTCTTTGAAATGTTTTTCTTCCACTCATTGTTTATTGCTATGTGTGTTTATTAATTTTAAAATATTTGATAATTTCC
+
ffffffffffffffffffffffffffffffffffffffffffffffffffffffffffffffffffffffffffffffffffffffffffffffffffffffffffffffffffffffffffffffffffffffffffffffffffffff
@cB02~tA01_GU182353.1_13669_13848_0_1_0_0_0:0:0_0:0:0_2e4/1
TTATATATTTATATATATACACTATTATATATCTTATTATATATTATATATTTATATATGCACACACTATTACATATCTTGTTATATATTTATATGTATACACACACTATTATATATCTTATTATATATTATGTACTATATATTTATATA
+
ffffffffffffffffffffffffffffffffffffffffffffffffffffffffffffffffffffffffffffffffffffffffffffffffffffffffffffffffffffffffffffffffffffffffffffffffffffff
@cB02~tA01_GU182353.1_18389_18580_0_1_0_0_0:0:0_0:0:0_2e5/1
ATTTTAAAATTAAACTCTTTTCAGGAAATAAACTTCAATGTCCCCTAGTGCACTCTCCAAAACATGTAGATAGGAATAAATACTGTTCTGAAAGACATTTCCCTGGAATTACAACCATTCAATATATTTTAAAAGGCAATCATAAAAATA
+
ffffffffffffffffffffffffffffffffffffffffffffffffffffffffffffffffffffffffffffffffffffffffffffffffffffffffffffffffffffffffffffffffffffffffffffffffffffff
@cB02~tA01_GU182353.1_13657_13512_1_0_0_0_0:0:0_1:0:0_2e6/1
TAGTACATAATATATAATAAGATATATAATAGTGTGTGTATACATATAAATATATAACAAGATATGTAATAGTGTGTGCATATATAAATATATAATATATAATAAGATATATAATAGTGTATATATATAAATATATAATACATAATATAT
+
ffffffffffffffffffffffffffffffffffffffffffffffffffffffffffffffffffffffffffffffffffffffffffffffffffffffffffffffffffffffffffffffffffffffffffffffffffffff
@rand_0_0_0_0_1_1_0:0:0_0:0:0_2e7/1
GGGCGATGCATTTTTAGGGTCCTGATAATGTTGCCTCCGGCTGTCATTGCTTGTCCTTGTTGTCCAATCTAGGGTTTGATATCCGTGCCTACCAATAAACCACTGACAGACACTACAGTGTCAACGTTTCGTTCCATCTTCCAAGCTATG
+
ffffffffffffffffffffffffffffffffffffffffffffffffffffffffffffffffffffffffffffffffffffffffffffffffffffffffffffffffffffffffffffffffffffffffffffffffffffff
@cB02~tA01_GU182353.1_134604_134788_0_1_0_0_0:0:0_0:0:0_2e8/1
GAGGGGATCTTCTAGGGAGACAACAGCCCTGTCTCAAAACCGGGTTGCCAGCTCCCATGTACCAGCAGCTGGAATCTGAAGGCATCAGTCTTCATCTTAGGGCATCGCTCTTCCTCACACCACGAATCTGAACATGCCTCTCTCTTGCTT
+
ffffffffffffffffffffffffffffffffffffffffffffffffffffffffffffffffffffffffffffffffffffffffffffffffffffffffffffffffffffffffffffffffffffffffffffffffffffff
@cB02~tA01_GU182353.1_140315_140144_1_0_0_0_0:0:0_0:0:0_2e9/1
AACATCTGTAGGTTCCTGCAAGGACAGGCATCAAGGGACCGATGGAGAAGTTGGCCTTGGAGACCCCATCATGGATCTGTCCAACGAGGCGTGAGGGGTCCTCAGAGATCCCATCTCTGTGCAGAAAGAAGTGCTCAAACATGACATCTG
+
ffffffffffffffffffffffffffffffffffffffffffffffffffffffffffffffffffffffffffffffffffffffffffffffffffffffffffffffffffffffffffffffffffffffffffffffffffffff
@cB02~tA01_GU182353.1_42985_42680_1_0_0_0_0:0:0_0:0:0_2ea/1
TCTGATTCCCTTCCCACTGGGCTTAGCCTCATCTCTTGGGGTGTTGTATCTATTTCACACTAACGTCTTTCCTGCTGTTTATGTGGGGGTGAAAGAGGAACCAGGATAGGCTGCACATCCAGGCTCTTATCAGCCTTGTTCAATCTCTTT
+
ffffffffffffffffffffffffffffffffffffffffffffffffffffffffffffffffffffffffffffffffffffffffffffffffffffffffffffffffffffffffffffffffffffffffffffffffffffff
@cB02~tA01_GU182353.1_45703_45914_0_1_0_0_0:0:0_0:0:0_2eb/1
AGAGAGACTGGGCTCAGTTTGGGAAGATCAGAGGTTCCCTCAGCCCCTCAACATTATCCATTTCCCAGAAGCCCATCCTGGCCTCTCACCCACACAGGGATGTCATCACCAGCAACCCCTACACCCTTTACTTTTGTTTGAAGAAATATT
+
ffffffffffffffffffffffffffffffffffffffffffffffffffffffffffffffffffffffffffffffffffffffffffffffffffffffffffffffffffffffffffffffffffffffffffffffffffffff
@cB02~tA01_GU182353.1_125020_125172_0_1_0_0_0:0:0_1:0:0_2ec/1
AGAGCCAGAGGAAGGAGATTGAGAGACTCACAGACACATAAAGAGAGAGAAGAGGGCAGAGAAGTGGAGAGAATGATGGAAGAGAGCAGAGAAAACCACTAAAATTAGAGTCCTGAGGGCGAGGCACAAGGGCATAGAAAGATGGAGATG
+
ffffffffffffffffffffffffffffffffffffffffffffffffffffffffffffffffffffffffffffffffffffffffffffffffffffffffffffffffffffffffffffffffffffffffffffffffffffff
@cB02~tA01_GU182353.1_152915_152718_1_0_0_0_0:0:0_0:0:0_2ed/1
TGATCCAACTGTGCGTACGTCACCTCCTGAGGGTCTTGTTCATCAGAGTCCTGGAGAGAGGGAAATGCTGAGTGAGGGAGGGTGCTCACATTTTTCAGGACTATTAGGGATAAGACTGTATCCGTGAGGCTGGGCCGAGGAGGACCTACC
+
ffffffffffffffffffffffffffffffffffffffffffffffffffffffffffffffffffffffffffffffffffffffffffffffffffffffffffffffffffffffffffffffffffffffffffffffffffffff
@cB02~tA01_GU182353.1_96484_96336_1_0_0_0_0:0:0_0:0:0_2ee/1
GGGAGTCCTGGCATCCCATTCTCCATAATCATTGTAGGTGACACCAACTATCTTGAGACTTCAAGGTATAAGGAGAAAACAGGAGCATCACACTACCTGACTTAAAAATATGTTACAGAGCTGTAGTAAGCAAAACAACATGACATTGGC
+
ffffffffffffffffffffffffffffffffffffffffffffffffffffffffffffffffffffffffffffffffffffffffffffffffffffffffffffffffffffffffffffffffffffffffffffffffffffff
@cB02~tA01_GU182353.1_5260_5365_0_1_0_0_0:0:0_0:0:0_2ef/1
ATTCAAGGAAAAGCTGAGCAAAGACAGACAGGAAAACACACACATGATGAGCCAGCTTGTAGAGCTAGAACTGAGATGGAGAGAGGCACGAGTGGGTAACAGAGTGTGCTCCCCAGAACAGGTGGAGAGAATGCCTTTTTCATGCCCTGA
+
ffffffffffffffffffffffffffffffffffffffffffffffffffffffffffffffffffffffffffffffffffffffffffffffffffffffffffffffffffffffffffffffffffffffffffffffffffffff
@cB02~tA01_GU182353.1_30396_30494_0_1_0_0_0:0:0_0:0:0_2f0/1
ATGAATGACTGATAGATGATATAGATAGACAAGTAGAAAGACAGACAGATGATATATAAATAGATATAGAGAGATAGAAAGACAGATAAACACATGATGATAGATGGATAGATGCATACATACATACATTGATTGATAGATGATAGATAA
+
ffffffffffffffffffffffffffffffffffffffffffffffffffffffffffffffffffffffffffffffffffffffffffffffffffffffffffffffffffffffffffffffffffffffffffffffffffffff
@cB02~tA01_GU182353.1_59509_59331_1_0_0_0_0:0:0_0:0:0_2f1/1
GGAAGGTTTTCTGTGGACTCCTAGGAAGAGAGGTTGTGAGTTTAGAAGGTGTCTCTCTTTATCATCCCATCCATGGCACCTAGAATGAGTGAGGCTTCCCCTTGCTGGTGTCTGTCTCTCTCCTTCCTCTCTGTGTCTTCATGTTCTTTT
+
ffffffffffffffffffffffffffffffffffffffffffffffffffffffffffffffffffffffffffffffffffffffffffffffffffffffffffffffffffffffffffffffffffffffffffffffffffffff
@rand_0_0_0_0_1_1_0:0:0_0:0:0_2f2/1
TATGGGGTGAGCACAATGGGTGACGCTTCGATCCACCTGGAAAAATCATTTACGTACGGGGAAAAAATGTTGTGGCACCTCACTGATACTTAGCTCCGCGCCAACAGGGGCGGCAATTTTTGATGGTACTACATACGAGACCGGCTATCC
+
ffffffffffffffffffffffffffffffffffffffffffffffffffffffffffffffffffffffffffffffffffffffffffffffffffffffffffffffffffffffffffffffffffffffffffffffffffffff
@cB02~tA01_GU182353.1_20022_20215_0_1_0_0_0:0:0_0:0:0_2f3/1
CAACAGCCATACAAAGAAGAACTGATACCGATCTTACTGAAACTTTTGGAAAAAATCAAGGAGTGGGGGCTTCTTCCTAACTCATTCTATGAAGCCATCATCACCATGATACCAACATCTGTCAGAGACATAATGAAAAAAAGAAAACTA
+
ffffffffffffffffffffffffffffffffffffffffffffffffffffffffffffffffffffffffffffffffffffffffffffffffffffffffffffffffffffffffffffffffffffffffffffffffffffff
@cB02~tA01_GU182353.1_58120_57986_1_0_0_0_0:0:0_0:0:0_2f4/1
CAGAAGCTCTGGGATTCAGGAGGTGGGACAAGGAGAATCCAAGACAGGAGCCCTCTGACCTATGACCACGATCACCAGGGGGTTGCTGGGTGCTGACCACCCACTGGGGGAGTGTGTGTGTGAACCCCGACATCTGTATGTCCCTGTTGT
+
ffffffffffffffffffffffffffffffffffffffffffffffffffffffffffffffffffffffffffffffffffffffffffffffffffffffffffffffffffffffffffffffffffffffffffffffffffffff
@cB02~tA01_GU182353.1_147394_147245_1_0_0_0_0:0:0_0:0:0_2f5/1
TTCATGTCAGTCATATTAATCATGTAGGGATTCCTGGTTACCCCGAGGTGAATCCAAGGGCTGTGAGTGTCAAACACACACTCCTTGTTGCTCCTTAGTTTCCTGTGTACCCAGTGTGCTCTCCGTCTCTCCACAGTCGTCTTGTCATTC
+
ffffffffffffffffffffffffffffffffffffffffffffffffffffffffffffffffffffffffffffffffffffffffffffffffffffffffffffffffffffffffffffffffffffffffffffffffffffff
@cB02~tA01_GU182353.1_14587_14388_1_0_0_0_1:0:0_0:0:0_2f6/1
TCCTTGCTGCATCTTGGGGACTTCTCTAGCTGTGCCAATCCTAAAGCAGCAGAATCCCGAGGACCACCAGGACCAAGCCAGCCACAGCCACTCGGATGAGATTCTCCACTGTGTAATCCTGGGGGTGTGAGGCTGGGGATGGTGGACCAA
+
ffffffffffffffffffffffffffffffffffffffffffffffffffffffffffffffffffffffffffffffffffffffffffffffffffffffffffffffffffffffffffffffffffffffffffffffffffffff
@cB02~tA01_GU182353.1_54350_54225_1_0_0_0_0:0:0_0:0:0_2f7/1
CTATGTGCTGTATCTTTGGATGGAAATTGGAGTCTCAGAGACAATTCAGGCTCCATTCTGCTTCCAGAAGCTCAGAGTCCAGGGCTGAGAACCCAATGGAGAACAGATGGGGTTATGTGGACATGGTAATGATAACACCGGAAGCCTTAG
+
ffffffffffffffffffffffffffffffffffffffffffffffffffffffffffffffffffffffffffffffffffffffffffffffffffffffffffffffffffffffffffffffffffffffffffffffffffffff
@cB02~tA01_GU182353.1_116227_116401_0_1_0_0_0:0:0_0:0:0_2f8/1
ACATTCGCTGTGTATCAATCCCAGTCCAGTCTTCCCAGAGAAGACTCTAAACACCTCCTGGACTGCACCTGGGCCTATGCCAATTCCTATCACTCACCGTCACTCCAGGGAGACAGAACACACAGAGAATACGTTACATAGGCAGGTTCA
+
ffffffffffffffffffffffffffffffffffffffffffffffffffffffffffffffffffffffffffffffffffffffffffffffffffffffffffffffffffffffffffffffffffffffffffffffffffffff
@cB02~tA01_GU182353.1_83001_83166_0_1_0_0_0:0:0_0:0:0_2f9/1
CAGGTCCAGTTTTATTCTTCTGCATATGGCTATTTAGTTTTCCCAGCACCTTTTATTGAAAAGGAAATCTTTCTCCAGTGTATGTTTTGTTAACGTCGTCAATGATTATTCACTGTAGATATGAGGCTGTATTTCTGGGCTCTCTATTCT
+
ffffffffffffffffffffffffffffffffffffffffffffffffffffffffffffffffffffffffffffffffffffffffffffffffffffffffffffffffffffffffffffffffffffffffffffffffffffff
@cB02~tA01_GU182353.1_12568_12653_0_1_0_0_0:0:0_1:0:0_2fa/1
TTAGCAGATGCTTGAAGTTGTATTCATAAAAATTGTGGACATTGTGAATTTTAAGCATTGTTTTACTACTTGAATAATTTGAAAGTCTTTGATTCCTTTCTATTTTCTAAAATTAGTTACGTATGGATGAGAAAGCTATTGGTTTGGGTA
+
ffffffffffffffffffffffffffffffffffffffffffffffffffffffffffffffffffffffffffffffffffffffffffffffffffffffffffffffffffffffffffffffffffffffffffffffffffffff
@cB02~tA01_GU182353.1_30217_29972_1_0_0_0_0:0:0_0:0:0_2fb/1
TTATCTATCATCTACCTTTTATCTTTCATCTATCTATATCTATCTATCCATCTATCATCTGTCTCTCTCCATCTCCTTGTCTTTCTCTGCCTCTCAGTCTCTCTAGTTCCCTTTTGGAGTCTCTGCAATCCATCCCCACATCTTTATCTT
+
ffffffffffffffffffffffffffffffffffffffffffffffffffffffffffffffffffffffffffffffffffffffffffffffffffffffffffffffffffffffffffffffffffffffffffffffffffffff
@cB02~tA01_GU182353.1_12445_12237_1_0_0_0_0:0:0_0:0:0_2fc/1
ATGAATACAACTTCAAGCATCTGCTAACTGTATAAAGTTTAATTTTAAATGTATTGGATAAAAAGACATTATTAATGAGAAGTTATTCTCCATCATGAATGCACATATTTAATTTAATCCCAAAGAAAATCAGAGCACAGTTATTTTACA
+
ffffffffffffffffffffffffffffffffffffffffffffffffffffffffffffffffffffffffffffffffffffffffffffffffffffffffffffffffffffffffffffffffffffffffffffffffffffff
@cB02~tA01_GU182353.1_75053_74946_1_0_0_0_0:0:0_0:0:0_2fd/1
GAGAGAGCACACTGACCCCTTCCGTTTCTGGAGACAGAAATCGGACCCTGTTTTTTGAGGGCTAAAATCAAGGCATCTGCAGGGCTGCGTTCCCTCTGGAGACCCAGGAGAATCAGTTCCTTGACTTTTCCAGCCTCTATAGGCCACCTG
+
ffffffffffffffffffffffffffffffffffffffffffffffffffffffffffffffffffffffffffffffffffffffffffffffffffffffffffffffffffffffffffffffffffffffffffffffffffffff
@cB02~tA01_GU182353.1_139776_139711_1_0_0_0_0:0:0_1:0:0_2fe/1
GGCTGCATGTCCAGGCTCTCAGCAGCCTGAATCAATCTCTTTTGAACAAATTGGAGTCTCTGGCAGAGGTATCAACTCATCAGTAAGGCAGACATCAGTGTCCACACACCCTGTTCCTGATGGGGATTGGGAGCCTCTCCTGCCATGTCT
+
ffffffffffffffffffffffffffffffffffffffffffffffffffffffffffffffffffffffffffffffffffffffffffffffffffffffffffffffffffffffffffffffffffffffffffffffffffffff
@cB02~tA01_GU182353.1_93751_93601_1_0_0_0_1:0:0_0:0:0_2ff/1
TGGGGCCCTGCCGGGCTGTAAGCGAAGGTTTCTCATATAGACCTGGAAGGAGAAGAGGCAGTTTCCTCAGGGAGGTTCTTCCTTGTCACAGCTCCCCTCCCACCTGAGCTGAGAACTCACTGCCCTGCTCTATGGCCTAGTGCTCTCTCT
+
ffffffffffffffffffffffffffffffffffffffffffffffffffffffffffffffffffffffffffffffffffffffffffffffffffffffffffffffffffffffffffffffffffffffffffffffffffffff
@cB02~tA01_GU182353.1_7975_8107_0_1_0_0_0:0:0_0:0:0_300/1
TTTCTAATTTTTATTTTTTTGAGACAGAGCCTTGCTCTGTTACCCAGGCTAGAGTACAGTGGCACGATCCCAGCTCACTGCAACCTCTGCCTCCTGGGTTCAAGAGATTCTCCTGACTCAGCCTCTCGAGTAGCTGGGATTACAGGCACC
+
ffffffffffffffffffffffffffffffffffffffffffffffffffffffffffffffffffffffffffffffffffffffffffffffffffffffffffffffffffffffffffffffffffffffffffffffffffffff
@cB02~tA01_GU182353.1_98863_99021_0_1_0_0_0:0:0_0:0:0_301/1
TTGCAGGGAGGGCTTGCCTGGTTTGATTTTTCCTAATTGTTTAATCTTCACTTCATTGATTTCTTTCTGAGATTTATTTTTCCTACATGTAAATCAATACTTGGCAGAGGAGTGAGAGATACATGAGGGGTGGTGCAAAGGAAGAGACCT
+
ffffffffffffffffffffffffffffffffffffffffffffffffffffffffffffffffffffffffffffffffffffffffffffffffffffffffffffffffffffffffffffffffffffffffffffffffffffff
@cB02~tA01_GU182353.1_105762_105964_0_1_0_0_0:0:0_0:0:0_302/1
TAGGAACAGCAGGTCCTCTGAGGACAAAGGTGTAACTCACACCCTCCAGCGTTTCCGTGATGGTAGGGGCTGCAGTGTGGCTGTGGTCTTTCTACCAGAAAAGGTGAGGAAACCACAGCCATGGCCCTGACATTCCAAATCCTCTGATGG
+
ffffffffffffffffffffffffffffffffffffffffffffffffffffffffffffffffffffffffffffffffffffffffffffffffffffffffffffffffffffffffffffffffffffffffffffffffffffff
@cB02~tA01_GU182353.1_128628_128829_0_1_0_0_0:0:0_0:0:0_303/1
GTGCAGTTTCATTCCTCTGCATGTAGATGTCCAGGTTTCCCTGCACTGTTTATTGAAAAAACTGTCCTTTCCTGATTGTGAGTTCTTGGCACCTTTGTCAAAGTCCATTGGATGGGCTGGGCATGGTGGCTAACACCAGCAACTTCAGCA
+
ffffffffffffffffffffffffffffffffffffffffffffffffffffffffffffffffffffffffffffffffffffffffffffffffffffffffffffffffffffffffffffffffffffffffffffffffffffff
@cB02~tA01_GU182353.1_67095_66916_1_0_0_0_0:0:0_0:0:0_304/1
CACTCCTTTGCCAGGTATTGATTTATGTGTAGGATGAATAAATCTCAGAAAGAAATTAATTAAGCGAGGATTAAACAAGTAGGAAAATCAAACCCAGCAAGCCTTTCCAGTCAATGATTCTACCTCACAAACCTATCTTATATCCATCTA
+
ffffffffffffffffffffffffffffffffffffffffffffffffffffffffffffffffffffffffffffffffffffffffffffffffffffffffffffffffffffffffffffffffffffffffffffffffffffff
@cB02~tA01_GU182353.1_926_760_1_0_0_0_1:0:0_0:0:0_305/1
GGAAGGAGGCGTGTGGAGACCCAGACAGGGAGCAACAGAGGCTCCAGAAAGAGCAGGTCCCAGAAAGGTCTCAGCCTCTTCTTCAGAAAGGAATGGCCGCTTGTCTACAGGGTGGAGGAGGAGGCAGAGGAGGAGGGGAGATGAGCTTCG
+
ffffffffffffffffffffffffffffffffffffffffffffffffffffffffffffffffffffffffffffffffffffffffffffffffffffffffffffffffffffffffffffffffffffffffffffffffffffff
@cB02~tA01_GU182353.1_17633_17787_0_1_0_0_1:0:0_1:0:0_306/1
GCCTCTTCTGTTCCCCACAGAGGTGGAAACTTCCTCCTTAATAACCCCTTGATGGTCCTAGGCACTGGTGACCACTGAGCTTTGCTCTCTCTTTTTTCTTATGGTTCCCTGTCTACTTCCAGGGCTATCACTTTACTTTTTGTGCATTAG
+
ffffffffffffffffffffffffffffffffffffffffffffffffffffffffffffffffffffffffffffffffffffffffffffffffffffffffffffffffffffffffffffffffffffffffffffffffffffff
@cB02~tA01_GU182353.1_65953_65807_1_0_0_0_0:0:0_0:0:0_307/1
CTTGTGAATATGTTATTTTACATGGAAAGGAGGAATGAAGATTGTAGATGGAATTACGGTTGCTAATCAGCTGAACTTAAAACAAGGGTATCCTGGATGATTTCCAGGAGATTATGAGGGATTTTCATCTTGGTGAACCCAATAGAATCC
+
ffffffffffffffffffffffffffffffffffffffffffffffffffffffffffffffffffffffffffffffffffffffffffffffffffffffffffffffffffffffffffffffffffffffffffffffffffffff
@cB02~tA01_GU182353.1_22162_21934_1_0_0_0_0:0:0_1:0:0_308/1
TGCTACATTCATGTTGCTGCAAAGGACATGATTTCATTATTTTTTATGGCCATGTAATGTTCCATGTGTATATGTAGCACATTTTCTTTAACTAATCCACTGTTGGTGAGCACTTAGGTTGACTGCAAATCTTTGCTATTCTGAATTGCA
+
ffffffffffffffffffffffffffffffffffffffffffffffffffffffffffffffffffffffffffffffffffffffffffffffffffffffffffffffffffffffffffffffffffffffffffffffffffffff
@cB02~tA01_GU182353.1_15343_15456_0_1_0_0_0:0:0_0:0:0_309/1
GTCTCTACTAAAAGATACAAAAATTAGCTGGGTGTGGCAGTGAGCACCTGTAATCCCAGCTGCTCAGGAAGCTGAGGTGGGAGAATAGCTTGAACCCGGGAGGCGGAGGTTGCAGTGAGCCAAGATCTTGCCACTGCACTCCAGCCTGGG
+
ffffffffffffffffffffffffffffffffffffffffffffffffffffffffffffffffffffffffffffffffffffffffffffffffffffffffffffffffffffffffffffffffffffffffffffffffffffff
@cB02~tA01_GU182353.1_13464_13303_1_0_0_0_1:0:0_0:0:0_30a/1
AATATATAAGATATATAATAGTGTGTGTATATATAAATATATAATACATTATATATTATAAGATATATAATAGTATATATAAATATATAGTACATAATATATAATAAGATATATAATAGTGTGTGTATACATATAAATGTATAATAAGAT
+
ffffffffffffffffffffffffffffffffffffffffffffffffffffffffffffffffffffffffffffffffffffffffffffffffffffffffffffffffffffffffffffffffffffffffffffffffffffff
@cB02~tA01_GU182353.1_122672_122584_1_0_0_0_0:0:0_0:0:0_30b/1
AACATAAATAGTCACAGACTCCAGGGATTAGAATGCAGTCATCACTGGGGACACTTATTCTTCCCACCACAGCACCCATTTCCCTGTATTCAATCCCCCTTTACCCCAAATACAGTTAGGGCCTGCGTGATGGGACCCTCAAGGACATGC
+
ffffffffffffffffffffffffffffffffffffffffffffffffffffffffffffffffffffffffffffffffffffffffffffffffffffffffffffffffffffffffffffffffffffffffffffffffffffff
@cB02~tA01_GU182353.1_148925_149056_0_1_0_0_0:0:0_0:0:0_30c/1
CACTCCAGGGAGACAGAACACACAGAGAATACGTTACATAGGCAGGTTCATTACTAACAGATAAGCAGCGAGTGACAACAGAAGCCTACATTTCAACGTGAGCCAGTCCCTCAAGGCTCAGAAAAGCTGCTCGGGACATATGGAGTCACC
+
ffffffffffffffffffffffffffffffffffffffffffffffffffffffffffffffffffffffffffffffffffffffffffffffffffffffffffffffffffffffffffffffffffffffffffffffffffffff
@cB02~tA01_GU182353.1_76020_76182_0_1_0_0_0:0:0_0:0:0_30d/1
TCTAGGTGCCATGGATGGGATGATAAAGAGAGATGCCTTCTAAAGTCACAACCTCTCTTCCTAGGAGTCCACAGAAAACCTTCCCTCCTGGCCCACCCAGGTCCCCTGGTGAAATCAGAAGAGACAGTCATCCTGCAATGTTGGTCAGAT
+
ffffffffffffffffffffffffffffffffffffffffffffffffffffffffffffffffffffffffffffffffffffffffffffffffffffffffffffffffffffffffffffffffffffffffffffffffffffff
@cB02~tA01_GU182353.1_72474_72541_0_1_0_0_0:0:0_0:0:0_30e/1
CGTTAGCACAGATTTTAGGCATCTTGTGTTCGGGAGGTTGGATCTGAGACGTGTTGTGAGTTGGTCATAGTGAAGGACGTGAGGTGCCAATTCTAGTGAGAACAATTTCCAGGAAGCCGTGTTCCGCTCTTGAGCAAGCATCCACTGGGC
+
ffffffffffffffffffffffffffffffffffffffffffffffffffffffffffffffffffffffffffffffffffffffffffffffffffffffffffffffffffffffffffffffffffffffffffffffffffffff
@cB02~tA01_GU182353.1_77586_77407_1_0_0_0_0:0:0_0:0:0_30f/1
AGGTCTCTGACCTCACTTTCTCACCTCTAGATATGTTTTCCCTTTTTGGATTGTTTTATTCTCTCTGACTCTCCTTGGACTAGTTGACTTGATGTTACTTTTTTTAAATTCTGAGTTTCTCACTTTGTGTCCTGTTCATAACTTTCTGCA
+
ffffffffffffffffffffffffffffffffffffffffffffffffffffffffffffffffffffffffffffffffffffffffffffffffffffffffffffffffffffffffffffffffffffffffffffffffffffff
@cB02~tA01_GU182353.1_123748_123884_0_1_0_0_0:0:0_0:0:0_310/1
TATCCTGCTTCCTCTTCCACTCCCACATAGACAGTAAGAAAGACATTAGTGTGAAATAGATACAACAGCCCAAGAGATGAGGCTGAGCCCAGTGGGAAGGGAATCACAGCTACTAGAGACAGAGGGACAGAGAAGAGGGAGGGAGACAGA
+
ffffffffffffffffffffffffffffffffffffffffffffffffffffffffffffffffffffffffffffffffffffffffffffffffffffffffffffffffffffffffffffffffffffffffffffffffffffff
@cB02~tA01_GU182353.1_54053_54082_0_1_0_0_0:0:0_0:0:0_311/1
TTAGCCCACAATTCTCCATTTCACTTGACCCCTGCCCACCTCTCCAACCTAACTAGCTTACTTCCTAGTCTACCTGAGGCTGCAATCACACTGAGGAACTCACAATTCCAAACATACAAGAGGCTCCCTCTTAACACAGCACTTAGACAC
+
ffffffffffffffffffffffffffffffffffffffffffffffffffffffffffffffffffffffffffffffffffffffffffffffffffffffffffffffffffffffffffffffffffffffffffffffffffffff
@cB02~tA01_GU182353.1_147391_147509_0_1_0_0_0:0:0_0:0:0_312/1
GGAGAATGACAAGACGACTGTGGAGAGACGGAGAGCACACTGGGTACACAGGAAACTAAGGAGCAACAAGGAGTGTGTGTTTGACACTCACAGCCCTTGGATTCACCTCGGGGTAACCAGGAATCCCTACATGATTAATATGACTGACAT
+
ffffffffffffffffffffffffffffffffffffffffffffffffffffffffffffffffffffffffffffffffffffffffffffffffffffffffffffffffffffffffffffffffffffffffffffffffffffff
@cB02~tA01_GU182353.1_87168_87300_0_1_0_0_0:0:0_0:0:0_313/1
TAAGCCCATTTGCAATAACTACAGAAAACAAAACATGCAGGAATAAATTCACCCAAGGAGTAGAAAGATCTGTATGCAAAAGCTATAAAACATTGATGAAAAAACTCAAGAAATAAACAAATAAATCGAAAGATATTCCATGTTCACGGA
+
ffffffffffffffffffffffffffffffffffffffffffffffffffffffffffffffffffffffffffffffffffffffffffffffffffffffffffffffffffffffffffffffffffffffffffffffffffffff
@cB02~tA01_GU182353.1_102730_102872_0_1_0_0_0:0:0_1:0:0_314/1
ATCTCCACGGGGACACATATCAACACATCATCTTTCATACTATAAATATACAGTCGGTCCTCTGTATCTGTGGGATTTACAGGTGTTTATTGAACCAAATATAAATCAAAAATATTCAGAGAAAAAATCCACAAAGTTTCAAAAAGCAAA
+
ffffffffffffffffffffffffffffffffffffffffffffffffffffffffffffffffffffffffffffffffffffffffffffffffffffffffffffffffffffffffffffffffffffffffffffffffffffff
@cB02~tA01_GU182353.1_68947_69129_0_1_0_0_0:0:0_3:0:0_315/1
TTTTTAACAACCAGCTCTCCGGGAACTAATAGAGGGGGAACTTGCTAACCCCGTCTCCTTGGGACAGCATTGATGTGTTCATGATGGATCCACCTCCATGACCCAAACACCTCTCAAGAGGCCCAACCTCCCACAGTGGGGGTGAAATTT
+
ffffffffffffffffffffffffffffffffffffffffffffffffffffffffffffffffffffffffffffffffffffffffffffffffffffffffffffffffffffffffffffffffffffffffffffffffffffff
@cB02~tA01_GU182353.1_76404_76513_0_1_0_0_0:0:0_0:0:0_316/1
TTCTCATTGTCACTGGGACACAGAGTGAATGATCCACGACTTGGAGGCCCAGGTGGTTATAAGGAAGATGAGCTTGGTATTCTTATGGAGAGAGACTAATTTGGTGAGGTCTGTACCAACAGAGACAGAGAAACAGGAGACACAAGTACA
+
ffffffffffffffffffffffffffffffffffffffffffffffffffffffffffffffffffffffffffffffffffffffffffffffffffffffffffffffffffffffffffffffffffffffffffffffffffffff
@cB02~tA01_GU182353.1_104903_104731_1_0_0_0_0:0:0_0:0:0_317/1
CCAGGCCCATATCTCCTTTCCAGGCTTGTATGTCTGCTCCAGGCCCGTATCTCCACCCCAGGCCCATATCTCCACTCCAGGATCATATCTCCACTCCAGGCCCAGATCTCCACTTCATGCCCTTAACTCCACCTCCGGGCCCATAACTCC
+
ffffffffffffffffffffffffffffffffffffffffffffffffffffffffffffffffffffffffffffffffffffffffffffffffffffffffffffffffffffffffffffffffffffffffffffffffffffff
@cB02~tA01_GU182353.1_67713_67933_0_1_0_0_0:0:0_0:0:0_318/1
TTAGGCAATGAGCCTAAAACCTCTTCCCTATTTGGCTTTCTGTGAGCATGAGATCATATAGAAAATGTGAAAGTCCGCTGAATCCTCCAGCACAGATCCTGGAATAGAGAAAGTGCTCTGGTCATCACAAAAAAAACTTGCCCACTCACC
+
ffffffffffffffffffffffffffffffffffffffffffffffffffffffffffffffffffffffffffffffffffffffffffffffffffffffffffffffffffffffffffffffffffffffffffffffffffffff
@cB02~tA01_GU182353.1_1992_2074_0_1_0_0_1:0:0_0:0:0_319/1
AAATTCTGTAAAAGACACATCATGAGACATTAAGTAATAAAAAAAAAATTGCAGAGCCCAGGTGAGAGGCTGGGCTCAGGTCTCTTTTTCTCTGTTTTGATTCTCTGGAGCAGCTGATACCCTCAGCCCATCACAAAACAAGTCTGACTC
+
ffffffffffffffffffffffffffffffffffffffffffffffffffffffffffffffffffffffffffffffffffffffffffffffffffffffffffffffffffffffffffffffffffffffffffffffffffffff
@cB02~tA01_GU182353.1_93874_93968_0_1_0_0_1:0:0_0:0:0_31a/1
CTTCGCTTACAGCCCGGCCGGGCACCACGGTTCGCACAGGAGAGAACGTGACCTTGTCCTGCAGCTCCCAGAGCTCCTTTGACATCTACCATCTATCCAGGGAGGGGGAAGCCCATGAACTTAGGCTCCCTGCAGTGCCCAGCATCAATG
+
ffffffffffffffffffffffffffffffffffffffffffffffffffffffffffffffffffffffffffffffffffffffffffffffffffffffffffffffffffffffffffffffffffffffffffffffffffffff
@cB02~tA01_GU182353.1_91986_91849_1_0_0_0_1:0:0_0:0:0_31b/1
CTGGGCCACACAGAGCTCAACTCAGCCATGGGGAAGAAAGGCTGGGGAGGGCTTAGACAAAACAGAGGGCTGAGCATACCAGGATCTCCTCTTACTAGTTCATGAGAGACTCCCAGGATCTCCTCTTACTAGTTCATGAGAGACTCCCAG
+
ffffffffffffffffffffffffffffffffffffffffffffffffffffffffffffffffffffffffffffffffffffffffffffffffffffffffffffffffffffffffffffffffffffffffffffffffffffff
@cB02~tA01_GU182353.1_13609_13705_0_1_0_0_0:0:0_0:0:0_31c/1
ATATTATGTATTATATATTTATATATACATACTATTATATATCTTATAATATATTATGTATTATATATTTATATATATACACTATTATATATCTTATTATATATTATATATTTATATATGCACACACTATTACATATCTTGTTATATATT
+
ffffffffffffffffffffffffffffffffffffffffffffffffffffffffffffffffffffffffffffffffffffffffffffffffffffffffffffffffffffffffffffffffffffffffffffffffffffff
@cB02~tA01_GU182353.1_46591_46422_1_0_0_0_0:0:0_0:0:0_31d/1
GAGGCAGAGGTTGCAATGAGCCAAGATGACATCACTTGTACTCCAGCCTGGGCACAGAGGGAAACTGTCTCAAAAACAAAAACAAAACAACAAACGAAAAACTAAAAAGAGAACTTTCATAGTATCCAGCAATTTCACTACTGGGTTTAT
+
ffffffffffffffffffffffffffffffffffffffffffffffffffffffffffffffffffffffffffffffffffffffffffffffffffffffffffffffffffffffffffffffffffffffffffffffffffffff
@cB02~tA01_GU182353.1_81267_81042_1_0_0_0_1:0:0_0:0:0_31e/1
ATATTAATGCACAGAAAAAGCAAATAACTGAAACAAGAAAGAGCAGTTTTGTGACAGGATAAAAATTGACAACAGTTTTAGAATGCTCCTAACTTGAGTTCCAAAAAGAAAGAACGAGAAAACAGGTCAGAAGCAATCTTTAAAGAGGCA
+
ffffffffffffffffffffffffffffffffffffffffffffffffffffffffffffffffffffffffffffffffffffffffffffffffffffffffffffffffffffffffffffffffffffffffffffffffffffff
@cB02~tA01_GU182353.1_97907_97749_1_0_0_0_0:0:0_0:0:0_31f/1
GTCTCATAAAAACAACCAATCAATCAATCATTCTCATGCACAGATGCTTCCCAATGGATCATTCATTTATTGGTCCACTGGTGTATTCATTTTCTGCCCTCCCATTTAATCCTTTGCAATATCAGTGTCCAAGAGCAGAGGCCAAATGCA
+
ffffffffffffffffffffffffffffffffffffffffffffffffffffffffffffffffffffffffffffffffffffffffffffffffffffffffffffffffffffffffffffffffffffffffffffffffffffff
@cB02~tA01_GU182353.1_110362_110218_1_0_0_0_1:0:0_0:0:0_320/1
AGTGGCATGATCTCGGCTCAGTGCAACCTCTGCCTCCTGGGTTTAAGTGCTTCTCCTGCCTCAGCCTCCCAAGTAGCTAGGACTACAGGTGCATGCCAGCATGCTCGGCTAATTTTTCTTGTCTGTTTAGTAAAGATGAATGTCCCACAT
+
ffffffffffffffffffffffffffffffffffffffffffffffffffffffffffffffffffffffffffffffffffffffffffffffffffffffffffffffffffffffffffffffffffffffffffffffffffffff
@cB02~tA01_GU182353.1_55397_55324_1_0_0_0_0:0:0_1:0:0_321/1
ACTGGACAGAAAACTGTGTCTAAAATACATCTGTGGATACACAGTCCCTTTATAGTTGACAAAGGCTGCCATGTAGTTTAAGGTGGAATAGAATATTTTCTCAACAAATAACACAGGACCATAGGGTTACACGTAGGAAAAAATAAATCT
+
ffffffffffffffffffffffffffffffffffffffffffffffffffffffffffffffffffffffffffffffffffffffffffffffffffffffffffffffffffffffffffffffffffffffffffffffffffffff
@cB02~tA01_GU182353.1_36511_36303_1_0_0_0_0:0:0_0:0:0_322/1
GATTGACAGGTAACCACATACAACGTCTCTTTAGGACAAGCACCCAGATGGCGGGAGACCTAGCTTCCTCCTGCTTTCTCAGTTGTAGTAACCATAGAACGTGCTGAGGATACAACTGCTTTAGTTTAGATGTTTGACCACTTCAAACCT
+
ffffffffffffffffffffffffffffffffffffffffffffffffffffffffffffffffffffffffffffffffffffffffffffffffffffffffffffffffffffffffffffffffffffffffffffffffffffff
@cB02~tA01_GU182353.1_142191_142380_0_1_0_0_1:0:0_0:0:0_323/1
GCTCCTGGAGCTCCTATGACATCTACCATCTGTCCAGGGAAGGGGAGGCCCATGAACGTAGGCTCCGTGCAGTGCCCAAGGTCAACAGAACATTCCAGGCAGACTTTCCTCTGGGCCCTGCCACCCATGGAGGGACCTACAGATGCTTCG
+
ffffffffffffffffffffffffffffffffffffffffffffffffffffffffffffffffffffffffffffffffffffffffffffffffffffffffffffffffffffffffffffffffffffffffffffffffffffff
@cB02~tA01_GU182353.1_57790_57603_1_0_0_0_0:0:0_0:0:0_324/1
TCCTGACCACCTTGGGGAGAAGGAGGCGCCGCCTTAGAGAGGAGGATGTGGAACTGCCCCTCCCTCCCTGTGCTCAGAAGATTCTCCTCGCTTTCCACGTTTCTATGGCTACTATCACACCTTGGTGCCCAGGGCTGAAGGAAGGACCCA
+
ffffffffffffffffffffffffffffffffffffffffffffffffffffffffffffffffffffffffffffffffffffffffffffffffffffffffffffffffffffffffffffffffffffffffffffffffffffff
@cB02~tA01_GU182353.1_16318_16140_1_0_0_0_1:0:0_0:0:0_325/1
AGTAGACATTTATCTCTAGGGTACATAATTAAGTACATAATTAAGAAGGGTCACAGCCGTGTGCCTCCTCTTTTTAACTAGATAATTCCAATACACTTCCTTAATTGATTAAAGCAATTAGTACTCTTACTATTAATGTACTAAAATTCT
+
ffffffffffffffffffffffffffffffffffffffffffffffffffffffffffffffffffffffffffffffffffffffffffffffffffffffffffffffffffffffffffffffffffffffffffffffffffffff
@cB02~tA01_GU182353.1_127056_126955_1_0_0_0_0:0:0_0:0:0_326/1
TACGCACAGCGGAGACTACTCATCCATAGAAAGAATAACATCCTGATATTTGCAGCCACATGGATGGAACTGGAAGTCATTACAAATATTCTCATTTCTCACCCATATACAGGAGCTAAAAGGTGGATCTCATGAAGATAGAGAGTAGAA
+
ffffffffffffffffffffffffffffffffffffffffffffffffffffffffffffffffffffffffffffffffffffffffffffffffffffffffffffffffffffffffffffffffffffffffffffffffffffff
@cB02~tA01_GU182353.1_31482_31703_0_1_0_0_0:0:0_0:0:0_327/1
ATGGAGAAAGAGGTCAGAACAGACCCAGAGGAGGGAGACTGGGCTCTGCCTGGGGAGATCAGAGGTTCTCTCAGCCCCTCAACCTTACCCACTTCCCAGAAGCCCATCCTGGCCTGTCACCCACAGAGAGATGTCATCACCAGCAACGCC
+
ffffffffffffffffffffffffffffffffffffffffffffffffffffffffffffffffffffffffffffffffffffffffffffffffffffffffffffffffffffffffffffffffffffffffffffffffffffff
@cB02~tA01_GU182353.1_56767_56549_1_0_0_0_0:0:0_0:0:0_328/1
TCCAGGCTCAGATCTCCACCCTAGGCCCCTATCTCCAATCCAGTCCCATATCTCCGCCCCAGGCCCAGAACTCCACCCTAAGCCCATATCTCCACTCCAGGCCCATATCACCTCTCCAGTCCCATATCTCCACACCCAGGCCCATATCTC
+
ffffffffffffffffffffffffffffffffffffffffffffffffffffffffffffffffffffffffffffffffffffffffffffffffffffffffffffffffffffffffffffffffffffffffffffffffffffff
@cB02~tA01_GU182353.1_94256_94421_0_1_0_0_0:0:0_0:0:0_329/1
ATGCAGCATGGTGTGAGGGTGGGATCAGGGCACAGGATGGCAGACAGGGCACCTCCAAACCCTCCTGCATGGCCTGCATGGAAGCTTGCAGTAAGGGCTCCGGGTACCCAGGCAGATGGAGAAAGTGGTCAGGACAGACCCAGAGGAGGG
+
ffffffffffffffffffffffffffffffffffffffffffffffffffffffffffffffffffffffffffffffffffffffffffffffffffffffffffffffffffffffffffffffffffffffffffffffffffffff
@cB02~tA01_GU182353.1_109611_109768_0_1_0_0_0:0:0_1:0:0_32a/1
GCCCATGAACGTAGGCTCCCTGCAGTGCGCAAGGTCAACAGAACATTCAAGGCAGATTTCCCTCTGGGCCCTGCCACCCACGGAGGGACCTACAGATGCTTCGGCTCTTTCCGTCACTCTCCCTACGAGTGGTCAGACCCGAGTGACCCA
+
ffffffffffffffffffffffffffffffffffffffffffffffffffffffffffffffffffffffffffffffffffffffffffffffffffffffffffffffffffffffffffffffffffffffffffffffffffffff
@cB02~tA01_GU182353.1_24259_24119_1_0_0_0_0:0:0_0:0:0_32b/1
GCTATGTGTGTTTATTAATTTTAAAATATTTGATAATTTCCCCAGCATTTCCTTGTTGTACATTTATAATTTAATTCAACTGTTTCATCTATCATATTACCTATGATTCAGCATTTAAAAATTTATTTTGGTGAATGTTCCAGGGGTGCT
+
ffffffffffffffffffffffffffffffffffffffffffffffffffffffffffffffffffffffffffffffffffffffffffffffffffffffffffffffffffffffffffffffffffffffffffffffffffffff
@cB02~tA01_GU182353.1_93215_93390_0_1_0_0_0:0:0_0:0:0_32c/1
GGAAGATGGAGCTCAGGTTGTTGATGAGTTGACCTTGAGATGGGGAGATGGCCTGGACTCTCCCACTGGGCTCAGTGTAATCACAAGGGTCCATATGAGTGGAGAAGGAAGAGGAGAATGGGGATTAGAGCAGCATCGTGGGATACTCCA
+
ffffffffffffffffffffffffffffffffffffffffffffffffffffffffffffffffffffffffffffffffffffffffffffffffffffffffffffffffffffffffffffffffffffffffffffffffffffff
@cB02~tA01_GU182353.1_49737_49546_1_0_0_0_0:0:0_0:0:0_32d/1
GATGCTTCCCAATGGATCATTCATTTATTGGTCCACTTGTGCATTCATTTTCTGCCCTCCCATTTAACCATCTGCAATATCAGTGTCCAAAGAGCAGAGGCCAAATGCATCTTGTTCACTGTTTGTGGAAGGCAGGAGAATGCTGTCCCA
+
ffffffffffffffffffffffffffffffffffffffffffffffffffffffffffffffffffffffffffffffffffffffffffffffffffffffffffffffffffffffffffffffffffffffffffffffffffffff
@cB02~tA01_GU182353.1_42273_42458_0_1_0_0_0:0:0_0:0:0_32e/1
AGCTTTGAAGGTGGAGGAAGGCCAAGAGCCATGAATGCAGGTGGCCTATAGAGGCTGGAAAAGTCAAGGAACTGATTCTCCAGAGTCTCCAGAGGAAACGAAGCCCTGCAGATGCCTTGATTTTAGCCCAGGAAAAATAGGGTCCAATTT
+
ffffffffffffffffffffffffffffffffffffffffffffffffffffffffffffffffffffffffffffffffffffffffffffffffffffffffffffffffffffffffffffffffffffffffffffffffffffff
@cB02~tA01_GU182353.1_134458_134583_0_1_0_0_0:0:0_0:0:0_32f/1
ACTGTGTTTTCACACAGAGAAAAATCACTCGCCCTTCTGAGAGGCCCAAGACACCCCCAACAGATACCAGCATGTACATAGAACTTCCAAATGCTGAGCCCAGATCCAAAGTTGTCTTCTGTCCACGAGCACCACAGTCAGGCCTTGAGG
+
ffffffffffffffffffffffffffffffffffffffffffffffffffffffffffffffffffffffffffffffffffffffffffffffffffffffffffffffffffffffffffffffffffffffffffffffffffffff
@cB02~tA01_GU182353.1_113284_113218_1_0_0_0_0:0:0_0:0:0_330/1
CTTGCTCTGCTGAGTCAGCCAGGGTTGCTTCATGACCAACAGTAATTCATTCCTTGGCAAGTGGAACTTCTCTAAAACACCTCGCCCTCATCAGATGTTCCCTTCCCTTCCCTCTCTCAAGTCCCCAGGAATTTATCCTCCAGTTAGGAA
+
ffffffffffffffffffffffffffffffffffffffffffffffffffffffffffffffffffffffffffffffffffffffffffffffffffffffffffffffffffffffffffffffffffffffffffffffffffffff
@cB02~tA01_GU182353.1_117680_117517_1_0_0_0_0:0:0_0:0:0_331/1
ACAAAAGAGCTCGGAGGGCACTTCTGGGTCCTCATTTCATAAGCAGATACCAACAAACAGGGGGAGGCCATAGGTGCCTGAGGTCCCTCAGTTGCCAACAGCAGACTCAGACATTCTATCTCTCTGAGCTCAAGGACCCATCCCATGAAT
+
ffffffffffffffffffffffffffffffffffffffffffffffffffffffffffffffffffffffffffffffffffffffffffffffffffffffffffffffffffffffffffffffffffffffffffffffffffffff
@cB02~tA01_GU182353.1_130189_130349_0_1_0_0_0:0:0_1:0:0_332/1
TTCCTCAAAACCCACAAAGACTGGTCACATCTCACATGGCATCACTCAGACCCTTCTTCCTTACCACACCTCTTTCTCTGAATGCTGCTCTCCCTTCTTCCTCATCTTTTGAAAACTTGGGGATTCTATTGGGTTCACCAAGATGAAAAT
+
ffffffffffffffffffffffffffffffffffffffffffffffffffffffffffffffffffffffffffffffffffffffffffffffffffffffffffffffffffffffffffffffffffffffffffffffffffffff
@cB02~tA01_GU182353.1_63820_63987_0_1_0_0_1:0:0_0:0:0_333/1
GATGAAAACTCACTTTGATTTTAATTTGCGTTTCTCTGATGATGAGTGATACTGAGCAGTTTTTCGTATGTGGGGAAATTTCATGTCTTTTGCTCCTGTTTCAATTAAATCATTTGTTTTATTGAGTTGTTTGAGCTTCTTATATGTCTA
+
ffffffffffffffffffffffffffffffffffffffffffffffffffffffffffffffffffffffffffffffffffffffffffffffffffffffffffffffffffffffffffffffffffffffffffffffffffffff
@cB02~tA01_GU182353.1_74627_74578_1_0_0_0_1:0:0_0:0:0_334/1
AGCACCCATTTCCCTGTATTCAATCCCCTTTTACCCCAAATACAGCTAGGGTCTGGATGATGGGACGCTGGTGGACACTCCCACCAGAAGCTCTGGGACTCAGGAGGTGGGACAAGGAGAATCCCAGACAGGAGCCCTCTGACCTGTGAC
+
ffffffffffffffffffffffffffffffffffffffffffffffffffffffffffffffffffffffffffffffffffffffffffffffffffffffffffffffffffffffffffffffffffffffffffffffffffffff
@cB02~tA01_GU182353.1_104464_104600_0_1_0_0_0:0:0_0:0:0_335/1
AAGGGAATCGAGGGAGGGAGTGCGGGGATGGAGATCTGGACCTGGAGGTAAAGATATGGGCCTAGAGGTGGAGTTATGGGCCTGGAGGTGGAGTTATGGGCCTGAAGTGGAGATCTGGGCCTGGAGTGGAGATCTGGGCCTGGAGTGGAG
+
ffffffffffffffffffffffffffffffffffffffffffffffffffffffffffffffffffffffffffffffffffffffffffffffffffffffffffffffffffffffffffffffffffffffffffffffffffffff
@cB02~tA01_GU182353.1_76066_75956_1_0_0_0_0:0:0_1:0:0_336/1
CATTAAACTTCCCCTCTCTGTGCAGAAGGAAGTGCTCAAACATGACATCTGACCAACATTGCAGGATGACTGTCTCTTCTGATTTCACCAGGGGACCTGGGTGGGCCAGGAGGGAAGGTTTTCTGTGGACTCCTAGGAAGAGAGGTTGTG
+
ffffffffffffffffffffffffffffffffffffffffffffffffffffffffffffffffffffffffffffffffffffffffffffffffffffffffffffffffffffffffffffffffffffffffffffffffffffff
@cB02~tA01_GU182353.1_12024_11943_1_0_0_0_0:0:0_0:0:0_337/1
CAGCCTAAGCATGATTCCTCCAAGGTTTCTCCATATCTCATTTCAGCCCTCCCTGGCCTTTAGCCCCATCTGAGGTCTCTGGGGTGGGAGCCCAGGATTAGGAGGTCCCTGACTATTTCCACCCTCTCATGGGCTGGGCCCTCCCCTGCC
+
ffffffffffffffffffffffffffffffffffffffffffffffffffffffffffffffffffffffffffffffffffffffffffffffffffffffffffffffffffffffffffffffffffffffffffffffffffffff
@cB02~tA01_GU182353.1_153117_153287_0_1_0_0_0:0:0_0:0:0_338/1
CCCCTAACAGATACCAGCGTGTACACGGAACTTCCAAATGCTGAGCCCAGATCCAAAGTTGTCTCCTGCCCACGAGCACCACAGTCAGGTCTTGAGGGGGTTTTCTAGGGAGACAACAGCCCTGTCTCAAAACCAGGTTGCCAGATCCAA
+
ffffffffffffffffffffffffffffffffffffffffffffffffffffffffffffffffffffffffffffffffffffffffffffffffffffffffffffffffffffffffffffffffffffffffffffffffffffff
@cB02~tA01_GU182353.1_72682_72834_0_1_0_0_0:0:0_0:0:0_339/1
AAGCTGCATGGGCAGGGCGCCAAATAACATCCTGTGCGCTGCTGAGCTGAGCTGGGGCGCGGCTGCCTGTCTGCACCGGCAGCACCATGTCGCTCATGGTCGTCAGCATGGCGTGTGTTGGTGAGTCCTGGAAAGGAATAGAGGGAGGGA
+
ffffffffffffffffffffffffffffffffffffffffffffffffffffffffffffffffffffffffffffffffffffffffffffffffffffffffffffffffffffffffffffffffffffffffffffffffffffff
@cB02~tA01_GU182353.1_90427_90287_1_0_0_0_0:0:0_0:0:0_33a/1
CCTGATACTAAAGACAGAAAAGAATATTAAACAAAAGAAAACTACATGCCAATATTCCTGATGAGCATAGATGCAAAAATCCACAAAAAATACTAAGAACTGAATCCCGCAGCATATCAAAAAGTGAATCCACCATGATCAAGTCAACTT
+
ffffffffffffffffffffffffffffffffffffffffffffffffffffffffffffffffffffffffffffffffffffffffffffffffffffffffffffffffffffffffffffffffffffffffffffffffffffff
@cB02~tA01_GU182353.1_66285_66132_1_0_0_0_1:0:0_0:0:0_33b/1
ACTCGAGAGGCGGAGGCAGGAGAATCACTTGAATCCAGGAGAAGCAGGTTGCAGTGAGCCAAGATCGTGACACTGCACTGTAGCCTAGAAGACAGAGGGCAACTCTGTCTCAATAAACAAAAGAACAAACAAAAAATAGATTTCATGCAC
+
ffffffffffffffffffffffffffffffffffffffffffffffffffffffffffffffffffffffffffffffffffffffffffffffffffffffffffffffffffffffffffffffffffffffffffffffffffffff
@cB02~tA01_GU182353.1_114656_114857_0_1_0_0_1:0:0_0:0:0_33c/1
ATTGGCGGAAGGATTTTCCACACACAGCTGTCAGCCGTGAAGGCAGAAAGCTGAAAACAATCTGATGTGGAAGGAAGAGCCTCTGCCTGAAATGCTGGGAATGAGGTGGGGAGAATGACAAGACGACTGTGGAGAGACGGAGAGCACACT
+
ffffffffffffffffffffffffffffffffffffffffffffffffffffffffffffffffffffffffffffffffffffffffffffffffffffffffffffffffffffffffffffffffffffffffffffffffffffff
@cB02~tA01_GU182353.1_27872_27759_1_0_0_0_0:0:0_1:0:0_33d/1
ATAAATAGTCACAGGGTTCATGGATTACCATGTAGCCATCACTGGGGACAATTATTCTTCCCACCACAGCAACTATTTCTCTGTACTGAATCCCCCTTTACCCCAAATACAGTCTGGGCCTGGATGATTGGACCCTGATGGACGCCCCCA
+
ffffffffffffffffffffffffffffffffffffffffffffffffffffffffffffffffffffffffffffffffffffffffffffffffffffffffffffffffffffffffffffffffffffffffffffffffffffff
@cB02~tA01_GU182353.1_82895_83053_0_1_0_0_0:0:0_1:0:0_33e/1
GCCCAGAAGAGTTTCTCTTTGGGTTTCCACCGGTGATTTTATAGTTCTGGATTTACATTTAAGCTGCTAATTACCTTAAGTTAATTTATGTGTATGATTACAGATACAGGTCCAGTTTTATTCTTCTGCATATGGCTATTTAGTTTTCCC
+
ffffffffffffffffffffffffffffffffffffffffffffffffffffffffffffffffffffffffffffffffffffffffffffffffffffffffffffffffffffffffffffffffffffffffffffffffffffff
@cB02~tA01_GU182353.1_142118_141969_1_0_0_0_0:0:0_1:0:0_33f/1
GGGCACTGCACGGAGCCTACGTTCATGGGCCTCCCCTTCCCTGGACAGATGGTAGATGTCATAGGAGCTCCAGGAGCTACAGGACAAGGTCACGTTCTCTCCTGCCTGAACCGTGGGGCCCGGCTGGGCTGAGAGAGAAGGTTTCTCATA
+
ffffffffffffffffffffffffffffffffffffffffffffffffffffffffffffffffffffffffffffffffffffffffffffffffffffffffffffffffffffffffffffffffffffffffffffffffffffff
@cB02~tA01_GU182353.1_69711_69859_0_1_0_0_0:0:0_0:0:0_340/1
GGGATGGGAACTCAGAGCTATTCATGGGATGGGTCCTTGAGCTCAGAGAGATAGAATGTCTGAGTCTGCTGTTGGCAACTGAGGGACCTCAGCCACCTATGGTCTCCCCCTGTATGTTGGTATCTGCTTATGAAATGAGGACCCAGAAGT
+
ffffffffffffffffffffffffffffffffffffffffffffffffffffffffffffffffffffffffffffffffffffffffffffffffffffffffffffffffffffffffffffffffffffffffffffffffffffff
@cB02~tA01_GU182353.1_72370_72496_0_1_0_0_0:0:0_0:0:0_341/1
TTTGAATCTCAGATAAAAACAAAAAAAATACATGAAAAGTCTTTCATGTTAGCACAGATTTTAGGCATCTCGTGTTCGGATAAAAATACATGAAAAGTCTTTCACGTTAGCACAGATTTTAGGCATCTTGTGTTCGGGAGGTTGGATCTG
+
ffffffffffffffffffffffffffffffffffffffffffffffffffffffffffffffffffffffffffffffffffffffffffffffffffffffffffffffffffffffffffffffffffffffffffffffffffffff
@cB02~tA01_GU182353.1_49770_49914_0_1_0_0_0:0:0_0:0:0_342/1
GAACAAGATGCATTTGGCCTCTGCTCTTTGGACACTGATATTGCAGATGGTTAAATGGGAGGGCAGAAAATGAATGCACAAGTGGACCAATAAATGAATGATCCATTGGGAAGCATCTGTGTATGAAATCTATTTGTTTGTTTCTTCATT
+
ffffffffffffffffffffffffffffffffffffffffffffffffffffffffffffffffffffffffffffffffffffffffffffffffffffffffffffffffffffffffffffffffffffffffffffffffffffff
@rand_0_0_0_0_1_1_0:0:0_0:0:0_343/1
ACACATAGTTACGTATAGTCACCGGATTGTCCCGTGACTTTAACCATTCTTCAAGATTAGTCGAACCGCTACTGTTTCGTTCCTAGGGATTAAATTATAGCCGCCCACATGTCGGCCGTACCTTCGTATATACGCACCATCATGCAGTTG
+
ffffffffffffffffffffffffffffffffffffffffffffffffffffffffffffffffffffffffffffffffffffffffffffffffffffffffffffffffffffffffffffffffffffffffffffffffffffff
@cB02~tA01_GU182353.1_106686_106550_1_0_0_0_0:0:0_0:0:0_344/1
ATTACACTGAGCCCAGTGGGACAGTCCAGGCTGTCTCCCCATCTCAAGGTCAACTCATCAACAACCTGAGCTCCACCTTCCCCTTCAGTCCCCTGCCCTGTAACATAAATAGTCACAGGCTCCAGGGATTACAATGTAGCCATCATTGGG
+
ffffffffffffffffffffffffffffffffffffffffffffffffffffffffffffffffffffffffffffffffffffffffffffffffffffffffffffffffffffffffffffffffffffffffffffffffffffff
@cB02~tA01_GU182353.1_125605_125772_0_1_0_0_0:0:0_0:0:0_345/1
CGGGACACAAACTGAGAAACTCAGAGTTAAAAAAAGTAACATCAAGTCAACCAATCCAAGGAGAGCCAGAGAGAATAAAACAATCCAAAAAAGGAAAACATAACTAGAGGTAGGGAAGTGAGGTCAGAGACCTACAGAGACAGAGAAGGT
+
ffffffffffffffffffffffffffffffffffffffffffffffffffffffffffffffffffffffffffffffffffffffffffffffffffffffffffffffffffffffffffffffffffffffffffffffffffffff
@cB02~tA01_GU182353.1_19350_19469_0_1_0_0_0:0:0_0:0:0_346/1
CCCTTGAGAACTCTTGGGTGAACAATGAAATTAAAGCAGAAATCACAAAACATTATTTAAAATTAATAAAAATAGAAACAAACTTACCAAAACCTTTGGGATGCAGTTAAAGCAGTGATAAGAGGAAAATTTATAGCAATACATGCCTCA
+
ffffffffffffffffffffffffffffffffffffffffffffffffffffffffffffffffffffffffffffffffffffffffffffffffffffffffffffffffffffffffffffffffffffffffffffffffffffff
@cB02~tA01_GU182353.1_13803_13575_1_0_0_0_0:0:0_0:0:0_347/1
ATAATACATAATATATTATAAGATATATAATAGTATGTATATATAAATATATAATACATAATATATAAGATATATAATAGTGTGTGTATATATAAATATATAATACATTATATATTATAAGATATATAATAGTATATATAAATATATAGT
+
ffffffffffffffffffffffffffffffffffffffffffffffffffffffffffffffffffffffffffffffffffffffffffffffffffffffffffffffffffffffffffffffffffffffffffffffffffffff
@cB02~tA01_GU182353.1_28942_28768_1_0_0_0_0:0:0_0:0:0_348/1
TGGACTCCTAAGAAGAGAGGTTGTGAGTTCAGAAGGCGTCTCCCTTTCTCATCCCATTCATGGGACCTGAAATAAGTGAGGCTTCCCCTCCATGGTGTCTATCTCTCTCCTTCCTCTCTGTGTCTCCGTGTTCTTTTGTGCCCATAACCC
+
ffffffffffffffffffffffffffffffffffffffffffffffffffffffffffffffffffffffffffffffffffffffffffffffffffffffffffffffffffffffffffffffffffffffffffffffffffffff
@cB02~tA01_GU182353.1_91390_91567_0_1_0_0_0:0:0_0:0:0_349/1
ACGTAGAAGAAGCCTACCTATGTCCCCTTCACATGTTGTGGTCAATGTGTCAACTGCACGATCCGGGCCCCTCACCACATCCTCTGCACCGGTCAGTCGAGCCGAGTCACTGCGTCCTGGCAGCAGAAGCTGCACCATGTCCATGTCACC
+
ffffffffffffffffffffffffffffffffffffffffffffffffffffffffffffffffffffffffffffffffffffffffffffffffffffffffffffffffffffffffffffffffffffffffffffffffffffff
@cB02~tA01_GU182353.1_56645_56447_1_0_0_0_0:0:0_0:0:0_34a/1
CATATCTCCACACCCAGGCCCATATCTCCTTCCTAGGCCCATATCTCCACTCCAGGCCCAGATATCCACCTCTAGGCCCATAACTCCACTCCTGGCCCATATCTCCACTCCAGGCCCATATCTCTACTGCAGGCCCGTATCTCCACCTCC
+
ffffffffffffffffffffffffffffffffffffffffffffffffffffffffffffffffffffffffffffffffffffffffffffffffffffffffffffffffffffffffffffffffffffffffffffffffffffff
@cB02~tA01_GU182353.1_76453_76584_0_1_0_0_0:0:0_0:0:0_34b/1
CAGGTGGTTATAAGGAAGATGAGCTTGGTATTCTTATGGAGAGAGACTAATTTGGTGAGGTCTGTACCAACAGAGACAGAGAAACAGGAGACACAAGTACAGACCAGGTGTCATAACAGAGGACAGACACAGGGGCCATACAGGGAGTTA
+
ffffffffffffffffffffffffffffffffffffffffffffffffffffffffffffffffffffffffffffffffffffffffffffffffffffffffffffffffffffffffffffffffffffffffffffffffffffff
@cB02~tA01_GU182353.1_91678_91575_1_0_0_0_0:0:0_0:0:0_34c/1
CAACCCATCATTTGGGGAAGGACTCACCCACGTGTGCCCACACACTCTGGTCCAAGAAGAACCCTGCAAAGAAAGATCATGATGAACTATTCATCTCGGCACCAACCTACCCTTTCCTCCTGAGCCACTGGGCGCCACGCTGGACTGAAA
+
ffffffffffffffffffffffffffffffffffffffffffffffffffffffffffffffffffffffffffffffffffffffffffffffffffffffffffffffffffffffffffffffffffffffffffffffffffffff
@rand_0_0_0_0_1_1_0:0:0_0:0:0_34d/1
TAATGGGTCCTGAAGGTAGTGAGTGGGGGGAAAGGCATATATTTACCCGTGATCCTCTGCATAAGCCATAACTTTCCGGCCACGAAACAGACACTACCTTGGCTCGGCAGGGATCGGGAACGGTTGAACGAGGCTCACTAGATCATCACT
+
ffffffffffffffffffffffffffffffffffffffffffffffffffffffffffffffffffffffffffffffffffffffffffffffffffffffffffffffffffffffffffffffffffffffffffffffffffffff
@cB02~tA01_GU182353.1_149734_149964_0_1_0_0_0:0:0_0:0:0_34e/1
CATCCAGTCTATCATTGTTGGACATTTGGGTTGGTTCCAAGTCTTTGCTATTGTGAATAGTGCCACAATAAACATACGTGTCCATGTGTCTTTATAGCAGCATGATTTATAGTCCTTTGGGTTTATACCCAGTAATGGGATGGCTGGGTC
+
ffffffffffffffffffffffffffffffffffffffffffffffffffffffffffffffffffffffffffffffffffffffffffffffffffffffffffffffffffffffffffffffffffffffffffffffffffffff
@cB02~tA01_GU182353.1_121609_121769_0_1_0_0_0:0:0_0:0:0_34f/1
TCTCCAAACCTTAGGGTGTCATCTCCCCACATAAGAGGATTTTCCTGAAACGGGAGGGAAGTCCTGTCAGGGAGTCTCTCATAAACTAGGAAGAGGGGACCCTGGGGTGCTCGGCCCACAGTTCCGACCTTGCCTCCCTGGCCTCTCAAC
+
ffffffffffffffffffffffffffffffffffffffffffffffffffffffffffffffffffffffffffffffffffffffffffffffffffffffffffffffffffffffffffffffffffffffffffffffffffffff
@cB02~tA01_GU182353.1_120337_120196_1_0_0_0_0:0:0_0:0:0_350/1
TAGAATTGACACCTCGCGTCCTTCACTATGACCAACTCAAAACATGTCTTAGATCCAACCTCCCAAACATGAGATGCCTAAAATCTGTGCTAACATGAAAGACTTTTCATGAATTTTTATTGTTTTTATCTGAGATTCGAACTCTTCTTC
+
ffffffffffffffffffffffffffffffffffffffffffffffffffffffffffffffffffffffffffffffffffffffffffffffffffffffffffffffffffffffffffffffffffffffffffffffffffffff
@cB02~tA01_GU182353.1_20109_20299_0_1_0_0_1:0:0_0:0:0_351/1
TATGAAGCCATCATCACCATGATACCAACATCTGTCAGAGACATAATGAAAAAAAGAAAACTACAACTAAATATCCTTAATGAACATAGACATAAAATGCTCAACAAAATGCTAGCAAATTGAATCTGTCAGTGCATCAAAAGTTAATTC
+
ffffffffffffffffffffffffffffffffffffffffffffffffffffffffffffffffffffffffffffffffffffffffffffffffffffffffffffffffffffffffffffffffffffffffffffffffffffff
@cB02~tA01_GU182353.1_119515_119572_0_1_0_0_0:0:0_0:0:0_352/1
TCTATGCCACCTTAAACCACACGGCAGCCTTTGTCAACTCTAAAGGGACTGTGTGTACACGGATGTATTTTAGACACTGTTTCTGCTAAGGGGCTCTCTGTGTCCACACTCTTGAGGATGCTGCACTTCATGTAGCCTTATAAAACCCTT
+
ffffffffffffffffffffffffffffffffffffffffffffffffffffffffffffffffffffffffffffffffffffffffffffffffffffffffffffffffffffffffffffffffffffffffffffffffffffff
@rand_0_0_0_0_1_1_0:0:0_0:0:0_353/1
TGCAACCAGCCCTGCAAAAACACCTCCGAGAGACCAGACCTGGATCTACTCGATACGCGCCGAAACAGTATGCCAATAGCTGAGCACCTAGAGACCCCTCGGTACTCCAAACCTTCGTCAAATGGCCAGTGTCAACCAGAGACTTCCCCT
+
ffffffffffffffffffffffffffffffffffffffffffffffffffffffffffffffffffffffffffffffffffffffffffffffffffffffffffffffffffffffffffffffffffffffffffffffffffffff
@cB02~tA01_GU182353.1_121941_121790_1_0_0_0_0:0:0_0:0:0_354/1
AAGATTACTGACATAAAACAACACAGGGTAGACATGAAGTGGAGGGCATGTCCTTTGAGAATGGAATATCAGCAGTTGCCTGAATGAAAATAAAAAACTTAGCCCCCATCAGAGGATTTGGAATGTCAGGGCCATGGCTGTGGTTTCCCA
+
ffffffffffffffffffffffffffffffffffffffffffffffffffffffffffffffffffffffffffffffffffffffffffffffffffffffffffffffffffffffffffffffffffffffffffffffffffffff
@cB02~tA01_GU182353.1_52314_52034_1_0_0_0_0:0:0_0:0:0_355/1
TTCCCTTCTGCCAGAGTGGGAGCAGCCTGAGGCCATCACGAGAAATAGATTCTGGTGCCATGCTTCCAGTACAGCCTGCAGAACTGTGAGGCAAACCGATCTCTTTTCTTTAGAAGTTACCGAGGCTCAAGTGTTCCTTCAGAGCAACAA
+
ffffffffffffffffffffffffffffffffffffffffffffffffffffffffffffffffffffffffffffffffffffffffffffffffffffffffffffffffffffffffffffffffffffffffffffffffffffff
@cB02~tA01_GU182353.1_135378_135513_0_1_0_0_0:0:0_0:0:0_356/1
CACGGGGACACATATCAACATATCATCTTTCATAATATAAATATACAGTCGGTCCTCCATATCTGTGGGGTTTACAGGTGTTTATTGAACCAACAATAAATCAAAAATATTTTCAGAAAAAAATCCCCGAAGTTTCAAGAAGCAAAAAAC
+
ffffffffffffffffffffffffffffffffffffffffffffffffffffffffffffffffffffffffffffffffffffffffffffffffffffffffffffffffffffffffffffffffffffffffffffffffffffff
@cB02~tA01_GU182353.1_40119_40293_0_1_0_0_0:0:0_0:0:0_357/1
AGATTGGGGCCCAGAGTTGGAGATATAGGCCTGGAAGTGGAGTTATGGGCCTAGAGATGGAGTGATGGGCCTAGAAGTGGAGATCTGGGCCTGGAGTGGAGATATGGGCCTGGAGGTTGAGATATGGGCCTGCAGTAGAGATATGGGCTT
+
ffffffffffffffffffffffffffffffffffffffffffffffffffffffffffffffffffffffffffffffffffffffffffffffffffffffffffffffffffffffffffffffffffffffffffffffffffffff
@cB02~tA01_GU182353.1_112069_111881_1_0_0_0_0:0:0_0:0:0_358/1
GAGGAATAAAACTGCATCTATACCTGTCACCATACACAAAAATCAAATGAAAATGGATTAAAAACATGAGTCTAAGGCCTGAACCTATGAAACATGTAGAAGAAAATAATGGGGAAGACATTTGTCTGACGAAAGACATTTTGTTTAAAA
+
ffffffffffffffffffffffffffffffffffffffffffffffffffffffffffffffffffffffffffffffffffffffffffffffffffffffffffffffffffffffffffffffffffffffffffffffffffffff
@rand_0_0_0_0_1_1_0:0:0_0:0:0_359/1
AGGATGAGAGATATGGTCCGGAGGTCGTAATCGGAGGGTTGTTCCATGTACACTCGCCTATAGATCAGGCCCTCGTAATGCAGCATGGGGTACTTCGTGTACGTCATCGGGAGCGTATGAGCGACGATGGCAAAAGTCGAGAGTCTTCGT
+
ffffffffffffffffffffffffffffffffffffffffffffffffffffffffffffffffffffffffffffffffffffffffffffffffffffffffffffffffffffffffffffffffffffffffffffffffffffff
@cB02~tA01_GU182353.1_46365_46437_0_1_0_0_1:0:0_0:0:0_35a/1
TCTTTGTAATGACTTCCAGTTCCATCCATGTGGCTGCAAATATAAGGATGTTATTCTTTCTATGGATGAGTAGTCTCCACTGTGCGTATGTACTACATTCTCTCTATCCATTCATCCACTGATGGGCAGGTAGGTTGACTCCACATCTTG
+
ffffffffffffffffffffffffffffffffffffffffffffffffffffffffffffffffffffffffffffffffffffffffffffffffffffffffffffffffffffffffffffffffffffffffffffffffffffff
@cB02~tA01_GU182353.1_105040_104870_1_0_0_0_1:0:0_0:0:0_35b/1
CTCTCCAGGCTGATAAGTCCACTCCAGCCCCATATCTCCACTCCAGGCTCCTATCTCAACTCCAGGCTCATATATCCACTCCAGGCTCATATCTCCACTCCAGGCCCATATTTCCACTCCAGGCTTCTATCTCCTCTCCAGGCCCATATC
+
ffffffffffffffffffffffffffffffffffffffffffffffffffffffffffffffffffffffffffffffffffffffffffffffffffffffffffffffffffffffffffffffffffffffffffffffffffffff
@cB02~tA01_GU182353.1_32680_32488_1_0_0_0_0:0:0_0:0:0_35c/1
CAGCCATTACAGAGGAGAAGAGTATGGAAGTTCCTCAAAAAATAAAATGAGGTCGGGCACAGTGGTTCATGCCTGTAATCCCAGCACATTGGGAGGCCGAGGTGGGTAGGTCACTTGAGGTCAGGAGTTGAAGAGCAGCCTGGCCAATAT
+
ffffffffffffffffffffffffffffffffffffffffffffffffffffffffffffffffffffffffffffffffffffffffffffffffffffffffffffffffffffffffffffffffffffffffffffffffffffff
@cB02~tA01_GU182353.1_45971_46082_0_1_0_0_0:0:0_0:0:0_35d/1
ATTTCCGCCTCCTGGGTTCAAGCGATTCTCTTGCCTCAGCCACCTGAGTAGCTGGTGCTACAGGCGCGCACCACCACGCCAGGCTACTTTTTGTATTTTTAGTAGAGAGGTGGTTTCACCATGTTGGTCGAGCTGGTCTCCAACTCCTGA
+
ffffffffffffffffffffffffffffffffffffffffffffffffffffffffffffffffffffffffffffffffffffffffffffffffffffffffffffffffffffffffffffffffffffffffffffffffffffff
@cB02~tA01_GU182353.1_38505_38687_0_1_0_0_0:0:0_1:0:0_35e/1
TCTCTGGGGTTTACACATGTTTATTGAATCAGCAATAAATCAAAAATATTTTGAGAAAAAAAATCCCCGAAGTTTCAAAAAGCAAAAAACTATGTTGAATCGACACAAATTGAGTGGCGTGTAGGCTGTGTCAGGAATTATAAGTAATCA
+
ffffffffffffffffffffffffffffffffffffffffffffffffffffffffffffffffffffffffffffffffffffffffffffffffffffffffffffffffffffffffffffffffffffffffffffffffffffff
@cB02~tA01_GU182353.1_106162_106010_1_0_0_0_0:0:0_1:0:0_35f/1
CACCGAAGAGTCACGTGTCCTCCTCGAGGCACCACAGCGCTGGGCCAGGCAGACAGGAAGGGCTTGTCCTGACCACCTGGGGGAGAAGGAGGCACTGCCTTAGAGAGGAGGATGTGGAGCCGCCCCTCACTCCCAGTGCCCAGAAGATTC
+
ffffffffffffffffffffffffffffffffffffffffffffffffffffffffffffffffffffffffffffffffffffffffffffffffffffffffffffffffffffffffffffffffffffffffffffffffffffff
@cB02~tA01_GU182353.1_88852_89048_0_1_0_0_0:0:0_0:0:0_360/1
GGGAACATTTGTATGCAGTTGATGGGAATGTAAATTAGCACAACCATTATGGAAAACAGTCTGGAAGTTCCTGAAAAAATTAAACATAGAATTCCCATATGTGTCTGCAATCCAACTACTGCGCATGTATCCAAAGGAAGTGGAATCAGT
+
ffffffffffffffffffffffffffffffffffffffffffffffffffffffffffffffffffffffffffffffffffffffffffffffffffffffffffffffffffffffffffffffffffffffffffffffffffffff
@cB02~tA01_GU182353.1_110888_111085_0_1_0_0_0:0:0_0:0:0_361/1
CACTGATGTCCTTTCCTTTGGATATAAACCCAGTAGTGAAATTGCTGGACACTATGAAAGTTCTCTTTTTTTTTTTTTCTTTTTTGAGAAAGAGTTTCCCTCCTTAGTCCAAGCTGGAGTCTAAGTGGTGAGATCTTGGCTCATTGCAAC
+
ffffffffffffffffffffffffffffffffffffffffffffffffffffffffffffffffffffffffffffffffffffffffffffffffffffffffffffffffffffffffffffffffffffffffffffffffffffff
@cB02~tA01_GU182353.1_23736_23631_1_0_0_0_0:0:0_0:0:0_362/1
TTAATGTGTTTTGAGGTTCCAGCTTTAGGTGTGTAGGCATTTAGGATGATTATGTCTTATTTATGAATTTGCCTCTTTGTCATTATGAAGTACTCCTCTTCATATCTCCATATATCTCTTCTTTGTATGTGCATGGTGAAATATTTCATT
+
ffffffffffffffffffffffffffffffffffffffffffffffffffffffffffffffffffffffffffffffffffffffffffffffffffffffffffffffffffffffffffffffffffffffffffffffffffffff
@cB02~tA01_GU182353.1_39649_39464_1_0_0_0_0:0:0_0:0:0_363/1
CGTCTCAGATCCAACCTCTCATACACGAGATGATTGAATTCTGTGCTTACATTAAAGATTTTTGATGTATTTTTGTTTTTATCTGAGATTCAAACTCTTCTTCATATGTAATGTGCAAAATGTCTAACAGGTATTATTAACATTATCAGA
+
ffffffffffffffffffffffffffffffffffffffffffffffffffffffffffffffffffffffffffffffffffffffffffffffffffffffffffffffffffffffffffffffffffffffffffffffffffffff
@cB02~tA01_GU182353.1_17386_17563_0_1_0_0_0:0:0_1:0:0_364/1
AAAAGATTCAGATATAATTTTTTCTTATCTAGTAAATACTTAGTAATTTGTCTAATGCATGCCTTAAATACATACCACTTTATGCAGAGGTTGCCATGAGCCGAGATCACGCCGTTGCACTCTAGCCTGGGTGGCAGAGCAAGACTCCAT
+
ffffffffffffffffffffffffffffffffffffffffffffffffffffffffffffffffffffffffffffffffffffffffffffffffffffffffffffffffffffffffffffffffffffffffffffffffffffff
@cB02~tA01_GU182353.1_133549_133449_1_0_0_0_0:0:0_0:0:0_365/1
GGGGTTACCTGGAAGAAGAGGAGACACCAATAAGAAGCTAATCATAGCAGTTCCTCTTTATGAATTGTCTCGCATTTCTTGATTGGCAGGTAACCACATACAACGTCTCTTTAGGACAAGCACCCAAATGGCGGGAGACCTAGCTTTCCC
+
ffffffffffffffffffffffffffffffffffffffffffffffffffffffffffffffffffffffffffffffffffffffffffffffffffffffffffffffffffffffffffffffffffffffffffffffffffffff
@cB02~tA01_GU182353.1_46928_46814_1_0_0_0_0:0:0_0:0:0_366/1
AGACAGGCAAAAGAAATGCTGGCAAGGTGGTAGAGAAAGGAGAACCCTGGTACCCTGTTGGGAGGAGTGTAAATTAGTACAGCGATTACGGAGAAAAGTATGGAAGTCCTTTAAAGAACTAAAAAGAGGTTGGGTGTGGTGGATCAGGCC
+
ffffffffffffffffffffffffffffffffffffffffffffffffffffffffffffffffffffffffffffffffffffffffffffffffffffffffffffffffffffffffffffffffffffffffffffffffffffff
@cB02~tA01_GU182353.1_35359_35236_1_0_0_0_1:0:0_1:0:0_367/1
ACATATATTAGGCTGCTATTCCACCCGAGAAGCACGGGGAAGTACCGCCCTCTCCGTCGTTTATTGTTTCAATACAGCCTGTCCTTCTGTGAGTTAGTACGAAATGTGACCAGGGGCTAGTGCTGGCACTGGTCTCTGAGTCCAAGATCT
+
ffffffffffffffffffffffffffffffffffffffffffffffffffffffffffffffffffffffffffffffffffffffffffffffffffffffffffffffffffffffffffffffffffffffffffffffffffffff
@cB02~tA01_GU182353.1_131365_131477_0_1_0_0_0:0:0_1:0:0_368/1
CGTAACTGGAATCTAGGAGACTGTGGAAAAGGCAATTGCCGCCCCACTGGTGAAATGTGGTGCTGATTTAGACACTAAATGAATGAAGTAGATGGATATAAGATATGCTTGTGAGGTAGAATCATTGGCTGGAAAGGCTTGCTGGGTTTG
+
ffffffffffffffffffffffffffffffffffffffffffffffffffffffffffffffffffffffffffffffffffffffffffffffffffffffffffffffffffffffffffffffffffffffffffffffffffffff
@cB02~tA01_GU182353.1_69738_69828_0_1_0_0_0:0:0_0:0:0_369/1
GATGGGTCCTTGAGCTCAGAGAGATAGAATGTCTGAGTCTGCTGTTGGCAACTGAGGGACCTCAGCCACCTATGGTCTCCCCCTGTATGTTGGTATCTGCTTATGAAATGAGGACCCAGAAGTGCCCTCCGAGCTGTTTTGTTGACTTCC
+
ffffffffffffffffffffffffffffffffffffffffffffffffffffffffffffffffffffffffffffffffffffffffffffffffffffffffffffffffffffffffffffffffffffffffffffffffffffff
@cB02~tA01_GU182353.1_148900_148826_1_0_0_0_1:0:0_0:0:0_36a/1
TTTTCTGAGCCTTGAGGGGCTGGCTCACGTTGAAATGTAGGCTTCTGTTGTCACTCGCTGCTTATCTGTTAGTAATGAACCTGCCTATGTAACGTATTCTCTGTGTGTTCTGTCTCCCTGGAGTGACGGTGAGTGATAGAAATTGGCATA
+
ffffffffffffffffffffffffffffffffffffffffffffffffffffffffffffffffffffffffffffffffffffffffffffffffffffffffffffffffffffffffffffffffffffffffffffffffffffff
@cB02~tA01_GU182353.1_90341_90147_1_0_0_0_0:0:0_0:0:0_36b/1
AAAATACTAAGAACTGAATCCCGCAGCATATCAAAAAGTGAATCCACCATGATCAAGTCAACTTTATTCTTAGGGTGCAAGGTTGGTTGAACATACACAATCAATACATGTGATTCATCACCTAAACAAAACTAAAAACAAAAACCACAT
+
ffffffffffffffffffffffffffffffffffffffffffffffffffffffffffffffffffffffffffffffffffffffffffffffffffffffffffffffffffffffffffffffffffffffffffffffffffffff
@cB02~tA01_GU182353.1_43268_43367_0_1_0_0_0:0:0_0:0:0_36c/1
CTCACTCATTCTAGGTGCCATGGATGGGATGATAAAGAGAGACACCTTCTAAACTCACAACCTCTCTTCTTAGGAGTCCACAGAAAACCTTCCCTCCTGGCCCACCCAGGTCCCCTGGTGAAATCAGAAGAGACAGTCATCCTGCAATGT
+
ffffffffffffffffffffffffffffffffffffffffffffffffffffffffffffffffffffffffffffffffffffffffffffffffffffffffffffffffffffffffffffffffffffffffffffffffffffff
@cB02~tA01_GU182353.1_141232_141103_1_0_0_0_0:0:0_1:0:0_36d/1
CTAGTTCTATTTGGAATCTCTGCAATCCATCCCCACATCTTTATCTTTCTCTGTCTTTGTGCCCCTCCCTCAGGGTTCTGATTTTGGGGCTTTTCTCTCCTCCCTTCCAGCATTCTCTCCACTCCTCTGCCCTCTTTTCTTTCTTTTTGT
+
ffffffffffffffffffffffffffffffffffffffffffffffffffffffffffffffffffffffffffffffffffffffffffffffffffffffffffffffffffffffffffffffffffffffffffffffffffffff
@cB02~tA01_GU182353.1_46468_46542_0_1_0_0_1:0:0_0:0:0_36e/1
CTATCCATTCATCCACTGATGGGCAGGTAGGTTGACTCCACATCTTGGCTACTGTGAACAGTGCTGCACCAATCATACGAGTGCAGATATCACTTCGATATAGTGATTTACTTTCCTTTGGATATAAACCCAGTAGTGAAATTGCTGGAT
+
ffffffffffffffffffffffffffffffffffffffffffffffffffffffffffffffffffffffffffffffffffffffffffffffffffffffffffffffffffffffffffffffffffffffffffffffffffffff
@cB02~tA01_GU182353.1_146221_146340_0_1_0_0_0:0:0_0:0:0_36f/1
TATCTTACAGTGCTGTAGCTCAAAGCATGACGTGCATGTCACTGGGCTAAAATCAAGGTGACAGCAAGGCTGCCTTCCCTCTGAGGGTTCCAGGCAAGAATCTGCTTCTCACTTTTCTCAGCTTCTAGAGGCTCCCATGTTCCTTGGCTC
+
ffffffffffffffffffffffffffffffffffffffffffffffffffffffffffffffffffffffffffffffffffffffffffffffffffffffffffffffffffffffffffffffffffffffffffffffffffffff
@cB02~tA01_GU182353.1_46485_46352_1_0_0_0_0:0:0_0:0:0_370/1
AAGAGAACTTTCATAGTATCCAGCAATTTCACTACTGGGTTTATATCCAAAGGAAAGTAAATCAATATATCGAAGTGATATCTGCACTCGTATGATTGGTGCAGCACTGTTCACAGTAGCCAAGATGTGGAGTCAACCTACCTGCCCATC
+
ffffffffffffffffffffffffffffffffffffffffffffffffffffffffffffffffffffffffffffffffffffffffffffffffffffffffffffffffffffffffffffffffffffffffffffffffffffff
@cB02~tA01_GU182353.1_149350_149489_0_1_0_0_0:0:0_0:0:0_371/1
TTTTTATTATTATTATACTTTAAGTTTTAGGGTACATGTGCACAATGTGCAGGTTAGTTACATATGTATACATGTGCCATGCTGGTGTGCTGCACCCATCAACTCGTCATTTAGCATTAGGTATATCTCCTAATGCTATCCCTCCCCCCT
+
ffffffffffffffffffffffffffffffffffffffffffffffffffffffffffffffffffffffffffffffffffffffffffffffffffffffffffffffffffffffffffffffffffffffffffffffffffffff
@cB02~tA01_GU182353.1_78797_78876_0_1_0_0_0:0:0_0:0:0_372/1
TAGATGACAACATGACAGGTGGAAACAGGCCCATTCCTTCGCCAGGGGCCCCAAGCTCCATCCCAGGAGATGAGAAGAGGCTCTTCTCATTGGTCAGTGGATCCCTGAGGGGACAGAGGCTCAGCACTGAAGGCTGAGAAGGATCTGCCA
+
ffffffffffffffffffffffffffffffffffffffffffffffffffffffffffffffffffffffffffffffffffffffffffffffffffffffffffffffffffffffffffffffffffffffffffffffffffffff
@cB02~tA01_GU182353.1_33506_33353_1_0_0_0_1:0:0_0:0:0_373/1
TGGTACCCTTGTGCATTCATTCTCTGCCCTCGCATTTACCCATCAGCAATATCAGCGTCCCAAGAGCAGAGGCCAAATGCATCCTGTTTACCATTTGTGGAAGGCAGGAGAATGCTGCCCCACCCCCAAAATGTCCCTGTCTTAGCCTCC
+
ffffffffffffffffffffffffffffffffffffffffffffffffffffffffffffffffffffffffffffffffffffffffffffffffffffffffffffffffffffffffffffffffffffffffffffffffffffff
@cB02~tA01_GU182353.1_116548_116706_0_1_0_0_0:0:0_0:0:0_374/1
GCACTCAGCTAAAGCACTGCATGACGTCCTCCTCCAGGAAGAACAGGAAGACAGCCCAGGCTGTTCTGGGACGATCCTCCTGATCTCAGGACTTTGCTGTCTTAGTCCATTTTTGTTGCTCTAAAGGAACACTTGAGCCTGGGTAACTTC
+
ffffffffffffffffffffffffffffffffffffffffffffffffffffffffffffffffffffffffffffffffffffffffffffffffffffffffffffffffffffffffffffffffffffffffffffffffffffff
@cB02~tA01_GU182353.1_54781_54719_1_0_0_0_0:0:0_1:0:0_375/1
CCTGGGTGAGAGAGTGAGACTGTCTCAAAAAAAAAAAATAGCATAGCAATTGCATAGAACCCATGCACATCCTCCTGTATACATGAAATCATCTCTTGATTACTTATAATTCCTGACACAGCCTACACGCCACTCAATTTGTGTCGATTC
+
ffffffffffffffffffffffffffffffffffffffffffffffffffffffffffffffffffffffffffffffffffffffffffffffffffffffffffffffffffffffffffffffffffffffffffffffffffffff
@cB02~tA01_GU182353.1_99925_100107_0_1_0_0_0:0:0_0:0:0_376/1
CTTTTCTTGGAGAATGTAATTTGTTTGAGTCAAGAGGGTTGTGGATGTAGAAACTGTAAAGCACATTCACTGTGTATCAATCCCAGTCCAGTCTTCCCAGAGAAGACTCTAAACACCTCCCATACTGCACCTGGGCCTGTGCCAATTTCT
+
ffffffffffffffffffffffffffffffffffffffffffffffffffffffffffffffffffffffffffffffffffffffffffffffffffffffffffffffffffffffffffffffffffffffffffffffffffffff
@cB02~tA01_GU182353.1_106650_106808_0_1_0_0_0:0:0_0:0:0_377/1
GGGGAAATGGGTGCTGTGGTGGGAAGAATCACTGTCCCCAATGATGGCTACATTGTAATCCCTGGAGCCTGTGACTATTTATGTTACAGGGCAGGGGACTGAAGGGGAAGGTGGAGCTCAGGTTGTTGATGAGTTGACCTTGAGATGGGG
+
ffffffffffffffffffffffffffffffffffffffffffffffffffffffffffffffffffffffffffffffffffffffffffffffffffffffffffffffffffffffffffffffffffffffffffffffffffffff
@rand_0_0_0_0_1_1_0:0:0_0:0:0_378/1
GTGCCTTCATAGACGGGGAACTGAGTCTGTGCGTTTGTTCATCCAGACGCCTCTTCGATGAATACAGAATTCAAATTTCGCGGAATACATGGGCCTGATGGTCCGCACACAGACTATAGAGATGGTAAACTGCTCCGGTGGTGTTATAGA
+
ffffffffffffffffffffffffffffffffffffffffffffffffffffffffffffffffffffffffffffffffffffffffffffffffffffffffffffffffffffffffffffffffffffffffffffffffffffff
@cB02~tA01_GU182353.1_143096_143397_0_1_0_0_0:0:0_0:0:0_379/1
TAAAGCCAGGAGGCAGAGGTTGCACTGAGCCGAGATCATGCCACTGCACTGCAGCCTGGGAGACAGAGAGAGACTCTGTTTCTAAATAAATAAATACATCTATATTCTTTTTTTTGTTACCCTCCACCCTTCCCTTCCTGGCCTCTGGTA
+
ffffffffffffffffffffffffffffffffffffffffffffffffffffffffffffffffffffffffffffffffffffffffffffffffffffffffffffffffffffffffffffffffffffffffffffffffffffff
@cB02~tA01_GU182353.1_26450_26314_1_0_0_0_0:0:0_0:0:0_37a/1
CAGGCCTATATCTCCACCTCTGTCCTATATCTCTACTCCAGGCCCATATCTACACTCCAGGCCCATATCTCCACCTCCAGGCCTGTATCTCCACCTCCAGGCCCGTGTCTCCATTCCAGGCCCATATCTGCACTCCAAGCCAACATCTCC
+
ffffffffffffffffffffffffffffffffffffffffffffffffffffffffffffffffffffffffffffffffffffffffffffffffffffffffffffffffffffffffffffffffffffffffffffffffffffff
@cB02~tA01_GU182353.1_19678_19828_0_1_0_0_0:0:0_0:0:0_37b/1
TTCTTTGAAAAAAAATAAACAAAATTCATAGACTGTTAGCTAGATTAACAAAGAAAAAGAGAAAAGATCCAAATAAACACAAATAGAACTGACAAAACAATGTTACGAACAATCCCACAGAAATAGAAAAGATCGTCAAAGACTATTATG
+
ffffffffffffffffffffffffffffffffffffffffffffffffffffffffffffffffffffffffffffffffffffffffffffffffffffffffffffffffffffffffffffffffffffffffffffffffffffff
@cB02~tA01_GU182353.1_154470_154360_1_0_0_0_0:0:0_0:0:0_37c/1
GCCACTGAGCAGAAAAGAGTGTGTAAAATACATCTGTGTACACACAGTCCTTTTATAGTTGACAGAGGCTGCCATGCGGATTAAGGTGGAATAGAATGTCTTCTCAGTAAATAACATTGGACCAGAGGGTTACAAGCAGGAAAAAATAAA
+
ffffffffffffffffffffffffffffffffffffffffffffffffffffffffffffffffffffffffffffffffffffffffffffffffffffffffffffffffffffffffffffffffffffffffffffffffffffff
@cB02~tA01_GU182353.1_143673_143631_1_0_0_0_0:0:0_0:0:0_37d/1
ACTTGAGGTCAGGAGTTTGAGAGCAGCCTGCCCAAAATTGGGATATCCCGTCTGTGCTAAAAAATACAAGAATTAGTCAGGCATGGTGGCGTGCACCTGTAATCACAGCTACTAGGGAGGCTGAGTCAGGAGAATCGTTTGAACCTAGGA
+
ffffffffffffffffffffffffffffffffffffffffffffffffffffffffffffffffffffffffffffffffffffffffffffffffffffffffffffffffffffffffffffffffffffffffffffffffffffff
@cB02~tA01_GU182353.1_9877_9730_1_0_0_0_0:0:0_0:0:0_37e/1
CTCAGTTCAGAAGCCCCTGAGATGAGAGTCCAGGTGCTGAGTGTGAGGTCAGGCATGGGAGGTTAGCAGAGACTCACCTGCAAGTGCTTGGGCTTTCTGGCCCAGACTCAGCCATGGAGAAGAGTTTCCTGTGGGGGATTTGGAACACAG
+
ffffffffffffffffffffffffffffffffffffffffffffffffffffffffffffffffffffffffffffffffffffffffffffffffffffffffffffffffffffffffffffffffffffffffffffffffffffff
@cB02~tA01_GU182353.1_147509_147354_1_0_0_0_0:0:0_0:0:0_37f/1
TCCATCTACTTCATTCATTTAGTGTCTAAATCAGCACCACATTTCACCAGTGGGGCGGCAATTGCCTTTTCCACGGTCTCCTAGATTCCAGTTATGCACCTGAGCCTCCCTTATTTTCATGTCAGTCATATTAATCATGTAGGGATTCCT
+
ffffffffffffffffffffffffffffffffffffffffffffffffffffffffffffffffffffffffffffffffffffffffffffffffffffffffffffffffffffffffffffffffffffffffffffffffffffff
@cB02~tA01_GU182353.1_103430_103319_1_0_0_0_0:0:0_0:0:0_380/1
CAGCTATTCAAGAGGCTGAGCCACGGAATCCCTTGAACCTGGGAGGCGGAAGTTGCAGTGAGCCGAGATCGTGCCACTGCACTCCAGCCTGGGCAACAGAGCGAGACTCTGCCTCAAGAAAAATAAAAAAAGCATAGCAAATAGCCTATA
+
ffffffffffffffffffffffffffffffffffffffffffffffffffffffffffffffffffffffffffffffffffffffffffffffffffffffffffffffffffffffffffffffffffffffffffffffffffffff
@cB02~tA01_GU182353.1_47050_46927_1_0_0_0_1:0:0_0:0:0_381/1
TGAACCTGGGAGGTGGAGGTTGTGGTGAGCCGAGATAGCGCCACTGCACTCCTGCCTGGGTGAGAAGAGCAAAACTCCATCTCAAAATAAAATGAAATAAAATAAAATGGCTTTTAGCTGCAAGACAGGCAAAAGAAATGCTGGCAAGGG
+
ffffffffffffffffffffffffffffffffffffffffffffffffffffffffffffffffffffffffffffffffffffffffffffffffffffffffffffffffffffffffffffffffffffffffffffffffffffff
@cB02~tA01_GU182353.1_129296_129440_0_1_0_0_0:0:0_0:0:0_382/1
TGAACCAAACTCAAAGATTTCCACTGAGTAGAGGACAGACACCCTCATTTCCTCACCTCTCTCCTGTCTCATGTTCTAGGAAACCCTTCAAATAGTTGGCCTTCACCCACTGAACCAAGCTCCAAAACCGGTGAGTACAGGACCCTCTTA
+
ffffffffffffffffffffffffffffffffffffffffffffffffffffffffffffffffffffffffffffffffffffffffffffffffffffffffffffffffffffffffffffffffffffffffffffffffffffff
@cB02~tA01_GU182353.1_47145_46894_1_0_0_0_0:0:0_0:0:0_383/1
AACACTGTCTCTACTAAAAATACAAAAATTAGTCGGGCGTGGTGGAGTGTGCCTGTAATTCCAGCTACTCGGGAGGCTGAGGCAGGAGAATCGCTTGAACCTGGGAGGTGGAGGTTGTGGTGAGCCGAGATAGCGCCACTGCACTCCTGC
+
ffffffffffffffffffffffffffffffffffffffffffffffffffffffffffffffffffffffffffffffffffffffffffffffffffffffffffffffffffffffffffffffffffffffffffffffffffffff
@cB02~tA01_GU182353.1_22924_22779_1_0_0_0_0:0:0_0:0:0_384/1
CCATACCCAGCCAATTTTTTTTTTTGTATTTTTTTTTTGTAGAGATGAAGTTTTGCCATATTGGCCAGAACTCCTGACCTCAAATGATCCACCTGCTTTGGCCTCCCAAAGTGCTGGGATTACAGGTGTGAGCCACTGTGCTCAGGCTAT
+
ffffffffffffffffffffffffffffffffffffffffffffffffffffffffffffffffffffffffffffffffffffffffffffffffffffffffffffffffffffffffffffffffffffffffffffffffffffff
@cB02~tA01_GU182353.1_102471_102357_1_0_0_0_0:0:0_0:0:0_385/1
CTTGGAACCTCTTATGTGCTGCATCTTTGGATGGAAATTGGAGTCTCAGAGACAAATCAGGCTCCACCCTGCTTCCAGAAGCTCAGAGTCCAGGGGTGAGAACCCAGTGGAGAACAGTTGGAGTTATTTGGACATGGTAATGATAACACT
+
ffffffffffffffffffffffffffffffffffffffffffffffffffffffffffffffffffffffffffffffffffffffffffffffffffffffffffffffffffffffffffffffffffffffffffffffffffffff
@cB02~tA01_GU182353.1_31463_31592_0_1_0_0_0:0:0_0:0:0_386/1
GTTCCAGGCACCCAGGCAGATGGAGAAAGAGGTCAGAACAGACCCAGAGGAGGGAGACTGGGCTCTGCCTGGGGAGATCAGAGGTTCTCTCAGCCCCTCAACCTTACCCACTTCCCAGAAGCCCATCCTGGCCTGTCACCCACAGAGAGA
+
ffffffffffffffffffffffffffffffffffffffffffffffffffffffffffffffffffffffffffffffffffffffffffffffffffffffffffffffffffffffffffffffffffffffffffffffffffffff
@cB02~tA01_GU182353.1_80607_80336_1_0_0_0_0:0:0_0:0:0_387/1
AGTGTATGAAAACACGCCCCTGTGTAATTTCTGAAAAAGATAGAATTATGTATACCACAAAACAAAACATCATATAAGTAAATACAAACATATGTACTAAATATGCTCTAAAATCCTGTTCTTACACAGGAAGAGTGGAAATATGTTTTT
+
ffffffffffffffffffffffffffffffffffffffffffffffffffffffffffffffffffffffffffffffffffffffffffffffffffffffffffffffffffffffffffffffffffffffffffffffffffffff
@cB02~tA01_GU182353.1_63124_62924_1_0_0_0_1:0:0_0:0:0_388/1
GAGTTTGAGAGCAGCTCAGCCAACATGGGGAAACCCCATCTATACTAAAAAAACCAAAAAGTAGCCAGGCATGGTGGCGTGCACCTGTAATCCCAGCTACTAGGGAGGCTGAGGTAGGAAAATCATTTGAACCCAGGAGGCAGAGGTTGC
+
ffffffffffffffffffffffffffffffffffffffffffffffffffffffffffffffffffffffffffffffffffffffffffffffffffffffffffffffffffffffffffffffffffffffffffffffffffffff
@rand_0_0_0_0_1_1_0:0:0_0:0:0_389/1
CCAAATGCGACCCATACCGGCGGGGAACTTACATTCAGCGCGATGCAATTTCCCCCGTAGGAAGTGCATGCACGGATTCACGCCTTTGAGCCGTACCAGGGCACCGGATATCGAAAATGCCGTCAGCCAATTAAATAATTGCTCCCTCCT
+
ffffffffffffffffffffffffffffffffffffffffffffffffffffffffffffffffffffffffffffffffffffffffffffffffffffffffffffffffffffffffffffffffffffffffffffffffffffff
@rand_0_0_0_0_1_1_0:0:0_0:0:0_38a/1
CGTACGCTCTTCCGCAGCGGCCTACAAGGGGCAAACTTACTTCGCAGGTGCGTGCGTCGTGCGTAACCGGATGCTACTATAAGGATTGACTATCGCGTTAAGCGCGGATCAACAAGGATTAAATACAGGCACAAGTGTCTCATCAGGCCG
+
ffffffffffffffffffffffffffffffffffffffffffffffffffffffffffffffffffffffffffffffffffffffffffffffffffffffffffffffffffffffffffffffffffffffffffffffffffffff
@cB02~tA01_GU182353.1_79859_79990_0_1_0_0_1:0:0_0:0:0_38b/1
GAATCCAGAGAGATTTCTAAATGCCCTTGTGCTTGTAAGGAAAGTGAGTCCTTTGGTTGGGAGTGGACTTATACCTTGGGTCAGGTCCAGCAATTATCTTTCTAAATCCTCTCTAATTGCCTGAACCACTTCTATCAACAACTGAGAAAA
+
ffffffffffffffffffffffffffffffffffffffffffffffffffffffffffffffffffffffffffffffffffffffffffffffffffffffffffffffffffffffffffffffffffffffffffffffffffffff
@cB02~tA01_GU182353.1_136592_136438_1_0_0_0_0:0:0_0:0:0_38c/1
AAGACGTCTCAGATCCAACCTCTCACACATGAGGTGATTGAATTCTGTGCTTACATTAAAGACTTTTGATGTATTTTTGTTTTTATCTGAGATTCAAACTTTTCTTCATGTGTAATGTGCAAAATATCTAAGAGGTATTATTAACATTAT
+
ffffffffffffffffffffffffffffffffffffffffffffffffffffffffffffffffffffffffffffffffffffffffffffffffffffffffffffffffffffffffffffffffffffffffffffffffffffff
@cB02~tA01_GU182353.1_100281_100080_1_0_0_0_0:0:0_0:0:0_38d/1
TATAGCAACAAAAATAGGCTAAGACAGCAACATCCTGAGATCAGGAGGAACGTCTCAGAACAGCCTGGGCTGTCTTCCTGTTCTTCCTGGAGGAGAACATCATGCAGTGCTTTAGCTGAGTGTTCCCTGTGGCTCCAGGGTACAAAACCC
+
ffffffffffffffffffffffffffffffffffffffffffffffffffffffffffffffffffffffffffffffffffffffffffffffffffffffffffffffffffffffffffffffffffffffffffffffffffffff
@cB02~tA01_GU182353.1_4765_4943_0_1_0_0_1:0:0_0:0:0_38e/1
CAGCTTAGGACTGAGTGGTATCTTGGAGGTAGTTTCCACCATAGCCCCCTTCCTCTGCTATAAGACTCAGTGACACACCAGAGACACCCCCTCCAGCCAGGCTCCTGGAAGGTCTGGATGAAGACTGGGATGCTGAGGCATTGCTCAGCA
+
ffffffffffffffffffffffffffffffffffffffffffffffffffffffffffffffffffffffffffffffffffffffffffffffffffffffffffffffffffffffffffffffffffffffffffffffffffffff
@rand_0_0_0_0_1_1_0:0:0_0:0:0_38f/1
TCGTGGCTCGACTCCATAGCCGCTGTATATGAGGTAGACTCCATTGCAGAGGCTCCATGATCGCCGTGTTAATCTCTACCCGCAATGTTAACACGTGGTACGTGCTGTTGTGGAAGATGGGCATGGCGACGAAATCGTCAATAGGTTCTG
+
ffffffffffffffffffffffffffffffffffffffffffffffffffffffffffffffffffffffffffffffffffffffffffffffffffffffffffffffffffffffffffffffffffffffffffffffffffffff
@cB02~tA01_GU182353.1_19679_19483_1_0_0_0_0:0:0_0:0:0_390/1
TCATAATAGTCTTTGACGATCTTTTCTATTTCTGTGGGATTGTTCGTAACATTGTTTTGTCAGTTCTATTTGTGTTTATTTGGATCTTTTCTCTTTTTCTTTGTTAATCTAGCTAACAGTCTATGAATTTTGTTTATTTTTTTTCAAAGA
+
ffffffffffffffffffffffffffffffffffffffffffffffffffffffffffffffffffffffffffffffffffffffffffffffffffffffffffffffffffffffffffffffffffffffffffffffffffffff
@cB02~tA01_GU182353.1_84227_84107_1_0_0_0_0:0:0_0:0:0_391/1
TGTACATTTCAAAAATGTTCCCAAACTAATTCTCCAAAGCAATAAATGTTTGTGTGTATTGCTGGGTAGGTTATGCATACAAGGAAAGGAAGCATAGTGAGTCTGATTTGGCAGAGGAAACATATGTGGAAATTATATCATTTACTCTCT
+
ffffffffffffffffffffffffffffffffffffffffffffffffffffffffffffffffffffffffffffffffffffffffffffffffffffffffffffffffffffffffffffffffffffffffffffffffffffff
@cB02~tA01_GU182353.1_115_283_0_1_0_0_0:0:0_1:0:0_392/1
GTCCGCAGGGGAGGGTCCAGCCCATGGGAAGATGGAAATAGACAGGGACCTCCCACCCCTGGCTCCCACCCCTGAAGTCTCAGTAGAGTAAAGTGCAGGGAGGGCTGGGAGGAGACGGGGGGTGAACCTCAAAGGAGTTGAGATTAGACT
+
ffffffffffffffffffffffffffffffffffffffffffffffffffffffffffffffffffffffffffffffffffffffffffffffffffffffffffffffffffffffffffffffffffffffffffffffffffffff
@cB02~tA01_GU182353.1_7170_7286_0_1_0_0_0:0:0_1:0:0_393/1
GTCTTCCTGGCTCGATTCACAACACTGGCTGGGGACTGGGAACCCATGGGGAGCCACAGGTGGAAAGGGAGGAGCCTCAGTGAACCCAGCAGGAACAAACATAGGGTCTGACATGATGGAACTCACTTCCTGGAGGCCAAGAAAGACACT
+
ffffffffffffffffffffffffffffffffffffffffffffffffffffffffffffffffffffffffffffffffffffffffffffffffffffffffffffffffffffffffffffffffffffffffffffffffffffff
@cB02~tA01_GU182353.1_77983_78096_0_1_0_0_0:0:0_0:0:0_394/1
CCTGCAGCTCCCGGAGCTCCTATGACATCTACCATCTATCAAGGGAGGGGGAGGCTCATGAACTTAGGTTCCCTGCAGTGCCCAAGGTCAATGGAACCTTCCAGGCCAACTTTCCTCTGGGCCCTGCCACCCACGGAGGGACCTACAGAT
+
ffffffffffffffffffffffffffffffffffffffffffffffffffffffffffffffffffffffffffffffffffffffffffffffffffffffffffffffffffffffffffffffffffffffffffffffffffffff
@cB02~tA01_GU182353.1_141602_141477_1_0_0_0_0:0:0_0:0:0_395/1
ATCTACAAATTATCTGTCATCTATATCTATGTATCATTTATCTATCAATTGTCTATCTGTCTATCCATCAATCATCTATGTATTATCTGTATCTATGTATCATCTCTCTCTCTCTCTATTACCTCTCTGTCTGCCTGTCAGTCTCTATGT
+
ffffffffffffffffffffffffffffffffffffffffffffffffffffffffffffffffffffffffffffffffffffffffffffffffffffffffffffffffffffffffffffffffffffffffffffffffffffff
@cB02~tA01_GU182353.1_27633_27790_0_1_0_0_0:0:0_0:0:0_396/1
TCTGTCCAAAGAAGACGGGATGCCTGTCCCTGAGCTCTACAACAGAATATTCCGGAACAGCTTTCTCATGGGCCCTGTGACCCCAGCACATGCAGGGACCTACAGATGTTGCAGTTCACACCCACACTCCCCCACTGGGTGGTCGGCACC
+
ffffffffffffffffffffffffffffffffffffffffffffffffffffffffffffffffffffffffffffffffffffffffffffffffffffffffffffffffffffffffffffffffffffffffffffffffffffff
@cB02~tA01_GU182353.1_39202_39025_1_0_0_0_0:0:0_0:0:0_397/1
TGTGTCTAAAATACATCTGTGGATACACAGTCCCTTTATAGTTGACAAAGGCTGCCATGTAGTTTAAGGTGGAATAGAATATTTTCTCAACAAATAACACAGGACCATAGGGTTACACGTAGGAAAAAATAAATCTAAACTTATCCTCAC
+
ffffffffffffffffffffffffffffffffffffffffffffffffffffffffffffffffffffffffffffffffffffffffffffffffffffffffffffffffffffffffffffffffffffffffffffffffffffff
@cB02~tA01_GU182353.1_70170_70012_1_0_0_0_0:0:0_0:0:0_398/1
ATTCCAGCTGCTGGTACATGGGAGCTGGCAACCCGGTTTTGAGACAGGGCTGTTGTCTCCCTAGAAGACGCCCTCAAGGCCTGACTGTGGTGCTCATGGGCAGGAGACAACTTTGGATCTGGACTCAGCATTTGGAAGTTCCGTGTACAC
+
ffffffffffffffffffffffffffffffffffffffffffffffffffffffffffffffffffffffffffffffffffffffffffffffffffffffffffffffffffffffffffffffffffffffffffffffffffffff
@cB02~tA01_GU182353.1_26699_26456_1_0_0_0_1:0:0_0:0:0_399/1
ATCAGTCAACCCCCTGTGTCGCCTGCCTCCCGTTTCAGGAACATCATCTTATGTGGGGAGATGACAACCTAAGGTTTGGGGGAAGGACTCACCCACATGTGGCCAGGGCCCCTCCAGCAAGAAGAACCCTGGAAAGAAAGATCATTATGG
+
ffffffffffffffffffffffffffffffffffffffffffffffffffffffffffffffffffffffffffffffffffffffffffffffffffffffffffffffffffffffffffffffffffffffffffffffffffffff
@cB02~tA01_GU182353.1_53736_53551_1_0_0_0_0:0:0_0:0:0_39a/1
GAGACAGGGCTGTTGTCTCCCTAGAAGATCCCCTCAAGGCCTGACTGTGGTGCTCGTGGACAGAAGACAACTTTGGATCTGGGCTCAGCATTTGGAAGTTCTATGTACATGCTGGTATCTGTTGGGGGTGTCTTGGGCCTCTCAGAAGGG
+
ffffffffffffffffffffffffffffffffffffffffffffffffffffffffffffffffffffffffffffffffffffffffffffffffffffffffffffffffffffffffffffffffffffffffffffffffffffff
@cB02~tA01_GU182353.1_31139_31322_0_1_0_0_0:0:0_0:0:0_39b/1
CCAGGCCAACTTCCCTCTGGGCCCTGTGACCCACGGAGGGAACTACAGATGCTTCGGCTCTTTCCGTGCCCTGCCCCACGCGTGGTCAGACCCGAGTGACCCACTGCCCGTTTCTGTCACAGGTGAGAAAACACCATGCCTGTCCCATGT
+
ffffffffffffffffffffffffffffffffffffffffffffffffffffffffffffffffffffffffffffffffffffffffffffffffffffffffffffffffffffffffffffffffffffffffffffffffffffff
@cB02~tA01_GU182353.1_83197_83295_0_1_0_0_0:0:0_0:0:0_39c/1
TAAGTTACTATAGCCTTAGAGCATAGTTTGAAGTCAGATAGCGTGATGCCTCCAGGTTTCTACATTCACCTAGAATTGCTTTCTCTATTAGGATCTTTTTTGGTTCTGTATGAATTTTAGGATTGCTTTTTCTAATTCTGTGAAAGCTGG
+
ffffffffffffffffffffffffffffffffffffffffffffffffffffffffffffffffffffffffffffffffffffffffffffffffffffffffffffffffffffffffffffffffffffffffffffffffffffff
@cB02~tA01_GU182353.1_149270_149086_1_0_0_0_0:0:0_0:0:0_39d/1
TATACATATGTAACTAACCTGCACATTGTGCACATGTACCCTAAAACTTAAAGTATAATAATAATAAAAATTTTAAAAAAAAGCTCATCAGAAGCACTATACAAAAAAAAAAAAAAAAAAAAAAGAAGTAACCCAGGCTCAAGTGTTCTT
+
ffffffffffffffffffffffffffffffffffffffffffffffffffffffffffffffffffffffffffffffffffffffffffffffffffffffffffffffffffffffffffffffffffffffffffffffffffffff
@cB02~tA01_GU182353.1_6093_5983_1_0_0_0_0:0:0_0:0:0_39e/1
TGAAGGGAAGGTATAGAGAGGACTAGCAGGTGCCTGGTGATGGAAAGTCCCCATAATCAAGAGACATTGCCTCCCCCCCCCGGCATGATAAATATCTGGGTTTCCAAATGGGAAATCTGTCTGTGATGAGAGCTCAGGAGGGGCTTCTGG
+
ffffffffffffffffffffffffffffffffffffffffffffffffffffffffffffffffffffffffffffffffffffffffffffffffffffffffffffffffffffffffffffffffffffffffffffffffffffff
@cB02~tA01_GU182353.1_107880_107960_0_1_0_0_0:0:0_0:0:0_39f/1
ACACCCCCTATCAGTTGTCAGCTCCCAGTGATCCCCTGGACATCGTGGTCACAGGTGAGAGTGTCTAGACATTGTTCTCATTGTCACTGGGACACAGAGTGAATGATCCAGGACTTGGAACCCCCAGGTGGTCATGAGGAAGATAAGTGT
+
ffffffffffffffffffffffffffffffffffffffffffffffffffffffffffffffffffffffffffffffffffffffffffffffffffffffffffffffffffffffffffffffffffffffffffffffffffffff
@cB02~tA01_GU182353.1_48821_48695_1_0_0_0_0:0:0_0:0:0_3a0/1
TCCTCCAGTTAGGAATGCAGGCAGAACAAACATTGCATTTTTCCTGAGAAGGATGTCAGATTGGCAATCATTCTTCTAGCTTGTAGGAAGTCTCAGCTCCATAAAATGAGAGATGAAGAGATTTCACTGAGCCCTGTGTTGGACCCAGAT
+
ffffffffffffffffffffffffffffffffffffffffffffffffffffffffffffffffffffffffffffffffffffffffffffffffffffffffffffffffffffffffffffffffffffffffffffffffffffff
@cB02~tA01_GU182353.1_3719_3952_0_1_0_0_0:0:0_0:0:0_3a1/1
GATGGGTTGACAGGTGCAGGAAACCACCATGGCGCACATTGACCTATGCAATAAGCCCACACATTCTGCACATGTACCCCGGAACTTAAAATAAAAATAAAAATTAAAATTAAATTATGACACCATGATCCTAGCATATCCAAAAAAGAC
+
ffffffffffffffffffffffffffffffffffffffffffffffffffffffffffffffffffffffffffffffffffffffffffffffffffffffffffffffffffffffffffffffffffffffffffffffffffffff
@cB02~tA01_GU182353.1_29738_29970_0_1_0_0_0:0:0_1:0:0_3a2/1
TGTTCTCTCCCAGGAGAACCCAAAGAGACACATCTATCTGGCCTGAGTTGGGCCGTGTGGCCCCAGGCTGGTGGCACCTACAGATGCTGTGTTTATTCTTAAACCTCTGCCTTCCGTGCAGTGGAGCTGTCGTCGTCGCAGGACACCATG
+
ffffffffffffffffffffffffffffffffffffffffffffffffffffffffffffffffffffffffffffffffffffffffffffffffffffffffffffffffffffffffffffffffffffffffffffffffffffff
@cB02~tA01_GU182353.1_8163_8074_1_0_0_0_0:0:0_0:0:0_3a3/1
TTGTGAGAACACACTAAAGAGGAAAGATCATTCAGGGCTGGGAGTGGTGACTCACGCCTGTAATCCCAGCACTTTGGGGGGCCACAGGCGGGTGGATTACCTGAGGGCAGGAGTTCAAGACCAGTCTGGCCAACATGGTGAAACCTCGTC
+
ffffffffffffffffffffffffffffffffffffffffffffffffffffffffffffffffffffffffffffffffffffffffffffffffffffffffffffffffffffffffffffffffffffffffffffffffffffff
@cB02~tA01_GU182353.1_143680_143527_1_0_0_0_0:0:0_1:0:0_3a4/1
GCACCTCACTTGAGGTCAGGAGTTTGAGAGCAGCCTGCCCAAAATTGGGATATCCCGTCTGTGCTAAAAAATACAAGAATTAGTCAGGCATGGTGGCGTGCACCTGTAATCACAGCTACTAGGGAGGCTGAGTCAGGAGAATCGTTTGAA
+
ffffffffffffffffffffffffffffffffffffffffffffffffffffffffffffffffffffffffffffffffffffffffffffffffffffffffffffffffffffffffffffffffffffffffffffffffffffff
@cB02~tA01_GU182353.1_44837_44971_0_1_0_0_0:0:0_0:0:0_3a5/1
CAGAAAGTTATGAACAGGACACAACGTGAGAAACTTAGAATTTAAAAAAGTAACATCAAGTCAACCAATCCAAGGAGAGTCAGAGAGAATAAAAGAATCCAAAAAGGGAAAACATATCTAGAGGTGGGGAAGCGAGGTCAGAGACCTAGA
+
ffffffffffffffffffffffffffffffffffffffffffffffffffffffffffffffffffffffffffffffffffffffffffffffffffffffffffffffffffffffffffffffffffffffffffffffffffffff
@cB02~tA01_GU182353.1_1102_1331_0_1_0_0_0:0:0_1:0:0_3a6/1
GCTTCAATGTCACCTCCAAGTGTGACCTTCACTGACGACACAGCTCAGCCCAGTCCTGCCTGCTTCTCATTTATGTCAAGTAATTAACCAACCTACACCATGCGGCTGAATTCCTTCTCTCTCTCTTCCACTCTCTGCACATACGTGTGT
+
ffffffffffffffffffffffffffffffffffffffffffffffffffffffffffffffffffffffffffffffffffffffffffffffffffffffffffffffffffffffffffffffffffffffffffffffffffffff
@cB02~tA01_GU182353.1_138550_138768_0_1_0_0_0:0:0_0:0:0_3a7/1
GCTCTTCAGTGTCACTATCGTCGTGGGTTTAACAATTTCATGCTGTACAAAGAAGACAGAAGCCACGTTCCCATCTTCCACGGCAGAATATTCCAGGAGAGCTTCATCATGGGCCCTGTGACCCCAGCACATGCAGGGACCTACAGATGT
+
ffffffffffffffffffffffffffffffffffffffffffffffffffffffffffffffffffffffffffffffffffffffffffffffffffffffffffffffffffffffffffffffffffffffffffffffffffffff
@cB02~tA01_GU182353.1_49814_49974_0_1_0_0_0:0:0_0:0:0_3a8/1
AGATGGTTAAATGGGAGGGCAGAAAATGAATGCACAAGTGGACCAATAAATGAATGATCCATTGGGAAGCATCTGTGTATGAAATCTATTTGTTTGTTTCTTCATTTGTTTATTGAGACAGAGTCTCCCTCTGTCTTCCAGGCTACAGTG
+
ffffffffffffffffffffffffffffffffffffffffffffffffffffffffffffffffffffffffffffffffffffffffffffffffffffffffffffffffffffffffffffffffffffffffffffffffffffff
@cB02~tA01_GU182353.1_50112_49967_1_0_0_0_0:0:0_0:0:0_3a9/1
TCACCCAAAATCATACACTCAGCATTATGTATTATTTATTTTAAATTCTGGCTGGGCACAGTGGCTCACGCCAGTTATCCCAGTACTTTAGGATGCTGAGACGGTCGGATCACTTGAGGTTGGGAGTTTCAGAGAAGCTTGGCGAAGATG
+
ffffffffffffffffffffffffffffffffffffffffffffffffffffffffffffffffffffffffffffffffffffffffffffffffffffffffffffffffffffffffffffffffffffffffffffffffffffff
@cB02~tA01_GU182353.1_51664_51819_0_1_0_0_0:0:0_0:0:0_3aa/1
CCCCCAGCCTCTCGGGTAGAACAGCAACCTAACATGTGTCTCCTGAGATCACAAAGAGTAGCACGTTTCACATGGGCTTCAACACTGTTTCCTGGCCATTTGACATAAGAGAATTCTACTTCGCTTTTTTTATCTTGATTTCACTTTTGT
+
ffffffffffffffffffffffffffffffffffffffffffffffffffffffffffffffffffffffffffffffffffffffffffffffffffffffffffffffffffffffffffffffffffffffffffffffffffffff
@cB02~tA01_GU182353.1_1882_1686_1_0_0_0_0:0:0_0:0:0_3ab/1
TTATTACTTAATGTCTCATGATGTGACTTTTACAGAATTTCTAAAAAAAAAAAAAAAACCTCTTCCTCCGCTAGCAGGATTCCCTCTAGTCTCCTCATTGAACGATTTCAGTTTTCCTGTGTTCTATGGATTTAAACATTGCTCCTGAGT
+
ffffffffffffffffffffffffffffffffffffffffffffffffffffffffffffffffffffffffffffffffffffffffffffffffffffffffffffffffffffffffffffffffffffffffffffffffffffff
@cB02~tA01_GU182353.1_133009_132826_1_0_0_0_0:0:0_0:0:0_3ac/1
CATGCTTCCAGTACAGCCTGCAGAACTGTGAGGCAAACCAATCTCTTTTCTTTAGAAGTTACCCAGGCTCAAGTGTTCCTTTAGAGCAACAAAAATGGACTAAGATAGCAACATCCTGAGATCAGGAGGAATGTCTCAGAACAGCCTGGG
+
ffffffffffffffffffffffffffffffffffffffffffffffffffffffffffffffffffffffffffffffffffffffffffffffffffffffffffffffffffffffffffffffffffffffffffffffffffffff
@cB02~tA01_GU182353.1_128824_128692_1_0_0_0_0:0:0_1:0:0_3ad/1
TCGGTTCACTGCAACCTCAGCCTCCTGGGTTCAATCAATTCTCTTGCCTCAAACTCCTGAGTAGTAGTATTACAGGTGCTGACCACCATGCTCAGCTAATTTTTATATTTTTAGTGGAGACGATGTTTCATCACGTCGGCCAGAGTAATC
+
ffffffffffffffffffffffffffffffffffffffffffffffffffffffffffffffffffffffffffffffffffffffffffffffffffffffffffffffffffffffffffffffffffffffffffffffffffffff
@rand_0_0_0_0_1_1_0:0:0_0:0:0_3ae/1
GTCAAAAGGAATCTACTTCTTCTTGATGGGGAGAACTACAAACCCTTCCGCTAGGAATAGCCCTCCTTTGCCATCTTGTCGTTTTATCTTACCTTTTCGTAAAGCCGCCAGCATCTATACCCGACAGGCGTACCAGTAATTGAATGTCTA
+
ffffffffffffffffffffffffffffffffffffffffffffffffffffffffffffffffffffffffffffffffffffffffffffffffffffffffffffffffffffffffffffffffffffffffffffffffffffff
@cB02~tA01_GU182353.1_69013_69168_0_1_0_0_0:0:0_0:0:0_3af/1
GCATTGATGTGTTCATGATGGATCCACCTCCATGACCCAAACACCTCTCAAGAGGCCCAACCTCCCACAGTGGGGGTGAAATTTCAATGTGAGGTTTGAAGGGGTCAAACATCTCAACTAAAGTAGTCGTATCCTCAGCACGTTCTATGG
+
ffffffffffffffffffffffffffffffffffffffffffffffffffffffffffffffffffffffffffffffffffffffffffffffffffffffffffffffffffffffffffffffffffffffffffffffffffffff
@cB02~tA01_GU182353.1_72153_72020_1_0_0_0_0:0:0_0:0:0_3b0/1
TAATAAACCATTAGAATTTTTCATGCTTGTATTTCTAGTATTACAGCAGAACCAGCTAAAATGATTTAAATTCCCAGGGAAGGATTATGCAATTATTTACAATCTTAGAATTGTACTTTATCAGCAAAAACCACACCTGTAAATTCTGGA
+
ffffffffffffffffffffffffffffffffffffffffffffffffffffffffffffffffffffffffffffffffffffffffffffffffffffffffffffffffffffffffffffffffffffffffffffffffffffff
@cB02~tA01_GU182353.1_106336_106443_0_1_0_0_0:0:0_0:0:0_3b1/1
TTTCATGCTATACAAAGAAGACAGAATCCACGTTCCCATCTTCCATGGCAGATTATTCCAGGAGAGCTTCAACATGAGCCCTGTGACCACAGCACATGCAGGGAACTACACATGTCGGGGTTCACACCCACACTCCCCCACTGGGTGGTC
+
ffffffffffffffffffffffffffffffffffffffffffffffffffffffffffffffffffffffffffffffffffffffffffffffffffffffffffffffffffffffffffffffffffffffffffffffffffffff
@cB02~tA01_GU182353.1_13634_13696_0_1_0_0_0:0:0_0:0:0_3b2/1
TACATACTATTATATATCTTATAATATATTATGTATTATATATTTATATATATACACTATTATATATCTTATTATATATTATATATTTATATATGCACACACTATTACATATCTTGTTATATATTTATATGTATACACACACTATTATAT
+
ffffffffffffffffffffffffffffffffffffffffffffffffffffffffffffffffffffffffffffffffffffffffffffffffffffffffffffffffffffffffffffffffffffffffffffffffffffff
@cB02~tA01_GU182353.1_88460_88603_0_1_0_0_0:0:0_0:0:0_3b3/1
TGAGATATCACCTCACACCTCTTAGAATGACCATTAACAGTCTGGGCATGGTGGCTCATGCCTGTAATTCAGGCACTTTGGGAGGCCGAGGCAGGGAGATTACCTGAGGTCAGCAGTTCGAAACCAGCCTGGCCAATATGGTGAAATCCC
+
ffffffffffffffffffffffffffffffffffffffffffffffffffffffffffffffffffffffffffffffffffffffffffffffffffffffffffffffffffffffffffffffffffffffffffffffffffffff
@cB02~tA01_GU182353.1_24021_24228_0_1_0_0_0:0:0_0:0:0_3b4/1
GGCGGGTGCATAAGGTTGGGTGTTGATATGAAACATTTAATAATTTCAATAATCCTAGCACTTTGGGAGGCCAAAATGGGAGGATCACTTGAGGCCAGGAGTTTGAGACCAGCCTGGGCACCATAGTGAGACCCCGTCTCTATTTTTTTT
+
ffffffffffffffffffffffffffffffffffffffffffffffffffffffffffffffffffffffffffffffffffffffffffffffffffffffffffffffffffffffffffffffffffffffffffffffffffffff
@cB02~tA01_GU182353.1_153416_153583_0_1_0_0_0:0:0_0:0:0_3b5/1
CCCACAAGTATCTATTTCACTTGACCCCTGCCCACCTCTCCAACCTAACTGGCTTACTTCCTAGTCCTACTTGAGGCTGCAATCACACTGAGGAACTCACAATTCCAAACATACAAGAGGCTCCCTCTTAACACGGCACTTACACACTTG
+
ffffffffffffffffffffffffffffffffffffffffffffffffffffffffffffffffffffffffffffffffffffffffffffffffffffffffffffffffffffffffffffffffffffffffffffffffffffff
@cB02~tA01_GU182353.1_102411_102180_1_0_0_0_0:0:0_0:0:0_3b6/1
GCTCCACCCTGCTTCCAGAAGCTCAGAGTCCAGGGGTGAGAACCCAGTGGAGAACAGTTGGAGTTATTTGGACATGGTAATGATAACACTGGAAACTTTCAGCCAAAAAAAGAGTCACCTAAAGAATGAAGGCAGACATGTTTATTTGAA
+
ffffffffffffffffffffffffffffffffffffffffffffffffffffffffffffffffffffffffffffffffffffffffffffffffffffffffffffffffffffffffffffffffffffffffffffffffffffff
@cB02~tA01_GU182353.1_53089_53019_1_0_0_0_0:0:0_0:0:0_3b7/1
AGTTCAGAATCAGGCAACGGTCTGTGAGCTGAAGGCAGGGGAAGGGAATCTGGTGCTCTCTCTAGAAAGTCCTGCCTCTGTGGCTCCTGTCTTGGGCCAGGGACCATCCTGCTGGTGAGGAACACACACCTGAGTGCTCCCATCCTGCTT
+
ffffffffffffffffffffffffffffffffffffffffffffffffffffffffffffffffffffffffffffffffffffffffffffffffffffffffffffffffffffffffffffffffffffffffffffffffffffff
@cB02~tA01_GU182353.1_91844_92086_0_1_0_0_1:0:0_0:0:0_3b8/1
ACAAGTGAATTTTCCGGTAATGGGAGGGAGGCAGCACAGAGGGTGGGCTGATGGGCTGACCATGGGAAGGCCTGGGGGGAGTCTCTCATGAACTAGTAAGAGGAGATCCTGGGAGTCTCTCATGAACTAGTAAGAGGAGATCCTGGGAGT
+
ffffffffffffffffffffffffffffffffffffffffffffffffffffffffffffffffffffffffffffffffffffffffffffffffffffffffffffffffffffffffffffffffffffffffffffffffffffff
@cB02~tA01_GU182353.1_134832_134673_1_0_0_0_0:0:0_0:0:0_3b9/1
TAGTCTGAAGGGAGGTGGAACAGCACGTGTCTAAGTGCTGTGTTAAGAGGCAGCCTCTTGTATGTTTGGAATTGTGAGTTCCTCAGTGTGATTGCAGCCTCAGGTAGACTAGGAAGTAAGCCAGTTAGGTTGGAGAGGTGGGCAGGGGTC
+
ffffffffffffffffffffffffffffffffffffffffffffffffffffffffffffffffffffffffffffffffffffffffffffffffffffffffffffffffffffffffffffffffffffffffffffffffffffff
@cB02~tA01_GU182353.1_150155_150016_1_0_0_0_0:0:0_0:0:0_3ba/1
CAGACAACCTACAAAATGGGAGAAAATTTTCGCAACCTACTCATCTGACAAAGGGCTAATATCCAGAATCTACAATGAACTCAAACAAATTTACAAGAAAAAAACAAACAATCCTATCAAAAAGTGGGCAAAGGACATGAACAGACACTT
+
ffffffffffffffffffffffffffffffffffffffffffffffffffffffffffffffffffffffffffffffffffffffffffffffffffffffffffffffffffffffffffffffffffffffffffffffffffffff
@cB02~tA01_GU182353.1_107825_107703_1_0_0_0_0:0:0_0:0:0_3bb/1
GTGTCCCAGTGACAATGAGAACAATGTCTAGACACTCTCACCTGTGACCACGATGTCCAGGGGATCACTGGGAGCTGACAACTGATAGGGGGTGTGAGTAACAGAACCGTAGCATCTGTAGGTCCCTGCAAGGGCAAGCATCATGGGACC
+
ffffffffffffffffffffffffffffffffffffffffffffffffffffffffffffffffffffffffffffffffffffffffffffffffffffffffffffffffffffffffffffffffffffffffffffffffffffff
@cB02~tA01_GU182353.1_54186_54090_1_0_0_0_0:0:0_1:0:0_3bc/1
TCGTTACCGAAACCATGAGGGCAGACATGTTTATTTGAAGGCGGGAAAACTACATTGAAATTATTTAAAAAATTTATAAGTTTTACTGCTGGCAGAAGGCTGAAAGATAGTCTGAAGGGAGGTGGAACAGCACGTGTCTAAGTGCTGTGT
+
ffffffffffffffffffffffffffffffffffffffffffffffffffffffffffffffffffffffffffffffffffffffffffffffffffffffffffffffffffffffffffffffffffffffffffffffffffffff
@cB02~tA01_GU182353.1_83580_83774_0_1_0_0_0:0:0_0:0:0_3bd/1
ACGGCATTGCCTTCTTGATTTGGTTCTCAGCTAGATCATTATAGGTGTAGAGAAATGCTACCGGCTTTTACATATTGATTTTGTATTCTGAAACTTTACTTAGTTCATTTATCAATCATAAGAATTTTTGGCAGGGTCTTTAGGATTTTC
+
ffffffffffffffffffffffffffffffffffffffffffffffffffffffffffffffffffffffffffffffffffffffffffffffffffffffffffffffffffffffffffffffffffffffffffffffffffffff
@cB02~tA01_GU182353.1_150199_150332_0_1_0_0_0:0:0_0:0:0_3be/1
TGTTTTTTTCTTGTAAATTTGTTTGAGTTCATTGTAGATTCTGGATATTAGCCCTTTGTCAGATGAGTAGGTTGCGAAAATTTTCTCCCATTTTGTAGGTTGTCTGTTCACTCTGATGGTAGTTTCTTTTGCTGTGCAGAAGCTCTTTAG
+
ffffffffffffffffffffffffffffffffffffffffffffffffffffffffffffffffffffffffffffffffffffffffffffffffffffffffffffffffffffffffffffffffffffffffffffffffffffff
@cB02~tA01_GU182353.1_141807_141630_1_0_0_0_0:0:0_0:0:0_3bf/1
GCCTTCTCTGTCTCTCTAGGTCTCTGACCTCACTTCCCCACCCCTGGGTATGCTTTCCCTTTTTGGATTGTTTTATTCTCTCTGACTCTCCTTGGATTGGTTGACTTGATCTTCCTTTTTCTATAATTCTGAGTCTCTCACTTTCTGTCT
+
ffffffffffffffffffffffffffffffffffffffffffffffffffffffffffffffffffffffffffffffffffffffffffffffffffffffffffffffffffffffffffffffffffffffffffffffffffffff
@cB02~tA01_GU182353.1_6568_6439_1_0_0_0_0:0:0_0:0:0_3c0/1
TAGGGACTCAGGTCACTCTGACCCCTTCCTCCCCGTGGACGAGGCCTCTGTCCCAGAGCATTGGAGGCTGAAGGGCCTTGTGGATTCCCACACTGGCCACAGTCTCCGATGCAGATGGGGAACTGGGGACCTGGGAGGGGTTGCCTAGCC
+
ffffffffffffffffffffffffffffffffffffffffffffffffffffffffffffffffffffffffffffffffffffffffffffffffffffffffffffffffffffffffffffffffffffffffffffffffffffff
@cB02~tA01_GU182353.1_60737_60487_1_0_0_0_0:0:0_0:0:0_3c1/1
CAATCAATCATCATCTATGTATCTTTAACCTATTATCTATCATCTACCTATTTATCATCTATCTATATCTATCCATCTATCATCTGTATTGCTCTGCCTCTCGGTCTCTCTAGCTCTCTTTGGAATCTCTGCAATTCATCCCCACATCTC
+
ffffffffffffffffffffffffffffffffffffffffffffffffffffffffffffffffffffffffffffffffffffffffffffffffffffffffffffffffffffffffffffffffffffffffffffffffffffff
@cB02~tA01_GU182353.1_36127_35951_1_0_0_0_0:0:0_0:0:0_3c2/1
AGACCCTCCTTCCCTTCTGCCAGAGCGGGAGCAGCCTGAGGCCGTCACAAGAAATAGATGCTGGTGCCATGCTTCCAGTACAGCCTGCAGAACTGTGAGGCAAACACATTTCTTTTCTTTAGAAGTTACCCAGGCTCAAGTGTTCCTTTA
+
ffffffffffffffffffffffffffffffffffffffffffffffffffffffffffffffffffffffffffffffffffffffffffffffffffffffffffffffffffffffffffffffffffffffffffffffffffffff
@cB02~tA01_GU182353.1_110898_110723_1_0_0_0_1:0:0_0:0:0_3c3/1
GGAGGAACAGGTTGCAATGAGCCAAGATCTCACCACTTAGACTCCAGCTTGGACTAAGGAGGGAAACTCTTTCTCAAAAAAGAAAAAAAAAAAAAGAGAACTTTCATAGTGTCCAGCAATTTCACTACTGGGTTTATATCCAAAGGAAAG
+
ffffffffffffffffffffffffffffffffffffffffffffffffffffffffffffffffffffffffffffffffffffffffffffffffffffffffffffffffffffffffffffffffffffffffffffffffffffff
@cB02~tA01_GU182353.1_52203_52271_0_1_0_0_0:0:0_0:0:0_3c4/1
CTCAGCTAAAGCACTGCATGACGCCTTCCTCCAGGAAGAACAGGAAGACAGCCCAGGCTGTTCTGAGACATTCCTCCTGATCTCAGGTCGTTGCTGTCTTAGTTTTTTTTTTTGTTGCTCTGAAGGAACACTTGAGCCTCGGTAACTTCT
+
ffffffffffffffffffffffffffffffffffffffffffffffffffffffffffffffffffffffffffffffffffffffffffffffffffffffffffffffffffffffffffffffffffffffffffffffffffffff
@rand_0_0_0_0_1_1_0:0:0_0:0:0_3c5/1
GTTCCTCAATTTGACTATCGAACGCACCGGGGAGCTGTGTTTGAACGTAGCGCTATGCCGATCTCTCCCATTCAAACAGCGGCAGTTTTCCCCTAGGCGGGTAGTACATAAGTCCTATACTCCGGCGCCTATCTGGTCGCAAAGGAAGCT
+
ffffffffffffffffffffffffffffffffffffffffffffffffffffffffffffffffffffffffffffffffffffffffffffffffffffffffffffffffffffffffffffffffffffffffffffffffffffff
@cB02~tA01_GU182353.1_27009_26875_1_0_0_0_0:0:0_0:0:0_3c6/1
TCTTAGGTAGAATGACAGCAGCCACATTGCAGCCCCTACCGTCATGGAAACGCTGGAGGGTGTGAGTTATGCTCTTGTCCTCAGAGGCCTGTTGTTCCTTGCACTGCTTCTCTCCCTTCCTCTGCCGGTGACACCACTTCCTCCCTGCAC
+
ffffffffffffffffffffffffffffffffffffffffffffffffffffffffffffffffffffffffffffffffffffffffffffffffffffffffffffffffffffffffffffffffffffffffffffffffffffff
@cB02~tA01_GU182353.1_9360_9605_0_1_0_0_0:0:0_0:0:0_3c7/1
GGCTGTGTTTTCAGTTTAGACCCAGCTAAGTTGGGAGCTGACATAGATATGATGTTGGGTCCACCCTCCACGGGCAGGTTTTCAGACAAAGGATCCCTGGCAATCAGGGGACACCTCAGGTCTGGGCTGAGATGTGTGCAGAGGGCCTGG
+
ffffffffffffffffffffffffffffffffffffffffffffffffffffffffffffffffffffffffffffffffffffffffffffffffffffffffffffffffffffffffffffffffffffffffffffffffffffff
@cB02~tA01_GU182353.1_120711_120564_1_0_0_0_0:0:0_0:0:0_3c8/1
CCACTTCTAGGCTCATCACTCCATCTCTAGGCCCAGATCTCCACTCCAGGCCCATAACTCCACCTCCAGGCCCATATCTCCACCTCTGGGCCCAGATCTCCATCCCCACGCTCCCTCCCTCTATTCCCTTCCAGGACTCACCAACACACG
+
ffffffffffffffffffffffffffffffffffffffffffffffffffffffffffffffffffffffffffffffffffffffffffffffffffffffffffffffffffffffffffffffffffffffffffffffffffffff
@cB02~tA01_GU182353.1_92067_92158_0_1_0_0_0:0:0_1:0:0_3c9/1
CCCTCTGTTTTGTCTTAGCCCTCCCCAGCCTTTCTTCCCCATGGCTGAGTTGAGCTCTGTGTGGCCCAGGCGGGATACTGAGGTGCTCAAAGCTGGGGTGTGTGGGGGGATGTGGTGTCACCGACAGAGGAGGGAAGGGTAGCAGTGTTA
+
ffffffffffffffffffffffffffffffffffffffffffffffffffffffffffffffffffffffffffffffffffffffffffffffffffffffffffffffffffffffffffffffffffffffffffffffffffffff
@cB02~tA01_GU182353.1_2299_2215_1_0_0_0_0:0:0_0:0:0_3ca/1
ACTCTATAAAGTACATTATCCTCTCTGCTGTTCACCTCCCGGCTGCATCTTGGGAAGCTTCTCTGGCTGTGCCAAGCCTCAAATGACAGAATCCCGAGGACCACCAGGATCAAGCCAGCCACGCCCATGTGGATGAGATTCTCCACTGCG
+
ffffffffffffffffffffffffffffffffffffffffffffffffffffffffffffffffffffffffffffffffffffffffffffffffffffffffffffffffffffffffffffffffffffffffffffffffffffff
@cB02~tA01_GU182353.1_124582_124709_0_1_0_0_0:0:0_0:0:0_3cb/1
AAAGACAGAAAGAGTTAAAGGAGACAGACAGACATGTCCCAGACAGAGGTGTCCTTCCATGCTGACTTTGCTCAGAGACCTGGCACAGGTTAGAAGTTTCATTTCTGTTTTACCTCCACAAAGTGTTCTCTACCAGGAGAACCCAAGGAC
+
ffffffffffffffffffffffffffffffffffffffffffffffffffffffffffffffffffffffffffffffffffffffffffffffffffffffffffffffffffffffffffffffffffffffffffffffffffffff
@cB02~tA01_GU182353.1_139038_139196_0_1_0_0_0:0:0_1:0:0_3cc/1
TTGAGATGGGGAGACAGCCTGGACTGTCCTGCTGGGCTCAGTGTAATCACAAGGGTCCGCGTGAGAGGTGGAGGAAGAGGGGAGTGGGGATTAGAGCAGTGTAGTGGGAGGGAGACGCTATCAGCCACTGTGGGCTTTGAAGGTGGAGGA
+
ffffffffffffffffffffffffffffffffffffffffffffffffffffffffffffffffffffffffffffffffffffffffffffffffffffffffffffffffffffffffffffffffffffffffffffffffffffff
@cB02~tA01_GU182353.1_95619_95824_0_1_0_0_0:0:0_0:0:0_3cd/1
GGATTACAAGCGTGAGCCACAGTGCCTAATCTCTTTTCAGTTTTTAAGGAACTTCCATATTCTTCTCCTCTGTAATGGCTGTATTAATTTACATTCCTATCAACAGTGTATCAGGGTTCTCCTTTCTCCACCACCTTGCCAACATTTGTT
+
ffffffffffffffffffffffffffffffffffffffffffffffffffffffffffffffffffffffffffffffffffffffffffffffffffffffffffffffffffffffffffffffffffffffffffffffffffffff
@cB02~tA01_GU182353.1_141224_141347_0_1_0_0_0:0:0_0:0:0_3ce/1
ACAGACACACAAAAAGAAAGAAAAGAGGGCAGAGGAGTGGAGAGAATGCTGGAAGGGAGGAGAGAAAAGCCCCAAAATCAGAACCCTGAGGGAGGGGCACAAAGACAGAGAAAGATAAAGATGTGGGGATGGATTGCAGAGATTCCAAAT
+
ffffffffffffffffffffffffffffffffffffffffffffffffffffffffffffffffffffffffffffffffffffffffffffffffffffffffffffffffffffffffffffffffffffffffffffffffffffff
@cB02~tA01_GU182353.1_112776_112604_1_0_0_0_0:0:0_0:0:0_3cf/1
GTGAGGAAATGAGGGTGCTTGTCCTCTACTCAATGGAAATCTTTGAGGTTGGTTCATGGCCAACACTCTGTTATCTAATGTTGGACCCTGGGAGTCTTGGGATCCTCTTCTCCATAATTTTTGTGTGCGATGCCCACTGTCTTGAGACTT
+
ffffffffffffffffffffffffffffffffffffffffffffffffffffffffffffffffffffffffffffffffffffffffffffffffffffffffffffffffffffffffffffffffffffffffffffffffffffff
@cB02~tA01_GU182353.1_11273_11367_0_1_0_0_0:0:0_0:0:0_3d0/1
CCCACGGGGGCCAGTACAGATGCTACGGTGCACACAACCTCTCCTCCGAGTGGTCGGCCCCCAGTGACCCCCTGAGCATCCTGATCGCAGGTGAGGAGCCCAGCAGGTTCAGTCAGGGACCCACGCTCCGCACAGGCCCTGCTGGGGGAG
+
ffffffffffffffffffffffffffffffffffffffffffffffffffffffffffffffffffffffffffffffffffffffffffffffffffffffffffffffffffffffffffffffffffffffffffffffffffffff
@cB02~tA01_GU182353.1_58738_58610_1_0_0_0_0:0:0_0:0:0_3d1/1
TCGCTAGGATTACATGCACCTGCCACCATGCCTGGCTTTCCTTGGGTTGTTTCTTAACTTGTCCTTGACCTGGGTTCCAGTGTTGGTTTCCTGTTGCTGCTGTACAAAATTATCAGAAGCATGGAAGCAGGAGAGACCACACTGACACCT
+
ffffffffffffffffffffffffffffffffffffffffffffffffffffffffffffffffffffffffffffffffffffffffffffffffffffffffffffffffffffffffffffffffffffffffffffffffffffff
@cB02~tA01_GU182353.1_131909_132122_0_1_0_0_1:0:0_0:0:0_3d2/1
TCCAGCCTGGGTGACACAAGGAGACTCCGTCTCAAAAAATAAAAATAAGAAATGCATAAATATAATAAAACACACACGAATGACAAAGGCACCTGAATTCCAATCATCATTTTTCTATTTCACTATAATTACTTCTTTGATCCTTTATCT
+
ffffffffffffffffffffffffffffffffffffffffffffffffffffffffffffffffffffffffffffffffffffffffffffffffffffffffffffffffffffffffffffffffffffffffffffffffffffff
@cB02~tA01_GU182353.1_22827_23066_0_1_0_0_0:0:0_0:0:0_3d3/1
AGTGCTGTGTTTTGAGTGGTCTCCCCCAGAAACGTTTGTTGAAATCCTAACCCCTGGTATGTATGAATGTGAATTCATATTATATAAAAAGGAATAAATAGCCTGAGCACAGTGGCTCACACCTGTAATCCCAGCACTTTGGGAGGCCAA
+
ffffffffffffffffffffffffffffffffffffffffffffffffffffffffffffffffffffffffffffffffffffffffffffffffffffffffffffffffffffffffffffffffffffffffffffffffffffff
@cB02~tA01_GU182353.1_48787_49009_0_1_0_0_0:0:0_0:0:0_3d4/1
TCTCCGAACTCCAGATACTCCTACAGCGAAAGGGATCTGGGTCCAACACAGGGCTCAGTGAAATCTCTTCATCTCTCATTTTATGGAGCTGAGACTTCCTACAAGCTAGAAGAATGATTGCCAATCTGACATCCTTCTCAGGAAAAATGC
+
ffffffffffffffffffffffffffffffffffffffffffffffffffffffffffffffffffffffffffffffffffffffffffffffffffffffffffffffffffffffffffffffffffffffffffffffffffffff
@cB02~tA01_GU182353.1_118415_118591_0_1_0_0_0:0:0_0:0:0_3d5/1
AGCCCACAGTTCTCCATTTCACTTGACCCCTGCCCACCTCTCCAACCTAACTGGCTTACTTCCTAGTCTACTTGAGGCTGCAATCACACTGAGGAACTCACAATTCCAAACATACAAGAGGCTCCCTCTTGACGTGGCACTTACCCACGT
+
ffffffffffffffffffffffffffffffffffffffffffffffffffffffffffffffffffffffffffffffffffffffffffffffffffffffffffffffffffffffffffffffffffffffffffffffffffffff
@cB02~tA01_GU182353.1_141521_141723_0_1_0_0_0:0:0_0:0:0_3d6/1
TACATAGAGATGATGATGATGATGATGATGAAGATAGATAGATAGAAGACACATATATAAATATATAGATACATAGATGATACATAGAGACTGACAGGCAGACAGAGAGGTAATAGAGAGAGAGAGAGATGATACATAGATACAGATAAT
+
ffffffffffffffffffffffffffffffffffffffffffffffffffffffffffffffffffffffffffffffffffffffffffffffffffffffffffffffffffffffffffffffffffffffffffffffffffffff
@cB02~tA01_GU182353.1_7229_7306_0_1_0_0_0:0:0_0:0:0_3d7/1
GTGGAAAGGGAGGAGCCTCAGTGAACCCAGCAGGAACAAACATAGGGTCTGACATGATGGAACTCACTTCCTGGAGGCCAAGAAAGACACTTGCAGGACAAAAGGGAAAGAGCGGTGGCTTGCTTAGTTCCATTCACTGACAACCCACAG
+
ffffffffffffffffffffffffffffffffffffffffffffffffffffffffffffffffffffffffffffffffffffffffffffffffffffffffffffffffffffffffffffffffffffffffffffffffffffff
@cB02~tA01_GU182353.1_141529_141660_0_1_0_0_0:0:0_0:0:0_3d8/1
GATGATGATGATGATGATGATGAAGATAGATAGATAGAAGACACATATATAAATATATAGATACATAGATGATACATAGAGACTGACAGGCAGACAGAGAGGTAATAGAGAGAGAGAGAGATGATACATAGATACAGATAATACATAGAT
+
ffffffffffffffffffffffffffffffffffffffffffffffffffffffffffffffffffffffffffffffffffffffffffffffffffffffffffffffffffffffffffffffffffffffffffffffffffffff
@cB02~tA01_GU182353.1_102649_102758_0_1_0_0_0:0:0_0:0:0_3d9/1
TCTTACTCTCTGCAGACCTGGAAAGCTGGCAGAGTCATTCCATGATGAAACATTTGTAGAGTCATAGGCCTTGTCAGTCTCATCTCCACGGGGACACATATCAACACATCATCTTTCATACTATAAATATACAGTCGGTCCTCTGTATCT
+
ffffffffffffffffffffffffffffffffffffffffffffffffffffffffffffffffffffffffffffffffffffffffffffffffffffffffffffffffffffffffffffffffffffffffffffffffffffff
@cB02~tA01_GU182353.1_2450_2328_1_0_0_0_0:0:0_0:0:0_3da/1
GGTTCTCCATGGATCACCCCAGAAAATGTCCCTGCACTCGGACATTGATTCCTTCCTCTGGAAATGACCAGCAGACAGTCCAGATAGCATCGGCCCTAGATTTTCTTCCAGAACCTCCTGGGATCATCAGATCTGTTCCTGAGGCTTCAC
+
ffffffffffffffffffffffffffffffffffffffffffffffffffffffffffffffffffffffffffffffffffffffffffffffffffffffffffffffffffffffffffffffffffffffffffffffffffffff
@cB02~tA01_GU182353.1_19234_19435_0_1_0_0_0:0:0_0:0:0_3db/1
CAAAACTACAGAAAAACATGGAAATTTAACAACTTGTTTCTGAATGAATATTAAGAGCCATCTATGACAAATCCACAGCCAACATCATATTGAATGGTCAAAAGCTGGAACTGTACCCCTTGAGAACTCTTGGGTGAACAATGAAATTAA
+
ffffffffffffffffffffffffffffffffffffffffffffffffffffffffffffffffffffffffffffffffffffffffffffffffffffffffffffffffffffffffffffffffffffffffffffffffffffff
@cB02~tA01_GU182353.1_10396_10286_1_0_0_0_0:0:0_1:0:0_3dc/1
TAGGAGAGAAGGAGACACTGTCTTAAATGGGGCTCACGCGTCCCACATCATCCCCCAGGGCTGAGTTATTAGAACGGAGATGCCCTTGAGAGCCGACCCCCTTCCTGCAGGCAGAGCCTGGGGCTGGGACCCCTGAGTGTCCTCTTACCT
+
ffffffffffffffffffffffffffffffffffffffffffffffffffffffffffffffffffffffffffffffffffffffffffffffffffffffffffffffffffffffffffffffffffffffffffffffffffffff
@rand_0_0_0_0_1_1_0:0:0_0:0:0_3dd/1
CATCAGTCCCGGGTTTGGACAATTGCATCCCGCCGCGCGATCAGCGTAAGCGGTATGGTGCCTACTAGGTGATTCCGCTTTAGCTTTCGGATCTAAGTCATGCCGGCTATCCTCACAGACTGATCACTCCCAGAGTGGAAGCGTTACTCC
+
ffffffffffffffffffffffffffffffffffffffffffffffffffffffffffffffffffffffffffffffffffffffffffffffffffffffffffffffffffffffffffffffffffffffffffffffffffffff
@cB02~tA01_GU182353.1_76256_76471_0_1_0_0_0:0:0_0:0:0_3de/1
CAAGGCCAACTTCTCCATCGGTCGCATGACGCAAGACCTTGCAGGGACCTACAGATGCTACGGTTCTGTTCCTCATTCCCCCTATCAGTTGTCAGCTCCCAGTGACCCTCTGGACATCGTGATTACAGGTGAGAGTGTCTGGACATTATT
+
ffffffffffffffffffffffffffffffffffffffffffffffffffffffffffffffffffffffffffffffffffffffffffffffffffffffffffffffffffffffffffffffffffffffffffffffffffffff
@cB02~tA01_GU182353.1_3810_3928_0_1_0_0_0:0:0_0:0:0_3df/1
TAAAAATAAAAATTAAAATTAAATTATGACACCATGATCCTAGCATATCCAAAAAAGACAAAAATGCCAATATCAAATGTCGGAGAAAATAGGGCTGAATTAAAAATCCAATACAACGCCGGGCGCAGTGGCTCACGCCTGTAATCCCAG
+
ffffffffffffffffffffffffffffffffffffffffffffffffffffffffffffffffffffffffffffffffffffffffffffffffffffffffffffffffffffffffffffffffffffffffffffffffffffff
@cB02~tA01_GU182353.1_127956_128145_0_1_0_0_0:0:0_0:0:0_3e0/1
CGATTCTCCTGCCTCAGCCTCCCGAGTAGCTGGAATTACAGGCACACACCACCACGCCCGACTAATTTTTGTATTTTTAGTAGAGACAGCGTTTCTCCATGTGGGTCAGACTGGTCTCAAACTCCCGACCTTATGAGATTCGCCCACCTC
+
ffffffffffffffffffffffffffffffffffffffffffffffffffffffffffffffffffffffffffffffffffffffffffffffffffffffffffffffffffffffffffffffffffffffffffffffffffffff
@cB02~tA01_GU182353.1_18102_18244_0_1_0_0_0:0:0_0:0:0_3e1/1
CTTTCCCTTTGAAATCAGAGTACTAATCTGACTCATTGTTCCCTGAATTTTAGAGGCAGGACCTCAGGAGGAGCTAAGAATCCTACCCCAGGAAAATTACCAATATCAGAAAGGAAACAATGACATCAGTACAGATCCTACAGAATTCAA
+
ffffffffffffffffffffffffffffffffffffffffffffffffffffffffffffffffffffffffffffffffffffffffffffffffffffffffffffffffffffffffffffffffffffffffffffffffffffff
@cB02~tA01_GU182353.1_141286_141058_1_0_0_0_0:0:0_0:0:0_3e2/1
CATCTATCATCTGTCTCTCTCCATCTCCTTGTCTTTCTCTGCCTCTCAGTCTCTCTAGTTCTATTTGGAATCTCTGCAATCCATCCCCACATCTTTATCTTTCTCTGTCTTTGTGCCCCTCCCTCAGGGTTCTGATTTTGGGGCTTTTCT
+
ffffffffffffffffffffffffffffffffffffffffffffffffffffffffffffffffffffffffffffffffffffffffffffffffffffffffffffffffffffffffffffffffffffffffffffffffffffff
@cB02~tA01_GU182353.1_62784_62934_0_1_0_0_0:0:0_0:0:0_3e3/1
CATCCATGTGGCTGCAAATATCAGGATGTTATTCTTTCTATGGATGAGTAGTCTCCACTGTGCGTATGTACTACATTCTCTCTATCCATTCATCCACTGATGGGCAGGTAGGTTGACTCCACATCTTGGCTACTGTGAACAGTGCTGCAC
+
ffffffffffffffffffffffffffffffffffffffffffffffffffffffffffffffffffffffffffffffffffffffffffffffffffffffffffffffffffffffffffffffffffffffffffffffffffffff
@cB02~tA01_GU182353.1_17546_17321_1_0_0_0_1:0:0_0:0:0_3e4/1
GCCTGGGACCATCAAGGGGTTATTAAGGAGGAAGTTTCCACCTCTGTGGGGAACAGAAGAGGCTCCCTAGGGTCCACACACACAGGGAGTGACCCAAGACTCTGGGCGAGGCTGGAAGCTCTGGGTCTCCTTCTGTGAGATTTTCTTTTT
+
ffffffffffffffffffffffffffffffffffffffffffffffffffffffffffffffffffffffffffffffffffffffffffffffffffffffffffffffffffffffffffffffffffffffffffffffffffffff
@cB02~tA01_GU182353.1_61002_61220_0_1_0_0_0:0:0_0:0:0_3e5/1
TGATTGATGGATAGATAGACAACTGATAGATACATAGATGATATATAGATATAGATGACAGGTAGAGAATTTGTAGATAGGCACCGAATAGATAAATAGATAGATCGACAGATAATAGATAGAAATATGCAGAAAGTTATGAACAGGACA
+
ffffffffffffffffffffffffffffffffffffffffffffffffffffffffffffffffffffffffffffffffffffffffffffffffffffffffffffffffffffffffffffffffffffffffffffffffffffff
@cB02~tA01_GU182353.1_115218_115355_0_1_0_0_0:0:0_0:0:0_3e6/1
GCATAGTATACAAGTCTGTGAACGGTGGCTCACTCCTGTAACCCAGCACTGCAGGAGGCTAAGGCCAGTGGATTCCAAGAAGTCAGGAGTTCGAGACCAGCCTGGCCAACATGGAGAAACCCTATCTCTACATGGTGAAACCCTATCTCT
+
ffffffffffffffffffffffffffffffffffffffffffffffffffffffffffffffffffffffffffffffffffffffffffffffffffffffffffffffffffffffffffffffffffffffffffffffffffffff
@cB02~tA01_GU182353.1_41226_41073_1_0_0_0_0:0:0_0:0:0_3e7/1
AACACAGGGTAGACATGAGGTGGAGGGCATGTCCTTTGTGAGTGGATATCAGCGGATGCCTGAACGAAAATAAACAACTGAGCCCCCATCAGAGGATTTGGAATGTCAGGGCCATGGCTGTGGTTTCCCACCTCTTCTGGTAGAATGACA
+
ffffffffffffffffffffffffffffffffffffffffffffffffffffffffffffffffffffffffffffffffffffffffffffffffffffffffffffffffffffffffffffffffffffffffffffffffffffff
@cB02~tA01_GU182353.1_76575_76506_1_0_0_0_0:0:0_0:0:0_3e8/1
TGGAAGTAAAACAGAAATGAAACTTCTAACCTGTGCCAGGTCTCTGAGCAAAGTCAGCATGGAAGGACACCTCTCTCTGGCACATGTCTGTCTGTGTCTCCTTTAACTCTTTCTGTCTTTTCTAACTCCCTGTATGGCCCCTGTGTCTGT
+
ffffffffffffffffffffffffffffffffffffffffffffffffffffffffffffffffffffffffffffffffffffffffffffffffffffffffffffffffffffffffffffffffffffffffffffffffffffff
@cB02~tA01_GU182353.1_150013_150033_0_1_0_0_0:0:0_0:0:0_3e9/1
GTTTCCCGACTTTTTAATGATCGCCATTCTAACTGGTGTGAGATGGTATCTCATTGTGGTTTTGATTTGCATTTCTCTGATGGCCAGTCATGGTGAGCATTTTTTCATGTGTTTTTTGGCTGCATAAATGTCTTCTTTTGAGAAGTGTCT
+
ffffffffffffffffffffffffffffffffffffffffffffffffffffffffffffffffffffffffffffffffffffffffffffffffffffffffffffffffffffffffffffffffffffffffffffffffffffff
@cB02~tA01_GU182353.1_34639_34438_1_0_0_0_0:0:0_1:0:0_3ea/1
AGTGATCTACCCGCCTTGGCCTCCCAAAGTGTTGGGTTACAGGTGTGAGCCCCCATCCACAGTCTTGTATATTATATTATACTAGGTCCCTTCATTTGCACCACCCCTCATGTGTCTATCGCTCCTCTGCCAGGTATTGATTTAGATGTA
+
ffffffffffffffffffffffffffffffffffffffffffffffffffffffffffffffffffffffffffffffffffffffffffffffffffffffffffffffffffffffffffffffffffffffffffffffffffffff
@cB02~tA01_GU182353.1_127684_127762_0_1_0_0_0:0:0_1:0:0_3eb/1
CATGATCCACTTCATCCAACCTCTTTTTAGTTCTTTAAAGGACTTCCATACTTTTCTCCGTAATGGCTGTACTAATTTACACTCCTACCAACAGGGTACCAGGGTTCTCCTTTCTCTACCACCTTGCCAGCATTTGTTTTGCCTGTCTTG
+
ffffffffffffffffffffffffffffffffffffffffffffffffffffffffffffffffffffffffffffffffffffffffffffffffffffffffffffffffffffffffffffffffffffffffffffffffffffff
@cB02~tA01_GU182353.1_124288_124408_0_1_0_0_0:0:0_0:0:0_3ec/1
TGCTACGGTTCTGTTCCTCACTCCCCCTATCAGTTGTCAGCTCCCAGTGACCCTCTGGACATGGTGATCATAGGTGAGAGTGTCCAGACATTCTTCTCATTGTCATTGGGATGCAGAGTGAATGATCCAGGACTTGGAGACCCAGGTGGT
+
ffffffffffffffffffffffffffffffffffffffffffffffffffffffffffffffffffffffffffffffffffffffffffffffffffffffffffffffffffffffffffffffffffffffffffffffffffffff
@cB02~tA01_GU182353.1_153379_153264_1_0_0_0_0:0:0_0:0:0_3ed/1
TATGTTTGGAATTGTGAGTTCCTCAGTGTGATTGCAGCCTCAAGTAGGACTAGGAAGTAAGCCAGTTAGGTTGGAGAGGTGGGCAGGGGTCAAGTGAAATAGATACTTGTGGGCTAAGCAAAGGAGTGTGTTTTCTCTGCAGCAGGCAGT
+
ffffffffffffffffffffffffffffffffffffffffffffffffffffffffffffffffffffffffffffffffffffffffffffffffffffffffffffffffffffffffffffffffffffffffffffffffffffff
@cB02~tA01_GU182353.1_121582_121836_0_1_0_0_0:0:0_0:0:0_3ee/1
GGGCCTGGCCACAGGAGGGTAAGTCCTTCTCCAAACCTTAGGGTGTCATCTCCCCACATAAGAGGATTTTCCTGAAACGGGAGGGAAGTCCTGTCAGGGAGTCTCTCATAAACTAGGAAGAGGGGACCCTGGGGTGCTCGGCCCACAGTT
+
ffffffffffffffffffffffffffffffffffffffffffffffffffffffffffffffffffffffffffffffffffffffffffffffffffffffffffffffffffffffffffffffffffffffffffffffffffffff
@cB02~tA01_GU182353.1_46514_46687_0_1_0_0_0:0:0_0:0:0_3ef/1
GGCTACTGTGAACAGTGCTGCACCAATCATACGAGTGCAGATATCACTTCGATATATTGATTTACTTTCCTTTGGATATAAACCCAGTAGTGAAATTGCTGGATACTATGAAAGTTCTCTTTTTAGTTTTTCGTTTGTTGTTTTGTTTTT
+
ffffffffffffffffffffffffffffffffffffffffffffffffffffffffffffffffffffffffffffffffffffffffffffffffffffffffffffffffffffffffffffffffffffffffffffffffffffff
@cB02~tA01_GU182353.1_130311_130113_1_0_0_0_0:0:0_0:0:0_3f0/1
AGCTTGTGAATATGTTATTTTACATGGAAAGGAGGAATGAAGATTGCAGATGGAATTATGGTTGCTAATCAGCTGAACTTAAAACAAGGGTATCCTGAATGATTTCCGGGAGATTATGACGGATTTTCATCTTGGTGAACCCAATAGAAT
+
ffffffffffffffffffffffffffffffffffffffffffffffffffffffffffffffffffffffffffffffffffffffffffffffffffffffffffffffffffffffffffffffffffffffffffffffffffffff
@cB02~tA01_GU182353.1_73734_73879_0_1_0_0_0:0:0_0:0:0_3f1/1
CTCCCCAGCCTTCCTTTCCCTTGGCTGAGTCAGGTTCTGTGGGAACCCGGGAGGGTAGACTGGGGTCCTCCAAGCTGGGCTGTGCGGCTGGGATGTGGTGTCACTGGCAGAGGAAGGGAGCAAAGCAGTGCTAGGAACAGCAGGCCTCTG
+
ffffffffffffffffffffffffffffffffffffffffffffffffffffffffffffffffffffffffffffffffffffffffffffffffffffffffffffffffffffffffffffffffffffffffffffffffffffff
@cB02~tA01_GU182353.1_42551_42399_1_0_0_0_1:0:0_0:0:0_3f2/1
GAGACAGAGTCTCACTCCTTCACCCAGGCTGGAGTGAAGTGGTGTGGTCTAGGCTCACTGCAACCTCTGTTTCCTGGGTTCAAGTGATTCTCCTGCCCTCAGCCTCCTAAGTCGCTAGGATTACATGCGCCTGCCACCATGCCTGGCTTT
+
ffffffffffffffffffffffffffffffffffffffffffffffffffffffffffffffffffffffffffffffffffffffffffffffffffffffffffffffffffffffffffffffffffffffffffffffffffffff
@cB02~tA01_GU182353.1_116839_116666_1_0_0_0_0:0:0_0:0:0_3f3/1
AGGTGGATCCATCATGAACAGATCAATGCTGTCCCAAGGAGACGGGGTTAGCAAGTTCCCTCTCTATTAGTTCCTGGAGAGCTGGTTGTTAAAAAGAGCTTGGAAGCTCCATTGCTCCCCCTCCCCCTTGCTCCCTCTCTTGCCGTGTGA
+
ffffffffffffffffffffffffffffffffffffffffffffffffffffffffffffffffffffffffffffffffffffffffffffffffffffffffffffffffffffffffffffffffffffffffffffffffffffff
@rand_0_0_0_0_1_1_0:0:0_0:0:0_3f4/1
TTCCTGTGCCTGACCGCGGTGCCGAGATGGATCATGGGATCGTATCTGCGAGTCGCGAGAGGGTGCACAGGCTCTGCAGAACACACCTGTCACATTTACTAAGGGTCTCTCGCCCGTCTATGAAACATGCCTAATGGGGTCTCTTCATCA
+
ffffffffffffffffffffffffffffffffffffffffffffffffffffffffffffffffffffffffffffffffffffffffffffffffffffffffffffffffffffffffffffffffffffffffffffffffffffff
@cB02~tA01_GU182353.1_153857_153987_0_1_0_0_0:0:0_0:0:0_3f5/1
CCATCCAAAGATGCAGCACATAGGAGGTTCCAAGGATCGTGAATCACATGAACAAGTGATATTCTTACTCTCTGCAGACCTGGAAAGCTGGCAGAGTCATTCCAAGATGAAACATTTGTAGAGTCATAGGCCTTGTTAGTCTCATCTCCA
+
ffffffffffffffffffffffffffffffffffffffffffffffffffffffffffffffffffffffffffffffffffffffffffffffffffffffffffffffffffffffffffffffffffffffffffffffffffffff
@cB02~tA01_GU182353.1_41898_42047_0_1_0_0_0:0:0_2:0:0_3f6/1
TGATCGTGGTCATAGGTCAGAGGGCTCCTGTCTTGGATTCTCCTTGTCCCACCTCCTGAATCCCAGAGCTTCTGGTGGGCATGTCCTTGAGGGTCCCATCACGCAGGCCCTGACTGTATTTGTGGTAAAGGGGGATTGAATACAGGGAAA
+
ffffffffffffffffffffffffffffffffffffffffffffffffffffffffffffffffffffffffffffffffffffffffffffffffffffffffffffffffffffffffffffffffffffffffffffffffffffff
@cB02~tA01_GU182353.1_114001_114152_0_1_0_0_0:0:0_0:0:0_3f7/1
TTCTTTCCATGTAAAATAAGATATTCACAAGCTATGGAGGCTAGGACAGGGACATTTTGGGGTGGGACAGCATTCTCCTGCCTTCCACGAACGGTGAACAAGATGCATTTGGCCTCTGCTCTTGGGACACTGATATTGCAGATGGTTAAA
+
ffffffffffffffffffffffffffffffffffffffffffffffffffffffffffffffffffffffffffffffffffffffffffffffffffffffffffffffffffffffffffffffffffffffffffffffffffffff
@cB02~tA01_GU182353.1_138157_138391_0_1_0_0_0:0:0_0:0:0_3f8/1
TGAGGGGGCTCAGTTCATGAATTGGCTGATATTCCATTCACATAGGACATGCCCTCCATGCCGTGTCTACTTTGTGTTGTTTTATGTGAGTAATTTTGCAGTATTAAAATCTAGTAAGAGTCACTTATTCAGCACTTGCTCAAAGTTCTC
+
ffffffffffffffffffffffffffffffffffffffffffffffffffffffffffffffffffffffffffffffffffffffffffffffffffffffffffffffffffffffffffffffffffffffffffffffffffffff
@cB02~tA01_GU182353.1_53922_53739_1_0_0_0_0:0:0_0:0:0_3f9/1
ATGGAGAATTGTGGGCTAAGCAAAGGAGTGTGTTTTCTCTCCAGCAGGCAGTGGGGACCTTAGACATTTGTAAGCAAGAGAGAGGCATGTTCAGATTCGTGGTGTGAGGAAGAGCGATGCCCTAAGATGAAGACTGATGCCTTCAGATTC
+
ffffffffffffffffffffffffffffffffffffffffffffffffffffffffffffffffffffffffffffffffffffffffffffffffffffffffffffffffffffffffffffffffffffffffffffffffffffff
@cB02~tA01_GU182353.1_36148_36317_0_1_0_0_1:0:0_0:0:0_3fa/1
GTAACTTCTAAAGAAAAGAAATGTGTTTGCCTCACAGTTCTGCAGGCTGTACTGGAAGCATGGCACCAGCATCTATTTCTTGTGACGGCCTCAGGCTGCTCCCGCTCCGGCAGAAGGGAAGGAGGGTCTATCTGTGCAGAGACCACAGAG
+
ffffffffffffffffffffffffffffffffffffffffffffffffffffffffffffffffffffffffffffffffffffffffffffffffffffffffffffffffffffffffffffffffffffffffffffffffffffff
@cB02~tA01_GU182353.1_117062_116949_1_0_0_0_0:0:0_0:0:0_3fb/1
TTGATTGACAGGTAACCACTTACAGCATCTCTTTCGGACAAGCACCCAGATGGCGGGAGACCTAGCTTCCTCCTGCTTTCTCAGTTATAGCTCTCATAGTAACCATGGAACGTGCTGAGGATACAACTACTTTAGTTGAGATGTTTGACC
+
ffffffffffffffffffffffffffffffffffffffffffffffffffffffffffffffffffffffffffffffffffffffffffffffffffffffffffffffffffffffffffffffffffffffffffffffffffffff
@cB02~tA01_GU182353.1_82951_83031_0_1_0_0_0:0:0_0:0:0_3fc/1
ATTTAAGCTGCTAATTACCTTAAGTTAATTTATGTGTATGATTACAGATACAGGTCCAGTTTTATTCTTCTGCATATGGCTATTTAGTTTTCCCAGCACCTTTTATTGAAAAGGAAATCTTTCTCCAGTGTATGTTTTGTTAACGTCGTC
+
ffffffffffffffffffffffffffffffffffffffffffffffffffffffffffffffffffffffffffffffffffffffffffffffffffffffffffffffffffffffffffffffffffffffffffffffffffffff
@cB02~tA01_GU182353.1_27295_27496_0_1_0_0_0:0:0_1:0:0_3fd/1
GCAGTGTTAAAATCTAGTAAGAGTCGCTTCTTCAGCACCTGCTCAAAGTTCTCAGCTGACACTTGCTGTAGGGAGACGCCATGTCTATGCGGGATGGGTCCTTCCTGTAGCCCTGGGCACCCAGGTGTGGTAGGAGCCTTAGAAACGTGG
+
ffffffffffffffffffffffffffffffffffffffffffffffffffffffffffffffffffffffffffffffffffffffffffffffffffffffffffffffffffffffffffffffffffffffffffffffffffffff
@cB02~tA01_GU182353.1_74882_74764_1_0_0_0_0:0:0_1:0:0_3fe/1
CTCCACCTTCAAAGCTGATGGAGACTTCCATTGCACTGCTCTAATCGCCACTCCCCTCTTCCTTCTCCTCTCATGTGCACCCTTGTGATTACACTGAGCCCAGCAGGACAGTCCAGGCTGTCTCCCCATCTCAAGGTCAACTCAACAACC
+
ffffffffffffffffffffffffffffffffffffffffffffffffffffffffffffffffffffffffffffffffffffffffffffffffffffffffffffffffffffffffffffffffffffffffffffffffffffff
@cB02~tA01_GU182353.1_76092_76021_1_0_0_0_0:0:0_0:0:0_3ff/1
GAGCTCTCCAGTGAGGCGCAAAGTGTCATTAAACTTCCCCTCTCTGTGCAGAAGGAAGTGCTCAAACATGACATCTGACCAACATTGCAGGATGACTGTCTCTTCTGATTTCACCAGGGGACCTGGGTGGGCCAGGAGGGAAGGTTTTCT
+
ffffffffffffffffffffffffffffffffffffffffffffffffffffffffffffffffffffffffffffffffffffffffffffffffffffffffffffffffffffffffffffffffffffffffffffffffffffff
@cB02~tA01_GU182353.1_71308_71499_0_1_0_0_0:0:0_0:0:0_400/1
CATATAAGAGGCTTGAGCATCTACAGATTTTGGTATCTGAGTGGAGATCTCAAAACCAATCACCCACGAATAGTGAAGGATGACCGTATATGACTTTTATTTCTCAAATTTAAATATAAATCATAAAAAATGTACAACTAGATAAAAACT
+
ffffffffffffffffffffffffffffffffffffffffffffffffffffffffffffffffffffffffffffffffffffffffffffffffffffffffffffffffffffffffffffffffffffffffffffffffffffff
@cB02~tA01_GU182353.1_61362_61519_0_1_0_0_1:0:0_0:0:0_401/1
TCATAGAGCAGGGGAGTGAGTTCTCAGCTCAGGTGAAAGGAGCTGTGACAAGGAAGATCCTCCCTGAGGAAAATGCCTCTTCTCCTTCCAGGTCTATATGAGAAACCTTCTCTCTCAGCCCAGCCGGGCCCCACGGTTCTGGCAGGAGAG
+
ffffffffffffffffffffffffffffffffffffffffffffffffffffffffffffffffffffffffffffffffffffffffffffffffffffffffffffffffffffffffffffffffffffffffffffffffffffff
@cB02~tA01_GU182353.1_127953_128054_0_1_0_0_0:0:0_1:0:0_402/1
AAGCGATTCTCCTGCCTCAGCCTCCCGAGTAGCTGGAATTACAGGCACACACCACCACGCCCGACTAATTTTTGTATTTTTAGTAGAGACAGCGTTTCTCCATGTGGGTCAGACTGGTCTCAAACTCCCGACCTTATGAGATTCGCCCAC
+
ffffffffffffffffffffffffffffffffffffffffffffffffffffffffffffffffffffffffffffffffffffffffffffffffffffffffffffffffffffffffffffffffffffffffffffffffffffff
@cB02~tA01_GU182353.1_123856_124132_0_1_0_0_0:0:0_0:0:0_403/1
GCTACTAGAGACAGAGGGACAGAGAAGAGGGAGGGAGACAGATGGAAGGACCTGCACCAGGAGTTATGGGCACAGAAAAGAACATGAAGACACAGAGAGGAAGCAGAGAGACAGACACCAGCGAAGGGAAGTCTCACTCATTCCAGGTGC
+
ffffffffffffffffffffffffffffffffffffffffffffffffffffffffffffffffffffffffffffffffffffffffffffffffffffffffffffffffffffffffffffffffffffffffffffffffffffff
@cB02~tA01_GU182353.1_11199_11028_1_0_0_0_0:0:0_0:0:0_404/1
CTCAGGGGGTCACTGGGGGCCGACCACTCGGAGGAGAGGTTGTGTGCACCGTAGCATCTGTACTGGCCCCCGTGGGAGACCCTCACAGGGCCCAGGGTGAAGTTGGCCTGGGAGAGCCCAGCCTGGGGCTGCCGGCCAGAGCCCTGGACG
+
ffffffffffffffffffffffffffffffffffffffffffffffffffffffffffffffffffffffffffffffffffffffffffffffffffffffffffffffffffffffffffffffffffffffffffffffffffffff
@cB02~tA01_GU182353.1_96338_96237_1_0_0_0_0:0:0_0:0:0_405/1
TGGCATAAAGAAAAGCACATAAAACAATGAAGCAGAATGAAGAACACGGATGTAATCCACCCATTTACATCCAATGGACTTTGACAAAGGTTCGAAGAATCTACAATCTGGAAAGGACAGTCATTTCAATAAATGGTGCAGGGAAAACTG
+
ffffffffffffffffffffffffffffffffffffffffffffffffffffffffffffffffffffffffffffffffffffffffffffffffffffffffffffffffffffffffffffffffffffffffffffffffffffff
@cB02~tA01_GU182353.1_126018_125885_1_0_0_0_0:0:0_1:0:0_406/1
ACTCGTAGGGAGCGTCACGGAAAGAGCCGAAGCATCTGTAGGTCCCTCCGTGGGTGGCAGGGCCCAGAGGAAAGTCGGCCTGGAATGTTCCGTTGATGCTGCGCACTGCAGGGAGCCTACGTTCATGGGCCTCCCCTTCCCTGGATAGAT
+
ffffffffffffffffffffffffffffffffffffffffffffffffffffffffffffffffffffffffffffffffffffffffffffffffffffffffffffffffffffffffffffffffffffffffffffffffffffff
@cB02~tA01_GU182353.1_44435_44240_1_0_0_0_1:0:0_0:0:0_407/1
CAATCATCATCTATGTATCTTTAACCTATTATCTATCATCTACCTATTTATCATCTATCTATATCTATCCATCTATCATCTGTCTTGCTCTGCGTCTCGGTCTCTCTAGTTCTCTTTGGAATCTCTGCAGTTCATCCCCACATCTCCATC
+
ffffffffffffffffffffffffffffffffffffffffffffffffffffffffffffffffffffffffffffffffffffffffffffffffffffffffffffffffffffffffffffffffffffffffffffffffffffff
@cB02~tA01_GU182353.1_28092_28230_0_1_0_0_0:0:0_0:0:0_408/1
ACAGCCTGGACTGTCCTGCTGTGCTCAGAGTAATCACAAGGGTCCTCATGAGAGGAGGAGGAAGAGGAAAGTGGGGTTAGAGCAACGTCGTGGGAGGGAGACTCCATCAGCCACAGCGGGCTTTGAAGATGGGGGAAGGCCATGAGCCAC
+
ffffffffffffffffffffffffffffffffffffffffffffffffffffffffffffffffffffffffffffffffffffffffffffffffffffffffffffffffffffffffffffffffffffffffffffffffffffff
@cB02~tA01_GU182353.1_119061_118900_1_0_0_0_0:0:0_0:0:0_409/1
TGATTACTTATAATTCCTGATACAGCCTACACACTGCCTCATTTGTGTCCATTCAACATAGTTTTGCATTTTGAAACTTTGTGGACATTTTCTCTGAATATTTTTGATTTACACTTGGTTCAATAAACACCTGTAAACCCCACAGATATG
+
ffffffffffffffffffffffffffffffffffffffffffffffffffffffffffffffffffffffffffffffffffffffffffffffffffffffffffffffffffffffffffffffffffffffffffffffffffffff
@cB02~tA01_GU182353.1_90991_91186_0_1_0_0_1:0:0_0:0:0_40a/1
TTGCTAATAAGGTGGAATTCTATGATGCGAAATAACTATATAGTCTTTTCTACTGGGATTTAAATCATTTTATCTGTTTCTGCCTTAACAGGAAAAATACAACCATGGAAAATTATGATGATTTATTTAATACGATTGCTCTATAGTGTT
+
ffffffffffffffffffffffffffffffffffffffffffffffffffffffffffffffffffffffffffffffffffffffffffffffffffffffffffffffffffffffffffffffffffffffffffffffffffffff
@cB02~tA01_GU182353.1_6462_6631_0_1_0_0_1:0:0_0:0:0_40b/1
TGTGGTGTGCACAGTGGGGCTCTTAGCCTCCAGTGTGAAGTCCCTGGGAAGATGGAATGTCCCTGTGTGAGTGAAGGCTGTGCCACCGCCCAGCTATGTGGCCTTGGGCTAGGCAACCCCTCCCAGGTCCCCAGTTCCCCATCTGCATCG
+
ffffffffffffffffffffffffffffffffffffffffffffffffffffffffffffffffffffffffffffffffffffffffffffffffffffffffffffffffffffffffffffffffffffffffffffffffffffff
@cB02~tA01_GU182353.1_97100_96963_1_0_0_0_0:0:0_0:0:0_40c/1
TCTCTCTTACCGCAAAGCTCTTGTTCCACTAAGTCAACCAGGGTTGGATCATGACAGACAGGAGCTCATTCCTTGGCAAGTAGAACTTCTCTACAAACACACCACCCTCAAAAATGTTCCCCTTCCTTCCCCTTCTCAAGCCCCCAGGCA
+
ffffffffffffffffffffffffffffffffffffffffffffffffffffffffffffffffffffffffffffffffffffffffffffffffffffffffffffffffffffffffffffffffffffffffffffffffffffff
@cB02~tA01_GU182353.1_137957_137801_1_0_0_0_0:0:0_0:0:0_40d/1
AGAAAGACCGCAGCCACACTGCAGCCCCTACCGTCACGGAAACGCTGGAGGGTGTCAGTTATACCTTTGTCCTCAGAGGACCTGCTGTTCCTAGCACTGCTTCCCTCTCTTTCTCTGCTGCTGACACCACTTCCTCCCTGCACACCCCAG
+
ffffffffffffffffffffffffffffffffffffffffffffffffffffffffffffffffffffffffffffffffffffffffffffffffffffffffffffffffffffffffffffffffffffffffffffffffffffff
@cB02~tA01_GU182353.1_5690_5810_0_1_0_0_0:0:0_1:0:0_40e/1
GCAGCTCTCTGTCGATGGCTCTGCCTGTGAGTGATCAGCCCTAGATGACCACTGTTACTGGGGGTAGCCCATGCCTGCTGCATGCCCTGTGAAACACTAAATCATATAGCCACGTCTGAGGGACAGCCTGCTGGAGACATGGGAATCTTA
+
ffffffffffffffffffffffffffffffffffffffffffffffffffffffffffffffffffffffffffffffffffffffffffffffffffffffffffffffffffffffffffffffffffffffffffffffffffffff
@cB02~tA01_GU182353.1_92843_92949_0_1_0_0_0:0:0_1:0:0_40f/1
CTACAACAGAATATTCTGGAACAGTTTCCTCATTAGCCCTGTGACCCCAGCACACGCAGGGACCTACAGATGTCGAGGTTTTCACCCGCACTCCCCCACTGAGTGGTCGGCACCCAGCAACCCCCTGGTGATCATGGTCACAGGTCAGAG
+
ffffffffffffffffffffffffffffffffffffffffffffffffffffffffffffffffffffffffffffffffffffffffffffffffffffffffffffffffffffffffffffffffffffffffffffffffffffff
@cB02~tA01_GU182353.1_152841_152946_0_1_0_0_0:0:0_0:0:0_410/1
TGATGACTTCCGTCTCCTACAGATGCTGCTGTAATGGACCAAGAGCCTGCGGGGGACAGAACAGTGAATAGGCAGGTAGGTCCTCCTCGGCCCAGCCTCACGGATACAGTCTTATCCCTAATAGTCCTGAAAAATGTGAGCACCCTCCCT
+
ffffffffffffffffffffffffffffffffffffffffffffffffffffffffffffffffffffffffffffffffffffffffffffffffffffffffffffffffffffffffffffffffffffffffffffffffffffff
@cB02~tA01_GU182353.1_109411_109527_0_1_0_0_0:0:0_0:0:0_411/1
AGTTCTCAGCTCAGGTATGAGGGGAGCTATGACAAGGAAGAACCTCCCTGAGGAAACTGCCTCTTCTCCTTCCAGGTCCATATGAGAAACCTTCTCTCTCAGCCCAGCCGGGCCCCAAGGTTCAGGCAGGAGAGAGCGTGACCTTGTCCT
+
ffffffffffffffffffffffffffffffffffffffffffffffffffffffffffffffffffffffffffffffffffffffffffffffffffffffffffffffffffffffffffffffffffffffffffffffffffffff
@cB02~tA01_GU182353.1_11115_10977_1_0_0_0_0:0:0_0:0:0_412/1
ACAGGGCCCAGGGTGAAGTTGGCCTGGGAGAGCCCAGCCTGGGGCTGCCGGCCAGAGCCCTGGACGAGGTCATGTCCCCCCTCCTTGTACAGAGTGAATTTGTCATAGCCGACATCAGAGCCACACTGGAGGGTCAGATTCTCCCCAGGG
+
ffffffffffffffffffffffffffffffffffffffffffffffffffffffffffffffffffffffffffffffffffffffffffffffffffffffffffffffffffffffffffffffffffffffffffffffffffffff
@rand_0_0_0_0_1_1_0:0:0_0:0:0_413/1
TACCGGCCTCGATTATGCGCTGCACTTTCCGAGTTACACCACCTGAGGCACCTGTCACCCGAGTTTCTTACTAGTGCGCTCGCACTAACTCTCAAGCATCTGAAAGGAGCATTACTATCGACTATGGGGATAATCGTCTTAACGTCAGGT
+
ffffffffffffffffffffffffffffffffffffffffffffffffffffffffffffffffffffffffffffffffffffffffffffffffffffffffffffffffffffffffffffffffffffffffffffffffffffff
@cB02~tA01_GU182353.1_129185_128986_1_0_0_0_0:0:0_0:0:0_414/1
TCTGTCCTCTACTCAGTGGAAATCTTTGAGTTTGGTTCATGGCCAACACTCTGTTATCTAACATTGGGCCCTGGGAGTCCAGGGATCCTTTCTTCCATAATTTTTGTATGTGACGCCCACTGTCTTGAGACTTCAAGGTATAAAGAGAAA
+
ffffffffffffffffffffffffffffffffffffffffffffffffffffffffffffffffffffffffffffffffffffffffffffffffffffffffffffffffffffffffffffffffffffffffffffffffffffff
@cB02~tA01_GU182353.1_108311_108400_0_1_0_0_0:0:0_0:0:0_415/1
ACACCCATATTTCTGACCTGAGTTGGGCCCTGTGGCCTCAGGCCTTGTGCCACCTACAGATGCCGTGTTTATTCTGACACCTCTGCCTTCCATGCAATGGAGAGTAATCATCCCAGGATATCATGGCCCCTGAACACCAACCCCTGTATG
+
ffffffffffffffffffffffffffffffffffffffffffffffffffffffffffffffffffffffffffffffffffffffffffffffffffffffffffffffffffffffffffffffffffffffffffffffffffffff
@cB02~tA01_GU182353.1_110981_111177_0_1_0_0_0:0:0_0:0:0_416/1
GTTTCCCTCCTTAGTCCAAGCTGGAGTCTAAGTGGTGAGATCTTGGCTCATTGCAACCTGTGCCTCCTAGGTTCAAATGATTGTCCTGACTCAGCCTCCCTAGTAGCTGTGATTACAGGTGCACGCCACCATGCCTGGCTAATTTTTGTA
+
ffffffffffffffffffffffffffffffffffffffffffffffffffffffffffffffffffffffffffffffffffffffffffffffffffffffffffffffffffffffffffffffffffffffffffffffffffffff
@cB02~tA01_GU182353.1_74910_74700_1_0_0_0_1:0:0_0:0:0_417/1
CCACCTGCATTCAAGGCTCATGGCCTTCCTCCACCTTCAAAGCTGATGGAGACTTCCATTGCACTGCTCTAATCGCCACTCCCCTCTTCCTTCTCCTCTCATGTGCACCCTTGTGATTACACTGAGCCCAGCAGGACAGTCCAGGCTGTC
+
ffffffffffffffffffffffffffffffffffffffffffffffffffffffffffffffffffffffffffffffffffffffffffffffffffffffffffffffffffffffffffffffffffffffffffffffffffffff
@cB02~tA01_GU182353.1_85953_86086_0_1_0_0_0:0:0_0:0:0_418/1
CATTACTTCGGGGAACCTGCAACTGTGTCAGTCTGGGGAAACTGCAAATATTCTTGTCTTACATTTGTCTCCAGCCAATTGTGATGGACTCCAGTGACCTGCAATTGCTGTTATTGCAGGTAAAATGTACCTGAGTCAGGCCACAGTTCT
+
ffffffffffffffffffffffffffffffffffffffffffffffffffffffffffffffffffffffffffffffffffffffffffffffffffffffffffffffffffffffffffffffffffffffffffffffffffffff
@cB02~tA01_GU182353.1_148526_148691_0_1_0_0_1:0:0_0:0:0_419/1
ACCAGCACTAGCTCCTGCTCCCCTTTCCTACTAATTCACAGGAGGACAGGTGGTTTTGAAGCAATAGATGGTGGAGGGGGTGTTCTTTCCCCCAGCCTCTCAGGTGGAACAGCAGCCTAACATGTGTCTCGCGAGATCACAAAGAGTAGC
+
ffffffffffffffffffffffffffffffffffffffffffffffffffffffffffffffffffffffffffffffffffffffffffffffffffffffffffffffffffffffffffffffffffffffffffffffffffffff
@cB02~tA01_GU182353.1_153916_153774_1_0_0_0_0:0:0_0:0:0_41a/1
TATGGAGGAGCGACTGTATATTTATAGTATGAAAGATGATGTGTTGACATGTGTCCCTGTGGAGATGAGACTAACAAGGCCTATGACTCTACAAATGTTTCATCTTGGAATGACTCTGCCAGCTTTCCAGGTCTGCAGAGAGTAAGAATA
+
ffffffffffffffffffffffffffffffffffffffffffffffffffffffffffffffffffffffffffffffffffffffffffffffffffffffffffffffffffffffffffffffffffffffffffffffffffffff
@cB02~tA01_GU182353.1_72495_72605_0_1_0_0_0:0:0_0:0:0_41b/1
TCTTGTGTTCGGGAGGTTGGATCTGAGACGTGTTGTGAGTTGGTCATAGTGAAGGACGTGAGGTGCCAATTCTAGTGAGAACAATTTCCAGGAAGCCGTGTTCCGCTCTTGAGCAAGCATCCACTGGGCCTCATGCAAGGTAGAAAGAGC
+
ffffffffffffffffffffffffffffffffffffffffffffffffffffffffffffffffffffffffffffffffffffffffffffffffffffffffffffffffffffffffffffffffffffffffffffffffffffff
@cB02~tA01_GU182353.1_60900_61095_0_1_0_0_0:0:0_0:0:0_41c/1
TAATACATAGAGATGATGATGATGAAGACAGATAATACGTACAGATAGAGAGGCAGACAGAAATCATAGAGAGAGAGATGATACATACATATAAATAACAGATGATTGATGGATAGATAGACAACTGATAGATACATAGATGATATATAG
+
ffffffffffffffffffffffffffffffffffffffffffffffffffffffffffffffffffffffffffffffffffffffffffffffffffffffffffffffffffffffffffffffffffffffffffffffffffffff
@cB02~tA01_GU182353.1_144415_144614_0_1_0_0_0:0:0_0:0:0_41d/1
CTTTTTCATATACGTGATCGCCATTTCTATGTTTTGTTTGTGGAGAAATGTCTCCTCATGTCTTTTGCTCGTTTTTTAATTAAATTGTTTTATTGAGTTGTTTGAGCTTCTTATATTTCCAGTTATTAATCCCATCTCAGATGAATAGTT
+
ffffffffffffffffffffffffffffffffffffffffffffffffffffffffffffffffffffffffffffffffffffffffffffffffffffffffffffffffffffffffffffffffffffffffffffffffffffff
@cB02~tA01_GU182353.1_137079_136946_1_0_0_0_0:0:0_0:0:0_41e/1
TCCAGGCCCATATCTCCACACCCAGGCCCATATCTCCCCTCCAGGCCCATATCTGCACTCCAGGCCCATATTTACACCTCCAGGCCCATATCTCCACACCCAGGCCCATATCTCCACTCCAGGCCCATATCTCCACTCCAGGCCCATATC
+
ffffffffffffffffffffffffffffffffffffffffffffffffffffffffffffffffffffffffffffffffffffffffffffffffffffffffffffffffffffffffffffffffffffffffffffffffffffff
@cB02~tA01_GU182353.1_120092_120022_1_0_0_0_0:0:0_0:0:0_41f/1
GTATTACAGCAGAACCAGTTCAAATGATTTAAATTCCCAGGGAAGGATTATGCAATTATTTACAATCTTAGAATTGTACTTTATCAGCAAAAACCACACATGTAAATTCTGGATTTTTGTAGTTTTATCTATAATTTGTCTCATGACTCA
+
ffffffffffffffffffffffffffffffffffffffffffffffffffffffffffffffffffffffffffffffffffffffffffffffffffffffffffffffffffffffffffffffffffffffffffffffffffffff
@cB02~tA01_GU182353.1_137452_137222_1_0_0_0_0:0:0_0:0:0_420/1
AGGTAAACTTAGCCTCCCTGCTACCTGCTGCCAAGAACAGGGCTCTCAGCTGTGGAGAGACCCAGGCTCCAGGCCCAGATCAACACTTCCTGGCCCAGATCTCCACTCCAGGCCCATATCTCCACTCCAGGCCCCTATCTCCACTCCAGG
+
ffffffffffffffffffffffffffffffffffffffffffffffffffffffffffffffffffffffffffffffffffffffffffffffffffffffffffffffffffffffffffffffffffffffffffffffffffffff
@cB02~tA01_GU182353.1_92458_92579_0_1_0_0_0:0:0_0:0:0_421/1
TAACTAATCTTGCAGTATTAAAATCTAGTAAGAGTCCCTTACTCAGCACCTGCTCAGTTCTCAACTGACACTTTTGTTGTAGGGAGACGCCACGTCTATGCGGGATGGGTCCTTCCTGTAGCCCCAGGCACCCAGGTGTGGTAGGAGCCT
+
ffffffffffffffffffffffffffffffffffffffffffffffffffffffffffffffffffffffffffffffffffffffffffffffffffffffffffffffffffffffffffffffffffffffffffffffffffffff
@cB02~tA01_GU182353.1_97607_97432_1_0_0_0_0:0:0_0:0:0_422/1
AAAAGGAGGGTATCCTAGATGATTTTAGGGAAATTATGATGGATTATCTTGGTGTTTCCAATAGAATGCCAAAGTCCTTAAAAGATGAGGAAGAAGGCAGAGCAGCATTCAGAGAAAGAGGTGTGGACAAGGAAGAAGGGTCTGAGTGAT
+
ffffffffffffffffffffffffffffffffffffffffffffffffffffffffffffffffffffffffffffffffffffffffffffffffffffffffffffffffffffffffffffffffffffffffffffffffffffff
@cB02~tA01_GU182353.1_100653_100427_1_0_0_0_0:0:0_0:0:0_423/1
AAATTTAATCCCCAGTGTGGGAGGTTGTGCCTATTGGGAGGGGTGTTTTGGTCATGGGGGTGGATCCATCATGAATAGATTAATGCTGTCCCCAGAGGACGGGTTTAGCAAGTTCTCCCTCTATTAGTACCCTGGAGAGTTGATTCTTAA
+
ffffffffffffffffffffffffffffffffffffffffffffffffffffffffffffffffffffffffffffffffffffffffffffffffffffffffffffffffffffffffffffffffffffffffffffffffffffff
@cB02~tA01_GU182353.1_106540_106385_1_0_0_0_0:0:0_0:0:0_424/1
TGGGGACAGTGATTCTTCCCACCACAGCACCCATTTCCCCTGTATTCAATCTCCCTTGACCCCAAATACAGTCAGGGCCTGGGTGATGGGACCCTGACGGACACCCCCACCAGAAGCTCTGGGATTCAGGAGGTGGGACAGTGAGAAGCC
+
ffffffffffffffffffffffffffffffffffffffffffffffffffffffffffffffffffffffffffffffffffffffffffffffffffffffffffffffffffffffffffffffffffffffffffffffffffffff
@cB02~tA01_GU182353.1_74170_74074_1_0_0_0_0:0:0_0:0:0_425/1
AGGAGGATGTGGAGCCGCCCCTCCCTCCACGTGTCAGAAGATTCTCCCATTTCCACTTTCTAAGGCTCCTACCACACCTGGGTGCCCAGGGCTACAGGAAGGACCCACCCCGCATAGACTTGGCGTCTCTCTACAACAAAAGTGTCAGCT
+
ffffffffffffffffffffffffffffffffffffffffffffffffffffffffffffffffffffffffffffffffffffffffffffffffffffffffffffffffffffffffffffffffffffffffffffffffffffff
@cB02~tA01_GU182353.1_90523_90330_1_0_0_0_0:0:0_0:0:0_426/1
GCATTTTAAATTTGTAAAACTCATAATTTTTAAAAAGGGATGGGTCTCACTGTTTGCCCAGGGTGGCCTTTACTCATTCTATAAGGCTGGCATCACCCTGATACTAAAGACAGAAAAGAATATTAAACAAAAGAAAACTACATGCCAATA
+
ffffffffffffffffffffffffffffffffffffffffffffffffffffffffffffffffffffffffffffffffffffffffffffffffffffffffffffffffffffffffffffffffffffffffffffffffffffff
@cB02~tA01_GU182353.1_103286_103116_1_0_0_0_0:0:0_0:0:0_427/1
CCTATAATAAATAACTAGAGGACTCCAGCTACCAAATTTTAGGGGTTGTATAAGGCTGCATAAAATGCAGCATTCTCAAGAGAGTGGACAGAGAGAGAGCCACTGAGCAGAAAACAGTGTCTAAAATACATCCGTGTACACACAGTCCCT
+
ffffffffffffffffffffffffffffffffffffffffffffffffffffffffffffffffffffffffffffffffffffffffffffffffffffffffffffffffffffffffffffffffffffffffffffffffffffff
@cB02~tA01_GU182353.1_18153_17997_1_0_0_0_0:0:0_0:0:0_428/1
ACCACTTCATCTAAGCTGAATAATGTCTTCATAATGTCCACTTAGAATCTTTTGAATTCTGTAGGATCTGTACTGATGTCATTGTTTCCTTTCTGATATTGGTAATTTTCCTGGGGTAGGATTCTTAGCTCCTCCTGAGGTCCTGCCTCT
+
ffffffffffffffffffffffffffffffffffffffffffffffffffffffffffffffffffffffffffffffffffffffffffffffffffffffffffffffffffffffffffffffffffffffffffffffffffffff
@cB02~tA01_GU182353.1_129442_129601_0_1_0_0_0:0:0_0:0:0_429/1
CTTATATCCGCTTTTGGAACCCTGGGGAGGTGGAAACCTTGGATTCAGGCGTTGACTCAGCATCTCACAGCTCTGACATTGTACGCCTGTCTTCTACCATCTCCGAACTCCAGATACTCCAACAGCGAAAGGGATCTGGGCCCAACACAG
+
ffffffffffffffffffffffffffffffffffffffffffffffffffffffffffffffffffffffffffffffffffffffffffffffffffffffffffffffffffffffffffffffffffffffffffffffffffffff
@cB02~tA01_GU182353.1_9292_9509_0_1_0_0_0:0:0_0:0:0_42a/1
ATATTTGTCTTTGCATCAGTGGGGAAAAAGAAAGCCGATGTCATGAGTGGAGGCTCTGAGAAAATAAGGGCTGTGTTTTCAGTTTAGACCCAGCTAAGTTGGGAGCTGACATAGATATGATGTTGGGTCCACCCTCCACGGGCAGGTTTT
+
ffffffffffffffffffffffffffffffffffffffffffffffffffffffffffffffffffffffffffffffffffffffffffffffffffffffffffffffffffffffffffffffffffffffffffffffffffffff
@cB02~tA01_GU182353.1_153837_153709_1_0_0_0_0:0:0_1:0:0_42b/1
CCTATGACTCTACAAATGTTTCATCTTGGAATGACTCTGCCAGCTTTCCAGGTCTGCAGAGAGTAAGAATATCACTTGTTCATGTGATTCACGATCCTTGGAACCTCCTATGTGCTGCATCTTTGGATGGAAATTGGAGTCCCAGAGACA
+
ffffffffffffffffffffffffffffffffffffffffffffffffffffffffffffffffffffffffffffffffffffffffffffffffffffffffffffffffffffffffffffffffffffffffffffffffffffff
@cB02~tA01_GU182353.1_139584_139408_1_0_0_0_0:0:0_0:0:0_42c/1
TGCTGGTTCCAGGAGCATCAACCCCTTCCTATGTGGATGGAGCCTGGTGGTGGCATCAGCATCCCACCCTTGCTGATCCCACGGTAGCCAACCTTCTCCTTGTTTGGTTTCTTTAATTAATTGATTAATTAATTTATTTTTGAGACAGTC
+
ffffffffffffffffffffffffffffffffffffffffffffffffffffffffffffffffffffffffffffffffffffffffffffffffffffffffffffffffffffffffffffffffffffffffffffffffffffff
@cB02~tA01_GU182353.1_145370_145239_1_0_0_0_0:0:0_0:0:0_42d/1
CAATGGAAATCTTTGAGGTTGGTTCATGGCCAACACTCTGTTATCTAATGTTGGACCCTGGGAGTCTTGGGATCCTTTTCTCCATAATTTTTGTGTGCGATGCCCACTGTCTTGAGACTTGAAGGTATAAAGAGAAAACAGGAGCATCAC
+
ffffffffffffffffffffffffffffffffffffffffffffffffffffffffffffffffffffffffffffffffffffffffffffffffffffffffffffffffffffffffffffffffffffffffffffffffffffff
@cB02~tA01_GU182353.1_21384_21540_0_1_0_0_1:0:0_0:0:0_42e/1
TACTCATATGCAAAATAATAGAACTGGACCCCTAACTCTCACTATATACAAAAATTAACCCAAGATAGTTTAAAGATTTAAATGTAAAACCTCAAAATATTAAAATTCTAGAAGAAAACCTACGAAATATCCTTCTCAAGATAGACTTTG
+
ffffffffffffffffffffffffffffffffffffffffffffffffffffffffffffffffffffffffffffffffffffffffffffffffffffffffffffffffffffffffffffffffffffffffffffffffffffff
@cB02~tA01_GU182353.1_97688_97810_0_1_0_0_0:0:0_0:0:0_42f/1
GCATTCTATTGGAAACACCAAGATAATCCATCATAATTTCCCTAAAATCATCTAGGATACCCTCCTTTTAAGGTTAGCTGATTAGCAACCGTAATTCCATCTGCAATCTGCATTCCTTTTTTCCATGTAAAATAACATATTCACAAGATA
+
ffffffffffffffffffffffffffffffffffffffffffffffffffffffffffffffffffffffffffffffffffffffffffffffffffffffffffffffffffffffffffffffffffffffffffffffffffffff
@cB02~tA01_GU182353.1_130967_130729_1_0_0_0_1:0:0_0:0:0_430/1
CTGACAGCTGTGTGTGGAAAATGCTTCCGCCAATCTTTCAGGGGTTCAATCCGTGTTTTTCATTAATGTCACAAATATCTGATTAGTGAGACCTTCTCTGTCACCCAAAATTATACACTCAGCATTATCTATTATTTATTTTGAATTCTG
+
ffffffffffffffffffffffffffffffffffffffffffffffffffffffffffffffffffffffffffffffffffffffffffffffffffffffffffffffffffffffffffffffffffffffffffffffffffffff
@cB02~tA01_GU182353.1_9654_9903_0_1_0_0_0:0:0_0:0:0_431/1
GGAGGGCCATGTGGTCACCTGTCCCACAGCTGGAGCACGCAGAGCAGGCATCATGGTGTCCATCCTCACTGTTCTTCTGTGCCTCAGTCAGTGGTGGAGAGACGAGGGACAGGAGGGGCACTGGGCTGAGGTGGGGAGGGTCCCACAGCA
+
ffffffffffffffffffffffffffffffffffffffffffffffffffffffffffffffffffffffffffffffffffffffffffffffffffffffffffffffffffffffffffffffffffffffffffffffffffffff
@rand_0_0_0_0_1_1_0:0:0_0:0:0_432/1
TAAATCCACACCTTGGAGCCACTGGCCATGCGTCCTGTCGTATCACCGAGGTCTAAGGGGATCGGGCCAGGCAGGGCCGGGTCCCATGAAACTCAGATGCGATCTCCCCGGGCAGTAATCCAGTCCTAGTCATACCAGGCAACCGCTCAG
+
ffffffffffffffffffffffffffffffffffffffffffffffffffffffffffffffffffffffffffffffffffffffffffffffffffffffffffffffffffffffffffffffffffffffffffffffffffffff
@cB02~tA01_GU182353.1_135330_135442_0_1_0_0_1:0:0_1:0:0_433/1
TCCACGATGAAACATTTGTAGAGACATAGGCCTTGTTAGTCTCATCTCCACGGGGACACATATCAACATATCATCTTTCATAATATAAATATACGGTCGGTCCTCCATATCTGTGGGGTTTACAGGTGTTTATTGAACCAACAATAAATC
+
ffffffffffffffffffffffffffffffffffffffffffffffffffffffffffffffffffffffffffffffffffffffffffffffffffffffffffffffffffffffffffffffffffffffffffffffffffffff
@cB02~tA01_GU182353.1_11342_11388_0_1_0_0_0:0:0_0:0:0_434/1
CCCTGAGCATCCTGATCGCAGGTGAGGAGCCCAGCAGGTTCAGTCAGGGACCCACGCTCCGCACAGGCCCTGCTGGGGGAGCCCAGGTGGTGATGGCCAGGATGAGGGGTGGGGGTCCCAAGGGAGGGAGAGACAGACAGAGACAGGGGA
+
ffffffffffffffffffffffffffffffffffffffffffffffffffffffffffffffffffffffffffffffffffffffffffffffffffffffffffffffffffffffffffffffffffffffffffffffffffffff
@cB02~tA01_GU182353.1_13196_13028_1_0_0_0_0:0:0_0:0:0_435/1
TATATAATACATAATATATAAGATATATAATAGTGTGTGTATATATAAATATATAATACATTATATATTATAAGATATATAATAGTATATATAAATATATAATACATAATATATAATAAGATATATAATAGTGTGTGTATATATAAATAT
+
ffffffffffffffffffffffffffffffffffffffffffffffffffffffffffffffffffffffffffffffffffffffffffffffffffffffffffffffffffffffffffffffffffffffffffffffffffffff
@cB02~tA01_GU182353.1_83086_83115_0_1_0_0_0:0:0_0:0:0_436/1
TTTGTTAACGTCGTCAATGATTATTCACTGTAGATATGAGGCTGTATTTCTGGGCTCTCTATTCTGGTCTATTGATCTCTGTTTCTGTGTCTATACCAGCACTGTGCTATTTAAGTTACTATAGCCTTAGAGCATAGTTTGAAGTCAGAT
+
ffffffffffffffffffffffffffffffffffffffffffffffffffffffffffffffffffffffffffffffffffffffffffffffffffffffffffffffffffffffffffffffffffffffffffffffffffffff
@cB02~tA01_GU182353.1_76_183_0_1_0_0_0:0:0_0:0:0_437/1
GCTCTGGACACTAAGGAAAGAGGGGAGTGAAGGGAGAGGGTCCGCAGGGGAGGGTCCAGCCCATGGGAAGATGGAAATAGACAGGGACCTCCCACCCCTGGCTCCCACCCCTGAAGTCTCAGTAGAGTAAAGTGCAGGGAGGGCTGGGAG
+
ffffffffffffffffffffffffffffffffffffffffffffffffffffffffffffffffffffffffffffffffffffffffffffffffffffffffffffffffffffffffffffffffffffffffffffffffffffff
@rand_0_0_0_0_1_1_0:0:0_0:0:0_438/1
GAGGAATCTGCTCTAGCCGATACGGTGCAGCTCGGCGCGATGAGTTCTTATAAAATGTGCTATAGTAGGTTGACCTAACACGAGACATACGTCTGAATGGGAGAGCGGCCAAGCTTGGAAAGGGTCCCGTGCTAGCTAGTTACGTCCAAG
+
ffffffffffffffffffffffffffffffffffffffffffffffffffffffffffffffffffffffffffffffffffffffffffffffffffffffffffffffffffffffffffffffffffffffffffffffffffffff
@cB02~tA01_GU182353.1_43490_43205_1_0_0_0_0:0:0_0:0:0_439/1
TGTGATGACGATGTCCAGAGGGTCACTGGGAGCTGACAACTGATAGGGGGAGTGAGTAACAGAACCGTAGCATCTGTAGGTCCCTGCAAGGTCTTGCATCATGGGACCGATGGAGAAGTTGGCCTTGGAGACCCCATCATGGTGCTCTCC
+
ffffffffffffffffffffffffffffffffffffffffffffffffffffffffffffffffffffffffffffffffffffffffffffffffffffffffffffffffffffffffffffffffffffffffffffffffffffff
@cB02~tA01_GU182353.1_32058_31946_1_0_0_0_0:0:0_0:0:0_43a/1
ACTGGAGGTCATTACAAGTATTTCCATTTCTCACTCATATGCAGGAGCTAAAAGGTGGATCTCACAAAGGTAGAGAGTAGAATGGTGGCTACCAGAGGCCAGGAAGGGAAGGGTGGAGGGTAAAAAAAAAAGAATACTAATTAATTAATT
+
ffffffffffffffffffffffffffffffffffffffffffffffffffffffffffffffffffffffffffffffffffffffffffffffffffffffffffffffffffffffffffffffffffffffffffffffffffffff
@cB02~tA01_GU182353.1_115114_114960_1_0_0_0_0:0:0_1:0:0_43b/1
CTGGGTTACAGGAGTGAGCCACCGTTCACAGACTTGTATACTATGCTATAATAGGTCCCTTCATTTCCACCACCCCTCATATATCTGTCACTCCTTTGGCAGGTATTGATTTATGTGTAGGAGGAATAAATCTCAGAAAGAAATTAATTT
+
ffffffffffffffffffffffffffffffffffffffffffffffffffffffffffffffffffffffffffffffffffffffffffffffffffffffffffffffffffffffffffffffffffffffffffffffffffffff
@cB02~tA01_GU182353.1_140520_140349_1_0_0_0_0:0:0_0:0:0_43c/1
TACAGACCTCACCGAGTCAGTCTCTCTCCATAAGAATCCCACGCTTATCTTCCTCATGACCACCTGGGGGTTCCAAGTCCTGGATCATTCACTCTGTGTCCCAATGACAATGAGAAGAATGTCTGGACACTCTCACCTGTGATCACGATG
+
ffffffffffffffffffffffffffffffffffffffffffffffffffffffffffffffffffffffffffffffffffffffffffffffffffffffffffffffffffffffffffffffffffffffffffffffffffffff
@cB02~tA01_GU182353.1_51405_51303_1_0_0_0_0:0:0_0:0:0_43d/1
CTGGACTCACTCCAAGGAGTATTAGAATTTACCTCCCCATGGCCTATCTGAATCTCCACAGATGATTGGAAGTAGGGGTGAGGTGGGGGATTTGGGTGAGAGGGCATGTTTTCTTGTGATGAACAGAGCACTTTGTGTATTCCAGGATCT
+
ffffffffffffffffffffffffffffffffffffffffffffffffffffffffffffffffffffffffffffffffffffffffffffffffffffffffffffffffffffffffffffffffffffffffffffffffffffff
@cB02~tA01_GU182353.1_110441_110322_1_0_0_0_0:0:0_0:0:0_43e/1
GAGGGTAACAAAAAAAAGAATATAGATGTATTTATTTATTTAGAAACAGAGTCTCTCTCTGTCTCCCAGGCTGCAGTGCAGTGGCATGATCTCGGCTCAGTGCAACCTCTGCCTCCTGGGTTTAAGTGCTTCTCCTGCCTCAGCCTCCCA
+
ffffffffffffffffffffffffffffffffffffffffffffffffffffffffffffffffffffffffffffffffffffffffffffffffffffffffffffffffffffffffffffffffffffffffffffffffffffff
@cB02~tA01_GU182353.1_134269_134114_1_0_0_0_0:0:0_1:0:0_43f/1
CATCAGAATCCTGGAGAGAGGGAAATGCTGAGTGAGGGAGGGTGCTCACATTTTTCAGGACTCTTTGGGAATAAGACTAGCCACGAGGCTGGGCCGAGGAGCACCTACCTCGCTGTTCACTGTTCTGTTCCCTGCAGGCTCTTGGTCCAT
+
ffffffffffffffffffffffffffffffffffffffffffffffffffffffffffffffffffffffffffffffffffffffffffffffffffffffffffffffffffffffffffffffffffffffffffffffffffffff
@cB02~tA01_GU182353.1_41741_41899_0_1_0_0_0:0:0_0:0:0_440/1
CAAGGAAGGTGGGGTGCCTGTCCCTGAGCTCTACAACAGAATATTCTGGAACAGCCTTTTCATGGGCCCTGTGACCCCCGCACAACAGGGACATACAGATGTCGGGGTTCACACACACACTCCCCCAGTGGGTGGTCAGCACCCAGCAAC
+
ffffffffffffffffffffffffffffffffffffffffffffffffffffffffffffffffffffffffffffffffffffffffffffffffffffffffffffffffffffffffffffffffffffffffffffffffffffff
@cB02~tA01_GU182353.1_144805_144927_0_1_0_0_0:0:0_0:0:0_441/1
TTTTGTGTAAGGTGACAGGTATAGATGCAGTTTTATTCCTCTGCATGTAGATATCCAGTTTTCCCCACACCATTTATTGAAGACTGTCCTTTCCTGATTGTAAGTTCTCGGCACCTTTGTCAAAGTCCATTAAATGGGCTGGGTATGGTG
+
ffffffffffffffffffffffffffffffffffffffffffffffffffffffffffffffffffffffffffffffffffffffffffffffffffffffffffffffffffffffffffffffffffffffffffffffffffffff
@cB02~tA01_GU182353.1_48442_48377_1_0_0_0_0:0:0_1:0:0_442/1
AAATGAGGGTGTCTGTCCTCTACTCAGTGGAAATCTTTGAGGATGGTTCATGGCCAACACTCTGTTATCTAATATTGGGCCCTGGGAGTCCTGGGATCCTTTTTTCCATAATTTTTTTATGTGACGCCCACTGTCTTGAGACTTCAAGGT
+
ffffffffffffffffffffffffffffffffffffffffffffffffffffffffffffffffffffffffffffffffffffffffffffffffffffffffffffffffffffffffffffffffffffffffffffffffffffff
@cB02~tA01_GU182353.1_490_311_1_0_0_0_0:0:0_0:0:0_443/1
GGTGAGAATAAAAATAGGTGATGCTGCAAATCTACTTTCACCAGCTTGGACAAAAAGGCCAATATGAGATTTTAAAAACCCAAATAAAAAATGTCAACGGCGCAGAAGAGGAGCGGTGCACATTCCCTGAGCTGCTGCGGGAGCACGTGC
+
ffffffffffffffffffffffffffffffffffffffffffffffffffffffffffffffffffffffffffffffffffffffffffffffffffffffffffffffffffffffffffffffffffffffffffffffffffffff
@cB02~tA01_GU182353.1_52080_52251_0_1_0_0_0:0:0_1:0:0_444/1
GCCAGTCCCTCAAGGCTCAGAAAAGCTGCTCGGGACATATGGAGTCACCCCATTTGCAGTGTAGCTGGGGGAAGCCAGAAAGCAGCCCAGCCTGGGTTTTGTACCCTGGAGCCACAGGAAGCACTCAGCTAAAGCACTGCATGACGCCTT
+
ffffffffffffffffffffffffffffffffffffffffffffffffffffffffffffffffffffffffffffffffffffffffffffffffffffffffffffffffffffffffffffffffffffffffffffffffffffff
@cB02~tA01_GU182353.1_75489_75346_1_0_0_0_0:0:0_0:0:0_445/1
GAGCCACTCTTGCCATGCCTGTGCCTTCTCCATGGTGCCAGCTTCCATAGGCTGGCTTCTGGTGCTGGTTTGAGGAGTATCAACCCCTCCCTATGTGGATGGAGCCTGGTGGTGGCATCATCATCCCACCCTTGCTGATCTCGGTGTAGC
+
ffffffffffffffffffffffffffffffffffffffffffffffffffffffffffffffffffffffffffffffffffffffffffffffffffffffffffffffffffffffffffffffffffffffffffffffffffffff
@cB02~tA01_GU182353.1_122573_122381_1_0_0_0_0:0:0_0:0:0_446/1
TTTACCCCAAATACAGTTAGGGCCTGCGTGATGGGACCCTCAAGGACATGCCTACCAGAAGCTCTGGGATTCAGGAGGTGGGACAAGGAGAATCCCAGACAGGAGCCCTCTGACCTGTGACCATGATCACCAGGGGGTTGCTGGGTGCCG
+
ffffffffffffffffffffffffffffffffffffffffffffffffffffffffffffffffffffffffffffffffffffffffffffffffffffffffffffffffffffffffffffffffffffffffffffffffffffff
@cB02~tA01_GU182353.1_50997_51186_0_1_0_0_1:0:0_0:0:0_447/1
TGGTGAAACCCTGTCTCTAGGAAAAACACAAAAATTAGCCGAGCATGGTGGTGCATCCCTGTAATCCCAGCTCCTACTCTGGAGGATGAAGCAGGAGAATGACTTCAACCCAAGAGGTGGAGGTTGCAGTGAGTGGAGATTGCATCACTG
+
ffffffffffffffffffffffffffffffffffffffffffffffffffffffffffffffffffffffffffffffffffffffffffffffffffffffffffffffffffffffffffffffffffffffffffffffffffffff
@cB02~tA01_GU182353.1_104801_104925_0_1_0_0_0:0:0_1:0:0_448/1
GGAGTGGAGATATGGGCCTGGAGGTGGAGTTATGGGCCTGCAGTAGAGATATGGGCCTGAAGTGGAGATATGGGCCTGGAGTGGAGATATGGGCCTAGAGGTGGAGTTATGGGCCCGGAGGTGGAGTTAAGGGCATGAAGTGGAGATCTG
+
ffffffffffffffffffffffffffffffffffffffffffffffffffffffffffffffffffffffffffffffffffffffffffffffffffffffffffffffffffffffffffffffffffffffffffffffffffffff
@cB02~tA01_GU182353.1_90358_90160_1_0_0_0_2:0:0_0:0:0_449/1
GATGCAAAAATCCACAAAAAATACTAAGAACTGAACCCCGCAGCATATCAAAAAGAGAATCCACCATGATCAAGTCAACTTTATTCTTAGGGTGCAAGGTTGGTTGAACATACACAATCAATACATGTGATTCATCACCTAAACAAAACT
+
ffffffffffffffffffffffffffffffffffffffffffffffffffffffffffffffffffffffffffffffffffffffffffffffffffffffffffffffffffffffffffffffffffffffffffffffffffffff
@cB02~tA01_GU182353.1_590_382_1_0_0_0_0:0:0_0:0:0_44a/1
CCCCTCCATAGCAAATGTCCAGAACGAAGGAAGTCCACATTTCTACCTGAAGTTTACAAAACCTCAGGGAGCACATGAGATCAGGGCTATTACGAAACCGGGTGAGAATAAAAATAGGTGATGCTGCAAATCTACTTTCACCAGCTTGGA
+
ffffffffffffffffffffffffffffffffffffffffffffffffffffffffffffffffffffffffffffffffffffffffffffffffffffffffffffffffffffffffffffffffffffffffffffffffffffff
@cB02~tA01_GU182353.1_106947_107062_0_1_0_0_0:0:0_0:0:0_44b/1
AGTCACAGAATGCAGGTGGCCTCTAAGGGCTGGAGAAGTCAAGAGAACTGATTCGCTGATTCTCCAGAGGGAACGCAGCCCTGTAGACACCTTGATTTCAGCACAGGGAGAACTGGATCCAATTTCTGTCTCCAGAAGTGGAAGGGGTCA
+
ffffffffffffffffffffffffffffffffffffffffffffffffffffffffffffffffffffffffffffffffffffffffffffffffffffffffffffffffffffffffffffffffffffffffffffffffffffff
@cB02~tA01_GU182353.1_151687_151816_0_1_0_0_0:0:0_0:0:0_44c/1
CCCAGAGCCTGGGCAACTTCTAGAGAAAACAGATTTGTTTGCCTCACAGTTCTGCAGGCTGTACTGGAAGCATGGCACCAGCATCTGTTTCCTGTGACGGCCTCAGGCTGCTCCCACTCTGGCAGAAGGGAAGGAGGGTCTGTCTGTGCA
+
ffffffffffffffffffffffffffffffffffffffffffffffffffffffffffffffffffffffffffffffffffffffffffffffffffffffffffffffffffffffffffffffffffffffffffffffffffffff
@cB02~tA01_GU182353.1_66125_66051_1_0_0_0_1:0:0_0:0:0_44d/1
CAATGGATCATTCATTTATAGATCCACTTGTGCATTCATTTTCTGCCCTCCCATTTAACCATCTGCAATATCAGTGTCCCAAGGGCAGAGGCCAAATGCATCTTGTTCACTGTTTGTGAAAGGCAGGAGAATGCTGTCCCACCCCAAAAT
+
[truncated: 3,238,539 more chars]
