# Supplementary material for: Accurate and Efficient KIR Gene and Haplotype Inference From Genome Sequencing Reads With Novel K-mer Signatures
Source: Front Immunol. 2020 Nov 26;11:583013. doi: 10.3389/fimmu.2020.583013 (PMC7727328; doi:10.3389/fimmu.2020.583013)
Supplement: Supplemental Data Sheet 2 — Raw reads from synthetic evaluation, whose results are in Table 2 . Each of the six simulated individuals have a pair of fastq files for each parental haplotype. [file DataSheet_2.zip › 4/GU182353_paired.bwa.read2.fastq]

@cB02~tA01_GU182353.1_34046_34251_0_1_0_0_0:0:0_0:0:0_0/2
CACTGTTAATCAGGTAGGGATTCCTAGTTAGCTCTGAGTTGAATCCAAGGGCTGTGAGTATCAAAAACATGCTCCTTGTTCCTCCTTAGTTTCCTGTGTACCCAGTGTGCTCTCCATCTCTCTACAGTTGTCTTGTCATTCTCCCCATCT
+
ffffffffffffffffffffffffffffffffffffffffffffffffffffffffffffffffffffffffffffffffffffffffffffffffffffffffffffffffffffffffffffffffffffffffffffffffffffff
@cB02~tA01_GU182353.1_98166_97902_1_0_0_0_1:0:0_0:0:0_1/2
CAAGGTGCATTTGGCCTCTGCTCTTGGACACTGATATTGCAAAGGATTAAATGGGAGGGCAGAAAATGAATACACCAGTGGACCAATAAATGAATGATCCATTGGGAAGCATCTGTGCATGAGAATGATTGATTGATTGGTTGTTTTTAT
+
ffffffffffffffffffffffffffffffffffffffffffffffffffffffffffffffffffffffffffffffffffffffffffffffffffffffffffffffffffffffffffffffffffffffffffffffffffffff
@cB02~tA01_GU182353.1_145975_145865_1_0_0_0_1:0:0_0:0:0_2/2
TGACATCCTTCTCAGGAAAAATGCAGTGTTTTTTCTGCCTGCATTCCTAACTGGAGGATAAATTCCCGGGGGCTTGAGAGAGGGAAGGGAAGGGAACATCTGATGAGGGTGGGTGTTTTAGAGAAGTTCCACTTGCCAAGGAATGAATTA
+
ffffffffffffffffffffffffffffffffffffffffffffffffffffffffffffffffffffffffffffffffffffffffffffffffffffffffffffffffffffffffffffffffffffffffffffffffffffff
@cB02~tA01_GU182353.1_89816_89918_0_1_0_0_0:0:0_0:0:0_3/2
ATCCAAGTAAGAAGAGAGTAGCAGAGAGAGGTAGTCAAATTACCTCTGTTTGAAGATGAGATAATTTCTATACCTAGAAACCCCATAGTCTCTGCCCAAAGGCTCCTACATCTGAGAAACAAACTTCAGCACAGTTTAAGGGCAGAAAGT
+
ffffffffffffffffffffffffffffffffffffffffffffffffffffffffffffffffffffffffffffffffffffffffffffffffffffffffffffffffffffffffffffffffffffffffffffffffffffff
@cB02~tA01_GU182353.1_36099_35954_1_0_0_0_0:0:0_0:0:0_4/2
GGGAAATCAAAAAGCAGCCCAGCCTGGGTTTTGTACCCTGGAGCCACAGGAAGCACTCAGCTAAAGCACTGCATGACGTCCTCCTCCAGGAAGAACAGGAAGACAGCCCAGGCTGTTCTGGGATGTTCCTCCTGATCTCAGGACTTTGCT
+
ffffffffffffffffffffffffffffffffffffffffffffffffffffffffffffffffffffffffffffffffffffffffffffffffffffffffffffffffffffffffffffffffffffffffffffffffffffff
@cB02~tA01_GU182353.1_99839_100032_0_1_0_0_0:0:0_0:0:0_5/2
TGAAAGGAAGGTTTCTGTTGTCACTCGCTGCTTATCTATAAGTAATGAACCTGCCTATGTAATGTATTCCCTGTGTGTTCTGTCTCCCTGGAGTGATGGTGAGTGATAGAAATTGGCACAGGCCCAGGTGCAGTATGGGAGGTGTTTAGA
+
ffffffffffffffffffffffffffffffffffffffffffffffffffffffffffffffffffffffffffffffffffffffffffffffffffffffffffffffffffffffffffffffffffffffffffffffffffffff
@cB02~tA01_GU182353.1_2716_2656_1_0_0_0_0:0:0_0:0:0_6/2
CCTCTTTTCCCACACTTAGACATGAGGCTCCATCCCACATGGCAGCGTTGGGTCCACACCTCTGCACACCTGCATGCTCTGGTCCATGGCGTGTCACACAGTCCTCTTCATTTCTCATTGCCACACTTCCTGGTGTACTTTACTGGGTCT
+
ffffffffffffffffffffffffffffffffffffffffffffffffffffffffffffffffffffffffffffffffffffffffffffffffffffffffffffffffffffffffffffffffffffffffffffffffffffff
@cB02~tA01_GU182353.1_32712_32899_0_1_0_0_0:0:0_0:0:0_7/2
CATGTTTTCATCCACGAAGCTTGTGGAAATTTGTTATGGCAACAATAGGAAAAGATTCCACACTGCACAGCCAGAGCATGGGGCATTGGCTGAACGAGTGAGTGAGTGGAAGTGTCGTGTGCATAAATAAGCTAAATTCTCTCTTACTGC
+
ffffffffffffffffffffffffffffffffffffffffffffffffffffffffffffffffffffffffffffffffffffffffffffffffffffffffffffffffffffffffffffffffffffffffffffffffffffff
@cB02~tA01_GU182353.1_4731_4507_1_0_0_0_1:0:0_0:0:0_8/2
TCTGCTTCTGTCTGTGACTCAGTTAACAGTCTTAAACACATCTCCCTAAGCCTCCTTCCCCCGGTGGGATTCCTGGGTCTTGTGAGGACCTCATCGGTCCCTCTGGTAAACCCAGGCACAGAGTGGAGCAGCTCTTGTTTTCTCAGGATC
+
ffffffffffffffffffffffffffffffffffffffffffffffffffffffffffffffffffffffffffffffffffffffffffffffffffffffffffffffffffffffffffffffffffffffffffffffffffffff
@cB02~tA01_GU182353.1_55745_55952_0_1_0_0_0:0:0_0:0:0_9/2
GCTCTTTCTACCTTGCATGAGGCCCAGTGGGTGCTCGCTCAAGAGCGGAACATGGCTTCCTGGAAATTGTTCTCACTAGAATTGACACCTTGCGTCCTTCACTACGACCAGACTCAAAAGACGTCTCAGATCCAACCTCTCATACACGAG
+
ffffffffffffffffffffffffffffffffffffffffffffffffffffffffffffffffffffffffffffffffffffffffffffffffffffffffffffffffffffffffffffffffffffffffffffffffffffff
@cB02~tA01_GU182353.1_11101_11283_0_1_0_0_0:0:0_0:0:0_a/2
ACCACCTGGGCTCCCCCAGCAGGGCCTGTGCGGAGCGTGGGTCCCTGACTGAACCTGCTGGGCTCCTCACCTGCGATCAGGATGCTCAGGGGGTCACTGGGGGCCGACCACTCGGAGGAGAGGTTGTGTGCACCGTAGCATCTGTACTGG
+
ffffffffffffffffffffffffffffffffffffffffffffffffffffffffffffffffffffffffffffffffffffffffffffffffffffffffffffffffffffffffffffffffffffffffffffffffffffff
@cB02~tA01_GU182353.1_37219_37068_1_0_0_0_0:0:0_1:0:0_b/2
GGAGAAGGTTCCGTGACAGGCAGAAAGTGGGAGACAGAATCAATGGGATGGGAACTCAGAGCTATTCATGGGATGGGTCCTTGAGCTCAGAGAGATAGAATGTCTGAGTCTGCTGTTGGCAACTGAGGGACCTCAGGCACCTATGGCCTC
+
ffffffffffffffffffffffffffffffffffffffffffffffffffffffffffffffffffffffffffffffffffffffffffffffffffffffffffffffffffffffffffffffffffffffffffffffffffffff
@cB02~tA01_GU182353.1_47996_47828_1_0_0_0_0:0:0_0:0:0_c/2
CTTTAATCCATTTTCATTTGATTTTTGTGTATGGTGACAGGTAGAGGTGCAGTTTCATTCCTCTGCATGTCGATGTCCAGGTTTCCCTGCACTGTTTATTGAAAAGACTGTCCTTTCCTGATTGTGAGTTCTTGGCACCTTTGTCAAAGT
+
ffffffffffffffffffffffffffffffffffffffffffffffffffffffffffffffffffffffffffffffffffffffffffffffffffffffffffffffffffffffffffffffffffffffffffffffffffffff
@cB02~tA01_GU182353.1_2246_2380_0_1_0_0_0:0:0_0:0:0_d/2
GCAGACAGTCCAGATAGCATCGGCCCTAGATTTTCTTCCAGAACCTCCTGGGATCATCAGATCTGTTCCTGAGGCTTCACGACTCTATAAAGTACATTATCCTCTCTGCTGTTCACCTCCCGGCTGCATCTTGGGAAGCTTCTCTGGCTG
+
ffffffffffffffffffffffffffffffffffffffffffffffffffffffffffffffffffffffffffffffffffffffffffffffffffffffffffffffffffffffffffffffffffffffffffffffffffffff
@cB02~tA01_GU182353.1_55384_55192_1_0_0_0_0:0:0_0:0:0_e/2
CCAGCTTCACTATGCCATTTCATGCAAGGGGCTTGAGCATCTGCAGATTTTGGTATCTGAATGGGGATCCTGGAACCAATCACCCAGGTATAGTGAAGGACCATGGTATATAATTTTTATTTGTCAATCTTAAAAATAAAGCATAAAAAA
+
ffffffffffffffffffffffffffffffffffffffffffffffffffffffffffffffffffffffffffffffffffffffffffffffffffffffffffffffffffffffffffffffffffffffffffffffffffffff
@cB02~tA01_GU182353.1_59487_59677_0_1_0_0_0:0:0_0:0:0_f/2
GGAGAAGTTGGCTTTGGAGACCCCATCATGGTGCTCTCCAATGAGGTGCAAAGTGTCCTTAAACTTCCCTTCTCTGTGCAGAAGGAAGTGCTCAAACCTGACATCTGACCAACATTGCAGGATGACTGTCTCTTCTGATTTCACCAGGCG
+
ffffffffffffffffffffffffffffffffffffffffffffffffffffffffffffffffffffffffffffffffffffffffffffffffffffffffffffffffffffffffffffffffffffffffffffffffffffff
@cB02~tA01_GU182353.1_59604_59495_1_0_0_0_0:0:0_0:0:0_10/2
AGTTAAGGGCACAGAAAAGAACATGAAGACACAGAGAGGAAGGAGAGAGACAGACACCAGCAAGGGGAAGCCTCACTCATTCTAGGTGCCATGGATGGGATGATAAAGAGAGACACCTTCTAAACTCACAACCTCTCTTCCTAGGAGTCC
+
ffffffffffffffffffffffffffffffffffffffffffffffffffffffffffffffffffffffffffffffffffffffffffffffffffffffffffffffffffffffffffffffffffffffffffffffffffffff
@cB02~tA01_GU182353.1_109992_109904_1_0_0_0_0:0:0_0:0:0_11/2
AGTCAGGGCGCAGGATGGCAGACAGGGCACCTCCAAACCCTCCTTCATGGCCTGCATGGAGGCCTCCGATCAGGGCTCCAGGCACCCAGGCAGATGGAGAAAGCGGTCAGGACAGACCCAGAGAAGGGGAGACTGGGCTTAGTTTGGGGA
+
ffffffffffffffffffffffffffffffffffffffffffffffffffffffffffffffffffffffffffffffffffffffffffffffffffffffffffffffffffffffffffffffffffffffffffffffffffffff
@cB02~tA01_GU182353.1_121458_121564_0_1_0_0_0:0:0_0:0:0_12/2
CCAGGGTCCCCTCTTCCTAGTTTATGAGAGACTCCCTGACAGGACTTCCCTCCCGTTTCAGGAAAATCCTCTTATGTGGGGAGATGACACCCTAAGGTTTGGAGAAGGACTTACCCTCCTGTGGCCAGGCCCCCTGCAGCAAGAAGAACC
+
ffffffffffffffffffffffffffffffffffffffffffffffffffffffffffffffffffffffffffffffffffffffffffffffffffffffffffffffffffffffffffffffffffffffffffffffffffffff
@cB02~tA01_GU182353.1_64850_64943_0_1_0_0_0:0:0_0:0:0_13/2
ATATAAGAGGGTTCTGTACTCACCGGTTTTAGAGCTTGGTTCAGTGGGTGAAGGCCAACTATTTGAAGGGTTTCCTAGAACATGAGACAGGAGAGAGGTGAGGAAATGAGGGTGTCTGTCCTCTACTCAATGGAAATCTTTGAGGTTGGT
+
ffffffffffffffffffffffffffffffffffffffffffffffffffffffffffffffffffffffffffffffffffffffffffffffffffffffffffffffffffffffffffffffffffffffffffffffffffffff
@cB02~tA01_GU182353.1_118632_118862_0_1_0_0_0:0:0_0:0:0_14/2
TCCCCGTGGAGATGAGACTAGCAAGGCTTATGACTCTACAAATGTTTCATCGTGGAATGACTCTGCCAGCTTTCCAGGTTGCAGAGAGTAAGAATATCACTTGTTCATGTGATTCACGATCCTTGGAACCTCCTATGTGCTGCATCTTTG
+
ffffffffffffffffffffffffffffffffffffffffffffffffffffffffffffffffffffffffffffffffffffffffffffffffffffffffffffffffffffffffffffffffffffffffffffffffffffff
@cB02~tA01_GU182353.1_124826_124652_1_0_0_0_0:0:0_0:0:0_15/2
CTCAGAGACCTGGCACAGGTTAGAAGTTTCATTTCTGTTTTACCTCCACAAAGTGTTCTCTACCAGGAGAACCCAAGGACACCCATATTTCTGACCTGAGTTGGGCCCTGTGGCCTCAGGCCTTGTGGCACCTACAGATGCCATGCTTAT
+
ffffffffffffffffffffffffffffffffffffffffffffffffffffffffffffffffffffffffffffffffffffffffffffffffffffffffffffffffffffffffffffffffffffffffffffffffffffff
@cB02~tA01_GU182353.1_105928_105823_1_0_0_0_1:0:0_0:0:0_16/2
GGTAGGGGCTGCAGTGTGGCTGTGGTCTTTCTACCAGAAAAGGTGAGGAAACCACAGCCATGGCCCTGACATTCCAAATCCTCTGATGGGGGCTCAGTTCATCAATTGGCTGATATTCCATTCACATAGGACTTGCCCTCCATGCCGTGT
+
ffffffffffffffffffffffffffffffffffffffffffffffffffffffffffffffffffffffffffffffffffffffffffffffffffffffffffffffffffffffffffffffffffffffffffffffffffffff
@cB02~tA01_GU182353.1_20290_20141_1_0_0_0_0:0:0_0:0:0_17/2
TGTCAGAGACATAATGAAAAAAAGAAAACTACAACTAAATATCCTTAATGAACATAGACATAAAATCCTCAACAAAATGCTAGCAAATTGAATCTGTCAGTGCATCAAAAGTTAATTCACATGATCAAGTAAGCTTTATTTTTGGGATGC
+
ffffffffffffffffffffffffffffffffffffffffffffffffffffffffffffffffffffffffffffffffffffffffffffffffffffffffffffffffffffffffffffffffffffffffffffffffffffff
@cB02~tA01_GU182353.1_30558_30720_0_1_0_0_0:0:0_0:0:0_18/2
ATGCTCTCTTTCTCTCTCTCACCCTCCACCCCCATCTCTCTTCATGTCTATTTCCTCCTTCCACCTTCTCTGTCTCTCTAGGTCTCTGACCTCACTTCTCCATCCCTAGCTATGTTTTCTTTTTTTGTACCATTTTATTCTCTCTGACCC
+
ffffffffffffffffffffffffffffffffffffffffffffffffffffffffffffffffffffffffffffffffffffffffffffffffffffffffffffffffffffffffffffffffffffffffffffffffffffff
@cB02~tA01_GU182353.1_14161_14108_1_0_0_0_0:0:0_0:0:0_19/2
AATACATATTATGCATACACATATGCATAATACATATTATCTATACACATATGCATAATACATATTATGTATACACATATGCATAACACATATTATGTATACACACATATTTACACCTATGCATATATGTATGTATGTATGCGAATGTAC
+
ffffffffffffffffffffffffffffffffffffffffffffffffffffffffffffffffffffffffffffffffffffffffffffffffffffffffffffffffffffffffffffffffffffffffffffffffffffff
@rand_0_0_0_0_1_1_0:0:0_0:0:0_1a/2
GTTGTTAAAGTGATTCCACCAGGCTTGGCGGACAGTGTCTGTTAGAGAACCCAACCTTGCAATCCCATGCAAGAGGGTGAACCTGTTTGTTCGACTTTTAGACCGAATTAGACCGCTGGTCAAAATAGTATGGTGTCCATGTGGGAGAAT
+
ffffffffffffffffffffffffffffffffffffffffffffffffffffffffffffffffffffffffffffffffffffffffffffffffffffffffffffffffffffffffffffffffffffffffffffffffffffff
@cB02~tA01_GU182353.1_154663_154452_1_0_0_0_0:0:0_0:0:0_1b/2
TGTGAAAATAAGCTTAGATTTATTTTTTCCTGCTTGTAACCCTCTGGTCCAATGTTATTTACTGAGAAGACATTCTATTCCACCTTAATCCGCATGGCAGCCTCTGTCAACTATAAAAGGACTGTGTGTACACAGATGTATTTTACACAC
+
ffffffffffffffffffffffffffffffffffffffffffffffffffffffffffffffffffffffffffffffffffffffffffffffffffffffffffffffffffffffffffffffffffffffffffffffffffffff
@cB02~tA01_GU182353.1_68127_68242_0_1_0_0_0:0:0_1:0:0_1c/2
TCCCTGGAGTGACGGTGAGTGATAGGAATTGGCATAGGCCCAGGTGCAGTCCAGGAGGTGTTTAGAGTCTTCTCTGGGCAGACTGGACTGGGATTGATTCACAGCGAATGTGCTTTAGGGTTTCTACATCCACAGCATTCTTGAATCAAA
+
ffffffffffffffffffffffffffffffffffffffffffffffffffffffffffffffffffffffffffffffffffffffffffffffffffffffffffffffffffffffffffffffffffffffffffffffffffffff
@cB02~tA01_GU182353.1_43800_43973_0_1_0_0_0:0:0_0:0:0_1d/2
GGACGGTTACTCTCCATTACATGGAAGGCAGAGGTGTCAGAATAAACATGGCCTGTAGGTGCCACAAGGCCTGAGGCCACAGGGCCCAACTCAGGTCAGAAATATGGGTGTCCTTGGGTTCTCCTGGTAGAGAACACTTTGTGGAGGTAA
+
ffffffffffffffffffffffffffffffffffffffffffffffffffffffffffffffffffffffffffffffffffffffffffffffffffffffffffffffffffffffffffffffffffffffffffffffffffffff
@cB02~tA01_GU182353.1_140560_140702_0_1_0_0_1:0:0_0:0:0_1e/2
CTGTGCCAGGTCTCTGAGCAAAGTCAGCATGGAAGGACACTTCTCTCTGGCACATGTCTGTCTGTCTGAGTGTCTCCTTTACCTCTTTCTCTCTTTTCTACTTCCCCGTATGGCCCCTGTGTCTGTCCTCTGTTATGACACCTGGTCTGT
+
ffffffffffffffffffffffffffffffffffffffffffffffffffffffffffffffffffffffffffffffffffffffffffffffffffffffffffffffffffffffffffffffffffffffffffffffffffffff
@cB02~tA01_GU182353.1_119477_119311_1_0_0_0_0:0:0_0:0:0_1f/2
AGTGGAGATCCTGAAACCAATCACCCACGAATAGTAAAGGATGACCGTATATGACTTTTATTTCTCAATTTTAAATATAAATCATAAAAAATGTACAATAACTAGATAAAAAGTAAGAAGTGTTTTTATAGTGTGAGAATAAGTTTAGAT
+
ffffffffffffffffffffffffffffffffffffffffffffffffffffffffffffffffffffffffffffffffffffffffffffffffffffffffffffffffffffffffffffffffffffffffffffffffffffff
@cB02~tA01_GU182353.1_70396_70485_0_1_0_0_0:0:0_0:0:0_20/2
GGGGAGGTGGAACAGCATGAGGGAAGGTGGAACAACACGTGTCTAAGTGCTGCGTTAAGAGGGAGCCTCTTGTATGTTTGGAATTGTGAGTTCCTCAGTGTGATTGCAGCCTCAAGTAGACTAGGAAGTAAGCCAGTTAGGTTGGAGAGG
+
ffffffffffffffffffffffffffffffffffffffffffffffffffffffffffffffffffffffffffffffffffffffffffffffffffffffffffffffffffffffffffffffffffffffffffffffffffffff
@cB02~tA01_GU182353.1_57340_57442_0_1_0_0_0:0:0_0:0:0_21/2
CCCCCATCAGAGGATTTGGAATGTCAGGGCCATGGCTGTGGTTTCCCACCTCTTCTGGTAGAATGACAGCAGCCACACTGCAGCCCCTACCATCATGGAAACGCTGAAGTGTGTGAGTAACACCTTTGTCCTCAGAGGATCTGCTGTTCC
+
ffffffffffffffffffffffffffffffffffffffffffffffffffffffffffffffffffffffffffffffffffffffffffffffffffffffffffffffffffffffffffffffffffffffffffffffffffffff
@cB02~tA01_GU182353.1_128673_128767_0_1_0_0_0:0:0_0:0:0_22/2
TGAGTAGTAGTATTACAGGTGCTGACCACCATGCTCAGCTAATTTTTATATTTTTAGTGGAGACGATGTTTCATCACGTCGGCCAGAGTAATCTTGTACTCCTGTCCTCAGGTGATCCACCAGCCTTGGCCTCCCAAAGTGCTGAAGTTG
+
ffffffffffffffffffffffffffffffffffffffffffffffffffffffffffffffffffffffffffffffffffffffffffffffffffffffffffffffffffffffffffffffffffffffffffffffffffffff
@cB02~tA01_GU182353.1_49890_49796_1_0_0_0_1:0:0_0:0:0_23/2
TTTGGACACTGATATTGCAGATGGTTAAATGGGAGGGCAGAAAATGAATGCACAAGTGGACCAATAAATGAATGATCCATTGGGAAGCATCTGTGTATGAAATCTATTTGTTTGTTTCTTCATTTGTTTATTGAGACAGAGTCTCCCTCT
+
ffffffffffffffffffffffffffffffffffffffffffffffffffffffffffffffffffffffffffffffffffffffffffffffffffffffffffffffffffffffffffffffffffffffffffffffffffffff
@rand_0_0_0_0_1_1_0:0:0_0:0:0_24/2
TTATGACTTCTCACAGTGTATTGTCCTCCTCGGCTTCATATCGTGCGATCTTCATTCTATCCATACTTATAGGACAATCCGAGTCGACGCCTTACACGTCGACTTCACAGATTTCAGGCATGGCCGATAACCTGCCACTTGACAAATTGT
+
ffffffffffffffffffffffffffffffffffffffffffffffffffffffffffffffffffffffffffffffffffffffffffffffffffffffffffffffffffffffffffffffffffffffffffffffffffffff
@cB02~tA01_GU182353.1_153519_153647_0_1_0_0_0:0:0_0:0:0_25/2
GCTGAGAACCCAGTAGAGAACATATCAGGTTATATGGACATAGTAATGATAACACTGGAAACTTTTGGCGAATAAAGAGTCACATTATCGAAACCATGAGGGCAGACATGTTTATTTGAAGAGGAGAGAGCTACACTGAAGTTATAAAAA
+
ffffffffffffffffffffffffffffffffffffffffffffffffffffffffffffffffffffffffffffffffffffffffffffffffffffffffffffffffffffffffffffffffffffffffffffffffffffff
@rand_0_0_0_0_1_1_0:0:0_0:0:0_26/2
CCCAGCACCAGGACTGGCAAAAAATACAACCATTGCTCGCTCCTCGATGGATTTCCGTTCCATGTGTGCCGGCCAGAACGTCTGAGTCGCGTACAATCAAGTAGCCCACGTGTAGGCTGGACATCTGAGAATAGCATGTCGGGTATACTT
+
ffffffffffffffffffffffffffffffffffffffffffffffffffffffffffffffffffffffffffffffffffffffffffffffffffffffffffffffffffffffffffffffffffffffffffffffffffffff
@cB02~tA01_GU182353.1_113401_113230_1_0_0_0_1:0:0_0:0:0_27/2
GATTGCCAATCTGACATCCTTCTCAGGAAACATGCAGTGTTTTTTCTTCCTGCATTCCTAACTGGAGGATAAATTCCTGGGGACTTGAGAGAGGGAAGGGAAGGGAACATCTGATGAGGGCGAGGTGTTTTAGAGAAGTTCCACTTGCCA
+
ffffffffffffffffffffffffffffffffffffffffffffffffffffffffffffffffffffffffffffffffffffffffffffffffffffffffffffffffffffffffffffffffffffffffffffffffffffff
@cB02~tA01_GU182353.1_130291_130460_0_1_0_0_0:0:0_0:0:0_28/2
GTCCACTTGTGCATTCATTTTCTGTCCTCCCATTTAACCATCTGCAATATCAGTGTCCCAAGAGCAGAGGCCAAATGCATCTTGTTCACCATTTGTGGAAGGCAGGAGAATGCTGTCCCACCCCAAAATGTCCCTGTCCTAGCCTCCATA
+
ffffffffffffffffffffffffffffffffffffffffffffffffffffffffffffffffffffffffffffffffffffffffffffffffffffffffffffffffffffffffffffffffffffffffffffffffffffff
@cB02~tA01_GU182353.1_105449_105224_1_0_0_0_0:0:0_0:0:0_29/2
AGTGGAGATCTGGGCCTGTTGTGTAGATCTAGGCCTGGAGGTAGAGATCTGGGCCTGGAGGCTGAGTCTCTGCACAGCCGAGATCCTTGTTCCTGGGGGCAGGTAGGCAGCGAGGGTGAGTTTACCTTCAGCCCAGCAAGGGCCTGGCTG
+
ffffffffffffffffffffffffffffffffffffffffffffffffffffffffffffffffffffffffffffffffffffffffffffffffffffffffffffffffffffffffffffffffffffffffffffffffffffff
@cB02~tA01_GU182353.1_39299_39143_1_0_0_0_0:0:0_0:0:0_2a/2
AAAATAAAGCATAAAAAATTTACAACAACAAGATAAAAAATAAGAAGTGTTTTTATAGTGTGAGGATAAGTTTAGATTTATTTTTTCCTACGTGTAACCCTATGGTCCTGTGTTATTTGTTGAGAAAATATTCTATTCCACCTTAAACTA
+
ffffffffffffffffffffffffffffffffffffffffffffffffffffffffffffffffffffffffffffffffffffffffffffffffffffffffffffffffffffffffffffffffffffffffffffffffffffff
@cB02~tA01_GU182353.1_151772_151885_0_1_0_0_0:0:0_0:0:0_2b/2
GAAGTTTGGGCCTATGGGAAGGTGTTTGAGTCATGGAGGTGGATCCATCATGAATAGATTAATGCTGCCCCACATGATGGGGTTAGCAAGTTCCCCCTCTATTAGTTCCCGGAGGGCTGGTTGTTAAAAAGAGCTTGGAAGCTCCATCGC
+
ffffffffffffffffffffffffffffffffffffffffffffffffffffffffffffffffffffffffffffffffffffffffffffffffffffffffffffffffffffffffffffffffffffffffffffffffffffff
@cB02~tA01_GU182353.1_57101_57164_0_1_0_0_0:0:0_0:0:0_2c/2
GGGTCCTCTCTTCCTAGTTTATGAGAGACTCCCCGACAGGACTTCCCTCCTGTTTCAGGAAAATCCTCTTATGTGGGGAGATGACACCCGAAGGTTTGGAGAAGGACTCACCCTCATGTGGCCAGGCCCCCTGCAGCAAGAAGAACCCTG
+
ffffffffffffffffffffffffffffffffffffffffffffffffffffffffffffffffffffffffffffffffffffffffffffffffffffffffffffffffffffffffffffffffffffffffffffffffffffff
@cB02~tA01_GU182353.1_97361_97114_1_0_0_0_0:0:0_0:0:0_2d/2
AGAAGGGGAAGGAAGGGGAACATTTTTGAGGGTGGTGTGTTTGTAGAGAAGTTCTACTTGCCAAGGAATGAGCTCCTGTCTGTCATGATCCAACCCTGGTTGACTTAGTGGAACAAGAGCTTTGCGGTAAGAGAGAACGTAGTTCATCCG
+
ffffffffffffffffffffffffffffffffffffffffffffffffffffffffffffffffffffffffffffffffffffffffffffffffffffffffffffffffffffffffffffffffffffffffffffffffffffff
@cB02~tA01_GU182353.1_69605_69419_1_0_0_0_0:0:0_1:0:0_2e/2
GGTGCTCCAACAAAAAAAGTAAGTCTCACGAAGCAGAGGCCAGAGAGCTCAGGGCCATGTGGGGAAGCAGGATGGGAGCACTCAGGTGTGTGTTCCTCACAAACAGGATGGTCCCTGGGCCAAGGCAGCAGCCACAGAGGCAGGACTTTC
+
ffffffffffffffffffffffffffffffffffffffffffffffffffffffffffffffffffffffffffffffffffffffffffffffffffffffffffffffffffffffffffffffffffffffffffffffffffffff
@cB02~tA01_GU182353.1_36806_36655_1_0_0_0_0:0:0_0:0:0_2f/2
TCAATCAAGAAATGTGAGACAATTCATATAGAGGAACTGCTATGATTAGCTTCTTATTGGTGTCTTGTCTTCCTCCAGGTAACTCCAGATACCTGCACGCTCTGATTGGGACCTCAGTGGTCATCATCCCCTTTGCTATCCTCCTCTTCT
+
ffffffffffffffffffffffffffffffffffffffffffffffffffffffffffffffffffffffffffffffffffffffffffffffffffffffffffffffffffffffffffffffffffffffffffffffffffffff
@rand_0_0_0_0_1_1_0:0:0_0:0:0_30/2
CGGACCCAAGAGGCGAAGCACTATTGGTCCCTCTTATGATCGCGCGCACGCGTTTTCGTGCCTGCCCTCGGTCCGCGAGCGCATGCCGAAGGTACACTTGGTATGAATCCATCCCCGACATACCCGGTACAACAGCTGAACTAAGAAGGT
+
ffffffffffffffffffffffffffffffffffffffffffffffffffffffffffffffffffffffffffffffffffffffffffffffffffffffffffffffffffffffffffffffffffffffffffffffffffffff
@cB02~tA01_GU182353.1_779_551_1_0_0_0_0:0:0_0:0:0_31/2
TTTTATTTGGGTTTTTAAAATCTCATATTGGCCTTTTTGTCCAAGCTGGTGAAAGTAGATTTGCAGCATCACCTATTTTTATTCTCACCCGGTTTCGTAATAGCCCTGATCTCATGTGCTCCCTGAGGTTTTGTAAACTTCAGGTAGAAA
+
ffffffffffffffffffffffffffffffffffffffffffffffffffffffffffffffffffffffffffffffffffffffffffffffffffffffffffffffffffffffffffffffffffffffffffffffffffffff
@cB02~tA01_GU182353.1_90926_90716_1_0_0_0_0:0:0_0:0:0_32/2
TAAGAGACATTTGTAAGAATGACAGCACATTAAATGTGTAGATTTCAACCTTCAGTTATTGCAATATTCCAGTATCAAGTTGGAGGATGTTATCAGTCTGATATTTTTTCCTCAAATGAGAGAGAGAAAGAAAGACACACAAACAACACA
+
ffffffffffffffffffffffffffffffffffffffffffffffffffffffffffffffffffffffffffffffffffffffffffffffffffffffffffffffffffffffffffffffffffffffffffffffffffffff
@cB02~tA01_GU182353.1_41892_42072_0_1_0_0_0:0:0_0:0:0_33/2
CTTTCATGTGCACCCTTGTGATTACACTGAGCCCAGTGGGACAGTCCAGGCTGTCTCCCCATGAGCTCCATCTTCCCCTTCAGTCCCTTCCCCTATAACATACATAGTCACAGACTCCAGGGATTAGAATGTAGTCATCACTGGGGACAA
+
ffffffffffffffffffffffffffffffffffffffffffffffffffffffffffffffffffffffffffffffffffffffffffffffffffffffffffffffffffffffffffffffffffffffffffffffffffffff
@cB02~tA01_GU182353.1_40669_40732_0_1_0_0_2:0:0_1:0:0_34/2
AGCAAGAAGAACCCTGGAAAGAAAGATCATGATGGACCATCCATCTGCAGGCAAACCAGGACTCCCTTGCTGCCCCCACTGGGCTGTGCGTCTTGGCAGCCAGGCCCTTCCTGGGCTGAAGTTAAACTCACCCTCAGTGCCTACCTGCAC
+
ffffffffffffffffffffffffffffffffffffffffffffffffffffffffffffffffffffffffffffffffffffffffffffffffffffffffffffffffffffffffffffffffffffffffffffffffffffff
@cB02~tA01_GU182353.1_113213_113332_0_1_0_0_0:0:0_0:0:0_35/2
GAGTCGAAGTGTGCGTGCATGAGCTCTGTTCTCTGTTACGGCAAGGCTCTTGCTCTGCTGAGTCAGCCAGGGTTGCTTCATGACCAACAGTAATTCATTCCTTGGCAAGTGGAACTTCTCTAAAACACCTCGCCCTCATCAGATGTTCCC
+
ffffffffffffffffffffffffffffffffffffffffffffffffffffffffffffffffffffffffffffffffffffffffffffffffffffffffffffffffffffffffffffffffffffffffffffffffffffff
@cB02~tA01_GU182353.1_97232_97097_1_0_0_0_1:0:0_0:0:0_36/2
AAATGCCTGGGGGCTTGAGAAGGGGAAGGAAGGGGAACATTTTTGAGGGTGGTGTGTTTGTAGAGAAGTTCTACTTGCCAAGGAATGAGCTCCTGTCTGTCATGATCCAACCCTGGTTGACTTAGTGGAACAAGAGCTTTGCGGTAAGAG
+
ffffffffffffffffffffffffffffffffffffffffffffffffffffffffffffffffffffffffffffffffffffffffffffffffffffffffffffffffffffffffffffffffffffffffffffffffffffff
@cB02~tA01_GU182353.1_86903_87090_0_1_0_0_0:0:0_0:0:0_37/2
CAGATCTTTCTACTCCTTGGGTGAATTTATTCCTGCATGTTTTGTTTTCTGTAGTTATTGCAAATGGGCTTATTTTCTTGTAAACTTTTTTGGATAGTTTGTTGTTAATGTATAGAAACTTTGTTGTTGTTGTTGTTGTTGTTGTTTTGA
+
ffffffffffffffffffffffffffffffffffffffffffffffffffffffffffffffffffffffffffffffffffffffffffffffffffffffffffffffffffffffffffffffffffffffffffffffffffffff
@cB02~tA01_GU182353.1_107707_107858_0_1_0_0_0:0:0_0:0:0_38/2
CCTGGGGGTTCCAAGTCCTGGATCATTCACTCTGTGTCCCAGTGACAATGAGAACAATGTCTAGACACTCTCACCTGTGACCACGATGTCCAGGGGATCACTGGGAGCTGACAACTGATAGGGGGTGTGAGTAACAGAACCGTAGCATCT
+
ffffffffffffffffffffffffffffffffffffffffffffffffffffffffffffffffffffffffffffffffffffffffffffffffffffffffffffffffffffffffffffffffffffffffffffffffffffff
@cB02~tA01_GU182353.1_52831_52789_1_0_0_0_0:0:0_0:0:0_39/2
AAAGCAGGGGAAAGCTAGGTCTCCCGCCATTTGGGTGCTTGTCCTAAAGAGACGTTGTATGTGGTTACCTGCCAATCAAGAAATGCGAGACAATTCATAAAGAGGAACTGCTATGATTAGCTTCTTATTGGTGTCTCCTCTTCTTCCAGG
+
ffffffffffffffffffffffffffffffffffffffffffffffffffffffffffffffffffffffffffffffffffffffffffffffffffffffffffffffffffffffffffffffffffffffffffffffffffffff
@cB02~tA01_GU182353.1_57616_57340_1_0_0_0_0:0:0_0:0:0_3a/2
CTCGCCTCCCTGGCCTCTCAACCCCTTGGCAGAGTCAAGTTCTGTGGGGACCAGGGTTAGACTGGGGTGCTCAAAGCTGGGGTGTGTGGTTGGGAAGTGGTAGGAACAGCAGATCCTCTGAGGACAAAGGTGTTACTCACACACTTCAGC
+
ffffffffffffffffffffffffffffffffffffffffffffffffffffffffffffffffffffffffffffffffffffffffffffffffffffffffffffffffffffffffffffffffffffffffffffffffffffff
@cB02~tA01_GU182353.1_127415_127626_0_1_0_0_0:0:0_0:0:0_3b/2
GTTGGTAGGAGTGTAAATTAGTACAGCCATTACGGAGAAAAGTATGGAAGTCCTTTAAAGAACTAAAAAGAGGTTGGATGAAGTGGATCATGCCTGTAATCCCGGCACTTTGGGAGACCGAGGCGGGCACCTCAGTTGAGGTCATGAGTT
+
ffffffffffffffffffffffffffffffffffffffffffffffffffffffffffffffffffffffffffffffffffffffffffffffffffffffffffffffffffffffffffffffffffffffffffffffffffffff
@cB02~tA01_GU182353.1_104340_104426_0_1_0_0_0:0:0_0:0:0_3c/2
CTCCACTTCAGGCCCATAACTCCACCTCCAGGCCCATAACTCCACCTCTAGGCCCATATCTTTACCTCCAGGTCCAGATCTCCATCCCCGCACTCCCTCCCTCGATTCCCTTCCAGGACTCACCAACACACGCCATGCTGACGACCATGA
+
ffffffffffffffffffffffffffffffffffffffffffffffffffffffffffffffffffffffffffffffffffffffffffffffffffffffffffffffffffffffffffffffffffffffffffffffffffffff
@cB02~tA01_GU182353.1_16852_16910_0_1_0_0_0:0:0_0:0:0_3d/2
TGAACTCGTGATCCACCTGCCTTGGCTTCCCAAAGTGCTGGGATTACAGGCATGAGCCACTGCACCTGGTCGCCAAAAGATATTTTTAAAAACCTAAATGCCACTTGAAATGAATAAGACCCTCAATAATTCATGGGATATACATGTGAA
+
ffffffffffffffffffffffffffffffffffffffffffffffffffffffffffffffffffffffffffffffffffffffffffffffffffffffffffffffffffffffffffffffffffffffffffffffffffffff
@cB02~tA01_GU182353.1_134000_133819_1_0_0_0_0:0:0_0:0:0_3e/2
AGAGAGCTCAGGGCCATGTGGGGAAGCAGGATGGGAGCACGCGGATGTGTGTTCCTCACCAGCAGGATGGTCCCTGGCCCAAGACAGGAGCCACAGAGGCAGGACTTTCTAGAGAGAGCACCAGATTCCCTTCCCCTGCCTTCAGCTCAC
+
ffffffffffffffffffffffffffffffffffffffffffffffffffffffffffffffffffffffffffffffffffffffffffffffffffffffffffffffffffffffffffffffffffffffffffffffffffffff
@cB02~tA01_GU182353.1_15404_15627_0_1_0_0_1:0:0_0:0:0_3f/2
ACCACACTAATCAGCAAATACCATAAATCTGGGGCTTTATATGTTCAGAGTTTTCTTAAGAAAATAATTTTTTCAGAGAGCCAGTTTAACAGAATACCATGAGGCTGAGCCTTCGAGCGTTAGTGTGCTCATTCTGAGAGATGATATTTC
+
ffffffffffffffffffffffffffffffffffffffffffffffffffffffffffffffffffffffffffffffffffffffffffffffffffffffffffffffffffffffffffffffffffffffffffffffffffffff
@cB02~tA01_GU182353.1_75134_75263_0_1_0_0_1:0:0_0:0:0_40/2
GAGTGAAGTGGTGTGGTCTAGGCTCACTGCAACCTCTGTCTCCTGGGTTCAAGTGATTCTCCTGCCCTCAGCCTCCTGAGTTGCTAGGATTACATGCACCTGCCACCACGCCCGGCTATCCTTGTGTCCTTTCTTATCTTGTCCTTGACC
+
ffffffffffffffffffffffffffffffffffffffffffffffffffffffffffffffffffffffffffffffffffffffffffffffffffffffffffffffffffffffffffffffffffffffffffffffffffffff
@cB02~tA01_GU182353.1_102125_102228_0_1_0_0_0:0:0_0:0:0_41/2
TATAAGGTTTGCTGATGCCAGAAGGCTGAAAAATAGTCTGAGGAAAGGTGGAACAGCACGAGGGAAGGTGGAACAGCACGTGTCTAAGTGCCGTGTTAATAGAGAGCCTCTTGTATGTTTGGAATTGTGAGTTCCTCAGTGTGATTGCAG
+
ffffffffffffffffffffffffffffffffffffffffffffffffffffffffffffffffffffffffffffffffffffffffffffffffffffffffffffffffffffffffffffffffffffffffffffffffffffff
@rand_0_0_0_0_1_1_0:0:0_0:0:0_42/2
CGTAGTAACTACTATTCGCTGACAATGGTTCCTGACCCTAGACGTCTCCTTATTGCTCTAATTCAAGTCGGTCCTTTTAACTCGGCGAGCACTTTGGAGTTGCAGTGACTCCCTTGCAGCGAGAACATCGCAACGCTCGTTATCTGACTT
+
ffffffffffffffffffffffffffffffffffffffffffffffffffffffffffffffffffffffffffffffffffffffffffffffffffffffffffffffffffffffffffffffffffffffffffffffffffffff
@cB02~tA01_GU182353.1_99229_99137_1_0_0_0_0:0:0_0:0:0_43/2
ACCCCATCTCTACAAAATATACAAAAACTAGCTGGGGGTGGTGGCGCGTGCCTGTAATACCAGCTATTCAGGAAGTTGAAGAAGGAGAATGGCTTCAACCAGGGAGGGAGAGGTTACAGTGAGCCAAGATCGCGTCATTGCACTGCACCC
+
ffffffffffffffffffffffffffffffffffffffffffffffffffffffffffffffffffffffffffffffffffffffffffffffffffffffffffffffffffffffffffffffffffffffffffffffffffffff
@cB02~tA01_GU182353.1_133196_133391_0_1_0_0_0:0:0_0:0:0_44/2
TCAATTATAGCTCTCATAGTAACCATAGAACGTGCTGAGGATACAACTACTTTAGTTGAGATGTTTGACCCTTTCAAACCTCACATTGAAATTTCACCCCCATTGTGGGAGGTTGGGCCTCTTCAGAGGTGTTTGGGTCATGGAGGTGGA
+
ffffffffffffffffffffffffffffffffffffffffffffffffffffffffffffffffffffffffffffffffffffffffffffffffffffffffffffffffffffffffffffffffffffffffffffffffffffff
@cB02~tA01_GU182353.1_93128_93259_0_1_0_0_0:0:0_0:0:0_45/2
GTGGCTCGTGGTCTTCCTCCACCTTCAAAGCCCACAGTGGCTGGTGGAGTATCCCACGATGCTGCTCTAATCCCCATTCTCCTCTTCCTTCTCCACTCATATGGACCCTTGTGATTACACTGAGCCCAGTGGGAGAGTCCAGGCCATCTC
+
ffffffffffffffffffffffffffffffffffffffffffffffffffffffffffffffffffffffffffffffffffffffffffffffffffffffffffffffffffffffffffffffffffffffffffffffffffffff
@cB02~tA01_GU182353.1_135885_136038_0_1_0_0_0:0:0_1:0:0_46/2
GGACCATAGGGTTACACGTAGGAAAAAATAAATCTAAACTTATCCTCACACTATAAAAACACTTCTTATTTTATATCTTGTTGTTGTAAACTTTTTATGCTTTATTTTTAAGATTGACAAATAAAAATTATATACTGTGGTCCTTCACTA
+
ffffffffffffffffffffffffffffffffffffffffffffffffffffffffffffffffffffffffffffffffffffffffffffffffffffffffffffffffffffffffffffffffffffffffffffffffffffff
@cB02~tA01_GU182353.1_14572_14683_0_1_0_0_0:0:0_0:0:0_47/2
TGGTCCAGACTTTCTTCCAGAACCTCCTAGGACTATCAGATTCATTGCCAAGGCTCTGGCACTCTGAAGGGTGCATTGTTCTCTCATGTATTTACCTCCTTGCTGCATCTTGGGGACTTCTCTAGCTGTGCCAATCCTAAAGCAGCAGAA
+
ffffffffffffffffffffffffffffffffffffffffffffffffffffffffffffffffffffffffffffffffffffffffffffffffffffffffffffffffffffffffffffffffffffffffffffffffffffff
@rand_0_0_0_0_1_1_0:0:0_0:0:0_48/2
GCTAAGCTTTTTTGATTTGAATTTCAGTGTGGAAGATATCTTCGGGACTCGAGTGAGGTAGGTGAGGATCCTTAACATCGCGTATCCGAAACTCGACTCGGGGCGCAGACCTTTTGGCAACACCGGGCTGCGTGATCATAAGCAACTTGG
+
ffffffffffffffffffffffffffffffffffffffffffffffffffffffffffffffffffffffffffffffffffffffffffffffffffffffffffffffffffffffffffffffffffffffffffffffffffffff
@cB02~tA01_GU182353.1_20689_20824_0_1_0_0_0:0:0_0:0:0_49/2
ATTCTTCCATTTGTTTGTATCATTTCTTATTTCTTTCAGAAGTGTTTTGTAGTTCTCCTTGTAGAGAATTTTCACCTTCTTGGTTAGATGGATTCCTAGGTATTTTATTTTCTTTGTGGCTAGTGTAAATGGAATTGTGTTCTTGATTTA
+
ffffffffffffffffffffffffffffffffffffffffffffffffffffffffffffffffffffffffffffffffffffffffffffffffffffffffffffffffffffffffffffffffffffffffffffffffffffff
@cB02~tA01_GU182353.1_35572_35330_1_0_0_0_0:0:0_1:0:0_4a/2
TAAACACTAATACTCTTTGCAGTGAGCTCAGATCTTGGACTCAGAGACCAGTGCCAGCACTAGCCCCTGGTCACATTTCGTACTAACTCACAGAAGGACAGGCTGTATTGAAACAATAAACGACGGAGAGGGCGGTCCTTCCCCGTGCTT
+
ffffffffffffffffffffffffffffffffffffffffffffffffffffffffffffffffffffffffffffffffffffffffffffffffffffffffffffffffffffffffffffffffffffffffffffffffffffff
@cB02~tA01_GU182353.1_77916_78077_0_1_0_0_1:0:0_0:0:0_4b/2
GGGAACAGACTGGTTTCCTCACCTGTGACAGAAACAAGCAGTGGGTCACTAAGGTCTGACCACTCGTAGGGAGAGTCACGGAAAGAGCCGAAGCATCTGTAGGTCCCTCCGTGGGTGGCAGGGCCCAGAGGAAAGTTGGCCTGGAAGGTT
+
ffffffffffffffffffffffffffffffffffffffffffffffffffffffffffffffffffffffffffffffffffffffffffffffffffffffffffffffffffffffffffffffffffffffffffffffffffffff
@cB02~tA01_GU182353.1_109905_110056_0_1_0_0_0:0:0_0:0:0_4c/2
ATATAGTTACATTTAACCTCAATAAATATTTTTGAAAATGAAAAGAAAAGGGTGTAGGGGTTGCTGGTGATGATATCTCTCTGTGTGGGTGAGAGGCCATGATGGGCTTCTGGGAAATGGATAAGATTGAGGGGCTGAGGGAACCTCTGA
+
ffffffffffffffffffffffffffffffffffffffffffffffffffffffffffffffffffffffffffffffffffffffffffffffffffffffffffffffffffffffffffffffffffffffffffffffffffffff
@cB02~tA01_GU182353.1_116285_116370_0_1_0_0_0:0:0_0:0:0_4d/2
GGCTGGGCTGCTTTCTGGCTTCCCCCAGCTACACTGCAAATGGGGTGACTCCACATGTCTCGAGCAGCTTTTCTGAGCCTTGGGGAACTGGCTCACATTGAAATGTAGGCTTCTGTTGTCACTCGCTGCTTATCTGTTAGTAATGAACCT
+
ffffffffffffffffffffffffffffffffffffffffffffffffffffffffffffffffffffffffffffffffffffffffffffffffffffffffffffffffffffffffffffffffffffffffffffffffffffff
@cB02~tA01_GU182353.1_27773_27957_0_1_0_0_0:0:0_0:0:0_4e/2
GACAGTCCAGGCTGTCTCCCCATCGCAAGGTCAACTCATCAACAACCTGAGCTCCATCTTCCCCTTCAGTCCCCTGCCCTATGACATAAATAGTCACAGGGTTCATGGATTACCATGTAGCCATCACTGGGGACAATTATTCTTCCCACC
+
ffffffffffffffffffffffffffffffffffffffffffffffffffffffffffffffffffffffffffffffffffffffffffffffffffffffffffffffffffffffffffffffffffffffffffffffffffffff
@cB02~tA01_GU182353.1_25068_25027_1_0_0_0_0:0:0_0:0:0_4f/2
AAACTGCAATCCAAAAGAATAAAATAGAGCTATAAAATTCAATATGTATATGGTGTCATAGAAACACAAATGTGAGAAAAAGAAAGAAAAATACAAAATTTATATTTTTTAAAATTTGAAACAACTATATATGTGAGTGCTTAGGGTGTG
+
ffffffffffffffffffffffffffffffffffffffffffffffffffffffffffffffffffffffffffffffffffffffffffffffffffffffffffffffffffffffffffffffffffffffffffffffffffffff
@cB02~tA01_GU182353.1_151808_151983_0_1_0_0_0:0:0_0:0:0_50/2
AGAAACCATAGAACATGCTGAGGATACAGCTGCTTTAGTTTAGATGTTTGACCCTTTGAAACCTCACACTGAAATATTGAAATTTAACCCCCAGTGTGGAAGTTTGGGCCTATGGGAAGGTGTTTGAGTCATGGAGGTGGATCCATCATG
+
ffffffffffffffffffffffffffffffffffffffffffffffffffffffffffffffffffffffffffffffffffffffffffffffffffffffffffffffffffffffffffffffffffffffffffffffffffffff
@cB02~tA01_GU182353.1_57046_57217_0_1_0_0_0:0:0_1:0:0_51/2
AAGGGGTTGAGAGGCCAGGGAGGCGAGGTCAGAAATGTGGGCTGACCACCCCAGGGTCCTCTCTTCCTAGTTTATGAGAGACTCCCCGACAGGACTTCCCTCCTGTTTCAGGAAAATCCTCTTATGTGGGGAGATGACACCCGAAGGTTT
+
ffffffffffffffffffffffffffffffffffffffffffffffffffffffffffffffffffffffffffffffffffffffffffffffffffffffffffffffffffffffffffffffffffffffffffffffffffffff
@cB02~tA01_GU182353.1_33759_33557_1_0_0_0_0:0:0_0:0:0_52/2
CACAAATGGTAAACAGGATGCATTTGGCCTCTGCTCTTGGGACGCTGATATTGCAGATGGGTAAATGCGAGGGCAGAGAATGAATGCACAAGGGTACCAATAAATGAATGATCCATTGGGAAGCATCTGTGCACCAAATCTGGGGTTTTT
+
ffffffffffffffffffffffffffffffffffffffffffffffffffffffffffffffffffffffffffffffffffffffffffffffffffffffffffffffffffffffffffffffffffffffffffffffffffffff
@cB02~tA01_GU182353.1_138605_138407_1_0_0_0_0:0:0_0:0:0_53/2
GGGAGAATCTTCTGAGCACAGGGAGGGAGGGGTGGCTCCACATCCTCCTCTCTAAGGCAGTGCCTCCTTCTCCCCCAGGTGGTCAGGACAAACCCTTCCTGTCTGCCCGGCCCAGCACTGTGGTGCCTCGAGGAGGACACGTGGCTCTTC
+
ffffffffffffffffffffffffffffffffffffffffffffffffffffffffffffffffffffffffffffffffffffffffffffffffffffffffffffffffffffffffffffffffffffffffffffffffffffff
@cB02~tA01_GU182353.1_134685_134563_1_0_0_0_0:0:0_0:0:0_54/2
CCAAAGTTGTCTTCTGTCCACGAGCACCACAGTCAGGCCTTGAGGGGATCTTCTAGGGAGACAACAGCCCTGTCTCAAAACCGGGTTGCCAGCTCCCATGTACCAGCAGCTGGAATCTGAAGGCATCAGTCTTCATCTTAGGGCATCGCT
+
ffffffffffffffffffffffffffffffffffffffffffffffffffffffffffffffffffffffffffffffffffffffffffffffffffffffffffffffffffffffffffffffffffffffffffffffffffffff
@cB02~tA01_GU182353.1_146744_146605_1_0_0_0_0:0:0_0:0:0_55/2
TCCATCTGCAATCTTCATTCCTCCTTTCATGTAAAATAACATATTCACAAGCTATGGAGGCTAGGACATGGACATTTTTGGGGTGGGACAACATTCTCCTGCCTTCCACAAACAGTGAACAAGATGCATTTGGCCTCTGTTCTTGGGACA
+
ffffffffffffffffffffffffffffffffffffffffffffffffffffffffffffffffffffffffffffffffffffffffffffffffffffffffffffffffffffffffffffffffffffffffffffffffffffff
@cB02~tA01_GU182353.1_121552_121714_0_1_0_0_0:0:0_0:0:0_56/2
TTGTCCTCAGAGGATCTGCTGTTCCTACCACTTCCCCACCACACAACCCAGCTTTGAACACCCTAGTCCAACCCTGGTCCCCACACAACTTGACTCTGCCAAGGGGTTGAGAGGCCAGGGAGGCAAGGTCGGAACTGTGGGCCGAGCACC
+
ffffffffffffffffffffffffffffffffffffffffffffffffffffffffffffffffffffffffffffffffffffffffffffffffffffffffffffffffffffffffffffffffffffffffffffffffffffff
@cB02~tA01_GU182353.1_50420_50379_1_0_0_0_0:0:0_0:0:0_57/2
TGAAAACAATCTGATGTGGAAGGAAGAGGCTCTGCCTCAAATGCTGGGAATGAGGTGGGGAGAATGACAAGACGACTGTGGAGAGACGGAGAGCACACTGGGTACACAGGAAACTAAGGAGCAACAAGGAGTGTGTGTTTGACACTCACA
+
ffffffffffffffffffffffffffffffffffffffffffffffffffffffffffffffffffffffffffffffffffffffffffffffffffffffffffffffffffffffffffffffffffffffffffffffffffffff
@cB02~tA01_GU182353.1_2502_2615_0_1_0_0_0:0:0_0:0:0_58/2
GAAGAGGACTGTGTGACACGCCATGGACCAGAGCATGCAGGTGTGCAGAGGTGTGGACCCAACGCTGCCATGTGGGATGGAGCCTCATGTCTAAGTGTGGGAAAAGAGGCAGATCCAACCAAGGAAAGTCAACATTAATGGAGAGGAAAG
+
ffffffffffffffffffffffffffffffffffffffffffffffffffffffffffffffffffffffffffffffffffffffffffffffffffffffffffffffffffffffffffffffffffffffffffffffffffffff
@cB02~tA01_GU182353.1_19245_19376_0_1_0_0_0:0:0_0:0:0_59/2
AATTTGAGATCTTTCTAAACTTCTGATGAGGCATGTATTGCTATAAATTTTCCTCTTATCACTGCTTTAACTGCATCCCAAAGGTTTTGGTAAGTTTGTTTCTATTTTTATTAATTTTAAATAATGTTTTGTGATTTCTGCTTTAATTTC
+
ffffffffffffffffffffffffffffffffffffffffffffffffffffffffffffffffffffffffffffffffffffffffffffffffffffffffffffffffffffffffffffffffffffffffffffffffffffff
@cB02~tA01_GU182353.1_128926_129106_0_1_0_0_1:0:0_0:0:0_5a/2
CAGGGATCCTTTCTTCCATAATTTTTGTATGTGACGCCCACTGTCTTGAGACTTCAAGGTATAAAGAGAAAACAGGAGCATCACACTACCTGATCTCAAAATATGTTACAGAGCTGTAGTAAGCAAAACAGCATGATGTTGGCATGAAGA
+
ffffffffffffffffffffffffffffffffffffffffffffffffffffffffffffffffffffffffffffffffffffffffffffffffffffffffffffffffffffffffffffffffffffffffffffffffffffff
@cB02~tA01_GU182353.1_116350_116502_0_1_0_0_0:0:0_0:0:0_5b/2
TAAGACAGCAAAGTCCTGAGATCAGGAGGATCGTCCCAGAACAGCCTGGGCTGTCTTCCTGTTCTTCCTGGAGGAGGACGTCATGCAGTGCTTTAGCTGAGTGCTTCCTGTGGCTCCAGGGTACAAAACCCAGGCTGGGCTGCTTTCTGG
+
ffffffffffffffffffffffffffffffffffffffffffffffffffffffffffffffffffffffffffffffffffffffffffffffffffffffffffffffffffffffffffffffffffffffffffffffffffffff
@cB02~tA01_GU182353.1_153895_154077_0_1_0_0_0:0:0_1:0:0_5c/2
GAAATCATCTCTAGATTACTTATAATTCCTGATACAGCCTACACACCACCTCACTTGTGTCCACACAATATAGTATTTTTGCTTTTTGGAACTTTGTGGCTTTTTTCTCTGAATATTTTTGATTTATATTTGGTTCAATAAACACCTGTA
+
ffffffffffffffffffffffffffffffffffffffffffffffffffffffffffffffffffffffffffffffffffffffffffffffffffffffffffffffffffffffffffffffffffffffffffffffffffffff
@cB02~tA01_GU182353.1_134618_134850_0_1_0_0_1:0:0_0:0:0_5d/2
TGGCAGAAGGCTGAAAGATAGTCTGAAGGGAGGTGGAACAGCACGTGTCTAAGTGCTGTGTTAAGAGGCAGCCTCTTGTATGTTTGGAATTGTGAGTTCCTCAGTGTGATTGCAGCCTCAGGTAGACTAGGAAGTAAGCCAGTTAGGTTG
+
ffffffffffffffffffffffffffffffffffffffffffffffffffffffffffffffffffffffffffffffffffffffffffffffffffffffffffffffffffffffffffffffffffffffffffffffffffffff
@cB02~tA01_GU182353.1_26131_26224_0_1_0_0_0:0:0_0:0:0_5e/2
CCACTCTAGGCCCATATCTCCACCTCCAGGCCCGTATCTCAATTCCAGGTCCATATCTGCACTCCAAGCCAATATCTCCACTCCAGGCCCATATCTACAGTTCCAGGCCCATATCTCTACTCCAGGCCCATATCTCTACTTCAGGCCCAT
+
ffffffffffffffffffffffffffffffffffffffffffffffffffffffffffffffffffffffffffffffffffffffffffffffffffffffffffffffffffffffffffffffffffffffffffffffffffffff
@cB02~tA01_GU182353.1_148604_148468_1_0_0_0_0:0:0_0:0:0_5f/2
GGGAGGTAAACGCTAATACTCCTTGGAGTGAGTTCAGATCTTGGAATCAGAGATCAGCACCAGCACTAGCTCCTGCTCCCCTTTCCTACTAATTCACAGGAGGACAGGTGGTTTTGAAGCAATAGATGGTGGAGGGGGTGGTCTTTCCCC
+
ffffffffffffffffffffffffffffffffffffffffffffffffffffffffffffffffffffffffffffffffffffffffffffffffffffffffffffffffffffffffffffffffffffffffffffffffffffff
@cB02~tA01_GU182353.1_74459_74602_0_1_0_0_1:0:0_0:0:0_60/2
CCCTTTTACCCCAAATACAGTTAGGGTCTGGATGATGGGACGCTGGTGGACACTCCCACCAGAAGCTCTGGGACTCAGGAGGTGGGACAAGGAGAATCCCAGACAGGAGCCCTCTGACCTGTGACCATGATCACCAGGGGGTTGCTGGGT
+
ffffffffffffffffffffffffffffffffffffffffffffffffffffffffffffffffffffffffffffffffffffffffffffffffffffffffffffffffffffffffffffffffffffffffffffffffffffff
@cB02~tA01_GU182353.1_148198_148108_1_0_0_0_0:0:0_0:0:0_61/2
ACCAGCCTGGGCTACACAGGGATACTCTGTCTCAAAAAATAAAAATAAAAAATACATAAATATAATAATATACACAAATGATGCAGGCACCTGAATTCCAATCATCATTTTTCTATTCCTCTATAATTACTTCTTTGATCCTTTATCTTA
+
ffffffffffffffffffffffffffffffffffffffffffffffffffffffffffffffffffffffffffffffffffffffffffffffffffffffffffffffffffffffffffffffffffffffffffffffffffffff
@cB02~tA01_GU182353.1_73756_73931_0_1_0_0_0:0:0_0:0:0_62/2
AGTCGAGGGCATGTTCTTTGTGAATGGAATATCAGCCAATGTGTGAACCACAATACACAACTGAGCCCCCAACAGAGGATTTGGAAGGTCAGGGCCCTGGCTGGGGTTCCCCCACCTCTGAGGTAGAATGACAGCAGCCACACTGCAGCC
+
ffffffffffffffffffffffffffffffffffffffffffffffffffffffffffffffffffffffffffffffffffffffffffffffffffffffffffffffffffffffffffffffffffffffffffffffffffffff
@cB02~tA01_GU182353.1_14288_14132_1_0_0_0_0:0:0_0:0:0_63/2
GCATAATACATATTATCTATACACATATGCATAATACATATTATGTATACACATATGCATAACACATATTATGTATACACACATATTTACACCTATGCATATATGTATGTATGTATGCGAATGTACCTCTGCCACGGCAGGGAAAGGTTC
+
ffffffffffffffffffffffffffffffffffffffffffffffffffffffffffffffffffffffffffffffffffffffffffffffffffffffffffffffffffffffffffffffffffffffffffffffffffffff
@cB02~tA01_GU182353.1_70632_70526_1_0_0_0_2:0:0_0:0:0_64/2
CTGCAATCACACTGAGGAACTCACAATTCCAAACATACAAGAGGCTCCCTCTTAACGCAGCACTTAGACACGTGTTGTTCCACCTTCCCTCATGCTGTTCCACCTCCCCTCAGACTAGCTTTCAGTCTTCTGTCAGCAGTAAAACTTATA
+
ffffffffffffffffffffffffffffffffffffffffffffffffffffffffffffffffffffffffffffffffffffffffffffffffffffffffffffffffffffffffffffffffffffffffffffffffffffff
@cB02~tA01_GU182353.1_147165_147246_0_1_0_0_0:0:0_0:0:0_65/2
TCTCCCCATCTCATTCCCGGCATTTCAGGCAGAGCCTCTTCCTTCCACATCAGATTGTTTTCACCTTTGTGCCTTCACGGCTGACAGCTGTGTGGAAAATCCTTCTGCCAATCTTCCAGGGGTTCAATCCGTGTTTTTCATTAATGTCAC
+
ffffffffffffffffffffffffffffffffffffffffffffffffffffffffffffffffffffffffffffffffffffffffffffffffffffffffffffffffffffffffffffffffffffffffffffffffffffff
@rand_0_0_0_0_1_1_0:0:0_0:0:0_66/2
TACTGACCCGAAACCTTTGCTATTAAACCTCCGGCAAAACTGAAGTGTGGGCCACCCACTAACGTTAGAGCAGGTAGCATGTGGATACGGCCCCCATAACATTCGTTGTTGCAGGCTTAGAATTCGGCTCATGCTCACCCGGCCGTCTCT
+
ffffffffffffffffffffffffffffffffffffffffffffffffffffffffffffffffffffffffffffffffffffffffffffffffffffffffffffffffffffffffffffffffffffffffffffffffffffff
@cB02~tA01_GU182353.1_94555_94698_0_1_0_0_0:0:0_0:0:0_67/2
GGGTTTAAGCCACTCTCCCGCCTCAGCCTCCCAAGTTGCTGGGATTATAGGCGCCTGGCACCATGCCTGGCTAATTTTATTTTTTTTGTCTTTTTAGTAAAGATTGGTTCCCCCATGTTGGCCGGGCTGGTCTCCAGCCCCTGATTTTAA
+
ffffffffffffffffffffffffffffffffffffffffffffffffffffffffffffffffffffffffffffffffffffffffffffffffffffffffffffffffffffffffffffffffffffffffffffffffffffff
@cB02~tA01_GU182353.1_150382_150533_0_1_0_0_0:0:0_0:0:0_68/2
CTCAGAAATAATGCCACATATCTACAACTATGTGATCTTTGACAAACCTGAGAAAAACAAGCAATGGGGAAAGGATTCCCTATTTAATAAATGGTGCTGGGAAAACTGGCTAGCCATAGGTAGAAAGCTGAAACTGGATCCCTTCCTTAC
+
ffffffffffffffffffffffffffffffffffffffffffffffffffffffffffffffffffffffffffffffffffffffffffffffffffffffffffffffffffffffffffffffffffffffffffffffffffffff
@cB02~tA01_GU182353.1_14817_14974_0_1_0_0_0:0:0_0:0:0_69/2
AGAGAATGCGGTAGTTGGAAACAAAGACAAATGTATTACAGGACAGTGGACCAGAGCACGTGATCGCAGGGGTGTGGATGCAAACCCACCATGGGGGACGTGCCTTCACATCACAGAGAGCGAAAGGAAGGGAGGGGCAGACACGGAGGA
+
ffffffffffffffffffffffffffffffffffffffffffffffffffffffffffffffffffffffffffffffffffffffffffffffffffffffffffffffffffffffffffffffffffffffffffffffffffffff
@cB02~tA01_GU182353.1_21762_21611_1_0_0_0_0:0:0_0:0:0_6a/2
TCTGCACAGCAAACGAAAGTATCAACAGAGTAAACAGATAACCTACAGACTGGGAGAAAATATTTGCAAACTATGCATCTGACAAAGTTCTAATATCCAGAATCTATAAGGAATGTAAACAAATCAACAAGCAGAAAACCAAAAAACCTC
+
ffffffffffffffffffffffffffffffffffffffffffffffffffffffffffffffffffffffffffffffffffffffffffffffffffffffffffffffffffffffffffffffffffffffffffffffffffffff
@cB02~tA01_GU182353.1_138015_137861_1_0_0_0_0:0:0_0:0:0_6b/2
CTCGGCCCACATTTCTGACCTCGCCCTCCCCGGCCTTTCTTTCCCTTTCCTGAGTCAAGCTCTGTGAAGACTGGGGTGAGACTGGGGTGCTCCAAGCTGGGGTGTGCAGGGAGGAAGTGGTGTCAGCAGCAGAGAAAGAGAGGGAAGCAG
+
ffffffffffffffffffffffffffffffffffffffffffffffffffffffffffffffffffffffffffffffffffffffffffffffffffffffffffffffffffffffffffffffffffffffffffffffffffffff
@cB02~tA01_GU182353.1_63645_63833_0_1_0_0_1:0:0_1:0:0_6c/2
TGGGATTAATAACTAGAAATATAAGAAGCTCAAACAACTCAATAAAACAAATGATTTAATTGAAACAGGAGCAAAAGACATGAAATTTCCCCACATACGAAAAACTGCTCAGTATCACTCATCATCAGAGAAACGCAAATTACAATCAAA
+
ffffffffffffffffffffffffffffffffffffffffffffffffffffffffffffffffffffffffffffffffffffffffffffffffffffffffffffffffffffffffffffffffffffffffffffffffffffff
@cB02~tA01_GU182353.1_21166_21385_0_1_0_0_0:0:0_1:0:0_6d/2
CCAAAGTCTATCTTGAGAAGGATATTTCCTAGGTTTTCTTCTAGAATTTTAATATTTTGAGGTTTTACATTTAAATCTTTAAACTATCTTGGGTTAATTTTTGTATATAGTGAGAGTTAGGGGTCCAGTTCCATTATTTTGCATATGAGT
+
ffffffffffffffffffffffffffffffffffffffffffffffffffffffffffffffffffffffffffffffffffffffffffffffffffffffffffffffffffffffffffffffffffffffffffffffffffffff
@cB02~tA01_GU182353.1_140501_140631_0_1_0_0_1:0:0_0:0:0_6e/2
GTCTCCTTTACCTCTTTCTCTCTTTTCTACTTCCCCGTATGGCCCCTGTGTCTGTCCTCTGTTATGACACCTGGTCTGTACTTATGTCTCCTGTTTCCCTGTCTCTGTTGGTACAGACCTCACCGAGTCAGTCTCTCTCCATAAGAATCC
+
ffffffffffffffffffffffffffffffffffffffffffffffffffffffffffffffffffffffffffffffffffffffffffffffffffffffffffffffffffffffffffffffffffffffffffffffffffffff
@cB02~tA01_GU182353.1_107512_107366_1_0_0_0_0:0:0_0:0:0_6f/2
TAGTGGGAAACAGATACAACAGCCCAAGAGATGAGGCTGTCTTCACAGTGGCAAGGGAGTCAGGGGCTACTGGAGACAGAGGGACAGAGAAGAGGGAGGAAGACAGATGGAGGCACCTGCACCAGGGGATATGGGCACAGAAAAGACACG
+
ffffffffffffffffffffffffffffffffffffffffffffffffffffffffffffffffffffffffffffffffffffffffffffffffffffffffffffffffffffffffffffffffffffffffffffffffffffff
@cB02~tA01_GU182353.1_126981_126879_1_0_0_0_0:0:0_0:0:0_70/2
CGTGATCCACCCGCCTCAGGCTCCCAAAGTGCTGGGATTACAGGCATGAGCCACCGCGCCCGGCCACGTTTACCAATTTTAAGTGTAAGGTCTAGTGGTCATAAATACATACATATAAATTTTTTGTTTGTTTGTTTTATCCTCCACCCT
+
ffffffffffffffffffffffffffffffffffffffffffffffffffffffffffffffffffffffffffffffffffffffffffffffffffffffffffffffffffffffffffffffffffffffffffffffffffffff
@cB02~tA01_GU182353.1_98597_98711_0_1_0_0_0:0:0_0:0:0_71/2
TACTCTACCTCACAAACACATCTTGTGTCCATCTTTCATTCATTTAGTGTCTAAATCAGCACCACATTTCACCAGGGGGGCGGGAATTGCCTTTTCCACAGTCTCCTAGATTCCAGTTATGCACCTGGGCCTCCCTTATTTTCATGTCAG
+
ffffffffffffffffffffffffffffffffffffffffffffffffffffffffffffffffffffffffffffffffffffffffffffffffffffffffffffffffffffffffffffffffffffffffffffffffffffff
@cB02~tA01_GU182353.1_136440_136318_1_0_0_0_0:0:0_0:0:0_72/2
CTCTCATGAGGATGCTGCATTTCATATAAACTTATAGAACCCCTTAAAATTTGGTAACCTGAGTTCTCTGATTTGTTATTATAGGTTATTTAGTTTGCTTTTTTTTTTCTTTCTTGAGACAGACTCTTCCTCTGTCACCCAAGCTGGAGT
+
ffffffffffffffffffffffffffffffffffffffffffffffffffffffffffffffffffffffffffffffffffffffffffffffffffffffffffffffffffffffffffffffffffffffffffffffffffffff
@cB02~tA01_GU182353.1_60178_60230_0_1_0_0_0:0:0_0:0:0_73/2
ATAAACATGGCCTGTAGGTGCCACAAGGCCTGAGGCCACAGGGCCCAACTCAGGTCAGAAATATGGGTGTCCTTGGGTTCTCCTGGTAGAGAACACTTTGTGGAGGTAAAACAGAAATGAAACTTCTAACCTGTGCCAGGTCTGTGAGCA
+
ffffffffffffffffffffffffffffffffffffffffffffffffffffffffffffffffffffffffffffffffffffffffffffffffffffffffffffffffffffffffffffffffffffffffffffffffffffff
@cB02~tA01_GU182353.1_103080_103187_0_1_0_0_0:0:0_0:0:0_74/2
CCACTGAGCAGAAAACAGTGTCTAAAATACATCCGTGTACACACAGTCCCTTTATAGTTGACAAAGGCTGCCATGTGGTTTAAGGTGGAATAGAATGTCTTCTCAATAAATAACATGGGCCCAAGGGTTACACATGGAGAAAAATATATC
+
ffffffffffffffffffffffffffffffffffffffffffffffffffffffffffffffffffffffffffffffffffffffffffffffffffffffffffffffffffffffffffffffffffffffffffffffffffffff
@cB02~tA01_GU182353.1_54632_54867_0_1_0_0_0:0:0_0:0:0_75/2
GCTACTGGGGAGGCTGAGGGAAGACAATCGCTTGAACCTGGGAGGCGGAGGTTGCAGTGAGTTGAGATCACGCCACTGCACTCCAGCCTGGGTGAGAGAGTGAGACTGTCTCAAAAAAAAAAAATAGCATAGCAATTGCATAGAACCCAT
+
ffffffffffffffffffffffffffffffffffffffffffffffffffffffffffffffffffffffffffffffffffffffffffffffffffffffffffffffffffffffffffffffffffffffffffffffffffffff
@cB02~tA01_GU182353.1_33760_33852_0_1_0_0_0:0:0_0:0:0_76/2
CTTTGCACTTAGGGACGCTAAGGCGGTGGGATCACTTGAGATTGGGAGTTTGAGACAGCCTGCACAACATGGTGAAACCTCATTTCTACTAAAAAATATACCAAAAAAATTAGCCGAGTGTGGTGGCGCACAGCTGTAATCCCAGCTACT
+
ffffffffffffffffffffffffffffffffffffffffffffffffffffffffffffffffffffffffffffffffffffffffffffffffffffffffffffffffffffffffffffffffffffffffffffffffffffff
@cB02~tA01_GU182353.1_152610_152725_0_1_0_0_0:0:0_1:0:0_77/2
TTACAGCAGCATCTGTAGGAGACGGAAGTCATCAAAACCGCTTGGAGGGCCCTTCTGGGTCCTCATTTCATGGTCAGACACCAACCCACAGGGGGAGGCTGTAGGTGCCTGAGGCTCTTCAGCTGCCAACATCCAGACTCAGACATTCTA
+
ffffffffffffffffffffffffffffffffffffffffffffffffffffffffffffffffffffffffffffffffffffffffffffffffffffffffffffffffffffffffffffffffffffffffffffffffffffff
@cB02~tA01_GU182353.1_47602_47401_1_0_0_0_0:0:0_0:0:0_78/2
AAAAGCCATTTTAATGGGGTGAGATGAAAACTCACTTTGATTTTAATTTGCGTTTCTCTGATGATGAGTGATACTGAGCACTTTTTAGTATGTGGGGAAATTTCATGTCTTCTGCTCCTTTTTCAATTAAATCATTTGTTTTATTGAGTT
+
ffffffffffffffffffffffffffffffffffffffffffffffffffffffffffffffffffffffffffffffffffffffffffffffffffffffffffffffffffffffffffffffffffffffffffffffffffffff
@cB02~tA01_GU182353.1_18266_18139_1_0_0_0_0:0:0_0:0:0_79/2
GTTCCCTGAATTTTAGAGGCAGGACCTCAGGAGGAGCTAAGAATCCTACCCCAGGAAAATTACCAATATCAGAAAGGAAACAATGACATCAGTACAGATCCTACAGAATTCAAAAGATTCTAAGTGGACATTATGAAGACATTATTCAGC
+
ffffffffffffffffffffffffffffffffffffffffffffffffffffffffffffffffffffffffffffffffffffffffffffffffffffffffffffffffffffffffffffffffffffffffffffffffffffff
@cB02~tA01_GU182353.1_71775_71597_1_0_0_0_0:0:0_0:0:0_7a/2
ACATGGATGTATTTTAGACACTGTTTCTGCTAAGGGGCTCTCTGTGTCCACACTCTTGATGATGCTGCACTTTATGTAGCCTTATAGAACCCTTTAAATTTAGTAGCCAGAGCCCTCTAATTTGTTATTATAGGCTGTTTGCTTTTTTTT
+
ffffffffffffffffffffffffffffffffffffffffffffffffffffffffffffffffffffffffffffffffffffffffffffffffffffffffffffffffffffffffffffffffffffffffffffffffffffff
@cB02~tA01_GU182353.1_121121_121298_0_1_0_0_0:0:0_0:0:0_7b/2
ACCATCAGTGCCTACCTGCACCCAAGAACAGTGCTCTCGGCTGTACAGAGACCCAGCCTCCAGGCCCATATCCCCACCCCAAGCCCATATCTCCACTCCAGGCCCATATCTCCACTCCAGGCCGATATTTCCACCCTAGACCCATATAGC
+
ffffffffffffffffffffffffffffffffffffffffffffffffffffffffffffffffffffffffffffffffffffffffffffffffffffffffffffffffffffffffffffffffffffffffffffffffffffff
@cB02~tA01_GU182353.1_52179_52341_0_1_0_0_1:0:0_1:0:0_7c/2
TGTGGTCTCTGCACAGACAGACCCTCCTTCCCTTCTGCCAGAGTGGGAGCAGCCTGAGGCCATCACGAGAAATAGATTTTGGTGCCATGCTTCCAGTACAGCCTGCAGAACTGTGAGGCAAACCGATCTCTTTTCTTTAGAAGTTACCGA
+
ffffffffffffffffffffffffffffffffffffffffffffffffffffffffffffffffffffffffffffffffffffffffffffffffffffffffffffffffffffffffffffffffffffffffffffffffffffff
@cB02~tA01_GU182353.1_50307_50112_1_0_0_0_0:0:0_0:0:0_7d/2
CATCTTCGCCAAGCTTCTCTGAAACTCCCAACCTCAAGTGATCCGACCGTCTCAGCATCCTAAAGTACTGGGATAACTGGCGTGAGCCACTGTGCCCAGCCAGAATTTAAAATAAATAATACATAATGCTGAGTGTATGATTTTGGGTGA
+
ffffffffffffffffffffffffffffffffffffffffffffffffffffffffffffffffffffffffffffffffffffffffffffffffffffffffffffffffffffffffffffffffffffffffffffffffffffff
@cB02~tA01_GU182353.1_9605_9851_0_1_0_0_0:0:0_0:0:0_7e/2
AGTCCAGGTGCTGAGTGTGAGGTCAGGCATGGGAGGTTAGCAGAGACTCACCTGCAAGTGCTTGGGCTTTCTGGCCCAGACTCAGCCATGGAGAAGAGTTTCCTGTGGGGGATTTGGAACACAGAGGTGTGGCTGCTTCCCTTCCTGTTG
+
ffffffffffffffffffffffffffffffffffffffffffffffffffffffffffffffffffffffffffffffffffffffffffffffffffffffffffffffffffffffffffffffffffffffffffffffffffffff
@cB02~tA01_GU182353.1_142618_142729_0_1_0_0_0:0:0_0:0:0_7f/2
TGACCACTAGATTTTACTTTTAAAAATGGTAAAGTTGGTAAATTATATAGTTACATTTAACCTCAATAAATATTTTTGAAAATGAAAAGAAAAGAGTGTAGGGGTTGCTGGTGATGACATCTCTCTGTGTGGGTGAGAGGCCAGGATGGG
+
ffffffffffffffffffffffffffffffffffffffffffffffffffffffffffffffffffffffffffffffffffffffffffffffffffffffffffffffffffffffffffffffffffffffffffffffffffffff
@cB02~tA01_GU182353.1_24930_24735_1_0_0_0_0:0:0_0:0:0_80/2
TCCTTAGAAGAAACAGGAAAATTGACCCCAAAAAACTTTCCAGGCCACATTTGGTCATGATGGAAATATTTTGGCACTTCCTGGTTAAGCTCAACACCAACTTGCACCCAAAACCAATAATTTCATTTCTAGGTAAATATGTCTAATTAA
+
ffffffffffffffffffffffffffffffffffffffffffffffffffffffffffffffffffffffffffffffffffffffffffffffffffffffffffffffffffffffffffffffffffffffffffffffffffffff
@cB02~tA01_GU182353.1_55829_55769_1_0_0_0_0:0:0_0:0:0_81/2
GCCTCTGGTTTAGTACTAGAAACTCAAGCAGGAAAATTAGAATGGCTTCTTGTCACAATTACTCTGATAATGTTAATAATACCTGTTAGACATTTTGCACATTACATATGAAGAAGAGTTTGAATCTCAGATAAAAACAAAAATACATCA
+
ffffffffffffffffffffffffffffffffffffffffffffffffffffffffffffffffffffffffffffffffffffffffffffffffffffffffffffffffffffffffffffffffffffffffffffffffffffff
@cB02~tA01_GU182353.1_100232_100135_1_0_0_0_1:0:0_0:0:0_82/2
CATTACTTATAGATAAGCAGCGAGTGACAACAGAAACCTTCCTTTCAGGGTGAGCCAGTCCCTCAAGGCTCAGAAAAACTGCTCAGGACACATGGAGTCACTTCATGTGCACTGTAGCTGGGGGAAGCCAGAAAGCAGCCCAGCCTGGGT
+
ffffffffffffffffffffffffffffffffffffffffffffffffffffffffffffffffffffffffffffffffffffffffffffffffffffffffffffffffffffffffffffffffffffffffffffffffffffff
@cB02~tA01_GU182353.1_129288_129422_0_1_0_0_1:0:0_0:0:0_83/2
TTTCGCTGTTGGAGTATCTGGAGTTCGGAGATGGTAGAAGACAGGCGTACAATGTCAGAGCTGTGAGATGCTGAGTCAACGCCTGAATCCAAGGTTTCCACCTCCCCAGGGTTCCAAAAGCGGATATAAGAGGGTCCTGTACTCACCGGT
+
ffffffffffffffffffffffffffffffffffffffffffffffffffffffffffffffffffffffffffffffffffffffffffffffffffffffffffffffffffffffffffffffffffffffffffffffffffffff
@cB02~tA01_GU182353.1_108139_107934_1_0_0_0_0:0:0_0:0:0_84/2
GTGAGAGTGTCTAGACATTGTTCTCATTGTCACTGGGACACAGAGTGAATGATCCAGGACTTGGAACCCCCAGGTGGTCATGAGGAAGATAAGTGTGGGATTCTTATGGAAAGAGAGTGACTTGGTGAGGTCTGTACCAACAGAGACAGA
+
ffffffffffffffffffffffffffffffffffffffffffffffffffffffffffffffffffffffffffffffffffffffffffffffffffffffffffffffffffffffffffffffffffffffffffffffffffffff
@cB02~tA01_GU182353.1_122133_121881_1_0_0_0_1:0:0_0:0:0_85/2
TTCAGCGTTTCCATGACGGTAGGGGCTGCAGTGTGGCTGCTGTCATTCTACCAGAAGAGGTGGGAAACCACAGCCATGGCCCTGACATTCCAAATCCTCTGATGGGGGCTAAGTTTTTTATTTTCATTCAGGCAACTGCTGATATTCCAT
+
ffffffffffffffffffffffffffffffffffffffffffffffffffffffffffffffffffffffffffffffffffffffffffffffffffffffffffffffffffffffffffffffffffffffffffffffffffffff
@cB02~tA01_GU182353.1_81951_81735_1_0_0_0_0:0:0_0:0:0_86/2
GTCATTCCACACTCTACGTCCATATGTACACATTACTCCCCTCCCATGTAGAGTGAGAAGATGTGGTATTTGTCTTTCTGAGTGGTTTTATGTAAAATAATGGCGTCCAGCTCCATCTATGTTGCTGCAAAAGACATGGTTTTATTTTTA
+
ffffffffffffffffffffffffffffffffffffffffffffffffffffffffffffffffffffffffffffffffffffffffffffffffffffffffffffffffffffffffffffffffffffffffffffffffffffff
@cB02~tA01_GU182353.1_71802_71918_0_1_0_0_0:0:0_0:0:0_87/2
CCTCCCTCGTTTTAAATTTTACAGAAATATCCAGTAACATAATGCTATAGAAAATCAAGTTTTCCCCAGCACGTTGGGAAGCCGAGGTGGGCGGATCAACTGAGATAAGGAGTTTGAGAGCAGCTTGGCCAATATAGTGAAACCGTGTCT
+
ffffffffffffffffffffffffffffffffffffffffffffffffffffffffffffffffffffffffffffffffffffffffffffffffffffffffffffffffffffffffffffffffffffffffffffffffffffff
@cB02~tA01_GU182353.1_138857_138713_1_0_0_0_0:0:0_0:0:0_88/2
CACACTCCCTCACTGGGTGGTCGGCACCCAGCAACCCCCTGGTGATCATGGTCACAGGTCAGAGGCTTTCTGTCTGGGCTTCTCACTGTCCCACCTCCTGAATCCCAGAGCTTCTGGTGGGGGTGTCCATCAGGGTCCCATCACCCAGGC
+
ffffffffffffffffffffffffffffffffffffffffffffffffffffffffffffffffffffffffffffffffffffffffffffffffffffffffffffffffffffffffffffffffffffffffffffffffffffff
@cB02~tA01_GU182353.1_134525_134566_0_1_0_0_0:0:0_0:0:0_89/2
AAGAGCGATGCCCTAAGATGAAGACTGATGCCTTCAGATTCCAGCTGCTGGTACATGGGAGCTGGCAACCCGGTTTTGAGACAGGGCTGTTGTCTCCCTAGAAGATCCCCTCAAGGCCTGACTGTGGTGCTCGTGGACAGAAGACAACTT
+
ffffffffffffffffffffffffffffffffffffffffffffffffffffffffffffffffffffffffffffffffffffffffffffffffffffffffffffffffffffffffffffffffffffffffffffffffffffff
@cB02~tA01_GU182353.1_112105_112258_0_1_0_0_0:0:0_0:0:0_8a/2
CAGCCTGATCTTGAACTCCTGGCTTCAGGTGATCCACCCGCCTCGGCCTCCCAAAGTGCTGGAATTGCAGGTGTGAGCCACCATACCCAGCCCATTTAATGGACTTTGACAAAGGTGCCGAGAACTTACAATCAGGAAAGGACAGTCTTT
+
ffffffffffffffffffffffffffffffffffffffffffffffffffffffffffffffffffffffffffffffffffffffffffffffffffffffffffffffffffffffffffffffffffffffffffffffffffffff
@cB02~tA01_GU182353.1_68590_68470_1_0_0_0_1:0:0_0:0:0_8b/2
ATTTCAATGTGAGCCAGTCCCTCAAGGCTCAGAAAAGCTCCTCGGGACATATGGAGTCACCCCATTTGCAGTGTAGCTGCGGGAAGCCAGAAAGCAGCCCAGCCTGGGTTTTGTACCCTGGAGCCACAGGAAGCACTCAGCTAAAGCACT
+
ffffffffffffffffffffffffffffffffffffffffffffffffffffffffffffffffffffffffffffffffffffffffffffffffffffffffffffffffffffffffffffffffffffffffffffffffffffff
@cB02~tA01_GU182353.1_131388_131277_1_0_0_0_0:0:0_0:0:0_8c/2
ACTCACAGCCATTGGATTCACCTCGGGGTAACCAGGAATCCCTACATGATTAATAGTGACTGACAAGAAAATAAGGGAGGCCCAGGTGCGTAACTGGAATCTAGGAGACTGTGGAAAAGGCAATTGCCGCCCCACTGGTGAAATGTGGTG
+
ffffffffffffffffffffffffffffffffffffffffffffffffffffffffffffffffffffffffffffffffffffffffffffffffffffffffffffffffffffffffffffffffffffffffffffffffffffff
@cB02~tA01_GU182353.1_106448_106586_0_1_0_0_0:0:0_0:0:0_8d/2
TAACATAAATAGTCACAGGCTCCAGGGATTACAATGTAGCCATCATTGGGGACAGTGATTCTTCCCACCACAGCACCCATTTCCCCTGTATTCAATCTCCCTTGACCCCAAATACAGTCAGGGCCTGGGTGATGGGACCCTGACGGACAC
+
ffffffffffffffffffffffffffffffffffffffffffffffffffffffffffffffffffffffffffffffffffffffffffffffffffffffffffffffffffffffffffffffffffffffffffffffffffffff
@cB02~tA01_GU182353.1_81644_81447_1_0_0_0_0:0:0_0:0:0_8e/2
ACTCTCTTCACTGTTGTGTACACAACATTTTAACTAGTTATTCTGGTTTAAATTTAATATTGACTTTATCTACATATCACAATTGATTACTGTGTACAGACTTTCTTTTCTATTAGTATAAATTTATGAGGTACACTTGTAATTTTGTGA
+
ffffffffffffffffffffffffffffffffffffffffffffffffffffffffffffffffffffffffffffffffffffffffffffffffffffffffffffffffffffffffffffffffffffffffffffffffffffff
@cB02~tA01_GU182353.1_5383_5245_1_0_0_0_0:0:0_0:0:0_8f/2
GGCAAAAAGCAAGAGATTCAAGGAAAAGCTGAGCAAAGACAGACAGGAAAACACACACATGATGAGCCAGCTTGTAGAGCTAGAACTGAGATGGAGAGAGGCACGAGTGGGTAACAGAGTGTGCTCCCCAGAACAGGTGGAGAGAATGCC
+
ffffffffffffffffffffffffffffffffffffffffffffffffffffffffffffffffffffffffffffffffffffffffffffffffffffffffffffffffffffffffffffffffffffffffffffffffffffff
@cB02~tA01_GU182353.1_90354_90504_0_1_0_0_0:0:0_0:0:0_90/2
CTCATAATTTTTAAAAAGGGATGGGTCTCACTGTTTGCCCAGGGTGGCCTTTACTCATTCTATAAGGCTGGCATCACCCTGATACTAAAGACAGAAAAGAATATTAAACAAAAGAAAACTACATGCCAATATTCCTGATGAGCATAGATG
+
ffffffffffffffffffffffffffffffffffffffffffffffffffffffffffffffffffffffffffffffffffffffffffffffffffffffffffffffffffffffffffffffffffffffffffffffffffffff
@cB02~tA01_GU182353.1_113046_112912_1_0_0_0_0:0:0_0:0:0_91/2
CCTCATTTCCTCACATCTCTCCTGTCCCATGTTCTAGGAAACCCTTCAAGTAGTTGGCCTTCACCCACAGAACCAAGCTCCAAATCTGGTGAGTAAAGGACCCCTCTTATCTCTGCTTTTGGAAACCTGGGGAGGTGGAAGCCTTGGATG
+
ffffffffffffffffffffffffffffffffffffffffffffffffffffffffffffffffffffffffffffffffffffffffffffffffffffffffffffffffffffffffffffffffffffffffffffffffffffff
@cB02~tA01_GU182353.1_56080_56270_0_1_0_0_0:0:0_0:0:0_92/2
CAACCTCCAGGCCCATATCTCCACTCCAGGCCCAGATCTCCACTTCTAGGCCCATCACTCCATCTCTAGGCCCATAACTCCACTTCCAGGCCTATATCTCCAACTCTGGGCCCCGATCTCCATCCCCGCACTCCCTCCCTCGATTCCCTT
+
ffffffffffffffffffffffffffffffffffffffffffffffffffffffffffffffffffffffffffffffffffffffffffffffffffffffffffffffffffffffffffffffffffffffffffffffffffffff
@cB02~tA01_GU182353.1_63576_63428_1_0_0_0_1:0:0_0:0:0_93/2
GGGTTCTCCTTTCTCTACCACTTTGGCAGGATTTCCTTTGCCTGTCTTGCAGCTAAAAGCCATTTTACTTTATTTCATTTTATTTTGAGATGGAGTTTCGCTCTTCTCACCCAGGCTGGAGTGCAGTGGTGCGATCTCGGCTCACCACAA
+
ffffffffffffffffffffffffffffffffffffffffffffffffffffffffffffffffffffffffffffffffffffffffffffffffffffffffffffffffffffffffffffffffffffffffffffffffffffff
@cB02~tA01_GU182353.1_19462_19598_0_1_0_0_1:0:0_0:0:0_94/2
GGATCTTTTCTCTTTTTCTTTGTTAATCTAGCTAACAGTCTATGAATTTTGTTTATTTTTTTTCAAAGAAAAACTCTTGGTTTTATTTATCTCTTGTATGGACTTTTTGGTCTCAATTTATTCAGTTCTCTCTGACTTTAGTTATTTCTC
+
ffffffffffffffffffffffffffffffffffffffffffffffffffffffffffffffffffffffffffffffffffffffffffffffffffffffffffffffffffffffffffffffffffffffffffffffffffffff
@cB02~tA01_GU182353.1_10977_11086_0_1_0_0_0:0:0_0:0:0_95/2
GAGCCCAGCCTGGGGCTGCCGGCCAGAGCCCTGGACGAGGTCATGTCCCCCCTCCTTGTACAGAGTGAATTTGTCATAGCCGACATCAGAGCCACACTGGAGGGTCAGATTCTCCCCAGGGGCCACGACAGGGCCCTGCAGGGTCAGGAG
+
ffffffffffffffffffffffffffffffffffffffffffffffffffffffffffffffffffffffffffffffffffffffffffffffffffffffffffffffffffffffffffffffffffffffffffffffffffffff
@cB02~tA01_GU182353.1_21673_21440_1_0_0_0_1:0:0_0:0:0_96/2
AACCCAAGATAGTTTAAAGATTTAAATGTAAAACCTCAAAATATTAAAATTCTAGAAGAAAACCTAGGAAATATCCTTCTCAAGATAGACTTTGGCAAAGAATTTATGGCTAACTCCCCAAAACCAATTGTGACAAAGACAGAAATTGGG
+
ffffffffffffffffffffffffffffffffffffffffffffffffffffffffffffffffffffffffffffffffffffffffffffffffffffffffffffffffffffffffffffffffffffffffffffffffffffff
@cB02~tA01_GU182353.1_89689_89890_0_1_0_0_0:0:0_0:0:0_97/2
AGGTAGTCAAATTACCTCTGTTTGAAGATGAGATAATTTCTATACCTAGAAACCCCATAGTCTCTGCCCAAAGGCTCCTACATCTGAGAAACAAACTTCAGCACAGTTTAAGGGCAGAAAGTCAATGTACAGGCTGGGTGTGGTGTCTCA
+
ffffffffffffffffffffffffffffffffffffffffffffffffffffffffffffffffffffffffffffffffffffffffffffffffffffffffffffffffffffffffffffffffffffffffffffffffffffff
@cB02~tA01_GU182353.1_148441_148270_1_0_0_0_0:0:0_0:0:0_98/2
TCAGCCTAAAACCTCTTCCATATTTGGCTTTCTGTGAACATGAGATCATATGGAAAATATGAAAGCCCCCCTGAACCCACCAGCACAGGCCCTGAAATAGGGAAAGTACTCTGTTCATCACAAGAAACTTTCCCCCTCACCCAAATCCCC
+
ffffffffffffffffffffffffffffffffffffffffffffffffffffffffffffffffffffffffffffffffffffffffffffffffffffffffffffffffffffffffffffffffffffffffffffffffffffff
@cB02~tA01_GU182353.1_91220_91393_0_1_0_0_0:0:0_0:0:0_99/2
GTGGGTGACATGGACATGGTGCAGCTTCTGCTGCCAGGACGCAGTGACTCGGCTCGACTGACCGGTGCAGAGGATGTGGTGAGGGGCCCGGATCGTGCAGTTGACACATTGACCACAACATGTGAAGGGGACATAGGTAGGCTTCTTCTA
+
ffffffffffffffffffffffffffffffffffffffffffffffffffffffffffffffffffffffffffffffffffffffffffffffffffffffffffffffffffffffffffffffffffffffffffffffffffffff
@cB02~tA01_GU182353.1_126985_126861_1_0_0_0_0:0:0_1:0:0_9a/2
CTCTGGAACTCCTGACCACGTGATCCACCCGCCTCAGGCTCCCAAAGGGCTGGGATTACAGGCATGAGCCACCGCGCCCGGCCACGTTTACCAATTTTAAGTGTAAGGTCTAGTGGTCATAAATACATACATATAAATTTTTTGTTTGTT
+
ffffffffffffffffffffffffffffffffffffffffffffffffffffffffffffffffffffffffffffffffffffffffffffffffffffffffffffffffffffffffffffffffffffffffffffffffffffff
@rand_0_0_0_0_1_1_0:0:0_0:0:0_9b/2
AATAGGCATCACCAGCAACAGTGCCCTAGTCGACCCTTATTAAACGCTGACATCCGTCTCTCCTTCTGATTGTTTCTTGTTGGTGAGTGCTGGCTTGTTAGCGTAACGGTGCTCTGTTGGCACCCCTCTTGTTTGGCCCTGACGACCAAA
+
ffffffffffffffffffffffffffffffffffffffffffffffffffffffffffffffffffffffffffffffffffffffffffffffffffffffffffffffffffffffffffffffffffffffffffffffffffffff
@cB02~tA01_GU182353.1_84309_84152_1_0_0_0_0:0:0_0:0:0_9c/2
GCATCTCAGATGTTTTCTTTCTCTATAGCTCATTCTTTCTTACCAGTGTTTTCAATTTTGTACTTAATTTTGTAAAGAGAGTAAATGATATAATTTCCACATATGTTTCCTCTGCCAAATCAGACTCACTATGCTTCCTTTCCTTGTATG
+
ffffffffffffffffffffffffffffffffffffffffffffffffffffffffffffffffffffffffffffffffffffffffffffffffffffffffffffffffffffffffffffffffffffffffffffffffffffff
@cB02~tA01_GU182353.1_131827_131667_1_0_0_0_0:0:0_0:0:0_9d/2
CGGTGGCTCATGCTTGTAACCCAGCCCTGCAGGAGGCCAAGGCGGGTGGATTCCATGAAGTCAGGAGTTCCAGACCAGCCTGGCCAACATGGTGAAACCCTATCTGTACTAAAAATACAAAAATTAGCCGAGCATGGTGGTGCATCCCTG
+
ffffffffffffffffffffffffffffffffffffffffffffffffffffffffffffffffffffffffffffffffffffffffffffffffffffffffffffffffffffffffffffffffffffffffffffffffffffff
@cB02~tA01_GU182353.1_71787_71644_1_0_0_0_0:0:0_0:0:0_9e/2
CCACACTCTTGATGATGCTGCACTTTATGTAGCCTTATAGAACCCTTTAAATTTAGTAGCCAGAGCCCTCTAATTTGTTATTATAGGCTGTTTGCTTTTTTTTTCTTGAGGCGGAGTCTTGCTCTGTCGCCCAGGCTGGACTGCAGTGAC
+
ffffffffffffffffffffffffffffffffffffffffffffffffffffffffffffffffffffffffffffffffffffffffffffffffffffffffffffffffffffffffffffffffffffffffffffffffffffff
@cB02~tA01_GU182353.1_109602_109496_1_0_0_0_0:0:0_0:0:0_9f/2
GAAACCTTCTCTCTCAGCCCAGCCGGGCCCCAAGGTTCAGGCAGGAGAGAGCGTGACCTTGTCCTGCAGCTCCCGGAGCTCCTATGACATGTACCATCTATCCAGGGAGGGGGGAGCCCATGAACGTAGGCTCCCTGCAGTGCGCAAGGT
+
ffffffffffffffffffffffffffffffffffffffffffffffffffffffffffffffffffffffffffffffffffffffffffffffffffffffffffffffffffffffffffffffffffffffffffffffffffffff
@cB02~tA01_GU182353.1_125778_126015_0_1_0_0_0:0:0_0:0:0_a0/2
CGTAGGGAGCGTCACGGAAAGAGCCGAAGCATCTGTAGGTCCCTCCGTGGGTGGCAGGGCCCAGAGGAAAGTCGGCCTGGAATGTTCCGTTGATGCTGCGCACTGCAGGGAGCCTACGTTCATGGGCCTCCCCTTCCCTGGATAGATGGT
+
ffffffffffffffffffffffffffffffffffffffffffffffffffffffffffffffffffffffffffffffffffffffffffffffffffffffffffffffffffffffffffffffffffffffffffffffffffffff
@cB02~tA01_GU182353.1_11058_10781_1_0_0_0_0:0:0_1:0:0_a1/2
AGATGCTATGGGCATTACACGAACTTCCCCTGGGTGTGGTCGGAACCCAGTGATACCATGGAGATCCTGGTCTTAGGTATGGATGTCTTCCTCCTTGCCCTATTTATTGTTGAGAACTTACTCTCACGGAGCCCCATGTAGGAGGGTGGA
+
ffffffffffffffffffffffffffffffffffffffffffffffffffffffffffffffffffffffffffffffffffffffffffffffffffffffffffffffffffffffffffffffffffffffffffffffffffffff
@cB02~tA01_GU182353.1_87773_87882_0_1_0_0_0:0:0_0:0:0_a2/2
CCGGCTGGAGTGCAGTGATGCGATCTCGGCTCACTGCAACCTCTACCTCCTGGGTTCAAGTGATTCTCCTGTCTCAACCTCCCGAGTAGCTGAGATTACAGGCACCCACAACCACACCCAGCTGTTTTTGTATTTTTAGTAGAGGCGGGA
+
ffffffffffffffffffffffffffffffffffffffffffffffffffffffffffffffffffffffffffffffffffffffffffffffffffffffffffffffffffffffffffffffffffffffffffffffffffffff
@cB02~tA01_GU182353.1_26408_26264_1_0_0_0_0:0:0_0:0:0_a3/2
GGGCCTGGAACTGTAGATATGGGCCTGGAGTGGAGATATTGGCTTGGAGTGCAGATATGGACCTGGAATTGAGATACGGGCCTGGAGGTGGAGATATGGGCCTAGAGTGGAGATATGGGCCTGGAGGTGGAGATATGGGCCTGGAACTGT
+
ffffffffffffffffffffffffffffffffffffffffffffffffffffffffffffffffffffffffffffffffffffffffffffffffffffffffffffffffffffffffffffffffffffffffffffffffffffff
@cB02~tA01_GU182353.1_104137_104304_0_1_0_0_0:0:0_0:0:0_a4/2
CCAACACACGCCATGCTGACGACCATGAGCAACATGGTGCTGCCGGTGCAGACAGGCGGCCGCGCCCCAGCTCAGCTCAGCAGCGCACAGGATGTTATTTGGCGCCCTGCCCATGCAGTTTACATGTTGACCACATCATGGGAGGGTGAC
+
ffffffffffffffffffffffffffffffffffffffffffffffffffffffffffffffffffffffffffffffffffffffffffffffffffffffffffffffffffffffffffffffffffffffffffffffffffffff
@cB02~tA01_GU182353.1_39134_39314_0_1_0_0_0:0:0_0:0:0_a5/2
TATAATAACAAATCAGAGGACTCAGGTTACCAAATTTTAAGGGGTTCTATAAGTTTATATAAAATGCAGCATCCTCATGAGAGGGGATACAGAGAACCACTGGACAGAAAACTGTGTCTAAAATACATCTGTGGATACACAGTCCCTTTA
+
ffffffffffffffffffffffffffffffffffffffffffffffffffffffffffffffffffffffffffffffffffffffffffffffffffffffffffffffffffffffffffffffffffffffffffffffffffffff
@cB02~tA01_GU182353.1_111129_111408_0_1_0_0_0:0:0_0:0:0_a6/2
AATCCCAGCTACTTTGGAGGCTGAGGCAGGAGAATCAGTTGAACGCGGGAGGCGGAGGTTGCAGTGAGCTGAGATCACACCCTTGCACTCCAGCCTGGGAGACTATGAGTGAAACTCCATCTCAACATAAATAAATAAATAAAATAAAGT
+
ffffffffffffffffffffffffffffffffffffffffffffffffffffffffffffffffffffffffffffffffffffffffffffffffffffffffffffffffffffffffffffffffffffffffffffffffffffff
@cB02~tA01_GU182353.1_129268_129095_1_0_0_0_0:0:0_0:0:0_a7/2
CTATGTGCCTTTCTTCATGCCAACATCATGCTGTTTTGCTTACTACAGCTCTGTAACATATTTTGAGATCAGGTAGTGTGATGCTCCTGTTTTCTCTTTATACCTTGAAGTCTCAAGACAGTGGGCGTCACATACAAAAATTATGGAAGA
+
ffffffffffffffffffffffffffffffffffffffffffffffffffffffffffffffffffffffffffffffffffffffffffffffffffffffffffffffffffffffffffffffffffffffffffffffffffffff
@cB02~tA01_GU182353.1_19998_19865_1_0_0_0_0:0:0_0:0:0_a8/2
AATGGATAAATTCCTGGTAACACAAAATTTATCATATTTCAACCAGGAAGAAAGTGAAAACCTGAACAGACCAATAACAAGTTCAGAAATTTAATCAGTAATAAAAACCCTACTAACTAAAAATAGCCCAGGACCAGACGGATTCACAGC
+
ffffffffffffffffffffffffffffffffffffffffffffffffffffffffffffffffffffffffffffffffffffffffffffffffffffffffffffffffffffffffffffffffffffffffffffffffffffff
@cB02~tA01_GU182353.1_81971_81824_1_0_0_0_0:0:0_0:0:0_a9/2
ATGTAAAATAATGGCGTCCAGCTCCATCTATGTTGCTGCAAAAGACATGGTTTTATTTTTATGACCAAATAGTATTTCGTTGTGTATACACGCATCCTTTTTTTAATCCAATCATTCATTCACAGACACTTAGATTGATTTCATATCTTT
+
ffffffffffffffffffffffffffffffffffffffffffffffffffffffffffffffffffffffffffffffffffffffffffffffffffffffffffffffffffffffffffffffffffffffffffffffffffffff
@cB02~tA01_GU182353.1_7851_7723_1_0_0_0_0:0:0_0:0:0_aa/2
CCCAGCCTTTTGTATTTTTAGTAGAGATGGGGTTTCACCATGTTGGTCAGGCTGGTCTTAAACTCCTGACCTCAGGTGATCCATCCACCTCGGCCACCCAAAGTGCTGGGAGTACAGATGTTAGCCACCGTACCCAGTGAGAGTTTCAGT
+
ffffffffffffffffffffffffffffffffffffffffffffffffffffffffffffffffffffffffffffffffffffffffffffffffffffffffffffffffffffffffffffffffffffffffffffffffffffff
@cB02~tA01_GU182353.1_132115_132291_0_1_0_0_0:0:0_0:0:0_ab/2
TGTTCTACCCGAGAGGCTGGGGGAAGGACCACCCCCTCCACCATCTATTGCTTCAATACCACCTGTCCTCCTGTGAATTAGTAGGAAAGGGGAACAGGAGCTAGTGCTGTCGCTGATCTCTGATTCCAAGATCTGGACTCACTCCAAGGA
+
ffffffffffffffffffffffffffffffffffffffffffffffffffffffffffffffffffffffffffffffffffffffffffffffffffffffffffffffffffffffffffffffffffffffffffffffffffffff
@cB02~tA01_GU182353.1_116774_116900_0_1_0_0_1:0:0_0:0:0_ac/2
ACATTGAAATTTAACCCCCAGTGTGGGAGGTTGGGCCTCTTGGGAGGTGTTTGGGTCATGGAGGTGGATCCATCATGAACAGATCAATGCTGTCCCAAGGAGACGGGGTTAGCAAGTTCCCTCTCTATTAGTTCCTGGAGAGCTGGTTGT
+
ffffffffffffffffffffffffffffffffffffffffffffffffffffffffffffffffffffffffffffffffffffffffffffffffffffffffffffffffffffffffffffffffffffffffffffffffffffff
@cB02~tA01_GU182353.1_129125_129023_1_0_0_0_0:0:0_0:0:0_ad/2
AAAAGAAAAAATAAAAAAAATTGGATGTAAATGCATGGATTATATCTGTGTTCTTCATTCTGCTCCGTTGTTCTATGTGCCTTTCTTCATGCCAACATCATGCTGTTTTGCTTACTACAGCTCTGTAACATATTTTGAGATCAGGTAGTG
+
ffffffffffffffffffffffffffffffffffffffffffffffffffffffffffffffffffffffffffffffffffffffffffffffffffffffffffffffffffffffffffffffffffffffffffffffffffffff
@cB02~tA01_GU182353.1_7751_7608_1_0_0_0_0:0:0_0:0:0_ae/2
TTAGTAGAGATGAGGTTTTGCCATCTTGGCCAGGCTGGTCTCAAACTCCTGATCTCATGTGATCCGCCTGTATCAGACTGCCAAAGTGTTGGGATTACAGGCGTGAGCCACCACACCCAGCCTTTTGTATTTTTAGTAGAGATGGGGTTT
+
ffffffffffffffffffffffffffffffffffffffffffffffffffffffffffffffffffffffffffffffffffffffffffffffffffffffffffffffffffffffffffffffffffffffffffffffffffffff
@cB02~tA01_GU182353.1_7157_7339_0_1_0_0_0:0:0_0:0:0_af/2
CATTGCACTCCAGCCTGGCCAATAGGAGCAAAACTCCATGTCAAAATAAAATAAAATAAAATAAAATATAATAAAATAAAATAATAAATCAAAACAGGACTGGACATCTCCTGTGGGTTGTCAGTGAATGGAACTAAGCAAGCCACCGCT
+
ffffffffffffffffffffffffffffffffffffffffffffffffffffffffffffffffffffffffffffffffffffffffffffffffffffffffffffffffffffffffffffffffffffffffffffffffffffff
@cB02~tA01_GU182353.1_151330_151441_0_1_0_0_1:0:0_0:0:0_b0/2
GAAAAGGCCTTTGACAAAATTCAACAACGCTTCATGCTAAAAACTCTCAATAAATTAGGCATTGATGGGACGTATCTCAAAATAATAAGAGCCATCTATAACAAACCCACAGCCAGTATCATACTGAATGGGCAAAAACTGGAAGCATTC
+
ffffffffffffffffffffffffffffffffffffffffffffffffffffffffffffffffffffffffffffffffffffffffffffffffffffffffffffffffffffffffffffffffffffffffffffffffffffff
@cB02~tA01_GU182353.1_9533_9324_1_0_0_0_0:0:0_0:0:0_b1/2
AGCCGATGTCATGAGTGGAGGCTCTGAGAAAATAAGGGCTGTGTTTTCAGTTTAGACCCAGCTAAGTTGGGAGCTGACATAGATATGATGTTGGGTCCACCCTCCACGGGCAGGTTTTCAGACAAAGGATCCCTGGCAATCAGGGGACAC
+
ffffffffffffffffffffffffffffffffffffffffffffffffffffffffffffffffffffffffffffffffffffffffffffffffffffffffffffffffffffffffffffffffffffffffffffffffffffff
@cB02~tA01_GU182353.1_28037_27889_1_0_0_0_1:0:0_0:0:0_b2/2
GTCCAATCATCCAGGCCCAGACTGTATTTGGGGTAAAGGGGGATTCAGTACAGAGAAATAGTTGCTGTGGTGGGAAGAATAATTGTCCCCAGTGATGGCTACATGGTAATCCATGAACCCTGTGACTATTTATGTCATAGGGCAGGGGAC
+
ffffffffffffffffffffffffffffffffffffffffffffffffffffffffffffffffffffffffffffffffffffffffffffffffffffffffffffffffffffffffffffffffffffffffffffffffffffff
@cB02~tA01_GU182353.1_76540_76326_1_0_0_0_1:0:0_0:0:0_b3/2
CCTCATTCCCCCTATCAGTTGTCAGCTCCCAGTGACCCTCTGGACATCGTGATTACAGGTGAGAGTGTCTGGACATTATTCTCATTGTCACTGGGACACAGAGTGAATGATCCACGACTTGGAGGCCCAGGTGGTTATAAGGAAGATGAG
+
ffffffffffffffffffffffffffffffffffffffffffffffffffffffffffffffffffffffffffffffffffffffffffffffffffffffffffffffffffffffffffffffffffffffffffffffffffffff
@cB02~tA01_GU182353.1_114183_114395_0_1_0_0_0:0:0_0:0:0_b4/2
TTCTGGCTGGGCAAAGTGGCTCACGCCTGTAATCCCAGTACTTTGGGTTGCTGAGATGGTCGGATCACTTGAGGTTGGGAGTTTCAGACAAGCTTGGCCAACATGGTGAAACATCCTCTCTACAAAAAATATACAAAAAGAATTAGCCGG
+
ffffffffffffffffffffffffffffffffffffffffffffffffffffffffffffffffffffffffffffffffffffffffffffffffffffffffffffffffffffffffffffffffffffffffffffffffffffff
@rand_0_0_0_0_1_1_0:0:0_0:0:0_b5/2
AACTACGAACGACAGTACCCAATGAACGGACTGACGAGCTAACAAGCTCTATCACCAATGCAGCGACGCCCTCGCGAAGGCGTATACGATGTTAAAGATCGGTCTTATAACACTGGCTGTGTCCGTCGCATGTCGTACTCAAGTGTTTTT
+
ffffffffffffffffffffffffffffffffffffffffffffffffffffffffffffffffffffffffffffffffffffffffffffffffffffffffffffffffffffffffffffffffffffffffffffffffffffff
@cB02~tA01_GU182353.1_3370_3184_1_0_0_0_0:0:0_0:0:0_b6/2
TAAGCACCAGGCATCTGATAGCTCACGTATACATCTTATTACCTTCCATTTTAGAGTGAATAATCATTTCTACTTCAGTATTTTGGCACAGGTAAAAGCAGTCCCATTACTGCGCGTATACCCAAAGGAATATAAATCATTCTATTGCAA
+
ffffffffffffffffffffffffffffffffffffffffffffffffffffffffffffffffffffffffffffffffffffffffffffffffffffffffffffffffffffffffffffffffffffffffffffffffffffff
@cB02~tA01_GU182353.1_130662_130888_0_1_0_0_0:0:0_1:0:0_b7/2
TGATTAGTGAGACCTTCTCTGTCACCCAAAATTATACACTCAGCATTATCTATTATTTATTTTGAATTCTGGCTGGGCAAAGTGGCTCACGCCTGTAATCCCAGTACTTTGGGTAGCTGAGATGGTCGGATCACTTGAGGTTGGGAGTTT
+
ffffffffffffffffffffffffffffffffffffffffffffffffffffffffffffffffffffffffffffffffffffffffffffffffffffffffffffffffffffffffffffffffffffffffffffffffffffff
@cB02~tA01_GU182353.1_53164_53036_1_0_0_0_0:0:0_1:0:0_b8/2
AAAAAAAGTAAGTCTCACGAAGCAGAGGCCAGAGAGCTCAGGGCCATGTCGGGAAGCAGGATGGGAGCACTCAGGTGTGTGTTCCTCACCAGCAGGATGGTCCCTGGCCCAAGACAGGAGCCACAGAGGCAGGACTTTCTAGAGAGAGCA
+
ffffffffffffffffffffffffffffffffffffffffffffffffffffffffffffffffffffffffffffffffffffffffffffffffffffffffffffffffffffffffffffffffffffffffffffffffffffff
@cB02~tA01_GU182353.1_124345_124280_1_0_0_0_0:0:0_0:0:0_b9/2
CCTACAGATGCTACGGTTCTGTTCCTCACTCCCCCTATCAGTTGTCAGCTCCCAGTGACCCTCTGGACATGGTGATCATAGGTGAGAGTGTCCAGACATTCTTCTCATTGTCATTGGGATGCAGAGTGAATGATCCAGGACTTGGAGACC
+
ffffffffffffffffffffffffffffffffffffffffffffffffffffffffffffffffffffffffffffffffffffffffffffffffffffffffffffffffffffffffffffffffffffffffffffffffffffff
@cB02~tA01_GU182353.1_52012_51845_1_0_0_0_1:0:0_0:0:0_ba/2
CTCAAGAATGCCGTGGATGTAGAAATCCTAAAGCACAGTCGCTGTGTATCAATCCCAGTGCAGTCTTCCCAGAGAAGACTCTAAACACCTCCTGGACTGCACCTGGGCCTATGCCAATTCCTATCACTCACCGTCACTCCAGGGAGACAG
+
ffffffffffffffffffffffffffffffffffffffffffffffffffffffffffffffffffffffffffffffffffffffffffffffffffffffffffffffffffffffffffffffffffffffffffffffffffffff
@cB02~tA01_GU182353.1_1862_2094_0_1_0_0_1:0:0_0:0:0_bb/2
GTGGATCAGATTGTCCACCCAGGGCACCCACCTCCCCTTCACAGGACCCAACCCTCAGTGCCAGCCCCATCACTGAGAGTATCTCCTCACATACCAGTCTCAGAGTCAGACTTGTTTTGTGATGGGCTGAGGGTATCAGCTGCTCCAGAG
+
ffffffffffffffffffffffffffffffffffffffffffffffffffffffffffffffffffffffffffffffffffffffffffffffffffffffffffffffffffffffffffffffffffffffffffffffffffffff
@cB02~tA01_GU182353.1_8248_8184_1_0_0_0_0:0:0_0:0:0_bc/2
CCAGACTGGTCTTGAACTCCTGCCCTCAGGTAATCCACCCGCCTGTGGCCCCCCAAAGTGCTGGGATTACAGGCGTGAGTCACCACTCCCAGCCCTGAATGATCTTTCCTCTTTAGTGTGTTCTCACAACCACCTCTCACTGAGCTTTCT
+
ffffffffffffffffffffffffffffffffffffffffffffffffffffffffffffffffffffffffffffffffffffffffffffffffffffffffffffffffffffffffffffffffffffffffffffffffffffff
@cB02~tA01_GU182353.1_122723_122616_1_0_0_0_1:0:0_0:0:0_bd/2
GGCTCCTGTCTGGGATTCTCCTTGTCCCACCTCCTGAATCCCAGAGCTTCTGGTAGGCATGTCCTTGAGGGTCCCATCACGCAGGCCCTAACTGTATTTGGGGTAAAGGGGGATTGAATACAGGGAAATGGGTGCTGTGGTGGGAAGAAT
+
ffffffffffffffffffffffffffffffffffffffffffffffffffffffffffffffffffffffffffffffffffffffffffffffffffffffffffffffffffffffffffffffffffffffffffffffffffffff
@cB02~tA01_GU182353.1_131421_131251_1_0_0_0_0:0:0_0:0:0_be/2
GGAGGAACAAGGAGTGTGTGTTTGACACTCACAGCCATTGGATTCACCTCGGGGTAACCAGGAATCCCTACATGATTAATAGTGACTGACAAGAAAATAAGGGAGGCCCAGGTGCGTAACTGGAATCTAGGAGACTGTGGAAAAGGCAAT
+
ffffffffffffffffffffffffffffffffffffffffffffffffffffffffffffffffffffffffffffffffffffffffffffffffffffffffffffffffffffffffffffffffffffffffffffffffffffff
@cB02~tA01_GU182353.1_101040_101119_0_1_0_0_1:0:0_0:0:0_bf/2
CTGCCTCTGGCTCCTGCCTTGGGCCAGAGACTTTCCTGCCAGTGAGGAACACACACCTGCGTGCTCCCATCCTGCTTCCGCACAGGGCCCTGAGTTCTCTGGCCTCTGCTTCGTGAGGCTTACTTTTTTTTTTGGAGCACCAGCGATGAA
+
ffffffffffffffffffffffffffffffffffffffffffffffffffffffffffffffffffffffffffffffffffffffffffffffffffffffffffffffffffffffffffffffffffffffffffffffffffffff
@cB02~tA01_GU182353.1_19476_19393_1_0_0_0_1:0:0_0:0:0_c0/2
CACAAAACATTATTTAAAATTAATAAAAATAGAAACAAACTTACCAAAACCTTTGGGATGCAGTTAAAGCAGTGATAAGAGGAAAATTTATAGCAATACATGCCTCATCAGAAGTTTAGAAAGATCTCAAATTAGTGACTTAACACTGCA
+
ffffffffffffffffffffffffffffffffffffffffffffffffffffffffffffffffffffffffffffffffffffffffffffffffffffffffffffffffffffffffffffffffffffffffffffffffffffff
@cB02~tA01_GU182353.1_151356_151336_1_0_0_0_0:0:0_0:0:0_c1/2
CTTTATTTCCTTCTCCTGCCTAATTGCCCTGGCCAGAACTTCCAACACTATGTTGAATAGGAGTGGTGAAAGAGGGCATCCCTGTCTTGTGCCAGTTTTCAAAGGGAATGCTTCCAGTTTTTGCCCATTCAGTATGATACTGGCTGTGGG
+
ffffffffffffffffffffffffffffffffffffffffffffffffffffffffffffffffffffffffffffffffffffffffffffffffffffffffffffffffffffffffffffffffffffffffffffffffffffff
@rand_0_0_0_0_1_1_0:0:0_0:0:0_c2/2
GATTGACTCGCCCTGAATGTTTGACTCGATCGCCCTCGGACCGCTCGTGCGTACACGGTCTGTATGTACCGCCCTAAACACTGCCGGGCCAACGCGCACTCATTAGGCGCCGATCGTGCGGGCTTTCGGCTCATCATATTATAGTCAAGC
+
ffffffffffffffffffffffffffffffffffffffffffffffffffffffffffffffffffffffffffffffffffffffffffffffffffffffffffffffffffffffffffffffffffffffffffffffffffffff
@cB02~tA01_GU182353.1_48460_48566_0_1_0_0_0:0:0_0:0:0_c3/2
TCCCCAGGTTTCCAAAAGCGGATATAAGAGGGTTCTGTACTCACCGGTTTTGGAGCTTGGTTCAGTGGGTGAAGGCCAACTATTTGAAGGGTTTCCTAGAACATGAGACAGGAGAGAGGTGAGGAAATGAGGGTGTCTGTCCTCTACTCA
+
ffffffffffffffffffffffffffffffffffffffffffffffffffffffffffffffffffffffffffffffffffffffffffffffffffffffffffffffffffffffffffffffffffffffffffffffffffffff
@cB02~tA01_GU182353.1_43573_43451_1_0_0_0_0:0:0_0:0:0_c4/2
CACAGAGAGGGGAAGTATAAGGACACTTTGCACCTCATTGGAGAGCACCATGATGGGGTCTCCAAGGCCAACTTCTCCATCGGTCCCATGATGCAAGACCTTGCAGGGACCTACAGATGCTACGGTTCTGTTACTCACTCCCCCTATCAG
+
ffffffffffffffffffffffffffffffffffffffffffffffffffffffffffffffffffffffffffffffffffffffffffffffffffffffffffffffffffffffffffffffffffffffffffffffffffffff
@cB02~tA01_GU182353.1_61101_61243_0_1_0_0_2:0:0_1:0:0_c5/2
TGAGCTGAGAACTCACTCCCCTGCTCTATGACCTAATGCTCTCTCTCTCTCTCTCTCACCCTCCACCCCATCTCTCTTCACGTCTATTTCCTTCTTCCACCTTCTCTGTCTCTCTAGGTCTCTGACCTCGCTTCCCCACCTCTAGATATG
+
ffffffffffffffffffffffffffffffffffffffffffffffffffffffffffffffffffffffffffffffffffffffffffffffffffffffffffffffffffffffffffffffffffffffffffffffffffffff
@cB02~tA01_GU182353.1_78135_78302_0_1_0_0_0:0:0_0:0:0_c6/2
GTGGCCTGTGCTCTATCTGCAAGCTTCAGGTAGGGTTGCAGTTACCACCCCAAACCCTAATGTGATCTGTCTGCCTCGCTCTGTCTGTCTGTCTATGCCTCTTTCTGTATGTTTGCTTTGTGTCTCTTCTGTCCAGCATCTCTGGCTGAC
+
ffffffffffffffffffffffffffffffffffffffffffffffffffffffffffffffffffffffffffffffffffffffffffffffffffffffffffffffffffffffffffffffffffffffffffffffffffffff
@cB02~tA01_GU182353.1_68162_68289_0_1_0_0_0:0:0_0:0:0_c7/2
GTTAGTAATGAACCTGCCTATGTAACGTATTCTCTGTGTGTTCTGTCTCCCTGGAGTGACGGTGAGTGATAGGAATTGGCATAGGCCCAGGTGCAGTCCAGGAGGTGTTTAGAGTCTTCTCTGGGAAGACTGGACTGGGATTGATTCACA
+
ffffffffffffffffffffffffffffffffffffffffffffffffffffffffffffffffffffffffffffffffffffffffffffffffffffffffffffffffffffffffffffffffffffffffffffffffffffff
@cB02~tA01_GU182353.1_338_257_1_0_0_0_0:0:0_0:0:0_c8/2
ATTAGACTGAGGGTGGAAGACGGAGGCCCCACCTGCTCCCATCCTGGTGTCTCCACCTCAGAATCAGAGCCTCTGTGTCCCAGTCCCCAACAGACGCCCTCCTGGAGAGAGAAGCATCCAGGCTGCCGGTGCCACCTGCATCCACCCCCG
+
ffffffffffffffffffffffffffffffffffffffffffffffffffffffffffffffffffffffffffffffffffffffffffffffffffffffffffffffffffffffffffffffffffffffffffffffffffffff
@cB02~tA01_GU182353.1_95955_95860_1_0_0_0_1:0:0_0:0:0_c9/2
GAGCACTTTTTCATATATGCAATGTATATATGTTCATTTGTATGTTTTGTTCATTGAGAAATGTCTGTTCAGGTCTTTTACTAATTTTATAATTAAATTATTAGTTTTATTGAGGTGTTTGAGCTTCTTTTATATTCTAGTTATTAATCC
+
ffffffffffffffffffffffffffffffffffffffffffffffffffffffffffffffffffffffffffffffffffffffffffffffffffffffffffffffffffffffffffffffffffffffffffffffffffffff
@cB02~tA01_GU182353.1_15303_15157_1_0_0_0_0:0:0_0:0:0_ca/2
CTGAGCATAGATCTGGATTAAATAACTGGAATAGGTGGGCAGATTTGTATTTGGGACTTTGAAACATGAGTCTGAGGCCAGGCACAGTGGCTCACACCTGTAATCCCAGCACTTTGGGAGGCTGAGGTGGGCGGATCACTTGAGGTCAGA
+
ffffffffffffffffffffffffffffffffffffffffffffffffffffffffffffffffffffffffffffffffffffffffffffffffffffffffffffffffffffffffffffffffffffffffffffffffffffff
@cB02~tA01_GU182353.1_123957_123785_1_0_0_0_0:0:0_0:0:0_cb/2
GAAAGACATTAGTGTGAAATAGATACAACAGCCCAAGAGATGAGGCTGAGCCCAGTGGGAAGGGAATCACAGCTACTAGAGACAGAGGGACAGAGAAGAGGGAGGGAGACAGATGGAAGGACCTGCACCAGGAGTTATGGGCACAGAAAA
+
ffffffffffffffffffffffffffffffffffffffffffffffffffffffffffffffffffffffffffffffffffffffffffffffffffffffffffffffffffffffffffffffffffffffffffffffffffffff
@cB02~tA01_GU182353.1_126083_126323_0_1_0_0_0:0:0_0:0:0_cc/2
GAGCCCAGTCTCCCCTTCTCTGGGTCTCTCCTGACCGCTTTCTACATCTGCCTGGGTTTCTGGAGCCCTAATCGGAGGCCTCCATGCAGGCCATGCAGGAGGGTTTGGAGGTGCTGTGTGTGCCATCCTGCGCCCTGATCCCTCCCTCAC
+
ffffffffffffffffffffffffffffffffffffffffffffffffffffffffffffffffffffffffffffffffffffffffffffffffffffffffffffffffffffffffffffffffffffffffffffffffffffff
@cB02~tA01_GU182353.1_150765_150889_0_1_0_0_0:0:0_0:0:0_cd/2
AAACCACTGCTCAATGAAATAAAAGAGGATACAAACAAATGGAAGAACATTCCATGCTCATGGGTAGGAAGAATCAAGATCGTGAAAATGGCCATACTGCCCAAGGTAATTTATAGATTCAATGCCATCCCCATCAAGCTACCAATGACT
+
ffffffffffffffffffffffffffffffffffffffffffffffffffffffffffffffffffffffffffffffffffffffffffffffffffffffffffffffffffffffffffffffffffffffffffffffffffffff
@cB02~tA01_GU182353.1_57311_57473_0_1_0_0_0:0:0_0:0:0_ce/2
GCGGATGCCTGAACGAAAATAAACAACTGAGCCCCCATCAGAGGATTTGGAATGTCAGGGCCATGGCTGTGGTTTCCCACCTCTTCTGGTAGAATGACAGCAGCCACACTGCAGCCCCTACCATCATGGAAACGCTGAAGTGTGTGAGTA
+
ffffffffffffffffffffffffffffffffffffffffffffffffffffffffffffffffffffffffffffffffffffffffffffffffffffffffffffffffffffffffffffffffffffffffffffffffffffff
@cB02~tA01_GU182353.1_33786_33909_0_1_0_0_0:0:0_0:0:0_cf/2
GCATTATCTATTACTTATTTTAAATCCTGGCTGGGCGCAGTAGCTCTCGCCTGTAATCTTTGCACTTAGGGACGCTAAGGCGGTGGGATCACTTGAGATTGGGAGTTTGAGACAGCCTGCACAACATGGTGAAACCTCATTTCTACTAAA
+
ffffffffffffffffffffffffffffffffffffffffffffffffffffffffffffffffffffffffffffffffffffffffffffffffffffffffffffffffffffffffffffffffffffffffffffffffffffff
@cB02~tA01_GU182353.1_142180_141973_1_0_0_0_0:0:0_0:0:0_d0/2
CATGAAGAGAGTTGGGGTGGAGGGTGAGAGAGAGAGAGAGCATTAGGTCATAGAGCAGGGGAGTGAGTTCTCAGCTCAGGTATGAGGGGAGCTGTGACAAGGAAGAACCTCCCTGAGGAAACTGCCTCTTCTCCTTCCAGGTCTATATGA
+
ffffffffffffffffffffffffffffffffffffffffffffffffffffffffffffffffffffffffffffffffffffffffffffffffffffffffffffffffffffffffffffffffffffffffffffffffffffff
@cB02~tA01_GU182353.1_153746_153968_0_1_0_0_0:0:0_0:0:0_d1/2
TGAATATTTTTGATTTATATTTGGTTCAATAAACACCTGTAAACCCCACAGATATGGAGGAGCGACTGTATATTTATAGTATGAAAGATGATGTGTTGACATGTGTCCCTGTGGAGATGAGACTAACAAGGCCTATGACTCTACAAATGT
+
ffffffffffffffffffffffffffffffffffffffffffffffffffffffffffffffffffffffffffffffffffffffffffffffffffffffffffffffffffffffffffffffffffffffffffffffffffffff
@cB02~tA01_GU182353.1_88322_88214_1_0_0_0_0:0:0_0:0:0_d2/2
AACAAGTGGAAAGACAACCTATGGAATGGGAGAATATATTTGCACCCATACATCTAATAAGGAATTAATATCCAAAATATATAAGAAACTCAAACAACTCAATGGTAAGAAATCAAATAACCCAACTTAAAAAAATGGGCAAAGTATCTG
+
ffffffffffffffffffffffffffffffffffffffffffffffffffffffffffffffffffffffffffffffffffffffffffffffffffffffffffffffffffffffffffffffffffffffffffffffffffffff
@cB02~tA01_GU182353.1_38060_37958_1_0_0_0_0:0:0_0:0:0_d3/2
AAACATATAAGAGGCTCCCTCTTAACACGGCACTTAGATACATGCTATTCCACCTTTCCTCATGTTGTTCCACCTTTCCTCAGAGTATCTTTCAGCCTTCTGTCAGCAGTAAAACTTATAAATTTTTTTTATAATTTCAATGTAGTTTTC
+
ffffffffffffffffffffffffffffffffffffffffffffffffffffffffffffffffffffffffffffffffffffffffffffffffffffffffffffffffffffffffffffffffffffffffffffffffffffff
@cB02~tA01_GU182353.1_73240_73099_1_0_0_0_0:0:0_0:0:0_d4/2
TATAGGCCTGGAGTGGAGACATGGGCCTGGAGGTGGAGATATGGGCCTGGAGGTGGAGACATGGGCCTAGAGGTGGATATCTGGGCCTGGAGTGGACATATGGGCCTAGGATGGAGATATGGGCCTGGGTGTGGAGATATGGGCTTGGGG
+
ffffffffffffffffffffffffffffffffffffffffffffffffffffffffffffffffffffffffffffffffffffffffffffffffffffffffffffffffffffffffffffffffffffffffffffffffffffff
@cB02~tA01_GU182353.1_45060_44895_1_0_0_0_0:0:0_0:0:0_d5/2
AGTCAACCAATCCAAGGAGAGTCAGAGAGAATAAAAGAATCCAAAAAGGGAAAACATATCTAGAGGTGGGGAAGCGAGGTCAGAGACCTAGAGAGACAGAGAAGGTGGAAGGAGGAAATAGACATGAAGAGAGATGGGGTGGAGGGTGAG
+
ffffffffffffffffffffffffffffffffffffffffffffffffffffffffffffffffffffffffffffffffffffffffffffffffffffffffffffffffffffffffffffffffffffffffffffffffffffff
@cB02~tA01_GU182353.1_84375_84194_1_0_0_0_0:0:0_1:0:0_d6/2
CCAGTGTTTTCAATTTTGTACTTAATCTTGTAAAGAGAGTAAATGATATAATTTCCACATATGTTTCCTCTGCCAAATCAGACTCACTATGCTTCCTTTCCTTGTATGCATAACCTACCCAGCAATACACACAAACATTTATTGCTTTGG
+
ffffffffffffffffffffffffffffffffffffffffffffffffffffffffffffffffffffffffffffffffffffffffffffffffffffffffffffffffffffffffffffffffffffffffffffffffffffff
@cB02~tA01_GU182353.1_62134_61979_1_0_0_0_0:0:0_1:0:0_d7/2
TCAGGAGAGACCCAGAGGAGGGAGACTGGGCTCAGTTTGGGAAGATCAGAGGTTCCCTCAGCCCCTCAACATTACCCATTTCCCAGAAGCCCATCCTGGCCTCTCACCCACACAGGGATGTCATCACCAGCAACCCCTACACCCCTTACT
+
ffffffffffffffffffffffffffffffffffffffffffffffffffffffffffffffffffffffffffffffffffffffffffffffffffffffffffffffffffffffffffffffffffffffffffffffffffffff
@cB02~tA01_GU182353.1_27358_27522_0_1_0_0_0:0:0_1:0:0_d8/2
TAGAGCTCAGGGACAGGCATCCCGTCTTCTTTGGACAGACTGAATTCGTTAAACCCAAGATGAGAGCGACACTGAAGAGTCACATGTTGTCCTTCAGACACCACAGTGCCGGGCCAGGCAGAGATGAAGGGCTTGTCCTGACCACCTGGG
+
ffffffffffffffffffffffffffffffffffffffffffffffffffffffffffffffffffffffffffffffffffffffffffffffffffffffffffffffffffffffffffffffffffffffffffffffffffffff
@cB02~tA01_GU182353.1_116870_116684_1_0_0_0_0:0:0_0:0:0_d9/2
GCCTGGGTAACTTCTAAAGAAGAGATTGGTTTGCCTCACCATTCTGCAGGCTGTACTGGAAGCATGGCACCAGCATCTATTTCTTATGATGGCCTCAGGCCGCTCCCACTCTGGCAGAAGGGAAGGAGGGTCTGTCTGTGCAGAGACCAC
+
ffffffffffffffffffffffffffffffffffffffffffffffffffffffffffffffffffffffffffffffffffffffffffffffffffffffffffffffffffffffffffffffffffffffffffffffffffffff
@cB02~tA01_GU182353.1_84481_84645_0_1_0_0_0:0:0_0:0:0_da/2
TACAACACACTTGAAACCCATCTGGCCAATCTCCCACAGACAGAATGTCGCGCCATTCACTCCAGCCAGCTTCAGTCATGTTTCTTCCATTTCCACCTGTGGCCCCTCATGTCTCCACCAGGTCTTAGCCAGCATTGCCAAAAGAGCCAG
+
ffffffffffffffffffffffffffffffffffffffffffffffffffffffffffffffffffffffffffffffffffffffffffffffffffffffffffffffffffffffffffffffffffffffffffffffffffffff
@cB02~tA01_GU182353.1_28996_28911_1_0_0_0_0:0:0_0:0:0_db/2
GGAGGGAGACAGATGGAGGGACCTGCAACAGGGGTTATGGGCACAAAAGAACACGGAGACACAGAGAGGAAGGAGAGAGATAGACACCATGGAGGGGAAGCCTCACTTATTTCAGGTCCCATGAATGGGATGAGAAAGGGAGACGCCTTC
+
ffffffffffffffffffffffffffffffffffffffffffffffffffffffffffffffffffffffffffffffffffffffffffffffffffffffffffffffffffffffffffffffffffffffffffffffffffffff
@cB02~tA01_GU182353.1_89665_89802_0_1_0_0_0:0:0_0:0:0_dc/2
AAACAAACTTCAGCACAGTTTAAGGGCAGAAAGTCAATGTACAGGCTGGGTGTGGTGTCTCAGCCTGAAATCTAGCACTTTGGGAGGGCGAAGCGGGTGGATCACCTGAGGTCTGGAGTTCGAGACCAGCCTGGCCAACATGGCGAAACC
+
ffffffffffffffffffffffffffffffffffffffffffffffffffffffffffffffffffffffffffffffffffffffffffffffffffffffffffffffffffffffffffffffffffffffffffffffffffffff
@cB02~tA01_GU182353.1_40281_40395_0_1_0_0_0:0:0_0:0:0_dd/2
TCTCCAGTCCCATATCTCCACACCCAGGCCCATATCTCCTTCCTAGGCCCATATCTCCACTCCAGGCCCAGATATCCACCTCTAGGCCCATAACTCCACTCCTGGCCCATATCTCCACTCCAGGCCCATATCTCTACTGCAGGCCCGTAT
+
ffffffffffffffffffffffffffffffffffffffffffffffffffffffffffffffffffffffffffffffffffffffffffffffffffffffffffffffffffffffffffffffffffffffffffffffffffffff
@cB02~tA01_GU182353.1_123486_123383_1_0_0_0_0:0:0_1:0:0_de/2
CTTCACTCCAGCCTGGGTGAAGGAGTGAGACTCTGTCTCCAAAATTAATTAATTAATTAAAGAAACCAAACAAAGAGAAGGTTGGCTACACCGAGATCAGCAAGGGTGGGATGATGATGCCACGACCAGGCTCCATCCACATAGGGAGGG
+
ffffffffffffffffffffffffffffffffffffffffffffffffffffffffffffffffffffffffffffffffffffffffffffffffffffffffffffffffffffffffffffffffffffffffffffffffffffff
@cB02~tA01_GU182353.1_109152_108976_1_0_0_0_1:0:0_0:0:0_df/2
ATAGAGACAGAGAGGCAGACAGAGAGGTAATAGAGAGAGAGATAGATGATACATATATAGATAATAGATGATTGATGGATAGATAGACAGATAGACAATTGATAGAGAGATAGATAAGTGATACATAAATATAGATGATAGATAATTTGT
+
ffffffffffffffffffffffffffffffffffffffffffffffffffffffffffffffffffffffffffffffffffffffffffffffffffffffffffffffffffffffffffffffffffffffffffffffffffffff
@rand_0_0_0_0_1_1_0:0:0_0:0:0_e0/2
CCCGCCGAGGCCGCGCAAGTTAGACCACTGAACAGTGCTAGCAGGCAAAGGGTAGCGCATCTTTGTCACAAATTTAGCAAGGTACACGAACCCATGCTTCGTGGGAGAGCGACAGAGTGAATGTACTTTGGAGGTGCATTGAAGTTTGCA
+
ffffffffffffffffffffffffffffffffffffffffffffffffffffffffffffffffffffffffffffffffffffffffffffffffffffffffffffffffffffffffffffffffffffffffffffffffffffff
@cB02~tA01_GU182353.1_105667_105858_0_1_0_0_0:0:0_0:0:0_e1/2
CTGCAAAATTACTCATATAAAACAACACAAAGTAGACACGGCATGGAGGGCAAGTCCTATGTGAATGGAATATCAGCCAATTGATGAACTGAGCCCCCATCAGAGGATTTGGAATGTCAGGGCCATGGCTGTGGTTTCCTCACCTTTTCT
+
ffffffffffffffffffffffffffffffffffffffffffffffffffffffffffffffffffffffffffffffffffffffffffffffffffffffffffffffffffffffffffffffffffffffffffffffffffffff
@cB02~tA01_GU182353.1_147895_147783_1_0_0_0_0:0:0_0:0:0_e2/2
AATACCTGGCAGAGGAGGGAGAGCTAGATGAGGGGTGGTGCAAATGAAGGGACCTAGTATAGCATAATATACAAGGCTGTGAACGGTGGCTCACGCCTGTAACCCAGCACTTCAGGAGGCCAACGCGGGTGGATCACATGAAGTCAGGAG
+
ffffffffffffffffffffffffffffffffffffffffffffffffffffffffffffffffffffffffffffffffffffffffffffffffffffffffffffffffffffffffffffffffffffffffffffffffffffff
@cB02~tA01_GU182353.1_31990_32136_0_1_0_0_0:0:0_0:0:0_e3/2
ATGTGGTACACACACACAATAGGGACAACTCATCCATAGAAAGAGTAACATCCTGTCATTTACAGCCACATGAATGGAACTGGAGGTCATTACAAGTATTTCCATTTCTCACTCATATGCAGGAGCTAAAAGGTGGATCTCACAAAGGTA
+
ffffffffffffffffffffffffffffffffffffffffffffffffffffffffffffffffffffffffffffffffffffffffffffffffffffffffffffffffffffffffffffffffffffffffffffffffffffff
@cB02~tA01_GU182353.1_122078_121952_1_0_0_0_0:0:0_2:0:0_e4/2
AGCCATGGCCCTGACATTCCAAATCCTCTGATGGAGGCTAAGTTTTTTATTTTCATTCAGGCAACTGCTGATATTCCATTCTCAAAGGACATGCCATCCACTTCATGTCTACCCTGTGTTGTTTTATGTCAGTAATCTTACAGTATTAAA
+
ffffffffffffffffffffffffffffffffffffffffffffffffffffffffffffffffffffffffffffffffffffffffffffffffffffffffffffffffffffffffffffffffffffffffffffffffffffff
@cB02~tA01_GU182353.1_122533_122720_0_1_0_0_0:0:0_0:0:0_e5/2
CTCATCAACAACCTGAGCTCCATCTTCCCCTTCAGTCCCTTCCCCTATAACATAAATAGTCACAGACTCCAGGGATTAGAATGCAGTCATCACTGGGGACACTTATTCTTCCCACCACAGCACCCATTTCCCTGTATTCAATCCCCCTTT
+
ffffffffffffffffffffffffffffffffffffffffffffffffffffffffffffffffffffffffffffffffffffffffffffffffffffffffffffffffffffffffffffffffffffffffffffffffffffff
@rand_0_0_0_0_1_1_0:0:0_0:0:0_e6/2
ATTAGACACTAGTAAGAACTGCTATGGTGCTTGAGAACCAGGCCGTGGATGACCGCCAACTAATCCGTCGGACGAGGGACCATTTGCTACGGGGTTCAGACGTCATAAGAATTGCCCGGACCTACCAGTTTTTAGGACGCAGGTGGTAGC
+
ffffffffffffffffffffffffffffffffffffffffffffffffffffffffffffffffffffffffffffffffffffffffffffffffffffffffffffffffffffffffffffffffffffffffffffffffffffff
@cB02~tA01_GU182353.1_150221_149916_1_0_0_0_0:0:0_0:0:0_e7/2
ATCGCCACACTGACTTCCACAATGGTTGAACTAGTTTACAGTCCCACCAACAGTGTAAAAGTGTTCCTATTTCTCCACATCCTCTCCAGCACCTGTTGTTTCCCGACTTTTTAATGATCGCCATTCTAACTGGTGTGAGATGGTATCTCA
+
ffffffffffffffffffffffffffffffffffffffffffffffffffffffffffffffffffffffffffffffffffffffffffffffffffffffffffffffffffffffffffffffffffffffffffffffffffffff
@cB02~tA01_GU182353.1_80471_80300_1_0_0_0_0:0:0_0:0:0_e8/2
CAAACTCCATGAATTGTTAACATTGAGATGTGTCCTTTGTAAATTTCAAACAATTCGCCTTAGAAAGTAAGACTTTCTGACAATCTTTTGTTCATGTTTGAGCAGTTCTTCCAATCATATTTTTGTTATTATTACGTTGTGTTTTCCTGA
+
ffffffffffffffffffffffffffffffffffffffffffffffffffffffffffffffffffffffffffffffffffffffffffffffffffffffffffffffffffffffffffffffffffffffffffffffffffffff
@cB02~tA01_GU182353.1_6439_6313_1_0_0_0_2:0:0_0:0:0_e9/2
ACAGAGTAGAGGAAGTCAGGGGACCAACCCTCCACAGAGAATGGTCCTACTTCAGTGGGGTGAGGGAAACTCTCACTCATCCATTTGCTGTCCTGTTACCTCGGAACCCTAAGAGAACTTGTTAGTCACACACAGAATCTACCCCTGAAT
+
ffffffffffffffffffffffffffffffffffffffffffffffffffffffffffffffffffffffffffffffffffffffffffffffffffffffffffffffffffffffffffffffffffffffffffffffffffffff
@cB02~tA01_GU182353.1_43201_43415_0_1_0_0_0:0:0_0:0:0_ea/2
GTAGGTCCCTGCAAGGTCTTGCATCATGGGACCGATGGAGAAGTTGGCCTTGGAGACCCCATCATGGTGCTCTCCAATGAGGTGCAAAGTGTCCTTATACTTCCCCTCTCTGTGCAGAAGGAAGTGCTCAAACCTGACATCTGACCAACA
+
ffffffffffffffffffffffffffffffffffffffffffffffffffffffffffffffffffffffffffffffffffffffffffffffffffffffffffffffffffffffffffffffffffffffffffffffffffffff
@cB02~tA01_GU182353.1_75637_75788_0_1_0_0_1:0:0_0:0:0_eb/2
CTGGTACAGGTCCTTCCATCTGTCTCCCTCCCTCTTCTCTGTCCCTCTGTCTCTAGTAGCTCCTGATTCCCTTGCCGCTGGGCTCAGCCTCATCTCTTGGGCTGTTGTATCTATTTCGAACTAATGTCTTTCCTGCTTCTATGTGGGGGT
+
ffffffffffffffffffffffffffffffffffffffffffffffffffffffffffffffffffffffffffffffffffffffffffffffffffffffffffffffffffffffffffffffffffffffffffffffffffffff
@cB02~tA01_GU182353.1_111688_111489_1_0_0_0_0:0:0_0:0:0_ec/2
GCTCACTGCAACCTCCGCCTCCCGCGTTCAACTGATTCTCCTGCCTCAGCCTCCAAAGTAGCTGGGATTACAGGCATGTGCCACCACGCCTAGCTAATTTTTGTATGTTTAGTAGAGAGGGAGTTTCTCCATGATGGTCAGGCTGGTCTC
+
ffffffffffffffffffffffffffffffffffffffffffffffffffffffffffffffffffffffffffffffffffffffffffffffffffffffffffffffffffffffffffffffffffffffffffffffffffffff
@cB02~tA01_GU182353.1_58946_58836_1_0_0_0_0:0:0_0:0:0_ed/2
AAACAACCCAAGGAAAGCCAGGCATGGTGGCAGGTGCATGTAATCCTAGCGACTCAGGAGGCTGAGGGCAGGAGAATCACTTGAACCCAGGAAACAGAGGTTGCAGTGAGCCTAGACCACACCACTTCACTCCAGCCTGGGTGAAGGAGT
+
ffffffffffffffffffffffffffffffffffffffffffffffffffffffffffffffffffffffffffffffffffffffffffffffffffffffffffffffffffffffffffffffffffffffffffffffffffffff
@cB02~tA01_GU182353.1_48379_48618_0_1_0_0_2:0:0_0:0:0_ee/2
AATGTCAGAGCTGTGAGATGCTGAGTCAACGCCTGAATCCAAGGTTTCCACCTCCCCAGGTTTCCAAAAGCGGATATAAGAGGGTTCTGTACTCACCGGTTTTGGAGCTTGGTTCAGTGGGTGAAGGCCAACTATTTGAAGGGTTTCCTA
+
ffffffffffffffffffffffffffffffffffffffffffffffffffffffffffffffffffffffffffffffffffffffffffffffffffffffffffffffffffffffffffffffffffffffffffffffffffffff
@cB02~tA01_GU182353.1_48508_48627_0_1_0_0_0:0:0_0:0:0_ef/2
CAGGGGTACAATGTCAGAGCTGTGAGATGCTGAGTCAACGCCTGAATCCAAGGTTTCCACCTCCCCAGGTTTCCAAAAGCGGATATAAGAGGGTTCTGTACTCACCGGTTTTGGAGCTTGGTTCAGTGGGTGAAGGCCAACTATTTGAAG
+
ffffffffffffffffffffffffffffffffffffffffffffffffffffffffffffffffffffffffffffffffffffffffffffffffffffffffffffffffffffffffffffffffffffffffffffffffffffff
@cB02~tA01_GU182353.1_100039_100144_0_1_0_0_0:0:0_0:0:0_f0/2
GGGTACAAAACCCAGGCTGGGCTGCTTTCTGGCTTCCCCCAGCTACAGTGCACATGAAGTGACTCCATGTGTCCTGAGCAGTTTTTCTGAGCCTTGAGGGACTGGCTCACCCTGAAAGGAAGGTTTCTGTTGTCACTCGCTGCTTATCTA
+
ffffffffffffffffffffffffffffffffffffffffffffffffffffffffffffffffffffffffffffffffffffffffffffffffffffffffffffffffffffffffffffffffffffffffffffffffffffff
@cB02~tA01_GU182353.1_90205_90391_0_1_0_0_0:0:0_0:0:0_f1/2
GAAAACTACATGCCAATATTCCTGATGAGCATAGATGCAAAAATCCACAAAAAATACTAAGAACTGAATCCCGCAGCATATCAAAAAGTGAATCCACCATGATCAAGTCAACTTTATTCTTAGGGTGCAAGGTTGGTTGAACATACACAA
+
ffffffffffffffffffffffffffffffffffffffffffffffffffffffffffffffffffffffffffffffffffffffffffffffffffffffffffffffffffffffffffffffffffffffffffffffffffffff
@cB02~tA01_GU182353.1_27566_27444_1_0_0_0_0:0:0_0:0:0_f2/2
GAAATGGGAGAATCTTCTGAGCACAGGGAGGGAGGGGCGGCTCCACATCCTCCTCTCTAAGGTAGTGCCTCCTTCTCCCCCAGGTGGTCAGGACAAGCCCTTCCTCTCTGCCTGGCCCGGCACTGTGGTGTCTGAAGGACAACATGTGAC
+
ffffffffffffffffffffffffffffffffffffffffffffffffffffffffffffffffffffffffffffffffffffffffffffffffffffffffffffffffffffffffffffffffffffffffffffffffffffff
@cB02~tA01_GU182353.1_100239_100109_1_0_0_0_1:0:0_0:0:0_f3/2
CAGGGAATACATTACATAGGCAGGTTCATTACTTATAGATAAGCAGCGAGTGACAACAGAAACCTTCCTTTCAGGGTGAGCCAGTCCCTCAAGGCTCAGAAAAACTGCTCAGGACACATGGAGTCACTTCATGTGCACTGTAGCTGGGGG
+
ffffffffffffffffffffffffffffffffffffffffffffffffffffffffffffffffffffffffffffffffffffffffffffffffffffffffffffffffffffffffffffffffffffffffffffffffffffff
@cB02~tA01_GU182353.1_34824_34610_1_0_0_0_0:0:0_0:0:0_f4/2
TAATTTCTTTCTGAGATGTGTTTTTTTTCTACATCTAAATCAATACCTGGCAGAGGAGCGATAGACACATGAGGGGTGGTGCAAATGAAGGGACCTAGTATAATATAATATACAAGACTGTGGATGGGGGCTCACACCTGTAACCCAACA
+
ffffffffffffffffffffffffffffffffffffffffffffffffffffffffffffffffffffffffffffffffffffffffffffffffffffffffffffffffffffffffffffffffffffffffffffffffffffff
@cB02~tA01_GU182353.1_74156_74063_1_0_0_0_0:0:0_0:0:0_f5/2
AAGAACATGCCCTCGACTCCATGTCTATTTGTGTTGTTTTATGTGAGTAATCTTGCAGGATTAAAATCTAGTAGGAGTCCCTTACTCAGCACTTGCTCAAAGTTCTCAGCTGACACTTTTGTTGTAGAGAGACGCCAAGTCTATGCGGGG
+
ffffffffffffffffffffffffffffffffffffffffffffffffffffffffffffffffffffffffffffffffffffffffffffffffffffffffffffffffffffffffffffffffffffffffffffffffffffff
@cB02~tA01_GU182353.1_44524_44214_1_0_0_0_0:0:0_1:0:0_f6/2
CCCACATATGAAAGGATCACTGAGAGGCACAGAGAGAAATCAGGAACACCAAAAAGCAAAGACATAAACACACAGAGAATGGGCCAGAGGAAGGAGATTGAGTGACTCACTGACACATAAAGAGAGAGAAAAGAGGGCAGAGGAGTGGTG
+
ffffffffffffffffffffffffffffffffffffffffffffffffffffffffffffffffffffffffffffffffffffffffffffffffffffffffffffffffffffffffffffffffffffffffffffffffffffff
@cB02~tA01_GU182353.1_37141_37015_1_0_0_0_0:0:0_0:0:0_f7/2
CATTGCCTGATTCTGAACCATATCCTCACATCCCCTGCAGCCACTCACATCCAGGAGAAGGTTCCATGACAGGCAGAAAGTGGGAGACAGAATCAATGGGATGGGAACTCAGAGCTATTCATGGGATGGGTCCTTGAGCTCAGAGAGATA
+
ffffffffffffffffffffffffffffffffffffffffffffffffffffffffffffffffffffffffffffffffffffffffffffffffffffffffffffffffffffffffffffffffffffffffffffffffffffff
@cB02~tA01_GU182353.1_71315_71474_0_1_0_0_0:0:0_0:0:0_f8/2
GAAACAGTGTCTAAAATACATCCATGTACACACAGTCCCTTTAGAGTTGACAAAGGCTGCCGTGTGGTTTAAGGTGGCATAGAATGTCTTCTCAATAAATAATATTAAACCAATTGGTTACACCTAGGAAAAAATAAATCTAACTCACAC
+
ffffffffffffffffffffffffffffffffffffffffffffffffffffffffffffffffffffffffffffffffffffffffffffffffffffffffffffffffffffffffffffffffffffffffffffffffffffff
@cB02~tA01_GU182353.1_70863_70745_1_0_0_0_1:0:0_0:0:0_f9/2
TAATGGGACTCTTTTCTTGCCTAAGGCTTCCGGTGTTATCAGTACCATGTCCATATAATCCCATCTGTTCCCCACTGAGTTCTCATCCCCGGACTCTGAGTTTCTGGAAGCAGGGTGGAGCCTCATTTGTCTCTGAGACTCCAATTTCCA
+
ffffffffffffffffffffffffffffffffffffffffffffffffffffffffffffffffffffffffffffffffffffffffffffffffffffffffffffffffffffffffffffffffffffffffffffffffffffff
@cB02~tA01_GU182353.1_25355_25451_0_1_0_0_0:0:0_1:0:0_fa/2
TCTAGCAGCTGGCAGTATGTCACAACCTGCCACACCCAAGTCACAACTTTTAGAACTTTTTTTTTTTTTGAGACGCAATCTCACTTCGTCACCCAGTTTGGAATGCAGTGGTGAGACCTCGGCTCATTGCAGCCTCCACCTCCCAGGTTC
+
ffffffffffffffffffffffffffffffffffffffffffffffffffffffffffffffffffffffffffffffffffffffffffffffffffffffffffffffffffffffffffffffffffffffffffffffffffffff
@cB02~tA01_GU182353.1_22138_21975_1_0_0_0_0:0:0_0:0:0_fb/2
GGAACACTTATACACTCTTGGTGGGAATGTTAACTAGTTCAGCCAATGTGATAAGCAGTTTGGAGACTTCTCAAATAACTTAAAATAGAACTACTATTCAATCAAGCAATCCCACTACTGGGTATATACCAAAAGGAAGGTAATTAACTA
+
ffffffffffffffffffffffffffffffffffffffffffffffffffffffffffffffffffffffffffffffffffffffffffffffffffffffffffffffffffffffffffffffffffffffffffffffffffffff
@cB02~tA01_GU182353.1_128428_128476_0_1_0_0_1:0:0_0:0:0_fc/2
CTACCTGTCACCATACACAAAAATCAAATGAAAGTGGATTAAAGATGTGAGTCTAAGGCCTGAACCTGTGAAACACGTAGAAGAAAATATTGGGGAAATGCTCCAGTACATTTGTCTGAAGGAAGACATTTTGTTTTAAACCTTCAAAAC
+
ffffffffffffffffffffffffffffffffffffffffffffffffffffffffffffffffffffffffffffffffffffffffffffffffffffffffffffffffffffffffffffffffffffffffffffffffffffff
@cB02~tA01_GU182353.1_111645_111431_1_0_0_0_0:0:0_0:0:0_fd/2
TGTTGAGATGGAGTTTCACTCATAGTCTCCCAGGCTGGAGTGCAAGGGTGTGATCTCAGCTCACTGCAACCTCCGCCTCCCGCGTTCAACTGATTCTCCTGCCTCAGCCTCCAAAGTAGCTGGGATTACAGGCATGTGCCACCACGCCTA
+
ffffffffffffffffffffffffffffffffffffffffffffffffffffffffffffffffffffffffffffffffffffffffffffffffffffffffffffffffffffffffffffffffffffffffffffffffffffff
@cB02~tA01_GU182353.1_68191_68286_0_1_0_0_1:0:0_0:0:0_fe/2
AGTAATGAACCTGCCTATGTAACGTATTCTCTGTGTGTTCTGTCTCCCTGGAGTGACGGTGAGTGATAGGAATTGGCATAGGCCCAGGTGCAGTCCAGGAGGTGTTTAGAGTCTTCTCTGGGAAGACTGGACTGGGATTGATTCACAGCG
+
ffffffffffffffffffffffffffffffffffffffffffffffffffffffffffffffffffffffffffffffffffffffffffffffffffffffffffffffffffffffffffffffffffffffffffffffffffffff
@rand_0_0_0_0_1_1_0:0:0_0:0:0_ff/2
GAACAGTATGACGTGACCGCAGGCTCCCATTGTAGCAGAGACGGTGGCGAGGCCTGCTGCGCTGTAGGTTTCCCTAGGCCCGTAACGGTGAATGGTGACTTAAGCAGTGTTAGGAAAGAACAGAGTGGATAGCAGATCAGAGTCAGAAAA
+
ffffffffffffffffffffffffffffffffffffffffffffffffffffffffffffffffffffffffffffffffffffffffffffffffffffffffffffffffffffffffffffffffffffffffffffffffffffff
@cB02~tA01_GU182353.1_123941_123790_1_0_0_0_3:0:0_0:0:0_100/2
ACATTAGTGTGAAATAGATACAACAGCCCAAGAGATGAGGCTGAGCCCAGTGGGAAGGGAATCACAGCTACTAGAGACAGAGGGACAGAGAAGAGGGAGGGAGACAGATGGAAGGACCTGCACCAGGAGTTATGGGCACAGAAAAGAACA
+
ffffffffffffffffffffffffffffffffffffffffffffffffffffffffffffffffffffffffffffffffffffffffffffffffffffffffffffffffffffffffffffffffffffffffffffffffffffff
@cB02~tA01_GU182353.1_88127_87977_1_0_0_0_1:0:0_0:0:0_101/2
ACCCAGGAGGTAGAGGTTGCAGTGAGCCGAGATCGCATCACTGCACTCCAGCCGGGGCAACAGAGTGAGACTCCATCTTAAAAAAAAAAAAAACTACTAAAAGAAATCAAGGGAAAACTCCACTGGCTTGGGCAAAACCATTTTGGATAT
+
ffffffffffffffffffffffffffffffffffffffffffffffffffffffffffffffffffffffffffffffffffffffffffffffffffffffffffffffffffffffffffffffffffffffffffffffffffffff
@cB02~tA01_GU182353.1_71425_71218_1_0_0_0_0:0:0_1:0:0_102/2
TAGGCTGTATCAGGAATTATAAGTAATCTAGAGATGATTTCATGTATACAGGAGGATGTGCATAGGTTATTTGCAAACTCTGTGCCATTTCATATAAGAGGCTTGAGCATCTACAGATTTTGGTATCTGAGTGGAGATCTCAAAACCAAC
+
ffffffffffffffffffffffffffffffffffffffffffffffffffffffffffffffffffffffffffffffffffffffffffffffffffffffffffffffffffffffffffffffffffffffffffffffffffffff
@cB02~tA01_GU182353.1_20560_20410_1_0_0_0_0:0:0_0:0:0_103/2
CCTTCATGATAAAAACTGTCAATAGGCATCAAAGGAACATACCTCAAAATATTAAGAGCCATCTATGACAAACCCACAGCCAACATCATATTGATGGGCAAAAGCTGGAACCATACCCCTTGAGAACCGAAACAAGACCAGGATGACCAC
+
ffffffffffffffffffffffffffffffffffffffffffffffffffffffffffffffffffffffffffffffffffffffffffffffffffffffffffffffffffffffffffffffffffffffffffffffffffffff
@cB02~tA01_GU182353.1_114180_113962_1_0_0_0_0:0:0_0:0:0_104/2
CTGACTAGCAACCGTAATTCCATCTGCAATCTTCATTCCTTCTTTCCATGTAAAATAAGATATTCACAAGCTATGGAGGCTAGGACAGGGACATTTTGGGGTGGGACAGCATTCTCCTGCCTTCCACGAACGGTGAACAAGATGCATTTG
+
ffffffffffffffffffffffffffffffffffffffffffffffffffffffffffffffffffffffffffffffffffffffffffffffffffffffffffffffffffffffffffffffffffffffffffffffffffffff
@cB02~tA01_GU182353.1_87598_87450_1_0_0_0_0:0:0_0:0:0_105/2
AGATCTCAAATAACCAAAGCCATCTAGAGGGAAAGGAACAAAGTTGGAAGCATCACATTACCTAAACACAAACTACATTACAAAGTTACAGTAATTAAAACAACACAGTACTTGCATAAAAACAGACACATAGACCAATGGAAGTGATTC
+
ffffffffffffffffffffffffffffffffffffffffffffffffffffffffffffffffffffffffffffffffffffffffffffffffffffffffffffffffffffffffffffffffffffffffffffffffffffff
@cB02~tA01_GU182353.1_115840_115645_1_0_0_0_0:0:0_0:0:0_106/2
CTTTATCTTATCCATTAGGCAATCAGCCTAAAACCTCTTCCGTATTTGGCTTTCTGTGAGCATGAGATCATATAGAAAATGTGAAAGCCCGCTGAATCCTCCAGCACAAATCCTGGAATAGAGAAAGTGCTCTGGTCATCACAAAAAAAA
+
ffffffffffffffffffffffffffffffffffffffffffffffffffffffffffffffffffffffffffffffffffffffffffffffffffffffffffffffffffffffffffffffffffffffffffffffffffffff
@cB02~tA01_GU182353.1_65674_65506_1_0_0_0_0:0:0_0:0:0_107/2
CCTTGCCGTAACAGAGAACGGAGCTCATGCACGCACACTTCGACTCACTGACTCATTCAGCCACGGCCCCATGCTCAGGCTGTGCAGTGCGGAACCTTTTCCTATTGTTGCCATAACAAATTTCCACAAGATTCGTGGGTGAAAACAAAA
+
ffffffffffffffffffffffffffffffffffffffffffffffffffffffffffffffffffffffffffffffffffffffffffffffffffffffffffffffffffffffffffffffffffffffffffffffffffffff
@cB02~tA01_GU182353.1_112633_112750_0_1_0_0_0:0:0_0:0:0_108/2
TACTCAATGGAAATCTTTGAGGTTGGTTCATGGCCAACACTCTGTTATCTAATGTTGGACCCTGGGAGTCTTGGGATCCTCTTCTCCATAATTTTTGTGTGCGATGCCCACTGTCTTGAGACTTGAAGGTATAAAGAGAAAACAGGAGCA
+
ffffffffffffffffffffffffffffffffffffffffffffffffffffffffffffffffffffffffffffffffffffffffffffffffffffffffffffffffffffffffffffffffffffffffffffffffffffff
@cB02~tA01_GU182353.1_55816_56025_0_1_0_0_1:0:0_0:0:0_109/2
CACAGGATGTTATTTGGCGCCCTGCCCATGCAGTTTACATGTTGACCACATCATGGGAGGGTGACGTACGCAGGCTCTTTCTACCTTGCATGAGGCCCAGTGGGTGCTCGCTCAAGAGCGGAACATGGCTTCCTGGAAATTGTTCTCACT
+
ffffffffffffffffffffffffffffffffffffffffffffffffffffffffffffffffffffffffffffffffffffffffffffffffffffffffffffffffffffffffffffffffffffffffffffffffffffff
@rand_0_0_0_0_1_1_0:0:0_0:0:0_10a/2
ACGAGTGAGTGACTAAATAATTAGGTATTTACTCAGTGCGCCTAGGCAAAGGATGCACGGATAGAGCGAGCATTGTAGGAGAGGCCTGTTCTTAGTGCTAAATAGATTTTTTTACGTTTGCCTAAGAACATCATCTGACTATTTGGTACC
+
ffffffffffffffffffffffffffffffffffffffffffffffffffffffffffffffffffffffffffffffffffffffffffffffffffffffffffffffffffffffffffffffffffffffffffffffffffffff
@cB02~tA01_GU182353.1_20739_20876_0_1_0_0_1:0:0_0:0:0_10b/2
TGGAAGTATGGCGATTTTAACTATTTGTTCTCCTAATTCATGAGCATGGAATATTCTTCCATTTGTTTGTATCATTTCTTATTTCTTTCAGAAGTGTTTTGTAGTTCTCCTTGTAGAGAATTTTCACCTTCTTGGTTAGATGGATTCCTA
+
ffffffffffffffffffffffffffffffffffffffffffffffffffffffffffffffffffffffffffffffffffffffffffffffffffffffffffffffffffffffffffffffffffffffffffffffffffffff
@cB02~tA01_GU182353.1_99514_99550_0_1_0_0_0:0:0_0:0:0_10c/2
AGGAGATAGTGCTGGCACTGGTCTCTGAGTCTACGATCTGAACTCCAAAGAATATTAGTTTTTACCTCCCCATGATCTATCTGTATCATTAATGTGATTGGAAGTAGGGGTGAGGTGGGGGATTTGGGTGAAGGGGCAAGTTTTGTGCCA
+
ffffffffffffffffffffffffffffffffffffffffffffffffffffffffffffffffffffffffffffffffffffffffffffffffffffffffffffffffffffffffffffffffffffffffffffffffffffff
@cB02~tA01_GU182353.1_132241_132413_0_1_0_0_1:0:0_0:0:0_10d/2
GTGAAATCACGATTAAAAATAGCGAAGCAAGATTCTCTTATGTCAAACAGCCAGAAAATAGTGTTGAAGCCCGTGTGAAATGTGCTGCTCTTTGTGATCTCGGGAGACACATGTTAGGCTGCTGTTCTACCCGAGAGGCTGGGGGAAGGA
+
ffffffffffffffffffffffffffffffffffffffffffffffffffffffffffffffffffffffffffffffffffffffffffffffffffffffffffffffffffffffffffffffffffffffffffffffffffffff
@cB02~tA01_GU182353.1_24808_24950_0_1_0_0_2:0:0_0:0:0_10e/2
ACATTTGTGTTTCTATGACACCATATACATATTGAATTTTATAGCTCTATTTTATTCTTTTGGATTGCAGTTTAATAGTCCATGCATAACTTTATCAACATGTAATTATCCATTCTTTTTATCATGGACATTTGTGTTGTTTCCGGATTT
+
ffffffffffffffffffffffffffffffffffffffffffffffffffffffffffffffffffffffffffffffffffffffffffffffffffffffffffffffffffffffffffffffffffffffffffffffffffffff
@cB02~tA01_GU182353.1_81210_81349_0_1_0_0_0:0:0_0:0:0_10f/2
TTTAAACCAGAATAACTAGTTAAAATGTTGTGTACACAACAGTGAAGAGAGTATTTATCCTCTATGACAGAGGAAACCATCAATATTAATGCACAGAAAAAGCAAATAACTGAAACAAGAAAGAGCAGTTTTGTGACAGGGTAAAAATTG
+
ffffffffffffffffffffffffffffffffffffffffffffffffffffffffffffffffffffffffffffffffffffffffffffffffffffffffffffffffffffffffffffffffffffffffffffffffffffff
@cB02~tA01_GU182353.1_89571_89706_0_1_0_0_0:0:0_0:0:0_110/2
GTGGATCACCTGAGGTCTGGAGTTCGAGACCAGCCTGGCCAACATGGCGAAACCCTGTCTCTACTAGAAACACAAATATAGCCGGACGGGGTGGTACGCAACTGTAGTCCCAGCTGCTTGGGAGGCTGAGTCAGGAGAACCGCTTGAACC
+
ffffffffffffffffffffffffffffffffffffffffffffffffffffffffffffffffffffffffffffffffffffffffffffffffffffffffffffffffffffffffffffffffffffffffffffffffffffff
@cB02~tA01_GU182353.1_40287_40482_0_1_0_0_1:0:0_0:0:0_111/2
CCCATATCTCCAATCCAGTCCCATATCTCTGCCCCAGGCCCAGATCTCCACCCTAAGCCCATATCTCCACTCCAGGCCCATATCACCTCTCCAGTCCCATATCTCCACACCCAGGCCCATATCTCCTTCCTAGGCCCATATCTCCACTCC
+
ffffffffffffffffffffffffffffffffffffffffffffffffffffffffffffffffffffffffffffffffffffffffffffffffffffffffffffffffffffffffffffffffffffffffffffffffffffff
@cB02~tA01_GU182353.1_61797_62085_0_1_0_0_0:0:0_0:0:0_112/2
GCAGCATAGGGGACAGAGCTAGACTCTGCCTCAAAAAAAAAAAAAATGTTAAAGGTGGTAAGCTATATAGGTATATTTATCCTCAATAAATATTTCTTCAAACAAAAGTAAAGGGTGTAGGGGTTGCTGGTGATGACATCCCTGTGTGGG
+
ffffffffffffffffffffffffffffffffffffffffffffffffffffffffffffffffffffffffffffffffffffffffffffffffffffffffffffffffffffffffffffffffffffffffffffffffffffff
@cB02~tA01_GU182353.1_9119_9297_0_1_0_0_1:0:0_1:0:0_113/2
GTCTGAAAACCTGCCCGTGCAGGGTGGACCCAACATCATATCTATGTCAGCTCCCAACTTAGCTGGGTCTAAACTGAAAACACAGCCCTTATTTTCTCAGAGCCTCCACTCATGACATCGGCTTTCTTTTTCCCCACTGATGCAAAGACA
+
ffffffffffffffffffffffffffffffffffffffffffffffffffffffffffffffffffffffffffffffffffffffffffffffffffffffffffffffffffffffffffffffffffffffffffffffffffffff
@cB02~tA01_GU182353.1_83459_83493_0_1_0_0_0:0:0_0:0:0_114/2
CGGTAGCATTTCTCTACACCTATAATGATCTAGCTGAGAACCAAATCAAGAAGGCAATGCCGTTTACAATAGATACGCAAAATTAAAACACTCAGGAATACATTTAACCAAGGTGGTGAAAGAGCTGTACCAGGAAAGGTGTAAGACACC
+
ffffffffffffffffffffffffffffffffffffffffffffffffffffffffffffffffffffffffffffffffffffffffffffffffffffffffffffffffffffffffffffffffffffffffffffffffffffff
@cB02~tA01_GU182353.1_115141_115285_0_1_0_0_0:0:0_0:0:0_115/2
CCTCCAGAGCAGGAGCTGGGATTACAGGGATGCACCACCATGCTCGGCTAATTTTTGTATTTTTAGGAGAGATAGGGTTTCACCATGTAGAGATAGGGTTTCTCCATGTTGGCCAGGCTGGTCTCGAACTCCTGACTTCTTGGAATCCAC
+
ffffffffffffffffffffffffffffffffffffffffffffffffffffffffffffffffffffffffffffffffffffffffffffffffffffffffffffffffffffffffffffffffffffffffffffffffffffff
@cB02~tA01_GU182353.1_66840_66896_0_1_0_0_0:0:0_0:0:0_116/2
GCAATTGCCTTTTCCACGGTCTCCTAGATTCCAGTTATGCAACTGAGCCTCCCTTATTTTCATGTCAGTCATATTAATCATGTAGGGATTCCTGGCTACCCCGAGGTGAATCCAATGGCTGTGAGTGTCAAACACACACTCCTTGTTCCT
+
ffffffffffffffffffffffffffffffffffffffffffffffffffffffffffffffffffffffffffffffffffffffffffffffffffffffffffffffffffffffffffffffffffffffffffffffffffffff
@rand_0_0_0_0_1_1_0:0:0_0:0:0_117/2
CAAGCCTTCTCCACTGTTGTTGGTAACTCCAGTACGGGCACCACGCACCCGAACGTGGTGTTTTTAACCGGCTTCAGACTAGGAGCCCTGGGAGGCCCGGTAATGGTACCGGATGCTAGGTGCTACCCCACCTCATTTCAATGATTGATA
+
ffffffffffffffffffffffffffffffffffffffffffffffffffffffffffffffffffffffffffffffffffffffffffffffffffffffffffffffffffffffffffffffffffffffffffffffffffffff
@cB02~tA01_GU182353.1_24655_24444_1_0_0_0_0:0:0_0:0:0_118/2
AAGGTGGAAAATATTTTGTATCAATTAAAAATGAAAACACATCTCGGCAAATGACTGGGGATACAGATAGAACAGCGTTAAGGGACAATAAGCCTCAAATGTCTGTGTTAGAAAAGAAGGAAGAGCTGAGTAAATAGGTAACTTTCACTT
+
ffffffffffffffffffffffffffffffffffffffffffffffffffffffffffffffffffffffffffffffffffffffffffffffffffffffffffffffffffffffffffffffffffffffffffffffffffffff
@cB02~tA01_GU182353.1_14782_14566_1_0_0_0_0:0:0_0:0:0_119/2
TGCCCTGACCTCTGAGACCTCTTGGTCCACCATCCCCAGCCTCACACCCCCAGGATTACACAGTGGAGAATCTCATCCGCGTGGCTGTGGCTGGCTTGGTCCTGGTGGTCCTCGGGATTCTGCTGCTTTAGGATTGGCACAGCTAGAGAA
+
ffffffffffffffffffffffffffffffffffffffffffffffffffffffffffffffffffffffffffffffffffffffffffffffffffffffffffffffffffffffffffffffffffffffffffffffffffffff
@cB02~tA01_GU182353.1_89286_89175_1_0_0_0_0:0:0_0:0:0_11a/2
ATTTGTGACAATGTGAAAAAACTTAGAGGACATTATGTTAAGGGAAACAATCCAGGCACAGAAAGACAAATGCCACATGATCTCATGTGTGGAGTGTAAGAAGTGGAACCTAGAGGAACAGTAAAATGGTCGTCGAAAGAACCTGGGAAG
+
ffffffffffffffffffffffffffffffffffffffffffffffffffffffffffffffffffffffffffffffffffffffffffffffffffffffffffffffffffffffffffffffffffffffffffffffffffffff
@cB02~tA01_GU182353.1_125413_125494_0_1_0_0_0:0:0_0:0:0_11b/2
TTACTTTTTTTAACTCTGAGTTTCTCAGTTTGTGTCCCGTTCATAACTTTCTGCATATTTCTATCTATTATCTATCAATCCATCTATTTATCTATTCGGTGCCTATCTACAAATTCTCTACCTGTCATCTATATCTATATATCATCTATT
+
ffffffffffffffffffffffffffffffffffffffffffffffffffffffffffffffffffffffffffffffffffffffffffffffffffffffffffffffffffffffffffffffffffffffffffffffffffffff
@cB02~tA01_GU182353.1_91700_91556_1_0_0_0_0:0:0_0:0:0_11c/2
GCATGTCTTGGTGAGTCCTGGAAGGGAAGGAGCACCAGGGTTACACTATGGGCCTGCAGATTGGGTGTCTCCCCAGCAGAGAGCCATGTTCTGAAGCAAGTGAGTGGTGAGGATGAGTTAATTTTCAGTCCAGCGTGGCGCCCAGTGGCT
+
ffffffffffffffffffffffffffffffffffffffffffffffffffffffffffffffffffffffffffffffffffffffffffffffffffffffffffffffffffffffffffffffffffffffffffffffffffffff
@rand_0_0_0_0_1_1_0:0:0_0:0:0_11d/2
CCTTTATGTCCGCGGAGTTGGTCCTGTTAACTTACCCGAGCGCTCTTTAGAAAACAAAGATACTAGGAGATTGATGGGTACTTTCCGACACGGGGAGCCGCTGATGGCCAGGAGACGGAAAGACTACGTGACCCTGGAATCCTGCTAGGT
+
ffffffffffffffffffffffffffffffffffffffffffffffffffffffffffffffffffffffffffffffffffffffffffffffffffffffffffffffffffffffffffffffffffffffffffffffffffffff
@cB02~tA01_GU182353.1_130113_129915_1_0_0_0_0:0:0_0:0:0_11e/2
TATTCAGCCACGGCCCCATGCTCAGGTTGTGCAGTGTGGAAGCTTTTCCTATTGTTGCCATAACAAATTTCCACAAGATTCGTGGGTGAAAACAAAACGGTTATTTAATTATCTTACAGTGCTCTAGCTCAAAGCATGAAGTGCATCTCA
+
ffffffffffffffffffffffffffffffffffffffffffffffffffffffffffffffffffffffffffffffffffffffffffffffffffffffffffffffffffffffffffffffffffffffffffffffffffffff
@cB02~tA01_GU182353.1_66740_66597_1_0_0_0_0:0:0_1:0:0_11f/2
CACTGTGCCCAGCCAGAATTCAAAATCAATAATAGATAATGCTGAGTGTATGATTTCAGGTGACAAAGAAGGTCTCACTATTCAGATATTTGTGACATTAATGAAAAACACGGATTGAACCCCTGAAAGATTGGAGGAAGGATTTTGCAC
+
ffffffffffffffffffffffffffffffffffffffffffffffffffffffffffffffffffffffffffffffffffffffffffffffffffffffffffffffffffffffffffffffffffffffffffffffffffffff
@cB02~tA01_GU182353.1_91080_90866_1_0_0_0_1:0:0_0:0:0_120/2
GGGAGAAAAAAAGCACACGTTACAGAGAGACAAAAAGGGAGACAGGGAACTGTGAATTTGGACTCTTGTGTCATAAGACAAATTCTAGATAACACGACCAGACCTTCAATTGACATATTGTGTTTTTGCTAATAAGGTGGAATTCTATGA
+
ffffffffffffffffffffffffffffffffffffffffffffffffffffffffffffffffffffffffffffffffffffffffffffffffffffffffffffffffffffffffffffffffffffffffffffffffffffff
@cB02~tA01_GU182353.1_143659_143425_1_0_0_0_0:0:0_0:0:0_121/2
CACCCACTGATAGGCAGGTAGGTTGACTCCACATCTTGGCTACTGTGAACAGTGCTGGAACAGTCATATGAGTGCAGATATCACTTCGATACACTGATGTCCTTTCCTTTGGATATAAACCCAGTAGTGAAATTGCTGGACACTATGAAA
+
ffffffffffffffffffffffffffffffffffffffffffffffffffffffffffffffffffffffffffffffffffffffffffffffffffffffffffffffffffffffffffffffffffffffffffffffffffffff
@cB02~tA01_GU182353.1_67589_67734_0_1_0_0_0:0:0_0:0:0_122/2
AGGGGTGAGGTGGGGGATTTGGGTGAGTGGGCAAGTTTTTTTTGTGATGACCAGAGCACTTTCTCTATTCCAGGATCTGTGCTGGAGGATTCAGCGGACTTTCACATTTTCTATATGATCTCATGCTCACAGAAAGCCAAATAGGGAAGA
+
ffffffffffffffffffffffffffffffffffffffffffffffffffffffffffffffffffffffffffffffffffffffffffffffffffffffffffffffffffffffffffffffffffffffffffffffffffffff
@rand_0_0_0_0_1_1_0:0:0_0:0:0_123/2
CGTCACGCAGGGGTCAGTCTGAACGTTGCCAATATCAGCGCAAGTCAAGCAGGTGGACTAAGGGAATCCGGGTATCGGAAACCCGTTCGAGGGGCGGCTCAGACTATTAACAATACGTGGAGTCTCGATCGTTATCCGCGGCACTGGGAC
+
ffffffffffffffffffffffffffffffffffffffffffffffffffffffffffffffffffffffffffffffffffffffffffffffffffffffffffffffffffffffffffffffffffffffffffffffffffffff
@cB02~tA01_GU182353.1_20323_20180_1_0_0_0_0:0:0_0:0:0_124/2
TATCCTTAATGAACATAGACATAAAATCCTCAACAAAATGCTAGCAAATTGAATCTGTCAGTGCATCAAAAGTTAATTCACATGATCAAGTAAGCTTTATTTTTGGGATGCAAGGTTGGTTCAACCTACAAAGTCAACGAATGTGATTCA
+
ffffffffffffffffffffffffffffffffffffffffffffffffffffffffffffffffffffffffffffffffffffffffffffffffffffffffffffffffffffffffffffffffffffffffffffffffffffff
@cB02~tA01_GU182353.1_1746_1894_0_1_0_0_0:0:0_0:0:0_125/2
GCAATTTTTTTTTTATTACTTAATGTCTCATGATGTGACTTTTACAGAATTTCTAAAAAAAAAAAAAAAACCTCTTCCTCCGCTAGCAGGATTCCCTCTAGTCTCCTCATTGAACGATTTCAGTTTTCCTGTGTTCTATGGATTTAAACA
+
ffffffffffffffffffffffffffffffffffffffffffffffffffffffffffffffffffffffffffffffffffffffffffffffffffffffffffffffffffffffffffffffffffffffffffffffffffffff
@cB02~tA01_GU182353.1_26601_26483_1_0_0_0_1:0:0_0:0:0_126/2
GGAATGGAGACACGGGCCTGGAGGTGGAGATACAGGCCTGGAGGTGGAGATATGGGCCTGGAGTGTAGATATGGGCCTGGAGTAGAGATATAGGACAGAGGTGGAGATATAGGCCTGGAGTGGAGATATGGGCCTGGAGTAGAGATATAG
+
ffffffffffffffffffffffffffffffffffffffffffffffffffffffffffffffffffffffffffffffffffffffffffffffffffffffffffffffffffffffffffffffffffffffffffffffffffffff
@cB02~tA01_GU182353.1_14430_14627_0_1_0_0_1:0:0_0:0:0_127/2
TGGCACTCTGAAGGGTGCATTGTTCTCTCATGTATTTACCTCCTTGCTGCATCTTGGGGACTTCTCTAGCTGTGCCAATCCTAAAGCAGCAGAATCCCGAGGACCACCAGGACCAAGCCAGCCACAGCCACGCGGATGAGATTCTCCACT
+
ffffffffffffffffffffffffffffffffffffffffffffffffffffffffffffffffffffffffffffffffffffffffffffffffffffffffffffffffffffffffffffffffffffffffffffffffffffff
@cB02~tA01_GU182353.1_7843_7978_0_1_0_0_0:0:0_0:0:0_128/2
GCGGGTGCCTGTAATCCCAGCTACTCGAGAGGCTGAGTCAGGAGAATCTCTTGAACCCAGGAGGCAGAGGTTGCAGTGAGCTGGGATCGTGCCACTGTACTCTAGCCTGGGTAACAGAGCAAGGCTCTGTCTCAAAAAAATAAAAATTAG
+
ffffffffffffffffffffffffffffffffffffffffffffffffffffffffffffffffffffffffffffffffffffffffffffffffffffffffffffffffffffffffffffffffffffffffffffffffffffff
@cB02~tA01_GU182353.1_5718_5513_1_0_0_0_1:0:0_0:0:0_129/2
TAATGATGGAGAGAATGTGACTTTGCTCTGCAGCTCTGGAAGCTCATTTGACCTGTGCCTTCTAACGAGGAAGGTAAGGCCCCTGGACACTGGCTCACTGGGGTGCAGAGACAGAGTGGGGCATTCAGGCCAACTTCTCTCTGGGTCTTG
+
ffffffffffffffffffffffffffffffffffffffffffffffffffffffffffffffffffffffffffffffffffffffffffffffffffffffffffffffffffffffffffffffffffffffffffffffffffffff
@cB02~tA01_GU182353.1_19071_18963_1_0_0_0_0:0:0_0:0:0_12a/2
GTATCCCACTAACAACGTCAGATGAATCACTAAAACAGAAAACTAACAAAGAAATTCTGGTCTTAAAGACAACACTTGACCAATTGGACCTCATAGACATCTACAGAGTACTCCACCCAACAACTGCAGAATATAGATTCTTCTTATCTG
+
ffffffffffffffffffffffffffffffffffffffffffffffffffffffffffffffffffffffffffffffffffffffffffffffffffffffffffffffffffffffffffffffffffffffffffffffffffffff
@cB02~tA01_GU182353.1_15435_15501_0_1_0_0_1:0:0_0:0:0_12b/2
GCTCATTCTGAGAGATGATATTTCTGGACGAAGTACACAGGTATCATCCGATGAAGAGTGAAGGGAATTCAGGGTCCAGAGAGGGTGCTAGGGCATCATTTCAGACTCATATTTCCCTTTTTTTTTTTTTTTTTTGGAGATGGAGTCTTG
+
ffffffffffffffffffffffffffffffffffffffffffffffffffffffffffffffffffffffffffffffffffffffffffffffffffffffffffffffffffffffffffffffffffffffffffffffffffffff
@cB02~tA01_GU182353.1_11148_11290_0_1_0_0_0:0:0_0:0:0_12c/2
GGCCATCACCACCTGGGCTCCCCCAGCAGGGCCTGTGCGGAGCGTGGGTCCCTGACTGAACCTGCTGGGCTCCTCACCTGCGATCAGGATGCTCAGGGGGTCACTGGGGGCCGACCACTCGGAGGAGAGGTTGTGTGCACCGTAGCATCT
+
ffffffffffffffffffffffffffffffffffffffffffffffffffffffffffffffffffffffffffffffffffffffffffffffffffffffffffffffffffffffffffffffffffffffffffffffffffffff
@cB02~tA01_GU182353.1_6268_6442_0_1_0_0_0:0:0_0:0:0_12d/2
GGACCTGGGAGGGGTTGCCTAGCCCAAGGCCACATAGCTGGGCGGTGGCACAGCCTTCACTCACACAGGGACATTCCATCTTCCCAGGGACTTCACACTGGAGGCTAAGAGCCCCACTTTGCACACCACATTCAGGGGTAGATTCTGTGT
+
ffffffffffffffffffffffffffffffffffffffffffffffffffffffffffffffffffffffffffffffffffffffffffffffffffffffffffffffffffffffffffffffffffffffffffffffffffffff
@cB02~tA01_GU182353.1_25920_26128_0_1_0_0_0:0:0_0:0:0_12e/2
ACAGTTCCAGGCCCATATCTCTACTCCAGGCCCATATCTCTACTTCAGGCCCATATCTACAGTTCCAGGCCCATATCTCCACTCCAGGCCCATATCTCCACCCCAGGCCCATATCTCCACTCCAGGCCTATATCTCCACTCCAGGCCCAT
+
ffffffffffffffffffffffffffffffffffffffffffffffffffffffffffffffffffffffffffffffffffffffffffffffffffffffffffffffffffffffffffffffffffffffffffffffffffffff
@cB02~tA01_GU182353.1_80394_80265_1_0_0_0_0:0:0_0:0:0_12f/2
GTGATTGCTTGGTATATTTCTACATTGTTTAATTTCAAACTCCATGAATTGTTAACATTGAGATGTGTCCTTTGTAAATTTCAAACAATTCGCCTTAGAAAGTAAGACTTTCTGACAATCTTTTGTTCATGTTTGAGCAGTTCTTCCAAT
+
ffffffffffffffffffffffffffffffffffffffffffffffffffffffffffffffffffffffffffffffffffffffffffffffffffffffffffffffffffffffffffffffffffffffffffffffffffffff
@cB02~tA01_GU182353.1_82273_82122_1_0_0_0_0:0:0_0:0:0_130/2
TACATACCGGCCAACAGTGTATAAGAGTTTCCTTTTCTCTGCATCCTTGCCAACACCTGTTATATGTTTCACTTTTTCTTTTTTTCTTTTTGAGATGGAGTCTTCCACTGTCACCCAGGCTGGAGTGCAGTGCCGCCATCTCCACGCGCT
+
ffffffffffffffffffffffffffffffffffffffffffffffffffffffffffffffffffffffffffffffffffffffffffffffffffffffffffffffffffffffffffffffffffffffffffffffffffffff
@cB02~tA01_GU182353.1_135267_135126_1_0_0_0_0:0:0_0:0:0_131/2
ACCATGTCCACATAACCCCATCTGTTCTCCATTGGGTTCTCAGCCCTGGACTCTGAGCTTCTGGAAGCAGAATGTAGCCTGATTTGTCTCTGAGACTCCAATTTCCATCCAAAGATACAGCACATAGGAGGCTCCAAGGATCGTGAATCA
+
ffffffffffffffffffffffffffffffffffffffffffffffffffffffffffffffffffffffffffffffffffffffffffffffffffffffffffffffffffffffffffffffffffffffffffffffffffffff
@cB02~tA01_GU182353.1_147802_147959_0_1_0_0_0:0:0_0:0:0_132/2
TGTGCAGTGATGCGATCTCCACTCACTGCAACCTCTGCCTCCAGGGCTGAAGTCATTCTCCTGCTTCCTCCTCCAGAGTAGCTGGGATTACAGTCATGCACCACCATCATGCCTGTTTAATTTTTGTATTTTTAGTAGAGATAGGGTTTC
+
ffffffffffffffffffffffffffffffffffffffffffffffffffffffffffffffffffffffffffffffffffffffffffffffffffffffffffffffffffffffffffffffffffffffffffffffffffffff
@cB02~tA01_GU182353.1_95050_95209_0_1_0_0_0:0:0_0:0:0_133/2
AAAAAGCATAAAACAAAACCTAAAAAGAGAACATCCAGAGGATCTAGCAATTCCACTAGTGGGTGTAAATGCAAAGAAAAGGACTTCAGTGTATTGAAGTGACATCTGCACTCCCATGACTGTTCCAGCACTGTTCACAGTAGCCAAGAT
+
ffffffffffffffffffffffffffffffffffffffffffffffffffffffffffffffffffffffffffffffffffffffffffffffffffffffffffffffffffffffffffffffffffffffffffffffffffffff
@cB02~tA01_GU182353.1_42749_42939_0_1_0_0_0:0:0_0:0:0_134/2
TATCTATTTCACACTAACGTCTTTCCTGCTGTTTATGTGGGGGTGAAAGAGGAACCAGGATAGGCTGCACATCCAGGCTCTTATCAGCCTTGTTCAATCTCTTTTGGATGAATTGCAATCCTTGGCAGAAGGTATGAACTGATGAATAAG
+
ffffffffffffffffffffffffffffffffffffffffffffffffffffffffffffffffffffffffffffffffffffffffffffffffffffffffffffffffffffffffffffffffffffffffffffffffffffff
@cB02~tA01_GU182353.1_124511_124662_0_1_0_0_0:0:0_0:0:0_135/2
AGGTGTCAGAATAAGCATGGCATCTGTAGGTGCCACAAGGCCTGAGGCCACAGGGCCCAACTCAGGTCAGAAATATGGGTGTCCTTGGGTTCTCCTGGTAGAGAACACTTTGTGGAGGTAAAACAGAAATGAAACTTCTAACCTGTGCCA
+
ffffffffffffffffffffffffffffffffffffffffffffffffffffffffffffffffffffffffffffffffffffffffffffffffffffffffffffffffffffffffffffffffffffffffffffffffffffff
@cB02~tA01_GU182353.1_74010_74185_0_1_0_0_0:0:0_0:0:0_136/2
GGCGCCACCTTAGAGAGGAGGATGTGGAGCCGCCCCTCCCTCCACGTGTCAGAAGATTCTCCCATTTCCACTTTCTAAGGCTCCTACCACACCTGGGTGCCCAGGGCTACAGGAAGGACCCACCCCGCATAGACTTGGCGTCTCTCTACA
+
ffffffffffffffffffffffffffffffffffffffffffffffffffffffffffffffffffffffffffffffffffffffffffffffffffffffffffffffffffffffffffffffffffffffffffffffffffffff
@cB02~tA01_GU182353.1_135566_135510_1_0_0_0_0:0:0_0:0:0_137/2
TTTCAAGAAGCAAAAAACTATGTTGAATCGACACAAATTGAGTGGCGTGTAGGCTGTGTCAGGAATTATAAGTAATCAAGAGATGATTTCATGTATACAGGAGGATGTGCATGGGTTCTATGCAATTGCTATGCTATTTTTTTTTTTTTT
+
ffffffffffffffffffffffffffffffffffffffffffffffffffffffffffffffffffffffffffffffffffffffffffffffffffffffffffffffffffffffffffffffffffffffffffffffffffffff
@cB02~tA01_GU182353.1_53119_53288_0_1_0_0_0:0:0_0:0:0_138/2
ACCAACAAACAGGGGGAGGCCATAGGTGCCTGAGGTCCCTCAGTTGCCAACAGCAGACTCAGACATTCTATCTCTCTGAGTTCAAGGACCCATCCCATGAATAGCTCTGAGTTCCCATCCCATTGATTCTATCTCCCACTTTCTGCCTGT
+
ffffffffffffffffffffffffffffffffffffffffffffffffffffffffffffffffffffffffffffffffffffffffffffffffffffffffffffffffffffffffffffffffffffffffffffffffffffff
@cB02~tA01_GU182353.1_20705_20660_1_0_0_0_0:0:0_0:0:0_139/2
ACTGTCTCTCTTTGCTGATGAAATAATTTTATACATAGAAAACCCTAAAGACTCTGTCAGAAGGCTCCTGAAACTGATAAACAAATTCAATAAAGTTTCGGGATTAAAAAAATGTACACAAATTAGTAACATTTCTATGCACCACTAACA
+
ffffffffffffffffffffffffffffffffffffffffffffffffffffffffffffffffffffffffffffffffffffffffffffffffffffffffffffffffffffffffffffffffffffffffffffffffffffff
@cB02~tA01_GU182353.1_11449_11277_1_0_0_0_0:0:0_0:0:0_13a/2
CGGGGGCCAGTACAGATGCTACGGTGCACACAACCTCTCCTCCGAGTGGTCGGCCCCCAGTGACCCCCTGAGCATCCTGATCGCAGGTGAGGAGCCCAGCAGGTTCAGTCAGGGACCCACGCTCCGCACAGGCCCTGCTGGGGGAGCCCA
+
ffffffffffffffffffffffffffffffffffffffffffffffffffffffffffffffffffffffffffffffffffffffffffffffffffffffffffffffffffffffffffffffffffffffffffffffffffffff
@cB02~tA01_GU182353.1_111687_111534_1_0_0_0_0:0:0_0:0:0_13b/2
TCAGCCTCCAAAGTAGCTGGGATTACAGGCATGTGCCACCACGCCTAGCTAATTTTTGTATGTTTAGTAGAGAGGGAGTTTCTCCATGATGGTCAGGCTGGTCTCCCGACCTCAGGTGATCCGCCCACCTCCGCCTCCTGAAGTGCCGGA
+
ffffffffffffffffffffffffffffffffffffffffffffffffffffffffffffffffffffffffffffffffffffffffffffffffffffffffffffffffffffffffffffffffffffffffffffffffffffff
@cB02~tA01_GU182353.1_48031_47837_1_0_0_0_0:0:0_1:0:0_13c/2
ATTTTCATTTGATTTTTGTGTATGGTGACAGGTAGAGGTGCAGTTTCATTCCTCTGCATGTCGATGTCCAGGTTTCCCTGGACTGTTTATTGAAAAGACTGTCCTTTCCTGATTGTGAGTTCTTGGCACCTTTGTCAAAGTCCATTGGAT
+
ffffffffffffffffffffffffffffffffffffffffffffffffffffffffffffffffffffffffffffffffffffffffffffffffffffffffffffffffffffffffffffffffffffffffffffffffffffff
@cB02~tA01_GU182353.1_48473_48252_1_0_0_0_0:0:0_0:0:0_13d/2
AGCAAGACTCCATCTCAAAAGAAAAAATAAAAAACCATTGGATGTAAATGCATGGAATATATCTGTGTTATTCATTCTGCTCCGTTGTTCTATGTCCCTTTCTTTATGCCAATGTCATGCTGTTTTGCTTACTACAGCTCTGTAACATAT
+
ffffffffffffffffffffffffffffffffffffffffffffffffffffffffffffffffffffffffffffffffffffffffffffffffffffffffffffffffffffffffffffffffffffffffffffffffffffff
@cB02~tA01_GU182353.1_71853_71684_1_0_0_0_0:0:0_0:0:0_13e/2
AACCCTTTAAATTTAGTAGCCAGAGCCCTCTAATTTGTTATTATAGGCTGTTTGCTTTTTTTTTCTTGAGGCGGAGTCTTGCTCTGTCGCCCAGGCTGGACTGCAGTGACACAATCTCAGCTCACTGCAACCTCCGCCTCCCAGGTTCAA
+
ffffffffffffffffffffffffffffffffffffffffffffffffffffffffffffffffffffffffffffffffffffffffffffffffffffffffffffffffffffffffffffffffffffffffffffffffffffff
@cB02~tA01_GU182353.1_47884_47682_1_0_0_0_0:0:0_0:0:0_13f/2
GAGGTAATCCCAATGGTCTATTTTTGCTTCGATTACTTGTGTTTTCAAGGTTTAAAACAAAATGTCTTTCTTCAGACAAATGTCCTGGAGCATTTCCCCAATATTTTGTTCTACGTGTTTCATAGGTTCAGGCCTTAGACTCACATCTTT
+
ffffffffffffffffffffffffffffffffffffffffffffffffffffffffffffffffffffffffffffffffffffffffffffffffffffffffffffffffffffffffffffffffffffffffffffffffffffff
@cB02~tA01_GU182353.1_93584_93752_0_1_0_0_0:0:0_1:0:0_140/2
GTGGGGCCCGGCCGGGCTGTAAGCGAAGGTTTCTCATATAGACCTGGAAGGAGAAGAGGCAGTTTCCTCAGGGAGGTTCTTCCTTGTCACAGCTCCCCTCCCACCTGAGCTGAGAACTCACTGCCCTGCTCAATGGCCTAGTGCTCTCTC
+
ffffffffffffffffffffffffffffffffffffffffffffffffffffffffffffffffffffffffffffffffffffffffffffffffffffffffffffffffffffffffffffffffffffffffffffffffffffff
@cB02~tA01_GU182353.1_21670_21869_0_1_0_0_0:0:0_0:0:0_141/2
GGCTGAACTAGTTAACATTCCCACCAAGAGTGTATAAGTGTTCCCTTTTCTCCACAATCTTGTCAGCATCTGTTATTAAAAAAAACAAAAAACTTTTTAGTAATTGCTTCTGCTTCTCTGATTGTTGTGAGATGGTATCTCACTGTGGTT
+
ffffffffffffffffffffffffffffffffffffffffffffffffffffffffffffffffffffffffffffffffffffffffffffffffffffffffffffffffffffffffffffffffffffffffffffffffffffff
@cB02~tA01_GU182353.1_6368_6211_1_0_0_0_0:0:0_0:0:0_142/2
CACCTGCTAGTCCTCTCTATACCTTCCCTTCAGGAAAGGAATTGTCCCTCATGGGATTCCAGGGAAGAGACCCCAGGACCCCTATCAGTCACTAGGGAGATGACAGAGTAGAGGAAGTCAGGGGACCAACCCTCCACAGAGAATGGTCCT
+
ffffffffffffffffffffffffffffffffffffffffffffffffffffffffffffffffffffffffffffffffffffffffffffffffffffffffffffffffffffffffffffffffffffffffffffffffffffff
@cB02~tA01_GU182353.1_97077_97224_0_1_0_0_0:0:0_0:0:0_143/2
CATCCACGAAGCTTGTGGAAATTTGTTATGGCAACATAGGAAAAAGTTCCACACTGCACAGTCTGAGCATGGGGCAGTGGCTGAACGAGTAAGTGGAAGTGTCATGTGCACGGATGAACTACGTTCTCTCTTACCGCAAAGCTCTTGTTC
+
ffffffffffffffffffffffffffffffffffffffffffffffffffffffffffffffffffffffffffffffffffffffffffffffffffffffffffffffffffffffffffffffffffffffffffffffffffffff
@cB02~tA01_GU182353.1_16789_16613_1_0_0_0_0:0:0_0:0:0_144/2
AATGAAAATAACAAACAGCACCATACTTCAATTTTCAAGCATAAAGTCAAGTAAATGAAGTATTATTTGAAAATGTGTGCATGGTTATTTCATTACATAAAGGTCAAAAGGAGGGTACATTTATTATTTAGGAAAACACACCTAAGATAT
+
ffffffffffffffffffffffffffffffffffffffffffffffffffffffffffffffffffffffffffffffffffffffffffffffffffffffffffffffffffffffffffffffffffffffffffffffffffffff
@cB02~tA01_GU182353.1_71571_71391_1_0_0_0_0:0:0_0:0:0_145/2
CCGTATATGACTTTTATTTCTCAAATTTAAATATAAATCATAAAAAATGTACAACTAGATAAAAACTAAGAAGTGTTTTTATAGTGTGAGTTAGATTTATTTTTTCCTAGGTGTAACCAATTGGTTTAATATTATTTATTGAGAAGACAT
+
ffffffffffffffffffffffffffffffffffffffffffffffffffffffffffffffffffffffffffffffffffffffffffffffffffffffffffffffffffffffffffffffffffffffffffffffffffffff
@cB02~tA01_GU182353.1_26024_26215_0_1_0_0_0:0:0_0:0:0_146/2
GCCCATATCTCCACCTCCAGGCCCGTATCTCAATTCCAGGTCCATATCTGCACTCCAAGCCAATATCTCCACTCCAGGCCCATATCTACAGTTCCAGGCCCATATCTCTACTCCAGGCCCATATCTCTACTTCAGGCCCATATCTACAGT
+
ffffffffffffffffffffffffffffffffffffffffffffffffffffffffffffffffffffffffffffffffffffffffffffffffffffffffffffffffffffffffffffffffffffffffffffffffffffff
@rand_0_0_0_0_1_1_0:0:0_0:0:0_147/2
CTTGTGGTACGGGCCTCCGATTTCTCAGGGGTCAAATAGCAGACTAGCCTAGGTACCTCCCCAGCAACTTAACTTCGCCGTCCGAGGTCTGCCTCCCCTAAGCTAAGACCCCACAGCACAGAAGTAGCTAGGCTACGAAGCGTAACTGCG
+
ffffffffffffffffffffffffffffffffffffffffffffffffffffffffffffffffffffffffffffffffffffffffffffffffffffffffffffffffffffffffffffffffffffffffffffffffffffff
@cB02~tA01_GU182353.1_84581_84445_1_0_0_0_0:0:0_0:0:0_148/2
ATAGGGAGAAGAGGGGTTCTGGACAGGAAGAATTTTATGAAGGTGAGATGGGGAAATAGCTCCATTTCAGAGCTTCTGGGGAGAGAGGGGCCTGGCCCACATGGAAAGGTCTCTGATCTTACCCCCACCCTCCAGCCCCTGTTCTCCAGA
+
ffffffffffffffffffffffffffffffffffffffffffffffffffffffffffffffffffffffffffffffffffffffffffffffffffffffffffffffffffffffffffffffffffffffffffffffffffffff
@cB02~tA01_GU182353.1_84330_84114_1_0_0_0_0:0:0_0:0:0_149/2
ATGCCAGAAAAGCATTTAGTCAGCCATCTTGGAAACAAGCATCTCAGATGTTTTCTTTCTCTATAGCTCATTCTTTCTTACCAGTGTTTTCAATTTTGTACTTAATTTTGTAAAGAGAGTAAATGATATAATTTCCACATATGTTTCCTC
+
ffffffffffffffffffffffffffffffffffffffffffffffffffffffffffffffffffffffffffffffffffffffffffffffffffffffffffffffffffffffffffffffffffffffffffffffffffffff
@cB02~tA01_GU182353.1_46425_46650_0_1_0_0_0:0:0_0:0:0_14a/2
CGTGCACCTGTAATCCCAGCTACTAGGGAGGCTGAGGCAGGAAAATCATTTGAACCCAGGAGGCAGAGGTTGCAATGAGCCAAGATGACATCACTTGTACTCCAGCCTGGGCACAGAGGGAAACTGTCTCAAAAACAAAAACAAAACAAC
+
ffffffffffffffffffffffffffffffffffffffffffffffffffffffffffffffffffffffffffffffffffffffffffffffffffffffffffffffffffffffffffffffffffffffffffffffffffffff
@cB02~tA01_GU182353.1_107254_107068_1_0_0_0_0:0:0_0:0:0_14b/2
ATTTCTGTCTCCAGAAGTGGAAGGGGTCAGTGTGTTCTCTCCCGCTGCCATGTTTGTGGTAATTTTCTGCAGCAGCAACAGGAAACCAACACAGGAACCCAGGTCAAGGACAAGTTAGGAAACCAAACAAGGATAGCCAGATGTGGTGGT
+
ffffffffffffffffffffffffffffffffffffffffffffffffffffffffffffffffffffffffffffffffffffffffffffffffffffffffffffffffffffffffffffffffffffffffffffffffffffff
@cB02~tA01_GU182353.1_88269_88137_1_0_0_0_1:0:0_0:0:0_14c/2
GCCCAGGCAACAAAAGCAAAAGTAGACAAATAACATTATATCAAATTGAAAGTTTCTGCAAAGAAAAAAAAAAACTCAACAAGTGGAAAGACAACCTATGGAATGGGAGAATATATTTGCACCCATACATCTAATAAGGAATTAATATCC
+
ffffffffffffffffffffffffffffffffffffffffffffffffffffffffffffffffffffffffffffffffffffffffffffffffffffffffffffffffffffffffffffffffffffffffffffffffffffff
@cB02~tA01_GU182353.1_99685_99806_0_1_0_0_0:0:0_0:0:0_14d/2
GACTCAAACAAATTACATTCTCCAAGAAAAGGAAAAAACAGTGACATTGAAATCAACATAAGTGAGGTTGAGCTGTCTTATATCAAACAGCCAGGAAATAATGATGAAGCTCGTGGGCAACATGCTACTTTTGTCATCTTGGGAGTCAGA
+
ffffffffffffffffffffffffffffffffffffffffffffffffffffffffffffffffffffffffffffffffffffffffffffffffffffffffffffffffffffffffffffffffffffffffffffffffffffff
@cB02~tA01_GU182353.1_154605_154403_1_0_0_0_0:0:0_1:0:0_14e/2
TCATCAAAATGTATCATAATAAGATAAAAAATTAGCAGTGTTTTTATGGTGTGAAAATAAGCTTAGATTTATTTTTTCCTGCTTGTAACCCTCTGGTCCAATGTTATTTACTGAGAAGACATTCTATTCCACCTTAATCCGCATGGCAGC
+
ffffffffffffffffffffffffffffffffffffffffffffffffffffffffffffffffffffffffffffffffffffffffffffffffffffffffffffffffffffffffffffffffffffffffffffffffffffff
@cB02~tA01_GU182353.1_31480_31627_0_1_0_0_0:0:0_1:0:0_14f/2
GGATTACAACAGTGAGCCACCGTGCCCAGCCTATGAATGTATTTATGAACAGTAGACTTCACACTTAAAAATGGTAAAGGTGGTAAATTACATAGGTATATTTCACCTCAATAAATATTTCTTCAAACAAAAAGAAAAGGGTGTAGGCGT
+
ffffffffffffffffffffffffffffffffffffffffffffffffffffffffffffffffffffffffffffffffffffffffffffffffffffffffffffffffffffffffffffffffffffffffffffffffffffff
@cB02~tA01_GU182353.1_120529_120695_0_1_0_0_0:0:0_0:0:0_150/2
CACTCCATCTCTAGGCCCAGATCTCCACTCCAGGCCCATAACTCCACCTCCAGGCCCATATCTCCACCTCTGGGCCCAGATCTCCATCCCCACGCTCCCTCCCTCTATTCCCTTCCAGGACTCACCAACACACGCCATGATGATGACCAT
+
ffffffffffffffffffffffffffffffffffffffffffffffffffffffffffffffffffffffffffffffffffffffffffffffffffffffffffffffffffffffffffffffffffffffffffffffffffffff
@cB02~tA01_GU182353.1_121410_121595_0_1_0_0_0:0:0_0:0:0_151/2
GAGGCAAGGTCGGAACTGTGGGCCGAGCACCCCAGGGTCCCCTCTTCCTAGTTTATGAGAGACTCCCTGACAGGACTTCCCTCCCGTTTCAGGAAAATCCTCTTATGTGGGGAGATGACACCCTAAGGTTTGGAGAAGGACTTACCCTCC
+
ffffffffffffffffffffffffffffffffffffffffffffffffffffffffffffffffffffffffffffffffffffffffffffffffffffffffffffffffffffffffffffffffffffffffffffffffffffff
@cB02~tA01_GU182353.1_65762_65940_0_1_0_0_0:0:0_0:0:0_152/2
TATTTTACATGGAAAGGAGGAATGAAGATTGTAGATGGAATTACGGTTGCTAATCAGCTGAACTTAAAACAAGGGTATCCTGGATGATTTCCAGGAGATTATGAGGGATTTTCATCTTGGTGAACCCAATAGAATCCCCAAGTTTTCAAA
+
ffffffffffffffffffffffffffffffffffffffffffffffffffffffffffffffffffffffffffffffffffffffffffffffffffffffffffffffffffffffffffffffffffffffffffffffffffffff
@cB02~tA01_GU182353.1_147543_147385_1_0_0_0_0:0:0_0:0:0_153/2
AGATGGGGAGAATGACAAGACGACTGTGGAGAGACGGAGAGCACACTGGGTACACAGGAAACTAAGGAGCAACAAGGAGTGTGTGTTTGACACTCACAGCCCTTGGATTCACCTCGGGGTAACCAGGAATCCCTACATGATTAATATGAC
+
ffffffffffffffffffffffffffffffffffffffffffffffffffffffffffffffffffffffffffffffffffffffffffffffffffffffffffffffffffffffffffffffffffffffffffffffffffffff
@cB02~tA01_GU182353.1_139158_139055_1_0_0_0_1:0:0_0:0:0_154/2
CCTGGACTGTCCTGCTGGGCTCAGTGTAATCACAAGGGTCCGCGTGAGAGGTGGAGGAAGAGGGGAGTGGGGATTAGAGCAGTGTAGTGGGAGGGAGACGCTATCAGCCACTGTGGGCTTTGAAGGTGGAGGAAGGCCACTAGTCACAGA
+
ffffffffffffffffffffffffffffffffffffffffffffffffffffffffffffffffffffffffffffffffffffffffffffffffffffffffffffffffffffffffffffffffffffffffffffffffffffff
@cB02~tA01_GU182353.1_154723_154616_1_0_0_0_0:0:0_0:0:0_155/2
TGGCTCTCTGTGTCCACTCTCATGAGGATGCTGCACTTTATGTGGCCTTATAGAACCCCTTAAAATTTGGCAGCCTGAATCCTCTAATTTCTCCTTCCTCTTTAAGATTGCCATTATTATTATTATTGGCTATTTGCTTTTCCATGTAAA
+
ffffffffffffffffffffffffffffffffffffffffffffffffffffffffffffffffffffffffffffffffffffffffffffffffffffffffffffffffffffffffffffffffffffffffffffffffffffff
@cB02~tA01_GU182353.1_136834_136654_1_0_0_0_0:0:0_0:0:0_156/2
AGATAAAAACAAAAATACATCAAAAGTCTTTAATGTAAGCACAGAATTCAATCACCTCATGTGTGAGAGGTTGGATCTGAGACGTCTTTTGAGTCTGGTCATAGTGAAGGATGCAAGGTGGCAATTGTAGTCACAACAATTTCCAGGAAG
+
ffffffffffffffffffffffffffffffffffffffffffffffffffffffffffffffffffffffffffffffffffffffffffffffffffffffffffffffffffffffffffffffffffffffffffffffffffffff
@cB02~tA01_GU182353.1_93284_93154_1_0_0_0_1:0:0_0:0:0_157/2
TCGATGGCCACATTGTAATCCTTGGAGCCTGTGACTATGTTATAGGGCAGGGGACTGAAGGGGAAGATGGAGCTCAGGTTGTTGATGAGTTGACCTTGAGATGGGGAGATGGCCTGGACTCTCCCACTGGGCTCAGTGTAATCACAAGGG
+
ffffffffffffffffffffffffffffffffffffffffffffffffffffffffffffffffffffffffffffffffffffffffffffffffffffffffffffffffffffffffffffffffffffffffffffffffffffff
@cB02~tA01_GU182353.1_65806_65938_0_1_0_0_1:0:0_0:0:0_158/2
TTTTACATGGAAAGGAGGAATGAAGATTGTAGATGGAATTACGGTTGCTAATCAGCTGAACTTAAAACAAGGGTATCCTGGATGATTTCCAGGAGATTATGAGGGATTTTCATCTTGGTGAACCCAATAGAATCCCCAAGTTTTCAAAAG
+
ffffffffffffffffffffffffffffffffffffffffffffffffffffffffffffffffffffffffffffffffffffffffffffffffffffffffffffffffffffffffffffffffffffffffffffffffffffff
@cB02~tA01_GU182353.1_51341_51543_0_1_0_0_0:0:0_0:0:0_159/2
GGTTGCTGTTCTACCCGAGAGGCTGGGGGAAGGACCACCCCCTCGGCCATCTATTGCTTCAATACCACCTGTCCTCCTGTGAATTAGTAGGAAAGGGGAGCAGGAGCTACTGCTGACGCTAATCTCTGATTCCAAGATCTGGACTCACTC
+
ffffffffffffffffffffffffffffffffffffffffffffffffffffffffffffffffffffffffffffffffffffffffffffffffffffffffffffffffffffffffffffffffffffffffffffffffffffff
@cB02~tA01_GU182353.1_500_419_1_0_0_0_0:0:0_1:0:0_15a/2
CCCGCCCCACTTCCTGCTTTCCCCTGCAGCCTCCCCAGCACTCAGCGCACACCTGAGCCTCACAGGGACTTGCACGTGCTCCCGCAGCAGCTCAGGGAATGTGCACCGCTCCTCTTCTGCGCCGTTGACATTTTTTATTCGGGTTTTTAA
+
ffffffffffffffffffffffffffffffffffffffffffffffffffffffffffffffffffffffffffffffffffffffffffffffffffffffffffffffffffffffffffffffffffffffffffffffffffffff
@cB02~tA01_GU182353.1_6862_6741_1_0_0_0_0:0:0_0:0:0_15b/2
CTCCATCGGGGCCTGTGGGGAAGGGAAGATGAAGAAACGGAGCCTGCACCTGGCTATGTGGGCGCAGTAGATTAAGGGGAGGATGAGGGTTCCTGAGAGTGTGTCATGTGGCAGAGACCCTGCAGCACACTCAGGAAGGGCTCTGGAAGG
+
ffffffffffffffffffffffffffffffffffffffffffffffffffffffffffffffffffffffffffffffffffffffffffffffffffffffffffffffffffffffffffffffffffffffffffffffffffffff
@cB02~tA01_GU182353.1_71369_71557_0_1_0_0_0:0:0_0:0:0_15c/2
CTGGCTACTAAATTTAAAGGGTTCTATAAGGCTACATAAAGTGCAGCATCATCAAGAGTGTGGACACAGAGAGCCCCTTAGCAGAAACAGTGTCTAAAATACATCCATGTACACACAGTCCCTTTAGAGTTGACAAAGGCTGCCGTGTGG
+
ffffffffffffffffffffffffffffffffffffffffffffffffffffffffffffffffffffffffffffffffffffffffffffffffffffffffffffffffffffffffffffffffffffffffffffffffffffff
@cB02~tA01_GU182353.1_144270_144355_0_1_0_0_0:0:0_1:0:0_15d/2
AAACAATTTAAATAAAAAACGAGCAAAAGACATGAGGAGACATTTCTCCACAAACAAAACATAGAAATGGCGATCACGTATATGAAAAAGTGCTCAGCATCACTCATCATCACAGAAATGTAAATTACAATCGCGATGAGTTTTCATCTC
+
ffffffffffffffffffffffffffffffffffffffffffffffffffffffffffffffffffffffffffffffffffffffffffffffffffffffffffffffffffffffffffffffffffffffffffffffffffffff
@cB02~tA01_GU182353.1_88062_88229_0_1_0_0_0:0:0_0:0:0_15e/2
TTAGAAATGTTTATTCAGATACTTTGCCCATTTTTTTAAGTTGGGTTATTTGATTTCTTACCATTGAGTTGTTTGAGTTTCTTATATATTTTGGATATTAATTCCTTATTAGATGTATGGGTGCAAATATATTCTCCCATTCCATAGGTT
+
ffffffffffffffffffffffffffffffffffffffffffffffffffffffffffffffffffffffffffffffffffffffffffffffffffffffffffffffffffffffffffffffffffffffffffffffffffffff
@cB02~tA01_GU182353.1_42561_42665_0_1_0_0_0:0:0_0:0:0_15f/2
AACCCCTCCCTATGTGGATGGAGCCTGGTGGTGGCATCATCATCCCACCCTTGCTGATCTCAGGGTAGCCAACCTTCTCCTTGTTTGGTTTCTTTAATTAATTAATTAATTTTGGAGACAGAGTCTCACTCCTTCACCCAGGCTGGAGTG
+
ffffffffffffffffffffffffffffffffffffffffffffffffffffffffffffffffffffffffffffffffffffffffffffffffffffffffffffffffffffffffffffffffffffffffffffffffffffff
@cB02~tA01_GU182353.1_152760_152936_0_1_0_0_0:0:0_0:0:0_160/2
TTTCTCTGTATGAAAACGCAGTGATCCAACTGTGCGTACGTCACCTCCTGAGGGTCTTGTTCATCAGAGTCCTGGAGAGAGGGAAATGCTGAGTGAGGGAGGGTGCTCACATTTTTCAGGACTATTAGGGATAAGACTGTATCCGTGAGG
+
ffffffffffffffffffffffffffffffffffffffffffffffffffffffffffffffffffffffffffffffffffffffffffffffffffffffffffffffffffffffffffffffffffffffffffffffffffffff
@cB02~tA01_GU182353.1_122183_122106_1_0_0_0_0:0:0_0:0:0_161/2
AGTAGGAGTCTCTTACTCAGCACTTGCTCAAAGTTCTCAGCTGACACTTTTGTTGTACGGAGACACCTTGTCTTTGTGGGATGGGTCCTTCCTTTAGCCCTAGGCACCAAGGTGTGATAGCAGCCATAGAAATGTGGAAAGTGGGGAGAA
+
ffffffffffffffffffffffffffffffffffffffffffffffffffffffffffffffffffffffffffffffffffffffffffffffffffffffffffffffffffffffffffffffffffffffffffffffffffffff
@cB02~tA01_GU182353.1_27074_26848_1_0_0_0_0:0:0_0:0:0_162/2
TGGGCTGACCATGGGAAGCCATGTGGGAATCTCTCATGAACTAGGAAAAGGAAGCCAGGGGAAGCTTCGCCACAGTTCTGTCCTAGCCCTCCCCGGCCTTTCTTTCCCTTGGCTGAGTCTGTGGGGACCCAGGGGGAGACTGAAGTGCTC
+
ffffffffffffffffffffffffffffffffffffffffffffffffffffffffffffffffffffffffffffffffffffffffffffffffffffffffffffffffffffffffffffffffffffffffffffffffffffff
@cB02~tA01_GU182353.1_119691_119507_1_0_0_0_0:0:0_0:0:0_163/2
GAAGACATTCTATGCCACCTTAAACCACACGGCAGCCTTTGTCAACTCTAAAGGGACTGTGTGTACACGGATGTATTTTAGACACTGTTTCTGCTAAGGGGCTCTCTGTGTCCACACTCTTGAGGATGCTGCACTTCATGTAGCCTTATA
+
ffffffffffffffffffffffffffffffffffffffffffffffffffffffffffffffffffffffffffffffffffffffffffffffffffffffffffffffffffffffffffffffffffffffffffffffffffffff
@cB02~tA01_GU182353.1_127932_128020_0_1_0_0_1:0:0_0:0:0_164/2
ATTAAAATGGCTTTTAGGCCGGGCGAGGTGGCTCACGTCTGTCATCCTAGAACTCTGAGAGCCCGAGGTGGGCGAATCTCATAAGGTCGGGAGTTTGAGACCAGTCTGACCCACATGGAGAAACGCTGTCTCTACTAAAAATACAAAAAT
+
ffffffffffffffffffffffffffffffffffffffffffffffffffffffffffffffffffffffffffffffffffffffffffffffffffffffffffffffffffffffffffffffffffffffffffffffffffffff
@rand_0_0_0_0_1_1_0:0:0_0:0:0_165/2
GACCCGAAAACTCAGGGAGTGTATCTGCCTTTGACAAGAGACCGTATTTAGGCAGAGCGCGAGGCTCAGAGGATGGTATGGTCTATTCTCGCCGAACCACTTCTGGTGTGGCCGCGCCCTCTACGCCGTATAGAACATTCGCAGGGCCAC
+
ffffffffffffffffffffffffffffffffffffffffffffffffffffffffffffffffffffffffffffffffffffffffffffffffffffffffffffffffffffffffffffffffffffffffffffffffffffff
@cB02~tA01_GU182353.1_66082_66214_0_1_0_0_0:0:0_0:0:0_166/2
ACTGCACTGTAGCCTGGAAGACAGAGGGCAACTCTGTCTCAATAAACAAAAGAACAAACAAAAAATAGATTTCATGCACAGATGCTTCCCAATGGATCATTCATTTATAGATCCACTTGTGCATTCATTTTCTGCCCTCCCATTTAACCA
+
ffffffffffffffffffffffffffffffffffffffffffffffffffffffffffffffffffffffffffffffffffffffffffffffffffffffffffffffffffffffffffffffffffffffffffffffffffffff
@cB02~tA01_GU182353.1_109594_109391_1_0_0_0_0:0:0_0:0:0_167/2
GGTCATAGAGCAGGGGAGTGAGTTCTCAGCTCAGGTATGAGGGGAGCTATGACAAGGAAGAACCTCCCTGAGGAAACTGCCTCTTCTCCTTCCAGGTCCATATGAGAAACCTTCTCTCTCAGCCCAGCCGGGCCCCAAGGTTCAGGCAGG
+
ffffffffffffffffffffffffffffffffffffffffffffffffffffffffffffffffffffffffffffffffffffffffffffffffffffffffffffffffffffffffffffffffffffffffffffffffffffff
@cB02~tA01_GU182353.1_26576_26424_1_0_0_0_0:0:0_0:0:0_168/2
CTGGAGTAGAGATATGGGCCTGGAGTGGAGATGTTGGCTTGGAGTGCAGATATGGGCCTGGAATGGAGACACGGGCCTGGAGGTGGAGATACAGGCCTGGAGGTGGAGATATGGGCCTGGAGTGTAGATATGGGCCTGGAGTAGAGATAT
+
ffffffffffffffffffffffffffffffffffffffffffffffffffffffffffffffffffffffffffffffffffffffffffffffffffffffffffffffffffffffffffffffffffffffffffffffffffffff
@cB02~tA01_GU182353.1_88117_87908_1_0_0_0_0:0:0_0:0:0_169/2
CAGCTGGGTGTGGTTGTGGGTGCCTGTAATCTCAGCTACTCGGGAGGTTGAGACAGGAGAATCACTTGAACCCAGGAGGTAGAGGTTGCAGTGAGCCGAGATCGCATCACTGCACTCCAGCCGGGGCAACAGAGTGAGACTCCATCTTAA
+
ffffffffffffffffffffffffffffffffffffffffffffffffffffffffffffffffffffffffffffffffffffffffffffffffffffffffffffffffffffffffffffffffffffffffffffffffffffff
@cB02~tA01_GU182353.1_23974_24080_0_1_0_0_0:0:0_1:0:0_16a/2
GGTGGATGCTTTCTAAATGTCAGTTAAGAAAAAAATCATTCAAATGTTTTTCTTTATTTAAAAAAAATAGAGACGGGGTCTCACTATGGTGCCCAGGCTGGTCTCAAACTCCTGGCCTCAAGTGGTCCTCCCATTTTGGCCTCCCAAAGT
+
ffffffffffffffffffffffffffffffffffffffffffffffffffffffffffffffffffffffffffffffffffffffffffffffffffffffffffffffffffffffffffffffffffffffffffffffffffffff
@rand_0_0_0_0_1_1_0:0:0_0:0:0_16b/2
CCCGCACGGGCCATAGAAGCCAAGGATAGCGGTTAAGTATGGCCATTGGACCCACGCGCTCAAGGCTTTGCGCCCCAAGACCATTAAAGACTTTCATGGCGGCGCCCTAGCGGTAAGAAAATAGCTCTGGAAGTCATAGGGACGAACATT
+
ffffffffffffffffffffffffffffffffffffffffffffffffffffffffffffffffffffffffffffffffffffffffffffffffffffffffffffffffffffffffffffffffffffffffffffffffffffff
@cB02~tA01_GU182353.1_141180_141033_1_0_0_0_0:0:0_0:0:0_16c/2
CATGGCCCCAGAACACCAACCCCTAAATACTGTGTGTACTTGGTGTCCCCAGACTAGATTCTGAGGCTCATATTCCAAATAATCCTACATATAATAGGATCACTGAGAGACACAGAGATAAATCAGGGACTTCAAAAAGCAAAGGCATAA
+
ffffffffffffffffffffffffffffffffffffffffffffffffffffffffffffffffffffffffffffffffffffffffffffffffffffffffffffffffffffffffffffffffffffffffffffffffffffff
@cB02~tA01_GU182353.1_44261_44363_0_1_0_0_1:0:0_0:0:0_16d/2
CTATCATCTGTCTTGCTCTGCCTCTCGGTCTCTCTAGTTCTCTTTGGAATCTCTGCAGTTCATCCCCACATCTCCATCTTTCTATGTCCTTGTGCCTCTCCCTCAGGACTCTAATTTTAGTGCTTTTCTCTGCTCCCTTCCATCATTCTC
+
ffffffffffffffffffffffffffffffffffffffffffffffffffffffffffffffffffffffffffffffffffffffffffffffffffffffffffffffffffffffffffffffffffffffffffffffffffffff
@cB02~tA01_GU182353.1_22829_22992_0_1_0_0_0:0:0_0:0:0_16e/2
TCTGCCTTCCAGGTTTCAGCAATTCCTGCCTCAGCCTCCTGAGTAGCTGGGACTACAGGCATGCGCCACCATACCCAGCCAATTTTTTTTTTTGTATTTTTTTTTTGTAGAGATGAAGTTTTGCCATATTGGCCAGAACTCCTGACCTCA
+
ffffffffffffffffffffffffffffffffffffffffffffffffffffffffffffffffffffffffffffffffffffffffffffffffffffffffffffffffffffffffffffffffffffffffffffffffffffff
@cB02~tA01_GU182353.1_64719_64490_1_0_0_0_0:0:0_0:0:0_16f/2
AACATTGTCTCCACTAAAAATATATAAATTAGCTGAGCATGGTGGTCAGCACCTATAATACCACTACTCAGGAGTTTGAGGCCAGAGAATTGATTGAACCCAGGAGGCTGTGGTGGCAGTGAACCGAGATTGCACCTCTGCACTCCAGCC
+
ffffffffffffffffffffffffffffffffffffffffffffffffffffffffffffffffffffffffffffffffffffffffffffffffffffffffffffffffffffffffffffffffffffffffffffffffffffff
@cB02~tA01_GU182353.1_62542_62396_1_0_0_0_0:0:0_0:0:0_170/2
GCTGGTCTCCAACTCCTGACCACGTGATCCACCCGCATCTGCCTCCCAAAGTGCTGGGATTACAGGCATGAGCCACCACTCCCAGCCACATTTACCATTTTTAAGTGTAAAGTCTAGTGGTCATAAATACATTTATAAATATATATATAT
+
ffffffffffffffffffffffffffffffffffffffffffffffffffffffffffffffffffffffffffffffffffffffffffffffffffffffffffffffffffffffffffffffffffffffffffffffffffffff
@cB02~tA01_GU182353.1_126409_126244_1_0_0_0_0:0:0_2:0:0_171/2
CTAGAGCCTTAGCTGAGGAGCTTCCTGCTGATGATGGAGAGAAGCATGGACAGATGCAGAGAGAAGACGCAGCACGCCTGTGAGGGAGGGATCAGGGCGCAGGATGGCATACACAGCACCTCCAAACCCTCCTGCATGGCCTGCATGGAG
+
ffffffffffffffffffffffffffffffffffffffffffffffffffffffffffffffffffffffffffffffffffffffffffffffffffffffffffffffffffffffffffffffffffffffffffffffffffffff
@cB02~tA01_GU182353.1_22808_22892_0_1_0_0_0:0:0_0:0:0_172/2
TTTTTTGTAGAGATGAAGTTTTGCCATATTGGCCAGAACTCCTGACCTCAAATGATCCACCTGCTTTGGCCTCCCAAAGTGCTGGGATTACAGGTGTGAGCCACTGTGCTCAGGCTATTTATTCCTTTTTATATAATATGAATTCACATT
+
ffffffffffffffffffffffffffffffffffffffffffffffffffffffffffffffffffffffffffffffffffffffffffffffffffffffffffffffffffffffffffffffffffffffffffffffffffffff
@cB02~tA01_GU182353.1_57974_57735_1_0_0_0_0:0:0_1:0:0_173/2
CTCAAAGTTCTCAGCTGAGGCTTTTGTTGTAGGGAGACACCATGTCTTTGCAGGATGGGTCCTTCCTTCAGCCCTGGGCACCAAGGTGTGATAGTAGCCATAGAAACGTGGAAAGCGAGGAGAATCTTCTGAGCACAGGGAGGGAGGGGC
+
ffffffffffffffffffffffffffffffffffffffffffffffffffffffffffffffffffffffffffffffffffffffffffffffffffffffffffffffffffffffffffffffffffffffffffffffffffffff
@cB02~tA01_GU182353.1_10201_10038_1_0_0_0_0:0:0_0:0:0_174/2
CAAGAGGGTCTGTGACCTGAGCTGGGAATGAGGAGCGGGGGAGGTCTGTGGACCCCAGCCTGTGGTTTCTTCCAGGGACCCTCCCCAAACCCAGCCTCTGGGCTGAGCCAGGCTCTGTGATTACCTGGGAGAGCCCCATGACCCTCTGGT
+
ffffffffffffffffffffffffffffffffffffffffffffffffffffffffffffffffffffffffffffffffffffffffffffffffffffffffffffffffffffffffffffffffffffffffffffffffffffff
@cB02~tA01_GU182353.1_13708_13788_0_1_0_0_0:0:0_0:0:0_175/2
TTATAAGATATATAATAGTATGTATATATAAATATATAATACATAATATATAAGATATATAATAGTGTGTGTATATATAAATATATAATACATTATATATTATAAGATATATAATAGTATATATAAATATATAGTACATAATATATAATA
+
ffffffffffffffffffffffffffffffffffffffffffffffffffffffffffffffffffffffffffffffffffffffffffffffffffffffffffffffffffffffffffffffffffffffffffffffffffffff
@cB02~tA01_GU182353.1_102362_102258_1_0_0_0_0:0:0_0:0:0_176/2
AAACATACAAGAGGCTCTCTATTAACACGGCACTTAGACACGTGCTGTTCCACCTTCCCTCGTGCTGTTCCACCTTTCCTCAGACTATTTTTCAGCCTTCTGGCATCAGCAAACCTTATAAAATTTTTTTGATTTCAGTGTAGTTCTCTC
+
ffffffffffffffffffffffffffffffffffffffffffffffffffffffffffffffffffffffffffffffffffffffffffffffffffffffffffffffffffffffffffffffffffffffffffffffffffffff
@cB02~tA01_GU182353.1_49907_50065_0_1_0_0_0:0:0_0:0:0_177/2
CTGGCTGGGCACAGTGGCTCACGCCAGTTATCCCAGTACTTTAGGATGCTGAGACGGTCGGATCACTTGAGGTTGGGAGTTTCAGAGAAGCTTGGCGAAGATGGTGAAACATCCTCTACAAAAAATATACAAAAAGAATTAGCCGGGCAT
+
ffffffffffffffffffffffffffffffffffffffffffffffffffffffffffffffffffffffffffffffffffffffffffffffffffffffffffffffffffffffffffffffffffffffffffffffffffffff
@rand_0_0_0_0_1_1_0:0:0_0:0:0_178/2
CCTCGAATAAATGGGATGATCCCCGTCAACTGCTTTTGGCGCGCGGTTAGGTCGGAGTCAAACTCTCTCTCATCTCAGAGAGCCGCGCTTTGACAGGGGGATAATGATCGATTGGTCCCCCTGGGCGGCGAAGTGTAGCTGACTGGGAGG
+
ffffffffffffffffffffffffffffffffffffffffffffffffffffffffffffffffffffffffffffffffffffffffffffffffffffffffffffffffffffffffffffffffffffffffffffffffffffff
@cB02~tA01_GU182353.1_50517_50427_1_0_0_0_0:0:0_0:0:0_179/2
AATGAGGTGGGGAGAATGACAAGACGACTGTGGAGAGACGGAGAGCACACTGGGTACACAGGAAACTAAGGAGCAACAAGGAGTGTGTGTTTGACACTCACAGCCATTGGATTCACCTCGGGGTAGCCAGGAATCCCTACATGATTAATA
+
ffffffffffffffffffffffffffffffffffffffffffffffffffffffffffffffffffffffffffffffffffffffffffffffffffffffffffffffffffffffffffffffffffffffffffffffffffffff
@cB02~tA01_GU182353.1_9672_9497_1_0_0_0_0:0:0_0:0:0_17a/2
GCAGAGGGCCTGGGTCCTCCTGAGCCCCTGCACTGGGGGGGGAATAAGAGACAGGCCCAGCAAGGGGCTGTCCACTTCCTGTGGGTTCACAGCTGTGGGGACCCAGGCAGGCGGCAGCAGGCTCTGACTTAACCACATCCGTGCATCTGT
+
ffffffffffffffffffffffffffffffffffffffffffffffffffffffffffffffffffffffffffffffffffffffffffffffffffffffffffffffffffffffffffffffffffffffffffffffffffffff
@cB02~tA01_GU182353.1_133677_133471_1_0_0_0_0:0:0_0:0:0_17b/2
GGTCAAACATCTCAACTAAAGTAGTTGTATCCTCAGCACGTTCTATGGTTACTATGAGAGCTATAATTGAGAAAGCAGGGGAAAGCTAGGTCTCCCGCCATTTGGGTGCTTGTCCTAAAGAGACGTTGTATGTGGTTACCTGCCAATCAA
+
ffffffffffffffffffffffffffffffffffffffffffffffffffffffffffffffffffffffffffffffffffffffffffffffffffffffffffffffffffffffffffffffffffffffffffffffffffffff
@cB02~tA01_GU182353.1_136389_136625_0_1_0_0_0:0:0_1:0:0_17c/2
CCACCTTGCATCCTTCACTATGACCAGACTCAAAAGACGTCTCAGATCCAACCTCTCACACATGAGGTGATTGAATTCTGTGCTTACATTAAAGACTTTTGATGTATTTTTGTTTTCATCTGAGATTCAAACTTTTCTTCATGTGTAATG
+
ffffffffffffffffffffffffffffffffffffffffffffffffffffffffffffffffffffffffffffffffffffffffffffffffffffffffffffffffffffffffffffffffffffffffffffffffffffff
@cB02~tA01_GU182353.1_26897_26996_0_1_0_0_0:0:0_0:0:0_17d/2
GACAGCAGCCACATTGCAGCCCCTACCGTCATGGAAACGCTGGAGGGTGTGAGTTATGCTCTTGTCCTCAGAGGCCTGTTGTTCCTTGCACTGCTTCTCTCCCTTCCTCTGCCGGTGACACCACTTCCTCCCTGCACACCACTCCTTTGA
+
ffffffffffffffffffffffffffffffffffffffffffffffffffffffffffffffffffffffffffffffffffffffffffffffffffffffffffffffffffffffffffffffffffffffffffffffffffffff
@cB02~tA01_GU182353.1_36479_36619_0_1_0_0_0:0:0_0:0:0_17e/2
AGGTCCCAATCAGAGCGTGCAGGTATCTGGAGTTACCTGGAGGAAGACAAGACACCAATAAGAAGCTAATCATAGCAGTTCCTCTATATGAATTGTCTCACATTTCTTGATTGACAGGTAACCACATACAACGTCTCTTTAGGACAAGCA
+
ffffffffffffffffffffffffffffffffffffffffffffffffffffffffffffffffffffffffffffffffffffffffffffffffffffffffffffffffffffffffffffffffffffffffffffffffffffff
@cB02~tA01_GU182353.1_104820_104655_1_0_0_0_0:0:0_0:0:0_17f/2
TGGGCCTGGAGTGGAGATATGGGCCTGGGGTGGAGATATGTGCCTGGGGTGGAGATATGGGCCTGGAGGGGAGATATGGATGGGCCTGGAGGGGAGATGTGGGCCTAGAGGTGGAGTGATGGGCCTAGAAGTGGAGCGATGGGCCTGGAG
+
ffffffffffffffffffffffffffffffffffffffffffffffffffffffffffffffffffffffffffffffffffffffffffffffffffffffffffffffffffffffffffffffffffffffffffffffffffffff
@cB02~tA01_GU182353.1_122719_122760_0_1_0_0_0:0:0_0:0:0_180/2
CACCGGGACAGTCCAGGCTGTCTCCCCATCTCAAGGTCAACTCATCAACAACCTGAGCTCCATCTTCCCCTTCAGTCCCTTCCCCTATAACATAAATAGTCACAGACTCCAGGGATTAGAATGCAGTCATCACTGGGGACACTTATTCTT
+
ffffffffffffffffffffffffffffffffffffffffffffffffffffffffffffffffffffffffffffffffffffffffffffffffffffffffffffffffffffffffffffffffffffffffffffffffffffff
@cB02~tA01_GU182353.1_46040_46288_0_1_0_0_0:0:0_0:0:0_181/2
CTACTCATCCATAGAAAGAATAACATCCTGATATTTGCAGCCACATGGATGGAACTGGAAGTCATTACAAAGATTCCCATTTCTCACCCATATACAGAGCTAAAAGGTGGATCTCATGAAGGTAGAGAGTAGAATGATGGCTTCCAGAGG
+
ffffffffffffffffffffffffffffffffffffffffffffffffffffffffffffffffffffffffffffffffffffffffffffffffffffffffffffffffffffffffffffffffffffffffffffffffffffff
@cB02~tA01_GU182353.1_86014_85847_1_0_0_0_1:0:0_0:0:0_182/2
AAAAGATGTGATACTGTAATTTTGCTCCATTTGTCTAAAATGAGTAGGCTGCAACTCCTCTTGAAGTGATACCTTTTCTAGCTCTTGTTGGAGGTGTCTCAGGACTCATTACTTCGGGGAACCTGCAACTGTGTCAGTCTGGGGAAACTG
+
ffffffffffffffffffffffffffffffffffffffffffffffffffffffffffffffffffffffffffffffffffffffffffffffffffffffffffffffffffffffffffffffffffffffffffffffffffffff
@cB02~tA01_GU182353.1_92707_92819_0_1_0_0_0:0:0_0:0:0_183/2
AGGGGGTTGCTGGGTGCCGACCACTCAGTGGGGGAGTGCGGGTGAAAACCTCGACATCTGTAGGTCCCTGCGTGTGCTGGGGTCACAGGGCTAATGAGGAAACTGTTCCAGAATATTCTGTTGTAGAGCTCAGGGACAGGGACCCCATCT
+
ffffffffffffffffffffffffffffffffffffffffffffffffffffffffffffffffffffffffffffffffffffffffffffffffffffffffffffffffffffffffffffffffffffffffffffffffffffff
@cB02~tA01_GU182353.1_69739_69854_0_1_0_0_1:0:0_0:0:0_184/2
AGGACTCTTTGGGAATAACAGTAGCCACGAGCCCGGGCCGAGGAGTACCTACCTCGCTATTCGCTGTTCTGTTCCCTGCAGACTCTTGGTCCATTACCGCAGCATCTGTAGGAGACGGAAGTCAACAAAACAGCTCGGAGGGCACTTCTG
+
ffffffffffffffffffffffffffffffffffffffffffffffffffffffffffffffffffffffffffffffffffffffffffffffffffffffffffffffffffffffffffffffffffffffffffffffffffffff
@cB02~tA01_GU182353.1_732_579_1_0_0_0_0:0:0_0:0:0_185/2
TGGCCTTTTTGTCCAAGCTGGTGAAAGTAGATTTGCAGCATCACCTATTTTTATTCTCACCCGGTTTCGTAATAGCCCTGATCTCATGTGCTCCCTGAGGTTTTGTAAACTTCAGGTAGAAATGTGGACTTCCTTCGTTCTGGACATTTG
+
ffffffffffffffffffffffffffffffffffffffffffffffffffffffffffffffffffffffffffffffffffffffffffffffffffffffffffffffffffffffffffffffffffffffffffffffffffffff
@cB02~tA01_GU182353.1_145694_145905_0_1_0_0_0:0:0_0:0:0_186/2
TGCTCTGCTGAGTCAGCCAGGGTTGCCTGATGACCAACAGTAATTCATTCCTTGGCAAGTGGAACTTCTCTAAAACACCCACCCTCATCAGATGTTCCCTTCCCTTCCCTCTCTCAAGCCCCCGGGAATTTATCCTCCAGTTAGGAATGC
+
ffffffffffffffffffffffffffffffffffffffffffffffffffffffffffffffffffffffffffffffffffffffffffffffffffffffffffffffffffffffffffffffffffffffffffffffffffffff
@cB02~tA01_GU182353.1_8844_8656_1_0_0_0_0:0:0_0:0:0_187/2
TATCTTTCCTCTTTAGTGTGTTCTCACAACTACCTCTCACTGCTGGGTTTTCTCTCTTTCTTTTTTTTTTTTTTTTTTTTTTTTTTTGAGACAGTCCGGCTTTGTTGCCCAGGCTGGAGTGCAGTGGCGCGATCTCGGCTCACTGCAAGC
+
ffffffffffffffffffffffffffffffffffffffffffffffffffffffffffffffffffffffffffffffffffffffffffffffffffffffffffffffffffffffffffffffffffffffffffffffffffffff
@cB02~tA01_GU182353.1_95650_95690_0_1_0_0_0:0:0_0:0:0_188/2
AAATGCAAATGAAGTCACAATGAGCTATCATCTCACCCCATTACAATGGGTTTTATCTCAGAGACAGACAAAACAAATGTTGGCAAGGTGGTGGAGAAAGGAGAACCCTGATACACTGTTGATAGGAATGTAAATTAATACAGCCATTAC
+
ffffffffffffffffffffffffffffffffffffffffffffffffffffffffffffffffffffffffffffffffffffffffffffffffffffffffffffffffffffffffffffffffffffffffffffffffffffff
@cB02~tA01_GU182353.1_101837_101667_1_0_0_0_0:0:0_0:0:0_189/2
CTCCTAGCCCAGCCTCATGGATACAGTCTTATTCCCTAATAGTCCTGAAAAATGTGAACACCCTCCCTCACTCAGGATTTCCCTCTCTCCAGGACTCTGATGAACAAGACCCTCAGGAGGTGACATACGCACAGTTGGATCACTGCATTT
+
ffffffffffffffffffffffffffffffffffffffffffffffffffffffffffffffffffffffffffffffffffffffffffffffffffffffffffffffffffffffffffffffffffffffffffffffffffffff
@cB02~tA01_GU182353.1_21176_21358_0_1_0_0_0:0:0_1:0:0_18a/2
CCTAGGTTTTCTTCTAGAATTTTAATATTTTGAGGTTTAACATTTAAATCTTTAAACTATCTTGGGTTAATTTTTGTATATAGTGAGAGTTAGGGGTCCAGTTCTATTATTTTGCATATGAGTAGTCAGTTATCCCAGAACTATTTATTG
+
ffffffffffffffffffffffffffffffffffffffffffffffffffffffffffffffffffffffffffffffffffffffffffffffffffffffffffffffffffffffffffffffffffffffffffffffffffffff
@cB02~tA01_GU182353.1_15279_15131_1_0_0_0_1:0:0_0:0:0_18b/2
ACTATTGATTCTCCATCTTTTCAGTTCTGAGCATAGATCTGGATTAAATAACTGGAATAGGTGGGCAGATTTGTATTTGGGACTTTGAAACATGAGTCTGAGGCCAGGCACAGTGGCTCACACCTGTAATCCCAGCACTTTGGGAGGCTG
+
ffffffffffffffffffffffffffffffffffffffffffffffffffffffffffffffffffffffffffffffffffffffffffffffffffffffffffffffffffffffffffffffffffffffffffffffffffffff
@rand_0_0_0_0_1_1_0:0:0_0:0:0_18c/2
ATGCGCCGTGTCAGAGTCAGGATTCAGCCATATTAGATCTCGAATCTAGTATGATTAACTCACACGTGATCTTCTACAGGCGGGACCATGAGACCCTTGATGCCGATTACCACGCTGTCCCGGGTGTCCAAGAAGCTATAGCGAGAAGCG
+
ffffffffffffffffffffffffffffffffffffffffffffffffffffffffffffffffffffffffffffffffffffffffffffffffffffffffffffffffffffffffffffffffffffffffffffffffffffff
@cB02~tA01_GU182353.1_105917_106044_0_1_0_0_0:0:0_0:0:0_18d/2
GCCGCCCCTCACTCCCAGTGCCCAGAAGATTCTCCCCATTTCCACTTTCTAAGGCTCCTACCACACCTGGGTGCCCAGGGCTACAGGAAGGACCCATCCTGCATAGACATGGCGTCTCCCTACAACAAGTGTCAGCTGAGAACTTTGAGC
+
ffffffffffffffffffffffffffffffffffffffffffffffffffffffffffffffffffffffffffffffffffffffffffffffffffffffffffffffffffffffffffffffffffffffffffffffffffffff
@cB02~tA01_GU182353.1_77160_77361_0_1_0_0_0:0:0_0:0:0_18e/2
ATATCTATATATAATCTATTTATCTATCAATTGTCTATCCAAAAATCATCTATTATCTATATCTATGTATCATCTCTCTCTCTCTATGATTTCTCTTTGTCTGCCTCTCTATCTCTATGTATTATCTATCTATCTTCATCTTCATCATCT
+
ffffffffffffffffffffffffffffffffffffffffffffffffffffffffffffffffffffffffffffffffffffffffffffffffffffffffffffffffffffffffffffffffffffffffffffffffffffff
@cB02~tA01_GU182353.1_137238_137348_0_1_0_0_0:0:0_1:0:0_18f/2
ACTCCAGGCCCATATCTCCACTCCAGGCCCCTATCTCCACTCCAGGCCCCTATCTCCACTCCAGGCCCATATCTCCACATCAGACCCATATCTCCACTCCAGGCCCAGATCTCCCCTCTAGGCCCATATCTCCACTGCAGGCCCATATCT
+
ffffffffffffffffffffffffffffffffffffffffffffffffffffffffffffffffffffffffffffffffffffffffffffffffffffffffffffffffffffffffffffffffffffffffffffffffffffff
@cB02~tA01_GU182353.1_90862_90708_1_0_0_0_0:0:0_0:0:0_190/2
GGTGTAAATAAGAGACATTTGTAAGAATGACAGCACATTAAATGTGTAGATTTCAACCTTCAGTTATTGCAATATTCCAGTATCAAGTTGGAGGATGTTATCAGTCTGATATTTTTTCCTCAAATGAGAGAGAGAAAGAAAGACACACAA
+
ffffffffffffffffffffffffffffffffffffffffffffffffffffffffffffffffffffffffffffffffffffffffffffffffffffffffffffffffffffffffffffffffffffffffffffffffffffff
@cB02~tA01_GU182353.1_94481_94323_1_0_0_0_1:0:0_0:0:0_191/2
CATGGCCTGCATGGAAGCTTGCAGTAAGGGCTCCGGGTACCCAGGCAGATGGAGAAAGTGGTCAGGACAGACCCAGAGGAGGGAGACTGGGCTCAGTTTGGGGAGATCAGAGGTTCCCTCAGCCCCTCAACCTTACCCATTTCCCAGAAG
+
ffffffffffffffffffffffffffffffffffffffffffffffffffffffffffffffffffffffffffffffffffffffffffffffffffffffffffffffffffffffffffffffffffffffffffffffffffffff
@cB02~tA01_GU182353.1_11134_11029_1_0_0_0_0:0:0_0:0:0_192/2
ACCAGCCCTCCTAGTCCCGACTCTTCTTTCCCTCCAGGCGTGTCTAGGAAGCCCTCCCTCCTGACCCTGCAGGGCCCTGTCGTGGCCCCTGGGGAGAATCTGACCCTCCAGTGTGGCTCTGATGTCGGCTATGACAAATTCACTCTGTAC
+
ffffffffffffffffffffffffffffffffffffffffffffffffffffffffffffffffffffffffffffffffffffffffffffffffffffffffffffffffffffffffffffffffffffffffffffffffffffff
@rand_0_0_0_0_1_1_0:0:0_0:0:0_193/2
ATCTAATTGGTCCTCAAGGGATACTCTACTCTGATCTGTCGCCAGGCAGCAACAAGTCTTAGATCGAGACATTTAGTTCTCACGTGCGGCCAGACTAACGATAGAACCCGTACGACGACCGTGACAATCAAACGGTCTACGATGTTGAGT
+
ffffffffffffffffffffffffffffffffffffffffffffffffffffffffffffffffffffffffffffffffffffffffffffffffffffffffffffffffffffffffffffffffffffffffffffffffffffff
@rand_0_0_0_0_1_1_0:0:0_0:0:0_194/2
TTGGGCACATCATTCGTGCGAGTTCACTCTTCCGTTCTAAATTACGGCGCAAGAGTCGTGGTCTCGAGCGAGCGAATTACCCCGAACTGACTAATGCTGTTAACGAGCAGTGGTGTGCTCACCGTGCAAGGAAGGATATGCTTCGGTGGG
+
ffffffffffffffffffffffffffffffffffffffffffffffffffffffffffffffffffffffffffffffffffffffffffffffffffffffffffffffffffffffffffffffffffffffffffffffffffffff
@rand_0_0_0_0_1_1_0:0:0_0:0:0_195/2
TTAACTCGAATGTTATGCCATGTTATACGGCGCTGGAGGCCACCTTAGTCGTCGATATGATACCATACTCTACGCGGTCTATTTGTACATTGTCGCCGATGATTTTCATCTCACGAGCATTACCGCGGCTCCGGTACTGCAACCTGATTT
+
ffffffffffffffffffffffffffffffffffffffffffffffffffffffffffffffffffffffffffffffffffffffffffffffffffffffffffffffffffffffffffffffffffffffffffffffffffffff
@cB02~tA01_GU182353.1_91987_92144_0_1_0_0_0:0:0_0:0:0_196/2
CACACTGCAGCCCCTACCGTCATGGAAACGCTGGAGGGTGTGAGTTACCCTCTTGTCCTCAGAGGACCTGCTGTTCCTAACACTGCTACCCTTCCCTCCTCTGTCGGTGACACCACATCCCCCCACACACCCCAGCTTTGAGCACCTCAG
+
ffffffffffffffffffffffffffffffffffffffffffffffffffffffffffffffffffffffffffffffffffffffffffffffffffffffffffffffffffffffffffffffffffffffffffffffffffffff
@cB02~tA01_GU182353.1_27971_28028_0_1_0_0_0:0:0_0:0:0_197/2
GTTGCTCTAACCCCACTTTCCTCTTCCTCCTCCTCTCATGAGGACCCTTGTGATTACTCTGAGCACAGCAGGACAGTCCAGGCTGTCTCCCCATCGCAAGGTCAACTCATCAACAACCTGAGCTCCATCTTCCCCTTCAGTCCCCTGCCC
+
ffffffffffffffffffffffffffffffffffffffffffffffffffffffffffffffffffffffffffffffffffffffffffffffffffffffffffffffffffffffffffffffffffffffffffffffffffffff
@cB02~tA01_GU182353.1_51213_51035_1_0_0_0_0:0:0_0:0:0_198/2
CCGAGCATGGTGGTGCATCCCTGTAATCCCAGCTCCTACTCTGGAGGATGAAGCAGGAGAATGACTTCAACCCAGGAGGTGGAGGTTGCAGTGAGTGGAGATTGCATCACTGCACTCCAGCCTGGGTGACACAAGGAGACTCCGTCTCAA
+
ffffffffffffffffffffffffffffffffffffffffffffffffffffffffffffffffffffffffffffffffffffffffffffffffffffffffffffffffffffffffffffffffffffffffffffffffffffff
@cB02~tA01_GU182353.1_45380_45515_0_1_0_0_0:0:0_0:0:0_199/2
TGTGCCTGGAGCCCTGGCCGCGGGCCTTCATGCAGGCCGTGTAGGAGGGTTTGGAGGTGCCCTGTCTGCCATCCTGTGCCCTGATCCCTCCCTCACACCCAAGCTTCGTCTTCTCTCTGCATCTGTCCATGCTTCTCTCCATCATCAGCA
+
ffffffffffffffffffffffffffffffffffffffffffffffffffffffffffffffffffffffffffffffffffffffffffffffffffffffffffffffffffffffffffffffffffffffffffffffffffffff
@cB02~tA01_GU182353.1_65894_66074_0_1_0_0_0:0:0_0:0:0_19a/2
CATTTAACCATCTGCAATATCAGTGTCCCAAGGGCAGAGGCCAAATGCATCTTGTTCACTGTTTGTGGAAGGCAGGAGAATGCTGTCCCACCCCAAAATGTCCCTGTCCTAGCCTCCATACCTTGTGAATATGTTATTTTACATGGAAAG
+
ffffffffffffffffffffffffffffffffffffffffffffffffffffffffffffffffffffffffffffffffffffffffffffffffffffffffffffffffffffffffffffffffffffffffffffffffffffff
@cB02~tA01_GU182353.1_7375_7506_0_1_0_0_0:0:0_0:0:0_19b/2
GAGTTTGAGACCAGCCTGGCCAAGATGGCAAAACCTCATCTCTACTAAAAATACAAACATTACCTGGCTGTGGTGGCAGTCGCCTGTAATCCCAGCTATGCAGGAGGCTGAGGCAGGAGAATCGCTTGAACCTGAGAGGTGGAGGTTGCA
+
ffffffffffffffffffffffffffffffffffffffffffffffffffffffffffffffffffffffffffffffffffffffffffffffffffffffffffffffffffffffffffffffffffffffffffffffffffffff
@cB02~tA01_GU182353.1_127092_127244_0_1_0_0_0:0:0_0:0:0_19c/2
ACTAAAAAGAGAACTTTCATAGTATCCAGCAATTTCACTACTGGGTTTATATCCAAAGGAAAGTAAATCAATGTATCGAAGTGATATCTGCACTCGTATGATTGGTGCAGCACTCTTCACAGTAGCCAAGATGTGGAGTCAACCTACCTG
+
ffffffffffffffffffffffffffffffffffffffffffffffffffffffffffffffffffffffffffffffffffffffffffffffffffffffffffffffffffffffffffffffffffffffffffffffffffffff
@cB02~tA01_GU182353.1_120366_120484_0_1_0_0_0:0:0_0:0:0_19d/2
CAGGATGTTATTTGGCGCCCTGCCCATGCAGTTTACATGTTGACCACATCATGGGAGGGTGACGTACGCAGGCTTTTTCTACCTTGCATGAGGCCCAGTGGGTGCTCGCTCAAGAGCGGAACATGGCTTCCTGGAAATTGCTCTCACTAG
+
ffffffffffffffffffffffffffffffffffffffffffffffffffffffffffffffffffffffffffffffffffffffffffffffffffffffffffffffffffffffffffffffffffffffffffffffffffffff
@cB02~tA01_GU182353.1_32633_32789_0_1_0_0_0:0:0_0:0:0_19e/2
AGTGTCGTGTGCATAAATAAGCTAAATTCTCTCTTACTGCACGTCTCTTGCTCTGCTGAGTCAACCAGGGTTGCATCTGGTACACTGCTGATACGAATGTAAATTAGTACAGCCATTACAGAGGAGAAGAGTATGGAAGTTCCTCAAAAA
+
ffffffffffffffffffffffffffffffffffffffffffffffffffffffffffffffffffffffffffffffffffffffffffffffffffffffffffffffffffffffffffffffffffffffffffffffffffffff
@cB02~tA01_GU182353.1_7383_7268_1_0_0_0_0:0:0_0:0:0_19f/2
ACATAGGGTCTGACATGATGGAACTCACTTCCTGGAGGCCAAGAAAGACACTTGCAGGACAAAAGGGAAAGAGCGGTGGCTTGCTTAGTTCCATTCACTGACAACCCACAGGAGATGTCCAGTCCTGTTTTGATTTATTATTTTATTTTA
+
ffffffffffffffffffffffffffffffffffffffffffffffffffffffffffffffffffffffffffffffffffffffffffffffffffffffffffffffffffffffffffffffffffffffffffffffffffffff
@cB02~tA01_GU182353.1_17727_17506_1_0_0_0_1:0:0_0:0:0_1a0/2
TCTAGCCTGGGTGGCAGAGCAAGACTCCATCTCAAAAAAAAAAAAGAAAATCTCACAGAAGGAGACCCAGAGCTTCCAGCCTCGCCCAGAGTCTTGGCTCACTCCCTGTGTGTGTGGACCCTAGGGAGCCTCTTCTGTTCCCCACAGAGG
+
ffffffffffffffffffffffffffffffffffffffffffffffffffffffffffffffffffffffffffffffffffffffffffffffffffffffffffffffffffffffffffffffffffffffffffffffffffffff
@cB02~tA01_GU182353.1_139973_140046_0_1_0_0_0:0:0_0:0:0_1a1/2
TTATCATCCCATCCATGGCACCTGGAATGAGTGAGGGTTCCCCTCCCAGAGGTCTGTCTCTCTCCTCCCTCTCTGTGTCTCCGTGTCTTTTCTGTGCCCATATCCCCTGGTGCAGGTCCCTCCATTTGTCTTCCTCCCTCTTCTCTGTCC
+
ffffffffffffffffffffffffffffffffffffffffffffffffffffffffffffffffffffffffffffffffffffffffffffffffffffffffffffffffffffffffffffffffffffffffffffffffffffff
@cB02~tA01_GU182353.1_51489_51340_1_0_0_0_0:0:0_0:0:0_1a2/2
TATTTGGCTTTCTGTGAGCATGAGATCATATAGAAAATGTGAAAGCCCGCTGAATCCTCCAGCACAGATCCTGGAATACACAAAGTGCTCTGTTCATCACAAGAAAACATGCCCTCTCACCCAAATCCCCCACCTCACCCCTACTTCCAA
+
ffffffffffffffffffffffffffffffffffffffffffffffffffffffffffffffffffffffffffffffffffffffffffffffffffffffffffffffffffffffffffffffffffffffffffffffffffffff
@cB02~tA01_GU182353.1_5687_5589_1_0_0_0_0:0:0_0:0:0_1a3/2
AGGCCCCTGGACACTGGCTCACTGGGGTGCAGAGACAGAGTGGGGCATTCAGGCCAACTTCTCTCTGGGTCTTGGGGCTGGTGATGGGACCTCTAGATGCTGCAGCTCTCTGTCGATGGCTCTGCCTGTGAGTGATCAGCCCTAGATGAC
+
ffffffffffffffffffffffffffffffffffffffffffffffffffffffffffffffffffffffffffffffffffffffffffffffffffffffffffffffffffffffffffffffffffffffffffffffffffffff
@cB02~tA01_GU182353.1_129865_129863_0_1_0_0_0:0:0_0:0:0_1a4/2
GTTTTGTTTTCACCCACGAATCTTGTGGAAATTTGTTATGGCAACAATAGGAAAAGCTTCCACACTGCACAACCTGAGCATGGGGCCGTGGCTGAATAAGTCAGTGAGTCAAAGTGTGCGTGCATGAGCTCTGTTCTCTGTTACGGCAAG
+
ffffffffffffffffffffffffffffffffffffffffffffffffffffffffffffffffffffffffffffffffffffffffffffffffffffffffffffffffffffffffffffffffffffffffffffffffffffff
@cB02~tA01_GU182353.1_133092_133251_0_1_0_0_1:0:0_0:0:0_1a5/2
TGGAGGTGGATCCATCATGAACAGATCAATGCTGTCCCAAGGAGACGGGGTTAGCAAGTTCCCCCTCTGTTAGTTCCTGGAGAGCTGGTTGTTAAAAAGAGCTTGGAAGCTCCATCGCTCCCTCTCCCCCTTACTCTCTCTCTTGCCGTG
+
ffffffffffffffffffffffffffffffffffffffffffffffffffffffffffffffffffffffffffffffffffffffffffffffffffffffffffffffffffffffffffffffffffffffffffffffffffffff
@cB02~tA01_GU182353.1_154583_154694_0_1_0_0_0:0:0_0:0:0_1a6/2
ACTTACCTGTAGATGTAAGGGAGTCACAACAAAATTACAAGCATTGTTTTTGGTGGAAATGAGAAAAATGATTACAAATTTACATGGAAAAGCAAATAGCCAATAATAATAATAATGGCAATCTTAAAGAGGAAGGAGAAATTAGAGGAT
+
ffffffffffffffffffffffffffffffffffffffffffffffffffffffffffffffffffffffffffffffffffffffffffffffffffffffffffffffffffffffffffffffffffffffffffffffffffffff
@cB02~tA01_GU182353.1_6701_6512_1_0_0_0_0:0:0_0:0:0_1a7/2
GATGGAATGTCCCTGTGTGAGTGAAGGCTGTGCCACCGCCCAGCTATGTGGCCTTGGGCTAGGCAACCCCTCCCAGGTCCCCAGTTCCCCATCTGCATCGGAGACTGTGGCCAGTGTGGGAATCCACAAGGCCCTTCAGCCTCCAATGCT
+
ffffffffffffffffffffffffffffffffffffffffffffffffffffffffffffffffffffffffffffffffffffffffffffffffffffffffffffffffffffffffffffffffffffffffffffffffffffff
@cB02~tA01_GU182353.1_95763_95623_1_0_0_0_0:0:0_2:0:0_1a8/2
TACAAGCGTGAGCCACAGTGCCTAATCTCGTTTCAGTTTTTAAGGAACTTCCATATTCTTCGCCTCTGTAATGGCTGTATTAATTTACATTCCTATCAACAGTGTATCAGGGTTCTCCTTTCTCCACCACCTTGCCAACATTTGTTTTGT
+
ffffffffffffffffffffffffffffffffffffffffffffffffffffffffffffffffffffffffffffffffffffffffffffffffffffffffffffffffffffffffffffffffffffffffffffffffffffff
@cB02~tA01_GU182353.1_56974_56746_1_0_0_0_0:0:0_0:0:0_1a9/2
TGGAGATATGGGCCTAGGAAGGAGATATGGGCCTGGGTGTGGAGATATGGGACTGGAGAGGTGATATGGGCCTGGAGTGGAGATATGGGCTTAGGGTGGAGTTCTGGGCCTGGGGCGGAGATATGGGACTGGATTGGAGATAGGGGCCTA
+
ffffffffffffffffffffffffffffffffffffffffffffffffffffffffffffffffffffffffffffffffffffffffffffffffffffffffffffffffffffffffffffffffffffffffffffffffffffff
@cB02~tA01_GU182353.1_115972_115924_1_0_0_0_0:0:0_0:0:0_1aa/2
GCCAGCACTAGCTCCTGCTCCCCTTTCCTACTAATTCACAGGAGGACAGGTGGTATTGAAGCAATAGATAGTCGAGGGGGTGGTCCTTCCCCCAGCCTCTGAGGTAGAACAGCAGCCTAACATGTGTCTCCCGAGATCACAAAGAGTAGC
+
ffffffffffffffffffffffffffffffffffffffffffffffffffffffffffffffffffffffffffffffffffffffffffffffffffffffffffffffffffffffffffffffffffffffffffffffffffffff
@cB02~tA01_GU182353.1_66856_66622_1_0_0_0_0:0:0_1:0:0_1ab/2
TCAATAATAGATAATGCTGAGTGTATGATTTCAGGTGACAAAGAAGGTCTCACTATTCAGATATTTGTGACATTAATGAAAAACACGGATTGAACCCCTGAAAGATTGGCGTAAGGATTTTGCACACACAGCTGTCAGCCGTGAAGGCAC
+
ffffffffffffffffffffffffffffffffffffffffffffffffffffffffffffffffffffffffffffffffffffffffffffffffffffffffffffffffffffffffffffffffffffffffffffffffffffff
@cB02~tA01_GU182353.1_21503_21366_1_0_0_0_0:0:0_0:0:0_1ac/2
AGTTCTGGGATAACTGACTACTCATATGCAAAATAATAGAACTGGACCCCTAACTCTCACTATATACAAAAATTAACCCAAGATAGTTTAAAGATTTAAATGTAAAACCTCAAAATATTAAAATTCTAGAAGAAAACCTAGGAAATATCC
+
ffffffffffffffffffffffffffffffffffffffffffffffffffffffffffffffffffffffffffffffffffffffffffffffffffffffffffffffffffffffffffffffffffffffffffffffffffffff
@cB02~tA01_GU182353.1_119985_119896_1_0_0_0_0:0:0_0:0:0_1ad/2
ACACGGTTTCACTATGTTGGCCAGGCTGCTCTCAATCTCCTCATCTCAGTTGATCCGCCCACCTCGGCTTCCCGACCTGCTGGGGGAAACTTGATTTTCTATAGCATTATGTTACTGGATATTTCTGTAAAATTTAAAATGAGGGAGGCA
+
ffffffffffffffffffffffffffffffffffffffffffffffffffffffffffffffffffffffffffffffffffffffffffffffffffffffffffffffffffffffffffffffffffffffffffffffffffffff
@cB02~tA01_GU182353.1_25314_25104_1_0_0_0_0:0:0_0:0:0_1ae/2
AAAAGAAAGAAAAATACAAAATTTATATTTTTTAAAATTTGAAACAACTATATATGTGAGTGCTTAGGGTGTGTGTGTGTGTGTGTGTGTGTGTGTATAACCATATGTATATAAATGCACACATACGCACACATATAGAATGTCCCGGCC
+
ffffffffffffffffffffffffffffffffffffffffffffffffffffffffffffffffffffffffffffffffffffffffffffffffffffffffffffffffffffffffffffffffffffffffffffffffffffff
@cB02~tA01_GU182353.1_81437_81250_1_0_0_0_0:0:0_0:0:0_1af/2
TCCAAATAATCAACAATTGCCTCTTTAAAGATTGCTTCTGACCTGTTTTCTCGTTCTTTCTTTTTGGAACTCAAGTTAGGAGCATTCTAAAACTGTTGTCAATTTTTACCCTGTCACAAAACTGCTCTTTCTTGTTTCAGTTATTTGCTT
+
ffffffffffffffffffffffffffffffffffffffffffffffffffffffffffffffffffffffffffffffffffffffffffffffffffffffffffffffffffffffffffffffffffffffffffffffffffffff
@cB02~tA01_GU182353.1_80565_80344_1_0_0_0_0:0:0_0:0:0_1b0/2
TTCAAACAATTCGCCTTAGAAAGTAAGACTTTCTGACAATCTTTTGTTCATGTTTGAGCAGTTCTTCCAATCATATTTTTGTTATTATTACGTTGTGTTTTCCTGATTCCCTTTTTTTCCCACTGACTTCTGTGGTTTTCTATTTCAAAC
+
ffffffffffffffffffffffffffffffffffffffffffffffffffffffffffffffffffffffffffffffffffffffffffffffffffffffffffffffffffffffffffffffffffffffffffffffffffffff
@cB02~tA01_GU182353.1_82801_82622_1_0_0_0_0:0:0_0:0:0_1b1/2
TGTCTATGTATATCCCTTTGCCCACTTTTTAATGCTATTATTTGAGGGGTTATGTTTAGTTGTTTGAGTTGCCTAGAAATTCTGGATGTTAGTCCTCTGTTGGGTGCATAGTTTGCAAACATTTCCATTCATTCTGTGGGTTGTCTGTTC
+
ffffffffffffffffffffffffffffffffffffffffffffffffffffffffffffffffffffffffffffffffffffffffffffffffffffffffffffffffffffffffffffffffffffffffffffffffffffff
@cB02~tA01_GU182353.1_109241_109411_0_1_0_0_0:0:0_0:0:0_1b2/2
AGGACAAGGTCACGCTCTCTCCTGCCTGAACCTTGGGGCCCGGCTGGGCTGAGAGAGAAGGTTTCTCATATGGACCTGGAAGGAGAAGAGGCAGTTTCCTCAGGGAGGTTCTTCCTTGTCATAGCTCCCCTCATACCTGAGCTGAGAACT
+
ffffffffffffffffffffffffffffffffffffffffffffffffffffffffffffffffffffffffffffffffffffffffffffffffffffffffffffffffffffffffffffffffffffffffffffffffffffff
@cB02~tA01_GU182353.1_71715_71910_0_1_0_0_0:0:0_1:0:0_1b3/2
GTTTTAAATTTTACAGAAATATCCAGTAACATAATGCTATAGAAAATCAAGTTTTTCCCAGCACGTTGGGAAGCCGAGGTGGGCGGATCAACTGAGATAAGGAGTTTGAGAGCAGCTTGGCCAATATAGTGAAACCGTGTCTCTGTTAAA
+
ffffffffffffffffffffffffffffffffffffffffffffffffffffffffffffffffffffffffffffffffffffffffffffffffffffffffffffffffffffffffffffffffffffffffffffffffffffff
@cB02~tA01_GU182353.1_27554_27679_0_1_0_0_0:0:0_1:0:0_1b4/2
GACAGAAAACCTCTGACCTGTGACCATGATCACCACAGGGTTGCTGGGTGCCGACCACCCAGTGGGGGAGTGTGGGTGTGAACTGCAACATCTGTAGGTCCCTGCATGTGCTGGGGTCACAGGGCCCATGAGAAAGCTGTTCCGGAATAT
+
ffffffffffffffffffffffffffffffffffffffffffffffffffffffffffffffffffffffffffffffffffffffffffffffffffffffffffffffffffffffffffffffffffffffffffffffffffffff
@cB02~tA01_GU182353.1_90502_90300_1_0_0_0_1:0:0_0:0:0_1b5/2
GCTTAGTAAAAAGTATGTTCTACATGTGTGTTGAGAAGATCATGTGGTTTTTGTTTTTAGTTTTGTTTAGGTGATGAATCACATGTATTGATTGTGTATGTTCAACCAACCTTGCACCCTAAGAATAAAGTTGACTTGATCATGGTGGAT
+
ffffffffffffffffffffffffffffffffffffffffffffffffffffffffffffffffffffffffffffffffffffffffffffffffffffffffffffffffffffffffffffffffffffffffffffffffffffff
@cB02~tA01_GU182353.1_114181_114019_1_0_0_0_0:0:0_0:0:0_1b6/2
AGATATTCACAAGCTATGGAGGCTAGGACAGGGACATTTTGGGGTGGGACAGCATTCTCCTGCCTTCCACGAACGGTGAACAAGATGCATTTGGCCTCTGCTCTTGGGACACTGATATTGCAGATGGTTAAATGGGAGGACAGAAAATGA
+
ffffffffffffffffffffffffffffffffffffffffffffffffffffffffffffffffffffffffffffffffffffffffffffffffffffffffffffffffffffffffffffffffffffffffffffffffffffff
@cB02~tA01_GU182353.1_14485_14305_1_0_0_0_0:0:0_0:0:0_1b7/2
AGGAGAAGTGTAGACACAAAGGAATGCAGCAACTGAGGGACATGTTGGCTTAAGTCTCTTCAACTCCTCACACACCTCCCCCTTTTTTGGTTGATTCTCAGGAGCAGCTGAGACCCTCAGCCCATCGCAAAACAAGACAGACTCCAAGAC
+
ffffffffffffffffffffffffffffffffffffffffffffffffffffffffffffffffffffffffffffffffffffffffffffffffffffffffffffffffffffffffffffffffffffffffffffffffffffff
@cB02~tA01_GU182353.1_67677_67476_1_0_0_0_0:0:0_0:0:0_1b8/2
CTGGAGGATGAAGCAGGAGAATGACTTCAACCCAGGAGGTGGAGGTTGCAGTGAGTGGAGGTTGCATCACTGCACTCCAGCCTGGGTGGCACAAGGAGACTCCGTCTCAAAAAATAAAAATAAGAAATGCATAAATATAAATATAATATA
+
ffffffffffffffffffffffffffffffffffffffffffffffffffffffffffffffffffffffffffffffffffffffffffffffffffffffffffffffffffffffffffffffffffffffffffffffffffffff
@cB02~tA01_GU182353.1_14823_14688_1_0_0_0_0:0:0_0:0:0_1b9/2
CTGCTTTAGGATTGGCACAGCTAGAGAAGTCCCCAAGATGCAGCAAGGAGGTAAATACATGAGAGAACAATGCACCCTTCAGAGTGCCAGAGCCTTGGCAATGAATCTGATAGTCCTAGGAGGTTCTGGAAGAAAGTCTGGACCATCATT
+
ffffffffffffffffffffffffffffffffffffffffffffffffffffffffffffffffffffffffffffffffffffffffffffffffffffffffffffffffffffffffffffffffffffffffffffffffffffff
@cB02~tA01_GU182353.1_147648_147427_1_0_0_0_0:0:0_0:0:0_1ba/2
ACACTGGGTACACAGGAAACTAAGGAGCAACAAGGAGTGTGTGTTTGACACTCACAGCCCTTGGATTCACCTCGGGGTAACCAGGAATCCCTACATGATTAATATGACTGACATGAAAATAAGGGAGGCTCAGGTGCATAACTGGAATCT
+
ffffffffffffffffffffffffffffffffffffffffffffffffffffffffffffffffffffffffffffffffffffffffffffffffffffffffffffffffffffffffffffffffffffffffffffffffffffff
@rand_0_0_0_0_1_1_0:0:0_0:0:0_1bb/2
ACTTCTGGGGTCCGCGAAGGGCGGAAGGGTCGTTGCCACGATCTCTTTGGAACATGTGCAACAACGTACGGGACAGTGCTAAGACATGACTGTCCTTAGTGGACCTGATCCAGGGCCAGCCTGGTTAGAGCAATCCGTGGCGTTGGCCTG
+
ffffffffffffffffffffffffffffffffffffffffffffffffffffffffffffffffffffffffffffffffffffffffffffffffffffffffffffffffffffffffffffffffffffffffffffffffffffff
@rand_0_0_0_0_1_1_0:0:0_0:0:0_1bc/2
ATAGGTTTGCGAAGGGCGGGTGTCGTTTAGCCCCAGTAATTAGTGCCACGGTCCGGGGCGGGCTCGGCACCGTGCCTGATACACACGACCAAGCAATCTCAAACACTAAATGCCAGGGAGTGCTACATGGCAATTTCAGGAGACACACGA
+
ffffffffffffffffffffffffffffffffffffffffffffffffffffffffffffffffffffffffffffffffffffffffffffffffffffffffffffffffffffffffffffffffffffffffffffffffffffff
@cB02~tA01_GU182353.1_34454_34651_0_1_0_0_0:0:0_0:0:0_1bd/2
CTCCTACCCTTAAGTGATCTACCCGCCTTGGCCTCCCAAAGTGTTGGGTTACAGGTGTGAGCCCCCATCCACAGTCTTGTATATTATATTATACTAGGTCCCTTCATTTGCACCACCCCTCATGTGTCTATCGCTCCTCTGCCAGGTATT
+
ffffffffffffffffffffffffffffffffffffffffffffffffffffffffffffffffffffffffffffffffffffffffffffffffffffffffffffffffffffffffffffffffffffffffffffffffffffff
@cB02~tA01_GU182353.1_65458_65588_0_1_0_0_0:0:0_0:0:0_1be/2
GCCTTGCTGTCACCTTGATTTTAGCCCAGTAAGATGCACTTCCTACTTTGAGCTACAGCACTGTAAGATAATTAAAAAACCGTTTTGTTTTCACCCACGAATCTTGTGGAAATTTGTTATGGCAACAATAGGAAAAGGTTCCGCACTGCA
+
ffffffffffffffffffffffffffffffffffffffffffffffffffffffffffffffffffffffffffffffffffffffffffffffffffffffffffffffffffffffffffffffffffffffffffffffffffffff
@cB02~tA01_GU182353.1_42069_42212_0_1_0_0_0:0:0_0:0:0_1bf/2
GAGACTCTGGAGAATCAGTTCCTTGACTTTTCCAGCCTCTATAGGCCACCTGCATTCATGGCTCTTGGCCTTCCTCCACCTTCAAAGCTGGTGAAGACTTCCACTGGACTGCTCTAATCCCCACTCCCCTCTTCCTCCTCCTTTCATGTG
+
ffffffffffffffffffffffffffffffffffffffffffffffffffffffffffffffffffffffffffffffffffffffffffffffffffffffffffffffffffffffffffffffffffffffffffffffffffffff
@cB02~tA01_GU182353.1_104115_103993_1_0_0_0_0:0:0_0:0:0_1c0/2
AAATTCTAATGGTTTATTAGTCACAATTGCTCTGAAAACCTTAATAATACCTATTAGATATTTTGCATATTACACAGGAAGAAGAGTTTGAATCTCAGATAAAAGCAAAAAAAATACATGAAAAGTCTTTCATGTTAGCACAGATTTTAG
+
ffffffffffffffffffffffffffffffffffffffffffffffffffffffffffffffffffffffffffffffffffffffffffffffffffffffffffffffffffffffffffffffffffffffffffffffffffffff
@cB02~tA01_GU182353.1_21301_21123_1_0_0_0_0:0:0_0:0:0_1c1/2
AAAGAGCCTGAATACACATAGGAATCCTAAGCACAAAGAACAAAGCCCAGGCATCACATTACCCAACTTCAAACTATACTACAATGCTATAGTAACCCAAACAGCATGATACTACTACAAAAACAGACACATAGACCAATGAGACAGAAT
+
ffffffffffffffffffffffffffffffffffffffffffffffffffffffffffffffffffffffffffffffffffffffffffffffffffffffffffffffffffffffffffffffffffffffffffffffffffffff
@cB02~tA01_GU182353.1_92627_92833_0_1_0_0_0:0:0_1:0:0_1c2/2
TGACCATGATCACCAGGGGGTTGCTGGGTGCCGACCACTCAGTGGGGGAGTGCGGGTGAAAACCTCGACATCTGTAGGTCCCTGCGTGTGCTGGGGTCACAGGGCTAATGAGGAAACTGTTCCAGAATATTCTGTTGTAGAGCTGAGGGA
+
ffffffffffffffffffffffffffffffffffffffffffffffffffffffffffffffffffffffffffffffffffffffffffffffffffffffffffffffffffffffffffffffffffffffffffffffffffffff
@cB02~tA01_GU182353.1_18689_18517_1_0_0_0_1:0:0_0:0:0_1c3/2
TTAAAAGGCAATCATAAAAATATAAAAAGGATATATCAGGAGAAGAAATGTAAATGGCCTAAATTCCCCACATAAAAGGCATAGAGTGGCAACGTGGATAAAAAGCCAAGAGCCAACTGCCTGCTGTCTTCAAGAGACCCATCTCACATG
+
ffffffffffffffffffffffffffffffffffffffffffffffffffffffffffffffffffffffffffffffffffffffffffffffffffffffffffffffffffffffffffffffffffffffffffffffffffffff
@cB02~tA01_GU182353.1_69642_69811_0_1_0_0_0:0:0_1:0:0_1c4/2
AGTACCTACCTCGCTATTCGCTGTTCTGTTCCCTGCAGACTCTTGGTCCATTACCGCAGCATCTGTAGGAGACGGAAGTCAACAAAACAGCTCGGAGGGCACTTCTGGGTCCTCATTTCATAAGCAGATACCAACATACACGGGGAGACC
+
ffffffffffffffffffffffffffffffffffffffffffffffffffffffffffffffffffffffffffffffffffffffffffffffffffffffffffffffffffffffffffffffffffffffffffffffffffffff
@cB02~tA01_GU182353.1_6831_6722_1_0_0_0_0:0:0_0:0:0_1c5/2
GGAGCGAGTCTAATCCACTCTCCATCGGGGCCTGTGGGGAAGGGAAGATGAAGAAACGGAGCCTGCACCTGGCTATGTGGGCGCAGTAGATTAAGGGGAGGATGAGGGTTCCTGAGAGTGTGTCATGTGGCAGAGACCCTGCAGCACACT
+
ffffffffffffffffffffffffffffffffffffffffffffffffffffffffffffffffffffffffffffffffffffffffffffffffffffffffffffffffffffffffffffffffffffffffffffffffffffff
@cB02~tA01_GU182353.1_101454_101368_1_0_0_0_0:0:0_0:0:0_1c6/2
CATCCAGGAGAAGATTCCATGACAGGCAGAAAGTGGGAGATAGAATCAATGGGATGGGAACTGACAGCTATTCATGGAATGGGGTCTTGCACTCAGAGAGATGGAATGTCTGAGTCTGGCTGTTGGCAGCTGAGGGACCTCAGGCACCTA
+
ffffffffffffffffffffffffffffffffffffffffffffffffffffffffffffffffffffffffffffffffffffffffffffffffffffffffffffffffffffffffffffffffffffffffffffffffffffff
@cB02~tA01_GU182353.1_50903_51043_0_1_0_0_1:0:0_0:0:0_1c7/2
TTTATTTTTTGAGACGGAGTCTCCTTGTGTCACCCAGGCTGGAGTGCAGTGATGCAATCTCCACTCACTGCAACCTCCACCTCCTGGGTTGAAGTCATTCTCCTGCTTCATCCTCCAGAGTAGGAGCTGGGATTACAGGGATGCACCACC
+
ffffffffffffffffffffffffffffffffffffffffffffffffffffffffffffffffffffffffffffffffffffffffffffffffffffffffffffffffffffffffffffffffffffffffffffffffffffff
@cB02~tA01_GU182353.1_142787_143056_0_1_0_0_0:0:0_0:0:0_1c8/2
AAAGAATATAGATGTATTTATTTATTTAGAAACAGAGTCTCTCTCTGTCTCCCAGGCTGCAGTGCAGTGGCATGATCTCGGCTCAGTGCAACCTCTGCCTCCTGGCTTTAAGTGCTTCTCCTGCCTCAGCCTCCCAAGTAGCTAGGACTA
+
ffffffffffffffffffffffffffffffffffffffffffffffffffffffffffffffffffffffffffffffffffffffffffffffffffffffffffffffffffffffffffffffffffffffffffffffffffffff
@cB02~tA01_GU182353.1_22780_22901_0_1_0_0_0:0:0_2:0:0_1c9/2
TTGTATTTTTTTTCTGTAGAGATGAAGTTTTGCCATATTGGCCAGAACTCCTGACCTCAAATGATCCACCTGCTTTGGCCTCCCAAAGTGCTGGGATTACAGGTGTGATCCACTGTGCTCAGGCTATTTATTCCTTTTTATATAATATGA
+
ffffffffffffffffffffffffffffffffffffffffffffffffffffffffffffffffffffffffffffffffffffffffffffffffffffffffffffffffffffffffffffffffffffffffffffffffffffff
@cB02~tA01_GU182353.1_99975_100111_0_1_0_0_0:0:0_0:0:0_1ca/2
TTCCCCCAGCTACAGTGCACATGAAGTGACTCCATGTGTCCTGAGCAGTTTTTCTGAGCCTTGAGGGACTGGCTCACCCTGAAAGGAAGGTTTCTGTTGTCACTCGCTGCTTATCTATAAGTAATGAACCTGCCTATGTAATGTATTCCC
+
ffffffffffffffffffffffffffffffffffffffffffffffffffffffffffffffffffffffffffffffffffffffffffffffffffffffffffffffffffffffffffffffffffffffffffffffffffffff
@cB02~tA01_GU182353.1_59124_59251_0_1_0_0_0:0:0_0:0:0_1cb/2
CTCTTGGGGTGTTGTATCTATTTCACACTAATGTCTTTCCTGCTGTTTATGTGGGGGTGAAAGAGGAACCAGGATAGGCTGCACATCCAGGCTCTTATCAGCCTGGTTCAATCTCTTTTGGATGAATTGCAATCCTTGGCAGAAGATATG
+
ffffffffffffffffffffffffffffffffffffffffffffffffffffffffffffffffffffffffffffffffffffffffffffffffffffffffffffffffffffffffffffffffffffffffffffffffffffff
@cB02~tA01_GU182353.1_106240_106098_1_0_0_0_0:0:0_0:0:0_1cc/2
TGGGTCCTTCCTGTAGCCCTGGGCACCCAGGTGTGGTAGGAGCCTTAGAAAGTGGAAATGGGGAGAATCTTCTGGGCACTGGGAGTGAGGGGCGGCTCCACATCCTCCTCTCTAAGGCAGTGCCTCCTTCTCCCCCAGGTGGTCAGGACA
+
ffffffffffffffffffffffffffffffffffffffffffffffffffffffffffffffffffffffffffffffffffffffffffffffffffffffffffffffffffffffffffffffffffffffffffffffffffffff
@cB02~tA01_GU182353.1_54173_54013_1_0_0_0_0:0:0_0:0:0_1cd/2
GGTCCCCACTGCCTGCTGGAGAGAAAACACACTCCTTTGCTTAGCCCACAATTCTCCATTTCACTTGACCCCTGCCCACCTCTCCAACCTAACTAGCTTACTTCCTAGTCTACCTGAGGCTGCAATCACACTGAGGAACTCACAATTCCA
+
ffffffffffffffffffffffffffffffffffffffffffffffffffffffffffffffffffffffffffffffffffffffffffffffffffffffffffffffffffffffffffffffffffffffffffffffffffffff
@cB02~tA01_GU182353.1_56986_56746_1_0_0_0_0:0:0_1:0:0_1ce/2
TGGAGATATGGGCCTAGGAAGGAGATATGGGCCTGGGTGTGGAGATATGGGACTGGAGAGGTGATATGGGCCTGGAGTGGAGTTATGGGCTTAGGGTGGAGTTCTGGGCCTGGGGCGGAGATATGGGACTGGATTGGAGATAGGGGCCTA
+
ffffffffffffffffffffffffffffffffffffffffffffffffffffffffffffffffffffffffffffffffffffffffffffffffffffffffffffffffffffffffffffffffffffffffffffffffffffff
@cB02~tA01_GU182353.1_121462_121305_1_0_0_0_0:0:0_0:0:0_1cf/2
GGGTCTAGGGTGGAAATATCGGCCTGGAGTGGAGATATGGGCCTGGAGTGGAGATATGGGCTTGGGGTGGGGATATGGGCCTGGAGGCTGGGTCTCTGTACAGCCGAGAGCACTGTTCTTGGGTGCAGGTAGGCACTGATGGTGAGTTTA
+
ffffffffffffffffffffffffffffffffffffffffffffffffffffffffffffffffffffffffffffffffffffffffffffffffffffffffffffffffffffffffffffffffffffffffffffffffffffff
@cB02~tA01_GU182353.1_53561_53313_1_0_0_0_0:0:0_0:0:0_1d0/2
CAATGGGATGGGAACTCAGAGCTATTCATGGGATGGGTCCTTGAACTCAGAGAGATAGAATGTCTGAGTCTGCTGTTGGCAACTGAGGGACCTCAGGCACCTATGGCCTCCCCCTGTTTGTTGGTATCTGCTTATGAAATGAGGACCCAG
+
ffffffffffffffffffffffffffffffffffffffffffffffffffffffffffffffffffffffffffffffffffffffffffffffffffffffffffffffffffffffffffffffffffffffffffffffffffffff
@cB02~tA01_GU182353.1_127201_126967_1_0_0_0_1:0:0_0:0:0_1d1/2
GGTCTAGTGGTCATAAATACATACATATAAATTTTTTGTTTGTTTGTTTTATCCTCCACCCTTTTCTTCCTGGCCTCTGGTAGCCACCATTCTACTCTCTATCTTCATGAGATCCACCTTTTAGCTCCTGTATATGGGTGAGAAATGAGA
+
ffffffffffffffffffffffffffffffffffffffffffffffffffffffffffffffffffffffffffffffffffffffffffffffffffffffffffffffffffffffffffffffffffffffffffffffffffffff
@cB02~tA01_GU182353.1_70725_70478_1_0_0_0_0:0:0_0:0:0_1d2/2
CTGCCCACCTCTCCAACCTAACTGGCTTACTTCCTAGTCTACTTGAGGCTGCAATCACACTGAGGAACTCACAATTCCAAACATACAAGAGGCTCCCTCTTAACGCAGCACTTAGACACGTGTTGTTCCACCTTCCCTCATGCTGTTCCA
+
ffffffffffffffffffffffffffffffffffffffffffffffffffffffffffffffffffffffffffffffffffffffffffffffffffffffffffffffffffffffffffffffffffffffffffffffffffffff
@cB02~tA01_GU182353.1_143118_143284_0_1_0_0_0:0:0_0:0:0_1d3/2
CAGTGGGTGAATGGATAGAGAACTGTAGTACACACACACGGTGGAGACTACTCATCCATAGAAACAATAACATCCTGTCATTTGCAGCCACATGGATGGAACTCGAGGTCATTACAAAGATTCCCATTTCTCACCACATGCAGGAGATAA
+
ffffffffffffffffffffffffffffffffffffffffffffffffffffffffffffffffffffffffffffffffffffffffffffffffffffffffffffffffffffffffffffffffffffffffffffffffffffff
@cB02~tA01_GU182353.1_44053_44213_0_1_0_0_0:0:0_0:0:0_1d4/2
ACCACTCCTCTGCCCTCTTTTCTCTCTCTTTATGTGTCAGTGAGTCTCTCAATCTCCTTCCTCTGGCCCATTCTCTGTGTGTTTATGTCTTTGCTTTTTGGTGTTCCTGATTTCTCTCTGTGCCTCTCAGTGATCCTTTCATATGTGGGG
+
ffffffffffffffffffffffffffffffffffffffffffffffffffffffffffffffffffffffffffffffffffffffffffffffffffffffffffffffffffffffffffffffffffffffffffffffffffffff
@cB02~tA01_GU182353.1_101735_101923_0_1_0_0_1:0:0_0:0:0_1d5/2
GTGGTGTGAGGAAGAGTGATGCTCTAAGATGGAGACTCACGCCTTCAGATTCCAGCTGCTGGTACATTAGAGCTGGCAAGCTGGGTTTGAGACAGGGCTGTTGTCTCCCTAGAAGATCCCATCAAGGCCTGACTGTGGTGCTCATGGGCA
+
ffffffffffffffffffffffffffffffffffffffffffffffffffffffffffffffffffffffffffffffffffffffffffffffffffffffffffffffffffffffffffffffffffffffffffffffffffffff
@rand_0_0_0_0_1_1_0:0:0_0:0:0_1d6/2
GATTGCTCTAGATGCTCATAAAATTCGCAGGGCACGCTTAAAATGCTAACGGCCTAACATCTGGAGCAGCGACTACGAGCCTATATTAACACGTCGTTTATCGGTCTTGGGTTCACAATACGCCGACTAGTCTCCCGTTTCGTGGTGCGC
+
ffffffffffffffffffffffffffffffffffffffffffffffffffffffffffffffffffffffffffffffffffffffffffffffffffffffffffffffffffffffffffffffffffffffffffffffffffffff
@cB02~tA01_GU182353.1_113435_113531_0_1_0_0_0:0:0_0:0:0_1d7/2
TCAGAGGGAAGGCAGCCTTGCTGTCACCTTGATTTTAGCCCAGTAAGATGCACTTCCTACTTTGAGCTACAGCACTGTAAGATAATTAAAAAACCGTTTTGTTTTCACCCACGAATCTTGTGGAAATTTGTTATGGCAACAATAGGAAAG
+
ffffffffffffffffffffffffffffffffffffffffffffffffffffffffffffffffffffffffffffffffffffffffffffffffffffffffffffffffffffffffffffffffffffffffffffffffffffff
@cB02~tA01_GU182353.1_139116_138997_1_0_0_0_0:0:0_0:0:0_1d8/2
CTGAAGGGGAAGGTGGAGCTCAGGTTGTTGATGAGTTGACCTTGAGATGGGGAGACAGCCTGGACTGTCCTGCTGGGCTCAGTGTAATCACAAGGGTCCGCGTGAGAGGTGGAGGAAGAGGGGAGTGGGGATTAGAGCAGTGTAGTGGGA
+
ffffffffffffffffffffffffffffffffffffffffffffffffffffffffffffffffffffffffffffffffffffffffffffffffffffffffffffffffffffffffffffffffffffffffffffffffffffff
@cB02~tA01_GU182353.1_77344_77246_1_0_0_0_0:0:0_1:0:0_1d9/2
GACAGATGATAGATGGATAGATATAGATAGATGATAAATAGGTAGATTATAGATAATAGGTTATAGATACATAGATGATGATCGATTCATTCATTGATTAATCGATGATACATAGAGATGATGAAGATGAAGATAGATAGATAATACATA
+
ffffffffffffffffffffffffffffffffffffffffffffffffffffffffffffffffffffffffffffffffffffffffffffffffffffffffffffffffffffffffffffffffffffffffffffffffffffff
@cB02~tA01_GU182353.1_154127_154032_1_0_0_0_0:0:0_0:0:0_1da/2
TTTCATACTATAAATATACAGTCGCTCCTCCATATCTGTGGGGTTTACAGGTGTTTATTGAACCAAATATAAATCAAAAATATTCAGAGAAAAAATCCACAAAGTTCCAAAAAGCAAAAATACTATATTGTGTGGACACAAGTGAGGTGG
+
ffffffffffffffffffffffffffffffffffffffffffffffffffffffffffffffffffffffffffffffffffffffffffffffffffffffffffffffffffffffffffffffffffffffffffffffffffffff
@cB02~tA01_GU182353.1_108849_108685_1_0_0_0_0:0:0_0:0:0_1db/2
AAAGCCCCAAAATCAGAACCCTGAGGGAGGGACACAAAGACAGAGAAAGATAAATATGTGGGGATGGATTGCAGAGATTCCAAATAGAACTAGAGAGACTGAGAGGCAGAGAAAGACAAGGAGACGGAGAGAGAGAGATGATAGATGGAT
+
ffffffffffffffffffffffffffffffffffffffffffffffffffffffffffffffffffffffffffffffffffffffffffffffffffffffffffffffffffffffffffffffffffffffffffffffffffffff
@cB02~tA01_GU182353.1_50300_50119_1_0_0_0_0:0:0_0:0:0_1dc/2
GCCAAGCTTCTCTGAAACTCCCAACCTCAAGTGATCCGACCGTCTCAGCATCCTAAAGTACTGGGATAACTGGCGTGAGCCACTGTGCCCAGCCAGAATTTAAAATAAATAATACATAATGCTGAGTGTATGATTTTGGGTGACAGAGAA
+
ffffffffffffffffffffffffffffffffffffffffffffffffffffffffffffffffffffffffffffffffffffffffffffffffffffffffffffffffffffffffffffffffffffffffffffffffffffff
@cB02~tA01_GU182353.1_22728_22833_0_1_0_0_0:0:0_0:0:0_1dd/2
CCTGCTTTGGCCTCCCAAAGTGCTGGGATTACAGGTGTGAGCCACTGTGCTCAGGCTATTTATTCCTTTTTATATAATATGAATTCACATTCATACATACCAGGGGTTAGGATTTCAACAAACGTTTCTGGGGGAGACCACTCAAAACAC
+
ffffffffffffffffffffffffffffffffffffffffffffffffffffffffffffffffffffffffffffffffffffffffffffffffffffffffffffffffffffffffffffffffffffffffffffffffffffff
@cB02~tA01_GU182353.1_53582_53710_0_1_0_0_0:0:0_0:0:0_1de/2
GATCCCCTCAAGGCCTGACTGTGGTGCTCGTGGACAGAAGACAACTTTGGATCTGGGCTCAGCATTTGGAAGTTCTATGTACATGCTGGTATCTGTTGGGGGTGTCTTGGGCCTCTCAGAAGGGCGAGTGATTTCTCTCTGTGTGAAAAC
+
ffffffffffffffffffffffffffffffffffffffffffffffffffffffffffffffffffffffffffffffffffffffffffffffffffffffffffffffffffffffffffffffffffffffffffffffffffffff
@cB02~tA01_GU182353.1_120717_120608_1_0_0_0_0:0:0_0:0:0_1df/2
TGGGCAGGGCGCCAAATAACATCCTGTGTGCTGCTGAGCTGAGCTGGGGCGCGGCCGCCTGTCTGCACCGGCAGCACCATGTCGCTCATGGTCATCATCATGGCGTGTGTTGGTGAGTCCTGGAAGGGAATAGAGGGAGGGAGCGTGGGG
+
ffffffffffffffffffffffffffffffffffffffffffffffffffffffffffffffffffffffffffffffffffffffffffffffffffffffffffffffffffffffffffffffffffffffffffffffffffffff
@cB02~tA01_GU182353.1_69108_69223_0_1_0_0_0:0:0_1:0:0_1e0/2
TGAGGTCCCCATCAGAATGTGCAGGTGTCGGGGGTTACCTGGAAGAAGATGAGACACCAATAAGAAGCTAATCTTAGCAGTTCCTCTTTATGAATTGTCTCGCATTTCTTGATTGACAGGTAACCACATAAAACATCTCTTTAGGACAAG
+
ffffffffffffffffffffffffffffffffffffffffffffffffffffffffffffffffffffffffffffffffffffffffffffffffffffffffffffffffffffffffffffffffffffffffffffffffffffff
@rand_0_0_0_0_1_1_0:0:0_0:0:0_1e1/2
CAGTTAAGGAATGTTAGTCACGTGCAACCCCTACAGTTTGGGAAAATAGTCAAGGGCTATAGTGAAACTAGAGGGGCTGGAGGAGATACTTAAGACCGAAACAAGTTCGAGGTGAAGCGACTAGATAGCTAGATCATCGGCGTGGCAATT
+
ffffffffffffffffffffffffffffffffffffffffffffffffffffffffffffffffffffffffffffffffffffffffffffffffffffffffffffffffffffffffffffffffffffffffffffffffffffff
@cB02~tA01_GU182353.1_64519_64332_1_0_0_0_1:0:0_0:0:0_1e2/2
CTGTCCTTTCCTGATTGTGAGTTCTTGGCACCTTTGTCAAAGTCCATTGGATGGGCTGGGCATGGTGACTGACACCTGCAATTTCAGCACTTTGGGAGCCCAAGGCGGGTGGATCACCTGAGGCCAGGAGTTCAAGATTAGTCTGGCCGA
+
ffffffffffffffffffffffffffffffffffffffffffffffffffffffffffffffffffffffffffffffffffffffffffffffffffffffffffffffffffffffffffffffffffffffffffffffffffffff
@cB02~tA01_GU182353.1_89826_89703_1_0_0_0_0:0:0_0:0:0_1e3/2
CCAGGTTCAAGCGGTTCTCCTGACTCAGCCTCCCAAGCAGCTGGGACTACAGTTGCGTACCACCCCGTCCGGCTATATTTGTGTTTCTAGTAGAGACAGGGTTTCGCCATGTTGGCCAGGCTGGTCTCGAACTCCAGACCTCAGGTGATC
+
ffffffffffffffffffffffffffffffffffffffffffffffffffffffffffffffffffffffffffffffffffffffffffffffffffffffffffffffffffffffffffffffffffffffffffffffffffffff
@cB02~tA01_GU182353.1_97746_97634_1_0_0_0_0:0:0_0:0:0_1e4/2
CACCTCTTTCTCTGAATGCTGCTCTGCCTTCTTCCTCATCTTTTAAGGACTTTGGCATTCTATTGGAAACACCAAGATAATCCATCATAATTTCCCTAAAATCATCTAGGATACCCTCCTTTTAAGGTTAGCTGATTAGCAACCGTAATT
+
ffffffffffffffffffffffffffffffffffffffffffffffffffffffffffffffffffffffffffffffffffffffffffffffffffffffffffffffffffffffffffffffffffffffffffffffffffffff
@cB02~tA01_GU182353.1_153490_153420_1_0_0_0_1:0:0_0:0:0_1e5/2
CAAGTATCTATTTCACTTGACCCCTGCCCACCTCTCCAACCTAACTGGCTTACTTCCTAGTCCTACTTGAGGCTGCAATCACACTGAGGAACTCACAATTCCAAACATACAAGAGGCTCCCTCTTAACACGGCACTTACACACTTGCTGT
+
ffffffffffffffffffffffffffffffffffffffffffffffffffffffffffffffffffffffffffffffffffffffffffffffffffffffffffffffffffffffffffffffffffffffffffffffffffffff
@cB02~tA01_GU182353.1_145529_145370_1_0_0_0_0:0:0_0:0:0_1e6/2
GTGATGCTCCTGTTTTCTCTTTATACCTTCAAGTCTCAAGACAGTGGGCATCGCACACAAAAATTATGGAGAAAAGGATCCCAAGACTCCCAGGGTCCAACATTAGATAACAGAGTGTTGGCCATGAACCAACCTCAAAGATTTCCATTG
+
ffffffffffffffffffffffffffffffffffffffffffffffffffffffffffffffffffffffffffffffffffffffffffffffffffffffffffffffffffffffffffffffffffffffffffffffffffffff
@cB02~tA01_GU182353.1_68460_68311_1_0_0_0_0:0:0_0:0:0_1e7/2
CTTCCCAGAGAAGACTCTAAACACCTCCTGGACTGCACCTGGGCCTATGCCAATTCCTATCACTCACCGTCACTCCAGGGAGACAGAACACACAGAGAATACGTTACATAGGCAGGTTCATTACTAACAGATAAGCAGCGAGTGACAACA
+
ffffffffffffffffffffffffffffffffffffffffffffffffffffffffffffffffffffffffffffffffffffffffffffffffffffffffffffffffffffffffffffffffffffffffffffffffffffff
@cB02~tA01_GU182353.1_14698_14559_1_0_0_0_0:0:0_1:0:0_1e8/2
GTTGATCTGCCCTGACCTCTGAGACCTCTTGGTCCACCATCCCCGGCCTCACACCCCCAGGATTACACAGTGGAGAATCTCATCCGCGTGGCTGTGGCTGGCTTGGTCCTGGTGGTCCTCGGGATTCTGCTGCTTTAGGATTGGCACAGC
+
ffffffffffffffffffffffffffffffffffffffffffffffffffffffffffffffffffffffffffffffffffffffffffffffffffffffffffffffffffffffffffffffffffffffffffffffffffffff
@cB02~tA01_GU182353.1_139472_139292_1_0_0_0_0:0:0_0:0:0_1e9/2
TTCAGCACAGGGAGAACTGGATCCAATTTCTGTCCCCAGAAGTGGAAGGGGTCAGTGTGTTCTCTCCTGCTGCCATGTTTGTGATAATTTTCTGCAGCAGCAACAGGAAACCGACACAGGAACCCAGGTCAAGGACAAGCTAGGAAACCA
+
ffffffffffffffffffffffffffffffffffffffffffffffffffffffffffffffffffffffffffffffffffffffffffffffffffffffffffffffffffffffffffffffffffffffffffffffffffffff
@cB02~tA01_GU182353.1_142094_141864_1_0_0_0_0:0:0_0:0:0_1ea/2
AAGGAGAGTCAGAGAGAATAAAACAATCCAAAAAGGGAAAGCATACCCAGGGGTGGGGAAGTGAGGTCAGAGACCTAGAGAGACAGAGAAGGCGGAAGGAGGAAATAGACATGAAGAGAGTTGGGGTGGAGGGTGAGAGAGAGAGAGAGC
+
ffffffffffffffffffffffffffffffffffffffffffffffffffffffffffffffffffffffffffffffffffffffffffffffffffffffffffffffffffffffffffffffffffffffffffffffffffffff
@cB02~tA01_GU182353.1_116503_116637_0_1_0_0_0:0:0_0:0:0_1eb/2
GCGGCCTGAGGCCATCATAAGAAATAGATGCTGGTGCCATGCTTCCAGTACAGCCTGCAGAATGGTGAGGCAAACCAATCTCTTCTTTAGAAGTTACCCAGGCTCAAGTGTTCCTTTAGAGCAACAAAAATGGACTAAGACAGCAAAGTC
+
ffffffffffffffffffffffffffffffffffffffffffffffffffffffffffffffffffffffffffffffffffffffffffffffffffffffffffffffffffffffffffffffffffffffffffffffffffffff
@cB02~tA01_GU182353.1_137812_137963_0_1_0_0_1:0:0_0:0:0_1ec/2
TCTGGTAGAAAGACCGCAGCCACACTGCAGCCCCTACCGTCACGGAAACGCTGGAGGGTGTCAGTTATACCTTTGTCCTCAGAGGACCTGCTGTTCCTAGCACTGCTTCCCTCTCTTTCTCTGCTGCTGACACCACTTCCTCCCTGCACA
+
ffffffffffffffffffffffffffffffffffffffffffffffffffffffffffffffffffffffffffffffffffffffffffffffffffffffffffffffffffffffffffffffffffffffffffffffffffffff
@cB02~tA01_GU182353.1_138760_138514_1_0_0_0_0:0:0_0:0:0_1ed/2
CGGCCCAGCACTGTGGTGCCTCGAGGAGGACACGTGGCTCTTCAGTGTCACTATCGTCGTGGGTTTAACAATTTCATGCTGTACAAAGAAGACAGAAGCCACGTTCCCATCTTCCACGGCAGAATATTCCAGGAGAGCTTCATCATGGGC
+
ffffffffffffffffffffffffffffffffffffffffffffffffffffffffffffffffffffffffffffffffffffffffffffffffffffffffffffffffffffffffffffffffffffffffffffffffffffff
@cB02~tA01_GU182353.1_34757_34925_0_1_0_0_0:0:0_0:0:0_1ee/2
AATGATGGTTGGTATCCAGTTGCCTTTGTAATTTCTGTGTGTCATATTATAATTATGTATGTTTTATTTTTATTTTTTGAGACAGAGTCCCCCTGTGTCAGGCTGGAGTGCAGTGATGCGATCTCAGTTCAACCTCTGCCTCCAGGGTTG
+
ffffffffffffffffffffffffffffffffffffffffffffffffffffffffffffffffffffffffffffffffffffffffffffffffffffffffffffffffffffffffffffffffffffffffffffffffffffff
@cB02~tA01_GU182353.1_65987_66149_0_1_0_0_0:0:0_0:0:0_1ef/2
TAGATTTCATGCACAGATGCTTCCCAATGGATCATTCATTTATAGATCCACTTGTGCATTCATTTTCTGCCCTCCCATTTAACCATCTGCAATATCAGTGTCCCAAGGGCAGAGGCCAAATGCATCTTGTTCACTGTTTGTGGAAGGCAG
+
ffffffffffffffffffffffffffffffffffffffffffffffffffffffffffffffffffffffffffffffffffffffffffffffffffffffffffffffffffffffffffffffffffffffffffffffffffffff
@cB02~tA01_GU182353.1_19029_19145_0_1_0_0_1:0:0_0:0:0_1f0/2
ATGGCTCTTAATATTCATTCAGAAACAAGTTGTTAAATTTCCATGTTTTTCTGTAGTTTTGAGAGATCATCTTGGTATTTTTTTCTATTTTTATTGTGTGCCTTGTTATGATTTTGATTCTTTGAATTTATTGAGACTTGCTTTGTGGCC
+
ffffffffffffffffffffffffffffffffffffffffffffffffffffffffffffffffffffffffffffffffffffffffffffffffffffffffffffffffffffffffffffffffffffffffffffffffffffff
@rand_0_0_0_0_1_1_0:0:0_0:0:0_1f1/2
ACGCATAGGCCTTCTTTCAGAGGAACGGAGCAGCTCGATCCAGTAACCGCATGGATGTCAAGGGAAGGGATTATCGAGATTCCGTTCGTCGATATTTGGTCCCGGGGTCGCGTATGACGCGGTTTGTCCAGTGGGCGTCGTGCAAGATAT
+
ffffffffffffffffffffffffffffffffffffffffffffffffffffffffffffffffffffffffffffffffffffffffffffffffffffffffffffffffffffffffffffffffffffffffffffffffffffff
@cB02~tA01_GU182353.1_34765_35015_0_1_0_0_0:0:0_0:0:0_1f2/2
CTCACAGAAAGCCAAATAAGGAAGAGGTTTAACCTGATTGTTTAATGGATAAGATAAAGGGTCAAAGAATTAAATACAGAGAAATAGAAAAATGATGGTTGGTATCCAGTTGCCTTTGTAATTTCTGTGTGTCATATTATAATTATGTAT
+
ffffffffffffffffffffffffffffffffffffffffffffffffffffffffffffffffffffffffffffffffffffffffffffffffffffffffffffffffffffffffffffffffffffffffffffffffffffff
@cB02~tA01_GU182353.1_121203_121339_0_1_0_0_0:0:0_0:0:0_1f3/2
AGTCTTGATAGCCAGCCCCTTCCTGGGCCGAAGGTAAACTCACCATCAGTGCCTACCTGCACCCAAGAACAGTGCTCTCGGCTGTACAGAGACCCAGCCTCCAGGCCCATATCCCCACCCCAAGCCCATATCTCCACTCCAGGCCCATAT
+
ffffffffffffffffffffffffffffffffffffffffffffffffffffffffffffffffffffffffffffffffffffffffffffffffffffffffffffffffffffffffffffffffffffffffffffffffffffff
@cB02~tA01_GU182353.1_143905_144042_0_1_0_0_0:0:0_0:0:0_1f4/2
TGCCTGTAATCCCAGCTACTTTGGAGGCTGAGGCAGGAGAATCAGTTGAACGCGGGAGGCAGAGGTTGCAGTGAGCCGAGATCACACCCTTGCACTCCAGCCTGGGCGACTATGAGTGAAACTCCATCTCAACATAAATAAATAAATAAA
+
ffffffffffffffffffffffffffffffffffffffffffffffffffffffffffffffffffffffffffffffffffffffffffffffffffffffffffffffffffffffffffffffffffffffffffffffffffffff
@rand_0_0_0_0_1_1_0:0:0_0:0:0_1f5/2
AGTACCCCATAAAACGGCCCTTGGTCCCGCTTGTGCGAAAGACAGCCCTAAATGCCTAGCGCTACGGTGCGGCAGTTCATGAGTTAGGCGCTTTAACCATACATACCTTCGTAGTGCTCCGAGTTAGTTGAATGTAATGGCGAAGATTCA
+
ffffffffffffffffffffffffffffffffffffffffffffffffffffffffffffffffffffffffffffffffffffffffffffffffffffffffffffffffffffffffffffffffffffffffffffffffffffff
@cB02~tA01_GU182353.1_117455_117576_0_1_0_0_0:0:0_0:0:0_1f6/2
ACTCAGACATTCTATCTCTCTGAGCTCAAGGACCCATCCCATGAATAGCTCTGAGTTCCCATCCCATTGATTCTGTCTCCCACTTTCTGCCTCTCATGGAACCTTCTCCTGGATGTGAGTGGCTGCAGGGGACATGAGGATACAGTTCAG
+
ffffffffffffffffffffffffffffffffffffffffffffffffffffffffffffffffffffffffffffffffffffffffffffffffffffffffffffffffffffffffffffffffffffffffffffffffffffff
@cB02~tA01_GU182353.1_17_128_0_1_0_0_0:0:0_0:0:0_1f7/2
GTCTTCCACCCTCAGTCTAATCTCAACTCCTTTGAGGTTCACCCCCCGTCTCCTCCCAGCCCTCCCTGCACTTTACTCTACTGAGACTTCAGGGGTGGGAGCCAGGGGTGGGAGGTCCCTGTCTATTTCCATCTTCCCATGGGCTGGACC
+
ffffffffffffffffffffffffffffffffffffffffffffffffffffffffffffffffffffffffffffffffffffffffffffffffffffffffffffffffffffffffffffffffffffffffffffffffffffff
@cB02~tA01_GU182353.1_128973_129123_0_1_0_0_1:0:0_0:0:0_1f8/2
ATTGGGCCCTGGGAGTCCAGGGATCCTTTCTTCCATAATTTTTGTATGTGACGCCCACTGTCTTGAGACTTCAAGGTATAAAGAGAAAACAGGAGCATCACACTACCTGATCTCAAAATATGTTACAGAGCTGTAGTAAGCAAAACAGCA
+
ffffffffffffffffffffffffffffffffffffffffffffffffffffffffffffffffffffffffffffffffffffffffffffffffffffffffffffffffffffffffffffffffffffffffffffffffffffff
@cB02~tA01_GU182353.1_123875_123685_1_0_0_0_1:0:0_1:0:0_1f9/2
CCAAGGATTCCAATTCGTCCAAAAGAGATTGAACCAGGCTGCTAAGAGCCGGGACGTGCAGCCTATCCTGCTTCCTCTTCCACTCCCACATAGACAGTAAGAAAGACATTAGTGTGAAATAGATACAACAGCCCAAGAGATGAGGCTCAG
+
ffffffffffffffffffffffffffffffffffffffffffffffffffffffffffffffffffffffffffffffffffffffffffffffffffffffffffffffffffffffffffffffffffffffffffffffffffffff
@cB02~tA01_GU182353.1_108896_108742_1_0_0_0_0:0:0_0:0:0_1fa/2
GTGGGGATGGATTGCAGAGATTCCAAATAGAACTAGAGAGACTGAGAGGCAGAGAAAGACAAGGAGACGGAGAGAGAGAGATGATAGATGGATAGATAGACGTAGATAGATGATAAATAGGTAGATGATAGATAATGGATTGGTTATAGA
+
ffffffffffffffffffffffffffffffffffffffffffffffffffffffffffffffffffffffffffffffffffffffffffffffffffffffffffffffffffffffffffffffffffffffffffffffffffffff
@cB02~tA01_GU182353.1_62924_62694_1_0_0_0_0:0:0_0:0:0_1fb/2
GCCACCATTCTACTCTCTACCTTCATGAGATCCACCTTTTAGCTCTGTATATGGGTGAGAAATGGGAATCTTTGTAATGACTTCCAGTTCCATCCATGTGGCTGCAAATATCAGGATGTTATTCTTTCTATGGATGAGTAGTCTCCACTG
+
ffffffffffffffffffffffffffffffffffffffffffffffffffffffffffffffffffffffffffffffffffffffffffffffffffffffffffffffffffffffffffffffffffffffffffffffffffffff
@cB02~tA01_GU182353.1_85842_85616_1_0_0_0_0:0:0_0:0:0_1fc/2
AGTGGAGACTCAGTTCTGGCCTGACAGGAGGGAGAAGACCCTGGATCCCAGTGTGGATGGGAAGAAGTATGTGTTTCTCTTTTGTGCTTGGACCCTGTGTCCAAGCATGTCTGAGATGTGATGAAGATGAATCTTCCTTTCCTTGTCTAT
+
ffffffffffffffffffffffffffffffffffffffffffffffffffffffffffffffffffffffffffffffffffffffffffffffffffffffffffffffffffffffffffffffffffffffffffffffffffffff
@cB02~tA01_GU182353.1_28978_29136_0_1_0_0_1:0:0_0:0:0_1fd/2
TCATGGGACCCATGGAATAGTTGACCTGGGAACCCGCATCGTGGAGCTGTCCAACGAGGCGCAAGGGGTCCTCAGTGATCCCCTCTCTGTGCAGAAGGAAGCGCTCAAACCTGACATCTGACCAACATTGCAGGATGACCGTCTCTCCCG
+
ffffffffffffffffffffffffffffffffffffffffffffffffffffffffffffffffffffffffffffffffffffffffffffffffffffffffffffffffffffffffffffffffffffffffffffffffffffff
@cB02~tA01_GU182353.1_51613_51757_0_1_0_0_0:0:0_0:0:0_1fe/2
TGCACTGGGATTGATACACAGCGACTGTGCTTTAGGATTTCTACATCCACGGCATTCTTGAGTCAAACAACTTGCATTCTCCAAGAAAAGGAAACAAAAGTGAAATCAAGATAAAAAAAGCGAAGTAGAATTCTCTTATGTCAAATGGCC
+
ffffffffffffffffffffffffffffffffffffffffffffffffffffffffffffffffffffffffffffffffffffffffffffffffffffffffffffffffffffffffffffffffffffffffffffffffffffff
@cB02~tA01_GU182353.1_33095_33294_0_1_0_0_0:0:0_0:0:0_1ff/2
TTGCTAATCAGCTGAACTTAAAAAGAGGGTACGCTGGATGATTTTAGGGAGATTGAGATGGATTATCTTGGTGACCCCAATAGAATCCCAAAGTCCTTAAAAGATGAGGAAGAAGGCAGAGCAGGATTCAGAGAAAAAGGTATGGGTAAA
+
ffffffffffffffffffffffffffffffffffffffffffffffffffffffffffffffffffffffffffffffffffffffffffffffffffffffffffffffffffffffffffffffffffffffffffffffffffffff
@cB02~tA01_GU182353.1_14688_14838_0_1_0_0_0:0:0_0:0:0_200/2
GCAGACACGGAGGATCCACAACAGCAGGACTGAAAGCACTGCCATTTAATGGAAGTTTAATGGAGGAAGCGTTCTCTACAGGCACCCAGACATCTTCCTGAACCTGACCCAAGCCTCCCCTTCTCGACTTTCTCAGTAGACGGTTTCCCG
+
ffffffffffffffffffffffffffffffffffffffffffffffffffffffffffffffffffffffffffffffffffffffffffffffffffffffffffffffffffffffffffffffffffffffffffffffffffffff
@cB02~tA01_GU182353.1_35560_35702_0_1_0_0_0:0:0_0:0:0_201/2
TGCTTATCTGTTAGTAATGAACCTGCCTGTGTAATGTGTTCTCTGTGTGTTCTGTCTCCCTGGAGTGACGGTGAGTGATAGGAATTGGTATAGGCCCAGGTACATTCCAGGAGGTGTTTAGAGTCTTCTCTGGGAAGACTGGATTGGGAT
+
ffffffffffffffffffffffffffffffffffffffffffffffffffffffffffffffffffffffffffffffffffffffffffffffffffffffffffffffffffffffffffffffffffffffffffffffffffffff
@cB02~tA01_GU182353.1_93702_93503_1_0_0_0_0:0:0_0:0:0_202/2
GGTCTGATTTCTGTCTCCAGAAGTGGAAGGGGTCAGTGTGTTCTCTCCTGTCGCCATGTTTGTGATAATTTTCTCCAGCAACAACAGGAAACCAACACAGGAACCCAGGTGAAGGACAAGTTAAAAAACCAAACAAGAAGGTTGGCTACC
+
ffffffffffffffffffffffffffffffffffffffffffffffffffffffffffffffffffffffffffffffffffffffffffffffffffffffffffffffffffffffffffffffffffffffffffffffffffffff
@cB02~tA01_GU182353.1_10849_10983_0_1_0_0_0:0:0_1:0:0_203/2
GTCAGATTCTCCACAGGGGCCACGACAGGGCCCTGCAGGGTCAGGAGGGAGGGCTTCCTAGACACGCCTGGAGGGAAAGAAGAGTCGGGACTAGGAGGGCTGGTTCCTCCCACACCCCTTCCTTCTCCCCTCCTGGCCCTGCAGGTCTCA
+
ffffffffffffffffffffffffffffffffffffffffffffffffffffffffffffffffffffffffffffffffffffffffffffffffffffffffffffffffffffffffffffffffffffffffffffffffffffff
@cB02~tA01_GU182353.1_13001_13192_0_1_0_0_0:0:0_0:0:0_204/2
TAATACATAATATATAAGATATATAATAGTGTGTGTATATATAAATATATAATACATTATATATTATAAGATATATAATAGTATATATAAATATATAATACATAATATATAATAAGATATATAATAGTGTGTGTATATATAAATATATAA
+
ffffffffffffffffffffffffffffffffffffffffffffffffffffffffffffffffffffffffffffffffffffffffffffffffffffffffffffffffffffffffffffffffffffffffffffffffffffff
@cB02~tA01_GU182353.1_10800_11007_0_1_0_0_0:0:0_1:0:0_205/2
CCGACATCAGAGCCACACTGGAGGGTCAGATTCTCCCCAGGGGCCACGACAGGGCCCTGCAGGGTCAGGAGGGAGGGCTTCCTAGACACGCCTGGAGAGAAAGAAGAGTCGGGACTAGGAGGGCTGGTTCCTCCCACACCCCTTCCTTCT
+
ffffffffffffffffffffffffffffffffffffffffffffffffffffffffffffffffffffffffffffffffffffffffffffffffffffffffffffffffffffffffffffffffffffffffffffffffffffff
@cB02~tA01_GU182353.1_25851_26015_0_1_0_0_0:0:0_0:0:0_206/2
TCTCCACTCCAGGCCTATATCTCCACTCCAGGCCCATATCTCCACTCCAGGCCCATATCTCCACTCCAGGCCCAGATCTCCACCCCACCGCTCCCTCCCTCGATTCCCTTCCAGGACTCACCAACACACGCCATGCTGACGACCATGAGC
+
ffffffffffffffffffffffffffffffffffffffffffffffffffffffffffffffffffffffffffffffffffffffffffffffffffffffffffffffffffffffffffffffffffffffffffffffffffffff
@cB02~tA01_GU182353.1_101468_101522_0_1_0_0_0:0:0_0:0:0_207/2
AGGAGGACCTACCTCCCTGTTCACTGTTCTGTGTCCCGCAGGCTCTTGGTTCATTACAGCAGCATCTGTAGGAGACGGAAGCAATCAAAACAGCTGGGAGGGCACTTCTGGGTCCTCATTTCATGAACAGATACCAACACACAGGGGGAG
+
ffffffffffffffffffffffffffffffffffffffffffffffffffffffffffffffffffffffffffffffffffffffffffffffffffffffffffffffffffffffffffffffffffffffffffffffffffffff
@cB02~tA01_GU182353.1_139957_139800_1_0_0_0_0:0:0_0:0:0_208/2
TCCCCATCAGGAACAGGGTGTGTGGACACTGATGTCTGCCTTACTGATGAGTTGATACCTCTGCCAGAGACTCCAATTTGTTCAAAAGAGATTGATTCAGGCTGCTGAGAGCCTGGACATGCAGCCTGTCCTCTTCCACCCTCACATAGA
+
ffffffffffffffffffffffffffffffffffffffffffffffffffffffffffffffffffffffffffffffffffffffffffffffffffffffffffffffffffffffffffffffffffffffffffffffffffffff
@cB02~tA01_GU182353.1_20990_20994_0_1_0_0_0:0:0_0:0:0_209/2
CTATGTGTATTCAGGCTCTTTTTTTGGTGCCAAATACATTTTAGAATAAATTTTTATAATTTCGTGAAAAATGACATTGCATTTTGAAATGGATAGCATTGACTCTGCAATTTGTTTTTGGAAGTATGGCGATTTTAACTATTTGTTCTC
+
ffffffffffffffffffffffffffffffffffffffffffffffffffffffffffffffffffffffffffffffffffffffffffffffffffffffffffffffffffffffffffffffffffffffffffffffffffffff
@cB02~tA01_GU182353.1_138967_139237_0_1_0_0_0:0:0_0:0:0_20a/2
GCAGAAAATTATCACAAACATGGCAGCAGGAGAGAACACACTGACCCCTTCCACTTCTGGGGACAGAAATTGGATCCAGTTCTCCCTGTGCTGAAATCAAGGCATCTGCAGGGCTGCGTTCCCTCTGGAGACTCAGCGAATCAGTTCTCT
+
ffffffffffffffffffffffffffffffffffffffffffffffffffffffffffffffffffffffffffffffffffffffffffffffffffffffffffffffffffffffffffffffffffffffffffffffffffffff
@cB02~tA01_GU182353.1_43053_43194_0_1_0_0_1:0:0_0:0:0_20b/2
CTCCTAAGAAGAGAGGTTGTGAGTTTAGAAGGTGTCTCTCTTTATCATCCCATCCATGGCACCTAGAATGAGTGAGGCTTCCCCTTGCTGGTGTCTGTCTCTCTCCTTCCTCTCTGTGTCTTCATGTTCTTTTCTGTGCCCATAACTCCT
+
ffffffffffffffffffffffffffffffffffffffffffffffffffffffffffffffffffffffffffffffffffffffffffffffffffffffffffffffffffffffffffffffffffffffffffffffffffffff
@cB02~tA01_GU182353.1_124419_124445_1_0_0_0_0:0:0_0:0:0_20c/2
AAGATGAGCTTGGTATTCTTATGGAGAGAGACTGACTTGGTGAGGTCTGTGCCAACAGAGACAGAGAAACAAGAGACACAAGTACAGACCAGGTGTCATAACAGAGGACAAACACAGGGGCCATACCGGGAGTTAGAAAAGACAGAAAGA
+
ffffffffffffffffffffffffffffffffffffffffffffffffffffffffffffffffffffffffffffffffffffffffffffffffffffffffffffffffffffffffffffffffffffffffffffffffffffff
@cB02~tA01_GU182353.1_85178_85304_0_1_0_0_0:0:0_0:0:0_20d/2
GCTTGGTACCCCCCCATATCCAGAGCCTGTCTGGTCCAGGAGAGTTCCCAACCCTGTGAGCACCAACTCCGGATATTCTGGGCAGTGACCCGAGGGACAGCCTCTTATGAATACAGGCTGTTTTCCTCCAGTGTCTGCTGTGAAACCAGG
+
ffffffffffffffffffffffffffffffffffffffffffffffffffffffffffffffffffffffffffffffffffffffffffffffffffffffffffffffffffffffffffffffffffffffffffffffffffffff
@cB02~tA01_GU182353.1_72178_72294_0_1_0_0_0:0:0_0:0:0_20e/2
CACGAGATGCCTAAAATCTGTGCTAACATGAAAGACTTTTCATGTATTTTTTTTGTTTTTATCTGAGATTCAAACTCTTCTTCCTGTGTAATATGCAAAGTATCTAATAGGTATTATTAATGTTTTCGGAGTCATTGTGACTAATAAACC
+
ffffffffffffffffffffffffffffffffffffffffffffffffffffffffffffffffffffffffffffffffffffffffffffffffffffffffffffffffffffffffffffffffffffffffffffffffffffff
@cB02~tA01_GU182353.1_114090_113910_1_0_0_0_0:0:0_0:0:0_20f/2
ATCCATCATAATCTCCCGGAAATCATTCAGGATACCCTTGTTTTCAGTTCAGCTGACTAGCAACCGTAATTCCATCTGCAATCTTCATTCCTTCTTTCCATGTAAAATAAGATATTCACAAGCTATGGAGGCTAGGACAGGGACATTTTG
+
ffffffffffffffffffffffffffffffffffffffffffffffffffffffffffffffffffffffffffffffffffffffffffffffffffffffffffffffffffffffffffffffffffffffffffffffffffffff
@cB02~tA01_GU182353.1_120389_120554_0_1_0_0_0:0:0_0:0:0_210/2
GATGACCATGAGCGACATGGTGCTGCCGGTGCAGACAGGCGGCCGCGCCCCAGCTCAGCTCAGCAGCACACAGGATGTTATTTGGCGCCCTGCCCATGCAGTTTACATGTTGACCACATCATGGGAGGGTGACGTACGCAGGCTTTTTCT
+
ffffffffffffffffffffffffffffffffffffffffffffffffffffffffffffffffffffffffffffffffffffffffffffffffffffffffffffffffffffffffffffffffffffffffffffffffffffff
@cB02~tA01_GU182353.1_92852_92700_1_0_0_0_0:0:0_0:0:0_211/2
GGTGGTCAGGACAAGCCCTTCTGCTCTGCCTGGCCCAGCGCTGTGGTGCCTCAAGGAGGACACGTGACTCTTCGGTGTCACTATCGTCGTGGGTTTAACATCTTCACGCTGTACAAGAAAGATGGGGTCCCTGTCCCTGAGCTCTACAAC
+
ffffffffffffffffffffffffffffffffffffffffffffffffffffffffffffffffffffffffffffffffffffffffffffffffffffffffffffffffffffffffffffffffffffffffffffffffffffff
@cB02~tA01_GU182353.1_57937_58084_0_1_0_0_0:0:0_0:0:0_212/2
ATCCAAGACAGGAGCCCTCTGACCTATGACCACGATCACCAGGGGGTTGCTGGGTGCTGACCACCCACTGGGGGAGTGTGTGTGTGAACCCCGACATCTGTATGTCCCTGTTGTGCGGGGGTCACAGGGCCCATGAAAAGGCTGTTCCAG
+
ffffffffffffffffffffffffffffffffffffffffffffffffffffffffffffffffffffffffffffffffffffffffffffffffffffffffffffffffffffffffffffffffffffffffffffffffffffff
@cB02~tA01_GU182353.1_61940_61799_1_0_0_0_0:0:0_0:0:0_213/2
AGGAGCTTCCTGCTGATGATGGAGATAAGCATGGACAGATGCAGAGAGAAGACGAAGCTTGGGTGTGAGGGAGGGATCAGGGCACAGGATGGCAGACAGGGCACCTCCAAACCCTCCTACACGGCCTGCATGAAGGCCCGCGGCCAGGGC
+
ffffffffffffffffffffffffffffffffffffffffffffffffffffffffffffffffffffffffffffffffffffffffffffffffffffffffffffffffffffffffffffffffffffffffffffffffffffff
@cB02~tA01_GU182353.1_20762_20874_0_1_0_0_0:0:0_1:0:0_214/2
GAAGTATGGCGATTTGAACTATTTGTTCTCCTAATTCATGAGCATGGAATATTCTTCCATTTGTTTGTATCATTTCTTATTTCTTTCAGAAGTGTTTTGTAGTTCTCCTTGTAGAGAATTTTCACCTTCTTGGTTAGATGGATTCCTAGG
+
ffffffffffffffffffffffffffffffffffffffffffffffffffffffffffffffffffffffffffffffffffffffffffffffffffffffffffffffffffffffffffffffffffffffffffffffffffffff
@cB02~tA01_GU182353.1_44267_44101_1_0_0_0_0:0:0_0:0:0_215/2
ATGTAATGGAGAGTAACCGTCCCAGGATATCATGGCCCCAGAACACCAACCCCTGTATGCTGTGTGAACTTGTGGTCTCCAGACTGGATTCTGAGGCTCACATTCCAAATAACCCCACATATGAAAGGATCACTGAGAGGCACAGAGAGA
+
ffffffffffffffffffffffffffffffffffffffffffffffffffffffffffffffffffffffffffffffffffffffffffffffffffffffffffffffffffffffffffffffffffffffffffffffffffffff
@cB02~tA01_GU182353.1_82553_82380_1_0_0_0_0:0:0_0:0:0_216/2
GAGATGGGGTTTCACTATGTTGGTCAGGCTGGTCTCAAACTCCTGACCTCATGATCCACCCGCCTCAGCTTCCCAAAGTGCTGGGATTACAAGCGTGAGCCACCACTCCCCACCAGCATTTTTAGTAATAGCCATTCTGACTACTGTAAG
+
ffffffffffffffffffffffffffffffffffffffffffffffffffffffffffffffffffffffffffffffffffffffffffffffffffffffffffffffffffffffffffffffffffffffffffffffffffffff
@cB02~tA01_GU182353.1_12939_13141_0_1_0_0_0:0:0_0:0:0_217/2
ATACATTATATATTATAAGATATATAATAGTATATATAAATATATAATACATAATATATAATAAGATATATAATAGTGTGTGTATATATAAATATATAATACATAATATATATTATAAGATATAATAATGTGTGGGTAATATAAATATAT
+
ffffffffffffffffffffffffffffffffffffffffffffffffffffffffffffffffffffffffffffffffffffffffffffffffffffffffffffffffffffffffffffffffffffffffffffffffffffff
@cB02~tA01_GU182353.1_17053_17256_0_1_0_0_0:0:0_0:0:0_218/2
AAATTATATCTGAATCTTTTCAAATTGCCGTCTTATGCATTATATTCTCTTTTTATAGTGCAATTTCTTAATAGTTAATGCCAGAAGATTTTTTTTTCTTCCTTTCTTTCTTTCTTTTTTTTTTTTTTTGAGACAGAGTCTCACTCTGTT
+
ffffffffffffffffffffffffffffffffffffffffffffffffffffffffffffffffffffffffffffffffffffffffffffffffffffffffffffffffffffffffffffffffffffffffffffffffffffff
@cB02~tA01_GU182353.1_101780_101956_0_1_0_0_1:0:0_1:0:0_219/2
GACATTGGTAAGCAAGAGACAGGCACCAGATTTGTGGTGTGAGGAAGAGTGATGCTCTAAGATGGAAACTCACGCCTTCAGATTCCAGCTGCTGGTACATTAGAGCTGGCAAGCTGGGTTTGAGACAGGGCTGTTGTCTCCCTAGAAGAT
+
ffffffffffffffffffffffffffffffffffffffffffffffffffffffffffffffffffffffffffffffffffffffffffffffffffffffffffffffffffffffffffffffffffffffffffffffffffffff
@cB02~tA01_GU182353.1_81063_81175_0_1_0_0_0:0:0_0:0:0_21a/2
CTTGAGTTCCAAAAAGAAAGAACGAGAAAACAGGTCAGAAGCAATCTTTAAAGAGGCAATTGTTGATTATTTGGAGGAAGTAGACACATCCATCAATCCACAGGTTCAAGAAATCCAGTGAATGCCAGGCAGAATGAAGTAAACACACCT
+
ffffffffffffffffffffffffffffffffffffffffffffffffffffffffffffffffffffffffffffffffffffffffffffffffffffffffffffffffffffffffffffffffffffffffffffffffffffff
@cB02~tA01_GU182353.1_22748_22543_1_0_0_0_0:0:0_0:0:0_21b/2
GTCACACAATATGCCTATGTAACAAACCTGCATGCATACCTTTAATCTACAGTAAAGGTTGAAGTTATTTAAAAATAGGAAGAAGAATTACCCTATACCTAAAGCTAAGATTTTTCCCTTTGAATATTCGTTTCTTCATCACTGTAGATA
+
ffffffffffffffffffffffffffffffffffffffffffffffffffffffffffffffffffffffffffffffffffffffffffffffffffffffffffffffffffffffffffffffffffffffffffffffffffffff
@cB02~tA01_GU182353.1_3922_4081_0_1_0_0_0:0:0_0:0:0_21c/2
TTTTTTTTTTTTTTTTTTTTTTGAGACGGAGTCTCGCTCTGTCACCCAGGCTGGAGTTCAGTGGCATGATCTCAGCTCATTGCAACCTCCGCCTCCCGGGTTCAAGTGATTCTCCTGCCTCAGCCTCCCTAGTAGCTAGGACTACAGGTG
+
ffffffffffffffffffffffffffffffffffffffffffffffffffffffffffffffffffffffffffffffffffffffffffffffffffffffffffffffffffffffffffffffffffffffffffffffffffffff
@cB02~tA01_GU182353.1_50401_50585_0_1_0_0_0:0:0_0:0:0_21d/2
ATGATTCCACCTCACAAGCATAGCTTATATCCATCTGCTTCACCCAGTTAGGGTCTAAATCAGCACCACATTTCACCAGTGGGGCGGGAATTGCCTTTTCCACAGTCTCCTAGATTCCAGTTACGCACCTGGGCCTCCCTTATTTTCATG
+
ffffffffffffffffffffffffffffffffffffffffffffffffffffffffffffffffffffffffffffffffffffffffffffffffffffffffffffffffffffffffffffffffffffffffffffffffffffff
@cB02~tA01_GU182353.1_101744_101880_0_1_0_0_0:0:0_0:0:0_21e/2
TTCAGATTCCAGCTGCTGGTACATTAGAGCTGGCAAGCTGGGTTTGAGACAGGGCTGTTGTCTCCCTAGAAGATCCCATCAAGGCCTGACTGTGGTGCTCATGGGCAGGAGATAACGCTCTGGGCTCAGCATTTGGAAGTTCTATACACA
+
ffffffffffffffffffffffffffffffffffffffffffffffffffffffffffffffffffffffffffffffffffffffffffffffffffffffffffffffffffffffffffffffffffffffffffffffffffffff
@rand_0_0_0_0_1_1_0:0:0_0:0:0_21f/2
CCTCAATGATATAGGCCAAGTTTTCGTGTAGCCCGTGTACCTTGGGTTAAAACTGACCTTAACATAGAACTGGATTGGGCAGGTTCAAGTCGGAGTCGGGTTGTATATGAGGAGCCCCCAATACGTGCGGGGCGGTAGTGTAATTAGGGA
+
ffffffffffffffffffffffffffffffffffffffffffffffffffffffffffffffffffffffffffffffffffffffffffffffffffffffffffffffffffffffffffffffffffffffffffffffffffffff
@cB02~tA01_GU182353.1_112941_113160_0_1_0_0_0:0:0_1:0:0_220/2
CCAGGAATTTATCCTCCAGTTAGGAATGCAGGAAGAAAAAACACTGCATGTTTCCTGAGAAGGATGTCAGATTGGCAATCATTCTTCTAGCTTGTCGGAGGTCTCACCTGCAGGACATTAAAGGTTAAGAGACTTCGCTGAGTCCTTTGG
+
ffffffffffffffffffffffffffffffffffffffffffffffffffffffffffffffffffffffffffffffffffffffffffffffffffffffffffffffffffffffffffffffffffffffffffffffffffffff
@cB02~tA01_GU182353.1_95313_95423_0_1_0_0_0:0:0_0:0:0_221/2
TTCGAGACCAGCCTGGCTAACATGGTGAAACCCCGTCTCTACTAAAAATACAAAAATCAGCCAGGCTTGGTGGCGGGCACCAGTAATCCCAACTACTCGGGAGGCTGAGGCTGGAGAATCACTTGAATCCTGGAGGTAGAGGTTGCAGTG
+
ffffffffffffffffffffffffffffffffffffffffffffffffffffffffffffffffffffffffffffffffffffffffffffffffffffffffffffffffffffffffffffffffffffffffffffffffffffff
@cB02~tA01_GU182353.1_94880_95121_0_1_0_0_0:0:0_0:0:0_222/2
GTGTATTGAAGTGACATCTGCACTCCCATGACTGTTCCAGCACTGTTCACAGTAGCCAAGATGTGGAGTCAACCTACCTGCCCATCAGTGGATGAATGGATAGAGAGAATGTAGTACATACACACAATGGAGACAACTCATCCATAGAAA
+
ffffffffffffffffffffffffffffffffffffffffffffffffffffffffffffffffffffffffffffffffffffffffffffffffffffffffffffffffffffffffffffffffffffffffffffffffffffff
@cB02~tA01_GU182353.1_55275_55113_1_0_0_0_0:0:0_0:0:0_223/2
TGGTCTTGAACTCCTGACCTTGTGATCTACCCAGCTCAGCCTCCCAAAGTGCTGGGATTACGGGCGTGAGCCACGGTGCCCAGCTTCACTATGCCATTTCATGCAAGGGGCTTGAGCATCTGCAGATTTTGGTATCTGAATGGGGATCCT
+
ffffffffffffffffffffffffffffffffffffffffffffffffffffffffffffffffffffffffffffffffffffffffffffffffffffffffffffffffffffffffffffffffffffffffffffffffffffff
@cB02~tA01_GU182353.1_143351_143507_0_1_0_0_0:0:0_0:0:0_224/2
AGCCAAGATCGCACCACTTTGACTCCAGCTTGGACTAAGGAGGGAAACTCTTTCTCAAAAAAGAAAAAAAAAAAAAGAGAACTTTCATAGTGTCCAGCAATTTCACTACTGGGTTTATATCCAAAGGAAAGGACATCAGTGTATCGAAGT
+
ffffffffffffffffffffffffffffffffffffffffffffffffffffffffffffffffffffffffffffffffffffffffffffffffffffffffffffffffffffffffffffffffffffffffffffffffffffff
@cB02~tA01_GU182353.1_46270_46383_0_1_0_0_1:0:0_0:0:0_225/2
AGCACTGTTCACAGTAGCCAAGATGTGGAGTCAACCTACCTGCCCATCAGTGGATGAATGGATAGAGAGAATGTAGTACATACGCACAGTGGAGACTACTCATCCATAGAAAGAATAACATCCTGATATTTGCAGCCACATGGATGGAAC
+
ffffffffffffffffffffffffffffffffffffffffffffffffffffffffffffffffffffffffffffffffffffffffffffffffffffffffffffffffffffffffffffffffffffffffffffffffffffff
@cB02~tA01_GU182353.1_108891_108740_1_0_0_0_0:0:0_0:0:0_226/2
ATGTGGGGATGGATTGCAGAGATTCCAAATAGAACTAGAGAGACTGAGAGGCAGAGAAAGACAAGGAGACGGAGAGAGAGAGATGATAGATGGATAGATAGACGTAGATAGATGATAAATAGGTAGATGATAGATAATGGATTGGTTATA
+
ffffffffffffffffffffffffffffffffffffffffffffffffffffffffffffffffffffffffffffffffffffffffffffffffffffffffffffffffffffffffffffffffffffffffffffffffffffff
@cB02~tA01_GU182353.1_116726_116993_0_1_0_0_0:0:0_1:0:0_227/2
CTCCTGCTTTCTCAGTTATAGCTCTCATAGTAACCATGGAACGTGCTGAGGATACAACTACTTTAGTTGAGATGTTTGACCCCTTCAAACCTCACATTGAAATTTAACGCCCAGTGTGGGAGGTTGGGCCTCTTGGGAGGTGTTTGGGTC
+
ffffffffffffffffffffffffffffffffffffffffffffffffffffffffffffffffffffffffffffffffffffffffffffffffffffffffffffffffffffffffffffffffffffffffffffffffffffff
@cB02~tA01_GU182353.1_42740_42866_0_1_0_0_0:0:0_1:0:0_228/2
CAGGCTCTTATCAGCCTTGTTCAATCTCTTTTGGATGAATTGCAATCCTTGGCAGAAGGTATGAACTGATGAATAAGGCAGGCACCAGTGTCCACACACCCTGTTCCTGGTCGGGACTGGGAGCCACTCTAGCCATGCCTGTGCCTTCTC
+
ffffffffffffffffffffffffffffffffffffffffffffffffffffffffffffffffffffffffffffffffffffffffffffffffffffffffffffffffffffffffffffffffffffffffffffffffffffff
@cB02~tA01_GU182353.1_63828_63670_1_0_0_0_0:0:0_0:0:0_229/2
TATTTTTAGTAGAGACAGTGTTTCTCCATGTGGGTCAGACTGGTCTCAAACTCCCGACCTTATGAGATTCACCCACCTCAGGCTCTCAAAGATCTAGGATGACAGACGTGAGCCACCACGCCCGGCCTAAAAGCCATTTTAATGGGGTGA
+
ffffffffffffffffffffffffffffffffffffffffffffffffffffffffffffffffffffffffffffffffffffffffffffffffffffffffffffffffffffffffffffffffffffffffffffffffffffff
@cB02~tA01_GU182353.1_124325_124543_0_1_0_0_0:0:0_0:0:0_22a/2
AAAACAGAAATGAAACTTCTAACCTGTGCCAGGTCTCTGAGCAAAGTCAGCATGGAAGGACACCTCTGTCTGGGACATGTCTGTCTGTCTCCTTTAACTCTTTCTGTCTTTTCTAACTCCCGGTATGGCCCCTGTGTTTGTCCTCTGTTA
+
ffffffffffffffffffffffffffffffffffffffffffffffffffffffffffffffffffffffffffffffffffffffffffffffffffffffffffffffffffffffffffffffffffffffffffffffffffffff
@cB02~tA01_GU182353.1_104167_104015_1_0_0_0_0:0:0_0:0:0_22b/2
ACAATTGCTCTGAAAACCTTAATAATACCTATTAGATATTTTGCATATTACACAGGAAGAAGAGTTTGAATCTCAGATAAAAGCAAAAAAAATACATGAAAAGTCTTTCATGTTAGCACAGATTTTAGGCATCTCGTGTTCGGGAGGTTG
+
ffffffffffffffffffffffffffffffffffffffffffffffffffffffffffffffffffffffffffffffffffffffffffffffffffffffffffffffffffffffffffffffffffffffffffffffffffffff
@cB02~tA01_GU182353.1_8158_8297_0_1_0_0_1:0:0_0:0:0_22c/2
CCAGGAGACGGAGGTTGCAGTGAGCTGAGATTGCACCACTGCACTCCAGCATAGGCAACAAAGCCAGACTCTGCCAAAAACAAAAACAAAAACAAAAACAAAAACAAAAAACAAGAAAGCTCAGTGAGAGGTGGTTGTGAGAACACACTA
+
ffffffffffffffffffffffffffffffffffffffffffffffffffffffffffffffffffffffffffffffffffffffffffffffffffffffffffffffffffffffffffffffffffffffffffffffffffffff
@cB02~tA01_GU182353.1_34750_34543_1_0_0_0_0:0:0_1:0:0_22d/2
CGTAGAATCATTTGCAGGGAGGGCTTGCTGGGTTTGATTTTTCCTAGTAGTTTAATCCTTGTTTCATTAATTTCTTTCTGAGATGTGTTTTTTTTCTACATCTAAATCAATACCTGGCAGAGGAGCGATAGACACATGAGGGGTGGTGCA
+
ffffffffffffffffffffffffffffffffffffffffffffffffffffffffffffffffffffffffffffffffffffffffffffffffffffffffffffffffffffffffffffffffffffffffffffffffffffff
@cB02~tA01_GU182353.1_55672_55591_1_0_0_0_0:0:0_0:0:0_22e/2
ACTTATAGAACCCCTTAAAATTTGGTAACCTGAGTCCTCTGATTTGTTATTATAGGTTATTTAGTTTGCTTTTTTTTTTTTCTTGAGACAGACTCTTCCTCTGTCACCCAAGCTGGAGTTCAGTGGCTTGAGCTCAGCTCACTGCAACCT
+
ffffffffffffffffffffffffffffffffffffffffffffffffffffffffffffffffffffffffffffffffffffffffffffffffffffffffffffffffffffffffffffffffffffffffffffffffffffff
@cB02~tA01_GU182353.1_45393_45529_0_1_0_0_0:0:0_0:0:0_22f/2
TCTCCATCTGCCTGTGTGCCTGGAGCCCTGGCCGCGGGCCTTCATGCAGGCCGTGTAGGAGGGTTTGGAGGTGCCCTGTCTGCCATCCTGTGCCCTGATCCCTCCCTCACACCCAAGCTTCGTCTTCTCTCTGCATCTGTCCATGCTTCT
+
ffffffffffffffffffffffffffffffffffffffffffffffffffffffffffffffffffffffffffffffffffffffffffffffffffffffffffffffffffffffffffffffffffffffffffffffffffffff
@cB02~tA01_GU182353.1_130941_131075_0_1_0_0_1:0:0_0:0:0_230/2
CTCCATCTCTCTACAGTCATCTTGTCATTCTCCCCACCTCATTCCCAGCATTTCAGGCAGAGCCTCTTCCTTCAACATCAGATTGTTTTCACCTTTGTGCCTTCACAGCTGACAGCTGTGTGTGGAAAATCCTTCCGCCAATCTTTCAGG
+
ffffffffffffffffffffffffffffffffffffffffffffffffffffffffffffffffffffffffffffffffffffffffffffffffffffffffffffffffffffffffffffffffffffffffffffffffffffff
@cB02~tA01_GU182353.1_16703_16771_0_1_0_0_0:0:0_0:0:0_231/2
ATACATGTGAACTTATGACATATGATGAAATAAGCAGGTTACAAAATTGTAATATATCAAGCAAGGTAGAAAGCCATGGCAGAAAAAGAGACAAGCATTTTCAAGATAAGGAATGAAAGAGGGGAAACAGTACTATTGATTTTACAGATT
+
ffffffffffffffffffffffffffffffffffffffffffffffffffffffffffffffffffffffffffffffffffffffffffffffffffffffffffffffffffffffffffffffffffffffffffffffffffffff
@cB02~tA01_GU182353.1_82862_83025_0_1_0_0_0:0:0_1:0:0_232/2
CACAGAAACAGAGATCAGTAGACCAGAATAGAGAGCCCAGAAATACAGCCTCATATCTACAGTGAATAATCATTGACGACGTTAACAAAACATACACTGGAGAAAGATTTCCTTTTCAATAAAAGGTGCTGGGAAAACTAAATAGCCATA
+
ffffffffffffffffffffffffffffffffffffffffffffffffffffffffffffffffffffffffffffffffffffffffffffffffffffffffffffffffffffffffffffffffffffffffffffffffffffff
@cB02~tA01_GU182353.1_104049_103811_1_0_0_0_0:0:0_0:0:0_233/2
AACTCTGGAATCTTGGGACATGAGACAAATTCTAGATAAATCTACAAAAATCCAGAATTTACATGTTGTGATTTTTGCTGATAAAGTACAATTCTAAGATTGTAAATAATTGCATAATCCTTCCCTGGGAGTTTAAATCATTTGAACTGG
+
ffffffffffffffffffffffffffffffffffffffffffffffffffffffffffffffffffffffffffffffffffffffffffffffffffffffffffffffffffffffffffffffffffffffffffffffffffffff
@cB02~tA01_GU182353.1_114306_114497_0_1_0_0_0:0:0_0:0:0_234/2
GTTCAATCCGTGTTTTTCATTAATGTCACAAATATCTGATTAGTGAGACCTTCTCTGTCACCCAAAATTATACACTCAGCATTATCTATTATTTATTTTGAATTCTGGCTGGGCAAAGTGGCTCACGCCTGTAATCCCAGTACTTTGGGT
+
ffffffffffffffffffffffffffffffffffffffffffffffffffffffffffffffffffffffffffffffffffffffffffffffffffffffffffffffffffffffffffffffffffffffffffffffffffffff
@cB02~tA01_GU182353.1_68130_68008_1_0_0_0_0:0:0_0:0:0_235/2
CTAATTCACAGGAGGACAGGTGGTATTGAAGCAATAGATGGCCGAGGGGGTGGTCCTTCCCCCAGCCTCTCGGGTAGAACAGCAGCCTAATATGTGTCTCCCGAGATCACAAAGAGCAGCAGGTTTCACACGGGCTTCAACACTATTTCC
+
ffffffffffffffffffffffffffffffffffffffffffffffffffffffffffffffffffffffffffffffffffffffffffffffffffffffffffffffffffffffffffffffffffffffffffffffffffffff
@rand_0_0_0_0_1_1_0:0:0_0:0:0_236/2
GCCGCCACGTCCAGTAAAATCATCCGGAAGGAGTCAGATGAAGAACTGCAGTGCTGTGGCTTTCGCACAGCATTCCGTCTGGCAGAGGGTGAGCGTGAAGTCGGCTACCATTGAACGTCCCAAGCCCGGTGTGGGGCAGCGTAGAGAATC
+
ffffffffffffffffffffffffffffffffffffffffffffffffffffffffffffffffffffffffffffffffffffffffffffffffffffffffffffffffffffffffffffffffffffffffffffffffffffff
@cB02~tA01_GU182353.1_97827_98037_0_1_0_0_0:0:0_1:0:0_237/2
TGGGACATGGGTGTAATCCCAGCCTCTCGGGAAGCTGAGTGTAGAGAATCGCTTTAACCTGGGAGGTGGAGGTTGCGGTGAGCCGAGATCCCGCCACTGCACTCCAGCCTCGGGCACAGAGGGAGACACCGTCTCATAAAAACAACCAAT
+
ffffffffffffffffffffffffffffffffffffffffffffffffffffffffffffffffffffffffffffffffffffffffffffffffffffffffffffffffffffffffffffffffffffffffffffffffffffff
@cB02~tA01_GU182353.1_12861_13032_0_1_0_0_1:0:0_1:0:0_238/2
ATATTATAAGATATAATAATGTGTGGGTAATATAAATATATAATACATAATATATAAGATATATAATAGTGCATATATAAATATATAATACATAATATATATTATAAGATATAATAATGTGTGGGTATATATAAGTATATAATACATAAT
+
ffffffffffffffffffffffffffffffffffffffffffffffffffffffffffffffffffffffffffffffffffffffffffffffffffffffffffffffffffffffffffffffffffffffffffffffffffffff
@rand_0_0_0_0_1_1_0:0:0_0:0:0_239/2
GCGAGGACATGGGCCCTAGCCGGGTGACTCACGAGGCCTTAGAGGACTAGTAGACAAATTCGCTGACGGTACGTAATAGAAAGGAGAGGCGGAAGAAGTAGAGGATGCCGGCAGTGGATCAACCCGGCCCGTCTGCAATTGAAACTTATC
+
ffffffffffffffffffffffffffffffffffffffffffffffffffffffffffffffffffffffffffffffffffffffffffffffffffffffffffffffffffffffffffffffffffffffffffffffffffffff
@cB02~tA01_GU182353.1_14022_13882_1_0_0_0_0:0:0_0:0:0_23a/2
ATCTTATATATTATGTATTATATATTTATATATACATACTATTATATATCTTATAATATATTATGTATTATATATTTATATATACACACTATTATATATCTTATTATATATTATATATTTATATATGCACACACTATTACATATCTTATT
+
ffffffffffffffffffffffffffffffffffffffffffffffffffffffffffffffffffffffffffffffffffffffffffffffffffffffffffffffffffffffffffffffffffffffffffffffffffffff
@cB02~tA01_GU182353.1_8323_8184_1_0_0_0_0:0:0_0:0:0_23b/2
CCAGACTGGTCTTGAACTCCTGCCCTCAGGTAATCCACCCGCCTGTGGCCCCCCAAAGTGCTGGGATTACAGGCGTGAGTCACCACTCCCAGCCCTGAATGATCTTTCCTCTTTAGTGTGTTCTCACAACCACCTCTCACTGAGCTTTCT
+
ffffffffffffffffffffffffffffffffffffffffffffffffffffffffffffffffffffffffffffffffffffffffffffffffffffffffffffffffffffffffffffffffffffffffffffffffffffff
@cB02~tA01_GU182353.1_116582_116311_1_0_0_0_0:0:0_0:0:0_23c/2
TCCTATCACTCACCGTCACTCCAGGGAGACAGAACACACAGAGAATACGTTACATAGGCAGGTTCATTACTAACAGATAAGCAGCGAGTGACAACAGAAGCCTACATTTCAATGTGAGCCAGTTCCCCAAGGCTCAGAAAAGCTGCTCGA
+
ffffffffffffffffffffffffffffffffffffffffffffffffffffffffffffffffffffffffffffffffffffffffffffffffffffffffffffffffffffffffffffffffffffffffffffffffffffff
@cB02~tA01_GU182353.1_137609_137837_0_1_0_0_0:0:0_0:0:0_23d/2
CTGACACCACTTCCTCCCTGCACACCCCAGCTTGGAGCACCCCAGTCTCACCCCAGTCTTCACAGAGCTTGACTCAGGAAAGGGAAAGAAAGGCCGGGGAGGGCGAGGTCAGAAATGTGGGCCGAGTATCCAAGGGTCCCCTCTTCCTAG
+
ffffffffffffffffffffffffffffffffffffffffffffffffffffffffffffffffffffffffffffffffffffffffffffffffffffffffffffffffffffffffffffffffffffffffffffffffffffff
@cB02~tA01_GU182353.1_6590_6784_0_1_0_0_0:0:0_0:0:0_23e/2
TCTGTCACTTACTCTGCCCTCTTCTTGGAAAATTTCCTTGGATCCTTCCAGAGCCCTTCCTGAGTGTGCTGCAGGGTCTCTGCCACATGACACACTCTCAGGAACCCTCATCCTCCCCTTAATCTACTGCGCCCACATAGCCAGGTGCAG
+
ffffffffffffffffffffffffffffffffffffffffffffffffffffffffffffffffffffffffffffffffffffffffffffffffffffffffffffffffffffffffffffffffffffffffffffffffffffff
@cB02~tA01_GU182353.1_14576_14717_0_1_0_0_0:0:0_0:0:0_23f/2
TCTCGACTTTCTCAGTAGACGGTTTCCCGAATGATGGTCCAGACTTTCTTCCAGAACCTCCTAGGACTATCAGATTCATTGCCAAGGCTCTGGCACTCTGAAGGGTGCATTGTTCTCTCATGTATTTACCTCCTTGCTGCATCTTGGGGA
+
ffffffffffffffffffffffffffffffffffffffffffffffffffffffffffffffffffffffffffffffffffffffffffffffffffffffffffffffffffffffffffffffffffffffffffffffffffffff
@cB02~tA01_GU182353.1_150738_150903_0_1_0_0_0:0:0_0:0:0_240/2
TCAAGGAGAACTACAAACCACTGCTCAATGAAATAAAAGAGGATACAAACAAATGGAAGAACATTCCATGCTCATGGGTAGGAAGAATCAAGATCGTGAAAATGGCCATACTGCCCAAGGTAATTTATAGATTCAATGCCATCCCCATCA
+
ffffffffffffffffffffffffffffffffffffffffffffffffffffffffffffffffffffffffffffffffffffffffffffffffffffffffffffffffffffffffffffffffffffffffffffffffffffff
@cB02~tA01_GU182353.1_74564_74762_0_1_0_0_0:0:0_0:0:0_241/2
TCTCCCCATCTCAAGGTCAACTCAACAACCTGAGCTCCATCTTCCCCTTCAGTGCCTTCCCCTATAACATAAATAGTCACAGACTGCAGGGATTAGAATGCAGTCATCATTGGGGACAATTATTCTTTCCACCACAGCACCCATTTCCCT
+
ffffffffffffffffffffffffffffffffffffffffffffffffffffffffffffffffffffffffffffffffffffffffffffffffffffffffffffffffffffffffffffffffffffffffffffffffffffff
@cB02~tA01_GU182353.1_11279_11191_1_0_0_0_1:0:0_0:0:0_242/2
CATGACCTCGTCCAGGGCTCTGGCCGGCAGCCCCAGGCTGGGCTCTCCCAGGCCAACTTCACCCTGGGCCCTGTGAGGGTCTCCCACGGGGGCCAGTACAGATGCTACGGTGCACACAACCTCTCCTCCGAGTGGTCGGCCCCCAGTGAC
+
ffffffffffffffffffffffffffffffffffffffffffffffffffffffffffffffffffffffffffffffffffffffffffffffffffffffffffffffffffffffffffffffffffffffffffffffffffffff
@cB02~tA01_GU182353.1_31264_31362_0_1_0_0_0:0:0_0:0:0_243/2
CTCTGGGTCTGTTCTGACCTCTTTCTCCATCTGCCTGGGTGCCTGGAACCCTGATCAAGGGCCTCCTTGCAGGCCATACAGGAGGGTTTGGAGGTGCCCTGTCTGCCATCCTGCCCCCTGACCCCGCCCTTACACCCATGCTGTGTGTTC
+
ffffffffffffffffffffffffffffffffffffffffffffffffffffffffffffffffffffffffffffffffffffffffffffffffffffffffffffffffffffffffffffffffffffffffffffffffffffff
@cB02~tA01_GU182353.1_142683_142612_1_0_0_0_0:0:0_0:0:0_244/2
AGGCACCCAGGCAGATGGAGAAAGCGGTCAGGACAGACCCAGAGAAGGGGAGACTGGGCTCAGTTTGGGGAGATCAGAGGTTCCCTCAGCCCCTCAACCTTACCCATTTCCCAGAAGCCCATCCTGGCCTCTCACCCACACAGAGAGATG
+
ffffffffffffffffffffffffffffffffffffffffffffffffffffffffffffffffffffffffffffffffffffffffffffffffffffffffffffffffffffffffffffffffffffffffffffffffffffff
@cB02~tA01_GU182353.1_54424_54675_0_1_0_0_0:0:0_1:0:0_245/2
TAATTCCGGACACAGCCTACACGCCACTCAATTTGTGTCGATTCAACATAGTTTTTTGCTTCTTGAAACTTCGGGGATTTTTTTCTCAAAATATTTTTGATTTATTGTTGGTTCAATAAACACCTGTAAACCCCACAGATATGGAGGACC
+
ffffffffffffffffffffffffffffffffffffffffffffffffffffffffffffffffffffffffffffffffffffffffffffffffffffffffffffffffffffffffffffffffffffffffffffffffffffff
@cB02~tA01_GU182353.1_44572_44398_1_0_0_0_0:0:0_0:0:0_246/2
ATTAGAGTCCTGAGGGAGAGGCACAAGGACATAGAAAGATGGAGATGTGGGGATGAACTGCAGAGATTCCAAAGAGAACTAGAGAGACCGAGAGGCAGAGCAAGACAGATGATAGATGGATAGATATAGATAGATGATAAATAGGTAGAT
+
ffffffffffffffffffffffffffffffffffffffffffffffffffffffffffffffffffffffffffffffffffffffffffffffffffffffffffffffffffffffffffffffffffffffffffffffffffffff
@cB02~tA01_GU182353.1_62393_62308_1_0_0_0_0:0:0_0:0:0_247/2
CTGAGTAGCTGGTGCTACAGGCGCGCACCACCACGCCAGGCTACTTTTTGTATTTTTAGTAGAGAGGTGGTTTCACCATGTTGGTCGAGCTGGTCTCCAACTCCTGACCACGTGATCCACCCGCATCTGCCTCCCAAAGTGCTGGGATTA
+
ffffffffffffffffffffffffffffffffffffffffffffffffffffffffffffffffffffffffffffffffffffffffffffffffffffffffffffffffffffffffffffffffffffffffffffffffffffff
@rand_0_0_0_0_1_1_0:0:0_0:0:0_248/2
TACGGTGGTGTATGCATTGACCCTCGGCAGAGGTCGAACAAAATCATGAGCAAAGTGTAGAGATTTCGATTACAGGTTCATCGGATGAAGAGTGTATTCTCACAGGTAAGGGCCGCTGTGTCCGAAGAAGATGGCACACCTGTTCGATCT
+
ffffffffffffffffffffffffffffffffffffffffffffffffffffffffffffffffffffffffffffffffffffffffffffffffffffffffffffffffffffffffffffffffffffffffffffffffffffff
@cB02~tA01_GU182353.1_115036_114963_1_0_0_0_0:0:0_1:0:0_249/2
GAAAAGGCAATTGCTGCCCCACTGGTGAAATGTGGTGCTGATTTAGACCCTAAGTGGATGAAGCAGATGGATATAAGCTATGTTTGGGAGGTAGAATCATTTGCAGGGAGGGCTTGCTGGGTTTGAGTTTCCTAGTTGTTTAATCCTTGC
+
ffffffffffffffffffffffffffffffffffffffffffffffffffffffffffffffffffffffffffffffffffffffffffffffffffffffffffffffffffffffffffffffffffffffffffffffffffffff
@cB02~tA01_GU182353.1_14798_14599_1_0_0_0_0:0:0_0:0:0_24a/2
CCCCAGCCTCACACCCCCAGGATTACACAGTGGAGAATCTCATCCGCGTGGCTGTGGCTGGCTTGGTCCTGGTGGTCCTCGGGATTCTGCTGCTTTAGGATTGGCACAGCTAGAGAAGTCCCCAAGATGCAGCAAGGAGGTAAATACATG
+
ffffffffffffffffffffffffffffffffffffffffffffffffffffffffffffffffffffffffffffffffffffffffffffffffffffffffffffffffffffffffffffffffffffffffffffffffffffff
@cB02~tA01_GU182353.1_112374_112126_1_0_0_0_1:0:0_2:0:0_24b/2
GTTTCATAGGTTCAGGCCTTAGACTCATGTTTTTAATCCATTTTCATTTGATTTTTGTGTATGGTGACAGGTAGAGTTGCAGTTTTATTCCTCTGCATATAGATATCCAGTTTTCCCCACACCATTTATTGAAAAGACTGTCCTTTCCTG
+
ffffffffffffffffffffffffffffffffffffffffffffffffffffffffffffffffffffffffffffffffffffffffffffffffffffffffffffffffffffffffffffffffffffffffffffffffffffff
@cB02~tA01_GU182353.1_43562_43697_0_1_0_0_0:0:0_1:0:0_24c/2
ATGGCCCCTGTGTCTGTCCTCCGCTATGACACCTGGTCTGTACTTGTGTCTCCTGTTTCTCTGTCTCTGTTGGTACAAACCTCAGCAAGTCAGTCTCTCTCCATAAGAATACCAAGCTCATCTTCCTTACAACTACCTGGGGGTTCCAAG
+
ffffffffffffffffffffffffffffffffffffffffffffffffffffffffffffffffffffffffffffffffffffffffffffffffffffffffffffffffffffffffffffffffffffffffffffffffffffff
@cB02~tA01_GU182353.1_152181_152193_0_1_0_0_0:0:0_0:0:0_24d/2
TGACCACTGAGGTCCCAATCAGAACATGCAGGTGTCTGCAGATACCTGGAGGAAGATGGGAATCCAATAAGAAGCTAATCATAGCAGTTCCTCTTTATGGATTGTCTCATTTCTTGATTGACAGGTAACCACATGGAACATCTCCTTAGG
+
ffffffffffffffffffffffffffffffffffffffffffffffffffffffffffffffffffffffffffffffffffffffffffffffffffffffffffffffffffffffffffffffffffffffffffffffffffffff
@cB02~tA01_GU182353.1_119570_119669_0_1_0_0_0:0:0_0:0:0_24e/2
GAGAATCGCCTGAACCTGGGAGGCGGAAGTTGCAGTGAGCTGAGATTGCTCCACTACAGTCCCGCCTGGGCGACAGAGCAAGACTCCGCCTCAAGAAAAAAAAATAGCAAGTAGCCTATAATAACAAATTAGAGGGCTCTGGCTACTAAA
+
ffffffffffffffffffffffffffffffffffffffffffffffffffffffffffffffffffffffffffffffffffffffffffffffffffffffffffffffffffffffffffffffffffffffffffffffffffffff
@cB02~tA01_GU182353.1_34656_34470_1_0_0_0_0:0:0_0:0:0_24f/2
CGCCCCACTGGTGAAACGTAGGGTTGATTTACACACTAAATGAATGAAAGATGGATATAAGCTATGCTTGTGAGGTAGAATCATTTGCAGGGAGGGCTTGCTGGGTTTGATTTTTCCTAGTAGTTTAATCCTTGTTTCATTAATTTCTTT
+
ffffffffffffffffffffffffffffffffffffffffffffffffffffffffffffffffffffffffffffffffffffffffffffffffffffffffffffffffffffffffffffffffffffffffffffffffffffff
@cB02~tA01_GU182353.1_126303_126419_0_1_0_0_0:0:0_0:0:0_250/2
TGGTGATGACATCTCTGTGTGGGTGAGAGGCCAGGAAGGGCTTCTGGGAAATGGGTAAGGTTGAGGGGCTGAGGGAACCTCTGATCTCCCCAAACTGAGCCCAGTCTCCCCTTCTCTGGGTCTCTCCTGACCGCTTTCTACATCTGCCTG
+
ffffffffffffffffffffffffffffffffffffffffffffffffffffffffffffffffffffffffffffffffffffffffffffffffffffffffffffffffffffffffffffffffffffffffffffffffffffff
@cB02~tA01_GU182353.1_38739_38860_0_1_0_0_0:0:0_0:0:0_251/2
CACCGTGGCTCACGCCCGTAATCCCAGCACTTTGGGAGGCTGAGCTGGGTAGATCACAAGGTCAGGAGTTCAAGACCAGCTGGTCCAACATTCTGAAACCCCGTCTCTACTAAAAATACACACACAAAAAAATTTATCTGTGCAGGGTGG
+
ffffffffffffffffffffffffffffffffffffffffffffffffffffffffffffffffffffffffffffffffffffffffffffffffffffffffffffffffffffffffffffffffffffffffffffffffffffff
@cB02~tA01_GU182353.1_9771_9951_0_1_0_0_1:0:0_0:0:0_252/2
ACAGGCTGGGGTCCACAGACCTCCCCCGCTCCTCATTCCCAGCTCAGGTCACAGACCCTCTTGATTTTCTCACCCTCAGTTCAGAAGCCCCTGAGATGAGAGTCCAGGTGCTGAGTGTGAGGTCAGGCATGGGAGGTTAGCAGAGACTCA
+
ffffffffffffffffffffffffffffffffffffffffffffffffffffffffffffffffffffffffffffffffffffffffffffffffffffffffffffffffffffffffffffffffffffffffffffffffffffff
@cB02~tA01_GU182353.1_116392_116486_0_1_0_0_0:0:0_0:0:0_253/2
TGAGATCAGGAGGATCGTCCCAGAACAGCCTGGGCTGTCTTCCTGTTCTTCCTGGAGGAGGACGTCATGCAGTGCTTTAGCTGAGTGCTTCCTGTGGCTCCAGGGTACAAAACCCAGGCTGGGCTGCTTTCTGGCTTCCCCCAGCTACAC
+
ffffffffffffffffffffffffffffffffffffffffffffffffffffffffffffffffffffffffffffffffffffffffffffffffffffffffffffffffffffffffffffffffffffffffffffffffffffff
@cB02~tA01_GU182353.1_148094_148306_0_1_0_0_0:0:0_1:0:0_254/2
GTATCTCCACAGGTGATTGGAAGTAGGGGTGAGGTGGGGTATTTGGGTGAGGGGGAAAGTTTCTTGTGATGAACAGAGTACTTTCCCTATTTCAGGGCCTGTGCTGGTGGGTTCAGGGGGGCTTTCATATTTTCCATATGATCTCATGTT
+
ffffffffffffffffffffffffffffffffffffffffffffffffffffffffffffffffffffffffffffffffffffffffffffffffffffffffffffffffffffffffffffffffffffffffffffffffffffff
@cB02~tA01_GU182353.1_28875_29009_0_1_0_0_0:0:0_0:0:0_255/2
TTGCAGGATGACCGTCTCTCCCGATTTCACCAGGGGACCTGGGTGGGCCAGGAGGGAAGGTTTTCTGTGGACTCCTAAGAAGAGAGGTTGTGAGTTCAGAAGGCGTCTCCCTTTCTCATCCCATTCATGGGACCTGAAATAAGTGAGGCT
+
ffffffffffffffffffffffffffffffffffffffffffffffffffffffffffffffffffffffffffffffffffffffffffffffffffffffffffffffffffffffffffffffffffffffffffffffffffffff
@cB02~tA01_GU182353.1_122025_122256_0_1_0_0_0:0:0_2:0:0_256/2
GAGTGACACTGAAGAGTCACATGTTCTGGAGGCACCACAAGGCTGGGCCAGGTAGAAAGCAAGGGCTTGTCCTGACCACCTTGGGGTGAAGGAGGAGCCGCCTTAGAGAGGAGGATGTGGAGCTATGCCTCCCTCCCTGTGCTCAGAAGA
+
ffffffffffffffffffffffffffffffffffffffffffffffffffffffffffffffffffffffffffffffffffffffffffffffffffffffffffffffffffffffffffffffffffffffffffffffffffffff
@cB02~tA01_GU182353.1_61669_61715_0_1_0_0_0:0:0_0:0:0_257/2
ACACCCAAGCTTCGTCTTCTCTCTGCATCTGTCCATGCTTATCTCCATCATCAGCAGGAAGCTCCTCAGCTAAGGCTCTAGGATCATAGGACATGAGACAGATATGGGGTTTCCTCACCTGTGACAGAAACAAGCAGTGGGTCACTCGAG
+
ffffffffffffffffffffffffffffffffffffffffffffffffffffffffffffffffffffffffffffffffffffffffffffffffffffffffffffffffffffffffffffffffffffffffffffffffffffff
@cB02~tA01_GU182353.1_16940_17096_0_1_0_0_0:0:0_0:0:0_258/2
AGTGCAGTGGCACGATCTCGGCTCACTGCAACCTCCGTCTCTCGGGTTCACGCCATTCTCCCGCCTCAGCCTCCTGAGAAGCTGGGACTACAGGCACCCTCTACCATGCCCAGCTAATTTTTTTTTTTTTTGTATTTTTAGTAGAGACGG
+
ffffffffffffffffffffffffffffffffffffffffffffffffffffffffffffffffffffffffffffffffffffffffffffffffffffffffffffffffffffffffffffffffffffffffffffffffffffff
@cB02~tA01_GU182353.1_16777_16658_1_0_0_0_0:0:0_0:0:0_259/2
GTCAAGTAAATGAAGTATTATTTGAAAATGTGTGCATGGTTATTTCATTACATAAAGGTCAAAAGGAGGGTACATTTATTATTTAGGAAAACACACCTAAGATATCTTTGTAAAATCTGTAAAATCAATAGTACTGTTTCCCCTCTTTCA
+
ffffffffffffffffffffffffffffffffffffffffffffffffffffffffffffffffffffffffffffffffffffffffffffffffffffffffffffffffffffffffffffffffffffffffffffffffffffff
@cB02~tA01_GU182353.1_69215_69395_0_1_0_0_0:0:0_0:0:0_25a/2
GCCTTGGGCCAGGGACCATCCTGTTTGTGAGGAACACACACCTGAGTGCTCCCATCCTGCTTCCCCACATGGCCCTGAGCTCTCTGGCCTCTGCTTCGTGAGACTTACTTTTTTTGTTGGAGCACCAGCGATGAAGGAGAAAGAAGAGGA
+
ffffffffffffffffffffffffffffffffffffffffffffffffffffffffffffffffffffffffffffffffffffffffffffffffffffffffffffffffffffffffffffffffffffffffffffffffffffff
@cB02~tA01_GU182353.1_55545_55372_1_0_0_0_0:0:0_1:0:0_25b/2
GTTTTTATAGTGTGAGGATAAGTTTAGATTTATTTTTTCCTACGTGTAACCCTATGGTCCTGTGTTATTTGTTGAGAAAATATTCTATTCCGCCTTAAACTACATGGCAGCCTTTGTCAACTATAAAGGGACTGTGTATCCACAGATGTA
+
ffffffffffffffffffffffffffffffffffffffffffffffffffffffffffffffffffffffffffffffffffffffffffffffffffffffffffffffffffffffffffffffffffffffffffffffffffffff
@cB02~tA01_GU182353.1_70908_71041_0_1_0_0_0:0:0_0:0:0_25c/2
CATAGTTATGCTTTTTGAAACTCTGTGGATACTTTCTCTCAATATTTTTGATTTATACTTGGTTCAATAAACACCTGTAAACCCCGCAGATATGGAGGAGTGACCGTATATTTATATTATGAAAGATGATGTGTTGATATGTGTCCCCAT
+
ffffffffffffffffffffffffffffffffffffffffffffffffffffffffffffffffffffffffffffffffffffffffffffffffffffffffffffffffffffffffffffffffffffffffffffffffffffff
@cB02~tA01_GU182353.1_1843_1959_0_1_0_0_0:0:0_0:0:0_25d/2
TCAGCTGCTCCAGAGAATCAAAACAGAGAAAAAGAGACCTGAGCCCAGCCTCTCACCTGGGCTCTGCAATTTTTTTTTTATTACTTAATGTCTCATGATGTGACTTTTACAGAATTTCTAAAAAAAAAAAAAAAACCTCTTCCTCCGCTA
+
ffffffffffffffffffffffffffffffffffffffffffffffffffffffffffffffffffffffffffffffffffffffffffffffffffffffffffffffffffffffffffffffffffffffffffffffffffffff
@cB02~tA01_GU182353.1_36606_36693_0_1_0_0_0:0:0_0:0:0_25e/2
CTTACTCTTTTTGTTGGCACACCAGCGATGAAGGAGAAAGAAGAGGAGGATAGCAAAGGGGATGATGACCACTGAGGTCCCAATCAGAGCGTGCAGGTATCTGGAGTTACCTGGAGGAAGACAAGACACCAATAAGAAGCTAATCATAGC
+
ffffffffffffffffffffffffffffffffffffffffffffffffffffffffffffffffffffffffffffffffffffffffffffffffffffffffffffffffffffffffffffffffffffffffffffffffffffff
@cB02~tA01_GU182353.1_75704_75908_0_1_0_0_0:0:0_0:0:0_25f/2
AGGCATCTCTCTTTATCATCCCATCCATGGCACCTAGAATGAGTGAGGCTTCCCCTCGCTGGTGTCTTATCTCTCTCCTTCCTCTCTGTGTCTTCATGTTCTTTTCTGTGCCCATAACTCCTGGTACAGGTCCTTCCATCTGTCTCCCTC
+
ffffffffffffffffffffffffffffffffffffffffffffffffffffffffffffffffffffffffffffffffffffffffffffffffffffffffffffffffffffffffffffffffffffffffffffffffffffff
@cB02~tA01_GU182353.1_57818_57966_0_1_0_0_0:0:0_0:0:0_260/2
GGGTCACAGGGCCCATGAAAAGGCTGTTCCAGAATATTCTGTTGTAGAGCTCAGGGACAGGCACCCCACCTTCCTTGTACAGACTGAAGTTGTTAAACCCAAGATAAGAGTGACACCGAAGAATGACATGTCCTAGAGGCACCACAAGGC
+
ffffffffffffffffffffffffffffffffffffffffffffffffffffffffffffffffffffffffffffffffffffffffffffffffffffffffffffffffffffffffffffffffffffffffffffffffffffff
@cB02~tA01_GU182353.1_88340_88126_1_0_0_0_0:0:0_0:0:0_261/2
TTAACCCAAAGGCCCAGGCAACAAAAGCAAAAGTAGACAAATAACATTATATCAAATTGAAAGTTTCTGCAAAGAAAAAAAAAAACTCAACAAGTGGAAAGACAACCTATGGAATGGGAGAATATATTTGCACCCATACATCTAATAAGG
+
ffffffffffffffffffffffffffffffffffffffffffffffffffffffffffffffffffffffffffffffffffffffffffffffffffffffffffffffffffffffffffffffffffffffffffffffffffffff
@cB02~tA01_GU182353.1_82310_82464_0_1_0_0_2:0:0_1:0:0_262/2
AAGAAGACATACGAATGGCCAAACAGCGGATGAACATCACTAATCATCAGAGAAATGCAAATTGAAACCACAATGAGATATCATCTTACAGTAGTCAGAATGGCTATTACTAAAAATGCTGGTGGGGAGTGGTGGCTCACGCTTGTAATC
+
ffffffffffffffffffffffffffffffffffffffffffffffffffffffffffffffffffffffffffffffffffffffffffffffffffffffffffffffffffffffffffffffffffffffffffffffffffffff
@cB02~tA01_GU182353.1_870_1047_0_1_0_0_0:0:0_0:0:0_263/2
TAGGTTGGTTAATTACTTGACATAAATGAGAAGCAGGCAGGACTGGGCTGAGCTGTGTCGTCAGTGAAGGTCACACTTGGAGGTGACATTGAAGCTGATTCCTCAATAGGAAAAAGGGCCAGGAAGGAGGCGTGTGGAGACCCAGACAGG
+
ffffffffffffffffffffffffffffffffffffffffffffffffffffffffffffffffffffffffffffffffffffffffffffffffffffffffffffffffffffffffffffffffffffffffffffffffffffff
@cB02~tA01_GU182353.1_95975_96100_0_1_0_0_0:0:0_0:0:0_264/2
GAATCCATTAAATGTCTAAAAGGAAACACTGGAGAAATGCTCCAGGACATTTGTCTGAGGGAAGACATTTTGTTTAAAACCTCAAAAACACAAGTAATCACAACAACAACAAAAAAAATAGACCATTGGGATTATATCAAATCAAGCAGC
+
ffffffffffffffffffffffffffffffffffffffffffffffffffffffffffffffffffffffffffffffffffffffffffffffffffffffffffffffffffffffffffffffffffffffffffffffffffffff
@cB02~tA01_GU182353.1_146181_146086_1_0_0_0_0:0:0_0:0:0_265/2
TGCACGCACACTTCGACTCACTGACTCATTCAGCCACGGCCCCATGCTCAGGCTGTGCAGTGTGGAAGCTTTTCCTATTGTTGCCATAACAAATTTCCACAAGATTCGTGGGTGAAAACAAAACGGTTATTTAATTATCTTACAGTGCTG
+
ffffffffffffffffffffffffffffffffffffffffffffffffffffffffffffffffffffffffffffffffffffffffffffffffffffffffffffffffffffffffffffffffffffffffffffffffffffff
@cB02~tA01_GU182353.1_8868_8994_0_1_0_0_0:0:0_0:0:0_266/2
ATTTATTACCAAAGAGAGAGAAGTGGAAACATGAGAATAGGGACCATGACTAGAATGTGGTTGAGGGAATGGTTTCTATCTTATTCCCTGGCAGAGAACTAAGGGATAAGAATGAGAAAGCTGGCTGGGTGCAGTGGCTTACACCTGTAA
+
ffffffffffffffffffffffffffffffffffffffffffffffffffffffffffffffffffffffffffffffffffffffffffffffffffffffffffffffffffffffffffffffffffffffffffffffffffffff
@cB02~tA01_GU182353.1_133917_133791_1_0_0_0_0:0:0_0:0:0_267/2
AAAAAGTAAGTCTCACGAAGCAGAGGCCAGAGAGCTCAGGGCCATGTGGGGAAGCAGGATGGGAGCACGCGGATGTGTGTTCCTCACCAGCAGGATGGTCCCTGGCCCAAGACAGGAGCCACAGAGGCAGGACTTTCTAGAGAGAGCACC
+
ffffffffffffffffffffffffffffffffffffffffffffffffffffffffffffffffffffffffffffffffffffffffffffffffffffffffffffffffffffffffffffffffffffffffffffffffffffff
@cB02~tA01_GU182353.1_11069_11251_0_1_0_0_1:0:0_0:0:0_268/2
GAGCGTGGGTCCCTGACTGAACCTGCTGGGCTCCTCACCTGCGATCAGGATGCTCAGGGGGTCACTGGGGGCCGACCACTCGGAGGAGAGGTTGTGTGCACCGTAGCATCTGTACTGGCCCCCGTGGGAGACCCTCACAGGGCCCAGGGT
+
ffffffffffffffffffffffffffffffffffffffffffffffffffffffffffffffffffffffffffffffffffffffffffffffffffffffffffffffffffffffffffffffffffffffffffffffffffffff
@cB02~tA01_GU182353.1_145633_145472_1_0_0_0_0:0:0_0:0:0_269/2
TTAGATAACAGAGTGTTGGCCATGAACCAACCTCAAAGATTTCCATTGAGTAGAGGACAAGCACCCTCATTTCCTCACATCTCTCCTGTCCCGTGTTCTAGGAAACCCTTCAAGTAGTTGGCCTTCACCCACAGAACCAAGCTCCAAATC
+
ffffffffffffffffffffffffffffffffffffffffffffffffffffffffffffffffffffffffffffffffffffffffffffffffffffffffffffffffffffffffffffffffffffffffffffffffffffff
@cB02~tA01_GU182353.1_142969_142769_1_0_0_0_0:0:0_0:0:0_26a/2
CAGCAACCCCTACACTCTTTTCTTTTCATTTTCAAAAATATTTATTGAGGTTAAATGTAACTATATAATTTACCAACTTTACCATTTTTAAAAGTAAAATCTAGTGGTCATAAATACCTTTATATGCTGGGTGTGGTGGTTCACGGTTGT
+
ffffffffffffffffffffffffffffffffffffffffffffffffffffffffffffffffffffffffffffffffffffffffffffffffffffffffffffffffffffffffffffffffffffffffffffffffffffff
@cB02~tA01_GU182353.1_74509_74365_1_0_0_0_0:0:0_0:0:0_26b/2
CTTCCTCTCTGCCTGGCCCAGCCCTGTGGTGTCTGAAGGAGAACATGTGGCTCTTCAGTGTCGCTCTCGTCTTGGGTTTAACGAATTCAGTCTGTCCAAAGAAGACGGGGTGCCTGTCCCTGAGCTCTACAACAGAGTATTCCGAAACAC
+
ffffffffffffffffffffffffffffffffffffffffffffffffffffffffffffffffffffffffffffffffffffffffffffffffffffffffffffffffffffffffffffffffffffffffffffffffffffff
@cB02~tA01_GU182353.1_13319_13079_1_0_0_0_0:0:0_1:0:0_26c/2
AATATATATTATGTATTATATGTTTATATATGCACTATTATATATCTTATATATTATGTATTATATATTTATATTACCCACACATTATTATATCTTATAATATATATTATGTATTATATATTTATATATACACACACTATTATATATCTT
+
ffffffffffffffffffffffffffffffffffffffffffffffffffffffffffffffffffffffffffffffffffffffffffffffffffffffffffffffffffffffffffffffffffffffffffffffffffffff
@cB02~tA01_GU182353.1_151530_151661_0_1_0_0_0:0:0_0:0:0_26d/2
TGCCAGAGTGGGAGCAGCCTGAGGCCGTCACAGGAAACAGATGCTGGTGCCATGCTTCCAGTACAGCCTGCAGAACTGTGAGGCAAACAAATCTGTTTTCTCTAGAAGTTGCCCAGGCTCTGGGATGCAAGGCTGGTTCAATATATGCAA
+
ffffffffffffffffffffffffffffffffffffffffffffffffffffffffffffffffffffffffffffffffffffffffffffffffffffffffffffffffffffffffffffffffffffffffffffffffffffff
@cB02~tA01_GU182353.1_62343_62167_1_0_0_0_0:0:0_1:0:0_26e/2
ATATAGCTTACCACCTTTAACATTTTTTTTTTTTTTGAGGCAGAGTCTAGCTCTGTCCCCTATGCTGCAGTGCAGTGGCACAATCTCAGCTCACTGCAACTTCCGCCTCCTGGGTTCAAGTGATTCTCGTGCCTCAGCCACCTGAGTAGC
+
ffffffffffffffffffffffffffffffffffffffffffffffffffffffffffffffffffffffffffffffffffffffffffffffffffffffffffffffffffffffffffffffffffffffffffffffffffffff
@cB02~tA01_GU182353.1_123422_123510_0_1_0_0_0:0:0_0:0:0_26f/2
GCAGGCACCAGTGTCCACACACCCTGTTCCTGGTGGGGACTGGGAGCCACTCTTGCCATGTCTGTGCCTTCTCCATGGTGCCAGTTTCCATAGGCTGGCTCCTCGTGCTGATTTGAGGAGTATCAACCCCTCCCTATGTGGATGGAGCCT
+
ffffffffffffffffffffffffffffffffffffffffffffffffffffffffffffffffffffffffffffffffffffffffffffffffffffffffffffffffffffffffffffffffffffffffffffffffffffff
@cB02~tA01_GU182353.1_17802_17641_1_0_0_0_0:0:0_0:0:0_270/2
TGTTCCCCACAGAGGTGGAAACTTCCTCCTTAATAACCCCTTGATGGTCCCAGGCACTGGTGACCACTGAGCTTTGCTCTCTCTTTTTTCTTATGGTTCCCTGTCTACTTCCAGGGCTATCACTTTACTTTTTGTGCATTAGACCATGAA
+
ffffffffffffffffffffffffffffffffffffffffffffffffffffffffffffffffffffffffffffffffffffffffffffffffffffffffffffffffffffffffffffffffffffffffffffffffffffff
@cB02~tA01_GU182353.1_41871_42088_0_1_0_0_0:0:0_0:0:0_271/2
TCCCCTCTTCCTCCTCCTTTCATGTGCACCCTTGTGATTACACTGAGCCCAGTGGGACAGTCCAGGCTGTCTCCCCATGAGCTCCATCTTCCCCTTCAGTCCCTTCCCCTATAACATACATAGTCACAGACTCCAGGGATTAGAATGTAG
+
ffffffffffffffffffffffffffffffffffffffffffffffffffffffffffffffffffffffffffffffffffffffffffffffffffffffffffffffffffffffffffffffffffffffffffffffffffffff
@cB02~tA01_GU182353.1_89321_89457_0_1_0_0_0:0:0_0:0:0_272/2
TAATTAATGAGGAAAAGGGTATTTGTGGTGTCCATCATGATGTTTTCATATAGGTACACATTGTGGAATGGATGAAACAACCTCTTTATCTATTTATTTTTTCACATACTTGTATGTTTTGTGTGTGTGGTGAGAACATGTAAAATCTAA
+
ffffffffffffffffffffffffffffffffffffffffffffffffffffffffffffffffffffffffffffffffffffffffffffffffffffffffffffffffffffffffffffffffffffffffffffffffffffff
@cB02~tA01_GU182353.1_136532_136419_1_0_0_0_0:0:0_0:0:0_273/2
TTTTTTTCTTTCTTGAGACAGACTCTTCCTCTGTCACCCAAGCTGGAGTTCAGTGGCTTGAGCTCAGCTCACTGCAGCCTCCGCCTCCCAGGTTCAAGCAATTCTCGTGCCTCAGGTTTAGTACTAGAAACTCATCAGGAAAATTAGAAT
+
ffffffffffffffffffffffffffffffffffffffffffffffffffffffffffffffffffffffffffffffffffffffffffffffffffffffffffffffffffffffffffffffffffffffffffffffffffffff
@cB02~tA01_GU182353.1_100315_100465_0_1_0_0_1:0:0_0:0:0_274/2
CTCTTGCCATGTGATCTCTGTGGTCTCTGCACACGCAGGACCCCCTTCTCTTCTGTCAGTGTGGGAGCAGCCTGAGGCCGCAGCCAGAAATAGATGGTAGTGTCCTGCTTCTAGTACAGCGTGCCGATCAGTGAGCCAAACACATCTCTT
+
ffffffffffffffffffffffffffffffffffffffffffffffffffffffffffffffffffffffffffffffffffffffffffffffffffffffffffffffffffffffffffffffffffffffffffffffffffffff
@cB02~tA01_GU182353.1_146673_146564_1_0_0_0_1:0:0_0:0:0_275/2
GGATACCCTCCTTTTAAGTTCAGCTGACTAGCAACCATAATTCCATCTGCAATCTTCATTCCTCCTTTCATGTAAAATAACATATTCACAAGCTATGGAGGCTAGGACATGGACATTTTTGGGGTGGGACAACATTCTCCTGCCTTCCAC
+
ffffffffffffffffffffffffffffffffffffffffffffffffffffffffffffffffffffffffffffffffffffffffffffffffffffffffffffffffffffffffffffffffffffffffffffffffffffff
@cB02~tA01_GU182353.1_124336_124535_0_1_0_0_0:0:0_0:0:0_276/2
AATGAAACTTCTAACCTGTGCCAGGTCTCTGAGCAAAGTCAGCATGGAAGGACACCTCTGTCTGGGACATGTCTGTCTGTCTCCTTTAACTCTTTCTGTCTTTTCTAACTCCCGGTATGGCCCCTGTGTTTGTCCTCTGTTATGACACCT
+
ffffffffffffffffffffffffffffffffffffffffffffffffffffffffffffffffffffffffffffffffffffffffffffffffffffffffffffffffffffffffffffffffffffffffffffffffffffff
@cB02~tA01_GU182353.1_124141_124327_0_1_0_0_0:0:0_0:0:0_277/2
GTCTCTCTCCATAAGAATACCAAGCTCATCTTCCTTACAACCACCTGGGTCTCCAAGTCCTGGATCATTCACTCTGCATCCCAATGACAATGAGAAGAATGTCTGGACACTCTCACCTATGATCACCATGTCCAGAGGGTCACTGGGAGC
+
ffffffffffffffffffffffffffffffffffffffffffffffffffffffffffffffffffffffffffffffffffffffffffffffffffffffffffffffffffffffffffffffffffffffffffffffffffffff
@cB02~tA01_GU182353.1_18462_18367_1_0_0_0_0:0:0_0:0:0_278/2
ATTGAGTTATTAAATAAAATACATTTTAAAATTAAACTCTTTTCAGGAAATAAACTTCAATGTCCCCTAGTGCACTCTCCAAAACATGTAGATAGGAATAAATACTGTTCTGAAAGACATTTCCCTGGAATTACAACCATTCAATATATT
+
ffffffffffffffffffffffffffffffffffffffffffffffffffffffffffffffffffffffffffffffffffffffffffffffffffffffffffffffffffffffffffffffffffffffffffffffffffffff
@cB02~tA01_GU182353.1_57899_57789_1_0_0_0_0:0:0_0:0:0_279/2
ATGGGTCCTTCCTTCAGCCCTGGGCACCAAGGTGTGATAGTAGCCATAGAAACGTGGAAAGCGAGGAGAATCTTCTGAGCACAGGGAGGGAGGGGCAGTTCCACATCCTCCTCTCTAAGGCGGCGCCTCCTTCTCCCCAAGGTGGTCAGG
+
ffffffffffffffffffffffffffffffffffffffffffffffffffffffffffffffffffffffffffffffffffffffffffffffffffffffffffffffffffffffffffffffffffffffffffffffffffffff
@cB02~tA01_GU182353.1_35880_35975_0_1_0_0_0:0:0_1:0:0_27a/2
GCAACAAAAATGGACTAAGACAGCAAAGTCCTGCGATCAGGAGGAACATCCCAGAACAGCCTGGGCTGTCTTCCTGTTCTTCCTGGAGGAGGACGTCATGCAGTGCTTTAGCTGAGTGCTTCCTGTGGCTCCAGGGTACAAAACCCAGGC
+
ffffffffffffffffffffffffffffffffffffffffffffffffffffffffffffffffffffffffffffffffffffffffffffffffffffffffffffffffffffffffffffffffffffffffffffffffffffff
@cB02~tA01_GU182353.1_43461_43541_0_1_0_0_0:0:0_0:0:0_27b/2
ATCATTCACTCTGCAGCCCAATGACAATGAGAATGTCCGGACACTCTCACCTGTGATGACGATGTCCAGAGGGTCACTGGGAGCTGACAACTGATAGGGGGAGTGAGTAACAGAACCGTAGCATCTGTAGGTCCCTGCAAGGTCTTGCAT
+
ffffffffffffffffffffffffffffffffffffffffffffffffffffffffffffffffffffffffffffffffffffffffffffffffffffffffffffffffffffffffffffffffffffffffffffffffffffff
@cB02~tA01_GU182353.1_25986_25888_1_0_0_0_0:0:0_0:0:0_27c/2
TAGCCTGCATACGTCATCCTCCCATGATGTGGTCAGCATGTAAACTGCATGAGCCCCTCACAACATCCTGTGTGCTGCTGAACTGAGCTGGGGCGCAGCCGCCTGTCTGCACCGGCAGCACCATGTCGCTCATGGTCGTCAGCATGGCGT
+
ffffffffffffffffffffffffffffffffffffffffffffffffffffffffffffffffffffffffffffffffffffffffffffffffffffffffffffffffffffffffffffffffffffffffffffffffffffff
@cB02~tA01_GU182353.1_115349_115188_1_0_0_0_0:0:0_1:0:0_27d/2
AGGGTGGTGGAAATGAAGGGACCTATTATAGCATAGTATACAAGTCTGTGAACGGTGGCTCACTCCTGTAACCCAGCACTGCAGGAGGCTAAGGCCAGTGGATTCCAAGAAGTCAGGAGTTCGAGACCAGCCTGGCCAACATGGAGAAAC
+
ffffffffffffffffffffffffffffffffffffffffffffffffffffffffffffffffffffffffffffffffffffffffffffffffffffffffffffffffffffffffffffffffffffffffffffffffffffff
@cB02~tA01_GU182353.1_105160_105362_0_1_0_0_0:0:0_1:0:0_27e/2
AGGTTTGGGGAAGGACTCACCCACGTGTGGACCGGCCCTCTGGACCAAGAAGAACCCTAGAAAGAAAGATCATGATGGACCATCCATCTGCAGGCAAACCTGGGCACCCTGCTGCCCCCACTGGGCTGTGCGTCTTGGCAGCCAGGCCCT
+
ffffffffffffffffffffffffffffffffffffffffffffffffffffffffffffffffffffffffffffffffffffffffffffffffffffffffffffffffffffffffffffffffffffffffffffffffffffff
@cB02~tA01_GU182353.1_149265_149495_0_1_0_0_1:0:0_1:0:0_27f/2
GGAAATCATCATTCTCAGTAGACTATCACAAGGACAAAAATCCAAACACCGCATGTTCTCACTTATAGGTGGGAATTGAACAATGAGAACACATGGACACAGGAAGTGGAACATCACACTCTGGGGACTGTTGTGGGGTGGGGGGAGGGG
+
ffffffffffffffffffffffffffffffffffffffffffffffffffffffffffffffffffffffffffffffffffffffffffffffffffffffffffffffffffffffffffffffffffffffffffffffffffffff
@cB02~tA01_GU182353.1_9694_9528_1_0_0_0_1:0:0_0:0:0_280/2
ACTGGGGGGGGAATAAGAGACAGGCCCAGCAAGGGGCTGTCCACTTCCTGTGGGTTCACAGCTGTGGGGACCCAGGCAGGCGGCAGCAGGCTCTGACTTAACCACATCCGTGCATCTGTCTGTCATGGAGGGCCATGTGGTCACCTGTCC
+
ffffffffffffffffffffffffffffffffffffffffffffffffffffffffffffffffffffffffffffffffffffffffffffffffffffffffffffffffffffffffffffffffffffffffffffffffffffff
@cB02~tA01_GU182353.1_72647_72509_1_0_0_0_0:0:0_0:0:0_281/2
GGTTGGATCTGAGACGTGTTGTGAGTTGGTCATAGTGAAGGACGTGAGGTGCCAATTCTAGTGAGAACAATTTCCAGGAAGCCGTGTTCCGCTCTTGAGCAAGCATCCACTGGGCCTCATGCAAGGTAGAAAGAGCCTGCGTACGTCACC
+
ffffffffffffffffffffffffffffffffffffffffffffffffffffffffffffffffffffffffffffffffffffffffffffffffffffffffffffffffffffffffffffffffffffffffffffffffffffff
@cB02~tA01_GU182353.1_69755_69555_1_0_0_0_0:0:0_0:0:0_282/2
GAGGCAGGACTTTCTAGAGAGGGCACCAGACTCCCTGCCCCTGCCTTCAACTCACAGACCGTTGCCTGATTCTGAACTGTATCCTCATGTCCCCTGCAGCCACTCACATCCAGGAGAAGGTTCCATGACAGGCAGAAAGTGGGAGACAGA
+
ffffffffffffffffffffffffffffffffffffffffffffffffffffffffffffffffffffffffffffffffffffffffffffffffffffffffffffffffffffffffffffffffffffffffffffffffffffff
@cB02~tA01_GU182353.1_48886_48964_0_1_0_0_0:0:0_0:0:0_283/2
GCAAGGCTCTTTCTCTGCTGAGTCAGCCAGGGTTGCTTCATGACCTATAGGAGCTCATTCCTTGGCAAGTGGAACTTCTCTAAAACACCTCGCCCTCATCAGATGTTCCCTTCCCTTCCCTCTCTCAAGTCTCCAGGAATTTATCCTCCA
+
ffffffffffffffffffffffffffffffffffffffffffffffffffffffffffffffffffffffffffffffffffffffffffffffffffffffffffffffffffffffffffffffffffffffffffffffffffffff
@cB02~tA01_GU182353.1_131210_131275_0_1_0_0_0:0:0_1:0:0_284/2
CCACATTTCACCAGTGGGGCGGCAATTGCCTTTTCCACAGTCTCCTAGATTCCAGTTACGCACCTGGGCCTCCCTTATTTTCTTGTCAGTCACTATTAATCATGTAGGGATTCCTGGTTACCCCGAGATGAATCCAATGGCTGTGAGTGT
+
ffffffffffffffffffffffffffffffffffffffffffffffffffffffffffffffffffffffffffffffffffffffffffffffffffffffffffffffffffffffffffffffffffffffffffffffffffffff
@cB02~tA01_GU182353.1_50683_50625_1_0_0_0_0:0:0_0:0:0_285/2
GGAGACTGTGGAAAAGGCAATTCCCGCCCCACTGGTGAAATGTGGTGCTGATTTAGACCCTAACTGGGTGAAGCAGATGGATATAAGCTATGCTTGTGAGGTGGAATCATTGGCTGGAAAGGCTTGCTGGGTATGATTTTCCTAGTTGTC
+
ffffffffffffffffffffffffffffffffffffffffffffffffffffffffffffffffffffffffffffffffffffffffffffffffffffffffffffffffffffffffffffffffffffffffffffffffffffff
@cB02~tA01_GU182353.1_17686_17890_0_1_0_0_0:0:0_1:0:0_286/2
AGTTACCTTGTTTGGAGCATTTTGCTATAAATCTCACTTCTCAGAGTGGTTGTGGGGCTTGATGTGGCTGGGGTATGGGATGGCTTAAACATAATTTATTCCCAGACCAGGTTAAGGCATGAAGGGGTTGGGACTTGTTAGAATCCTGTT
+
ffffffffffffffffffffffffffffffffffffffffffffffffffffffffffffffffffffffffffffffffffffffffffffffffffffffffffffffffffffffffffffffffffffffffffffffffffffff
@cB02~tA01_GU182353.1_10477_10542_0_1_0_0_0:0:0_0:0:0_287/2
AGCATCCAGGAGAGCTTGTTTTCTCCTTCCTCAATCAAAATGAACCTGTGAAATCCCACCCTTGAGCTACACTGGATGGTCACGTTCTCTCCTGAGGTCACCACAGGGCTCGGCAGGGCTGAGAGAGTGGGTTTTCTGTGGGCTCCTAGG
+
ffffffffffffffffffffffffffffffffffffffffffffffffffffffffffffffffffffffffffffffffffffffffffffffffffffffffffffffffffffffffffffffffffffffffffffffffffffff
@cB02~tA01_GU182353.1_45642_45836_0_1_0_0_0:0:0_0:0:0_288/2
CCAGGAGGCGGAAATTGCAGTGAGCTGAGATTGTGCCACTGCACTCCAGCATAGGGGACAGAGCTAGACTCTGCCTCAAAAAAAAAAAAAATGTTAAAGGTGGTAAGCTATATAGGTATATTTATCCTCAATAAATATTTCTTCAAACAA
+
ffffffffffffffffffffffffffffffffffffffffffffffffffffffffffffffffffffffffffffffffffffffffffffffffffffffffffffffffffffffffffffffffffffffffffffffffffffff
@cB02~tA01_GU182353.1_140561_140712_0_1_0_0_0:0:0_0:0:0_289/2
AACTTCTAACCTGTGCCAGGTCTCTGAGCAAAGTCAGCATGGAAGGACACTTCTCTCTGGCACATGTCTGTCTGTCTGAGTGTCTCCTTTACCTCTTTCTCTCTTTTCTACTTCCCCGTATGGCCCCTGTGTCTGTCCTCTGTTATGACA
+
ffffffffffffffffffffffffffffffffffffffffffffffffffffffffffffffffffffffffffffffffffffffffffffffffffffffffffffffffffffffffffffffffffffffffffffffffffffff
@cB02~tA01_GU182353.1_63153_63047_1_0_0_0_0:0:0_0:0:0_28a/2
GTTGTTTTGTTTTTGTTTTTGAGACAGTTTCCCTCTGTGCCCAGGCTGGAGTACAAGTGATGTCATCTTGGCTCATTGCAACCTCTGCCTCCTGGGTTCAAATGATTTTCCTACCTCAGCCTCCCTAGTAGCTGGGATTACAGGTGCACG
+
ffffffffffffffffffffffffffffffffffffffffffffffffffffffffffffffffffffffffffffffffffffffffffffffffffffffffffffffffffffffffffffffffffffffffffffffffffffff
@rand_0_0_0_0_1_1_0:0:0_0:0:0_28b/2
AATACCGCATGGCATTCACGAAACATGTTGCTTCTCTAACCGTACCGGCACCAGTTACGATCGGGGCATAGCTACCACCATCCAACTGAGGGAATTGTACGTATTCCCGTCTTGTTGGGACGGGCCGTTATTCCGGATAAAACCCGCGGG
+
ffffffffffffffffffffffffffffffffffffffffffffffffffffffffffffffffffffffffffffffffffffffffffffffffffffffffffffffffffffffffffffffffffffffffffffffffffffff
@cB02~tA01_GU182353.1_13597_13750_0_1_0_0_0:0:0_0:0:0_28c/2
ATACATAATATATAAGATATATAATAGTGTGTGTATATATAAATATATAATACATTATATATTATAAGATATATAATAGTATATATAAATATATAGTACATAATATATAATAAGATATATAATAGTGTGTGTATACATATAAATATATAA
+
ffffffffffffffffffffffffffffffffffffffffffffffffffffffffffffffffffffffffffffffffffffffffffffffffffffffffffffffffffffffffffffffffffffffffffffffffffffff
@cB02~tA01_GU182353.1_20206_20352_0_1_0_0_1:0:0_0:0:0_28d/2
AATATGATGTTGGCTGTGGGTTTGTCATAGATGGCTCTTAATATTTTGAGGTATGTTCCTTTGATGCCTATTGACAGTTTTTATCATGAAGGGATGTTGGATTTTACAGAAAGCTTTTTTTGCATCTATTGAGATGATCATATAGTTTTT
+
ffffffffffffffffffffffffffffffffffffffffffffffffffffffffffffffffffffffffffffffffffffffffffffffffffffffffffffffffffffffffffffffffffffffffffffffffffffff
@rand_0_0_0_0_1_1_0:0:0_0:0:0_28e/2
TAGGGACGGTGTTGGTCGATCAGTATATGCGGGAGGGTTTTGAGAACACGGCGACTACGTATGCCTCTTTGATCTTTTTTAGGGCTGGGTACGGTCACGGCTATCAGCATGTACACTTAGATAGGATTACAGGGCCCAAATGTACCGTAT
+
ffffffffffffffffffffffffffffffffffffffffffffffffffffffffffffffffffffffffffffffffffffffffffffffffffffffffffffffffffffffffffffffffffffffffffffffffffffff
@cB02~tA01_GU182353.1_153057_153241_0_1_0_0_0:0:0_0:0:0_28f/2
GCAGCAGGCAGTGGCGACCTTAGGCATTTGTAAGCAAGAGAGAGGCATGTTCAGATTCGTGGTGTGAGGAAGAGCGATCCCCTAAGATGCAGACTGATGCCTTCAGATTCCAGCTGCTGGTTCATTGGATCTGGCAACCTGGTTTTGAGA
+
ffffffffffffffffffffffffffffffffffffffffffffffffffffffffffffffffffffffffffffffffffffffffffffffffffffffffffffffffffffffffffffffffffffffffffffffffffffff
@cB02~tA01_GU182353.1_32611_32670_0_1_0_0_0:0:0_1:0:0_290/2
AGAGGAGAAGAGTATGGAAGTTCCTCAAAAAATAAAATGAGGTCGGGCACAGTGGTTCATGCCTGTAATCCTAGCACATTGGGAGGCCGAGGTGGGTAGGTCACTTGAGGTCAGGAGTTGAAGAGCAGCCTGGCCAATATAGCGAAACTC
+
ffffffffffffffffffffffffffffffffffffffffffffffffffffffffffffffffffffffffffffffffffffffffffffffffffffffffffffffffffffffffffffffffffffffffffffffffffffff
@cB02~tA01_GU182353.1_24477_24207_1_0_0_0_0:0:0_0:0:0_291/2
CTGACATTTAGAAAGCATCCACCTCAAATCTTCCTAATCCACAAACTTGTCTAGCACCCCTGGAACATTCACCAAAATAAATTTTTAAATGCTGAATCATAGGTAATATGATAGATGAAACAGTTGAATTAAATTATAAATGTACAACAA
+
ffffffffffffffffffffffffffffffffffffffffffffffffffffffffffffffffffffffffffffffffffffffffffffffffffffffffffffffffffffffffffffffffffffffffffffffffffffff
@cB02~tA01_GU182353.1_39070_38971_1_0_0_0_0:0:0_0:0:0_292/2
CCTCCCAAAGTGCTGGGATTACGGGCGTGAGCCACGGTGCCCAGCTTCACTATGCCATTTCATGCAAGGGGCTTGAGCATCTGCAGATTTTGGTATCTGAATGGGGATCCTGGAACCAATCACCCAGGTATAGTGAAGGACCATGGTATA
+
ffffffffffffffffffffffffffffffffffffffffffffffffffffffffffffffffffffffffffffffffffffffffffffffffffffffffffffffffffffffffffffffffffffffffffffffffffffff
@rand_0_0_0_0_1_1_0:0:0_0:0:0_293/2
AGAGTGTGCGGTTCGACCGGTTGGACGCTTAGATAAAACCCGCGGCAGGTCCAACGCTGTATAAACCAAAGCTGAAATGCCGTTTACCAATTAATTGTTGTCTTCCGTAAAGTTTGGCTGCCAACCCCAACATCCTATGCACGGGGCTCC
+
ffffffffffffffffffffffffffffffffffffffffffffffffffffffffffffffffffffffffffffffffffffffffffffffffffffffffffffffffffffffffffffffffffffffffffffffffffffff
@cB02~tA01_GU182353.1_14189_13986_1_0_0_0_0:0:0_0:0:0_294/2
TATATATTATATATTTATATATGCACACACTATTACATATCTTATTATATATTTATATGTATACACACACTATTATATATCTTATATATTATATATTTATATATACTCACACTATATCTTATAATACATATTATGCATACACATATGCAT
+
ffffffffffffffffffffffffffffffffffffffffffffffffffffffffffffffffffffffffffffffffffffffffffffffffffffffffffffffffffffffffffffffffffffffffffffffffffffff
@cB02~tA01_GU182353.1_50601_50420_1_0_0_0_0:0:0_0:0:0_295/2
TGCTGGGAATGAGGTGGGGAGAATGACAAGACGACTGTGGAGAGACGGAGAGCACACTGGGTACACAGGAAACTAAGGAGCAACAAGGAGTGTGTGTTTGACACTCACAGCCATTGGATTCACCTCGGGGTAGCCAGGAATCCCTACATG
+
ffffffffffffffffffffffffffffffffffffffffffffffffffffffffffffffffffffffffffffffffffffffffffffffffffffffffffffffffffffffffffffffffffffffffffffffffffffff
@cB02~tA01_GU182353.1_75792_75945_0_1_0_0_0:0:0_1:0:0_296/2
TCTGTGGACTCCTAGGAATAGAGGTTGTGACTTTAGAAGGCATCTCTCTTTATCATCCCATCCATGGCACCTAGAATGAGTGAGGCTTCCCCTCGCTGGTGTCTTATCTCTCTCCTTCCTCTCTGTGTCTTCATGTTCTTTTCTGTGCCC
+
ffffffffffffffffffffffffffffffffffffffffffffffffffffffffffffffffffffffffffffffffffffffffffffffffffffffffffffffffffffffffffffffffffffffffffffffffffffff
@cB02~tA01_GU182353.1_76842_76692_1_0_0_0_1:0:0_0:0:0_297/2
CAGGTTAGAAGTTTCATTTCTGTTTTACTTCCACAAAGTGTTCTCTACCAGAAGAACCCAAGGACACCCATATTTCTGGCCTGAGTTGGGCCCTGTGGCCTCAGGCCTTCTGGCACCTACAGATGCCGTGTTTATTCTGACACCTCTGCC
+
ffffffffffffffffffffffffffffffffffffffffffffffffffffffffffffffffffffffffffffffffffffffffffffffffffffffffffffffffffffffffffffffffffffffffffffffffffffff
@cB02~tA01_GU182353.1_104000_103943_1_0_0_0_0:0:0_1:0:0_298/2
TTAAATCATTTGAACTGGTTCTGCTGTAATACTAGAAATACAATCATGAAAAATTCTAATGGTTTATTAGTCACAATTGCTCTGAATACCTTAATAATACCTATTAGATATTTTGCATATTACACAGGAAGAAGAGTTTGAATCTCAGAT
+
ffffffffffffffffffffffffffffffffffffffffffffffffffffffffffffffffffffffffffffffffffffffffffffffffffffffffffffffffffffffffffffffffffffffffffffffffffffff
@cB02~tA01_GU182353.1_3728_3512_1_0_0_0_0:0:0_0:0:0_299/2
CTGGAAACCATTATCCTCAGGAAACTAACACAGGAACAGGAAATCAAACGCTGCATGTTCTCACTTACAAGTGGGTGCTGAACAATGAGAATGCGTGAACACAGGGAGGGGAACAACACACACTGGGGCCTGTCGGGGGGGGGTGGGGTA
+
ffffffffffffffffffffffffffffffffffffffffffffffffffffffffffffffffffffffffffffffffffffffffffffffffffffffffffffffffffffffffffffffffffffffffffffffffffffff
@cB02~tA01_GU182353.1_124049_124241_0_1_0_0_0:0:0_0:0:0_29a/2
ACAATGAGAAGAATGTCTGGACACTCTCACCTATGATCACCATGTCCAGAGGGTCACTGGGAGCTGACAACTGATAGGGGGAGTGAGGAACAGAACCGTAGCATCTGTAGGTTCCTGCAAGGACAGGCATCATGGGACCAATGGAGAAGT
+
ffffffffffffffffffffffffffffffffffffffffffffffffffffffffffffffffffffffffffffffffffffffffffffffffffffffffffffffffffffffffffffffffffffffffffffffffffffff
@cB02~tA01_GU182353.1_7299_7430_0_1_0_0_0:0:0_0:0:0_29b/2
CAGTCGCCTGTAATCCCAGCTATGCAGGAGGCTGAGGCAGGAGAATCGCTTGAACCTGAGAGGTGGAGGTTGCAGTGAGTCAAGATCGTGCCATTGCACTCCAGCCTGGCCAATAGGAGCAAAACTCCATGTCAAAATAAAATAAAATAA
+
ffffffffffffffffffffffffffffffffffffffffffffffffffffffffffffffffffffffffffffffffffffffffffffffffffffffffffffffffffffffffffffffffffffffffffffffffffffff
@cB02~tA01_GU182353.1_129017_128923_1_0_0_0_0:0:0_0:0:0_29c/2
TGAGGCAAGAGAATTGATTGAACCCAGGAGGCTGAGGTTGCAGTGAACCGAGATTGCACCTCTGCACTCCAGCCTGGGTGACAGAGCAAGACTCCATCTCAAAAGAAAAAATAAAAAAAATTGGATGTAAATGCATGGATTATATCTGTG
+
ffffffffffffffffffffffffffffffffffffffffffffffffffffffffffffffffffffffffffffffffffffffffffffffffffffffffffffffffffffffffffffffffffffffffffffffffffffff
@cB02~tA01_GU182353.1_26669_26905_0_1_0_0_0:0:0_1:0:0_29d/2
TGCTTCTCTCCCTTCCTCTGCCGGTGACACCACTTCCTCCCTGCACACCACTCCTTTGAGCACTTTAGTCTCCCCCTGGGTCCCCACAGACTCAGCCAAGGGAAAGAAAGGCCGGGGAGGGCTAGGACAGAACTGTGGCGAAGCTTCCCC
+
ffffffffffffffffffffffffffffffffffffffffffffffffffffffffffffffffffffffffffffffffffffffffffffffffffffffffffffffffffffffffffffffffffffffffffffffffffffff
@cB02~tA01_GU182353.1_9394_9589_0_1_0_0_0:0:0_0:0:0_29e/2
GAGGCACAGAAGAACAGTGAGGATGGACACCATGATGCCTGCTCTGCGTGCTCCAGCTGTGGGACAGGTGACCACATGGCCCTCCATGACAGACAGATGCACGGATGTGGTTAAGTCAGAGCCTGCTGCCGCCTGCCTGGGTCCCCACAG
+
ffffffffffffffffffffffffffffffffffffffffffffffffffffffffffffffffffffffffffffffffffffffffffffffffffffffffffffffffffffffffffffffffffffffffffffffffffffff
@cB02~tA01_GU182353.1_121868_122053_0_1_0_0_0:0:0_0:0:0_29f/2
CTAAAGGAAGGACCCATCCCACAAAGACAAGGTGTCTCCGTACAACAAAAGTGTCAGCTGAGAACTTTGAGCAAGTGCTGAGTAAGAGACTCCTACTAGATTTTAATACTGTAAGATTACTGACATAAAACAACACAGGGTAGACATGAA
+
ffffffffffffffffffffffffffffffffffffffffffffffffffffffffffffffffffffffffffffffffffffffffffffffffffffffffffffffffffffffffffffffffffffffffffffffffffffff
@cB02~tA01_GU182353.1_34686_34785_0_1_0_0_0:0:0_0:0:0_2a0/2
TCCAGGGTTGAAGCCATTCTTCTGCTTCAGCCTCCCCAGTCGCTGGGATTACAGGCAGGTGCCAATGCACCAGGCTAATTTTTGTATTTTTAGTACAGACGGGGTTTCACCATGTTGGCCAGGCTGGTCTCAAACTCCTACCCTTAAGTG
+
ffffffffffffffffffffffffffffffffffffffffffffffffffffffffffffffffffffffffffffffffffffffffffffffffffffffffffffffffffffffffffffffffffffffffffffffffffffff
@cB02~tA01_GU182353.1_107423_107256_1_0_0_0_0:0:0_0:0:0_2a1/2
GAGAATCACTTGAACTGGGGATTTGTTCAAAAGAGATTGATTCAGGCTGCTAAGAGCCTGGACATGCAGCCTCTCCTCTTCCACCCCCACATAGACAGCAGGAAAGAGATTAGTGGGAAACAGATACAACAGCCCAAGAGATGAGGCTGT
+
ffffffffffffffffffffffffffffffffffffffffffffffffffffffffffffffffffffffffffffffffffffffffffffffffffffffffffffffffffffffffffffffffffffffffffffffffffffff
@cB02~tA01_GU182353.1_86068_85889_1_0_0_0_0:0:0_0:0:0_2a2/2
AGTAGGCTGCAACTCCTCTTGAAGTGATACCTTTTCTAGCTCTTGTTGGAGGTGTCTCAGGACTCATTACTTCGGGGAACCTGCAACTGTGTCAGTCTGGGGAAACTGCAAATATTCTTGTCTTACATTTGTCTCCAGCCAATTGTGATG
+
ffffffffffffffffffffffffffffffffffffffffffffffffffffffffffffffffffffffffffffffffffffffffffffffffffffffffffffffffffffffffffffffffffffffffffffffffffffff
@cB02~tA01_GU182353.1_101108_101054_1_0_0_0_0:0:0_0:0:0_2a3/2
CCTGCATGCTGTGATTAGGTACTCAGTGGCCATCATCCTCTTCACCATCCTTCCCTTCTTTCTCCTTCATCGCTGGTGCTCCAAAAAAAAAAGTAAGCCTCACGAAGCAGAGGCCAGAGAACTCAGGGCCCTGTGCGGAAGCAGGATGGG
+
ffffffffffffffffffffffffffffffffffffffffffffffffffffffffffffffffffffffffffffffffffffffffffffffffffffffffffffffffffffffffffffffffffffffffffffffffffffff
@cB02~tA01_GU182353.1_38741_38956_0_1_0_0_0:0:0_0:0:0_2a4/2
CACTATACCTGGGTGATTGGTTCCAGGATCCCCATTCAGATACCAAAATCTGCAGATGCTCAAGCCCCTTGCATGAAATGGCATAGTGAAGCTGGGCACCGTGGCTCACGCCCGTAATCCCAGCACTTTGGGAGGCTGAGCTGGGTAGAT
+
ffffffffffffffffffffffffffffffffffffffffffffffffffffffffffffffffffffffffffffffffffffffffffffffffffffffffffffffffffffffffffffffffffffffffffffffffffffff
@cB02~tA01_GU182353.1_2481_2349_1_0_0_0_0:0:0_0:0:0_2a5/2
TCCTCGGGATTCTGTCATTTGAGGCTTGGCACAGCCAGAGAAGCTTCCCAAGATGCAGCCGGGAGGTGAACAGCAGAGAGGATAATGTACTTTATAGAGTCGTGAAGCCTCAGGAACAGATCTGATGATCCCAGGAGGTTCTGGAAGAAA
+
ffffffffffffffffffffffffffffffffffffffffffffffffffffffffffffffffffffffffffffffffffffffffffffffffffffffffffffffffffffffffffffffffffffffffffffffffffffff
@cB02~tA01_GU182353.1_9903_10094_0_1_0_0_0:0:0_0:0:0_2a6/2
CATGGGGTTTCCTTCCTTGGTGAGATAGTAACCCTGGGTATCCAGGGTCCCCTGGCACCAGAGGGTCATGGGGCTCTCCCAGGTAATCACAGAGCCTGGCTCAGCCCAGAGGCTGGGTTTGGGGAGGGTCCCTGGAAGAAACCACAGGCT
+
ffffffffffffffffffffffffffffffffffffffffffffffffffffffffffffffffffffffffffffffffffffffffffffffffffffffffffffffffffffffffffffffffffffffffffffffffffffff
@cB02~tA01_GU182353.1_140269_140121_1_0_0_0_0:0:0_0:0:0_2a7/2
CAGAGAGGGAGGAGAGAGACAGACCTCTGGGAGGGGAACCCTCACTCATTCCAGGTGCCATGGATGGGATGATAAAGAGAGATGCCTTCTAAACTCACAACTTCTCTTTCTAGGAAACCACAGAAAACCTTCCCTCCTGGCCCACCCAGG
+
ffffffffffffffffffffffffffffffffffffffffffffffffffffffffffffffffffffffffffffffffffffffffffffffffffffffffffffffffffffffffffffffffffffffffffffffffffffff
@cB02~tA01_GU182353.1_42071_41950_1_0_0_0_0:0:0_0:0:0_2a8/2
CTCCTGAATCCCAGAGCTTCTGGTGGGCATGTCCTTGAGGGTCCCATCACGCAGGCCCTGACTGTATTTGTGGTAAAGGGGGATTGAATACAGGGAAATGGGTGCTGTGGTGGGAAGAATAATTGTCCCCAGTGATGACTACATTCTAAT
+
ffffffffffffffffffffffffffffffffffffffffffffffffffffffffffffffffffffffffffffffffffffffffffffffffffffffffffffffffffffffffffffffffffffffffffffffffffffff
@cB02~tA01_GU182353.1_124370_124534_0_1_0_0_0:0:0_0:0:0_2a9/2
ATGAAACTTCTAACCTGTGCCAGGTCTCTGAGCAAAGTCAGCATGGAAGGACACCTCTGTCTGGGACATGTCTGTCTGTCTCCTTTAACTCTTTCTGTCTTTTCTAACTCCCGGTATGGCCCCTGTGTTTGTCCTCTGTTATGACACCTG
+
ffffffffffffffffffffffffffffffffffffffffffffffffffffffffffffffffffffffffffffffffffffffffffffffffffffffffffffffffffffffffffffffffffffffffffffffffffffff
@cB02~tA01_GU182353.1_58461_58589_0_1_0_0_0:0:0_0:0:0_2aa/2
TTCCAGTACTGGAGACAGAAATTGGACCCTATTTTTCCTGGGCTAAAATCAAGGCATCTGCAGGGCTTTGTTCCCTCTGGAGACTCTGGAGAATCAGTTCCTTGACTTTTCCAGCCTCTATAGGCCACCTGCATTCATGGCTCTTGGCCT
+
ffffffffffffffffffffffffffffffffffffffffffffffffffffffffffffffffffffffffffffffffffffffffffffffffffffffffffffffffffffffffffffffffffffffffffffffffffffff
@cB02~tA01_GU182353.1_30867_30969_0_1_0_0_0:0:0_0:0:0_2ab/2
CACCGCAGTGAGCCTAAGTTCACCGGCCTCTGCCTCCCTGGATAGATGGTAAATGTCAAACAAGCTCCGGGAGCTGCAGGACAAGGTCACATTCTCTCCTGCCTGAACCGTGGGGCCCGGCTGGGCTGAGAGAGAAGGTTTCCCATATAG
+
ffffffffffffffffffffffffffffffffffffffffffffffffffffffffffffffffffffffffffffffffffffffffffffffffffffffffffffffffffffffffffffffffffffffffffffffffffffff
@cB02~tA01_GU182353.1_48999_49184_0_1_0_0_0:0:0_0:0:0_2ac/2
CTGTCACCTTGATTTTAGCCCAGTGAGATGCACTTCATACTTTGAGCTACAGCACTGTAAGATAATTAAAAAACCGTTTTGTTTTCACCCACGAATCTTGTGGAAATTTGTTATGGCAACAATAGGAAAAGCTTCCACAGTGCACAGCCT
+
ffffffffffffffffffffffffffffffffffffffffffffffffffffffffffffffffffffffffffffffffffffffffffffffffffffffffffffffffffffffffffffffffffffffffffffffffffffff
@cB02~tA01_GU182353.1_11455_11623_0_1_0_0_0:0:0_0:0:0_2ad/2
TCTGATCTCAGACGCAGTGGGTGATGGGCTGCCCCCTCCTTGGTCAGAAGGAAAGTGTCCAACTGCTCCCGTGACTGACACAGCAGGGTCACGTTCTCTCCTGAGGCCACCGTGGGGCCCGGCTGCACCGAGAGGGAGGGTCTGCCACGG
+
ffffffffffffffffffffffffffffffffffffffffffffffffffffffffffffffffffffffffffffffffffffffffffffffffffffffffffffffffffffffffffffffffffffffffffffffffffffff
@cB02~tA01_GU182353.1_94214_94405_0_1_0_0_0:0:0_0:0:0_2ae/2
ATCAGCATTTTTTCAAAGGAAAAGAAAAAGTGTAGGGGTTGCTGGTGATGACATCTCTGTGTAGGTGAGAGGCCAGGGTGGGCTTCTGGGAAATGGGTAAGGTTGAGGGGCTGAGGGAACCTCTGATCTCCCCAAACTGAGCCCAGTCTC
+
ffffffffffffffffffffffffffffffffffffffffffffffffffffffffffffffffffffffffffffffffffffffffffffffffffffffffffffffffffffffffffffffffffffffffffffffffffffff
@cB02~tA01_GU182353.1_39567_39436_1_0_0_0_0:0:0_1:0:0_2af/2
AACCTGAGTCCTCTGATTTGTTATTATAGGTTATTTAGTTTGCTTTTTTTTTTTCTTGCGACAGACTCTTCCTCTGTCACCCAAGCTGGAGTTCAGTGGCTTGAGCTCAGCTCACTGCAACCTCCGCCTCCCAGGTTCAAGCTATTCTGA
+
ffffffffffffffffffffffffffffffffffffffffffffffffffffffffffffffffffffffffffffffffffffffffffffffffffffffffffffffffffffffffffffffffffffffffffffffffffffff
@cB02~tA01_GU182353.1_53278_53114_1_0_0_0_0:0:0_0:0:0_2b0/2
GTGTTCCTCACCAGCAGGATGGTCCCTGGCCCAAGACAGGAGCCACAGAGGCAGGACTTTCTAGAGAGAGCACCAGATTCCCTTCCCCTGCCTTCAGCTCACAGACCGTTGCCTGATTCTGAACTGTACCCTCACGTCCCCTGCAGCCAC
+
ffffffffffffffffffffffffffffffffffffffffffffffffffffffffffffffffffffffffffffffffffffffffffffffffffffffffffffffffffffffffffffffffffffffffffffffffffffff
@cB02~tA01_GU182353.1_29487_29239_1_0_0_0_0:0:0_0:0:0_2b1/2
GCTCCACGATGCGGGTTCCCAGGTCAACTATTCCATGGGTCCCATGACACCTGCCCTTGCAGGGACCTACAGATGCTTTGGTTCTGTCACTCACTTACCCTATGAGTTGTCGGCTCCCAGTGACCCTCTGGACATCGTGGTCGTAGGTGA
+
ffffffffffffffffffffffffffffffffffffffffffffffffffffffffffffffffffffffffffffffffffffffffffffffffffffffffffffffffffffffffffffffffffffffffffffffffffffff
@cB02~tA01_GU182353.1_138265_138096_1_0_0_0_0:0:0_0:0:0_2b2/2
GCGGTCTTTCTACCAGAAGAGGGGGGAAACCACAGCCATGGCCCTGACATTCCAAATCCTCTGAGGGGGCTCAGTTCATGAATTGGCTGATATTCCATTCACATAGGACATGCCCTCCATGCCGTGTCTACTTTGTGTTGTTTTATGTGA
+
ffffffffffffffffffffffffffffffffffffffffffffffffffffffffffffffffffffffffffffffffffffffffffffffffffffffffffffffffffffffffffffffffffffffffffffffffffffff
@cB02~tA01_GU182353.1_41754_41646_1_0_0_0_0:0:0_1:0:0_2b3/2
CCCTTGCTGTCTGCCTGGCCCAGCCTTGTGGTGCCTCTAGGACATGTCATTCTTCGGTGTCACTCTTATCTTGGGTTTAACAACTTCAGTCTGTACAAGGAAGGTGGGGTGCCTGTCCCTGAGCTCTACATCAGAATATTCTGGAACAGC
+
ffffffffffffffffffffffffffffffffffffffffffffffffffffffffffffffffffffffffffffffffffffffffffffffffffffffffffffffffffffffffffffffffffffffffffffffffffffff
@cB02~tA01_GU182353.1_63217_63050_1_0_0_0_0:0:0_0:0:0_2b4/2
GTTTTGTTTTTGTTTTTGAGACAGTTTCCCTCTGTGCCCAGGCTGGAGTACAAGTGATGTCATCTTGGCTCATTGCAACCTCTGCCTCCTGGGTTCAAATGATTTTCCTACCTCAGCCTCCCTAGTAGCTGGGATTACAGGTGCACGCCA
+
ffffffffffffffffffffffffffffffffffffffffffffffffffffffffffffffffffffffffffffffffffffffffffffffffffffffffffffffffffffffffffffffffffffffffffffffffffffff
@rand_0_0_0_0_1_1_0:0:0_0:0:0_2b5/2
TGAATAGAAGGCGTAAGGTTTGACGGGTAAATTAGACTCCAGATTGATAGTGTCCTTATATAAACCTGTATCAGGCACGGGCCGCTGAAACCAACATGAAACAATGGTCGAAGAAGTTACCGTTACAACGTCCTCGATATTGGCTCCTGA
+
ffffffffffffffffffffffffffffffffffffffffffffffffffffffffffffffffffffffffffffffffffffffffffffffffffffffffffffffffffffffffffffffffffffffffffffffffffffff
@cB02~tA01_GU182353.1_51099_51266_0_1_0_0_0:0:0_0:0:0_2b6/2
TTCCAGGATCTGTGCTGGAGGATTCAGCGGGCTTTCACATTTTCTATATGATCTCATGCTCACAGAAAGCCAAATAGGGAAGAGGTTTTAGGCTCATTGCCTAATGGATAAGATAAAGGATCAAAGAAGTAATTATAGAGAAATAGAAAA
+
ffffffffffffffffffffffffffffffffffffffffffffffffffffffffffffffffffffffffffffffffffffffffffffffffffffffffffffffffffffffffffffffffffffffffffffffffffffff
@cB02~tA01_GU182353.1_123184_123051_1_0_0_0_0:0:0_0:0:0_2b7/2
GGAAAGTCAAGTAACTGATTCTCCTGAGTCTCCAGAGGGAACACAGCCCTGCAGATGCCTTGATTTTAGCCCTCGAAAAACAGGGTCCGCTTTCTGTCTCCAGAATCGGAGGGGGTCAGTGTGCTCTCTCCTGCTGCCATGCTTCTGATA
+
ffffffffffffffffffffffffffffffffffffffffffffffffffffffffffffffffffffffffffffffffffffffffffffffffffffffffffffffffffffffffffffffffffffffffffffffffffffff
@cB02~tA01_GU182353.1_30791_30890_0_1_0_0_0:0:0_0:0:0_2b8/2
GACAAGGTCACATTCTCTCCTGCCTGAACCGTGGGGCCCGGCTGGGCTGAGAGAGAAGGTTTCCCATATAGACCTGGAAGGAGAAGAGGTGGTTTCCTCAGGGAGGTTCTTCGTTGTCACAGCTCTCCTCACACCTGAGCTGAGAACTCA
+
ffffffffffffffffffffffffffffffffffffffffffffffffffffffffffffffffffffffffffffffffffffffffffffffffffffffffffffffffffffffffffffffffffffffffffffffffffffff
@cB02~tA01_GU182353.1_91424_91655_0_1_0_0_0:0:0_0:0:0_2b9/2
TCACCCACGTGTGCCCACACACTCTGGTCCAAGAAGAACCCTGCAAAGAAAGATCATGATGAACTATTCATCTCGGCACCAACCTACCCTTTCCTCCTGAGCCACTGGGCGCCACGCTGGACTGAAAATTAACTCATCCTCACCACTCAC
+
ffffffffffffffffffffffffffffffffffffffffffffffffffffffffffffffffffffffffffffffffffffffffffffffffffffffffffffffffffffffffffffffffffffffffffffffffffffff
@cB02~tA01_GU182353.1_18651_18816_0_1_0_0_0:0:0_0:0:0_2ba/2
TACTGAAGTCCCTTACTATTATTGTGTGGCTGTCTAACTCTTTTCATAGGTGAAGAATAACTTGTTTTATGAATCGGGGTGCTCCAAATTTGGGTGCATATATATTTAGAATAGTTAAGTCTTCTGTCAAATTGAACCCTTTATCATTTT
+
ffffffffffffffffffffffffffffffffffffffffffffffffffffffffffffffffffffffffffffffffffffffffffffffffffffffffffffffffffffffffffffffffffffffffffffffffffffff
@cB02~tA01_GU182353.1_119792_119657_1_0_0_0_0:0:0_0:0:0_2bb/2
AAACCCTTTAAATTTAGTAGCCAGAGCCCTCTAATTTGTTATTATAGGCTACTTGCTATTTTTTTTTCTTGAGGCGGAGTCTTGCTCTGTCGCCCAGGCGGGACTGTAGTGGAGCAATCTCAGCTCACTGCAACTTCCGCCTCCCAGGTT
+
ffffffffffffffffffffffffffffffffffffffffffffffffffffffffffffffffffffffffffffffffffffffffffffffffffffffffffffffffffffffffffffffffffffffffffffffffffffff
@cB02~tA01_GU182353.1_64208_64119_1_0_0_0_0:0:0_0:0:0_2bc/2
GTTTTGAAGGTTTAAAACAAAATGTCTTCCTTCAGACAAATGTCCTGGAGCATTTCCCCAATATTTTCTTCTACGTGTTTCATAGGTTCAGGCCTTAGACTCACATCTTTAATCCATTTTCATTTGATTTTTGTGTATGGTGACAGGTAG
+
ffffffffffffffffffffffffffffffffffffffffffffffffffffffffffffffffffffffffffffffffffffffffffffffffffffffffffffffffffffffffffffffffffffffffffffffffffffff
@cB02~tA01_GU182353.1_63217_63061_1_0_0_0_0:0:0_0:0:0_2bd/2
GTTTTTGAGACAGTTTCCCTCTGTGCCCAGGCTGGAGTACAAGTGATGTCATCTTGGCTCATTGCAACCTCTGCCTCCTGGGTTCAAATGATTTTCCTACCTCAGCCTCCCTAGTAGCTGGGATTACAGGTGCACGCCACCATGCCTGGC
+
ffffffffffffffffffffffffffffffffffffffffffffffffffffffffffffffffffffffffffffffffffffffffffffffffffffffffffffffffffffffffffffffffffffffffffffffffffffff
@cB02~tA01_GU182353.1_24614_24741_0_1_0_0_0:0:0_0:0:0_2be/2
GCTGAATTAATTAGACATATTTACCTAGAAATGAAATTATTGGTTTTGGGTGCAAGTTGGTGTTGAGCTTAACCAGGAAGTGCCAAAATATTTCCATCATGACCAAATGTGGCCTGGAAAGTTTTTTGGGGTCAATTTTCCTGTTTCTTC
+
ffffffffffffffffffffffffffffffffffffffffffffffffffffffffffffffffffffffffffffffffffffffffffffffffffffffffffffffffffffffffffffffffffffffffffffffffffffff
@cB02~tA01_GU182353.1_111479_111382_1_0_0_0_0:0:0_0:0:0_2bf/2
TCTTGCAGTAAAAGCCATTTTACTTTACTTTATTTTATTTATTTATTTATGTTGAGATGGAGTTTCACTCATAGTCTCCCAGGCTGGAGTGCAAGGGTGTGATCTCAGCTCACTGCAACCTCCGCCTCCCGCGTTCAACTGATTCTCCTG
+
ffffffffffffffffffffffffffffffffffffffffffffffffffffffffffffffffffffffffffffffffffffffffffffffffffffffffffffffffffffffffffffffffffffffffffffffffffffff
@cB02~tA01_GU182353.1_76739_76533_1_0_0_0_0:0:0_0:0:0_2c0/2
GAAACAGGAGACACAAGTACAGACCAGGTGTCATAACAGAGGACAGACACAGGGGCCATACAGGGAGTTAGAAAAGACAGAAAGAGTTAAAGGAGACACAGACAGACATGTGCCAGAGAGAGGTGTCCTTCCATGCTGACTTTGCTCAGA
+
ffffffffffffffffffffffffffffffffffffffffffffffffffffffffffffffffffffffffffffffffffffffffffffffffffffffffffffffffffffffffffffffffffffffffffffffffffffff
@cB02~tA01_GU182353.1_30717_30547_1_0_0_0_0:0:0_0:0:0_2c1/2
AGAGAGATAGGTCATAGATACACAGATGATGATAGATGATAGATACATACATAGATAAATGATAGATCGATCAATAGATAGTAGATAGAAATATGCAGAAAGTTATGAGCAAGACAGAAAGTGAGAGACTCAGAATTAAAGAAAGAGGAA
+
ffffffffffffffffffffffffffffffffffffffffffffffffffffffffffffffffffffffffffffffffffffffffffffffffffffffffffffffffffffffffffffffffffffffffffffffffffffff
@cB02~tA01_GU182353.1_74983_74846_1_0_0_0_0:0:0_0:0:0_2c2/2
TATAGGGGAAGGCACTGAAGGGGAAGATGGAGCTCAGGTTGTTGAGTTGACCTTGAGATGGGGAGACAGCCTGGACTGTCCTGCTGGGCTCAGTGTAATCACAAGGGTGCACATGAGAGGAGAAGGAAGAGGGGAGTGGCGATTAGAGCA
+
ffffffffffffffffffffffffffffffffffffffffffffffffffffffffffffffffffffffffffffffffffffffffffffffffffffffffffffffffffffffffffffffffffffffffffffffffffffff
@cB02~tA01_GU182353.1_35813_36009_0_1_0_0_0:0:0_1:0:0_2c3/2
TTAGAAGTTACCCAGGCTCAAGTGTTCCTTTAGAGCAACAAAAATGGACTAAGACAGCAAAGCCCTGAGATCAGGAGGAACATCCCAGAACAGCCTGGGCTGTCTTCCTGTTCTTCCTGGAGGAGGACGTCATGCAGTGCTTTAGCTGAG
+
ffffffffffffffffffffffffffffffffffffffffffffffffffffffffffffffffffffffffffffffffffffffffffffffffffffffffffffffffffffffffffffffffffffffffffffffffffffff
@cB02~tA01_GU182353.1_49162_48992_1_0_0_0_0:0:0_0:0:0_2c4/2
GAGGGAAGGGAAGGGAACATCTGATGAGGGCGAGGTGTTTTAGAGAAGTTCCACTTGCCAAGGAATGAGCTCCTATAGGTCATGAAGCAACCCTGGCTGACTCAGCAGAGAAAGAGCCTTGCTGTAACAGAGAACAGAGCTCATGCACGC
+
ffffffffffffffffffffffffffffffffffffffffffffffffffffffffffffffffffffffffffffffffffffffffffffffffffffffffffffffffffffffffffffffffffffffffffffffffffffff
@cB02~tA01_GU182353.1_76785_76642_1_0_0_0_0:0:0_1:0:0_2c5/2
GTGCCAGAGAGAGTTGTCCTTCCATGCTGACTTTGCTCAGAGACCTGGCACAGGTTAGAAGTTTCATTTCTGTTTTACTTCCACAAAGTGTTCTCTACCAGAAGAACCCAAGGACACCCATATTTCTGGCCTGAGTTGGGCCCTGTGGCC
+
ffffffffffffffffffffffffffffffffffffffffffffffffffffffffffffffffffffffffffffffffffffffffffffffffffffffffffffffffffffffffffffffffffffffffffffffffffffff
@cB02~tA01_GU182353.1_15445_15204_1_0_0_0_2:0:0_0:0:0_2c6/2
TATTTGGGACTTTGAAACATGAGTCTGAGGCCAGGCACAGTGGCTCACACCTGTAATCCCAGCACTTTGGGAGGCTGAGGTGGGCGGATCACTTGAGGTCAGAAGTTCGAGACCAACCTGGCCAACATGGTGAAACCCTGTCTCTACTAA
+
ffffffffffffffffffffffffffffffffffffffffffffffffffffffffffffffffffffffffffffffffffffffffffffffffffffffffffffffffffffffffffffffffffffffffffffffffffffff
@cB02~tA01_GU182353.1_110968_111073_0_1_0_0_0:0:0_0:0:0_2c7/2
ACTTTGGGAAACCGAGGCAGGCACCTCACTTGAGGTCAGGAGTTTGAGAGCAGCCTGCCCAAAATTGGGATATCCCGTCTGTGCTAAAAAAATACAAAAATTAGCCAGGCATGGTGGCGTGCACCTGTAATCACAGCTACTAGGGAGGCT
+
ffffffffffffffffffffffffffffffffffffffffffffffffffffffffffffffffffffffffffffffffffffffffffffffffffffffffffffffffffffffffffffffffffffffffffffffffffffff
@cB02~tA01_GU182353.1_154676_154759_0_1_0_0_0:0:0_0:0:0_2c8/2
TTAATTTGGATACTAGCAAGTTTGAAAGAATGCATGTGGTTTGCATTATGTTTCTATAGGACAGAACTTACCTGTAGATGTAAGGGAGTCACAACAAAATTACAAGCATTGTTTTTGGTGGAAATGAGAAAAATGATTACAAATTTACAT
+
ffffffffffffffffffffffffffffffffffffffffffffffffffffffffffffffffffffffffffffffffffffffffffffffffffffffffffffffffffffffffffffffffffffffffffffffffffffff
@cB02~tA01_GU182353.1_26126_26016_1_0_0_0_0:0:0_0:0:0_2c9/2
CTCATGGTCGTCAGCATGGCGTGTGTTGGTGAGTCCTGGAAGGGAATCGAGGGAGGGAGCGGTGGGGTGGAGATCTGGGCCTGGAGTGGAGATATGGGCCTGGAGTGGAGATATGGGCCTGGAGTGGAGATATAGGCCTGGAGTGGAGAT
+
ffffffffffffffffffffffffffffffffffffffffffffffffffffffffffffffffffffffffffffffffffffffffffffffffffffffffffffffffffffffffffffffffffffffffffffffffffffff
@cB02~tA01_GU182353.1_79403_79248_1_0_0_0_0:0:0_1:0:0_2ca/2
TTCCATTTGCCAGTGAAGGGACTTCACTCAGCCGAGGGGGCAACTCAGGGAAGTCAGCCGAGGGAGGGCATTAGAGTAGAGAGAACTGAGCTCACCCAGTAAATGACCCCTTCCCTAACTCATTCATCTAATATTTATTTCACACCTACC
+
ffffffffffffffffffffffffffffffffffffffffffffffffffffffffffffffffffffffffffffffffffffffffffffffffffffffffffffffffffffffffffffffffffffffffffffffffffffff
@cB02~tA01_GU182353.1_91509_91417_1_0_0_0_0:0:0_0:0:0_2cb/2
TTCACATGTTGTGGTCAATGTGTCAACTGCACGATCCGGGCCCCTCACCACATCCTCTGCACCGGTCAGTCGAGCCGAGTCACTGCGTCCTGGCAGCAGAAGCTGCACCATGTCCATGTCACCCACGGTCATCATCCTGGCATGTCTTGG
+
ffffffffffffffffffffffffffffffffffffffffffffffffffffffffffffffffffffffffffffffffffffffffffffffffffffffffffffffffffffffffffffffffffffffffffffffffffffff
@cB02~tA01_GU182353.1_146708_146434_1_0_0_0_0:0:0_1:0:0_2cc/2
AGACCCTTCTTCCTTACCACACCCCTTTCTCTGAATGCTGCTCTCCCTTCTTGCCCTTCTTTTGAAAACTTGGGGATTCTATTGGGTTCACCAAGATGAAAATCCATCATAATCTCCCGGAAATCATCCAGGATACCCTCCTTTTAAGTT
+
ffffffffffffffffffffffffffffffffffffffffffffffffffffffffffffffffffffffffffffffffffffffffffffffffffffffffffffffffffffffffffffffffffffffffffffffffffffff
@cB02~tA01_GU182353.1_8681_8483_1_0_0_0_0:0:0_1:0:0_2cd/2
CTGGGATTACAGGCACCCACCACCACACCCAGCTAATTTTTGCATTTTTAGTAGACACAGGGTTTCACCATGTTTGTCAGGCTGGTCTCGAACTCCTGACCTTGTGATCTGCCAGCCTCAGCCTCCCAAAGTGCTGGAATTACAGGCATG
+
ffffffffffffffffffffffffffffffffffffffffffffffffffffffffffffffffffffffffffffffffffffffffffffffffffffffffffffffffffffffffffffffffffffffffffffffffffffff
@cB02~tA01_GU182353.1_11070_10843_1_0_0_0_0:0:0_0:0:0_2ce/2
GATCCTGGTCTTAGGTATGGATGTCTTCCTCCTTGCCCTATTTATTTTTGAGAACTTACTCTCACGGAGCCCCATGTAGGAGGGTGGAACAAGGGAAGTTTGGGACTCCTGAGCCCAGAGACACTGAGTATGAGAGACAGTGAGACCTGC
+
ffffffffffffffffffffffffffffffffffffffffffffffffffffffffffffffffffffffffffffffffffffffffffffffffffffffffffffffffffffffffffffffffffffffffffffffffffffff
@cB02~tA01_GU182353.1_120880_120718_1_0_0_0_0:0:0_1:0:0_2cf/2
TGGTGAGTCCTGGAAGGGAATAGAGGGAGGGAGCGTGGGGATGGAGATCTGGGCCCAGAGGTGGAGATATGTGCCTGGAGGTGGAGTTATGGGCCTGGAGTGGAGATCTGGGCCTAGAGATGGAGTGATGAGCCTAGAAGTGGAGATCTG
+
ffffffffffffffffffffffffffffffffffffffffffffffffffffffffffffffffffffffffffffffffffffffffffffffffffffffffffffffffffffffffffffffffffffffffffffffffffffff
@cB02~tA01_GU182353.1_45050_44898_1_0_0_0_0:0:0_0:0:0_2d0/2
CAACCAATCCAAGGAGAGTCAGAGAGAATAAAAGAATCCAAAAAGGGAAAACATATCTAGAGGTGGGGAAGCGAGGTCAGAGACCTAGAGAGACAGAGAAGGTGGAAGGAGGAAATAGACATGAAGAGAGATGGGGTGGAGGGTGAGAGA
+
ffffffffffffffffffffffffffffffffffffffffffffffffffffffffffffffffffffffffffffffffffffffffffffffffffffffffffffffffffffffffffffffffffffffffffffffffffffff
@cB02~tA01_GU182353.1_123029_123140_0_1_0_0_0:0:0_0:0:0_2d1/2
GCCACCATGCCTGGCTATCCTTGTGTCTTTTCTTAACTTGTCCTTGACCTGGGTTCCAGTGTTGGTTTCCTGTTGCTGCTGTAGAAAATTATCAGAAGCATGGCAGCAGGAGAGAGCACACTGACCCCCTCCGATTCTGGAGACAGAAAG
+
ffffffffffffffffffffffffffffffffffffffffffffffffffffffffffffffffffffffffffffffffffffffffffffffffffffffffffffffffffffffffffffffffffffffffffffffffffffff
@cB02~tA01_GU182353.1_66538_66580_0_1_0_0_0:0:0_1:0:0_2d2/2
CAATCTTTCAGGGGTTCAATCCGTGTTTTTCACTAATGTCACAAATATCTGAATAGTGAGACCTTCTTTGTCACCTGAAATCATACACTCAGCATTATCTATTATTGATTTTGAATTCTGGCTGGGCACAGTGGCTCACGCCTGTAGTCC
+
ffffffffffffffffffffffffffffffffffffffffffffffffffffffffffffffffffffffffffffffffffffffffffffffffffffffffffffffffffffffffffffffffffffffffffffffffffffff
@cB02~tA01_GU182353.1_76398_76470_0_1_0_0_0:0:0_0:0:0_2d3/2
ACTCTTTCTGTCTTTTCTAACTCCCTGTATGGCCCCTGTGTCTGTCCTCTGTTATGACACCTGGTCTGTACTTGTGTCTCCTGTTTCTCTGTCTCTGTTGGTACAGACCTCACCAAATTAGTCTCTCTCCATAAGAATACCAAGCTCATC
+
ffffffffffffffffffffffffffffffffffffffffffffffffffffffffffffffffffffffffffffffffffffffffffffffffffffffffffffffffffffffffffffffffffffffffffffffffffffff
@cB02~tA01_GU182353.1_121899_121674_1_0_0_0_0:0:0_0:0:0_2d4/2
GTCAGGGAGTCTCTCATAAACTAGGAAGAGGGGACCCTGGGGTGCTCGGCCCACAGTTCCGACCTTGCCTCCCTGGCCTCTCAACCCCTTGGCAGAGTCAAGTTGTGTGGGGACCAGGGTTGGACTAGGGTGTTCAAAGCTGGGTTGTGT
+
ffffffffffffffffffffffffffffffffffffffffffffffffffffffffffffffffffffffffffffffffffffffffffffffffffffffffffffffffffffffffffffffffffffffffffffffffffffff
@cB02~tA01_GU182353.1_39392_39644_0_1_0_0_0:0:0_0:0:0_2d5/2
CAGATCCAACCTCTCATACACGAGATGATTGAATTCTGTGCTTACATTAAAGATTTTTGATGTATTTTTGTTTTTATCTGAGATTCAAACTCTTCTTCATATGTAATGTGCAAAATGTCTAACAGGTATTATTAACATTATCAGAGTAAT
+
ffffffffffffffffffffffffffffffffffffffffffffffffffffffffffffffffffffffffffffffffffffffffffffffffffffffffffffffffffffffffffffffffffffffffffffffffffffff
@cB02~tA01_GU182353.1_106849_107011_0_1_0_0_0:0:0_0:0:0_2d6/2
TGTGTTGGTTTCCTGTTGCTGCTGCAGAAAATTACCACAAACATGGCAGCGGGAGAGAACACACTGACCCCTTCCACTTCTGGAGACAGAAATTGGATCCAGTTCTCCCTGTGCTGAAATCAAGGTGTCTACAGGGCTGCGTTCCCTCTG
+
ffffffffffffffffffffffffffffffffffffffffffffffffffffffffffffffffffffffffffffffffffffffffffffffffffffffffffffffffffffffffffffffffffffffffffffffffffffff
@rand_0_0_0_0_1_1_0:0:0_0:0:0_2d7/2
GTCCTCGTCCCAGGGTTGACCGTAGGCCGACTAGTAAGCGTCACGCCCACGATGCGATGCAAAACATCAACGGTCCTAAAAACTCTCATCAAATTATCCAAGCAATAATATCTGTCGCGTAATCTGGAGACGACCCTGAAAATGGACACG
+
ffffffffffffffffffffffffffffffffffffffffffffffffffffffffffffffffffffffffffffffffffffffffffffffffffffffffffffffffffffffffffffffffffffffffffffffffffffff
@cB02~tA01_GU182353.1_18521_18398_1_0_0_0_0:0:0_0:0:0_2d8/2
TTAAACTCTTTTCAGGAAATAAACTTCAATGTCCCCTAGTGCACTCTCCAAAACATGTAGATAGGAATAAATACTGTTCTGAAAGACATTTCCCTGGAATTACAACCATTCAATATATTTTAAAAGGCAATCATAAAAATATAAAAAGGA
+
ffffffffffffffffffffffffffffffffffffffffffffffffffffffffffffffffffffffffffffffffffffffffffffffffffffffffffffffffffffffffffffffffffffffffffffffffffffff
@cB02~tA01_GU182353.1_105629_105449_1_0_0_0_0:0:0_0:0:0_2d9/2
TTTCTAGGGTTCTTCTTGGTCCAGAGGGCCGGTCCACACGTGGGTGAGTCCTTCCCCAAACCTTAGGGTGTCATCTCCCCACATAAGAGGATTTTCCTGAAATGGGAGGGAAGTCCTGTCGGGGAGTCTCTCATAAACTAGGAAGAGGGG
+
ffffffffffffffffffffffffffffffffffffffffffffffffffffffffffffffffffffffffffffffffffffffffffffffffffffffffffffffffffffffffffffffffffffffffffffffffffffff
@cB02~tA01_GU182353.1_150012_149918_1_0_0_0_0:0:0_0:0:0_2da/2
CGCCACACTGACTTCCACAATGGTTGAACTAGTTTACAGTCCCACCAACAGTGTAAAAGTGTTCCTATTTCTCCACATCCTCTCCAGCACCTGTTGTTTCCCGACTTTTTAATGATCGCCATTCTAACTGGTGTGAGATGGTATCTCATT
+
ffffffffffffffffffffffffffffffffffffffffffffffffffffffffffffffffffffffffffffffffffffffffffffffffffffffffffffffffffffffffffffffffffffffffffffffffffffff
@cB02~tA01_GU182353.1_897_733_1_0_0_0_0:0:0_0:0:0_2db/2
GGAGGGGGTAGGGCTTATCTTTTCAGAAAAAGTCAAATGACTGGTACCACTCCTTGAAACCCTACAGCACTTTCCAGACCTCAGAGGGAGGGAGAGAGAGGCAGAGACAGAGACAGAGAGACAGAGAGAGAGATATTGGGGCCGCTCTTT
+
ffffffffffffffffffffffffffffffffffffffffffffffffffffffffffffffffffffffffffffffffffffffffffffffffffffffffffffffffffffffffffffffffffffffffffffffffffffff
@cB02~tA01_GU182353.1_54189_54325_0_1_0_0_0:0:0_0:0:0_2dc/2
ATTGGAGTCTCAGAGACAATTCAGGCTCCATTCTGCTTCCAGAAGCTCAGAGTCCAGGGCTGAGAACCCAATGGAGAACAGATGGGGTTATGTGGACATGGTAATGATAACACCGGAAGCCTTAGGCAAGAGAAGAGTCTCGTTACCGAA
+
ffffffffffffffffffffffffffffffffffffffffffffffffffffffffffffffffffffffffffffffffffffffffffffffffffffffffffffffffffffffffffffffffffffffffffffffffffffff
@cB02~tA01_GU182353.1_25540_25379_1_0_0_0_0:0:0_0:0:0_2dd/2
AAAATTAGGTGGGCGTGGTGGTGGGTGCCTGTAAATCCAGCTACTTAGGAGGCTGAGGCACGAGAATTGCGTGAACCTGGGAGGTGGAGGCTGCAATGAGCCGAGGTCTCACCACTGCATTCCAAACTGGGTGACGAAGTGAGATTGCGT
+
ffffffffffffffffffffffffffffffffffffffffffffffffffffffffffffffffffffffffffffffffffffffffffffffffffffffffffffffffffffffffffffffffffffffffffffffffffffff
@cB02~tA01_GU182353.1_46173_46328_0_1_0_0_0:0:0_1:0:0_2de/2
GAATGGATAGAGAGAATGTAGTACATACGGACAGTGGAGACTACTCATCCATAGAAAGAATAACATCCTGATATTTGCAGCCACATGGATGGAACTGGAAGTCATTACAAAGATTCCCATTTCTCACCCATATACAGAGCTAAAAGGTGG
+
ffffffffffffffffffffffffffffffffffffffffffffffffffffffffffffffffffffffffffffffffffffffffffffffffffffffffffffffffffffffffffffffffffffffffffffffffffffff
@cB02~tA01_GU182353.1_50617_50819_0_1_0_0_0:0:0_0:0:0_2df/2
ACTTCATGTGATCCACCCGCCTTGGCCTCCTGCAGTGCTGGGTTACAGGCGTGAGCCACCGTTCACAGACTTGTATATTATGCTATAATAGGTCCCTTCATTTCCACCACCCCTCATATATCTGTCACTCCTTTGCCAGGTATTGATTTA
+
ffffffffffffffffffffffffffffffffffffffffffffffffffffffffffffffffffffffffffffffffffffffffffffffffffffffffffffffffffffffffffffffffffffffffffffffffffffff
@cB02~tA01_GU182353.1_108044_108144_0_1_0_0_0:0:0_0:0:0_2e0/2
AGGAACACTTTGTGGAGGTAAAACAGAAATGAAACTTCTAACCTGTGCCAGGTCTCTGAGCAAAGTCAGCATGGAAGGACACCTCTCTCTGGGACATGTCTGTCTGTCTGAGTGTCTCCTTTACCTCTTTCTCTCTTTTCTACCTCCCTG
+
ffffffffffffffffffffffffffffffffffffffffffffffffffffffffffffffffffffffffffffffffffffffffffffffffffffffffffffffffffffffffffffffffffffffffffffffffffffff
@cB02~tA01_GU182353.1_3055_3146_0_1_0_0_0:0:0_0:0:0_2e1/2
CAGTAATGGGACTGCTTTTACCTGTGCCAAAATACTGAAGTAGAAATGATTATTCACTCTAAAATGGAAGGTAATAAGATGTATACGTGAGCTATCAGATGCCTGGTGCTTATGAGTGAAGACAAGTCTGTCCAACGCTTCCCAACCCTG
+
ffffffffffffffffffffffffffffffffffffffffffffffffffffffffffffffffffffffffffffffffffffffffffffffffffffffffffffffffffffffffffffffffffffffffffffffffffffff
@cB02~tA01_GU182353.1_17569_17468_1_0_0_0_0:0:0_2:0:0_2e2/2
TGCAGAGGTTGCCATGAGCCGGGATCACGCCGTTGCACTCTAGCCTGGGTGGCAGAGCAAGACTCCATCTCAAAAAAAAAAAAGAAAATCTCACAGAAGGAGACCCAGAGCTTCCAGCCTCGCCCAGAGTCTTGGCTCACTCCGTGTGTG
+
ffffffffffffffffffffffffffffffffffffffffffffffffffffffffffffffffffffffffffffffffffffffffffffffffffffffffffffffffffffffffffffffffffffffffffffffffffffff
@cB02~tA01_GU182353.1_24368_24234_1_0_0_0_1:0:0_0:0:0_2e3/2
ATCTTCCTAATCCACAAACTTGTCTAGCACCCCTGGAACATTCACCAAAATAAATTTTTAAATGCTGAATCATAGGTAATATGATAGATGAAACAGTTGAATTAAATTATAAATGTACAACAAGGAAATGCTGGGGAAATTATCAAATAT
+
ffffffffffffffffffffffffffffffffffffffffffffffffffffffffffffffffffffffffffffffffffffffffffffffffffffffffffffffffffffffffffffffffffffffffffffffffffffff
@cB02~tA01_GU182353.1_13669_13848_0_1_0_0_0:0:0_0:0:0_2e4/2
ATATAATATATAATAAGATATATAATAGTGTGTATATATAAATATATAATACATAATATATTATAAGATATATAATAGTATGTATATATAAATATATAATACATAATATATAAGATATATAATAGTGTGTGTATATATAAATATATAATA
+
ffffffffffffffffffffffffffffffffffffffffffffffffffffffffffffffffffffffffffffffffffffffffffffffffffffffffffffffffffffffffffffffffffffffffffffffffffffff
@cB02~tA01_GU182353.1_18389_18580_0_1_0_0_0:0:0_0:0:0_2e5/2
TGTTTCCTGGTTGCCTAGTAAATATTTCTTCATCCTTTTACTTTGAGCCTGTGGGTGTCATTACATGTGAGATGGGTCTCTTGAAGACAGCAGGCAGTTGGCTCTTGGCTTTTTATCCACGTTGCCACTCTATGCCTTTTATGTGGGGAA
+
ffffffffffffffffffffffffffffffffffffffffffffffffffffffffffffffffffffffffffffffffffffffffffffffffffffffffffffffffffffffffffffffffffffffffffffffffffffff
@cB02~tA01_GU182353.1_13657_13512_1_0_0_0_0:0:0_1:0:0_2e6/2
ATATATTATGTACTATATATTTATATATACTATTATATATCTTATAATATATAATGTATTATATATTTATATATACAGACACTATTATATATCTTATATATTATGTATTATATATTTATATATACATACTATTATATATCTTATAATATA
+
ffffffffffffffffffffffffffffffffffffffffffffffffffffffffffffffffffffffffffffffffffffffffffffffffffffffffffffffffffffffffffffffffffffffffffffffffffffff
@rand_0_0_0_0_1_1_0:0:0_0:0:0_2e7/2
GATGGTGAGACGGGGTATGCGGGTCCAAGCTGCATCAGCGTTGGTATAGCACTCAAAGGAGATAGAGCCCGGCAGCCGACGCTCGGCTAGCACGCGGCAGTGAATCTAACATCACCTAGGACTATACTGTGGATGCGGGTTACAGGCCAG
+
ffffffffffffffffffffffffffffffffffffffffffffffffffffffffffffffffffffffffffffffffffffffffffffffffffffffffffffffffffffffffffffffffffffffffffffffffffffff
@cB02~tA01_GU182353.1_134604_134788_0_1_0_0_0:0:0_0:0:0_2e8/2
AAGAGGCAGCCTCTTGTATGTTTGGAATTGTGAGTTCCTCAGTGTGATTGCAGCCTCAGGTAGACTAGGAAGTAAGCCAGTTAGGTTGGAGAGGTGGGCAGGGGTCAAGTGAAATGGAGAATTGTGGGCTAAGCAAAGGAGTGTGTTTTC
+
ffffffffffffffffffffffffffffffffffffffffffffffffffffffffffffffffffffffffffffffffffffffffffffffffffffffffffffffffffffffffffffffffffffffffffffffffffffff
@cB02~tA01_GU182353.1_140315_140144_1_0_0_0_0:0:0_0:0:0_2e9/2
CCTCTGGGAGGGGAACCCTCACTCATTCCAGGTGCCATGGATGGGATGATAAAGAGAGATGCCTTCTAAACTCACAACTTCTCTTTCTAGGAAACCACAGAAAACCTTCCCTCCTGGCCCACCCAGGGCCCCTGCTGAAATCAGGAGAGA
+
ffffffffffffffffffffffffffffffffffffffffffffffffffffffffffffffffffffffffffffffffffffffffffffffffffffffffffffffffffffffffffffffffffffffffffffffffffffff
@cB02~tA01_GU182353.1_42985_42680_1_0_0_0_0:0:0_0:0:0_2ea/2
GAAGGAGTGAGACTCTGTCTCCAAAATTAATTAATTAATTAAAGAAACCAAACAAGGAGAAGGTTGGCTACCCTGAGATCAGCAAGGGTGGGATGATGATGCCACCACCAGGCTCCATCCACATAGGGAGGGGTTGATACTCCTCCAACC
+
ffffffffffffffffffffffffffffffffffffffffffffffffffffffffffffffffffffffffffffffffffffffffffffffffffffffffffffffffffffffffffffffffffffffffffffffffffffff
@cB02~tA01_GU182353.1_45703_45914_0_1_0_0_0:0:0_0:0:0_2eb/2
CAAAAAGTAGCCTGGCGTGGTGGTGCGCGCCTGTAGCACCAGCTACTCAGGTGGCTGAGGCAAGAGAATCGCTTGAACCCAGGAGGCGGAAATTGCAGTGAGCTGAGATTGTGCCACTGCACTCCAGCATAGGGGACAGAGCTAGACTCT
+
ffffffffffffffffffffffffffffffffffffffffffffffffffffffffffffffffffffffffffffffffffffffffffffffffffffffffffffffffffffffffffffffffffffffffffffffffffffff
@cB02~tA01_GU182353.1_125020_125172_0_1_0_0_0:0:0_1:0:0_2ec/2
TCTATGTAACTATAACCTATTATCTATCATCTACCTATATATCATCTATCTATATCTATCCATCATCTATCTGTATCTATCCATCTATCATCTGTCTTGCTCTGCCTCTCGGTCTCTCTAGTTCTCTTTGGAATCTCTGCAATTCATCCC
+
ffffffffffffffffffffffffffffffffffffffffffffffffffffffffffffffffffffffffffffffffffffffffffffffffffffffffffffffffffffffffffffffffffffffffffffffffffffff
@cB02~tA01_GU182353.1_152915_152718_1_0_0_0_0:0:0_0:0:0_2ed/2
AGAGAGATAGAATGTCTGAGTCTGGATGTTGGCAGCTGAAGAGCCTCAGGCACCTACAGCCTCCCCCTGTGGGTTGGTGTCTGCCCATGAAATGAGGACCCAGAAGGGCCCTCCAAGCGGTTTTGATGACTTCCGTCTCCTACAGATGCT
+
ffffffffffffffffffffffffffffffffffffffffffffffffffffffffffffffffffffffffffffffffffffffffffffffffffffffffffffffffffffffffffffffffffffffffffffffffffffff
@cB02~tA01_GU182353.1_96484_96336_1_0_0_0_0:0:0_0:0:0_2ee/2
TCCAGTTTTCCCTGCACCATTTATTGAAATGACTGTCCTTTCCAGATTGTAGATTCTTCGAACCTTTGTCAAAGTCCATTGGATGTAAATGGGTGGATTACATCCGTGTTCTTCATTCTGCTTCATTGTTTTATGTGCTTTTCTTTATGC
+
ffffffffffffffffffffffffffffffffffffffffffffffffffffffffffffffffffffffffffffffffffffffffffffffffffffffffffffffffffffffffffffffffffffffffffffffffffffff
@cB02~tA01_GU182353.1_5260_5365_0_1_0_0_0:0:0_0:0:0_2ef/2
TACTTACTGCAGGGCACAGTTGAGCTGAGAAGGAAGGTCTCTTGTAGACGCCTGGGGAAAAAAATAGTCCTTGACTGTCGAGCACAAGCCTTACCCAGCCTATCCTCAGGGCATGAAAAAGGCATTCTCTCCACCTGTTCTGGGGAGCAC
+
ffffffffffffffffffffffffffffffffffffffffffffffffffffffffffffffffffffffffffffffffffffffffffffffffffffffffffffffffffffffffffffffffffffffffffffffffffffff
@cB02~tA01_GU182353.1_30396_30494_0_1_0_0_0:0:0_0:0:0_2f0/2
TGCATATTTCTATCTACTATCTATTGATCGATCTATCATTTATCTATGTATGTATCTATCATCTATCATCATCTGTGTATCTATGACCTATCTCTCTGTTATCTATCATCTATCAATCAATGTATGTATGTATGCATCTATCCATCTATC
+
ffffffffffffffffffffffffffffffffffffffffffffffffffffffffffffffffffffffffffffffffffffffffffffffffffffffffffffffffffffffffffffffffffffffffffffffffffffff
@cB02~tA01_GU182353.1_59509_59331_1_0_0_0_0:0:0_0:0:0_2f1/2
GGTTCCTCTTTCACCCCCACATAAACAGCAGGAAAGACATTAGTGTGAAATAGATACAACACCCCAAGAGATGAGGCTAAGCCCAGTGGGAAGGGAATCAGAGGCTACTAGAGACAGAGGGACAGAGAAGAGGGAGGGAGACAGATGGAA
+
ffffffffffffffffffffffffffffffffffffffffffffffffffffffffffffffffffffffffffffffffffffffffffffffffffffffffffffffffffffffffffffffffffffffffffffffffffffff
@rand_0_0_0_0_1_1_0:0:0_0:0:0_2f2/2
AAACCCGCTAAGAGACTGATGGTTTAGACCATTAAGTCCCGCCGGCCACATTAATCGCTCCGGTCCGCCTGCTAGAGATGATAACAACCTGGACACTATCCCCTCTTGGGAGTAATCGTTTACTGGCTTTCCCGGCACTCACCTCTTGGA
+
ffffffffffffffffffffffffffffffffffffffffffffffffffffffffffffffffffffffffffffffffffffffffffffffffffffffffffffffffffffffffffffffffffffffffffffffffffffff
@cB02~tA01_GU182353.1_20022_20215_0_1_0_0_0:0:0_0:0:0_2f3/2
TCATATAGTTTTTGTTTTTAATTATGTTTATGAGGTGAATCACATTCGTTGACTTTGTAGGTTGAACCAACCTTGCATCCCAAAAATAAAGCTTACTTGATCATGTGAATTAACTTTTGATGCACTGACAGATTCAATTTGCTAGCATTT
+
ffffffffffffffffffffffffffffffffffffffffffffffffffffffffffffffffffffffffffffffffffffffffffffffffffffffffffffffffffffffffffffffffffffffffffffffffffffff
@cB02~tA01_GU182353.1_58120_57986_1_0_0_0_0:0:0_0:0:0_2f4/2
CATGTCATTCTTCGGTGTCACTCTTATCTTGGGTTTAACAACTTCAGTCTGTACAAGGAAGGTGGGGTGCCTGTCCCTGAGCTCTACAACAGAATATTCTGGAACAGCCTTTTCATGGGCCCTGTGACCCCCGCACAACAGGGACATACA
+
ffffffffffffffffffffffffffffffffffffffffffffffffffffffffffffffffffffffffffffffffffffffffffffffffffffffffffffffffffffffffffffffffffffffffffffffffffffff
@cB02~tA01_GU182353.1_147394_147245_1_0_0_0_0:0:0_0:0:0_2f5/2
TGTGACATTAATGAAAAACACGGATTGAACCCCTGGAAGATTGGCAGAAGGATTTTCCACACAGCTGTCAGCCGTGAAGGCACAAAGGTGAAAACAATCTGATGTGGAAGGAAGAGGCTCTGCCTGAAATGCCGGGAATGAGATGGGGAG
+
ffffffffffffffffffffffffffffffffffffffffffffffffffffffffffffffffffffffffffffffffffffffffffffffffffffffffffffffffffffffffffffffffffffffffffffffffffffff
@cB02~tA01_GU182353.1_14587_14388_1_0_0_0_1:0:0_0:0:0_2f6/2
TTTTTGGTTGATTCTCAGGAGCAGCTGAGACCCTCAGCCCATCGCAAAACAAGACAGACTCCAAGACTGGTGTGTAAGGAGATGCTCTCGGTTATGGGGCTGGCACAGAGGGTCAGGTCCTGTGAAGGGGAGGTGGGTGCCCTGGGTGGA
+
ffffffffffffffffffffffffffffffffffffffffffffffffffffffffffffffffffffffffffffffffffffffffffffffffffffffffffffffffffffffffffffffffffffffffffffffffffffff
@cB02~tA01_GU182353.1_54350_54225_1_0_0_0_0:0:0_0:0:0_2f7/2
ACTATCTTTCAGCCTTCTGCCAGCAGTAAAACTTATAAATTTTTTAAATAATTTCAATGTAGTTTTCCCGCCTTCAAATAAACATGTCTGCCCTCATGGTTTCGGTAACGAGACTCTTCTCTTGCCTAAGGCTTCCGGTGTTATCATTAC
+
ffffffffffffffffffffffffffffffffffffffffffffffffffffffffffffffffffffffffffffffffffffffffffffffffffffffffffffffffffffffffffffffffffffffffffffffffffffff
@cB02~tA01_GU182353.1_116227_116401_0_1_0_0_0:0:0_0:0:0_2f8/2
TGCTTCCTGTGGCTCCAGGGTACAAAACCCAGGCTGGGCTGCTTTCTGGCTTCCCCCAGCTACACTGCAAATGGGGTGACTCCACATGTCTCGAGCAGCTTTTCTGAGCCTTGGGGAACTGGCTCACATTGAAATGTAGGCTTCTGTTGT
+
ffffffffffffffffffffffffffffffffffffffffffffffffffffffffffffffffffffffffffffffffffffffffffffffffffffffffffffffffffffffffffffffffffffffffffffffffffffff
@cB02~tA01_GU182353.1_83001_83166_0_1_0_0_0:0:0_0:0:0_2f9/2
TAAAATTCATACAGAACCAAAAAAGATCCTAATAGAGAAAGCAATTCTAGGTGAATGTAGAAACCTGGAGGCATCACGCTATCTGACTTCAAACTATGCTCTAAGGCTATAGTAACTTAAATAGCACAGTGCTGGTATAGACACAGAAAC
+
ffffffffffffffffffffffffffffffffffffffffffffffffffffffffffffffffffffffffffffffffffffffffffffffffffffffffffffffffffffffffffffffffffffffffffffffffffffff
@cB02~tA01_GU182353.1_12568_12653_0_1_0_0_0:0:0_1:0:0_2fa/2
ATTATCAATAAATCAGAAGAGATCATTTCGGAAAGGATTGAAAGGGAGTGTGTCTGCGGTAAGTTAATAGGAACTAAAATTAGCATACCCAAACCAATAGCTTTCTCATCCATACGTAACTAATTTTAGAAAATAGAAAGGAATCAAAGA
+
ffffffffffffffffffffffffffffffffffffffffffffffffffffffffffffffffffffffffffffffffffffffffffffffffffffffffffffffffffffffffffffffffffffffffffffffffffffff
@cB02~tA01_GU182353.1_30217_29972_1_0_0_0_0:0:0_0:0:0_2fb/2
AATAGCACCACATGTTATAGGATTACTGAGAACAAAAGCCCACAGAGAGACACGGAGTGAAATCAGGGAAATCAAAAAGCAAAGACATGAACACACACACAGAATGAGCCAGAAGAAGGGAATTGAGAGACTCACAGACACATAAAGAGA
+
ffffffffffffffffffffffffffffffffffffffffffffffffffffffffffffffffffffffffffffffffffffffffffffffffffffffffffffffffffffffffffffffffffffffffffffffffffffff
@cB02~tA01_GU182353.1_12445_12237_1_0_0_0_0:0:0_0:0:0_2fc/2
CAGTGCATACCTGAGACGAAGGGGAGATCATGCACCTGCTCACTGCAGCAATGCAGGCAAATTATTCAACAGCAAACCTCGTGTGCAATTCCTTTCTGTCCTTTATTTTTTATGTCCACATATCTAGTTTCTCTTTCTGTTTCTGAAGAT
+
ffffffffffffffffffffffffffffffffffffffffffffffffffffffffffffffffffffffffffffffffffffffffffffffffffffffffffffffffffffffffffffffffffffffffffffffffffffff
@cB02~tA01_GU182353.1_75053_74946_1_0_0_0_0:0:0_0:0:0_2fd/2
ACAAGGGTGCACATGAGAGGAGAAGGAAGAGGGGAGTGGCGATTAGAGCAGTGCAATGGAAGTCTCCATCAGCTTTGAAGGTGGAGGAAGGCCATGAGCCATGAATGCAGGTGGCCTATAGAGGCTGGAAAAGTCAAGGAACTGATTCTC
+
ffffffffffffffffffffffffffffffffffffffffffffffffffffffffffffffffffffffffffffffffffffffffffffffffffffffffffffffffffffffffffffffffffffffffffffffffffffff
@cB02~tA01_GU182353.1_139776_139711_1_0_0_0_0:0:0_1:0:0_2fe/2
GGTTGATGCTCCTGGAACCAGCACCAGGGACCACCCTATGGAAGCTGGGGCCATGGAGAAGGCACAGACATGGCAGGAGAGGCTCCCAATCCCCATCAGGAACAGGGTGTGTGGACACTGTTGTCTGCCTTACTGATGAGTTGATACCTC
+
ffffffffffffffffffffffffffffffffffffffffffffffffffffffffffffffffffffffffffffffffffffffffffffffffffffffffffffffffffffffffffffffffffffffffffffffffffffff
@cB02~tA01_GU182353.1_93751_93601_1_0_0_0_1:0:0_0:0:0_2ff/2
AGGAACCCAGGTGAAGGACAAGTTAAAAAACCAAACAAGAAGGTTGGCTACCCTGAGATCAGCAAGGGTGCACTGCTGATGCCACCACCAGGCTGGAACCACATAGGGAGGGATCGACAGGAAGAGTTGGGGGTGGAGGGTGAGAGAGAG
+
ffffffffffffffffffffffffffffffffffffffffffffffffffffffffffffffffffffffffffffffffffffffffffffffffffffffffffffffffffffffffffffffffffffffffffffffffffffff
@cB02~tA01_GU182353.1_7975_8107_0_1_0_0_0:0:0_0:0:0_300/2
CCTGTAATCCCAGCACTTTGGGGGGCCACAGGCGGGTGGATTACCTGAGGGCAGGAGTTCAAGACCAGTCTGGCCAACATGGTGAAACCTCGTCTCTACTAAAAATACAAAAACTAGCTGGGTGTGATGGCGGGTGCCTGTAATCCCAGC
+
ffffffffffffffffffffffffffffffffffffffffffffffffffffffffffffffffffffffffffffffffffffffffffffffffffffffffffffffffffffffffffffffffffffffffffffffffffffff
@cB02~tA01_GU182353.1_98863_99021_0_1_0_0_0:0:0_0:0:0_301/2
CAGCTAGTTTTTGTATATTTTGTAGAGATGGGGTTTCACCATGTTGTCCAGGCTGATCTCGAACTCCTGATCTCACTTGATCCAGCCTCCTCAGCCTCCCAAAATGTTGGGTTACAGGTGTGAGCCACCGTTCAGAACCTTGTGTGTTAT
+
ffffffffffffffffffffffffffffffffffffffffffffffffffffffffffffffffffffffffffffffffffffffffffffffffffffffffffffffffffffffffffffffffffffffffffffffffffffff
@cB02~tA01_GU182353.1_105762_105964_0_1_0_0_0:0:0_0:0:0_302/2
CTACAGGAAGGACCCATCCTGCATAGACATGGCGTCTCCCTACAACAAGTGTCAGCTGAGAACTTTGAGCAAGTGCTGGAGAAGCAACTCTTACTAGATTTTAATACTGCAAAATTACTCATATAAAACAACACAAAGTAGACACGGCAT
+
ffffffffffffffffffffffffffffffffffffffffffffffffffffffffffffffffffffffffffffffffffffffffffffffffffffffffffffffffffffffffffffffffffffffffffffffffffffff
@cB02~tA01_GU182353.1_128628_128829_0_1_0_0_0:0:0_0:0:0_303/2
CAATCTCGGTTCACTGCAACCTCAGCCTCCTGGGTTCAATCAATTCTCTTGCCTCAAACTCCTGAGTAGTAGTATTACAGGTGCTGACCACCATGCTCAGCTAATTTTTATATTTTTAGTGGAGACGATGTTTCATCACGTCGGCCAGAG
+
ffffffffffffffffffffffffffffffffffffffffffffffffffffffffffffffffffffffffffffffffffffffffffffffffffffffffffffffffffffffffffffffffffffffffffffffffffffff
@cB02~tA01_GU182353.1_67095_66916_1_0_0_0_0:0:0_0:0:0_304/2
TGACACTCACAGCCATTGGATTCACCTCGGGGTAGCCAGGAATCCCTACATGATTAATATGACTGACATGAAAATAAGGGAGGCTCAGTTGCATAACTGGAATCTAGGAGACCGTGGAAAAGGCAATTGCCGCCCCACTGGTGAAATGTG
+
ffffffffffffffffffffffffffffffffffffffffffffffffffffffffffffffffffffffffffffffffffffffffffffffffffffffffffffffffffffffffffffffffffffffffffffffffffffff
@cB02~tA01_GU182353.1_926_760_1_0_0_0_1:0:0_0:0:0_305/2
AAAAGTCAAATGACTGGTACCACTCCTTGAAACCCTACAGCACTTTCCAGACCTCAGAGGGAGGGAGAGAGAGGCAGAGACAGAGACAGAGAGACAGAGAGAGAGATATTGGGGCCGCTCTTTCCTGGCTGGTTCATCCTGGCCTATTCT
+
ffffffffffffffffffffffffffffffffffffffffffffffffffffffffffffffffffffffffffffffffffffffffffffffffffffffffffffffffffffffffffffffffffffffffffffffffffffff
@cB02~tA01_GU182353.1_17633_17787_0_1_0_0_1:0:0_1:0:0_306/2
AGGCCAGGTTAAGGCATGAAGGGGTTGGGACTTGTTAGAATCCTGTTGTCGGACTCCACAGTAAGGGTAGACATTTGAGGCACCCAATCAAAAACCTCAGTTGTTCCTAGCACTGAGAAATTTGATAGAATGTTTCTAAAACATTATTCA
+
ffffffffffffffffffffffffffffffffffffffffffffffffffffffffffffffffffffffffffffffffffffffffffffffffffffffffffffffffffffffffffffffffffffffffffffffffffffff
@cB02~tA01_GU182353.1_65953_65807_1_0_0_0_0:0:0_0:0:0_307/2
TCCTTGGCTCCTGGTCCCCTTCCTCCTTCCTCAAAACCCACAAAGACTGGTCACATCTCACATGGCATCACTCAGTGCCTTCTTCCTTACCACACCTCTTTCTCTGAATGCTGCTCTCCCTTCTTCCTTATCTTTTGAAAACTTGGGGAT
+
ffffffffffffffffffffffffffffffffffffffffffffffffffffffffffffffffffffffffffffffffffffffffffffffffffffffffffffffffffffffffffffffffffffffffffffffffffffff
@cB02~tA01_GU182353.1_22162_21934_1_0_0_0_0:0:0_1:0:0_308/2
TTTTTTTTAATAACAGAGGCTGACAAGATTGTGGAGAAAAGGGAACACTTATACACTCTTGGTGGGAATGTTAACTAGTTCAGCCAATGTGATAAGCAGTTTGGAGACTTCTCAAATAACTTAAAATAGAACTACTATTCAATCAAGCAA
+
ffffffffffffffffffffffffffffffffffffffffffffffffffffffffffffffffffffffffffffffffffffffffffffffffffffffffffffffffffffffffffffffffffffffffffffffffffffff
@cB02~tA01_GU182353.1_15343_15456_0_1_0_0_0:0:0_0:0:0_309/2
ATCCGATGAAGAGTGAAGGGAATTCAGGGTCCAGAGAGGGTGCTAGGGCATCATTTCAGACTCATATTTCCCTTTTTTTTTTTTTTTTTTGGAGATGGAGTCTTGCTCTGTTGCCCAGGCTGGAGTGCAGTGGCAAGATCTTGGCTCACT
+
ffffffffffffffffffffffffffffffffffffffffffffffffffffffffffffffffffffffffffffffffffffffffffffffffffffffffffffffffffffffffffffffffffffffffffffffffffffff
@cB02~tA01_GU182353.1_13464_13303_1_0_0_0_1:0:0_0:0:0_30a/2
TATACACACACTATTATATATCTTATATATTATGTATTATATATTTATATATACATACTATTATATATCTTATAATATATTATGTATTATATATTTATATATATACACTATTATATATCTTATTATATATTATATATTTATATATGCACA
+
ffffffffffffffffffffffffffffffffffffffffffffffffffffffffffffffffffffffffffffffffffffffffffffffffffffffffffffffffffffffffffffffffffffffffffffffffffffff
@cB02~tA01_GU182353.1_122672_122584_1_0_0_0_0:0:0_0:0:0_30b/2
AACCCCCTGGTGATCATGGTCACAGGTCAGAGGGCTCCTGTCTGGGATTCTCCTTGTCCCACCTCCTGAATCCCAGAGCTTCTGGTAGGCATGTCCTTGAGGGTCCCATCACGCAGGCCCTAACTGTATTTGGGGTAAAGGGGGATTGAA
+
ffffffffffffffffffffffffffffffffffffffffffffffffffffffffffffffffffffffffffffffffffffffffffffffffffffffffffffffffffffffffffffffffffffffffffffffffffffff
@cB02~tA01_GU182353.1_148925_149056_0_1_0_0_0:0:0_0:0:0_30c/2
CCTGTGCTGTCTTCCTGTTCTTCCTGGAGGAGGACGTCATGCAGTGCTTTAGCTGAGTGCTTCCTGTGGCTTCAGGGTACAAAACCCAGGCTGGGCTATTTTCTGGCTTCCCCCAGATACACTGCAAATGAGGTGACTCCATATGTCCCG
+
ffffffffffffffffffffffffffffffffffffffffffffffffffffffffffffffffffffffffffffffffffffffffffffffffffffffffffffffffffffffffffffffffffffffffffffffffffffff
@cB02~tA01_GU182353.1_76020_76182_0_1_0_0_0:0:0_0:0:0_30d/2
ATGAGGAACAGAACCGTAGCATCTGTAGGTCCCTGCAAGGTCTTGCGTCATGCGACCGATGGAGAAGTTGGCCTTGGAGACCCCATCATGGAGCTCTCCAGTGAGGCGCAAAGTGTCATTAAACTTCCCCTCTCTGTGCAGAAGGAAGTG
+
ffffffffffffffffffffffffffffffffffffffffffffffffffffffffffffffffffffffffffffffffffffffffffffffffffffffffffffffffffffffffffffffffffffffffffffffffffffff
@cB02~tA01_GU182353.1_72474_72541_0_1_0_0_0:0:0_0:0:0_30e/2
ATGCAGCTTACATGTTGACTACATCATGGGAGGGTGACGTACGCAGGCTCTTTCTACCTTGCATGAGGCCCAGTGGATGCTTGCTCAAGAGCGGAACACGGCTTCCTGGAAATTGTTCTCACTAGAATTGGCACCTCACGTCCTTCACTA
+
ffffffffffffffffffffffffffffffffffffffffffffffffffffffffffffffffffffffffffffffffffffffffffffffffffffffffffffffffffffffffffffffffffffffffffffffffffffff
@cB02~tA01_GU182353.1_77586_77407_1_0_0_0_0:0:0_0:0:0_30f/2
GCAGACAAAGAGAAATCATAGAGAGAGAGAGATGATACATAGATATAGATAATAGATGATTTTTGGATAGACAATTGATAGATAAATAGATTATATATAGATATAGATGACAGGTAGAGAATTTGTAGATAGGCACCAGATAGATAAATA
+
ffffffffffffffffffffffffffffffffffffffffffffffffffffffffffffffffffffffffffffffffffffffffffffffffffffffffffffffffffffffffffffffffffffffffffffffffffffff
@cB02~tA01_GU182353.1_123748_123884_0_1_0_0_0:0:0_0:0:0_310/2
GGTGTCTCTCTTTATCATCCCATCCATGGCACCTGGAATGAGTGAGACTTCCCTTCGCTGGTGTCTGTCTCTCTGCTTCCTCTCTGTGTCTTCATGTTCTTTTCTGTGCCCATAACTCCTGGTGCAGGTCCTTCCATCTGTCTCCCTCCC
+
ffffffffffffffffffffffffffffffffffffffffffffffffffffffffffffffffffffffffffffffffffffffffffffffffffffffffffffffffffffffffffffffffffffffffffffffffffffff
@cB02~tA01_GU182353.1_54053_54082_0_1_0_0_0:0:0_0:0:0_311/2
AGATAGTCTGAAGGGAGGTGGAACAGCACGTGTCTAAGTGCTGTGTTAAGAGGGAGCCTCTTGTATGTTTGGAATTGTGAGTTCCTCAGTGTGATTGCAGCCTCAGGTAGACTAGGAAGTAAGCTAGTTAGGTTGGAGAGGTGGGCAGGG
+
ffffffffffffffffffffffffffffffffffffffffffffffffffffffffffffffffffffffffffffffffffffffffffffffffffffffffffffffffffffffffffffffffffffffffffffffffffffff
@cB02~tA01_GU182353.1_147391_147509_0_1_0_0_0:0:0_0:0:0_312/2
TCCATCTACTTCATTCATTTAGTGTCTAAATCAGCACCACATTTCACCAGTGGGGCGGCAATTGCCTTTTCCACGGTCTCCTAGATTCCAGTTATGCACCTGAGCCTCCCTTATTTTCATGTCAGTCATATTAATCATGTAGGGATTCCT
+
ffffffffffffffffffffffffffffffffffffffffffffffffffffffffffffffffffffffffffffffffffffffffffffffffffffffffffffffffffffffffffffffffffffffffffffffffffffff
@cB02~tA01_GU182353.1_87168_87300_0_1_0_0_0:0:0_0:0:0_313/2
TTTGTGGTTCCACATGAATTTTAGGACTGTTTTTTCTATTTCTGTAAAAAAAAATGTCATTGGATTTTTGATAATGGTTGCATTGAATCACTTTGGATAGAATGGACATTTTAACAACATTAATCCTTCTGATCCGTGAACATGGAATAT
+
ffffffffffffffffffffffffffffffffffffffffffffffffffffffffffffffffffffffffffffffffffffffffffffffffffffffffffffffffffffffffffffffffffffffffffffffffffffff
@cB02~tA01_GU182353.1_102730_102872_0_1_0_0_0:0:0_1:0:0_314/2
TGCTCAAGCCTCTTACATGAAATGGCACAGCATTTGCAAATAACCCATGCACATCCTCCTGTGTACATGAAATCATCCCTTGATTATTTATAATTCCTGATACAGCCTACACACAGCTTCATTTGTGTCCCTTCAACATAGTTTTGCTTT
+
ffffffffffffffffffffffffffffffffffffffffffffffffffffffffffffffffffffffffffffffffffffffffffffffffffffffffffffffffffffffffffffffffffffffffffffffffffffff
@cB02~tA01_GU182353.1_68947_69129_0_1_0_0_0:0:0_3:0:0_315/2
TTGTCTCGCATTTCTTGATTGACAGGTAACCACATAAAACATCTCTTTAGGACAAGCACCCAGATGGCAGGAGACCCAGCTTTCTCCTGCTTCTTCAGTTATAGCTCTCATAGTAACCATAGAACGTGCTGAGGATACGTCTACTTTACT
+
ffffffffffffffffffffffffffffffffffffffffffffffffffffffffffffffffffffffffffffffffffffffffffffffffffffffffffffffffffffffffffffffffffffffffffffffffffffff
@cB02~tA01_GU182353.1_76404_76513_0_1_0_0_0:0:0_0:0:0_316/2
AAGGACACCTCTCTCTGGCACATGTCTGTCTGTGTCTCCTTTAACTCTTTCTGTCTTTTCTAACTCCCTGTATGGCCCCTGTGTCTGTCCTCTGTTATGACACCTGGTCTGTACTTGTGTCTCCTGTTTCTCTGTCTCTGTTGGTACAGA
+
ffffffffffffffffffffffffffffffffffffffffffffffffffffffffffffffffffffffffffffffffffffffffffffffffffffffffffffffffffffffffffffffffffffffffffffffffffffff
@cB02~tA01_GU182353.1_104903_104731_1_0_0_0_0:0:0_0:0:0_317/2
TGGATGGGCCTGGAGGGGAGATGTGGGCCTAGAGGTGGAGTGATGGGCCTAGAAGTGGAGCGATGGGCCTGGAGTGGAGATATGGGCCTGGAGGTGGAGTTATGGGCCTGCAGTAGAGATATGGGCCTGAAGTGGAGATATGGGCCTGGA
+
ffffffffffffffffffffffffffffffffffffffffffffffffffffffffffffffffffffffffffffffffffffffffffffffffffffffffffffffffffffffffffffffffffffffffffffffffffffff
@cB02~tA01_GU182353.1_67713_67933_0_1_0_0_0:0:0_0:0:0_318/2
ACCCGAGAGGCTGGGGGAAGGACCACCCCCTCGGCCATCTATTGCTTCAATACCACCTGTCCTCCTGTGAATTAGTAGGAAAGGGGAGCAGGAGCTAGTGCTGTCGCTGATCTCTGATTCCAAGATCTGGACTCACTCCAAGGAGTGTTA
+
ffffffffffffffffffffffffffffffffffffffffffffffffffffffffffffffffffffffffffffffffffffffffffffffffffffffffffffffffffffffffffffffffffffffffffffffffffffff
@cB02~tA01_GU182353.1_1992_2074_0_1_0_0_1:0:0_0:0:0_319/2
AGGGCACCCACCTCCCCTTCACAGGACCCAACCCTCAGTGCCAGCCCCATCACTGAGAGTATCTCCTCACATACCAGTCTCAGAGTCAGACTTGTTTTGTGATGGGCTGAGGGTATCAGCTGCTCCAGAGAATCAAAACAGAGAAAAAGA
+
ffffffffffffffffffffffffffffffffffffffffffffffffffffffffffffffffffffffffffffffffffffffffffffffffffffffffffffffffffffffffffffffffffffffffffffffffffffff
@cB02~tA01_GU182353.1_93874_93968_0_1_0_0_1:0:0_0:0:0_31a/2
GACCACTCGTAGGGAGATCCATGGAAAGAGCCGAAGCATCTGTAGGTCTCTCCGTGGGTGGCAGGACCCAGAGGGAAGTCGGCCTGGAATGTTCCATTGATGCTGGGCACTGCAGGGAGCCTAAGTTCATGGGCTTCCCCCTCCCTGGAT
+
ffffffffffffffffffffffffffffffffffffffffffffffffffffffffffffffffffffffffffffffffffffffffffffffffffffffffffffffffffffffffffffffffffffffffffffffffffffff
@cB02~tA01_GU182353.1_91986_91849_1_0_0_0_1:0:0_0:0:0_31b/2
TGAATTTTCCGGAAATGGGAGGGAGGCAGCACAGAGGGTGGGCTGATGGGCTGACCATGGGAAGGCCTGGGGGGAGTCTCTCATGAACTAGTAAGAGGAGATCCTGGGAGTCTCTCATGAACTAGTAAGAGGAGATCCTGGGAGTCTCTC
+
ffffffffffffffffffffffffffffffffffffffffffffffffffffffffffffffffffffffffffffffffffffffffffffffffffffffffffffffffffffffffffffffffffffffffffffffffffffff
@cB02~tA01_GU182353.1_13609_13705_0_1_0_0_0:0:0_0:0:0_31c/2
TATAATACATTATATATTATAAGATATATAATAGTATATATAAATATATAGTACATAATATATAATAAGATATATAATAGTGTGTGTATACATATAAATATATAACAAGATATGTAATAGTGTGTGCATATATAAATATATAATATATAA
+
ffffffffffffffffffffffffffffffffffffffffffffffffffffffffffffffffffffffffffffffffffffffffffffffffffffffffffffffffffffffffffffffffffffffffffffffffffffff
@cB02~tA01_GU182353.1_46591_46422_1_0_0_0_0:0:0_0:0:0_31d/2
TTCTATGGATGAGTAGTCTCCACTGTGCGTATGTACTACATTCTCTCTATCCATTCATCCACTGATGGGCAGGTAGGTTGACTCCACATCTTGGCTACTGTGAACAGTGCTGCACCAATCATACGAGTGCAGATATCACTTCGATATATT
+
ffffffffffffffffffffffffffffffffffffffffffffffffffffffffffffffffffffffffffffffffffffffffffffffffffffffffffffffffffffffffffffffffffffffffffffffffffffff
@cB02~tA01_GU182353.1_81267_81042_1_0_0_0_1:0:0_0:0:0_31e/2
TTATGTTTTCCTTTTTTCTGTGGGGAAGACAATGCTTGGCTCCCTATAAATCCTTACCAGCTGATCCTTTTCCTCTGGCTAATTTTAAGGGTTGGTTGTGCTTTTATGCTGCTTTTCTGTAATGTTGAACGTGAGGTGTGTTTACTTCAT
+
ffffffffffffffffffffffffffffffffffffffffffffffffffffffffffffffffffffffffffffffffffffffffffffffffffffffffffffffffffffffffffffffffffffffffffffffffffffff
@cB02~tA01_GU182353.1_97907_97749_1_0_0_0_0:0:0_0:0:0_31f/2
CTCCTTTTAAGGTTAGCTGATTAGCAACCGTAATTCCATCTGCAATCTGCATTCCTTTTTTCCATGTAAAATAACATATTCACAAGATATGGCGACTAGGACAGGAACATTTTGGGGTGGGGCGGCATTCTTATCCTTTCCACAAATGGT
+
ffffffffffffffffffffffffffffffffffffffffffffffffffffffffffffffffffffffffffffffffffffffffffffffffffffffffffffffffffffffffffffffffffffffffffffffffffffff
@cB02~tA01_GU182353.1_110362_110218_1_0_0_0_1:0:0_0:0:0_320/2
TTACCATTTTTAAAAGTAAAATCTAGTGGTCATAAATACCTTTATATGCTGGGTGTGGTGGTTCACGGTTGTAATCTCGGCGCTTTGAGAGGCCAAGGAAGGTGGATCATTTAAGATCAGGAACTCGAGATCACCCTGGCCAACATGTGG
+
ffffffffffffffffffffffffffffffffffffffffffffffffffffffffffffffffffffffffffffffffffffffffffffffffffffffffffffffffffffffffffffffffffffffffffffffffffffff
@cB02~tA01_GU182353.1_55397_55324_1_0_0_0_0:0:0_1:0:0_321/2
AAAATAAAGCATAAAAAATTTACAACAACAAGATAAAAAATAAGAAGTGTTTTTATAGTGTGAGGATAAGTTTAGATTTATTTTTTCCTACGTGTAACCCTATGGTCCTGTGTTATTTGTTGATAAAATATTCTATTCCACCTTAAACTA
+
ffffffffffffffffffffffffffffffffffffffffffffffffffffffffffffffffffffffffffffffffffffffffffffffffffffffffffffffffffffffffffffffffffffffffffffffffffffff
@cB02~tA01_GU182353.1_36511_36303_1_0_0_0_0:0:0_0:0:0_322/2
ACGGCAAGAGAGGGAGCAAGGGGGAGGGGGAGCGATGGAGCTTCCAAGTTCTTTTTAACAACCAGCTCTCCAGGAACTAATAGAGGGGGAACTTGCTAACCCCATCTCCTTGGGACAGCATTGATCTGTTCATGATGGATCCACCTCCAT
+
ffffffffffffffffffffffffffffffffffffffffffffffffffffffffffffffffffffffffffffffffffffffffffffffffffffffffffffffffffffffffffffffffffffffffffffffffffffff
@cB02~tA01_GU182353.1_142191_142380_0_1_0_0_1:0:0_0:0:0_323/2
CCCTCACACCCAGTCTTCGTGTTCTCTCTGCATCTGTCCATGCTTCTCCCCATCATCGGCAGGAAGCTCCTCAGCTATGGCTCTAGGATCATAAGACATGGGACAGACACGGGTTTTCCTCACCTGTGACAGAAACAAGCAGTGGGTCAC
+
ffffffffffffffffffffffffffffffffffffffffffffffffffffffffffffffffffffffffffffffffffffffffffffffffffffffffffffffffffffffffffffffffffffffffffffffffffffff
@cB02~tA01_GU182353.1_57790_57603_1_0_0_0_0:0:0_0:0:0_324/2
ATTTTCGTTCAGGCATCCGCTGATATCCATTCACAAAGGACATGCCCTCCACCTCATGTCTACCCTGTGTTGTTTTATGTGAGTAATCTTACAGTATCAAAATCTAGTAGGAGTCTCTTTACTCAGCACTTGCTCAAAGTTCTCAGCTGA
+
ffffffffffffffffffffffffffffffffffffffffffffffffffffffffffffffffffffffffffffffffffffffffffffffffffffffffffffffffffffffffffffffffffffffffffffffffffffff
@cB02~tA01_GU182353.1_16318_16140_1_0_0_0_1:0:0_0:0:0_325/2
GTGGCGCCTGCCTGTAATCCCAGCTACTTGGGAGGCCAAGGCACGAGAATCGCATGAACCCAGGAGGCGGAGGTTGCAGTGAGCCGAGATCACTACAGCCTGGGTGATAGAGCAAGACTCAGTCTCAAGAAAAGAAAAAAGTAGCAAAAT
+
ffffffffffffffffffffffffffffffffffffffffffffffffffffffffffffffffffffffffffffffffffffffffffffffffffffffffffffffffffffffffffffffffffffffffffffffffffffff
@cB02~tA01_GU182353.1_127056_126955_1_0_0_0_0:0:0_0:0:0_326/2
TTTTAAGTGTAAGGTCTAGTGGTCATAAATACATACATATAAATTTTTTGTTTGTTTGTTTTATCCTCCACCCTTTTCTTCCTGGCCTCTGGTAGCCACCATTCTACTCTCTATCTTCATGAGATCCACCTTTTAGCTCCTGTATATGGG
+
ffffffffffffffffffffffffffffffffffffffffffffffffffffffffffffffffffffffffffffffffffffffffffffffffffffffffffffffffffffffffffffffffffffffffffffffffffffff
@cB02~tA01_GU182353.1_31482_31703_0_1_0_0_0:0:0_0:0:0_327/2
TTTCCCCATGTTGGCCAGGGTGGTCTTGAGCCCCTGATCTCAAATGATCCACCTGCCTTGGCCTCTCAAAGTGTTGGGATTACAACAGTGAGCCACCGTGCCCAGCCTATAAATGTATTTATGAACAGTAGACTTCACACTTAAAAATGG
+
ffffffffffffffffffffffffffffffffffffffffffffffffffffffffffffffffffffffffffffffffffffffffffffffffffffffffffffffffffffffffffffffffffffffffffffffffffffff
@cB02~tA01_GU182353.1_56767_56549_1_0_0_0_0:0:0_0:0:0_328/2
GAGTGGAGATATGGGCCTGAAGTGGAGATATGGGCCTGGAGGTGGAGATATGGGCCTGGAGGTGGAGATATGGGCCTGGAGTGGAGATATGGGTCTGGAGGTGGAGATACGGGCCTGCAGTAGAGATATGGGCCTGGAGTGGAGATATGG
+
ffffffffffffffffffffffffffffffffffffffffffffffffffffffffffffffffffffffffffffffffffffffffffffffffffffffffffffffffffffffffffffffffffffffffffffffffffffff
@cB02~tA01_GU182353.1_94256_94421_0_1_0_0_0:0:0_0:0:0_329/2
GGTATATTTAACCTCAATCAGCATTTTTTCAAAGGAAAAGAAAAAGTGTAGGGGTTGCTGGTGATGACATCTCTGTGTAGGTGAGAGGCCAGGGTGGGCTTCTGGGAAATGGGTAAGGTTGAGGGGCTGAGGGAACCTCTGATCTCCCCA
+
ffffffffffffffffffffffffffffffffffffffffffffffffffffffffffffffffffffffffffffffffffffffffffffffffffffffffffffffffffffffffffffffffffffffffffffffffffffff
@cB02~tA01_GU182353.1_109611_109768_0_1_0_0_0:0:0_1:0:0_32a/2
CCTGCGCCCTGACTCCGCCCTCACACCTGCTGTGTCTTCTCTCTGCATCTGTCCATGCTTTTCTCCATGATCAGCAGGAAGCTCCTTAGCTAAGGATTTAGGATCATAGGACATGAGAGAGATATGGGCTTTTCTCACCTGTGACAGAAA
+
ffffffffffffffffffffffffffffffffffffffffffffffffffffffffffffffffffffffffffffffffffffffffffffffffffffffffffffffffffffffffffffffffffffffffffffffffffffff
@cB02~tA01_GU182353.1_24259_24119_1_0_0_0_0:0:0_0:0:0_32b/2
GAGTTTGAGACCAGCCTGGGCACCATAGTGAGACCCCGTCTCTATTTTTTTTAAATAAAGAAAAACATTTGAATGATTTTTTTCTTAACTGACATTTAGAAAGCATCCACCTCAAATCTTCCTAATCCACAAACTTGTCTAGCACCCCTG
+
ffffffffffffffffffffffffffffffffffffffffffffffffffffffffffffffffffffffffffffffffffffffffffffffffffffffffffffffffffffffffffffffffffffffffffffffffffffff
@cB02~tA01_GU182353.1_93215_93390_0_1_0_0_0:0:0_0:0:0_32c/2
ACTGACCCCTTCCACTTCTGGAGACAGAAATCAGACCCTGTTCTTCCTGGGCTACAATCAATGCATCTGCAGGGCTGCATTCCCTCTGGAGACTCGGGAGAATCAGTTCCATTGATTTCTCCAGCCCCTTCGTGGCTCGTGGTCTTCCTC
+
ffffffffffffffffffffffffffffffffffffffffffffffffffffffffffffffffffffffffffffffffffffffffffffffffffffffffffffffffffffffffffffffffffffffffffffffffffffff
@cB02~tA01_GU182353.1_49737_49546_1_0_0_0_0:0:0_0:0:0_32d/2
GAAAACTTGGGGATTCTATTGGGTTCACCAAGATGAAAATCCATCATAATCTCCCGGAAATCATTCAGGATACCCTTGTTTTAAGTTCAGCTGATTAGCAACCATAATTCCATCTGCAATCTTCATTCCTCCTTTCCATGTAAAATAAGA
+
ffffffffffffffffffffffffffffffffffffffffffffffffffffffffffffffffffffffffffffffffffffffffffffffffffffffffffffffffffffffffffffffffffffffffffffffffffffff
@cB02~tA01_GU182353.1_42273_42458_0_1_0_0_0:0:0_0:0:0_32e/2
TGCCCTCAGCCTCCTGAGTCGCTAGGATTACATGCGCCTGCCACCATGCCTGGCTTTCCTTGGGTTGTTTCTTAACTTGTCCTTGACCTGGGTTCCAGTGTTGGTTTCCTGTTGCTGCTGTACAAAATTATCAGAAGCATGGAAGCAGGA
+
ffffffffffffffffffffffffffffffffffffffffffffffffffffffffffffffffffffffffffffffffffffffffffffffffffffffffffffffffffffffffffffffffffffffffffffffffffffff
@cB02~tA01_GU182353.1_134458_134583_0_1_0_0_0:0:0_0:0:0_32f/2
AGATTCGTGGTGTGAGGAAGAGCGATGCCCTAAGATGAAGACTGATGCCTTCAGATTCCAGCTGCTGGTACATGGGAGCTGGCAACCCGGTTTTGAGACAGGGCTGTTGTCTCCCTAGAAGATCCCCTCAAGGCCTGACTGTGGTGCTCG
+
ffffffffffffffffffffffffffffffffffffffffffffffffffffffffffffffffffffffffffffffffffffffffffffffffffffffffffffffffffffffffffffffffffffffffffffffffffffff
@cB02~tA01_GU182353.1_113284_113218_1_0_0_0_0:0:0_0:0:0_330/2
AGCTAGAAGAATGATTGCCAATCTGACATCCTTCTCAGGAAACATGCAGTGTTTTTTCTTCCTGCATTCCTAACTGGAGGATAAATTCCTGGGGACTTGAGAGAGGGAAGGGAAGGGAACATCTGATGAGGGCGAGGTGTTTTAGAGAAG
+
ffffffffffffffffffffffffffffffffffffffffffffffffffffffffffffffffffffffffffffffffffffffffffffffffffffffffffffffffffffffffffffffffffffffffffffffffffffff
@cB02~tA01_GU182353.1_117680_117517_1_0_0_0_0:0:0_0:0:0_331/2
TCTAGAGAGAGCACCAGACTCCCTGCCCCTGCCTTCAGCTCACAGACCGTTGCCTGATTCTGAACTGTATCCTCATGTCCCCTGCAGCCACTCACATCCAGGAGAAGGTTCCATGAGAGGCAGAAAGTGGGAGACAGAATCAATGGGATG
+
ffffffffffffffffffffffffffffffffffffffffffffffffffffffffffffffffffffffffffffffffffffffffffffffffffffffffffffffffffffffffffffffffffffffffffffffffffffff
@cB02~tA01_GU182353.1_130189_130349_0_1_0_0_0:0:0_1:0:0_332/2
GCTGTCCCACCCCAAAATGTCCCTGTCCTAGCCTGCATAGCTTGTGAATATGTTATTTTACATGGAAAGGAGGAATGAAGATTGCAGATGGAATTATGGTTGCTAATCAGCTGAACTTAAAACAAGGGTATCCTGAATGATTTCCGGGAG
+
ffffffffffffffffffffffffffffffffffffffffffffffffffffffffffffffffffffffffffffffffffffffffffffffffffffffffffffffffffffffffffffffffffffffffffffffffffffff
@cB02~tA01_GU182353.1_63820_63987_0_1_0_0_1:0:0_0:0:0_333/2
GTTTTAAACCTTCAAAACACAAGTAATCGAAGCAAAAATAGACCATTGGGATTACCTCAAGCTAAGCAACTTCTGCACCGCTAAAAATAAACCAACAAAGTGAAGAGACAACCCACAGATTGGGAGCAAATATGTGCAAACTATGCATCT
+
ffffffffffffffffffffffffffffffffffffffffffffffffffffffffffffffffffffffffffffffffffffffffffffffffffffffffffffffffffffffffffffffffffffffffffffffffffffff
@cB02~tA01_GU182353.1_74627_74578_1_0_0_0_1:0:0_0:0:0_334/2
ACACTTCCTCACTGGGTGGTCAGCACCCAGCAACCCCCTGGTGATCATGGTCACAGGTCAGAGGGCTCCTGTCTGGGATTCTCCTTGTCCCACCTCCTGAGTCCCAGAGCTTCTGGTGGGAGTGTCCACCAGCGTCCCATCATCCAGACC
+
ffffffffffffffffffffffffffffffffffffffffffffffffffffffffffffffffffffffffffffffffffffffffffffffffffffffffffffffffffffffffffffffffffffffffffffffffffffff
@cB02~tA01_GU182353.1_104464_104600_0_1_0_0_0:0:0_0:0:0_335/2
TCCCCTCCAGGCCCATCCATATCTCCCCTCCAGGCCCATATCTCCACCCCAGGCACATATCTCCACCCCAGGCCCATATCTCCACTCCAGGCCCAGATCTCCACTCCAGGCACATATCTCCACCCCAGGCCCCTATCTCCACTCCAGGCC
+
ffffffffffffffffffffffffffffffffffffffffffffffffffffffffffffffffffffffffffffffffffffffffffffffffffffffffffffffffffffffffffffffffffffffffffffffffffffff
@cB02~tA01_GU182353.1_76066_75956_1_0_0_0_0:0:0_1:0:0_336/2
AGAACATGAAGACACAGAGAGGAAGGAGAGAGATAAGACACCAGCGAGGGGAAGCCTCACTCATTCTAGGTGCCATGGATGGGATGATAAAGAGAGATGCCTTCTAAAGTCACAACCTCTCTTCCTAGGAGTCCACAGAAAACTTTCCCT
+
ffffffffffffffffffffffffffffffffffffffffffffffffffffffffffffffffffffffffffffffffffffffffffffffffffffffffffffffffffffffffffffffffffffffffffffffffffffff
@cB02~tA01_GU182353.1_12024_11943_1_0_0_0_0:0:0_0:0:0_337/2
CTGAGCTCAAACCTCAGCTCAGGCCCTGCCCCCAGGAGAGCTCAGGACGCTAAGGAAAGAGGGGAGTAAAGGGGGAGGGTCGGCAGGGGAGGGCCCAGCCCATGAGAGGGTGGAAATAGTCAGGGACCTCCTAATCCTGGGCTCCCACCC
+
ffffffffffffffffffffffffffffffffffffffffffffffffffffffffffffffffffffffffffffffffffffffffffffffffffffffffffffffffffffffffffffffffffffffffffffffffffffff
@cB02~tA01_GU182353.1_153117_153287_0_1_0_0_0:0:0_0:0:0_338/2
AGTGAAATAGATACTTGTGGGCTAAGCAAAGGAGTGTGTTTTCTCTGCAGCAGGCAGTGGCGACCTTAGGCATTTGTAAGCAAGAGAGAGGCATGTTCAGATTCGTGGTGTGAGGAAGAGCGATCCCCTAAGATGCAGACTGATGCCTTC
+
ffffffffffffffffffffffffffffffffffffffffffffffffffffffffffffffffffffffffffffffffffffffffffffffffffffffffffffffffffffffffffffffffffffffffffffffffffffff
@cB02~tA01_GU182353.1_72682_72834_0_1_0_0_0:0:0_0:0:0_339/2
TCTCCACTCCAGACCCAGATCTCCACTTCTAGGCCCATCACTCCATCTCCAGGCCCATATATCCACTCCAGGCCCAGATCTCCACTCCAGGCCCATAACTCCACCTCCAGGCCTATATCTCCACCTCTGGGCCCAGATCTCCATCCCCGC
+
ffffffffffffffffffffffffffffffffffffffffffffffffffffffffffffffffffffffffffffffffffffffffffffffffffffffffffffffffffffffffffffffffffffffffffffffffffffff
@cB02~tA01_GU182353.1_90427_90287_1_0_0_0_0:0:0_0:0:0_33a/2
AACATGAAGAAATGCTTAGTAAAAAGTATGTTCTACATGTGTGTTGAGAAGATCATGTGGTTTTTGTTTTTAGTTTTGTTTAGGTGATGAATCACATGTATTGATTGTGTATGTTCAACCAACCTTGCACCCTAAGAATAAAGTTGACTT
+
ffffffffffffffffffffffffffffffffffffffffffffffffffffffffffffffffffffffffffffffffffffffffffffffffffffffffffffffffffffffffffffffffffffffffffffffffffffff
@cB02~tA01_GU182353.1_66285_66132_1_0_0_0_1:0:0_0:0:0_33b/2
GGTGGGACAGCATTCTCCTGCCTTCCACAAACAGTGAACAAGATGCATTTGGCCTCTGCCCTTGGGACACTGATATTGCAGATGGTTAAATGGGAGGGCAGAAAATGAATGCACAAGTGGATCTATAAATGAATGATCCATTGGGAAGCA
+
ffffffffffffffffffffffffffffffffffffffffffffffffffffffffffffffffffffffffffffffffffffffffffffffffffffffffffffffffffffffffffffffffffffffffffffffffffffff
@cB02~tA01_GU182353.1_114656_114857_0_1_0_0_1:0:0_0:0:0_33c/2
AAATCAGCACCACATTTCACCAGTGGGGCGGCAATTGCCTTTTCCACTGTCTCCTAGATTCCAGTTACGCACCTGGGCCTCCCTTATTTTCATGTCAGTCACTATTAATCATGTAGGGATTCCTGGCTACCCCGAGGTGAATCCAATGGC
+
ffffffffffffffffffffffffffffffffffffffffffffffffffffffffffffffffffffffffffffffffffffffffffffffffffffffffffffffffffffffffffffffffffffffffffffffffffffff
@cB02~tA01_GU182353.1_27872_27759_1_0_0_0_0:0:0_1:0:0_33d/2
CTCCCCCACTGGGTGGTCGGCACCCAGCAACCCTGTGGTGATCATGGTCACAGGTCAGAGGCTTTCTGTCTGGGCTTCTCACTGTCCCACCTCCTGAATCCCAGAGCTTCTGGTGGGGGCGTCCATCAGGGTCCTATCATCCAGGCCCAG
+
ffffffffffffffffffffffffffffffffffffffffffffffffffffffffffffffffffffffffffffffffffffffffffffffffffffffffffffffffffffffffffffffffffffffffffffffffffffff
@cB02~tA01_GU182353.1_82895_83053_0_1_0_0_0:0:0_1:0:0_33e/2
AACTTAAATAGCACAGTGCTGGTATAGACACAGAAACAGAGATCAATAGACCAGAAGAGAGAGCCCAGAAATACAGCCTCATATCTACAGTGAATAATCATTGACGACGTTAACAAAACATACACTGGAGAAAGATTTCCTTTTCAATAA
+
ffffffffffffffffffffffffffffffffffffffffffffffffffffffffffffffffffffffffffffffffffffffffffffffffffffffffffffffffffffffffffffffffffffffffffffffffffffff
@cB02~tA01_GU182353.1_142118_141969_1_0_0_0_0:0:0_1:0:0_33f/2
TAGACATGAAGAGAGTTGGGGTGGAGGGTGAGAGAGAGAGAGAGCATTAGGTCATAGAGCAGGGGAGTGAGTTCTCAGCTCAGGTATGAGGGGAGCTGTGACAAGGAAGAACCTCCCTGAGGAAACTGCCTCTTCTCCTTCCAGGTCAAT
+
ffffffffffffffffffffffffffffffffffffffffffffffffffffffffffffffffffffffffffffffffffffffffffffffffffffffffffffffffffffffffffffffffffffffffffffffffffffff
@cB02~tA01_GU182353.1_69711_69859_0_1_0_0_0:0:0_0:0:0_340/2
TTTCCAGGACTCTTTGGGAATAACAGTAGCCACGAGCCCGGGCCGAGGAGTACCTACCTCGCTATTCGCTGTTCTGTTCCCTGCAGACTCTTGGTCCATTACCGCAGCATCTGTAGGAGACGGAAGTCAACAAAACAGCTCGGAGGGCAC
+
ffffffffffffffffffffffffffffffffffffffffffffffffffffffffffffffffffffffffffffffffffffffffffffffffffffffffffffffffffffffffffffffffffffffffffffffffffffff
@cB02~tA01_GU182353.1_72370_72496_0_1_0_0_0:0:0_0:0:0_341/2
GGCTCTTTCTACCTTGCATGAGGCCCAGTGGATGCTTGCTCAAGAGCGGAACACGGCTTCCTGGAAATTGTTCTCACTAGAATTGGCACCTCACGTCCTTCACTATGACCAACTCACAACACGTCTCAGATCCAACCTCCCGAACACAAG
+
ffffffffffffffffffffffffffffffffffffffffffffffffffffffffffffffffffffffffffffffffffffffffffffffffffffffffffffffffffffffffffffffffffffffffffffffffffffff
@cB02~tA01_GU182353.1_49770_49914_0_1_0_0_0:0:0_0:0:0_342/2
GTGGCAGTTGCCTGTAATCCCAGCTACTTGAGAGGCTGACGCAGGAGAATCACTTGGATCCAGAAGGTGCAGGTTGCAGTGAGCCAAGATGGTGACACTGCACTGTAGCCTGGAAGACAGAGGGAGACTCTGTCTCAATAAACAAATGAA
+
ffffffffffffffffffffffffffffffffffffffffffffffffffffffffffffffffffffffffffffffffffffffffffffffffffffffffffffffffffffffffffffffffffffffffffffffffffffff
@rand_0_0_0_0_1_1_0:0:0_0:0:0_343/2
GTTAGTGGGGCGACCGGAGGTCTACTGCCAGTAGTCCTCTTGGGCTCCGATTTCGGTTCTTATCACTTTAGCGAAGGTTGGCTTAGATAATAGAATCGCCACGCCTACGCTTTCATCGGGTAGACCGGATCGATTGCCCTCGGTCGCGTA
+
ffffffffffffffffffffffffffffffffffffffffffffffffffffffffffffffffffffffffffffffffffffffffffffffffffffffffffffffffffffffffffffffffffffffffffffffffffffff
@cB02~tA01_GU182353.1_106686_106550_1_0_0_0_0:0:0_0:0:0_344/2
TGTCCCACCTCCTGAATCCCAGAGCTTCTGGTGGGGGTGTCCGTCAGGGTCCCATCACCCAGGCCCTGACTGTATTTGGGGTCAAGGGAGATTGAATACAGGGGAAATGGGTGCTGTGGTGGGAAGAATCACTGTCCCCAATGATGGCTA
+
ffffffffffffffffffffffffffffffffffffffffffffffffffffffffffffffffffffffffffffffffffffffffffffffffffffffffffffffffffffffffffffffffffffffffffffffffffffff
@cB02~tA01_GU182353.1_125605_125772_0_1_0_0_0:0:0_0:0:0_345/2
CATATAGACCTGGAAGGAGAAGGGGCAGTTTCCTCAGGGGGGATCTTCCTTGTCACAGCTCCCCTCACACCTGACCTGAGAACTCACTCCCCTGCTCTATGGCCTAATGCTCTCTTTCTCTGTCTCACCCTCCACCCTATCTCTCTTCAT
+
ffffffffffffffffffffffffffffffffffffffffffffffffffffffffffffffffffffffffffffffffffffffffffffffffffffffffffffffffffffffffffffffffffffffffffffffffffffff
@cB02~tA01_GU182353.1_19350_19469_0_1_0_0_0:0:0_0:0:0_346/2
CTCTGACTTTAGTTATTTCTCATCTTTTGCTGGCCTTGGGTTTGGACTGTTCCTTTTTTTTAATAGTTCCTCTAGATGCAGTGTTAAGTCACTAATTTGAGATCTTTCTAAACTTCTGATGAGGCATGTATTGCTATAAATTTTCCTCTT
+
ffffffffffffffffffffffffffffffffffffffffffffffffffffffffffffffffffffffffffffffffffffffffffffffffffffffffffffffffffffffffffffffffffffffffffffffffffffff
@cB02~tA01_GU182353.1_13803_13575_1_0_0_0_0:0:0_0:0:0_347/2
TATTTATATATACACACACTATTATATATCTTATATATTATGTATTATATATTTATATATACATACTATTATATATCTTATAATATATTATGTATTATATATTTATATATATACACTATTATATATCTTATTATATATTATATATTTATA
+
ffffffffffffffffffffffffffffffffffffffffffffffffffffffffffffffffffffffffffffffffffffffffffffffffffffffffffffffffffffffffffffffffffffffffffffffffffffff
@cB02~tA01_GU182353.1_28942_28768_1_0_0_0_0:0:0_0:0:0_348/2
GCAGCCTGTCGTGGTTCCTCTTCCACCCCCACATAAACACCAGGAAAGAGATTAGTGGGAAACAGATACAACAGCATAAGAGGTGACACTGAGCACAGTGGGAAGGGAATCAGGGCTACTAGAGACAGAGAGACAGGGAAGAGGGAGGGA
+
ffffffffffffffffffffffffffffffffffffffffffffffffffffffffffffffffffffffffffffffffffffffffffffffffffffffffffffffffffffffffffffffffffffffffffffffffffffff
@cB02~tA01_GU182353.1_91390_91567_0_1_0_0_0:0:0_0:0:0_349/2
CTTTCCTCCTGAGCCACTGGGCGCCACGCTGGACTGAAAATTAACTCATCCTCACCACTCACTTGCTTCAGAACATGGCTCTCTGCTGGGGAGACACCCAATCTGCAGGCCCATAGTGTAACCCTGGTGCTCCTTCCCTTCCAGGACTCA
+
ffffffffffffffffffffffffffffffffffffffffffffffffffffffffffffffffffffffffffffffffffffffffffffffffffffffffffffffffffffffffffffffffffffffffffffffffffffff
@cB02~tA01_GU182353.1_56645_56447_1_0_0_0_0:0:0_0:0:0_34a/2
GCTTGTAGTGGAGACATGGGCCTGGAGATGGAGATATGGGCCTGGAGATGGAGATATGGGCCTGCAGTAGAGATAGGGGCCTGGAGTGGAGATATGGGCCTGGAGTGGAGATATGGGCCTGAAGTGGAGATATGGGCCTGGAGGTGGAGA
+
ffffffffffffffffffffffffffffffffffffffffffffffffffffffffffffffffffffffffffffffffffffffffffffffffffffffffffffffffffffffffffffffffffffffffffffffffffffff
@cB02~tA01_GU182353.1_76453_76584_0_1_0_0_0:0:0_0:0:0_34b/2
AACACTTTGTGGAAGTAAAACAGAAATGAAACTTCTAACCTGTGCCAGGTCTCTGAGCAAAGTCAGCATGGAAGGACACCTCTCTCTGGCACATGTCTGTCTGTGTCTCCTTTAACTCTTTCTGTCTTTTCTAACTCCCTGTATGGCCCC
+
ffffffffffffffffffffffffffffffffffffffffffffffffffffffffffffffffffffffffffffffffffffffffffffffffffffffffffffffffffffffffffffffffffffffffffffffffffffff
@cB02~tA01_GU182353.1_91678_91575_1_0_0_0_0:0:0_0:0:0_34c/2
GGAAGGGAAGGAGCACCAGGGTTACACTATGGGCCTGCAGATTGGGTGTCTCCCCAGCAGAGAGCCATGTTCTGAAGCAAGTGAGTGGTGAGGATGAGTTAATTTTCAGTCCAGCGTGGCGCCCAGTGGCTCAGGAGGAAAGGGTAGGTT
+
ffffffffffffffffffffffffffffffffffffffffffffffffffffffffffffffffffffffffffffffffffffffffffffffffffffffffffffffffffffffffffffffffffffffffffffffffffffff
@rand_0_0_0_0_1_1_0:0:0_0:0:0_34d/2
AGGAGGCTGATCAGAGTATCCGAATCGTATCACTGAAGGCATGCGTTAAACGCATAAGACTTTGAAGAGGTTCTCCATAAATAGGGTGGAGAAGAGTGCCCCAGGAACCTTGATAGAGAACCATTTAAATCTGTGTCGGAGCAGGGTACA
+
ffffffffffffffffffffffffffffffffffffffffffffffffffffffffffffffffffffffffffffffffffffffffffffffffffffffffffffffffffffffffffffffffffffffffffffffffffffff
@cB02~tA01_GU182353.1_149734_149964_0_1_0_0_0:0:0_0:0:0_34e/2
AATGCTCACCATGACTGGCCATCAGAGAAATGCAAATCAAAACCACAATGAGATACCATCTCACACCAGTTAGAATGGCGATCATTAAAAAGTCGGGAAACAACAGGTGCTGGAGAGGATGTGGAGAAATAGGAACACTTTTACACTGTT
+
ffffffffffffffffffffffffffffffffffffffffffffffffffffffffffffffffffffffffffffffffffffffffffffffffffffffffffffffffffffffffffffffffffffffffffffffffffffff
@cB02~tA01_GU182353.1_121609_121769_0_1_0_0_0:0:0_0:0:0_34f/2
AGCCACACTGCAGCCCCTACCGTCATGGAAACGCTGAAGTGTGTGAGTAACACCTTTGTCCTCAGAGGATCTGCTGTTCCTACCACTTCCCCACCACACAACCCAGCTTTGAACACCCTAGTCCAACCCTGGTCCCCACACAACTTGACT
+
ffffffffffffffffffffffffffffffffffffffffffffffffffffffffffffffffffffffffffffffffffffffffffffffffffffffffffffffffffffffffffffffffffffffffffffffffffffff
@cB02~tA01_GU182353.1_120337_120196_1_0_0_0_0:0:0_0:0:0_350/2
CCTTCCCTGGGAATTTAAATCATTTGAACTGGTTCTGCTGTAATACTAGAAATACAAGCATGAACAATTCTAATGGTTTATTAGTCACAATGACTCTGAAAACACTAATAATACCTATTAGATATTTTGCATATTACACAGGAAGAAGAG
+
ffffffffffffffffffffffffffffffffffffffffffffffffffffffffffffffffffffffffffffffffffffffffffffffffffffffffffffffffffffffffffffffffffffffffffffffffffffff
@cB02~tA01_GU182353.1_20109_20299_0_1_0_0_1:0:0_0:0:0_351/2
TGTTCCTTTGATGCCTATTGACAGTTTTTATCATGAAGGGATGTTGGATTTTACAGAAAGCTTTTTTTGCATCTATTGAGATGATCATATAGTTTTTGTTTTTAATTATGTTTATGAGGTGAATCACATTCGTTGACTTTGTAGGTTGAA
+
ffffffffffffffffffffffffffffffffffffffffffffffffffffffffffffffffffffffffffffffffffffffffffffffffffffffffffffffffffffffffffffffffffffffffffffffffffffff
@cB02~tA01_GU182353.1_119515_119572_0_1_0_0_0:0:0_0:0:0_352/2
AAAAAAATAGCAAGTAGCCTATAATAACAAATTAGAGGGCTCTGGCTACTAAATTTAAAGGGTTTTATAAGGCTACATGAAGTGCAGCATCCTCAAGAGTGTGGACACAGAGAGCCCCTTAGCAGAAACAGTGTCTAAAATACATCCGTG
+
ffffffffffffffffffffffffffffffffffffffffffffffffffffffffffffffffffffffffffffffffffffffffffffffffffffffffffffffffffffffffffffffffffffffffffffffffffffff
@rand_0_0_0_0_1_1_0:0:0_0:0:0_353/2
TATTTTCTCGGATTTAAATAATATTGAAGCACTGTGCCAACAAGAAACGGGGAATAGATATGGCTACCCGTGACTTGGAAAGGAACCTCAAAGCTAATGTCCTGTGAGGAAACTTGCCTCGCAAAAGATTATGATTGACGAGGTTTCCTG
+
ffffffffffffffffffffffffffffffffffffffffffffffffffffffffffffffffffffffffffffffffffffffffffffffffffffffffffffffffffffffffffffffffffffffffffffffffffffff
@cB02~tA01_GU182353.1_121941_121790_1_0_0_0_0:0:0_0:0:0_354/2
GGGTTGGACTAGGGTGTTCAAAGCTGGGTTGTGTGGTGGGGAAGTGGTAGGAACAGCAGATCCTCTGAGGACAAAGGTGTTACTCACACACTTCAGCGTTTCCATGACGGTAGGGGCTGCAGTGTGGCTGCTGTCATTCTACCAGAAGAG
+
ffffffffffffffffffffffffffffffffffffffffffffffffffffffffffffffffffffffffffffffffffffffffffffffffffffffffffffffffffffffffffffffffffffffffffffffffffffff
@cB02~tA01_GU182353.1_52314_52034_1_0_0_0_0:0:0_0:0:0_355/2
AACAGATAAGCAGCGAGTGACAACAGAAGCCTACATTTCAATGTGAGCCAGTCCCTCAAGGCTCAGAAAAGCTGCTCGGGACATATGGAGTCACCCCATTTGCAGTGTAGCTGGGGGAAGCCAGAAAGCAGCCCAGCCTGGGTTTTGTAC
+
ffffffffffffffffffffffffffffffffffffffffffffffffffffffffffffffffffffffffffffffffffffffffffffffffffffffffffffffffffffffffffffffffffffffffffffffffffffff
@cB02~tA01_GU182353.1_135378_135513_0_1_0_0_0:0:0_0:0:0_356/2
TCAAAAAAAAAAAAAAATAGCATAGCAATTGCATAGAACCCATGCACATCCTCCTGTATACATGAAATCATCTCTTGATTACTTATAATTCCTGACACAGCCTACACGCCACTCAATTTGTGTCGATTCAACATAGTTTTTTGCTTCTTG
+
ffffffffffffffffffffffffffffffffffffffffffffffffffffffffffffffffffffffffffffffffffffffffffffffffffffffffffffffffffffffffffffffffffffffffffffffffffffff
@cB02~tA01_GU182353.1_40119_40293_0_1_0_0_0:0:0_0:0:0_357/2
TGGCCCATATCTCCACTCCAGGCCCATATCTCTACTGCAGGCCCGTATCTCCACCTCCAGATCCATATCTCCACTCCAGGCCCATATCTCCACTCCAGGCCCATATCTCTACTGCAGGCCCATATCTCCATCTCCAGGCCCATATCTCCA
+
ffffffffffffffffffffffffffffffffffffffffffffffffffffffffffffffffffffffffffffffffffffffffffffffffffffffffffffffffffffffffffffffffffffffffffffffffffffff
@cB02~tA01_GU182353.1_112069_111881_1_0_0_0_0:0:0_0:0:0_358/2
TGAGTTGTTTGAGCTTCTTATATTTCCAGTTATTAATCCCGTCTCAGATGAATAGTTTGCAAATATTTGCTCCTATTTTGTCGGTTGTCTCTTCACTTTCTTGGTTTATCTTTTGTGGTGCAGAAGTTGCTTGGTTTGATGTAATCCTAA
+
ffffffffffffffffffffffffffffffffffffffffffffffffffffffffffffffffffffffffffffffffffffffffffffffffffffffffffffffffffffffffffffffffffffffffffffffffffffff
@rand_0_0_0_0_1_1_0:0:0_0:0:0_359/2
GCTACTCATAGCGCCTGAGGTACCTATAAAAGAGCTTAGAATCGTCTATGCCTCTGCAGAACGCGGTTTAACATACTGGTCGGTGCCAAGTTTGGAAGGCTCCTCCCATTCTACCGAACTAGAACCGATCCGGGCGCTTCAAGGGGCCGA
+
ffffffffffffffffffffffffffffffffffffffffffffffffffffffffffffffffffffffffffffffffffffffffffffffffffffffffffffffffffffffffffffffffffffffffffffffffffffff
@cB02~tA01_GU182353.1_46365_46437_0_1_0_0_1:0:0_0:0:0_35a/2
AAAGGAAAGTAAATCAATATATCGAAGTGATATCTGCACTCGTATGATTGGTGCAGCACTGTTCACAGTAGCCAAGATGTGGAGTCAACCTACCTGCCCATCAGTGGATGAATGGATAGAGAGAATGTAGTACATACGCACAGTGGAGAC
+
ffffffffffffffffffffffffffffffffffffffffffffffffffffffffffffffffffffffffffffffffffffffffffffffffffffffffffffffffffffffffffffffffffffffffffffffffffffff
@cB02~tA01_GU182353.1_105040_104870_1_0_0_0_1:0:0_0:0:0_35b/2
ATGGGCCTGGAGTGGAGATATGGGCCTAGAGGTGGAGTTATGGGCCCGGAGGTGGAGTTAAGGGCATGAAGTGGAGATCTGGGCCTGGAGTGGAGATATGATCCTGGAGTGGAGATATGGGCCTGGGGTGGAGATACGGGCCTGGAGCAG
+
ffffffffffffffffffffffffffffffffffffffffffffffffffffffffffffffffffffffffffffffffffffffffffffffffffffffffffffffffffffffffffffffffffffffffffffffffffffff
@cB02~tA01_GU182353.1_32680_32488_1_0_0_0_0:0:0_0:0:0_35c/2
TTTTGTTTTTTTTAGACAGTTTCACTCTTGTTGCCCAGGCTGGAGTGCAGTGGTGCCATCTGGGCTCACTGCAACCTCCACCTCCAGGATTCAAGAGATTCCCCAGCCTCAGCCTCCCAAGTAGCTGGGTTACTGGCTCCCACCACCACA
+
ffffffffffffffffffffffffffffffffffffffffffffffffffffffffffffffffffffffffffffffffffffffffffffffffffffffffffffffffffffffffffffffffffffffffffffffffffffff
@cB02~tA01_GU182353.1_45971_46082_0_1_0_0_0:0:0_0:0:0_35d/2
GTATTTATGACCACTAGACTTTACACTTAAAAATGGTAAATGTGGCTGGGCGTGGTGGCTCATGCCTGTAATCCCAGCACTTTGGGAGGCACATGCGGGTGGATCACGTGGTCAGGAGTTGGAGACCAGCTCGACCAACATGGTGAAACC
+
ffffffffffffffffffffffffffffffffffffffffffffffffffffffffffffffffffffffffffffffffffffffffffffffffffffffffffffffffffffffffffffffffffffffffffffffffffffff
@cB02~tA01_GU182353.1_38505_38687_0_1_0_0_0:0:0_1:0:0_35e/2
GGCTACTGAGGAGGCTGAGGGAAGAGAATCGCTTGAACCTGGAAGGCGGAGGTTGCAATGAGTTGAGATCACGCCACTGCACTCCAGCCTGGGTGAGAGAGTGAGACTGTCTCAAAAAAAAAAATAGCATAGCAATTGCATAGAACCCAT
+
ffffffffffffffffffffffffffffffffffffffffffffffffffffffffffffffffffffffffffffffffffffffffffffffffffffffffffffffffffffffffffffffffffffffffffffffffffffff
@cB02~tA01_GU182353.1_106162_106010_1_0_0_0_0:0:0_1:0:0_35f/2
TTAAAATCTAGTAAGAGTTGCTTCTCCAGCACTTGCTCAAAGTTCTCAGCTGACACTTGTTGTAGGGAGATGCCATGTCTATGCAGGATGGGTCCTTCCTGTAGCCCTGGGCACCCAGGTGTGGTAGGAGCCTTAGAAAGTGGAAATGGG
+
ffffffffffffffffffffffffffffffffffffffffffffffffffffffffffffffffffffffffffffffffffffffffffffffffffffffffffffffffffffffffffffffffffffffffffffffffffffff
@cB02~tA01_GU182353.1_88852_89048_0_1_0_0_0:0:0_0:0:0_360/2
AGTTTTTTCACATTGTCACAAATGAGAGGACTTCCTTCTTTGTTGTAAAGGTTGTATAGTACTTCATTACGTTCCTATCGTATACCACGTTTTCTTTGTCCATGCACCCATAGATGGGCAGTAAGGGTGATTCCACATCTTGGCTGTTAT
+
ffffffffffffffffffffffffffffffffffffffffffffffffffffffffffffffffffffffffffffffffffffffffffffffffffffffffffffffffffffffffffffffffffffffffffffffffffffff
@cB02~tA01_GU182353.1_110888_111085_0_1_0_0_0:0:0_0:0:0_361/2
TGTAACTTCAGCACTTTGGGAAACCGAGGCAGGCACCTCACTTGAGGTCAGGAGTTTGAGAGCAGCCTGCCCAAAATTGGGATATCCCGTCTGTGCTAAAAAAATACAAAAATTAGCCAGGCATGGTGGCGTGCACCTGTAATCACAGCT
+
ffffffffffffffffffffffffffffffffffffffffffffffffffffffffffffffffffffffffffffffffffffffffffffffffffffffffffffffffffffffffffffffffffffffffffffffffffffff
@cB02~tA01_GU182353.1_23736_23631_1_0_0_0_0:0:0_0:0:0_362/2
ATGATAATGCCCAGTGCAAAATATGCTTCTAGTCAGTTGTATACATAGAATAGGTAAATGTTTGTAATAAAAAGTATTCCTCAATAGAAGTTTCTTAACTCAAAGAATGAAATATTTCACCATGCACATACAAAGAAGAGATATATGGAG
+
ffffffffffffffffffffffffffffffffffffffffffffffffffffffffffffffffffffffffffffffffffffffffffffffffffffffffffffffffffffffffffffffffffffffffffffffffffffff
@cB02~tA01_GU182353.1_39649_39464_1_0_0_0_0:0:0_0:0:0_363/2
GGTTATTTAGTTTGCTTTTTTTTTTTCTTGAGACAGACTCTTCCTCTGTCACCCAAGCTGGAGTTCAGTGGCTTGAGCTCAGCTCACTGCAACCTCCGCCTCCCAGGTTCAAGCTATTCTGATGCCTCTGGTTTAGTACTAGAAACTCAA
+
ffffffffffffffffffffffffffffffffffffffffffffffffffffffffffffffffffffffffffffffffffffffffffffffffffffffffffffffffffffffffffffffffffffffffffffffffffffff
@cB02~tA01_GU182353.1_17386_17563_0_1_0_0_0:0:0_1:0:0_364/2
GCTCAGTGGTCACCAGTGCCTGGGACCATCAAGGGGTTATTAAGGAGGAAGTTTACACCTCTGTGGGGAACAGAAGAGGCTCCCTAGGGTCCACACACACAGGGAGTGAGCCAAGACTCTGGGCGAGGCTGGAAGCTCTGGGTCTCCTTC
+
ffffffffffffffffffffffffffffffffffffffffffffffffffffffffffffffffffffffffffffffffffffffffffffffffffffffffffffffffffffffffffffffffffffffffffffffffffffff
@cB02~tA01_GU182353.1_133549_133449_1_0_0_0_0:0:0_0:0:0_365/2
ATTTCAATGTGAGGTTTGAAAGGGTCAAACATCTCAACTAAAGTAGTTGTATCCTCAGCACGTTCTATGGTTACTATGAGAGCTATAATTGAGAAAGCAGGGGAAAGCTAGGTCTCCCGCCATTTGGGTGCTTGTCCTAAAGAGACGTTG
+
ffffffffffffffffffffffffffffffffffffffffffffffffffffffffffffffffffffffffffffffffffffffffffffffffffffffffffffffffffffffffffffffffffffffffffffffffffffff
@cB02~tA01_GU182353.1_46928_46814_1_0_0_0_0:0:0_0:0:0_366/2
TACTTTTTGTTTTTTTTAGTATAGATGGGGTTTCCCCATGTTGGCTGGGCTGCTCTCAAACTCATGACCTCAACTGAGATGCCCGCCTCAGTCTCCCAAAGTGCCGGGATTACAGGCCTGATCCACCACACCCAACCTCTTTTTAGTTCT
+
ffffffffffffffffffffffffffffffffffffffffffffffffffffffffffffffffffffffffffffffffffffffffffffffffffffffffffffffffffffffffffffffffffffffffffffffffffffff
@cB02~tA01_GU182353.1_35359_35236_1_0_0_0_1:0:0_1:0:0_367/2
CTGTTCATGGCATAAAACTTGCCCCTTCACCCAAATCCCCCAATTCATCTCTACTTCCAATCACCTATGGAGATACAGATAGATCATGGGGAGGTAAACACTAATACACTTTGGAGTGAGCTCAGATCTTGGACTCAGAGACCAGTGCCA
+
ffffffffffffffffffffffffffffffffffffffffffffffffffffffffffffffffffffffffffffffffffffffffffffffffffffffffffffffffffffffffffffffffffffffffffffffffffffff
@cB02~tA01_GU182353.1_131365_131477_0_1_0_0_0:0:0_1:0:0_368/2
TTCCACCACCCCTCATATATCTGTCACTCCTTTGTCAGGTATTGATTTATGTGTAGGATGAATAAATCTCAGAAAGAAATTAATTAAGCGAGGATTAAACAAGTAGGAAAATCAAACCCAGCAAGCCTTTCCAGCCAATGATTCTACCTC
+
ffffffffffffffffffffffffffffffffffffffffffffffffffffffffffffffffffffffffffffffffffffffffffffffffffffffffffffffffffffffffffffffffffffffffffffffffffffff
@cB02~tA01_GU182353.1_69738_69828_0_1_0_0_0:0:0_0:0:0_369/2
ACGAGCCCGGGCCGAGGAGTACCTACCTCGCTATTCGCTGTTCTGTTCCCTGCAGACTCTTGGTCCATTACCGCAGCATCTGTAGGAGACGGAAGTCAACAAAACAGCTCGGAGGGCACTTCTGGGTCCTCATTTCATAAGCAGATACCA
+
ffffffffffffffffffffffffffffffffffffffffffffffffffffffffffffffffffffffffffffffffffffffffffffffffffffffffffffffffffffffffffffffffffffffffffffffffffffff
@cB02~tA01_GU182353.1_148900_148826_1_0_0_0_1:0:0_0:0:0_36a/2
CATTCACTGTGTATCAATCCCAGTCCAGTCTTTCCAGAGAAGACTCTAAACACCTGCTGTACTGCACCTGGGCCTATGCCAATTTCTATCACTCACCGTCACTCCAGGGAGACAGAACACACAGAGAATACGTTACATAGGCAGGTTCAT
+
ffffffffffffffffffffffffffffffffffffffffffffffffffffffffffffffffffffffffffffffffffffffffffffffffffffffffffffffffffffffffffffffffffffffffffffffffffffff
@cB02~tA01_GU182353.1_90341_90147_1_0_0_0_0:0:0_0:0:0_36b/2
ATTCTTGTCTTGTTTCACTTATGAAGGGAACTTCTTCCAGCTTTTACTCATTCAGTATGATGTTGGTTGTGGGTTTGTCATAGGCGGCTCTTATTATATTGAGTTATGTTTCTTCAATGCTTAGCTTGTTGAGGGCTTTTAACATGAAGA
+
ffffffffffffffffffffffffffffffffffffffffffffffffffffffffffffffffffffffffffffffffffffffffffffffffffffffffffffffffffffffffffffffffffffffffffffffffffffff
@cB02~tA01_GU182353.1_43268_43367_0_1_0_0_0:0:0_0:0:0_36c/2
CTTGGAGACCCCATCATGGTGCTCTCCAATGAGGTGCAAAGTGTCCTTATACTTCCCCTCTCTGTGCAGAAGGAAGTGCTCAAACCTGACATCTGACCAACATTGCAGGATGACTGTCTCTTCTGATTTCACCAGGGGACCTGGGTGGGC
+
ffffffffffffffffffffffffffffffffffffffffffffffffffffffffffffffffffffffffffffffffffffffffffffffffffffffffffffffffffffffffffffffffffffffffffffffffffffff
@cB02~tA01_GU182353.1_141232_141103_1_0_0_0_0:0:0_1:0:0_36d/2
TATTCCAAATAATCCTACATATAATAGGATCACTGAGAGACACAGAGATAAATCAGTGACTTCAAAAAGCAAAGGCATAAACACACAGAGAATGAGCCAGAGGAAGGGGATTGAGAGACTCACAGACACACAAAAAGAAAGAAAAGAGGG
+
ffffffffffffffffffffffffffffffffffffffffffffffffffffffffffffffffffffffffffffffffffffffffffffffffffffffffffffffffffffffffffffffffffffffffffffffffffffff
@cB02~tA01_GU182353.1_46468_46542_0_1_0_0_1:0:0_0:0:0_36e/2
GGGCACAGAGGGAAACTGTCTCAAAAACAAAAACAAAACAACAAACGAAAAACTAAAAAGAGAACTTTCATAGTATCCAGCAATTTCACTACTGGGTTTATATCCAAAGGAAAGTAAATCAATATATCGAAGTGATATCTGCACTCGTAT
+
ffffffffffffffffffffffffffffffffffffffffffffffffffffffffffffffffffffffffffffffffffffffffffffffffffffffffffffffffffffffffffffffffffffffffffffffffffffff
@cB02~tA01_GU182353.1_146221_146340_0_1_0_0_0:0:0_0:0:0_36f/2
GGGCAAGAAGGGAGAGCAGCATTCAGAGAAAGAGGTGTGGTAAGGAAGAAGGGTCTGAGTGATGCCATGTGAGATGTGACCAGTCTTTGTGGGCTTTGAGGAAGGAGGAAGGGTACCAGGAGCCAAGGAACATGGGAGCCTCTAGAAGCT
+
ffffffffffffffffffffffffffffffffffffffffffffffffffffffffffffffffffffffffffffffffffffffffffffffffffffffffffffffffffffffffffffffffffffffffffffffffffffff
@cB02~tA01_GU182353.1_46485_46352_1_0_0_0_0:0:0_0:0:0_370/2
TGAGAAATGGGAATCTTTGTAATGACTTCCAGTTCCATCCATGTGGCTGCAAATATCAGGATGTTATTCTTTCTATGGATGAGTAGTCTCCACTGTGCGTATGTACTACATTCTCTCTATCCATTCATCCACTGATGGGCAGGTAGGTTG
+
ffffffffffffffffffffffffffffffffffffffffffffffffffffffffffffffffffffffffffffffffffffffffffffffffffffffffffffffffffffffffffffffffffffffffffffffffffffff
@cB02~tA01_GU182353.1_149350_149489_0_1_0_0_0:0:0_0:0:0_371/2
CATCATTCTCAGTAGACTATCACAAGGACAAAAATCCAAACACCGCATGTTCTCACTTATAGGTGGGAATTGAACAATGAGAACACATGGACACAGGAAGGGGAACATCACACTCTGGGGACTGTTGTGGGGTGGGGGGAGGGGGGAGGG
+
ffffffffffffffffffffffffffffffffffffffffffffffffffffffffffffffffffffffffffffffffffffffffffffffffffffffffffffffffffffffffffffffffffffffffffffffffffffff
@cB02~tA01_GU182353.1_78797_78876_0_1_0_0_0:0:0_0:0:0_372/2
TGGCCACAGCCCTAAATGCTGATGGAGAATCACTGCAAGTCTGTAGGGAAGATGTCTGGCTTGAGGCCACTGAGCGAAGTGGCAGATCCTTCTCAGCCTTCAGTGCTGAGCCTCTGTCCCCTCAGGGATCCACTGACCAATGAGAAGAGC
+
ffffffffffffffffffffffffffffffffffffffffffffffffffffffffffffffffffffffffffffffffffffffffffffffffffffffffffffffffffffffffffffffffffffffffffffffffffffff
@cB02~tA01_GU182353.1_33506_33353_1_0_0_0_1:0:0_0:0:0_373/2
TTGGGATTCTATTGGGGTCACCAAGATAATCCATCTCAATCTCCCTAAAATCATCCAGCGTACCCTCTTTTTAAGTTCAGCTGATTAGCAACCGTAATGCCATCTGCAATCTTCATTCCTCCTTTCCTGTAAAATAACATATTCACAAGC
+
ffffffffffffffffffffffffffffffffffffffffffffffffffffffffffffffffffffffffffffffffffffffffffffffffffffffffffffffffffffffffffffffffffffffffffffffffffffff
@cB02~tA01_GU182353.1_116548_116706_0_1_0_0_0:0:0_0:0:0_374/2
CCTCTCTTGCCGTGTGATCTCTGTGGTCTCTGCACAGACAGACCCTCCTTCCCTTCTGCCAGAGTGGGAGCGGCCTGAGGCCATCATAAGAAATAGATGCTGGTGCCATGCTTCCAGTACAGCCTGCAGAATGGTGAGGCAAACCAATCT
+
ffffffffffffffffffffffffffffffffffffffffffffffffffffffffffffffffffffffffffffffffffffffffffffffffffffffffffffffffffffffffffffffffffffffffffffffffffffff
@cB02~tA01_GU182353.1_54781_54719_1_0_0_0_0:0:0_1:0:0_375/2
AATAAATCAAAAATATTTTGAGAAAAAAATCCCCGAAGTTTCAAGAAGCAAAAAACTATGTTGAATCGACACAAATTGAGTGGCGTGTAGGCTGTGTCAGGAATTATAAGTAATCAAGAGGTGATTTCATGTATACAGGAGGATGTGCAT
+
ffffffffffffffffffffffffffffffffffffffffffffffffffffffffffffffffffffffffffffffffffffffffffffffffffffffffffffffffffffffffffffffffffffffffffffffffffffff
@cB02~tA01_GU182353.1_99925_100107_0_1_0_0_0:0:0_0:0:0_376/2
CCCAGCTACAGTGCACATGAAGTGACTCCATGTGTCCTGAGCAGTTTTTCTGAGCCTTGAGGGACTGGCTCACCCTGAAAGGAAGGTTTCTGTTGTCACTCGCTGCTTATCTATAAGTAATGAACCTGCCTATGTAATGTATTCCCTGTG
+
ffffffffffffffffffffffffffffffffffffffffffffffffffffffffffffffffffffffffffffffffffffffffffffffffffffffffffffffffffffffffffffffffffffffffffffffffffffff
@cB02~tA01_GU182353.1_106650_106808_0_1_0_0_0:0:0_0:0:0_377/2
ATTCTGTGACTAGTGGTCTTCCTCCACCTTCAAAGCCCGCAGTGGCTGATAGCGTCTCCCTCCCACTACACTGCTCTAATCCCCACTCCCCTCTTCCTCCACCTCTCATGTGGACCCTTGTGATTACACTGAGCCCAGTGGGACAGTCCA
+
ffffffffffffffffffffffffffffffffffffffffffffffffffffffffffffffffffffffffffffffffffffffffffffffffffffffffffffffffffffffffffffffffffffffffffffffffffffff
@rand_0_0_0_0_1_1_0:0:0_0:0:0_378/2
TCAAGTTTCACGACAACATAAAAGCATACCGTTCACAGAAAGTCTCACAGTGAACAGTCTCTCCGGAGCGCCAAAGGCATCTGCGATATAAATCCTTACACCTTGGACACGTTGCTTCTGCCATATGAGCGCACACTATTAGGTATGCAT
+
ffffffffffffffffffffffffffffffffffffffffffffffffffffffffffffffffffffffffffffffffffffffffffffffffffffffffffffffffffffffffffffffffffffffffffffffffffffff
@cB02~tA01_GU182353.1_143096_143397_0_1_0_0_0:0:0_0:0:0_379/2
GGGTTTATATCCAAAGGAAAGGACATCAGTGTATCGAAGTGATATCTGCACTCATATGACTGTTCCAGCACTGTTCACAGTAGCCAAGATGTGGAGTCAACCTACCTGCCTATCAGTGGGTGAATGGATAGAGAACTGTAGTACACACAC
+
ffffffffffffffffffffffffffffffffffffffffffffffffffffffffffffffffffffffffffffffffffffffffffffffffffffffffffffffffffffffffffffffffffffffffffffffffffffff
@cB02~tA01_GU182353.1_26450_26314_1_0_0_0_0:0:0_0:0:0_37a/2
GCAGATATGGACCTGGAATTGAGATACGGGCCTGGAGGTGGAGATATGGGCCTAGAGTGGAGATATGGGCCTGGAGGTGGAGATATGGGCCTGGAACTGTAGATATGGGCCTGGAGTAGAGATATGGGCCTGGAGTGGAGATGTTGGCTT
+
ffffffffffffffffffffffffffffffffffffffffffffffffffffffffffffffffffffffffffffffffffffffffffffffffffffffffffffffffffffffffffffffffffffffffffffffffffffff
@cB02~tA01_GU182353.1_19678_19828_0_1_0_0_0:0:0_0:0:0_37b/2
GTAGGGTTTTTATTACTGATTAAATTTCTGAACTTGTTATTGGTCTGTTCAGGTTTTCACTTTCTTCCTGGTTGAAATATGATAAATTTTGTGTTACCAGGAATTTATCCATTTCTTCTAGGTTTTCTAGCTTGTTTGTATAGAGGTGTT
+
ffffffffffffffffffffffffffffffffffffffffffffffffffffffffffffffffffffffffffffffffffffffffffffffffffffffffffffffffffffffffffffffffffffffffffffffffffffff
@cB02~tA01_GU182353.1_154470_154360_1_0_0_0_0:0:0_0:0:0_37c/2
GGACAACTGTATATAATTTTCATTCATCAATTTTATAAATAAATCATCAAAATGTATGATAATAAGATAAAAAATTAGCAGTGTTTTTATGGTGTGAAAATAAGCTTAGATTTATTTTTTCCTGCTTGTAACCCTCTGGTCCAATGTTAT
+
ffffffffffffffffffffffffffffffffffffffffffffffffffffffffffffffffffffffffffffffffffffffffffffffffffffffffffffffffffffffffffffffffffffffffffffffffffffff
@cB02~tA01_GU182353.1_143673_143631_1_0_0_0_0:0:0_0:0:0_37d/2
GGAGTCAAAGTGGTGCGATCTTGGCTCATTGCAACCTCTGCTTCCTAGGTTCAAACGATTCTCCTGACTCAGCCTCCCTAGTAGCTGTGATTACAGGTGCACGCCACCATGCCTGACTAATTCTTGTATTTTTTAGCACAGACGGGATAT
+
ffffffffffffffffffffffffffffffffffffffffffffffffffffffffffffffffffffffffffffffffffffffffffffffffffffffffffffffffffffffffffffffffffffffffffffffffffffff
@cB02~tA01_GU182353.1_9877_9730_1_0_0_0_0:0:0_0:0:0_37e/2
CTGTGCCTCAGTCAGTGGTGGAGAGACGAGGGACAGGAGGGGCACTGGGCTGAGGTGGGGAGGGTCCCACAGCAGCCTTGTTCACCAGAGAGCCTCAGGGCTCCAGTGGCTACTGGTGCTCCAACAGGAAGGGAAGCAGCCACACCTCTG
+
ffffffffffffffffffffffffffffffffffffffffffffffffffffffffffffffffffffffffffffffffffffffffffffffffffffffffffffffffffffffffffffffffffffffffffffffffffffff
@cB02~tA01_GU182353.1_147509_147354_1_0_0_0_0:0:0_0:0:0_37f/2
GGAAGAGGCTCTGCCTGAAATGCCGGGAATGAGATGGGGAGAATGACAAGACGACTGTGGAGAGACGGAGAGCACACTGGGTACACAGGAAACTAAGGAGCAACAAGGAGTGTGTGTTTGACACTCACAGCCCTTGGATTCACCTCGGGG
+
ffffffffffffffffffffffffffffffffffffffffffffffffffffffffffffffffffffffffffffffffffffffffffffffffffffffffffffffffffffffffffffffffffffffffffffffffffffff
@cB02~tA01_GU182353.1_103430_103319_1_0_0_0_0:0:0_0:0:0_380/2
CTGTTTTCTGCTCAGTGGCTCTCTCTCTGTCCACTCTCTTGAGAATGCTGCATTTTATGCAGCCTTATACAACCCCTAAAATTTGGTAGCTGGAGTCCTCTAGTTATTTATTATAGGCTATTTGCTATGCTTTTTTTATTTTTCTTGAGG
+
ffffffffffffffffffffffffffffffffffffffffffffffffffffffffffffffffffffffffffffffffffffffffffffffffffffffffffffffffffffffffffffffffffffffffffffffffffffff
@cB02~tA01_GU182353.1_47050_46927_1_0_0_0_1:0:0_0:0:0_381/2
AGGCCTGATCCACCACACCCAACCTCTTTTTAGTTCTTTAAAGGACTTCCATACTTTTCTCCGTAATCGCTGTACTAATTTACACTCCTCCCAACAGGGTACCAGGGTTCTCCTTTCTCTACCACCTTGCCAGCATTTCTTTTGCCTGTC
+
ffffffffffffffffffffffffffffffffffffffffffffffffffffffffffffffffffffffffffffffffffffffffffffffffffffffffffffffffffffffffffffffffffffffffffffffffffffff
@cB02~tA01_GU182353.1_129296_129440_0_1_0_0_0:0:0_0:0:0_382/2
GTGTTGGGCCCAGATCCCTTTCGCTGTTGGAGTATCTGGAGTTCGGAGATGGTAGAAGACAGGCGTACAATGTCAGAGCTGTGAGATGCTGAGTCAACGCCTGAATCCAAGGTTTCCACCTCCCCAGGGTTCCAAAAGCGGATATAAGAG
+
ffffffffffffffffffffffffffffffffffffffffffffffffffffffffffffffffffffffffffffffffffffffffffffffffffffffffffffffffffffffffffffffffffffffffffffffffffffff
@cB02~tA01_GU182353.1_47145_46894_1_0_0_0_0:0:0_0:0:0_383/2
GCCCGCCTCAGTCTCCCAAAGTGCCGGGATTACAGGCCTGATCCACCACACCCAACCTCTTTTTAGTTCTTTAAAGGACTTCCATACTTTTCTCCGTAATCGCTGTACTAATTTACACTCCTCCCAACAGGGTACCAGGGTTCTCCTTTC
+
ffffffffffffffffffffffffffffffffffffffffffffffffffffffffffffffffffffffffffffffffffffffffffffffffffffffffffffffffffffffffffffffffffffffffffffffffffffff
@cB02~tA01_GU182353.1_22924_22779_1_0_0_0_0:0:0_0:0:0_384/2
TCACCAGGATATTGATACAGGCTCCATGGCTGGAAATAACCAAGGATGAGTGCTGTGTTTTGAGTGGTCTCCCCCAGAAACGTTTGTTGAAATCCTAACCCCTGGTATGTATGAATGTGAATTCATATTATATAAAAAGGAATAAATAGC
+
ffffffffffffffffffffffffffffffffffffffffffffffffffffffffffffffffffffffffffffffffffffffffffffffffffffffffffffffffffffffffffffffffffffffffffffffffffffff
@cB02~tA01_GU182353.1_102471_102357_1_0_0_0_0:0:0_0:0:0_385/2
CTGGCATCAGCAAACCTTATAAAATTTTTTTGATTTCAGTGTAGTTCTCTCCTCTTCAAATAAACATGTCTGCCTTCATTCTTTAGGTGACTCTTTTTTTGGCTGAAAGTTTCCAGTGTTATCATTACCATGTCCAAATAACTCCAACTG
+
ffffffffffffffffffffffffffffffffffffffffffffffffffffffffffffffffffffffffffffffffffffffffffffffffffffffffffffffffffffffffffffffffffffffffffffffffffffff
@cB02~tA01_GU182353.1_31463_31592_0_1_0_0_0:0:0_0:0:0_386/2
AATGTATTTATGAACAGTAGACTTCACACTTAAAAATGGTAAAGGTGGTAAATTACATAGGTATATTTCACCTCAATAAATATTTCTTCAAACAAAAAGAAAAGGGTGTAGGCGTTGCTGGTGATGACATCTCTCTGTGGGTGACAGGCC
+
ffffffffffffffffffffffffffffffffffffffffffffffffffffffffffffffffffffffffffffffffffffffffffffffffffffffffffffffffffffffffffffffffffffffffffffffffffffff
@cB02~tA01_GU182353.1_80607_80336_1_0_0_0_0:0:0_0:0:0_387/2
TTGTAAATTTCAAACAATTCGCCTTAGAAAGTAAGACTTTCTGACAATCTTTTGTTCATGTTTGAGCAGTTCTTCCAATCATATTTTTGTTATTATTACGTTGTGTTTTCCTGATTCCCTTTTTTTCCCACTGACTTCTGTGGTTTTCTA
+
ffffffffffffffffffffffffffffffffffffffffffffffffffffffffffffffffffffffffffffffffffffffffffffffffffffffffffffffffffffffffffffffffffffffffffffffffffffff
@cB02~tA01_GU182353.1_63124_62924_1_0_0_0_1:0:0_0:0:0_388/2
AGTGCTGCACCAATCATACGAGTGCAGATATCACTTCGATATATTGATTTACTTTCCTTTGGATATAAACCCAGTAGTGAAATTGCTGGATACTATGAAAGTTCTCTTTTTAGTTATTCGTTTGTTGTTTTGTTTTTGTTTTTGAGACAG
+
ffffffffffffffffffffffffffffffffffffffffffffffffffffffffffffffffffffffffffffffffffffffffffffffffffffffffffffffffffffffffffffffffffffffffffffffffffffff
@rand_0_0_0_0_1_1_0:0:0_0:0:0_389/2
GCGTTCGGCCGCGCGGTATCAAATCCAGCTGTGGTGCGTCTAAGGCTGATGCCAGCCTAACACTCCGGTATCTTTTCACGATTCGCCCGATCTATTAGTCTCTAAACGAGCAAGGGAGACCATGAGGAAGTGCGGATGAGGGCGAGACGA
+
ffffffffffffffffffffffffffffffffffffffffffffffffffffffffffffffffffffffffffffffffffffffffffffffffffffffffffffffffffffffffffffffffffffffffffffffffffffff
@rand_0_0_0_0_1_1_0:0:0_0:0:0_38a/2
AGGCGCTACGCTTATGTATAGGACACTCTCTTGGAGTCTAGCCTCTCTATATTAGAACCGAAGCCTTTACGAAACACCGAAAGTTGATGTATAAAGAGTCCTTAAAACAGCGTTATGCCCATGAAGTTCTTGAGGACGTAGTTATTGTCC
+
ffffffffffffffffffffffffffffffffffffffffffffffffffffffffffffffffffffffffffffffffffffffffffffffffffffffffffffffffffffffffffffffffffffffffffffffffffffff
@cB02~tA01_GU182353.1_79859_79990_0_1_0_0_1:0:0_0:0:0_38b/2
AGGAATATATAATCAGTTTACACTTAACCACTCCCAGTAATATTCCTGCAAATATACATGGAGGAAGAGTCGCGGAAATAAATGGACAGGTAGGCAAATCCACGGCCACAGTGGGGTGTTTAACACTCCTCTTTTCTCAGTTGTTGATAG
+
ffffffffffffffffffffffffffffffffffffffffffffffffffffffffffffffffffffffffffffffffffffffffffffffffffffffffffffffffffffffffffffffffffffffffffffffffffffff
@cB02~tA01_GU182353.1_136592_136438_1_0_0_0_0:0:0_0:0:0_38c/2
AGACTCTTCCTCTGTCACCCAAGCTGGAGTTCAGTGGCTTGAGCTCAGCTCACTGCAGCCTCCGCCTCCCAGGTTCAAGCAATTCTCGTGCCTCAGGTTTAGTACTAGAAACTCATCAGGAAAATTAGAATGGCTTTTTGTCACAATTAC
+
ffffffffffffffffffffffffffffffffffffffffffffffffffffffffffffffffffffffffffffffffffffffffffffffffffffffffffffffffffffffffffffffffffffffffffffffffffffff
@cB02~tA01_GU182353.1_100281_100080_1_0_0_0_0:0:0_0:0:0_38d/2
TCACCATCACTCCAGGGAGACAGAACACACAGGGAATACATTACATAGGCAGGTTCATTACTTATAGATAAGCAGCGAGTGACAACAGAAACCTTCCTTTCAGGGTGAGCCAGTCCCTCAAGGCTCAGAAAAACTGCTCAGGACACATGG
+
ffffffffffffffffffffffffffffffffffffffffffffffffffffffffffffffffffffffffffffffffffffffffffffffffffffffffffffffffffffffffffffffffffffffffffffffffffffff
@cB02~tA01_GU182353.1_4765_4943_0_1_0_0_1:0:0_0:0:0_38e/2
CAACAGCATGTCTGAAAGTGCCAGAATCTTCAAAGAGTCTGCAACATGTTTGTAGGATCTTTATAGGGTCTGATATTGCAGGGACCAACCAAGGTGCCCTCACACCCCAAGACGCTGGAAGTGACCCCTTGCTGAAAGTGGTTGGAAGTT
+
ffffffffffffffffffffffffffffffffffffffffffffffffffffffffffffffffffffffffffffffffffffffffffffffffffffffffffffffffffffffffffffffffffffffffffffffffffffff
@rand_0_0_0_0_1_1_0:0:0_0:0:0_38f/2
ATAATCAAAGGCTGGGGATAGTCGAACGTCGTCCTTACCCCATACACGGTGCGCCCTAAAGCAGGTAACCCAAAGGGTTTGCACAACGAGTCACTGTTACTGACCGTACTTTGGAAGGTGAGACCATTGTATAAGTCATGAGATGTGAGG
+
ffffffffffffffffffffffffffffffffffffffffffffffffffffffffffffffffffffffffffffffffffffffffffffffffffffffffffffffffffffffffffffffffffffffffffffffffffffff
@cB02~tA01_GU182353.1_19679_19483_1_0_0_0_0:0:0_0:0:0_390/2
TAGCAATACATGCCTCATCAGAAGTTTAGAAAGATCTCAAATTAGTGACTTAACACTGCATCTAGAGGAACTATTAAAAAAAAGGAACAGTCCAAACCCAAGGCCAGCAAAAGATGAGAAATAACTAAAGTCAGAGAGAACTGAATAAAT
+
ffffffffffffffffffffffffffffffffffffffffffffffffffffffffffffffffffffffffffffffffffffffffffffffffffffffffffffffffffffffffffffffffffffffffffffffffffffff
@cB02~tA01_GU182353.1_84227_84107_1_0_0_0_0:0:0_0:0:0_391/2
ATGAGACATGCCAGAAAAGCATTTAGTCAGCCATCTTGGAAACAAGCATCTCAGATGTTTTCTTTCTCTATAGCTCATTCTTTCTTACCAGTGTTTTCAATTTTGTACTTAATTTTGTAAAGAGAGTAAATGATATAATTTCCACATATG
+
ffffffffffffffffffffffffffffffffffffffffffffffffffffffffffffffffffffffffffffffffffffffffffffffffffffffffffffffffffffffffffffffffffffffffffffffffffffff
@cB02~tA01_GU182353.1_115_283_0_1_0_0_0:0:0_1:0:0_392/2
GGAAGTGGGGCGGGGTGGGGGGGGGTCGGGGGTGGATGCAGGTGGCACCGGCAGCCTGGATGCTTCTCTCTCCAGGAGGGCGTCTTTTGGGGACTGGGACACAGAGGCTCTGATTCTGAGGTGGAGACACCAGGATGGGAGCAGGTGGGG
+
ffffffffffffffffffffffffffffffffffffffffffffffffffffffffffffffffffffffffffffffffffffffffffffffffffffffffffffffffffffffffffffffffffffffffffffffffffffff
@cB02~tA01_GU182353.1_7170_7286_0_1_0_0_0:0:0_1:0:0_393/2
AAATCAAATAAAATATAATAAAATAAAATAATAAATCAAAACAGGACTGGACATCTCCTGTGGGTTGTCAGTGAATGGAACTAAGCAAGCCACCGCTCTTTCCCTTTTGTCCTGCAAGTGTCTTTCTTGGCCTCCAGGAAGTGAGTTCCA
+
ffffffffffffffffffffffffffffffffffffffffffffffffffffffffffffffffffffffffffffffffffffffffffffffffffffffffffffffffffffffffffffffffffffffffffffffffffffff
@cB02~tA01_GU182353.1_77983_78096_0_1_0_0_0:0:0_0:0:0_394/2
ATCTGAGTCCCACTATTTGGGGAACAGACTGGTTTCCTCACCTGTGACAGAAACAAGCAGTGGGTCACTAAGGTCTGACCACTCGTAGGGAGAGTCACGGAAAGAGCCGAAGCATCTGTAGGTCCCTCCGTGGGTGGCAGGGCCCAGAGG
+
ffffffffffffffffffffffffffffffffffffffffffffffffffffffffffffffffffffffffffffffffffffffffffffffffffffffffffffffffffffffffffffffffffffffffffffffffffffff
@cB02~tA01_GU182353.1_141602_141477_1_0_0_0_0:0:0_0:0:0_395/2
ATAATGGATAGGTTATAGATACATAGATGATGATTGATAGATGATACATAGAGATGATGATGATGATGATGATGAAGATAGATAGATAGAAGACACATATATAAATATATAGATACATAGATGATACATAGAGACTGACAGGCAGACAGA
+
ffffffffffffffffffffffffffffffffffffffffffffffffffffffffffffffffffffffffffffffffffffffffffffffffffffffffffffffffffffffffffffffffffffffffffffffffffffff
@cB02~tA01_GU182353.1_27633_27790_0_1_0_0_0:0:0_0:0:0_396/2
GTACTGAATCCCCCTTTACCCCAAATACAGTCTGGGCCTGGATGATTGGACCCTGATGGACGCCCCCACCAGAAGCTCTGGGATTCAGGAGGTGGGACAGTGAGAAGCCCAGACAGAAAGCCTCTGACCTGTGACCATGATCACCACAGG
+
ffffffffffffffffffffffffffffffffffffffffffffffffffffffffffffffffffffffffffffffffffffffffffffffffffffffffffffffffffffffffffffffffffffffffffffffffffffff
@cB02~tA01_GU182353.1_39202_39025_1_0_0_0_0:0:0_0:0:0_397/2
CCATTTCATGCAAGGGGCTTGAGCATCTGCAGATTTTGGTATCTGAATGGGGATCCTGGAACCAATCACCCAGGTATAGTGAAGGACCATGGTATATAATTTTTATTTGTCAATCTTAAAAATAAAGCATAAAAAATTTACAACAACAAG
+
ffffffffffffffffffffffffffffffffffffffffffffffffffffffffffffffffffffffffffffffffffffffffffffffffffffffffffffffffffffffffffffffffffffffffffffffffffffff
@cB02~tA01_GU182353.1_70170_70012_1_0_0_0_0:0:0_0:0:0_398/2
TGAGCACCCTCCCTCACTCAGCATTTCCCTCTCTCCAGGACTCTGATGAACAAGACCCTCAGGAGGTGACATACACACAGTTGAATCACTGCGTTTTCACACAGAGAAAAATCACTCGCCCTTCTCAGAGGCCCAAGACACCCCCAACAG
+
ffffffffffffffffffffffffffffffffffffffffffffffffffffffffffffffffffffffffffffffffffffffffffffffffffffffffffffffffffffffffffffffffffffffffffffffffffffff
@cB02~tA01_GU182353.1_26699_26456_1_0_0_0_1:0:0_0:0:0_399/2
GTTGGCTTGGAGTGCAGATATGGGCCTGGAATGGAGACACGGGCCTGGAGGTGGAGATACAGGCCTGGAGGTGGAGATATGGGCCTGGAGTGTAGATATGGGCCTGGAGTAGAGATATAGGACAGAGGTGGAGATATAGGCCTGGAGTGG
+
ffffffffffffffffffffffffffffffffffffffffffffffffffffffffffffffffffffffffffffffffffffffffffffffffffffffffffffffffffffffffffffffffffffffffffffffffffffff
@cB02~tA01_GU182353.1_53736_53551_1_0_0_0_0:0:0_0:0:0_39a/2
CAGCGAGGTAGGTGCTCCTCGGCCCAGCCTCGTGGCTAGTCTTATTCCCAAAGAGTCCTGAAAAATGTGAGCACCCTCCCTCACTCAGCATTTCCCTCTCTCCAGGATTCTGATGAACAAGACCATCAGGAGGTGTCATACGCATAATTG
+
ffffffffffffffffffffffffffffffffffffffffffffffffffffffffffffffffffffffffffffffffffffffffffffffffffffffffffffffffffffffffffffffffffffffffffffffffffffff
@cB02~tA01_GU182353.1_31139_31322_0_1_0_0_0:0:0_0:0:0_39b/2
GCCTGGAACCCTGATCAAGGGCCTCCTTGCAGGCCATACAGGAGGGTTTGGAGGTGCCCTGTCTGCCATCCTGCCCCCTGACCCCGCCCTTACACCCATGCTGTGTGTTCTGTCTCGGCATCTGTCCATGCTTCTCTCCATCATCAGCAG
+
ffffffffffffffffffffffffffffffffffffffffffffffffffffffffffffffffffffffffffffffffffffffffffffffffffffffffffffffffffffffffffffffffffffffffffffffffffffff
@cB02~tA01_GU182353.1_83197_83295_0_1_0_0_0:0:0_0:0:0_39c/2
CCACGCTCATGGATCATAAGAATTAATATTGTTAAAATGACCATACTGCCTAAAGCAATCTACAGATTCAGTGCAATTCTTATATGAAAATAGTAACACCAGCTTTCACAGAATTAGAAAAAGCAATCCTAAAATTCATACAGAACCAAA
+
ffffffffffffffffffffffffffffffffffffffffffffffffffffffffffffffffffffffffffffffffffffffffffffffffffffffffffffffffffffffffffffffffffffffffffffffffffffff
@cB02~tA01_GU182353.1_149270_149086_1_0_0_0_0:0:0_0:0:0_39d/2
GTATCTGGGGGAAGCCAGAAAATAGCCCAGCCTGGGTTTTGTACCCTGAAGCCACAGGAAGCACTCAGCTAAAGCACTGCATGACGTCCTCCTCCAGGAAGAACAGGAAGACAGCACAGGCTGTTCTGAGACGTTCCTCCTGATCTCAGG
+
ffffffffffffffffffffffffffffffffffffffffffffffffffffffffffffffffffffffffffffffffffffffffffffffffffffffffffffffffffffffffffffffffffffffffffffffffffffff
@cB02~tA01_GU182353.1_6093_5983_1_0_0_0_0:0:0_0:0:0_39e/2
CTACTTATCCAGGTGAGTGAAGGAAGAGGTCAGGACAAACACAGGAGGTGAAGCCAGATACAGTGTGGGGAGATAAGCAGTGGCCTCAGCCTCTAGCCCTTTTCCATCTTCCAGAAGCCCCTCCTGAGCTCTCATCACAGACAGATTTCC
+
ffffffffffffffffffffffffffffffffffffffffffffffffffffffffffffffffffffffffffffffffffffffffffffffffffffffffffffffffffffffffffffffffffffffffffffffffffffff
@cB02~tA01_GU182353.1_107880_107960_0_1_0_0_0:0:0_0:0:0_39f/2
TGTTCTGTACTTATGTCTCCTGTTTCTCTGTCTCTGTTGGTACAGACCTCACCAAGTCACTCTCTTTCCATAAGAATCCCACACTTATCTTCCTCATGACCACCTGGGGGTTCCAAGTCCTGGATCATTCACTCTGTGTCCCAGTGACAA
+
ffffffffffffffffffffffffffffffffffffffffffffffffffffffffffffffffffffffffffffffffffffffffffffffffffffffffffffffffffffffffffffffffffffffffffffffffffffff
@cB02~tA01_GU182353.1_48821_48695_1_0_0_0_0:0:0_0:0:0_3a0/2
CCGCTTTTGGAAACCTGGGGAGGTGGAAACCTTGGATTCAGGCGTTGACTCAGCATCTCACAGCTCTGACATTGTACCCCTGTCTTCCACCATCTCCGAACTCCAGATACTCCTACAGCGAAAGGGATCTGGGTCCAACACAGGGCTCAG
+
ffffffffffffffffffffffffffffffffffffffffffffffffffffffffffffffffffffffffffffffffffffffffffffffffffffffffffffffffffffffffffffffffffffffffffffffffffffff
@cB02~tA01_GU182353.1_3719_3952_0_1_0_0_0:0:0_0:0:0_3a1/2
TAGTAGCTAGGACTACAGGTGAGTGCCACCACACCCGGCTAATTTTTGTATTTTTAGTAGAGGCAGGGTTTCACCACGTTTGGCCAGGCTGGTCTCAAACTCCTGACTTCAAGTGATCCACCCACTTTGGCCTCCCAAAGTGCTGGGATT
+
ffffffffffffffffffffffffffffffffffffffffffffffffffffffffffffffffffffffffffffffffffffffffffffffffffffffffffffffffffffffffffffffffffffffffffffffffffffff
@cB02~tA01_GU182353.1_29738_29970_0_1_0_0_0:0:0_1:0:0_3a2/2
TCTATATGTGTCTGTGAGTCTCTCAATTCCCTTCTTCTGGCTCATTCTGTGTGTGTGTTCATGTCTTTGCTTTTTGATTTCCCTGATTTCACTCCGTGTCTCTCTGTGGGCTTTTGTTCTCAGTAATCCTATAACATGTGGTGCTATTTG
+
ffffffffffffffffffffffffffffffffffffffffffffffffffffffffffffffffffffffffffffffffffffffffffffffffffffffffffffffffffffffffffffffffffffffffffffffffffffff
@cB02~tA01_GU182353.1_8163_8074_1_0_0_0_0:0:0_0:0:0_3a3/2
TCAAGAGATTCTCCTGACTCAGCCTCTCGAGTAGCTGGGATTACAGGCACCCGCCATCACACCCAGCTAGTTTTTGTATTTTTAGTAGAGACGAGGTTTCACCATGTTGGCCAGACTGGTCTTGAACTCCTGCCCTCAGGTAATCCACCC
+
ffffffffffffffffffffffffffffffffffffffffffffffffffffffffffffffffffffffffffffffffffffffffffffffffffffffffffffffffffffffffffffffffffffffffffffffffffffff
@cB02~tA01_GU182353.1_143680_143527_1_0_0_0_0:0:0_1:0:0_3a4/2
TTTCCTTTGGATATAAACCCAGTAGTGAAATTGCTGGACACTATGAAAGTTCTCTTTTTTTTTTTTTCTTTTTTGAGAAAGAGTTTCCCTCCTTAGTCCAAGCTGGAGTCAAAGTGGTGCGATCTTGGCTCATTGCAACCTCTGGTTCCT
+
ffffffffffffffffffffffffffffffffffffffffffffffffffffffffffffffffffffffffffffffffffffffffffffffffffffffffffffffffffffffffffffffffffffffffffffffffffffff
@cB02~tA01_GU182353.1_44837_44971_0_1_0_0_0:0:0_0:0:0_3a5/2
CCTTGTCACAGCTCCCTTCACCTGAGCTGAGAACTCACTCCCCTGCTCTATGACCTAATGCTCTCTCTCTCTCTCTCTCACCCTCCACCCCATCTCTCTTCATGTCTATTTCCTCCTTCCACCTTCTCTGTCTCTCTAGGTCTCTGACCT
+
ffffffffffffffffffffffffffffffffffffffffffffffffffffffffffffffffffffffffffffffffffffffffffffffffffffffffffffffffffffffffffffffffffffffffffffffffffffff
@cB02~tA01_GU182353.1_1102_1331_0_1_0_0_0:0:0_1:0:0_3a6/2
GGCCTTAAAAACTATCTCTGCCTTCTTGAAGTGTGGGTTCACCTGGAGACAAACAGCAAACATATAGAAACACAGCAGTGGAAATTTACTAGTCGTAGCAGTGGTTTTAGATATATTGGTAGAGACCTATATTTATGTGTGAATATATAT
+
ffffffffffffffffffffffffffffffffffffffffffffffffffffffffffffffffffffffffffffffffffffffffffffffffffffffffffffffffffffffffffffffffffffffffffffffffffffff
@cB02~tA01_GU182353.1_138550_138768_0_1_0_0_0:0:0_0:0:0_3a7/2
CCACAGCGCCCATTTCCCCTGTATTCAATCTCCCTTGACCCCAAATACAGTTGGGGCCTGGGTGATGGGACCCTGATGGACACCCCCACCAGAAGCTCTGGGATTCAGGAGGTGGGACAGTGAGAAGCCCAGACAGAAAGCCTCTGACCT
+
ffffffffffffffffffffffffffffffffffffffffffffffffffffffffffffffffffffffffffffffffffffffffffffffffffffffffffffffffffffffffffffffffffffffffffffffffffffff
@cB02~tA01_GU182353.1_49814_49974_0_1_0_0_0:0:0_0:0:0_3a8/2
TTGGCGAAGATGGTGAAACATCCTCTACAAAAAATATACAAAAAGAATTAGCCGGGCATGGTGGCAGTTGCCTGTAATCCCAGCTACTTGAGAGGCTGACGCAGGAGAATCACTTGGATCCAGAAGGTGCAGGTTGCAGTGAGCCAAGAT
+
ffffffffffffffffffffffffffffffffffffffffffffffffffffffffffffffffffffffffffffffffffffffffffffffffffffffffffffffffffffffffffffffffffffffffffffffffffffff
@cB02~tA01_GU182353.1_50112_49967_1_0_0_0_0:0:0_0:0:0_3a9/2
TGTCACCATCTTGGCTCACTGCAACCTGCACCTTCTGGATCCAAGTGATTCTCCTGCGTCAGCCTCTCAAGTAGCTGGGATTACAGGCAACTGCCACCATGCCCGGCTAATTCTTTTTGTATATTTTTTGTAGAGGATGTTTCACCATCT
+
ffffffffffffffffffffffffffffffffffffffffffffffffffffffffffffffffffffffffffffffffffffffffffffffffffffffffffffffffffffffffffffffffffffffffffffffffffffff
@cB02~tA01_GU182353.1_51664_51819_0_1_0_0_0:0:0_0:0:0_3aa/2
ATAGGAATTGGCATAGGCCCAGGTGCAGTCCAGGAGGTGTTTAGAGTCTTCTCTGGGAAGACTGCACTGGGATTGATACACAGCGACTGTGCTTTAGGATTTCTACATCCACGGCATTCTTGAGTCAAACAACTTGCATTCTCCAAGAAA
+
ffffffffffffffffffffffffffffffffffffffffffffffffffffffffffffffffffffffffffffffffffffffffffffffffffffffffffffffffffffffffffffffffffffffffffffffffffffff
@cB02~tA01_GU182353.1_1882_1686_1_0_0_0_0:0:0_0:0:0_3ab/2
GACTAACCCTCATCCACGGAGCCTGGGTCCTCAGCTGGTGGATCCGTGAAACTCTCATCTCCGGGGGAGTTGGCTCATGTTCTCCTGTGTCCCAGGCTGCACAGAGAGCACACAGGCCTCAGTGACCTCTGTACTGGGGACCACTTTCCT
+
ffffffffffffffffffffffffffffffffffffffffffffffffffffffffffffffffffffffffffffffffffffffffffffffffffffffffffffffffffffffffffffffffffffffffffffffffffffff
@cB02~tA01_GU182353.1_133009_132826_1_0_0_0_0:0:0_0:0:0_3ac/2
TCAATGTGAGCCAGTCCCTCAAGGCTCAGAAAAGCTGCTCGGGACATATGGAGTCACCCCATTTGCAGTGTAACTGGGGGAAGCCAGAAAGCAGCCCAGCCTGGGTTTTGTACCCTGGAGCCACAGGAAGCACTCAGCTAAAGCACTGCA
+
ffffffffffffffffffffffffffffffffffffffffffffffffffffffffffffffffffffffffffffffffffffffffffffffffffffffffffffffffffffffffffffffffffffffffffffffffffffff
@cB02~tA01_GU182353.1_128824_128692_1_0_0_0_0:0:0_1:0:0_3ad/2
TCCTTTCCTGATTGTGAGTTCTTGGCACCTTTGTCAAAGTCCATTGGATGGGCTGGGCATGGTGGCTAACACCAGCAACTTCAGCACTTTGGGAGGCCAAGGCTGGTGGAACACCTGAGGACAGGAGTACAAGATTACTCTGGCCGACGT
+
ffffffffffffffffffffffffffffffffffffffffffffffffffffffffffffffffffffffffffffffffffffffffffffffffffffffffffffffffffffffffffffffffffffffffffffffffffffff
@rand_0_0_0_0_1_1_0:0:0_0:0:0_3ae/2
AGACAACAACCTTCGAGCCACGGTAGCGTAGCAGAGGAGCTGTCAATGAATATTCTGATTCGTCCGGCCGCTCTATATTATAAGACCCTGTACGTCTTATCCGGGTAACGTGAAGCTGGATGGCACTAATAACTTCTCTTGAAACTTATT
+
ffffffffffffffffffffffffffffffffffffffffffffffffffffffffffffffffffffffffffffffffffffffffffffffffffffffffffffffffffffffffffffffffffffffffffffffffffffff
@cB02~tA01_GU182353.1_69013_69168_0_1_0_0_0:0:0_0:0:0_3af/2
ACCAATAAGAAGCTAATCTTAGCAGTTCCTCTTTATGAATTGTCTCGCATTTCTTGATTGACAGGTAACCACATAAAACATCTCTTTAGGACAAGCACCCAGATGGCAGGAGACCCAGCTTTCTCCTGCTTTTTCAGTTATAGCTCTCAT
+
ffffffffffffffffffffffffffffffffffffffffffffffffffffffffffffffffffffffffffffffffffffffffffffffffffffffffffffffffffffffffffffffffffffffffffffffffffffff
@cB02~tA01_GU182353.1_72153_72020_1_0_0_0_0:0:0_0:0:0_3b0/2
ATAGCATTATGTTACTGGATATTTCTGTAAAATTTAAAACGAGGGAGGGAGAGAGACAGACAGAGAGCAAACTCCAGAGTTGGGACTCTGGAATCTTGGGTCATGAGACAAATTTTAGATTAAACTACAAAACTCCAGAATTTACAGGTG
+
ffffffffffffffffffffffffffffffffffffffffffffffffffffffffffffffffffffffffffffffffffffffffffffffffffffffffffffffffffffffffffffffffffffffffffffffffffffff
@cB02~tA01_GU182353.1_106336_106443_0_1_0_0_0:0:0_0:0:0_3b1/2
CGGACACCCCCACCAGAAGCTCTGGGATTCAGGAGGTGGGACAGTGAGAAGCCCAGACGGAAAGCCTCTGACCTGTGACCATGATCACCACGGGGTTGCTGGGTGCCGACCACCCAGTGGGGGAGTGTGGGTGTGAACCCCGACATGTGT
+
ffffffffffffffffffffffffffffffffffffffffffffffffffffffffffffffffffffffffffffffffffffffffffffffffffffffffffffffffffffffffffffffffffffffffffffffffffffff
@cB02~tA01_GU182353.1_13634_13696_0_1_0_0_0:0:0_0:0:0_3b2/2
TTATATATTATAAGATATATAATAGTATATATAAATATATAGTACATAATATATAATAAGATATATAATAGTGTGTGTATACATATAAATATATAACAAGATATGTAATAGTGTGTGCATATATAAATATATAATATATAATAAGATATA
+
ffffffffffffffffffffffffffffffffffffffffffffffffffffffffffffffffffffffffffffffffffffffffffffffffffffffffffffffffffffffffffffffffffffffffffffffffffffff
@cB02~tA01_GU182353.1_88460_88603_0_1_0_0_0:0:0_0:0:0_3b3/2
CTGGAGTGCAGTGGCACAATCTCGGTGTACTGCAACCTCTGCCTCCTGGGTTCAAGCGATTCCCCTGCCTCAGTCTCCAGAGTAGCTGGGACTACAAGTGTGCGCCACCAAACTCTGCTAATTTTTGTATTTTTAGTAGGGATGGGATTT
+
ffffffffffffffffffffffffffffffffffffffffffffffffffffffffffffffffffffffffffffffffffffffffffffffffffffffffffffffffffffffffffffffffffffffffffffffffffffff
@cB02~tA01_GU182353.1_24021_24228_0_1_0_0_0:0:0_0:0:0_3b4/2
GATAATTTCCCCAGCATTTCCTTGTTGTACATTTATAATTTAATTCAACTGTTTCATCTATCATATTACCTATGATTCAGCATTTAAAAATTTATTTTGGTGAATGTTCCAGGGGTGCTAGACAAGTTTGTGGATTAGGAAGATTTGAGG
+
ffffffffffffffffffffffffffffffffffffffffffffffffffffffffffffffffffffffffffffffffffffffffffffffffffffffffffffffffffffffffffffffffffffffffffffffffffffff
@cB02~tA01_GU182353.1_153416_153583_0_1_0_0_0:0:0_0:0:0_3b5/2
TTGGCGAATAAAGAGTCACATTATCGAAACCATGAGGGCAGACATGTTTATTTGAAGAGGAGAGAGCTACACTGAAGTTATAAAAAAAATTTATAAATTTTACTGATGACAGAAGGCTGAAAGATAGTCTGAGGGGAGGTGGAACAGCAT
+
ffffffffffffffffffffffffffffffffffffffffffffffffffffffffffffffffffffffffffffffffffffffffffffffffffffffffffffffffffffffffffffffffffffffffffffffffffffff
@cB02~tA01_GU182353.1_102411_102180_1_0_0_0_0:0:0_0:0:0_3b6/2
CTGCCCACCTCTCCAACCTAACTGGCTTACTTCCTAGTCTACTTGAGGCTGCAATCACACTGAGGAACTCACAATTCCAAACATACAAGAGGCTCTCTATTAACACGGCACTTAGACACGTGCTGTTCCACCTTCCCTCGTGCTGTTCCA
+
ffffffffffffffffffffffffffffffffffffffffffffffffffffffffffffffffffffffffffffffffffffffffffffffffffffffffffffffffffffffffffffffffffffffffffffffffffffff
@cB02~tA01_GU182353.1_53089_53019_1_0_0_0_0:0:0_0:0:0_3b7/2
ATCGCTGGTGCTCCAACAAAAAAAGTAAGTCTCACGAAGCAGAGGCCAGAGAGCTCAGGGCCATGTGGGGAAGCAGGATGGGAGCACTCAGGTGTGTGTTCCTCACCAGCAGGATGGTCCCTGGCCCAAGACAGGAGCCACAGAGGCAGG
+
ffffffffffffffffffffffffffffffffffffffffffffffffffffffffffffffffffffffffffffffffffffffffffffffffffffffffffffffffffffffffffffffffffffffffffffffffffffff
@cB02~tA01_GU182353.1_91844_92086_0_1_0_0_1:0:0_0:0:0_3b8/2
TCAGAGGACCTGCTGTTCCTAACACTGCTACCCTTCCCTCCTCTGTCGGTGACACCACATCCCCCCACACACCCCAGCTTTGAGCACCTCAGTATCCCGCCTGGGCCACACAGAGCTCAACTCAGCCATGGGGAAGAAAGGCTGGGGAGG
+
ffffffffffffffffffffffffffffffffffffffffffffffffffffffffffffffffffffffffffffffffffffffffffffffffffffffffffffffffffffffffffffffffffffffffffffffffffffff
@cB02~tA01_GU182353.1_134832_134673_1_0_0_0_0:0:0_0:0:0_3b9/2
TGGAATCTGAAGGCATCAGTCTTCATCTTAGGGCATCGCTCTTCCTCACACCACGAATCTGAACATGCCTCTCTCTTGCTTACAAATGTCTAAGGTCCCCACTGCCTGCTGGAGAGAAAACACACTCCTTTGCTTAGCCCACAATTCTCC
+
ffffffffffffffffffffffffffffffffffffffffffffffffffffffffffffffffffffffffffffffffffffffffffffffffffffffffffffffffffffffffffffffffffffffffffffffffffffff
@cB02~tA01_GU182353.1_150155_150016_1_0_0_0_0:0:0_0:0:0_3ba/2
TCCCGACTTTTTAATGATCGCCATTCTAACTGGTGTGAGATGGTATCTCATTGTGGTTTTGATTTGCATTTCTCTGATGGCCAGTCATGGTGAGCATTTTTTCATGTGTTTTTTGGCTGCATAAATGTCTTCTTTTGAGAAGTGTCTGTT
+
ffffffffffffffffffffffffffffffffffffffffffffffffffffffffffffffffffffffffffffffffffffffffffffffffffffffffffffffffffffffffffffffffffffffffffffffffffffff
@cB02~tA01_GU182353.1_107825_107703_1_0_0_0_0:0:0_0:0:0_3bb/2
TGCAATGTTGGTCAGATATCATGTTTGAGCACTTCTTTCTGCACAAAGAGGGGATCTCTAAGGACCCCTCACGCCTCGTTGGACAGATCCATGATGGGGTCTCCAAGGCCAATTTCTCCATCGGTCCCATGATGCTTGCCCTTGCAGGGA
+
ffffffffffffffffffffffffffffffffffffffffffffffffffffffffffffffffffffffffffffffffffffffffffffffffffffffffffffffffffffffffffffffffffffffffffffffffffffff
@cB02~tA01_GU182353.1_54186_54090_1_0_0_0_0:0:0_1:0:0_3bc/2
ACCTCTCCAACCTAACTAGCTTACTTCCTAGTCTACCTGAGGCTGCAATCACACTGAGGAACTCACAATTCCAAACATACAAGAGGCTCTCTCTTAACACAGCACTTAGACACGTGCTGTTCCACCTCCCTTCAGACTATCTTTCAGCCT
+
ffffffffffffffffffffffffffffffffffffffffffffffffffffffffffffffffffffffffffffffffffffffffffffffffffffffffffffffffffffffffffffffffffffffffffffffffffffff
@cB02~tA01_GU182353.1_83580_83774_0_1_0_0_0:0:0_0:0:0_3bd/2
ATACTGAACAGGAAAAGTTAAAAGCACTCCTCTGAGAACTGGCACAAGACAAGGACACGGACATCCACCACTTCCTATCAACATAGTACTGGAAGCCTTGTCAGAGCTATTGGGCAACAGGAAGAATTAAAAATCCAAATTAGAAAAGAG
+
ffffffffffffffffffffffffffffffffffffffffffffffffffffffffffffffffffffffffffffffffffffffffffffffffffffffffffffffffffffffffffffffffffffffffffffffffffffff
@cB02~tA01_GU182353.1_150199_150332_0_1_0_0_0:0:0_0:0:0_3be/2
TAAAACCATAAAAACCCTAGAAGAAAACCTAGGCATTACCATTCAGGACATAGGCATGGACAAGGACTTCATGTCTAAAACACCAAAAGCAACGGCAACAAAAGCCAAAATTGACAAACGGGATCTAATTAAACTAAAGAGCTTCTGCAC
+
ffffffffffffffffffffffffffffffffffffffffffffffffffffffffffffffffffffffffffffffffffffffffffffffffffffffffffffffffffffffffffffffffffffffffffffffffffffff
@cB02~tA01_GU182353.1_141807_141630_1_0_0_0_0:0:0_0:0:0_3bf/2
GTAATAGAGAGAGAGAGAGATGATACATAGATACAGATAATACATAGATGATTGATGGATAGACAGATAGACAATTGATAGATAAATGATACATAGATATAGATGACAGATAATTTGTAGATAGACACAAAATAGATAGATAGATAATAG
+
ffffffffffffffffffffffffffffffffffffffffffffffffffffffffffffffffffffffffffffffffffffffffffffffffffffffffffffffffffffffffffffffffffffffffffffffffffffff
@cB02~tA01_GU182353.1_6568_6439_1_0_0_0_0:0:0_0:0:0_3c0/2
CACACACAGAATCTACCCCTGAATGTGGTGTGCAAAGTGGGGCTCTTAGCCTCCAGTGTGAAGTCCCTGGGAAGATGGAATGTCCCTGTGTGAGTGAAGGCTGTGCCACCGCCCAGCTATGTGGCCTTGGGCTAGGCAACCCCTCCCAGG
+
ffffffffffffffffffffffffffffffffffffffffffffffffffffffffffffffffffffffffffffffffffffffffffffffffffffffffffffffffffffffffffffffffffffffffffffffffffffff
@cB02~tA01_GU182353.1_60737_60487_1_0_0_0_0:0:0_0:0:0_3c1/2
TTCTGAGGCTCACATTCCAAATAACCCCACATATGAAAGGATCACTGAGAGGCACAGAGAAAAATCAGGAACACCAAAAAGCAAAGACATAAACACACGGAGAATGAGCCAGAGGAAGGAGATTGAGAGACTCACAGACACATAAAGAGA
+
ffffffffffffffffffffffffffffffffffffffffffffffffffffffffffffffffffffffffffffffffffffffffffffffffffffffffffffffffffffffffffffffffffffffffffffffffffffff
@cB02~tA01_GU182353.1_36127_35951_1_0_0_0_0:0:0_0:0:0_3c2/2
TGGGGGAAATCAAAAAGCAGCCCAGCCTGGGTTTTGTACCCTGGAGCCACAGGAAGCACTCAGCTAAAGCACTGCATGACGTCCTCCTCCAGGAAGAACAGGAAGACAGCCCAGGCTGTTCTGGGATGTTCCTCCTGATCTCAGGACTTT
+
ffffffffffffffffffffffffffffffffffffffffffffffffffffffffffffffffffffffffffffffffffffffffffffffffffffffffffffffffffffffffffffffffffffffffffffffffffffff
@cB02~tA01_GU182353.1_110898_110723_1_0_0_0_1:0:0_0:0:0_3c3/2
AAATGACAGGATGTTATTGTTTCTATGGATGAGTAGTCTCCACTGTGTGTGTGTACCACAGTTCTCTATCCATTCACCCACTGATGGGCAGGTAGGTTGACTCCACATCTTGGCTACTGTGAACAGTGCTGGAACAGTCATATGAGTGCA
+
ffffffffffffffffffffffffffffffffffffffffffffffffffffffffffffffffffffffffffffffffffffffffffffffffffffffffffffffffffffffffffffffffffffffffffffffffffffff
@cB02~tA01_GU182353.1_52203_52271_0_1_0_0_0:0:0_0:0:0_3c4/2
AATAGATTCTGGTGCCATGCTTCCAGTACAGCCTGCAGAACTGTGAGGCAAACCGATCTCTTTTCTTTAGAAGTTACCGAGGCTCAAGTGTTCCTTCAGAGCAACAAAAAAAAAAACTAAGACAGCAACGACCTGAGATCAGGAGGAATG
+
ffffffffffffffffffffffffffffffffffffffffffffffffffffffffffffffffffffffffffffffffffffffffffffffffffffffffffffffffffffffffffffffffffffffffffffffffffffff
@rand_0_0_0_0_1_1_0:0:0_0:0:0_3c5/2
CGGCGCGGTATTCGCCATATTTTTGATACCCGGAACCACTGCGTAGGGCGGATGCTCGGTCGTCTATATATACATCTCGGTCGCTAAATCGGTCGTCGCAGTCAGCACTGCTAACTTAAGTCCGTTTATTTACCTGCAGAGATTGGTACG
+
ffffffffffffffffffffffffffffffffffffffffffffffffffffffffffffffffffffffffffffffffffffffffffffffffffffffffffffffffffffffffffffffffffffffffffffffffffffff
@cB02~tA01_GU182353.1_27009_26875_1_0_0_0_0:0:0_0:0:0_3c6/2
AATCTCTCATGAACTAGGAAAAGGAAGCCAGGGGAAGCTTCGCCACAGTTCTGTCCTAGCCCTCCCCGGCCTTTCTTTCCCTTGGCTGAGTCTGTGGGGACCCAGGGGGAGACTGAAGTGCTCAAAGGAGTGGTGTGCAGGGAGGAAGTG
+
ffffffffffffffffffffffffffffffffffffffffffffffffffffffffffffffffffffffffffffffffffffffffffffffffffffffffffffffffffffffffffffffffffffffffffffffffffffff
@cB02~tA01_GU182353.1_9360_9605_0_1_0_0_0:0:0_0:0:0_3c7/2
CTCTCCACCACTGACTGAGGCACAGAAGAACAGTGAGGATGGACACCATGATGCCTGCTCTGCGTGCTCCAGCTGTGGGACAGGTGACCACATGGCCCTCCATGACAGACAGATGCACGGATGTGGTTAAGTCAGAGCCTGCTGCCGCCT
+
ffffffffffffffffffffffffffffffffffffffffffffffffffffffffffffffffffffffffffffffffffffffffffffffffffffffffffffffffffffffffffffffffffffffffffffffffffffff
@cB02~tA01_GU182353.1_120711_120564_1_0_0_0_0:0:0_0:0:0_3c8/2
TGCGTACGTCACCCTCCCATGATGTGGTCAACATGTAAACTGCATGGGCAGGGCGCCAAATAACATCCTGTGTGCTGCTGAGCTGAGCTGGGGCGCGGCCGCCTGTCTGCACCGGCAGCACCATGTCGCTCATGGTCATCATCATGGCGT
+
ffffffffffffffffffffffffffffffffffffffffffffffffffffffffffffffffffffffffffffffffffffffffffffffffffffffffffffffffffffffffffffffffffffffffffffffffffffff
@cB02~tA01_GU182353.1_92067_92158_0_1_0_0_0:0:0_1:0:0_3c9/2
AGAATGACAGCAGCCACACTGCAGCCCCTACCGTCATGGAAACGCTGGAGGGTGTGAGTTACCCTCTTGTCCTTAGAGGACCTGCTGTTCCTAACACTGCTACCCTTCCCTCCTCTGTCGGTGACACCACATCCCCCCACACACCCCAGC
+
ffffffffffffffffffffffffffffffffffffffffffffffffffffffffffffffffffffffffffffffffffffffffffffffffffffffffffffffffffffffffffffffffffffffffffffffffffffff
@cB02~tA01_GU182353.1_2299_2215_1_0_0_0_0:0:0_0:0:0_3ca/2
GGGTGCCCTGGGTGGACAATCTGATCCACCCTGACCTCTGTGACCTCTTTGTCCACCATCCCCAGCCTCACACCTTCAGGATTACGCAGTGGAGAATCTCATCCACATGGGCGTGGCTGGCTTGATCCTGGTGGTCCTCGGGATTCTGTC
+
ffffffffffffffffffffffffffffffffffffffffffffffffffffffffffffffffffffffffffffffffffffffffffffffffffffffffffffffffffffffffffffffffffffffffffffffffffffff
@cB02~tA01_GU182353.1_124582_124709_0_1_0_0_0:0:0_0:0:0_3cb/2
GGGCCATGATATTTTGGGACGATTATTCTCCATTGCATGGAAGTCAGAGGTGTCAGAATAAGCATGGCATCTGTAGGTGCCACAAGGCCTGAGGCCACAGGGCCCAACTCAGGTCAGAAATATGGGTGTCCTTGGGTTCTCCTGGTAGAG
+
ffffffffffffffffffffffffffffffffffffffffffffffffffffffffffffffffffffffffffffffffffffffffffffffffffffffffffffffffffffffffffffffffffffffffffffffffffffff
@cB02~tA01_GU182353.1_139038_139196_0_1_0_0_0:0:0_1:0:0_3cc/2
TGACCCCTTCCACTTCTGGGGACAGAAATTGGATCCAGTTCTCCCTGTGCTGAAATCAAGGCATCTGCAGAGCTGCGTTCCCTCTGGAGACTCAGCGAATCAGTTCTCTTGACTTCTCCAGCCCTTAGAGGCCACCTGCATTCTGTGACT
+
ffffffffffffffffffffffffffffffffffffffffffffffffffffffffffffffffffffffffffffffffffffffffffffffffffffffffffffffffffffffffffffffffffffffffffffffffffffff
@cB02~tA01_GU182353.1_95619_95824_0_1_0_0_0:0:0_0:0:0_3cd/2
CTCAATAAAACTAATAATTTAATTATAAAATTAGTAAAAGACCTGAACAGACATTTCTCAATGAACAAAACATACAAATGAACATATATACATTGCATATATGAAAAAGTGCTCAGTATCACTAATCATCAGAGAAATGCAAATGAAGTC
+
ffffffffffffffffffffffffffffffffffffffffffffffffffffffffffffffffffffffffffffffffffffffffffffffffffffffffffffffffffffffffffffffffffffffffffffffffffffff
@cB02~tA01_GU182353.1_141224_141347_0_1_0_0_0:0:0_0:0:0_3ce/2
ATCTATAACCTATCCATTATCTATCATCTACCTATTTATCATCTATCTATATCTATCTATCCATCTATCATCTGTCTCTCTCCATCTCCTTGTCTTTCTCTGCCTCTCAGTCTCTCTAGTTCTATTTGGAATCTCTGCAATCCATCCCCA
+
ffffffffffffffffffffffffffffffffffffffffffffffffffffffffffffffffffffffffffffffffffffffffffffffffffffffffffffffffffffffffffffffffffffffffffffffffffffff
@cB02~tA01_GU182353.1_112776_112604_1_0_0_0_0:0:0_0:0:0_3cf/2
CACAAAAAAAGCCATTGGATGTAAATGCATGGATTATATCTGTGTTCTCCATTCTGTTTCATTTTTTATGTGCCTTTCTTTATGCCAATGTCATGCTGTTTTGCTTACTACAGCTCTGTAACATATTTCTAAGTCAGGTAGTGTGATGCT
+
ffffffffffffffffffffffffffffffffffffffffffffffffffffffffffffffffffffffffffffffffffffffffffffffffffffffffffffffffffffffffffffffffffffffffffffffffffffff
@cB02~tA01_GU182353.1_11273_11367_0_1_0_0_0:0:0_0:0:0_3d0/2
CTCTGAGTCTCCCTCTACCCACCCATCCCCTGTCTCTGTCTGTCTCTCCCTCCCTTGGGACCCCCACCCCTCATCCTGGCCATCACCACCTGGGCTCCCCCAGCAGGGCCTGTGCGGAGCGTGGGTCCCTGACTGAACCTGCTGGGCTCC
+
ffffffffffffffffffffffffffffffffffffffffffffffffffffffffffffffffffffffffffffffffffffffffffffffffffffffffffffffffffffffffffffffffffffffffffffffffffffff
@cB02~tA01_GU182353.1_58738_58610_1_0_0_0_0:0:0_0:0:0_3d1/2
GGTGGCCTATAGAGGCTGGAAAAGTCAAGGAACTGATTCTCCAGAGTCTCCAGAGGGAACAAAGCCCTGCAGATGCCTTGATTTTAGCCCAGGAAAAATAGGGTCCAATTTCTGTCTCCAGTACTGGAAGGTGTCAGTGTGGTCTCTCCT
+
ffffffffffffffffffffffffffffffffffffffffffffffffffffffffffffffffffffffffffffffffffffffffffffffffffffffffffffffffffffffffffffffffffffffffffffffffffffff
@cB02~tA01_GU182353.1_131909_132122_0_1_0_0_1:0:0_0:0:0_3d2/2
ATGGTCTATCTGAATCTCCACAGGTGATTGGAAGTAGGGGTGAGGTGGGCGATTTGGGTGAGTGGGCAAGTTTTTTTTTGCGATGACCAGAGCACTTTCTCTATTCCAGGATCCGTGCTGGAGGATTCAGCGGGCTTTCACATTTTCTAT
+
ffffffffffffffffffffffffffffffffffffffffffffffffffffffffffffffffffffffffffffffffffffffffffffffffffffffffffffffffffffffffffffffffffffffffffffffffffffff
@cB02~tA01_GU182353.1_22827_23066_0_1_0_0_0:0:0_0:0:0_3d3/2
TTTATTTTTGACAGAATATCTTGCCGTCTCACCCAGGCTGGAGTGCAGTGGCATGATCTTGGCTCACTGCAACCTCTGCCTTCCAGGTTTCAGCAATTCCTGCCTCAGCCTCCTGAGTAGCTGGGACTACAGGCATGCGCCACCATACCC
+
ffffffffffffffffffffffffffffffffffffffffffffffffffffffffffffffffffffffffffffffffffffffffffffffffffffffffffffffffffffffffffffffffffffffffffffffffffffff
@cB02~tA01_GU182353.1_48787_49009_0_1_0_0_0:0:0_0:0:0_3d4/2
TCAGTGAGTCGAAGTGTGCGTGCATGAGCTCTGTTCTCTGTTACAGCAAGGCTCTTTCTCTGCTGAGTCAGCCAGGGTTGCTTCATGACCTATAGGAGCTCATTCCTTGGCAAGTGGAACTTCTCTAAAACACCTCGCCCTCATCAGATG
+
ffffffffffffffffffffffffffffffffffffffffffffffffffffffffffffffffffffffffffffffffffffffffffffffffffffffffffffffffffffffffffffffffffffffffffffffffffffff
@cB02~tA01_GU182353.1_118415_118591_0_1_0_0_0:0:0_0:0:0_3d5/2
GGTTTCTTTCAGCGAATACAGTGTCACATTACCTGAAGCAATGAGGGCAGACATGTTTATTTGAAGAGGAGACAGCTACATTGAAATCACAAAAAATTTTATAAGTTTCACTGCTGACAGAAGGCTGGAAAATAGTCCGAAGAAAGGTGA
+
ffffffffffffffffffffffffffffffffffffffffffffffffffffffffffffffffffffffffffffffffffffffffffffffffffffffffffffffffffffffffffffffffffffffffffffffffffffff
@cB02~tA01_GU182353.1_141521_141723_0_1_0_0_0:0:0_0:0:0_3d6/2
ACTCTCCTTGGATTGGTTGACTTGATCTTCCTTTTTCTATAATTCTGAGTCTCTCACTTTCTGTCTTGTTCATAACTTTCTGCATATTTCTATCTATTATCTATCTATCTATTTTGTGTCTATCTACAAATTATCTGTCATCTATATCTA
+
ffffffffffffffffffffffffffffffffffffffffffffffffffffffffffffffffffffffffffffffffffffffffffffffffffffffffffffffffffffffffffffffffffffffffffffffffffffff
@cB02~tA01_GU182353.1_7229_7306_0_1_0_0_0:0:0_0:0:0_3d7/2
CTCCATGTCAAAATAAAATAAAATAAAATAAAATATAATAAAATAAAATAATAAATCAAAACAGGACTGGACATCTCCTGTGGGTTGTCAGTGAATGGAACTAAGCAAGCCACCGCTCTTTCCCTTTTGTCCTGCAAGTGTCTTTCTTGG
+
ffffffffffffffffffffffffffffffffffffffffffffffffffffffffffffffffffffffffffffffffffffffffffffffffffffffffffffffffffffffffffffffffffffffffffffffffffffff
@cB02~tA01_GU182353.1_141529_141660_0_1_0_0_0:0:0_0:0:0_3d8/2
TCTTGTTCATAACTTTCTGCATATTTCTATCTATTATCTATCTATCTATTTTGTGTCTATCTACAAATTATCTGTCATCTATATCTATGTATCATTTATCTATCAATTGTCTATCTGTCTATCCATCAATCATCTATGTATTATCTGTAT
+
ffffffffffffffffffffffffffffffffffffffffffffffffffffffffffffffffffffffffffffffffffffffffffffffffffffffffffffffffffffffffffffffffffffffffffffffffffffff
@cB02~tA01_GU182353.1_102649_102758_0_1_0_0_0:0:0_0:0:0_3d9/2
AGCTTCATTTGTGTCCATTCAACATAGTTTTGCTTTTTGAAACTTTGTGGATTTTTTCTCTGAATATTTTTGATTTATATTTGGTTCAATAAACACCTGTAAATCCCACAGATACAGAGGACCGACTGTATATTTATAGTATGAAAGATG
+
ffffffffffffffffffffffffffffffffffffffffffffffffffffffffffffffffffffffffffffffffffffffffffffffffffffffffffffffffffffffffffffffffffffffffffffffffffffff
@cB02~tA01_GU182353.1_2450_2328_1_0_0_0_0:0:0_0:0:0_3da/2
TGGCTGGCTTGATCCTGGTGGTCCTCGGGATTCTGTCATTTGAGGCTTGGCACAGCCAGAGAAGCTTCCCAAGATGCAGCCGGGAGGTGAACAGCAGAGAGGATAATGTACTTTATAGAGTCGTGAAGCCTCAGGAACAGATCTGATGAT
+
ffffffffffffffffffffffffffffffffffffffffffffffffffffffffffffffffffffffffffffffffffffffffffffffffffffffffffffffffffffffffffffffffffffffffffffffffffffff
@cB02~tA01_GU182353.1_19234_19435_0_1_0_0_0:0:0_0:0:0_3db/2
CTTGGGTTTGGACTGTTCCTTTTTTTTAATAGTTCCTCTAGATGCAGTGTTAAGTCACTAATTTGAGATCTTTCTAAACTTCTGATGAGGCATGTATTGCTATAAATTTTCCTCTTATCACTGCTTTAACTGCATCCCAAAGGTTTTGGT
+
ffffffffffffffffffffffffffffffffffffffffffffffffffffffffffffffffffffffffffffffffffffffffffffffffffffffffffffffffffffffffffffffffffffffffffffffffffffff
@cB02~tA01_GU182353.1_10396_10286_1_0_0_0_0:0:0_1:0:0_3dc/2
AACTTCTTCATCCCATCCATGAGAGAGCACCATGCAGGGAGATACCACTGTCACTATCTCAGCCCTGCAGGCTGGTCAGAGCGCAGCGAGCCCCTGGAGCTGGTGGTGACAGGTAAGAGGACACTCAGGGGACCCAGCCCCAGGCTCTGC
+
ffffffffffffffffffffffffffffffffffffffffffffffffffffffffffffffffffffffffffffffffffffffffffffffffffffffffffffffffffffffffffffffffffffffffffffffffffffff
@rand_0_0_0_0_1_1_0:0:0_0:0:0_3dd/2
CTACCCAGTATCGCCAAACTCTTGGAATTCCGACGGCAGCAATGGCCACGGCTTTGTTGCCTTGAACCGGGATGCTATAGAGGCTAGCGGCTGCGCCTTGGCCCTGCCATTTTGGCCTTCTTAGAGACAGCCTTAAACCCGACCAGCTCG
+
ffffffffffffffffffffffffffffffffffffffffffffffffffffffffffffffffffffffffffffffffffffffffffffffffffffffffffffffffffffffffffffffffffffffffffffffffffffff
@cB02~tA01_GU182353.1_76256_76471_0_1_0_0_0:0:0_0:0:0_3de/2
AACTCTTTCTGTCTTTTCTAACTCCCTGTATGGCCCCTGTGTCTGTCCTCTGTTATGACACCTGGTCTGTACTTGTGTCTCCTGTTTCTCTGTCTCTGTTGGTACAGACCTCACCAAATTAGTCTCTCTCCATAAGAATACCAAGCTCAT
+
ffffffffffffffffffffffffffffffffffffffffffffffffffffffffffffffffffffffffffffffffffffffffffffffffffffffffffffffffffffffffffffffffffffffffffffffffffffff
@cB02~tA01_GU182353.1_3810_3928_0_1_0_0_0:0:0_0:0:0_3df/2
GCCACCACACCCGGCTAATTTTTGTATTTTTAGTAGAGGCAGGGTTTCACCACGTTTGGCCAGGCTGGTCTCAAACTCCTGACTTCAAGTGATCCACCCACTTTGGCCTCCCAAAGTGCTGGGATTACAGGCGTGAGCCACTGCGCCCGG
+
ffffffffffffffffffffffffffffffffffffffffffffffffffffffffffffffffffffffffffffffffffffffffffffffffffffffffffffffffffffffffffffffffffffffffffffffffffffff
@cB02~tA01_GU182353.1_127956_128145_0_1_0_0_0:0:0_0:0:0_3e0/2
AACAAATGATTTAATTGAAAAAGGAGCAAAAGACATGAAATTTCCCCACATACGAAAAAGTGCTCAGTATCACTCATCATCAGAGAAACGCGAATTAAAATCAAAGTGAGTTTTCATCTCACCCCATTAAAATGGCTTTTAGGCCGGGCG
+
ffffffffffffffffffffffffffffffffffffffffffffffffffffffffffffffffffffffffffffffffffffffffffffffffffffffffffffffffffffffffffffffffffffffffffffffffffffff
@cB02~tA01_GU182353.1_18102_18244_0_1_0_0_0:0:0_0:0:0_3e1/2
AAAATGTATTTTATTTAATAACTCAATGATTCAGGGAATGTCTAGGTATTTCAGAGATTGTTTTAGACAGTTTGTTTTCTTGTGATATGTGACCACTTCATCTAAGCTGAATAATGTCTTCATAATGTCCACTTAGAATCTTTTGAATTC
+
ffffffffffffffffffffffffffffffffffffffffffffffffffffffffffffffffffffffffffffffffffffffffffffffffffffffffffffffffffffffffffffffffffffffffffffffffffffff
@cB02~tA01_GU182353.1_141286_141058_1_0_0_0_0:0:0_0:0:0_3e2/2
AATACTGTGTGTACTTGGTGTCCCCAGACTAGATTCTGAGGCTCATATTCCAAATAATCCTACATATAATAGGATCACTGAGAGACACAGAGATAAATCAGGGACTTCAAAAAGCAAAGGCATAAACACACAGAGAATGAGCCAGAGGAA
+
ffffffffffffffffffffffffffffffffffffffffffffffffffffffffffffffffffffffffffffffffffffffffffffffffffffffffffffffffffffffffffffffffffffffffffffffffffffff
@cB02~tA01_GU182353.1_62784_62934_0_1_0_0_0:0:0_0:0:0_3e3/2
CAGAGGGAAACTGTCTCAAAAACAAAAACAAAACAACAAACGAATAACTAAAAAGAGAACTTTCATAGTATCCAGCAATTTCACTACTGGGTTTATATCCAAAGGAAAGTAAATCAATATATCGAAGTGATATCTGCACTCGTATGATTG
+
ffffffffffffffffffffffffffffffffffffffffffffffffffffffffffffffffffffffffffffffffffffffffffffffffffffffffffffffffffffffffffffffffffffffffffffffffffffff
@cB02~tA01_GU182353.1_17546_17321_1_0_0_0_1:0:0_0:0:0_3e4/2
TCTGGCATTAACTATTAAGAAATTGCACTATAAAAAGAGAATATAATGCATAAGACGGCAATTTGAAAAGATTCAGATATAATTTTTTCTTATCTAGTAAATACTTAGTAATTTGTCTAATGCATGCCTTAAATACATACCACTTTATGC
+
ffffffffffffffffffffffffffffffffffffffffffffffffffffffffffffffffffffffffffffffffffffffffffffffffffffffffffffffffffffffffffffffffffffffffffffffffffffff
@cB02~tA01_GU182353.1_61002_61220_0_1_0_0_0:0:0_0:0:0_3e5/2
CTCTATGACCTAATGCTCTCTCTCTCTCTCTCTCACCCTCCACCCCATCTCTCTTCATGTCTATTTCCTTCTTCCACCTTCTCTGTCTCTCTAGGTCTCTGACCTCGCTTCCCCACCTCTAGATATGTTTTCCGTTTTTGGATTGTTTTA
+
ffffffffffffffffffffffffffffffffffffffffffffffffffffffffffffffffffffffffffffffffffffffffffffffffffffffffffffffffffffffffffffffffffffffffffffffffffffff
@cB02~tA01_GU182353.1_115218_115355_0_1_0_0_0:0:0_0:0:0_3e6/2
GAGTGCAGTGATGCGATCTCCACTCACTGCAACCTCCACCTCCTGGGTTGAAGTCATTCTCCTGCTTCATCCTCCAGAGCAGGAGCTGGGATTACAGGGATGCACCACCATGCTCGGCTAATTTTTGTATTTTTAGGAGAGATAGGGTTT
+
ffffffffffffffffffffffffffffffffffffffffffffffffffffffffffffffffffffffffffffffffffffffffffffffffffffffffffffffffffffffffffffffffffffffffffffffffffffff
@cB02~tA01_GU182353.1_41226_41073_1_0_0_0_0:0:0_0:0:0_3e7/2
GAGTCAAGTTCTGTGGGGACCAGGGTTAGACTGGGGTGCTCAAAGCTGGGGTGTGTGGTGGGGAAGTGGTAGGAACAGCAGATCCTCTGAGGACAAAGGTGTTACTCACACACTTCAGCGTTTCCATGATGGTAGGGGCTGCAGTGTGGC
+
ffffffffffffffffffffffffffffffffffffffffffffffffffffffffffffffffffffffffffffffffffffffffffffffffffffffffffffffffffffffffffffffffffffffffffffffffffffff
@cB02~tA01_GU182353.1_76575_76506_1_0_0_0_0:0:0_0:0:0_3e8/2
GGTGAGGTCTGTACCAACAGAGACAGAGAAACAGGAGACACAAGTACAGACCAGGTGTCATAACAGAGGACAGACACAGGGGCCATACAGGGAGTTAGAAAAGACAGAAAGAGTTAAAGGAGACACAGACAGACATGTGCCAGAGAGAGG
+
ffffffffffffffffffffffffffffffffffffffffffffffffffffffffffffffffffffffffffffffffffffffffffffffffffffffffffffffffffffffffffffffffffffffffffffffffffffff
@cB02~tA01_GU182353.1_150013_150033_0_1_0_0_0:0:0_0:0:0_3e9/2
AGTGGGCAAAGGACATGAACAGACACTTCTCAAAAGAAGACATTTATGCAGCCAAAAAACACATGAAAAAATGCTCACCATGACTGGCCATCAGAGAAATGCAAATCAAAACCACAATGAGATACCATCTCACACCAGTTAGAATGGCGA
+
ffffffffffffffffffffffffffffffffffffffffffffffffffffffffffffffffffffffffffffffffffffffffffffffffffffffffffffffffffffffffffffffffffffffffffffffffffffff
@cB02~tA01_GU182353.1_34639_34438_1_0_0_0_0:0:0_1:0:0_3ea/2
GGAATCTAGGAGACCGTGGAAAAGGCAATTCCCGCCCCACTGGTGAAACGTAGGGTTGATTTACACACTAAATGAATGAATGATGGATATAAGCTATGCTTGTGAGGTAGAATCATTTGCAGGGAGGGCTTGCTGGGTTTGATTTTTCCT
+
ffffffffffffffffffffffffffffffffffffffffffffffffffffffffffffffffffffffffffffffffffffffffffffffffffffffffffffffffffffffffffffffffffffffffffffffffffffff
@cB02~tA01_GU182353.1_127684_127762_0_1_0_0_0:0:0_1:0:0_3eb/2
ACTGCACTCCAGCCTGGGTGACAAGAGCGAAACTCCATCTCAAAATAAAATGAAATAAAAAAAAATGGCTTTTAGCTGCAAGACAGGCAAAACAAATGCTGGCAAGGTGGTAGAGAAAGGAGAACCCTGGTACCCTGTTGGTAGGAGTGT
+
ffffffffffffffffffffffffffffffffffffffffffffffffffffffffffffffffffffffffffffffffffffffffffffffffffffffffffffffffffffffffffffffffffffffffffffffffffffff
@cB02~tA01_GU182353.1_124288_124408_0_1_0_0_0:0:0_0:0:0_3ec/2
GTTTGTCCTCTGTTATGACACCTGGTCTGTACTTGTGTCTCTTGTTTCTCTGTCTCTGTTGGCACAGACCTCACCAAGTCAGTCTCTCTCCATAAGAATACCAAGCTCATCTTCCTTACAACCACCTGGGTCTCCAAGTCCTGGATCATT
+
ffffffffffffffffffffffffffffffffffffffffffffffffffffffffffffffffffffffffffffffffffffffffffffffffffffffffffffffffffffffffffffffffffffffffffffffffffffff
@cB02~tA01_GU182353.1_153379_153264_1_0_0_0_0:0:0_0:0:0_3ed/2
CAATGAACCAGCAGCTGGAATCTGAAGGCATCAGTCTGCATCTTAGGGGATCGCTCTTCCTCACACCACGAATCTGAACATGCCTCTCTCTTGCTTACAAATGCCTAAGGTCGCCACTGCCTGCTGCAGAGAAAACACACTCCTTTGCTT
+
ffffffffffffffffffffffffffffffffffffffffffffffffffffffffffffffffffffffffffffffffffffffffffffffffffffffffffffffffffffffffffffffffffffffffffffffffffffff
@cB02~tA01_GU182353.1_121582_121836_0_1_0_0_0:0:0_0:0:0_3ee/2
CCATCAGAGGATTTGGAATGTCAGGGCCATGGCTGTGGTTTCCCACCTCTTCTGGTAGAATGACAGCAGCCACACTGCAGCCCCTACCGTCATGGAAACGCTGAAGTGTGTGAGTAACACCTTTGTCCTCAGAGGATCTGCTGTTCCTAC
+
ffffffffffffffffffffffffffffffffffffffffffffffffffffffffffffffffffffffffffffffffffffffffffffffffffffffffffffffffffffffffffffffffffffffffffffffffffffff
@cB02~tA01_GU182353.1_46514_46687_0_1_0_0_0:0:0_0:0:0_3ef/2
TATACTAAAAAAAACAAAAAGTAGCCAGGCATGGTGGCGTGCACCTGTAATCCCAGCTACTAGGGAGGCTGAGGCAGGAAAATCATTTGAACCCAGGAGGCAGAGGTTGCAATGAGCCAAGATGACATCACTTGTACTCCAGCCTGGGCA
+
ffffffffffffffffffffffffffffffffffffffffffffffffffffffffffffffffffffffffffffffffffffffffffffffffffffffffffffffffffffffffffffffffffffffffffffffffffffff
@cB02~tA01_GU182353.1_130311_130113_1_0_0_0_0:0:0_0:0:0_3f0/2
CCAGGCAAGAATCTGCTTCTCACTTGTCCCATCTTATAAAGGCTCCCAGTTCCTTGGCTGCTGGTCCCTTTCCTCCTTCCTCAAAACCCACAAAGACTGGTCACATCTCACATGGCATCACTCAGACCCTTCTTCCTTACCACACCTCTT
+
ffffffffffffffffffffffffffffffffffffffffffffffffffffffffffffffffffffffffffffffffffffffffffffffffffffffffffffffffffffffffffffffffffffffffffffffffffffff
@cB02~tA01_GU182353.1_73734_73879_0_1_0_0_0:0:0_0:0:0_3f1/2
ATACACAACTGAGCCCCCAACAGAGGATTTGGAAGGTCAGGGCCCTGGCTGGGGTTCCCCCACCTCTGAGGTAGAATGACAGCAGCCACACTGCAGCCCCTACCGTCATGGAAACGCTGGAGGGTGTGAGTTACACCTTTGTCCTCAGAG
+
ffffffffffffffffffffffffffffffffffffffffffffffffffffffffffffffffffffffffffffffffffffffffffffffffffffffffffffffffffffffffffffffffffffffffffffffffffffff
@cB02~tA01_GU182353.1_42551_42399_1_0_0_0_1:0:0_0:0:0_3f2/2
CCCAGGAAAAATAGGGTCCAATTTCTGTCTCCAGTACTGGAAGGTGTCAGTGTGGTCTCTCCTGCTTCCATGCTTCTGATAATTTTGTACAGCAGCAACAGGAAACCAACACTGGAACCCAGGTCAAGGACAAGTTAAGAAACAACCCAA
+
ffffffffffffffffffffffffffffffffffffffffffffffffffffffffffffffffffffffffffffffffffffffffffffffffffffffffffffffffffffffffffffffffffffffffffffffffffffff
@cB02~tA01_GU182353.1_116839_116666_1_0_0_0_0:0:0_0:0:0_3f3/2
CTCTAAAGGAACACTTGAGCCTGGGTAACTTCTAAAGAAGAGATTGGTTTGCCTCACCATTCTGCAGGCTGTACTGGAAGCATGGCACCAGCATCTATTTCTTATGATGGCCTCAGGCCGCTCCCACTCTGGCAGAAGGGAAGGAGGGTC
+
ffffffffffffffffffffffffffffffffffffffffffffffffffffffffffffffffffffffffffffffffffffffffffffffffffffffffffffffffffffffffffffffffffffffffffffffffffffff
@rand_0_0_0_0_1_1_0:0:0_0:0:0_3f4/2
CTGCTCGATACCGTGTGGTCTTTTGGTCCCAGACAGGGGGGGGGTAAATGGTAGCACCTCGACGTTTTGAGTGACATCAATAATCCAAGTTGCCAGTGCCCCACGGTGTATACGGTCTGACGACGCAGTCACAGCCTAGGAACCACTGTT
+
ffffffffffffffffffffffffffffffffffffffffffffffffffffffffffffffffffffffffffffffffffffffffffffffffffffffffffffffffffffffffffffffffffffffffffffffffffffff
@cB02~tA01_GU182353.1_153857_153987_0_1_0_0_0:0:0_0:0:0_3f5/2
ACTTTGTGGATTTTTTCTCTGAATATTTTTGATTTATATTTGGTTCAATAAACACCTGTAAACCCCACAGATATGGAGGAGCGACTGTATATTTATAGTATGAAAGATGATGTGTTGACATGTGTCCCTGTGGAGATGAGACTAACAAGG
+
ffffffffffffffffffffffffffffffffffffffffffffffffffffffffffffffffffffffffffffffffffffffffffffffffffffffffffffffffffffffffffffffffffffffffffffffffffffff
@cB02~tA01_GU182353.1_41898_42047_0_1_0_0_0:0:0_2:0:0_3f6/2
ACTGAGCCCAGTGGGACAGTCCAGGCTGTCTCCCCATTAGCTCCATCTTCCCCTTCAGTCCCTTCCCCTATAACAGACATAGTCACAGACTCCAGGGATTAGAATGTAGTCATCACTGGGGACAATTATTCTTCCCACCACAGCACCCAT
+
ffffffffffffffffffffffffffffffffffffffffffffffffffffffffffffffffffffffffffffffffffffffffffffffffffffffffffffffffffffffffffffffffffffffffffffffffffffff
@cB02~tA01_GU182353.1_114001_114152_0_1_0_0_0:0:0_0:0:0_3f7/2
ATCGTGACACTGCACTGTAGCCTGGAAGACAGAGGGAGACTCTGTCTCAATAAATAAATGAACGAACAAACAAATAGATTTCATGCACAGATGCTTCCCAATGGATCATTCATTTATTGGTCCACTTGTGCATTCATTTTCTGTCCTCCC
+
ffffffffffffffffffffffffffffffffffffffffffffffffffffffffffffffffffffffffffffffffffffffffffffffffffffffffffffffffffffffffffffffffffffffffffffffffffffff
@cB02~tA01_GU182353.1_138157_138391_0_1_0_0_0:0:0_0:0:0_3f8/2
TCCTCGAGGCACCACAGTGCTGGGCCGGGCAGACAGGAAGGGTTTGTCCTGACCACCTGGGGGAGAAGGAGGCACTGCCTTAGAGAGGAGGATGTGGAGCCACCCCTCCCTCCCTGTGCTCAGAAGATTCTCCCATTTCCGCTTTCTAAG
+
ffffffffffffffffffffffffffffffffffffffffffffffffffffffffffffffffffffffffffffffffffffffffffffffffffffffffffffffffffffffffffffffffffffffffffffffffffffff
@cB02~tA01_GU182353.1_53922_53739_1_0_0_0_0:0:0_0:0:0_3f9/2
TTCTGAGAGGCCCAAGACACCCCCAACAGATACCAGCATGTACATAGAACTTCCAAATGCTGAGCCCAGATCCAAAGTTGTCTTCTGTCCACGAGCACCACAGTCAGGCCTTGAGGGGATCTTCTAGGGAGACAACAGCCCTGTCTCAAA
+
ffffffffffffffffffffffffffffffffffffffffffffffffffffffffffffffffffffffffffffffffffffffffffffffffffffffffffffffffffffffffffffffffffffffffffffffffffffff
@cB02~tA01_GU182353.1_36148_36317_0_1_0_0_1:0:0_0:0:0_3fa/2
GAGGTGTTTGGGTCATGGAGGTGGATCCATCATGAACAGATCAATGCTGTCCCAAGGAGATGGGGTTAGCAAGTTCCCCCTCTATTAGTTCCTGGAGAGCTGGTTGTTAAAAAGAACTTGGAAGCTCCATCGCTCCCCCTCCCCCTTGCT
+
ffffffffffffffffffffffffffffffffffffffffffffffffffffffffffffffffffffffffffffffffffffffffffffffffffffffffffffffffffffffffffffffffffffffffffffffffffffff
@cB02~tA01_GU182353.1_117062_116949_1_0_0_0_0:0:0_0:0:0_3fb/2
TCCTTGGGACAGCATTGATCTGTTCATGATGGATCCACCTCCATGACCCAAACACCTCCCAAGAGGCCCAACCTCCCACACTGGGGGTTAAATTTCAATGTGAGGTTTGAAGGGGTCAAACATCTCAACTAAAGTAGTTGTATCCTCAGC
+
ffffffffffffffffffffffffffffffffffffffffffffffffffffffffffffffffffffffffffffffffffffffffffffffffffffffffffffffffffffffffffffffffffffffffffffffffffffff
@cB02~tA01_GU182353.1_82951_83031_0_1_0_0_0:0:0_0:0:0_3fc/2
TATAGACACAGAAACAGAGATCAATAGACCAGAATAGAGAGCCCAGAAATACAGCCTCATATCTACAGTGAATAATCATTGACGACGTTAACAAAACATACACTGGAGAAAGATTTCCTTTTCAATAAAAGGTGCTGGGAAAACTAAATA
+
ffffffffffffffffffffffffffffffffffffffffffffffffffffffffffffffffffffffffffffffffffffffffffffffffffffffffffffffffffffffffffffffffffffffffffffffffffffff
@cB02~tA01_GU182353.1_27295_27496_0_1_0_0_0:0:0_1:0:0_3fd/2
TTCTTTGGACAGACTGAATTCGTTAAACCCAAGATGAGAGCGACACTGAAGAGTCACATGTTGTCCTTCAGACACCACAGTGCCGGGCCAGGAAGAGAGGAAGGGCTTGTCCTGACCACCTGGGGGAGAAGGAGGCACTACCTTAGAGAG
+
ffffffffffffffffffffffffffffffffffffffffffffffffffffffffffffffffffffffffffffffffffffffffffffffffffffffffffffffffffffffffffffffffffffffffffffffffffffff
@cB02~tA01_GU182353.1_74882_74764_1_0_0_0_0:0:0_1:0:0_3fe/2
GGAGATGGGTGCTGTGGTGGAAAGAATAATTGTCCCCAATGATGACTGCATTCTAATCCCTGCAGTCTGTGACTATTTATGTTATAGGGGAAGGCACTGAAGGGGAAGATGGAGCTCAGGTTGTTGAGTTGACCTTGAGATGGGGAGACA
+
ffffffffffffffffffffffffffffffffffffffffffffffffffffffffffffffffffffffffffffffffffffffffffffffffffffffffffffffffffffffffffffffffffffffffffffffffffffff
@cB02~tA01_GU182353.1_76092_76021_1_0_0_0_0:0:0_0:0:0_3ff/2
CTAGGTGCCATGGATGGGATGATAAAGAGAGATGCCTTCTAAAGTCACAACCTCTCTTCCTAGGAGTCCACAGAAAACCTTCCCTCCTGGCCCACCCAGGTCCCCTGGTGAAATCAGAAGAGACAGTCATCCTGCAATGTTGGTCAGATG
+
ffffffffffffffffffffffffffffffffffffffffffffffffffffffffffffffffffffffffffffffffffffffffffffffffffffffffffffffffffffffffffffffffffffffffffffffffffffff
@cB02~tA01_GU182353.1_71308_71499_0_1_0_0_0:0:0_0:0:0_400/2
TGTGGACACAGAGAGCCCCTTAGCAGAAACAGTGTCTAAAATACATCCATGTACACACAGTCCCTTTAGAGTTGACAAAGGCTGCCGTGTGGTTTAAGGTGGCATAGAATGTCTTCTCAATAAATAATATTAAACCAATTGGTTACACCT
+
ffffffffffffffffffffffffffffffffffffffffffffffffffffffffffffffffffffffffffffffffffffffffffffffffffffffffffffffffffffffffffffffffffffffffffffffffffffff
@cB02~tA01_GU182353.1_61362_61519_0_1_0_0_1:0:0_0:0:0_401/2
AGGTTCCTCCGTGGGTGGCAGGGCCCAGAGGAAAGTCGGCCTGGAATGTTCCGTTGACCTTGGGCCCTGCAGAGAACCTACATTCATGGGCCTCCCCCTCCCTGGATAGATGGTACATGTCATAGGAGCTCCGGGAGCTGCAGGACAAGG
+
ffffffffffffffffffffffffffffffffffffffffffffffffffffffffffffffffffffffffffffffffffffffffffffffffffffffffffffffffffffffffffffffffffffffffffffffffffffff
@cB02~tA01_GU182353.1_127953_128054_0_1_0_0_0:0:0_1:0:0_402/2
GAATTAAAATCAAAGTGAGTTTTCATCTCACCCCATTAAAATGGCTTTTAGGCCGGGCGAGGTGGCTCACGTCTGTCATCCTAGAACTCTGAGAGCCCGAGGTGGGCGAATCTCATAAGGTCGGGAGTTTGAGACCGGTCTGACCCACAT
+
ffffffffffffffffffffffffffffffffffffffffffffffffffffffffffffffffffffffffffffffffffffffffffffffffffffffffffffffffffffffffffffffffffffffffffffffffffffff
@cB02~tA01_GU182353.1_123856_124132_0_1_0_0_0:0:0_0:0:0_403/2
GGTTCCTGCAAGGACAGGCATCATGGGACCAATGGAGAAGTTGGCCTTGGAAACCCCATCATGGTGCTCTCCAATGAGGTGCAAAGTGTTGTTAAACTTCCCCTCTCTGTGCAGAAGGAAGTGCTCAAACATGACATCCGACCAACATTG
+
ffffffffffffffffffffffffffffffffffffffffffffffffffffffffffffffffffffffffffffffffffffffffffffffffffffffffffffffffffffffffffffffffffffffffffffffffffffff
@cB02~tA01_GU182353.1_11199_11028_1_0_0_0_0:0:0_0:0:0_404/2
AACCAGCCCTCCTAGTCCCGACTCTTCTTTCCCTCCAGGCGTGTCTAGGAAGCCCTCCCTCCTGACCCTGCAGGGCCCTGTCGTGGCCCCTGGGGAGAATCTGACCCTCCAGTGTGGCTCTGATGTCGGCTATGACAAATTCACTCTGTA
+
ffffffffffffffffffffffffffffffffffffffffffffffffffffffffffffffffffffffffffffffffffffffffffffffffffffffffffffffffffffffffffffffffffffffffffffffffffffff
@cB02~tA01_GU182353.1_96338_96237_1_0_0_0_0:0:0_0:0:0_405/2
ATTTAATGGATTCAGGTCTTAAGTCATTAATCCATTTTCATCTGATTTTTGTGTATGGTGAGAGGTAGAGGTGCAGTTTCATCCCTCTGCATGTAGATATCCAGTTTTCCCTGCACCATTTATTGAAATGACTGTCCTTTCCAGATTGTA
+
ffffffffffffffffffffffffffffffffffffffffffffffffffffffffffffffffffffffffffffffffffffffffffffffffffffffffffffffffffffffffffffffffffffffffffffffffffffff
@cB02~tA01_GU182353.1_126018_125885_1_0_0_0_0:0:0_1:0:0_406/2
CTGAGGAAACTGCCCCTTCTCCTTCCAGGTCTATATGAGAATCCTTCTCTCTCAGCCCAGCCGGGCCCCACGGTTCAGGCAGGAGAGAATGTGACCTTGTCCTGCAGCTCCCGGAGCTCCTATGACATGTACCATCTATCCAGGGAAGGG
+
ffffffffffffffffffffffffffffffffffffffffffffffffffffffffffffffffffffffffffffffffffffffffffffffffffffffffffffffffffffffffffffffffffffffffffffffffffffff
@cB02~tA01_GU182353.1_44435_44240_1_0_0_0_1:0:0_0:0:0_407/2
GCACAGAGAGAAATCAGGAACACCAAAAAGCAAAGACATAAACACACAGAGAATGGGCCAGAGGAAGGAGATTGAGAGACTCACTGACACATAAAGAGAGAGAAAAGAGGGCAGAGGAGTGGTGAGAATGATGGAAGGGAGCAGAGAAAA
+
ffffffffffffffffffffffffffffffffffffffffffffffffffffffffffffffffffffffffffffffffffffffffffffffffffffffffffffffffffffffffffffffffffffffffffffffffffffff
@cB02~tA01_GU182353.1_28092_28230_0_1_0_0_0:0:0_0:0:0_408/2
CCACTTCTGGAGAACAGAAATCGGACCCAGTTCTCTCTGGGCTAAAATCAAGGCATCTACAGGGCTGTGTTTCCTCTGGAGACTCAGGGAAGAATCAGTTCCCTTGACTTCTCCAGCCCTTAGAGGCCAACTGCCTTTGTGGCTCATGGC
+
ffffffffffffffffffffffffffffffffffffffffffffffffffffffffffffffffffffffffffffffffffffffffffffffffffffffffffffffffffffffffffffffffffffffffffffffffffffff
@cB02~tA01_GU182353.1_119061_118900_1_0_0_0_0:0:0_0:0:0_409/2
TCACATGAACAAGTGATATTCTTACTCTCTGCAACCTGGAAAGCTGGCAGAGTCATTCCACGATGAAACATTTGTAGAGTCATAAGCCTTGCTAGTCTCATCTCCACGGGGACACATATCAACACATCATATTTCATACTATAAATATAC
+
ffffffffffffffffffffffffffffffffffffffffffffffffffffffffffffffffffffffffffffffffffffffffffffffffffffffffffffffffffffffffffffffffffffffffffffffffffffff
@cB02~tA01_GU182353.1_90991_91186_0_1_0_0_1:0:0_0:0:0_40a/2
CTGCAGACTAGACTTGTCAGTTCACATCATGCGCAACGGCCAGGCTCAAAACACATCTCAGACTCACTTACCCCTGCACGGGACGATTGAATTCTGCACTCACATGAGGAACTTTTGATGTATTTTTTTTTGTTTCTACCTGAGATTCAA
+
ffffffffffffffffffffffffffffffffffffffffffffffffffffffffffffffffffffffffffffffffffffffffffffffffffffffffffffffffffffffffffffffffffffffffffffffffffffff
@cB02~tA01_GU182353.1_6462_6631_0_1_0_0_1:0:0_0:0:0_40b/2
CCGTTTCTTCATCTTCCCTTCCCCACAGGCCCCGATGGAGAGTGGATTAGACTCGCTCCTGAGTAGGGACTCAGGTCACTCTGACCCCTTCCTCCCCGTGGACGAGGCCTCTGTCCCAGAGCATTGGAGGCTGAAGGGCCTTGTGGATTC
+
ffffffffffffffffffffffffffffffffffffffffffffffffffffffffffffffffffffffffffffffffffffffffffffffffffffffffffffffffffffffffffffffffffffffffffffffffffffff
@cB02~tA01_GU182353.1_97100_96963_1_0_0_0_0:0:0_0:0:0_40c/2
CAGGGCTCAGTGAAATCTCTTAATCTCTAATTTTCTGCTGCTGAGACCTCAGGGTAGAAGGATGAGTGCAAATCAGACATTCTTCTCAGGAAAAATGCTGTGTTTGTTCTGCCTGCATTCCTAACTGGGAGGACAAATGCCTGGGGGCTT
+
ffffffffffffffffffffffffffffffffffffffffffffffffffffffffffffffffffffffffffffffffffffffffffffffffffffffffffffffffffffffffffffffffffffffffffffffffffffff
@cB02~tA01_GU182353.1_137957_137801_1_0_0_0_0:0:0_0:0:0_40d/2
ACAGGAGGGAAGTCCTGTCGGGGAGTCTCTCATAAACTAGGAAGAGGGGACCCTTGGATACTCGGCCCACATTTCTGACCTCGCCCTCCCCGGCCTTTCTTTCCCTTTCCTGAGTCAAGCTCTGTGAAGACTGGGGTGAGACTGGGGTGC
+
ffffffffffffffffffffffffffffffffffffffffffffffffffffffffffffffffffffffffffffffffffffffffffffffffffffffffffffffffffffffffffffffffffffffffffffffffffffff
@cB02~tA01_GU182353.1_5690_5810_0_1_0_0_0:0:0_1:0:0_40e/2
AGGAAGCAATGGAGAGTGTGGAGCTGCCCTGTCTACCACCCTACACCCTGACACCACTGTCATACTCAACCTCTCTTTTCCTCTTTGTGTTTCTCATTGCTTCATTTTGTCTGGAATCCCTAAGATTCCCATGTCTCCAGCAGGCTGTCC
+
ffffffffffffffffffffffffffffffffffffffffffffffffffffffffffffffffffffffffffffffffffffffffffffffffffffffffffffffffffffffffffffffffffffffffffffffffffffff
@cB02~tA01_GU182353.1_92843_92949_0_1_0_0_0:0:0_1:0:0_40f/2
TTACCCCAAATGTAGTTGGGGCCTGGATGATCGGACTCTGGTGGACACCCCCACCAGAAGCTCTGGGACTCAGGAGGTGGGACAAGGAGAAGCCCAGACAGGAGCCCTCTGACCTGTGACCATGATCACCAGGGGGTTGCTGGGTGCCGA
+
ffffffffffffffffffffffffffffffffffffffffffffffffffffffffffffffffffffffffffffffffffffffffffffffffffffffffffffffffffffffffffffffffffffffffffffffffffffff
@cB02~tA01_GU182353.1_152841_152946_0_1_0_0_0:0:0_0:0:0_410/2
GCGACTGATTTTTCTCTGTATGAAAACGCAGTGATCCAACTGTGCGTACGTCACCTCCTGAGGGTCTTGTTCATCAGAGTCCTGGAGAGAGGGAAATGCTGAGTGAGGGAGGGTGCTCACATTTTTCAGGACTATTAGGGATAAGACTGT
+
ffffffffffffffffffffffffffffffffffffffffffffffffffffffffffffffffffffffffffffffffffffffffffffffffffffffffffffffffffffffffffffffffffffffffffffffffffffff
@cB02~tA01_GU182353.1_109411_109527_0_1_0_0_0:0:0_0:0:0_411/2
CAGAGGGAAATCTGCCTTGAATGTTCTGTTGACCTTGCGCACTGCAGGGAGCCTACGTTCATGGGCTCCCCCCTCCCTGGATAGATGGTACATGTCATAGGAGCTCCGGGAGCTGCAGGACAAGGTCACGCTCTCTCCTGCCTGAACCTT
+
ffffffffffffffffffffffffffffffffffffffffffffffffffffffffffffffffffffffffffffffffffffffffffffffffffffffffffffffffffffffffffffffffffffffffffffffffffffff
@cB02~tA01_GU182353.1_11115_10977_1_0_0_0_0:0:0_0:0:0_412/2
AGACAGTGAGACCTGCAGGGCCAGGAGGGGAGAAGGAAGGGGTGTGGGAGGAACCAGCCCTCCTAGTCCCGACTCTTCTTTCCCTCCAGGCGTGTCTAGGAAGCCCTCCCTCCTGACCCTGCAGGGCCCTGTCGTGGCCCCTGGGGAGAA
+
ffffffffffffffffffffffffffffffffffffffffffffffffffffffffffffffffffffffffffffffffffffffffffffffffffffffffffffffffffffffffffffffffffffffffffffffffffffff
@rand_0_0_0_0_1_1_0:0:0_0:0:0_413/2
TCCTCATGCCCGATTGGCTCTTGGTTAGTCCGCTGTCGAACAGTTTTAGCGTGGGTTTCCATATGGGGCGTCCCGCTCATATCAACTCGGCCATTCTAAACGCCTTTTGTTGAGAATTGCATTCGAGACGGACAGCCACCCGCACCAGAA
+
ffffffffffffffffffffffffffffffffffffffffffffffffffffffffffffffffffffffffffffffffffffffffffffffffffffffffffffffffffffffffffffffffffffffffffffffffffffff
@cB02~tA01_GU182353.1_129185_128986_1_0_0_0_0:0:0_0:0:0_414/2
GCACTCCAGCCTGGGTGACAGAGCAAGACTCCATCTCAAAAGAAAAAATAAAAAAAATTGGATGTAAATGCATGGATTATATCTGTGTTCTTCATTCTGCTCCGTTGTTCTATGTGCCTTTCTTCATGCCAACATCATGCTGTTTTGCTT
+
ffffffffffffffffffffffffffffffffffffffffffffffffffffffffffffffffffffffffffffffffffffffffffffffffffffffffffffffffffffffffffffffffffffffffffffffffffffff
@cB02~tA01_GU182353.1_108311_108400_0_1_0_0_0:0:0_0:0:0_415/2
TCTCTGTGTCTCTCAGCGATCCTATCATATGTGGGATTATTTGGAATATGAGCCTCAGAATCCAGTCTGGGGACCCCAAGTTCACACAGCATACAGGGGTTGGTGTTCAGGGGCCATGATATCCTGGGATGATTACTCTCCATTGCATGG
+
ffffffffffffffffffffffffffffffffffffffffffffffffffffffffffffffffffffffffffffffffffffffffffffffffffffffffffffffffffffffffffffffffffffffffffffffffffffff
@cB02~tA01_GU182353.1_110981_111177_0_1_0_0_0:0:0_0:0:0_416/2
TGGTAGGAATGTAAATTAGTACAACTATTATGGAGAAAAGTATGGAAATTCTTTAAAAAACTAAAAGGAGGCTGGGCATAGTGGCTTATGCCTGTAACTTCAGCACTTTGGGAAACCGAGGCAGGCACCTCACTTGAGGTCAGGAGTTTG
+
ffffffffffffffffffffffffffffffffffffffffffffffffffffffffffffffffffffffffffffffffffffffffffffffffffffffffffffffffffffffffffffffffffffffffffffffffffffff
@cB02~tA01_GU182353.1_74910_74700_1_0_0_0_1:0:0_0:0:0_417/2
TGTCCACCAGCGTCCCATCATCCAGACCCTAACTGTATTTGGGGTAAAAGGGGATTGAATACAGGGAAATGGGTGCTGTGGTGGAAAGAATAATTGTCCCCAATGATGACTGCATTCTAATCCCTGCAGTCTGTGACTATTTATGTTATA
+
ffffffffffffffffffffffffffffffffffffffffffffffffffffffffffffffffffffffffffffffffffffffffffffffffffffffffffffffffffffffffffffffffffffffffffffffffffffff
@cB02~tA01_GU182353.1_85953_86086_0_1_0_0_0:0:0_0:0:0_418/2
TAACAGACATTTAGTAATTTTCAAATGAGACTTCAGGAATTAACAATGGCTTGCCATTTTTAGTGTGTTATTATTATTATATTTAGATGAACAGAATTGCCTCAGGAACATGGCCAGGGGCTCATAGTCCAGGAGAACTGTGGCCTGACT
+
ffffffffffffffffffffffffffffffffffffffffffffffffffffffffffffffffffffffffffffffffffffffffffffffffffffffffffffffffffffffffffffffffffffffffffffffffffffff
@cB02~tA01_GU182353.1_148526_148691_0_1_0_0_1:0:0_0:0:0_419/2
GATACACAGTGAATGTGCTTTACAGTTTCTACATCCACAACCCTCTTGACTCAAATTACATTCTCCAAGAAAAGGACACAAAAGTGAAATCAAGATCAAAAAAGCAAAGTAGAATTCTCTTATGTCAAACAGCCAGGAAATAATGATGAA
+
ffffffffffffffffffffffffffffffffffffffffffffffffffffffffffffffffffffffffffffffffffffffffffffffffffffffffffffffffffffffffffffffffffffffffffffffffffffff
@cB02~tA01_GU182353.1_153916_153774_1_0_0_0_0:0:0_0:0:0_41a/2
ATGTTCTCTACTGGGTTCTCAGCCCTGGACTCTGAGCTTCTGGAAGCAGGGTGGAGCCTCATTTGTCTCTGGGACTCCAATTTCCATCCAAAGATGCAGCACATAGGAGGTTCCAAGGATCGTGAATCACATGAACAAGTGATATTCTTA
+
ffffffffffffffffffffffffffffffffffffffffffffffffffffffffffffffffffffffffffffffffffffffffffffffffffffffffffffffffffffffffffffffffffffffffffffffffffffff
@cB02~tA01_GU182353.1_72495_72605_0_1_0_0_0:0:0_0:0:0_41b/2
CAGACAGGCAGCCGCGCCCCAGCTCAGCTCAGCAGCGCACAGGATGTTATTTGGCGCCCTGCCCATGCAGCTTACATGTTGACTACATCATGGGAGGGTGACGTACGCAGGCTCTTTCTACCTTGCATGAGGCCCAGTGGATGCTTGCTC
+
ffffffffffffffffffffffffffffffffffffffffffffffffffffffffffffffffffffffffffffffffffffffffffffffffffffffffffffffffffffffffffffffffffffffffffffffffffffff
@cB02~tA01_GU182353.1_60900_61095_0_1_0_0_0:0:0_0:0:0_41c/2
TGTTTTCCGTTTTTGGATTGTTTTATTCTCTCTGACTCTCCTTGGATTGGTTGACTTGATGTTACTTTTTTAAATTCTAAGTTTCTCACGTTGTGTCCTGTTCATAACTTTCTGCATATTTCTATCTATTATCTGTCGATCTATCTATTT
+
ffffffffffffffffffffffffffffffffffffffffffffffffffffffffffffffffffffffffffffffffffffffffffffffffffffffffffffffffffffffffffffffffffffffffffffffffffffff
@cB02~tA01_GU182353.1_144415_144614_0_1_0_0_0:0:0_0:0:0_41d/2
ACCTATGAAACATGTAGAAGAAAATAATGGGGAAGACATTTGTCTGACGAAAGACATTTTGTTTAAAACCTTCAAAACACAAGTAATCAAAGCAAAAAATAGACCATTAGGATTACATCAAACCAAGCAACTTCTGCACCACCAAAGATA
+
ffffffffffffffffffffffffffffffffffffffffffffffffffffffffffffffffffffffffffffffffffffffffffffffffffffffffffffffffffffffffffffffffffffffffffffffffffffff
@cB02~tA01_GU182353.1_137079_136946_1_0_0_0_0:0:0_0:0:0_41e/2
GCTGGGGCGCGGCCTCCTGTCTGCACCGGCAGCACCATGTCGCTCACTGTCGTCAGCATGGCGTGCGTTGGTGAGTCCTGGAAGGGAATAGAGGGAGGGAGAGTGGGGATGGAGATCTCGGCCTAGAGGTAAAGATATGGGCCTGGAGTG
+
ffffffffffffffffffffffffffffffffffffffffffffffffffffffffffffffffffffffffffffffffffffffffffffffffffffffffffffffffffffffffffffffffffffffffffffffffffffff
@cB02~tA01_GU182353.1_120092_120022_1_0_0_0_0:0:0_0:0:0_41f/2
GTAAAATTTAAAATGAGGGAGGCAGAGAGACAGAGAGAGAGCAAACTCCAAAGTTGGGACTCTGGAATCTTGAGTCATGAGACAAATTATAGATAAAACTACAAAAATCCAGAATTTACATGTGTGGTTTTTGCTGATAAAGTACAATTC
+
ffffffffffffffffffffffffffffffffffffffffffffffffffffffffffffffffffffffffffffffffffffffffffffffffffffffffffffffffffffffffffffffffffffffffffffffffffffff
@cB02~tA01_GU182353.1_137452_137222_1_0_0_0_0:0:0_0:0:0_420/2
GCCTGGAGTGGAGATACGGGCCTGGAGTGGAGATATGGGCCTGGAGTGGAGATATGGGCCTGCAGGTGGAGATCTGGGCCTGGAGTGGAGATATGGGTCTGATGTGGAGATATGGGCCTGGAGTGGAGATATGGGCCTGGAGTGGAGATA
+
ffffffffffffffffffffffffffffffffffffffffffffffffffffffffffffffffffffffffffffffffffffffffffffffffffffffffffffffffffffffffffffffffffffffffffffffffffffff
@cB02~tA01_GU182353.1_92458_92579_0_1_0_0_0:0:0_0:0:0_421/2
GCAGAGCAGAAGGGCTTGTCCTGACCACCTTGGGGAGAAGGAGATGCCGCCTCAGAGAGGAGTATGTTGAGCTGCCCCTCCCTCCCTGTGCTCAGAAGATTCTCCCCATTTCTTCTTTCTAAGGCTCCTACCACACCTGGGTGCCTGGGG
+
ffffffffffffffffffffffffffffffffffffffffffffffffffffffffffffffffffffffffffffffffffffffffffffffffffffffffffffffffffffffffffffffffffffffffffffffffffffff
@cB02~tA01_GU182353.1_97607_97432_1_0_0_0_0:0:0_0:0:0_422/2
CATCTCACTGGGCTAAAATCAAGGTGACAGCAAGGCTGCCTTCCCTCTGAATGTTCCAGGCAAGAATCTGCTTCCTCACTTTTCCCAGCTCCTAGAGGCTCCCACATTCCTTGGCTCCTGGTCCCCGTCTTCCTCCCTCAAAGTCCACAA
+
ffffffffffffffffffffffffffffffffffffffffffffffffffffffffffffffffffffffffffffffffffffffffffffffffffffffffffffffffffffffffffffffffffffffffffffffffffffff
@cB02~tA01_GU182353.1_100653_100427_1_0_0_0_0:0:0_0:0:0_423/2
TATAAAAGAACACTTGAGCCTGGGTATCTTCTAAAGAAAAGAGATGTGTTTGGCTCACTGATCGGCACGCTGTACTAGAAGCAGGACACTACCATCTATTTCTGGCTGCGGCCTCAGGCTGCTCCCACACTGACAGAAGAGAAGGGGGTC
+
ffffffffffffffffffffffffffffffffffffffffffffffffffffffffffffffffffffffffffffffffffffffffffffffffffffffffffffffffffffffffffffffffffffffffffffffffffffff
@cB02~tA01_GU182353.1_106540_106385_1_0_0_0_0:0:0_0:0:0_424/2
AGATTATTCCAGGAGAGCTTCAACATGAGCCCTGTGACCACAGCACATGCAGGGAACTACACATGTCGGGGTTCACACCCACACTCCCCCACTGGGTGGTCGGCACCCAGCAACCCCGTGGTGATCATGGTCACAGGTCAGAGGCTTTCC
+
ffffffffffffffffffffffffffffffffffffffffffffffffffffffffffffffffffffffffffffffffffffffffffffffffffffffffffffffffffffffffffffffffffffffffffffffffffffff
@cB02~tA01_GU182353.1_74170_74074_1_0_0_0_0:0:0_0:0:0_425/2
CTCGACTCCATGTCTATTTGTGTTGTTTTATGTGAGTAATCTTGCAGGATTAAAATCTAGTAGGAGTCCCTTACTCAGCACTTGCTCAAAGTTCTCAGCTGACACTTTTGTTGTAGAGAGACGCCAAGTCTATGCGGGGTGGGTCCTTCC
+
ffffffffffffffffffffffffffffffffffffffffffffffffffffffffffffffffffffffffffffffffffffffffffffffffffffffffffffffffffffffffffffffffffffffffffffffffffffff
@cB02~tA01_GU182353.1_90523_90330_1_0_0_0_0:0:0_0:0:0_426/2
TTGAGAAGATCATGTGGTTTTTGTTTTTAGTTTTGTTTAGGTGATGAATCACATGTATTGATTGTGTATGTTCAACCAACCTTGCACCCTAAGAATAAAGTTGACTTGATCATGGTGGATTCACTTTTTGATATGCTGCGGGATTCAGTT
+
ffffffffffffffffffffffffffffffffffffffffffffffffffffffffffffffffffffffffffffffffffffffffffffffffffffffffffffffffffffffffffffffffffffffffffffffffffffff
@cB02~tA01_GU182353.1_103286_103116_1_0_0_0_0:0:0_0:0:0_427/2
ATATAAAACATAAAAAAATTACAATAACAAGATAAAATAAACAAGTGTTTTATAGTGTGAGAATACTTTTAGATATATTTTTCTCCATGTGTAACCCTTGGGCCCATGTTATTTATTGAGAAGACATTCTATTCCACCTTAAACCACATG
+
ffffffffffffffffffffffffffffffffffffffffffffffffffffffffffffffffffffffffffffffffffffffffffffffffffffffffffffffffffffffffffffffffffffffffffffffffffffff
@cB02~tA01_GU182353.1_18153_17997_1_0_0_0_0:0:0_0:0:0_428/2
TGAGAAGTGAGATTTATAGCAAAATGCTCCAAACAAGGTAACTAAGGTTCAGACAAGGGATGTTAATGTGTCCATTTACATAAACAAAAAATGGTAGATGATCAGCTTTCCCTTTGAAATCAGAGTACTAATCTGACTCATTGTTCCCTG
+
ffffffffffffffffffffffffffffffffffffffffffffffffffffffffffffffffffffffffffffffffffffffffffffffffffffffffffffffffffffffffffffffffffffffffffffffffffffff
@cB02~tA01_GU182353.1_129442_129601_0_1_0_0_0:0:0_0:0:0_429/2
CCCTCTCTCAAGCCCCCAGGAATTTATCCTCCAGTTAGGAATGCAAGCAGAACAAACATTGCGTTTTTCCTGAGAAGGATGTCAGATTGGCAATCATTCTTCTAGCTTGTAGGAGGTCTCAGCTCCATAAAATGAGAGATGAAGAGATTT
+
ffffffffffffffffffffffffffffffffffffffffffffffffffffffffffffffffffffffffffffffffffffffffffffffffffffffffffffffffffffffffffffffffffffffffffffffffffffff
@cB02~tA01_GU182353.1_9292_9509_0_1_0_0_0:0:0_0:0:0_42a/2
CCTCCATGACAGACAGATGCACGGATGTGGTTAAGTCAGAGCCTGCTGCCGCCTGCCTGGGTCCCCACAGCTGTGAACCCACAGGAAGTGGACAGCCCCTTGCTGGGCCTGTCTCTTATTCCCCCCCCAGTGCAGGGGCTCAGGAGGACC
+
ffffffffffffffffffffffffffffffffffffffffffffffffffffffffffffffffffffffffffffffffffffffffffffffffffffffffffffffffffffffffffffffffffffffffffffffffffffff
@cB02~tA01_GU182353.1_153837_153709_1_0_0_0_0:0:0_1:0:0_42b/2
ATAATGTGACTCTTTATTCGCCAAAAGTTTCCAGTGTTATCATTACTATGTCCATATAACCTGATATGTTCTCTCCTGGGTTCTCAGCCCTGGACTCTGAGCTTCTGGAAGCAGGGTGGAGCCTCATTTGTCTCTGGGACTCCAATTTCC
+
ffffffffffffffffffffffffffffffffffffffffffffffffffffffffffffffffffffffffffffffffffffffffffffffffffffffffffffffffffffffffffffffffffffffffffffffffffffff
@cB02~tA01_GU182353.1_139584_139408_1_0_0_0_0:0:0_0:0:0_42c/2
CAGGAACCCAGGTCAAGGACAAGCTAGGAAACCAAACAAGGATAGCCAGGTGTGGTGGTGGGCACGAGTAATCCAACGACTGGGGAGGCTGAGGCAAGAGAATCACTTGAACCGGGGAGGCAGAGGTTGCAGTGAGCCAAGACAACACCA
+
ffffffffffffffffffffffffffffffffffffffffffffffffffffffffffffffffffffffffffffffffffffffffffffffffffffffffffffffffffffffffffffffffffffffffffffffffffffff
@cB02~tA01_GU182353.1_145370_145239_1_0_0_0_0:0:0_0:0:0_42d/2
CCATTGGATGTAAATGCATGGATTATATCTGTGTTCTCCATTCTGTTCCATTTTTTATGTGCCTTTCTTTATGCCAATGTCATGCTGTTTTGCTTACTACAGCTCTGTAACATATTTCTAAGTCAGGTAGTGTGATGCTCCTGTTTTCTC
+
ffffffffffffffffffffffffffffffffffffffffffffffffffffffffffffffffffffffffffffffffffffffffffffffffffffffffffffffffffffffffffffffffffffffffffffffffffffff
@cB02~tA01_GU182353.1_21384_21540_0_1_0_0_1:0:0_0:0:0_42e/2
GATGCATAGTTTGCAAATATTTTCTCCCAGTCTGTAGGTTATCTGTTTACTCTGTTGATACTTTCGTTTGCTGTGCAGAAGCTCTTCAGTTGAGTTAGGTCCCAATTTCTGTCTTTGTCACAATTGGTTTTGGGGAGTTAGCCATAAATT
+
ffffffffffffffffffffffffffffffffffffffffffffffffffffffffffffffffffffffffffffffffffffffffffffffffffffffffffffffffffffffffffffffffffffffffffffffffffffff
@cB02~tA01_GU182353.1_97688_97810_0_1_0_0_0:0:0_0:0:0_42f/2
CCTCCCATTTAATCCTTTGCAATATCAGTGTCCAAGAGCAGAGGCCAAATGCACCTTGTTTACCATTTGTGGAAAGGATAAGAATGCCGCCCCACCCCAAAATGTTCCTGTCCTAGTCGCCATATCTTGTGAATATGTTATTTTACATGG
+
ffffffffffffffffffffffffffffffffffffffffffffffffffffffffffffffffffffffffffffffffffffffffffffffffffffffffffffffffffffffffffffffffffffffffffffffffffffff
@cB02~tA01_GU182353.1_130967_130729_1_0_0_0_1:0:0_0:0:0_430/2
CTTGGCTCACTGCAACCTGCGTCTCCTGGATCCAAGTGATTCTCCTGCCTCACCCTCTCGAGTAGCTGGGATTACAGGCAACTGCCACCATGCCCGGCTAATTCTTTTTGTATATTTTTTGTAGAGAGGATGTTTCACCATGTTGGCCAA
+
ffffffffffffffffffffffffffffffffffffffffffffffffffffffffffffffffffffffffffffffffffffffffffffffffffffffffffffffffffffffffffffffffffffffffffffffffffffff
@cB02~tA01_GU182353.1_9654_9903_0_1_0_0_0:0:0_0:0:0_431/2
TCACAGACCCTCTTGATTTTCTCACCCTCAGTTCAGAAGCCCCTGAGATGAGAGTCCAGGTGCTGAGTGTGAGGTCAGGCATGGGAGGTTAGCAGAGACTCACCTGCAAGTGCTTGGGCTTTCTGGCCCAGACTCAGCCATGGAGAAGAG
+
ffffffffffffffffffffffffffffffffffffffffffffffffffffffffffffffffffffffffffffffffffffffffffffffffffffffffffffffffffffffffffffffffffffffffffffffffffffff
@rand_0_0_0_0_1_1_0:0:0_0:0:0_432/2
AGTGACTAGTGGTTGTGAGAAGTCGTATCTTAACGCAGGTCCTTGCATCGTCCCACCACGAACAGTGACTAATATTTAGGGCAACCCAGGCCATTGGAACAATGCGAGGGCTGCCTTTTAACCCTGAGACCGCTACTTTGCCCGAGCATA
+
ffffffffffffffffffffffffffffffffffffffffffffffffffffffffffffffffffffffffffffffffffffffffffffffffffffffffffffffffffffffffffffffffffffffffffffffffffffff
@cB02~tA01_GU182353.1_135330_135442_0_1_0_0_1:0:0_1:0:0_433/2
CTCTTAATTACTTATAATTCCTGACACAGCCTACACGCCACTCAATTTGTGTCGATTCAACATAGTTTTTTGCTTCTTGAAACTTCGGGGATTTTTTTCTGAAAATATTTTTGATTTATTGTTGGTTCAATAAACACCTGTAAACCCCAC
+
ffffffffffffffffffffffffffffffffffffffffffffffffffffffffffffffffffffffffffffffffffffffffffffffffffffffffffffffffffffffffffffffffffffffffffffffffffffff
@cB02~tA01_GU182353.1_11342_11388_0_1_0_0_0:0:0_0:0:0_434/2
CTCAGTCTCTGTCTCTGTTTTCTCTGAGTCTCCCTCTACCCACCCATCCCCTGTCTCTGTCTGTCTCTCCCTCCCTTGGGACCCCCACCCCTCATCCTGGCCATCACCACCTGGGCTCCCCCAGCAGGGCCTGTGCGGAGCGTGGGTCCC
+
ffffffffffffffffffffffffffffffffffffffffffffffffffffffffffffffffffffffffffffffffffffffffffffffffffffffffffffffffffffffffffffffffffffffffffffffffffffff
@cB02~tA01_GU182353.1_13196_13028_1_0_0_0_0:0:0_0:0:0_435/2
ATATATTATGTATTATATATTTATATATACCCACACATTATTATATCTTATAATATATATTATGTATTATATATTTATATATGCACTATTATATATCTTATATATTATGTATTATATATTTATATTACCCACACATTATTATATCTTATA
+
ffffffffffffffffffffffffffffffffffffffffffffffffffffffffffffffffffffffffffffffffffffffffffffffffffffffffffffffffffffffffffffffffffffffffffffffffffffff
@cB02~tA01_GU182353.1_83086_83115_0_1_0_0_0:0:0_0:0:0_436/2
TGAATGTAGAAACCTGGAGGCATCACGCTATCTGACTTCAAACTATGCTCTAAGGCTATAGTAACTTAAATAGCACAGTGCTGGTATAGACACAGAAACAGAGATCAATAGACCAGAATAGAGAGCCCAGAAATACAGCCTCATATCTAC
+
ffffffffffffffffffffffffffffffffffffffffffffffffffffffffffffffffffffffffffffffffffffffffffffffffffffffffffffffffffffffffffffffffffffffffffffffffffffff
@cB02~tA01_GU182353.1_76_183_0_1_0_0_0:0:0_0:0:0_437/2
ACAGAGGCTCTGATTCTGAGGTGGAGACACCAGGATGGGAGCAGGTGGGGCCTCCGTCTTCCACCCTCAGTCTAATCTCAACTCCTTTGAGGTTCACCCCCCGTCTCCTCCCAGCCCTCCCTGCACTTTACTCTACTGAGACTTCAGGGG
+
ffffffffffffffffffffffffffffffffffffffffffffffffffffffffffffffffffffffffffffffffffffffffffffffffffffffffffffffffffffffffffffffffffffffffffffffffffffff
@rand_0_0_0_0_1_1_0:0:0_0:0:0_438/2
GTGCGACTTTGGTTTTAGCGACAGTCTCCCGGTTGCTTTTCTGAGAGAGACTTCATGGCTCCTTAGTATCAAGATCACAAGATCTGCACTCGCCTAGCTCGGCGTACGATATCCATAAATGTACGCAAAGAAAACCGCCCTAGGGGTGCC
+
ffffffffffffffffffffffffffffffffffffffffffffffffffffffffffffffffffffffffffffffffffffffffffffffffffffffffffffffffffffffffffffffffffffffffffffffffffffff
@cB02~tA01_GU182353.1_43490_43205_1_0_0_0_0:0:0_0:0:0_439/2
GCACAGAAAAGAACATGAAGACACAGAGAGGAAGGAGAGAGACAGACACCAGCAAGGGGAAGCCTCACTCATTCTAGGTGCCATGGATGGGATGATAAAGAGAGACACCTTCTAAACTCACAACCTCTCTTCTTAGGAGTCCACAGAAAA
+
ffffffffffffffffffffffffffffffffffffffffffffffffffffffffffffffffffffffffffffffffffffffffffffffffffffffffffffffffffffffffffffffffffffffffffffffffffffff
@cB02~tA01_GU182353.1_32058_31946_1_0_0_0_0:0:0_0:0:0_43a/2
GGTTGGGCAGGAGTTGCACTTAATTGCAGGAGGCGGAGGTTGCAGTGAGCTGAGATCATGCCACTGCACTGCAGCCTGGGCAACAGAGAGAGACACTCTCTCAAAATTAATTAATTAATTAATTAGTATTCTTTTTTTTTTACCCTCCAC
+
ffffffffffffffffffffffffffffffffffffffffffffffffffffffffffffffffffffffffffffffffffffffffffffffffffffffffffffffffffffffffffffffffffffffffffffffffffffff
@cB02~tA01_GU182353.1_115114_114960_1_0_0_0_0:0:0_1:0:0_43b/2
GTGGAAAAGGCAATTGCCGCCCCACTGGTGAAATGTGGTGCTGATTTAGACCCTAAGTGGATGAAGCAGATGGATATAAGCTATGTTTGGGAGCTAGAATCATTTGCAGGGAGGGCTTGCTGGGTTTGAGTTTCCTAGTTGTTTAATCCT
+
ffffffffffffffffffffffffffffffffffffffffffffffffffffffffffffffffffffffffffffffffffffffffffffffffffffffffffffffffffffffffffffffffffffffffffffffffffffff
@cB02~tA01_GU182353.1_140520_140349_1_0_0_0_0:0:0_0:0:0_43c/2
AGATGGGATCTCTGAGGACCCCTCACGCCTCGTTGGACAGATCCATGATGGGGTCTCCAAGGCCAACTTCTCCATCGGTCCCTTGATGCCTGTCCTTGCAGGAACCTACAGATGTTATGGTTCTGTTCCTCACTCCCCCTATCAGTTGTC
+
ffffffffffffffffffffffffffffffffffffffffffffffffffffffffffffffffffffffffffffffffffffffffffffffffffffffffffffffffffffffffffffffffffffffffffffffffffffff
@cB02~tA01_GU182353.1_51405_51303_1_0_0_0_0:0:0_0:0:0_43d/2
TCTTATCCATTAGGCAATGAGCCTAAAACCTCTTCCCTATTTGGCTTTCTGTGAGCATGAGATCATATAGAAAATGTGAAAGCCCGCTGAATCCTCCAGCACAGATCCTGGAATACACAAAGTGCTCTGTTCATCACAAGAAAACATGCC
+
ffffffffffffffffffffffffffffffffffffffffffffffffffffffffffffffffffffffffffffffffffffffffffffffffffffffffffffffffffffffffffffffffffffffffffffffffffffff
@cB02~tA01_GU182353.1_110441_110322_1_0_0_0_0:0:0_0:0:0_43e/2
GATCATTTAAGATCAGGAACTCGAGATCACCCTGGCCAACATGTGGGAAATTCATCTTTACTAAACAGACAAGAAAAATTAGCCGAGCATGCTGGCATGCACCTGTAGTCCTAGCTACTTGGGAGGCTGAGGCAGGAGAAGCACTTAAAC
+
ffffffffffffffffffffffffffffffffffffffffffffffffffffffffffffffffffffffffffffffffffffffffffffffffffffffffffffffffffffffffffffffffffffffffffffffffffffff
@cB02~tA01_GU182353.1_134269_134114_1_0_0_0_0:0:0_1:0:0_43f/2
AGAGAGATAGAATGTCTGAGTCTGCTGTTGGCAACTGAGGGACCTCAGGCACCTATGGCCTCCCCCTGTTTGTTGGTATCTGCTTATGAAATGAGGACCCAGAAGTGCCCTCCGAGCTCTTTTGTTGACTACCGTCTTCTACAGATGCTG
+
ffffffffffffffffffffffffffffffffffffffffffffffffffffffffffffffffffffffffffffffffffffffffffffffffffffffffffffffffffffffffffffffffffffffffffffffffffffff
@cB02~tA01_GU182353.1_41741_41899_0_1_0_0_0:0:0_0:0:0_440/2
ATTTCCCTGTATTCAATCCCCCTTTACCACAAATACAGTCAGGGCCTGCGTGATGGGACCCTCAAGGACATGCCCACCAGAAGCTCTGGGATTCAGGAGGTGGGACAAGGAGAATCCAAGACAGGAGCCCTCTGACCTATGACCACGATC
+
ffffffffffffffffffffffffffffffffffffffffffffffffffffffffffffffffffffffffffffffffffffffffffffffffffffffffffffffffffffffffffffffffffffffffffffffffffffff
@cB02~tA01_GU182353.1_144805_144927_0_1_0_0_0:0:0_0:0:0_441/2
TAATTTTTGTATTTTTAGTAGAGACGAGGTTTCACTCTGTTGGCCAGCCTGGTCTTGAACTCCTGGCTTTAGGTGATCCACCTGCCTCGGCCTCCCAAAGTGCTGGAATTGCAGGTGTGAGCCACCATACCCAGCCCATTTAATGGACTT
+
ffffffffffffffffffffffffffffffffffffffffffffffffffffffffffffffffffffffffffffffffffffffffffffffffffffffffffffffffffffffffffffffffffffffffffffffffffffff
@cB02~tA01_GU182353.1_48442_48377_1_0_0_0_0:0:0_1:0:0_442/2
TGCTTACTACAGCTCTGTAAGATATTTTGAGATCAGGTAGTGTGATGCTCCTGTTTTCTCTTTATACCTTGAAGTCTCAAGACAGTGGGCGTCACATAAAAAAATTATGGAAAAAAGGATCCCAGGACTCCCAGGGCCCAATATTAGATA
+
ffffffffffffffffffffffffffffffffffffffffffffffffffffffffffffffffffffffffffffffffffffffffffffffffffffffffffffffffffffffffffffffffffffffffffffffffffffff
@cB02~tA01_GU182353.1_490_311_1_0_0_0_0:0:0_0:0:0_443/2
ACCTCAGAATCAGAGCCTCTGTGTCCCAGTCCCCAACAGACGCCCTCCTGGAGAGAGAAGCATCCAGGCTGCCGGTGCCACCTGCATCCACCCCCGACCCCCCCCCACCCCGCCCCACTTCCTGCTTTCCCCTGCAGCCTCCCCAGCACT
+
ffffffffffffffffffffffffffffffffffffffffffffffffffffffffffffffffffffffffffffffffffffffffffffffffffffffffffffffffffffffffffffffffffffffffffffffffffffff
@cB02~tA01_GU182353.1_52080_52251_0_1_0_0_0:0:0_1:0:0_444/2
TTCCAGTACAGCCTGCAGAACTGTGAGGCAAACCGATCTCTTTTCTTTAAAAGTTACCGAGGCTCAAGTGTTCCTTCAGAGCAACAAAAAAAAAAACTAAGACAGCAACGACCTGAGATCAGGAGGAATGTCTCAGAACAGCCTGGGCTG
+
ffffffffffffffffffffffffffffffffffffffffffffffffffffffffffffffffffffffffffffffffffffffffffffffffffffffffffffffffffffffffffffffffffffffffffffffffffffff
@cB02~tA01_GU182353.1_75489_75346_1_0_0_0_0:0:0_0:0:0_445/2
GGGCAGGAGAATCACTTGAACCCAGGAGACAGAGGTTGCAGTGAGCCTAGACCACACCACTTCACTCCAGCCTGGGTGAAGGAGTGAGACTCTGACTCCAAAATTAATTAATTAATTAAAGAAACCAAACAAAGAGAAGGTTGGCTACAC
+
ffffffffffffffffffffffffffffffffffffffffffffffffffffffffffffffffffffffffffffffffffffffffffffffffffffffffffffffffffffffffffffffffffffffffffffffffffffff
@cB02~tA01_GU182353.1_122573_122381_1_0_0_0_0:0:0_0:0:0_446/2
AACATGTGACTCTTCAGTGTCACTCTAATCTTGGGTTTAACAACTTCAGTCTGTACAAGGATGATGGGGTGCCTGTCCCTGAGCTGTACAACAGAATATTCTGGAAAAGCCTTTTCATGGGCCCTGTGACCCCGTCACATGCAGGGACCT
+
ffffffffffffffffffffffffffffffffffffffffffffffffffffffffffffffffffffffffffffffffffffffffffffffffffffffffffffffffffffffffffffffffffffffffffffffffffffff
@cB02~tA01_GU182353.1_50997_51186_0_1_0_0_1:0:0_0:0:0_447/2
AGAGGTTTTAGGCTCATTGCCTAATGGATAAGATAAAGGATCAAAGAAGTAATTATAGAGAAATAGAAAAATCATGATTGGAATTCAGGTCCCTTTCTCATTTGCATGTGTTATATTATATTTATATTTATGCATTTCTTATTTTTATTT
+
ffffffffffffffffffffffffffffffffffffffffffffffffffffffffffffffffffffffffffffffffffffffffffffffffffffffffffffffffffffffffffffffffffffffffffffffffffffff
@cB02~tA01_GU182353.1_104801_104925_0_1_0_0_0:0:0_1:0:0_448/2
ACTCCAGGCTTCTATCTCCTCTCCAGGCCCATATCTCCTTTCCAGGCTTATATGTCTGCTCCAGGCCCGTATCTCCACCCCAGGCCCATATCTCCACTCCAGGATCATATCTCCACTCCAGGCCCAGATCTCCACTTCATGCCCTTAACT
+
ffffffffffffffffffffffffffffffffffffffffffffffffffffffffffffffffffffffffffffffffffffffffffffffffffffffffffffffffffffffffffffffffffffffffffffffffffffff
@cB02~tA01_GU182353.1_90358_90160_1_0_0_0_2:0:0_0:0:0_449/2
TTCACTTATGAAGGGAACTTCTTCCAGCTTTTACTCATTCAGTATGATGTTGGTTGTGGGTTTGTCATAGGCGGCTCTTATTATATTGAGTTATGTTTCTTCAATGCTTAGCTTGTTGAGGGCTTTTAACATGAAGAAATGCTTAGTAAA
+
ffffffffffffffffffffffffffffffffffffffffffffffffffffffffffffffffffffffffffffffffffffffffffffffffffffffffffffffffffffffffffffffffffffffffffffffffffffff
@cB02~tA01_GU182353.1_590_382_1_0_0_0_0:0:0_0:0:0_44a/2
CCGGTGCCACCTGCATCCACCCCCGACCCCCCCCCACCCCGCCCCACTTCCTGCTTTCCCCTGCAGCCTCCCCAGCACTCAGCGCACACCTGAGCCTCACAGGGACTTGCACGTGCTCCCGCAGCAGCTCAGGGAATGTGCACCGCTCCT
+
ffffffffffffffffffffffffffffffffffffffffffffffffffffffffffffffffffffffffffffffffffffffffffffffffffffffffffffffffffffffffffffffffffffffffffffffffffffff
@cB02~tA01_GU182353.1_106947_107062_0_1_0_0_0:0:0_0:0:0_44b/2
ACATCTGGCTATCCTTGTTTGGTTTCCTAACTTGTCCTTGACCTGGGTTCCTGTGTTGGTTTCCTGTTGCTGCTGCAGAAAATTACCACAAACATGGCAGCGGGAGAGAACACACTGACCCCTTCCACTTCTGGAGACAGAAATTGGATC
+
ffffffffffffffffffffffffffffffffffffffffffffffffffffffffffffffffffffffffffffffffffffffffffffffffffffffffffffffffffffffffffffffffffffffffffffffffffffff
@cB02~tA01_GU182353.1_151687_151816_0_1_0_0_0:0:0_0:0:0_44c/2
CCACATGATGGGGTTAGCAAGTTCCCCCTCTATTAGTTCCCGGAGGGCTGGTTGTTAAAAAGAGCTTGGAAGCTCCATCGCTCGCCCTCCCCCTTGCTCCCTCTCTTGCCATGTGATCTCTGTGGTCTCTGCACAGACAGACCCTCCTTC
+
ffffffffffffffffffffffffffffffffffffffffffffffffffffffffffffffffffffffffffffffffffffffffffffffffffffffffffffffffffffffffffffffffffffffffffffffffffffff
@cB02~tA01_GU182353.1_66125_66051_1_0_0_0_1:0:0_0:0:0_44d/2
TCCATCTACAATCTTCATTCCTCCTTTCCATGTAAAATAACATATTCACAAGGTATGGAGGCTAGGACAGGGACATTTTGGGGTGGGACAGCATTCTCCTGCCTTCCACAAACAGTGAACAAGATGCATTTGGCCTCTGCCCTTGGGACA
+
[truncated: 3,238,539 more chars]
