# Supplementary material for: Accurate and Efficient KIR Gene and Haplotype Inference From Genome Sequencing Reads With Novel K-mer Signatures
Source: Front Immunol. 2020 Nov 26;11:583013. doi: 10.3389/fimmu.2020.583013 (PMC7727328; doi:10.3389/fimmu.2020.583013)
Supplement: Supplemental Data Sheet 2 — Raw reads from synthetic evaluation, whose results are in Table 2 . Each of the six simulated individuals have a pair of fastq files for each parental haplotype. [file DataSheet_2.zip › 5/GU182341_paired.bwa.read2.fastq]

@cB02~tA01_GU182341.1_73672_73516_1_0_0_0_0:0:0_0:0:0_0/2
ATGCTTTTCTTTATGTCTATTGAGATGATCATATGGTTTTTGTTCTGGATTCTGCTCGTTCTTCTAAGTGGATGAGACATGCCAGAAAAGCATTTAGTCAGCCATCTTGGAAACAAGCATCTCAGATGTTTTCTTTCTCTATAGCTCATT
+
ffffffffffffffffffffffffffffffffffffffffffffffffffffffffffffffffffffffffffffffffffffffffffffffffffffffffffffffffffffffffffffffffffffffffffffffffffffff
@cB02~tA01_GU182341.1_120249_120329_0_1_0_0_1:0:0_1:0:0_1/2
ATGAGAGATGAAGAGATTTCACTGAGCCCTGTGTTGGGCCCAGATCCCTTTCGCTGTTGGAGTATCTGGAGTTCGGAGAAGGTAGAAGACAGGCGTACAATGTCAGAGCTGTGAGATGCTGAGTCAACGCCTGAATCCAAGGTTTCCACC
+
ffffffffffffffffffffffffffffffffffffffffffffffffffffffffffffffffffffffffffffffffffffffffffffffffffffffffffffffffffffffffffffffffffffffffffffffffffffff
@cB02~tA01_GU182341.1_26791_26965_0_1_0_0_0:0:0_0:0:0_2/2
GCTGGTGGACAGAAGACAACTTTGGATCTGCGCTCAGCATTTGGAAGTTCCGTGTTACACGCTGGTATCTGTTGGGGGTGTCTTGGGCCTCTGAGAAGGGCGAGTGATTTTTCTCTGTGTGAAAACGCAGTGATTCAACTGTGCGTATGT
+
ffffffffffffffffffffffffffffffffffffffffffffffffffffffffffffffffffffffffffffffffffffffffffffffffffffffffffffffffffffffffffffffffffffffffffffffffffffff
@cB02~tA01_GU182341.1_69286_69460_0_1_0_0_0:0:0_0:0:0_3/2
AATCAGTTTACACTTAACCACTCCCAGTAATATTCCTGCAAATATACATGGAGGAAGAGTCGCGGAAATAAATGGACAGGTAGGCAAATCCACGGCCACAGTGGGGTGTTTAACACTCCTCTTTTCTCAGTTGTTGATAGAAGTGGTTCA
+
ffffffffffffffffffffffffffffffffffffffffffffffffffffffffffffffffffffffffffffffffffffffffffffffffffffffffffffffffffffffffffffffffffffffffffffffffffffff
@cB02~tA01_GU182341.1_60712_60577_1_0_0_0_0:0:0_1:0:0_4/2
CATATCTGCGGGGTTTACAGGTGTTTATTGAACCAAGTATAAATCAAAAATATTGAGAGAAAGTATCCACAGAGTTTCAAAAAGCATAACTATGTTGAATGGACACAAATGAAGCTGTGTGTAGGCTGTATCAGGAATTATAAGTAATCG
+
ffffffffffffffffffffffffffffffffffffffffffffffffffffffffffffffffffffffffffffffffffffffffffffffffffffffffffffffffffffffffffffffffffffffffffffffffffffff
@cB02~tA01_GU182341.1_121649_121843_0_1_0_0_0:0:0_0:0:0_5/2
CCTTTGTGCCTTCACAGCTGACAGCTGTGTGTGGAAAATCCTTCCGCCAATCTTTCAGGGGTTCAATCCGTGTTTTTCATTAATGTCACAAATATCTGATTAGTGAGACCTTCTCTGTCACCCAAAATTATACACTCAGCATTATCTATT
+
ffffffffffffffffffffffffffffffffffffffffffffffffffffffffffffffffffffffffffffffffffffffffffffffffffffffffffffffffffffffffffffffffffffffffffffffffffffff
@cB02~tA01_GU182341.1_29698_29820_0_1_0_0_0:0:0_0:0:0_6/2
CTCCAGGCCCAGATATCCACCTCTAGGCCCATAACTCCACTCCTGGCCCATATCTCCACTCCAGGCCCATATCTCTACTGCAGGCCCGTATCTCCACCTCCAGATCCATATCTCCACTCCAGGCCCATATCTCCACTCCAGGCCCATATC
+
ffffffffffffffffffffffffffffffffffffffffffffffffffffffffffffffffffffffffffffffffffffffffffffffffffffffffffffffffffffffffffffffffffffffffffffffffffffff
@cB02~tA01_GU182341.1_33960_34170_0_1_0_0_0:0:0_0:0:0_7/2
ATATTTCTATCTATTATCTGTCGATCTATCTATTTATCTATTCGGTGCCTATCTACAAATTCTCTACCTGTCATCTATATCTATATATCATCTATGTATCTATCAGTTGTCTATCTATCCATCAATCATCTGTTATTTATATGTATGTAT
+
ffffffffffffffffffffffffffffffffffffffffffffffffffffffffffffffffffffffffffffffffffffffffffffffffffffffffffffffffffffffffffffffffffffffffffffffffffffff
@cB02~tA01_GU182341.1_54838_54666_1_0_0_0_0:0:0_0:0:0_8/2
CTCCGAACTCCAGATACTCCAACAGCGAAAGGGATCTGGGCCCAACCTAGGGCTCAGTGAAATCTCTTAATCTCTCATTTTATGGAGCTGAGACCTCCTACAAGCTAGAAGAATGATTGCCAATCTGACATCCTTCTCAGGAAAAATGCA
+
ffffffffffffffffffffffffffffffffffffffffffffffffffffffffffffffffffffffffffffffffffffffffffffffffffffffffffffffffffffffffffffffffffffffffffffffffffffff
@cB02~tA01_GU182341.1_138976_139123_0_1_0_0_0:0:0_1:0:0_9/2
AAGTTTCTTGTGATGAACAGAGCACTTTCCCTATTTCAGGGCCTGTGCTGGTGGGTTCAGGGGGCTTTCATATTTTCCATATGATCGCATGTTCACAGAAAGCCAAATATGGAAGAGGTTTTAGGCTGATTTTCTAATGGATAAGATAAA
+
ffffffffffffffffffffffffffffffffffffffffffffffffffffffffffffffffffffffffffffffffffffffffffffffffffffffffffffffffffffffffffffffffffffffffffffffffffffff
@cB02~tA01_GU182341.1_83983_83718_1_0_0_0_0:0:0_1:0:0_a/2
AGCATGGTGTGAGGGTGTGATCAGGGCACAGGATGGCAGACAGGGCACCTCCAAACCCTCCTGCATGGCCTGCATGGAAGCTTGCAGTAAGGGCTCCGGGTACCCAGGCAGATGGAGAAAGTGGTCAGGACAGACCCAGAGGAGGGAGAC
+
ffffffffffffffffffffffffffffffffffffffffffffffffffffffffffffffffffffffffffffffffffffffffffffffffffffffffffffffffffffffffffffffffffffffffffffffffffffff
@cB02~tA01_GU182341.1_55959_56087_0_1_0_0_0:0:0_0:0:0_b/2
ACAGCTGTGTGTACAAAATCCTTCCGCCAATCTTTCAGGGGTTCAATCCGTGTTTTTCATTAATGTCACAAATATCTGAATAGTGAGACCTTCTTTGTCACCTGAAATCATACACTCAGCATTATCTATTATTGATTTTGAATTCTGGCT
+
ffffffffffffffffffffffffffffffffffffffffffffffffffffffffffffffffffffffffffffffffffffffffffffffffffffffffffffffffffffffffffffffffffffffffffffffffffffff
@cB02~tA01_GU182341.1_114952_115125_0_1_0_0_0:0:0_0:0:0_c/2
ATGACAATGAGAAGAATGTCTGGACACTCTCACCTATGATCACCATGTCCAGAGGGTCACTGGGAGCTGACAACTGATAGGGGGAGTGAGGAACAGAACCGTAGCATCTGTAGGTTCCTGCAAGGACAGGCATCATGGGACCAATGGAGA
+
ffffffffffffffffffffffffffffffffffffffffffffffffffffffffffffffffffffffffffffffffffffffffffffffffffffffffffffffffffffffffffffffffffffffffffffffffffffff
@cB02~tA01_GU182341.1_79042_78954_1_0_0_0_0:0:0_0:0:0_d/2
TTTTACATGTTCTCACCACACACACAAAACATACAAGTATGTGAAAAAATAAATATGATAAAGAGGTTGTTTCATCCATTCCACAATGTGTACCTATATGAAAACATCATGATGGACACCACAAATACCCTTTTCCTCATTAATTAAATT
+
ffffffffffffffffffffffffffffffffffffffffffffffffffffffffffffffffffffffffffffffffffffffffffffffffffffffffffffffffffffffffffffffffffffffffffffffffffffff
@cB02~tA01_GU182341.1_41424_41583_0_1_0_0_0:0:0_0:0:0_e/2
TCCTGTTCTTCCTGGAGGAAGGCGTCATGCAGTGCTTTAGCTGAGTGCTTCCTGTGGCTCCAGGGTACAAAACCCAGGCTGGGCTGCTTTCTGGCTTCCCCCAGCTACACTGCAAATGGGGTGACTCCATATGTCCCGAGCAGCTTTTCT
+
ffffffffffffffffffffffffffffffffffffffffffffffffffffffffffffffffffffffffffffffffffffffffffffffffffffffffffffffffffffffffffffffffffffffffffffffffffffff
@cB02~tA01_GU182341.1_46193_46310_0_1_0_0_0:0:0_0:0:0_f/2
CCCCAAGCCCATATCTCCACTCCAGGCTGATATTTCCACCCTAGGCCCATATCGCCAATCCAGGCTCAGATCTCCACCCTAGGCCCCTATCTCCAATCCAGTCCCATATCTCCGCCCCAGGCCCAGAACTCCACCCTAAGCCCATATCTC
+
ffffffffffffffffffffffffffffffffffffffffffffffffffffffffffffffffffffffffffffffffffffffffffffffffffffffffffffffffffffffffffffffffffffffffffffffffffffff
@cB02~tA01_GU182341.1_24869_25017_0_1_0_0_0:0:0_1:0:0_10/2
TTTACAGTTTCTACCACCACAACCCTCTTGACTCAAAAAAATTACATTCTCCAAGAAAAGAAAGAAAAAAGGAAATCAAGATAAAAAAAGTGAAGTAGAACTGACTTAAATCAAACAGCCATGAAATAATGATGTAGCCCAGGAACAACA
+
ffffffffffffffffffffffffffffffffffffffffffffffffffffffffffffffffffffffffffffffffffffffffffffffffffffffffffffffffffffffffffffffffffffffffffffffffffffff
@cB02~tA01_GU182341.1_6361_6572_0_1_0_0_0:0:0_0:0:0_11/2
GCAGTGGCACGATCTCGGCTCACTGCAACCTCCGTCTCTCGGGTTCACGCCATTCTCCCGCCTCAGCCTCCTGAGAAGCTGGGACTACAGGCACCCTCTACCATGCCCAGCTAATTTTTTTTTTTTTGTATTTTTAGTAGAGACGGGGTT
+
ffffffffffffffffffffffffffffffffffffffffffffffffffffffffffffffffffffffffffffffffffffffffffffffffffffffffffffffffffffffffffffffffffffffffffffffffffffff
@cB02~tA01_GU182341.1_92192_92054_1_0_0_0_0:0:0_0:0:0_12/2
CATAAGAGGTTCCAAGGATCGTGAATCACATGAACAAGTGATATTCTTACTCTCTGCAGACCTGGAAAGCTGGCAGAGTCATTCCATGATGAAACATTTGTAGAGTCATAGGCCTTGTTAGTCTCATCTCCACGGGGACACATATCAACA
+
ffffffffffffffffffffffffffffffffffffffffffffffffffffffffffffffffffffffffffffffffffffffffffffffffffffffffffffffffffffffffffffffffffffffffffffffffffffff
@cB02~tA01_GU182341.1_108366_108533_0_1_0_0_0:0:0_1:0:0_13/2
TCCTCCTGCATACATGAAATCATCTCTTGATTACTTATAATTCCTGATACAGCCTACACACTGCCTCATTTGTGTCCATTCAACATAGTTTTGCATTTTGAAACTTTGTGGACATTTTCTCTGAATATTTTTGATTTACACTTGGTTCAA
+
ffffffffffffffffffffffffffffffffffffffffffffffffffffffffffffffffffffffffffffffffffffffffffffffffffffffffffffffffffffffffffffffffffffffffffffffffffffff
@cB02~tA01_GU182341.1_75268_75504_0_1_0_0_0:0:0_0:0:0_14/2
GTGTGTTATTATTATTATATTTAGATGAACAGAATTGCCTCAGGAACATGGCCAGGGGCTCATAGTCCAGGAGAACTGTGGCCTGACTCAGGTACATTTTACCTGCAATAACAGCAATTGCAGGTCACTGGAGTCCATCACAATTGGCTG
+
ffffffffffffffffffffffffffffffffffffffffffffffffffffffffffffffffffffffffffffffffffffffffffffffffffffffffffffffffffffffffffffffffffffffffffffffffffffff
@cB02~tA01_GU182341.1_140936_140810_1_0_0_0_0:0:0_0:0:0_15/2
ATGGTTGAACTAGTTTACAGTCCCACCAACAGTGTAAAAGTGTTCCTATTTCTCCACATCCTCTCCAGCACCTGTTGTTTCCCGACTTTTTAATGATCGCCATTCTAACTGGTGTGAGATGGTATCTCATTGTGGTTTTGATTTGCATTT
+
ffffffffffffffffffffffffffffffffffffffffffffffffffffffffffffffffffffffffffffffffffffffffffffffffffffffffffffffffffffffffffffffffffffffffffffffffffffff
@cB02~tA01_GU182341.1_86397_86458_0_1_0_0_0:0:0_0:0:0_16/2
CAAATACACCACCCTCAAAAATGTTCCCCTTCCTTCCCCTTCTCAAGCCCCCAGGCATTTGTCCTCCCAGTTAGGAATGCAGGCAGAACAAACACAGCATTTTTCCTGAGAAGAATGTCTGATTTGCACTCATCCTTCTACCCTGAGGTC
+
ffffffffffffffffffffffffffffffffffffffffffffffffffffffffffffffffffffffffffffffffffffffffffffffffffffffffffffffffffffffffffffffffffffffffffffffffffffff
@cB02~tA01_GU182341.1_120761_120905_0_1_0_0_0:0:0_0:0:0_17/2
TGAGGAAGGAGGAAAGGGACCAGCAGCCAAGGAACTGGGAGCCTTTATAAGATGGGACAAGTGAGAAGCAGATTCTTGCCTGGAATCCTCAGAGGGAAGGCAGGCTTGCTGTCATCTTGATTTTAGCCCAGTGAGATGCACTTCATGCTT
+
ffffffffffffffffffffffffffffffffffffffffffffffffffffffffffffffffffffffffffffffffffffffffffffffffffffffffffffffffffffffffffffffffffffffffffffffffffffff
@cB02~tA01_GU182341.1_119396_119266_1_0_0_0_0:0:0_0:0:0_18/2
TTTTTAGCGGTGCAGAAGTTGCTTAGTTTGAGGTAATCCCAATGGTCTATTTTTGCTTCGATTACTTGTGTTTTGAAGGTTTAAAACAAAATGTCTTCCTTCAGACAAATGTACTGGAGCATTTCCCCAATATTTTCTTCTACGTGTTTC
+
ffffffffffffffffffffffffffffffffffffffffffffffffffffffffffffffffffffffffffffffffffffffffffffffffffffffffffffffffffffffffffffffffffffffffffffffffffffff
@cB02~tA01_GU182341.1_31644_31809_0_1_0_0_0:0:0_0:0:0_19/2
GAAGCATGGAAGCAGGAGAGACCACACTGACACCTTCCAGTACTGGAGACAGAAATTGGACCCTATTTTTCCTGGGCTAAAATCAAGGCATCTGCAGGGCTTCGTTTCCTCTGGAGACTCTGGAGAATCAGTTCCTTGACTTTTCCAGCC
+
ffffffffffffffffffffffffffffffffffffffffffffffffffffffffffffffffffffffffffffffffffffffffffffffffffffffffffffffffffffffffffffffffffffffffffffffffffffff
@cB02~tA01_GU182341.1_1345_1209_1_0_0_0_0:0:0_0:0:0_1a/2
GACCAAGGAGGGGGCAGCCCATCACCCACTGCGTCTGAGATCAGAGCACCAAGCTCAGCAGCACCAGGCTGAATTCCCCATGAGTCCTGTGACCTCAGCCCACGCGGGGACCTACAGGTGCTACAGCTCACGCAGATTCTTCCCCTACCT
+
ffffffffffffffffffffffffffffffffffffffffffffffffffffffffffffffffffffffffffffffffffffffffffffffffffffffffffffffffffffffffffffffffffffffffffffffffffffff
@cB02~tA01_GU182341.1_2924_3123_0_1_0_0_0:0:0_0:0:0_1b/2
AATAAGATATATAATAGTGTGTGTATACATATAAATATATAATAAGATATGTAATAGTGTGTGCATATATAAATATATAATATATAATAAGATATATAATAGTGTATATATATAAATATATAATACATAATATATTATAAGATATATAAT
+
ffffffffffffffffffffffffffffffffffffffffffffffffffffffffffffffffffffffffffffffffffffffffffffffffffffffffffffffffffffffffffffffffffffffffffffffffffffff
@cB02~tA01_GU182341.1_144694_144574_1_0_0_0_0:0:0_0:0:0_1c/2
TGGTTTCGATAATGTGACTCTTTATTCGCCAAAAGTTTCCAGTGTTATCATTACTATGTCCATATAACCTGATATGTTCTCTACTGGGTTCTCAGCCCTGGACTCTGAGCTTCTGGAAGCAGGGTGGAGCCTCATTTGTCTCTGGGACTC
+
ffffffffffffffffffffffffffffffffffffffffffffffffffffffffffffffffffffffffffffffffffffffffffffffffffffffffffffffffffffffffffffffffffffffffffffffffffffff
@cB02~tA01_GU182341.1_97373_97608_0_1_0_0_0:0:0_0:0:0_1d/2
GTCCTTGGGTTCTTCTGGTAGGAACACTTTGTGGAGGTAAAACAGAAATGAAACTTCTAACCTGTGCCAGGTCTCTGAGCAAAGTCAGCATGGAAGGACACCTCTCTCTGGGACATGTCTGTCTGTCTGAGTGTCTCCTTTACCTCTTTC
+
ffffffffffffffffffffffffffffffffffffffffffffffffffffffffffffffffffffffffffffffffffffffffffffffffffffffffffffffffffffffffffffffffffffffffffffffffffffff
@cB02~tA01_GU182341.1_67258_67418_0_1_0_0_0:0:0_1:0:0_1e/2
CCTGGAAGGTTCCATTGACCTTGGGCACTGCAGGGAACCTCAGTTCATGAGCCTCCCCCTCCCTTGATAGATGGTAGATGTCATAGGAGCTCCGGGAGCTGCAGGACAAGGTCACGCTCTCTCCTGCCTTAACCATGGGGCGCGGCTGGG
+
ffffffffffffffffffffffffffffffffffffffffffffffffffffffffffffffffffffffffffffffffffffffffffffffffffffffffffffffffffffffffffffffffffffffffffffffffffffff
@cB02~tA01_GU182341.1_3345_3145_1_0_0_0_0:0:0_0:0:0_1f/2
ATGTATTATATATTTATATATATACACTATTATATATCTTATTATATATTATATATTTATATATGCACACACTATTACATATCTTATTATATATTTATATGTATACACACACTATTATATATCTTATTATATATTATGTACTATATATTT
+
ffffffffffffffffffffffffffffffffffffffffffffffffffffffffffffffffffffffffffffffffffffffffffffffffffffffffffffffffffffffffffffffffffffffffffffffffffffff
@cB02~tA01_GU182341.1_8144_8281_0_1_0_0_0:0:0_0:0:0_20/2
CTATTATTGTGTGGCTGTCTAACTCTTTTCATAGGTGAAGAATAACTTGTTTTATGAATCGGGGTGCTCCAAATTTGGGTGCATATATATTTAGAATAGTTAAGTCTTCTGTCAAATTGAACCCTTTATCATTTTGTAATGCCCTTCTTT
+
ffffffffffffffffffffffffffffffffffffffffffffffffffffffffffffffffffffffffffffffffffffffffffffffffffffffffffffffffffffffffffffffffffffffffffffffffffffff
@cB02~tA01_GU182341.1_41620_41494_1_0_0_0_0:0:0_0:0:0_21/2
ACATTACACAGGCAGGTTCATTACTAACAGATAAGCAGCGAGTGACAACAGAAGCCTACATTTCAATGTGAGCCAGTCCCTCAAGGCTCAGAAAAGCTGCTCGGGACATATGGAGTCACCCCATTTGCAGTGTAGCTGGGGGAAGCCAGA
+
ffffffffffffffffffffffffffffffffffffffffffffffffffffffffffffffffffffffffffffffffffffffffffffffffffffffffffffffffffffffffffffffffffffffffffffffffffffff
@cB02~tA01_GU182341.1_107383_107230_1_0_0_0_0:0:0_0:0:0_22/2
TGCTTATGAAATGAGGACCCAGAAGTGCCCTCCGAGCTCTTTTGTTGACTTCCGTCTCCTACAGATGCTGCTGTAATGGACCAAGAGCCTGCAGGGAACAGAACAGCCAACAGCGAGGTAGGTGCTCCTCGGCCCAGCCTCGTGGCTAGT
+
ffffffffffffffffffffffffffffffffffffffffffffffffffffffffffffffffffffffffffffffffffffffffffffffffffffffffffffffffffffffffffffffffffffffffffffffffffffff
@cB02~tA01_GU182341.1_134202_134432_0_1_0_0_0:0:0_0:0:0_23/2
AGGGAGGCTGAGTCAGGAGAATCGTTTGAACCTAGGAAGCAGAGGTTGCAATGAGCCAAGATCGCACCACTTTGACTCCAGCTTGGACTAAGGAGGGAAACTCTTTCTCAAAAAAGAAAAAAAAAAAAAGAGAACTTTCATAGTGTCCAG
+
ffffffffffffffffffffffffffffffffffffffffffffffffffffffffffffffffffffffffffffffffffffffffffffffffffffffffffffffffffffffffffffffffffffffffffffffffffffff
@cB02~tA01_GU182341.1_33286_33080_1_0_0_0_0:0:0_0:0:0_24/2
ATCAGTTGTCAGCTCCCAGTGACCCTCTGGACATCGTCATCACAGGTGAGAGTGTCCGGACATTCTCATTGTCATTGGGCTGCAGAGTGAATGATCCACGACTTGGAACCCCCAGGTAGTTGTAAGGAAGATGAGCTTGGTATTCTTATG
+
ffffffffffffffffffffffffffffffffffffffffffffffffffffffffffffffffffffffffffffffffffffffffffffffffffffffffffffffffffffffffffffffffffffffffffffffffffffff
@cB02~tA01_GU182341.1_137025_137136_0_1_0_0_1:0:0_0:0:0_25/2
TGACCAGTCTTTGTGGGCTTTGAGGAAGGAGGAAGGGTACCAGGAGCCAAGGAACATGGGAGCCTCTAGAAGCTGAGAAAAGTGAGAAGCAGATTCTTGCCTGGAACCCTCAGAGGGAAGGCAGCCTTGCTGTCACCTTGATTTTAGCCC
+
ffffffffffffffffffffffffffffffffffffffffffffffffffffffffffffffffffffffffffffffffffffffffffffffffffffffffffffffffffffffffffffffffffffffffffffffffffffff
@cB02~tA01_GU182341.1_82122_81831_1_0_0_0_0:0:0_1:0:0_26/2
TGTTTATTGTGGTTCAGGCATTAGCTAATATTCCATTCACAAAGGTCATACCCTCCACCCCATGTCTACTTTGTGTTCTTTGGTGTAACTAATCTTCCAGTATTAAAATCTAGTAAGAGTCCCTTACTCAGCACCTGCTCAGTTCTCAAC
+
ffffffffffffffffffffffffffffffffffffffffffffffffffffffffffffffffffffffffffffffffffffffffffffffffffffffffffffffffffffffffffffffffffffffffffffffffffffff
@cB02~tA01_GU182341.1_70585_70742_0_1_0_0_0:0:0_0:0:0_27/2
AATGCACAGAAAAAGCAAATAACTGAAACAAGAAAGAGCAGTTTTGTGACAGGGTAAAAATTGACAACAGTTTTAGAATGCTCCTAACTTGAGTTCCAAAAAGAAAGAACGAGAAAACAGGTCAGAAGCAATCTTTAAAGAGGCAATTGT
+
ffffffffffffffffffffffffffffffffffffffffffffffffffffffffffffffffffffffffffffffffffffffffffffffffffffffffffffffffffffffffffffffffffffffffffffffffffffff
@rand_0_0_0_0_1_1_0:0:0_0:0:0_28/2
CATAGCAAAGCCTCCTTTAGAGATTCCGCATCTGGGCATAACCGGGCCAGCCACACCTCTCTGACGATCCGCTCAGTCTGCTATGGTGCGGCTTGAGCTACGAATGTTGGGGCGGATCTCGCCTGGTTACAATCCTTAGCTAATACCGTC
+
ffffffffffffffffffffffffffffffffffffffffffffffffffffffffffffffffffffffffffffffffffffffffffffffffffffffffffffffffffffffffffffffffffffffffffffffffffffff
@cB02~tA01_GU182341.1_71116_71028_1_0_0_0_0:0:0_0:0:0_29/2
TTTCTTTTCTATTAGTATAAATTTATGAGGTACACTTGTAATTTTGTGACATGAGTATGTTGCAGAGTAGTGAAGTCAGGACTTTTACTATATCCATCACCCAAATACCGTACATTGTACTCATTAAGCAAATTCTCATCACTCACCCAC
+
ffffffffffffffffffffffffffffffffffffffffffffffffffffffffffffffffffffffffffffffffffffffffffffffffffffffffffffffffffffffffffffffffffffffffffffffffffffff
@cB02~tA01_GU182341.1_134906_134786_1_0_0_0_0:0:0_0:0:0_2a/2
CTTTTCTCCATAATAGTTGTACTAATTTACATTCCTACCAACAGGGTACCAGGGTTCTCCTTTCTCTACCATCTTGCCAGCATTTGTTTTGCCTGTCTTGCAGATAAAAGCCATTTTACTTTACTTTATTTATTTATTTATTTATGTTGA
+
ffffffffffffffffffffffffffffffffffffffffffffffffffffffffffffffffffffffffffffffffffffffffffffffffffffffffffffffffffffffffffffffffffffffffffffffffffffff
@cB02~tA01_GU182341.1_124974_125208_0_1_0_0_0:0:0_1:0:0_2b/2
CTCAGAAGGGCGAGTGATTTTTCTCTGTGTGAAAACACAGTGATCCAATGATGCGTATGACACCTCCTGATGGTCTTGTTCATCAGAATCCTGGAGAGAGGGAAATGCTGAGTGAGGGAGGGTGCTCACATTTTTCAGGACTCTTTGGGA
+
ffffffffffffffffffffffffffffffffffffffffffffffffffffffffffffffffffffffffffffffffffffffffffffffffffffffffffffffffffffffffffffffffffffffffffffffffffffff
@cB02~tA01_GU182341.1_92652_92872_0_1_0_0_0:0:0_0:0:0_2c/2
TCAAGAGGCTGAGGCACGGAATCCCTTGAACCTGGGAGGCGGAAGTTGCAGTGAGCCGAGATCGTGCCACTGCACTCCAGCCTGGGCAACAGAGCGAGACTCTGCCTCAAGAAAAATAAAAAAAGCATAGCAAATAGCCTATAATAAATA
+
ffffffffffffffffffffffffffffffffffffffffffffffffffffffffffffffffffffffffffffffffffffffffffffffffffffffffffffffffffffffffffffffffffffffffffffffffffffff
@cB02~tA01_GU182341.1_17370_17221_1_0_0_0_0:0:0_0:0:0_2d/2
ATGTTGCAGTTCACACCCACACTCCCCCACTGGGTGGTCGGCACCCAGCAACCCTGTGGTGATCATGGTCACAGGTCAGAGGCTTTCTGTCTGGGCTTCTCACTGTCCCACCTCCTGAATCCCAGAGCTTCTGGTGGGGGCGTCCATCAG
+
ffffffffffffffffffffffffffffffffffffffffffffffffffffffffffffffffffffffffffffffffffffffffffffffffffffffffffffffffffffffffffffffffffffffffffffffffffffff
@cB02~tA01_GU182341.1_140739_140574_1_0_0_0_0:0:0_0:0:0_2e/2
GTATTCCATGGTGTATATGTGCCACATTTTCTTCATCCAGTCTATCATTGTTGGACATTTGGGTTGGTTCCAAGTCTTTGCTATTGTGAATAGTGCCACAATAAACATACGTGTCCATGTGTCTTTATAGCAGCATGATTTATAGTCCTT
+
ffffffffffffffffffffffffffffffffffffffffffffffffffffffffffffffffffffffffffffffffffffffffffffffffffffffffffffffffffffffffffffffffffffffffffffffffffffff
@cB02~tA01_GU182341.1_69118_68996_1_0_0_0_0:0:0_1:0:0_2f/2
AATGAATGAATGAGTGAATGATGGAATGAGTGAATGAATGAATGAATGAATGTATGAATTAGTGAGTGAATCCTTAGCACTTGGTGAAAGTGCCATGCACACAATGAAATGAATGAACGTGGAACGTTGTCATTTGGAGTGTACAGGAGG
+
ffffffffffffffffffffffffffffffffffffffffffffffffffffffffffffffffffffffffffffffffffffffffffffffffffffffffffffffffffffffffffffffffffffffffffffffffffffff
@cB02~tA01_GU182341.1_131736_131535_1_0_0_0_0:0:0_0:0:0_30/2
CGGTGAGGTCTGTACCAACAGAGACAGGGAAACAGGAGACATAAGTACAGACCAGGTGTCATAACAGAGGACAGACACAGGGGCCATACGGGGAAGTAGAAAAGAGAGAAAGAGGTAAAGGAGACACTCAGACAGACAGACATGTGCCAG
+
ffffffffffffffffffffffffffffffffffffffffffffffffffffffffffffffffffffffffffffffffffffffffffffffffffffffffffffffffffffffffffffffffffffffffffffffffffffff
@cB02~tA01_GU182341.1_33005_33085_0_1_0_0_0:0:0_0:0:0_31/2
CTCTCCATAAGAATACCAAGCTCATCTTCCTTACAACTACCTGGGGGTTCCAAGTCGTGGATCATTCACTCTGCAGCCCAATGACAATGAGAATGTCCGGACACTCTCACCTGTGATGACGATGTCCAGAGGGTCACTGGGAGCTGACAA
+
ffffffffffffffffffffffffffffffffffffffffffffffffffffffffffffffffffffffffffffffffffffffffffffffffffffffffffffffffffffffffffffffffffffffffffffffffffffff
@cB02~tA01_GU182341.1_77036_76906_1_0_0_0_0:0:0_0:0:0_32/2
AAAATTCATGTGGAACCACAAAAGATCTCAAATAACCAAAGCCATCTAGAGGGAAAGGAACAAAGTTGGAAGCATCACATTACCTAAACACAAACTACATTACAAAATTACAGTAATTAAAACAACACAGTACTTGCATAAAAACAGACA
+
ffffffffffffffffffffffffffffffffffffffffffffffffffffffffffffffffffffffffffffffffffffffffffffffffffffffffffffffffffffffffffffffffffffffffffffffffffffff
@cB02~tA01_GU182341.1_125843_125711_1_0_0_0_0:0:0_0:0:0_33/2
ACCTAACTGGCTTACTTCCTAGTCTACCTGAGGCTGCAATCACACTGAGGAACTCACAATTCCAAACATACAAGAGGCTGCCTCTTAACACAGCACTTAGACACGTGCTGTTCCACCTCCCTTCAGACTATCTTTCAGCCTTCTGCCAGC
+
ffffffffffffffffffffffffffffffffffffffffffffffffffffffffffffffffffffffffffffffffffffffffffffffffffffffffffffffffffffffffffffffffffffffffffffffffffffff
@cB02~tA01_GU182341.1_89031_89172_0_1_0_0_0:0:0_0:0:0_34/2
AACAGCCAGGAAATAATGATGAAGCTCGTGGGCAACATGCTACTTTTGTCATCTTGGGAGTCAGATATTAGGCTGCTGTTCCACCCGAGAGTCTGGGGGAAAGACCACCCCCTCCATCATCTGTTGCTTCAATACAGCCTGTCTTTCTGT
+
ffffffffffffffffffffffffffffffffffffffffffffffffffffffffffffffffffffffffffffffffffffffffffffffffffffffffffffffffffffffffffffffffffffffffffffffffffffff
@cB02~tA01_GU182341.1_101089_100967_1_0_0_0_0:0:0_0:0:0_35/2
GATTCTCCTGCCTCAGCCTCCAAAGTAGCTGGGATTACAGGCATGTGCCACCACGCCTAGCTAATTTTTGTATGTTTAGTAGAGAGGGAGTTTCTCCATGATGGTCAGGCTGGTCTCCCGACCTCAGGTGATCCGCCCACCTCCGCCTCC
+
ffffffffffffffffffffffffffffffffffffffffffffffffffffffffffffffffffffffffffffffffffffffffffffffffffffffffffffffffffffffffffffffffffffffffffffffffffffff
@cB02~tA01_GU182341.1_119545_119350_1_0_0_0_0:0:0_0:0:0_36/2
AACAAAATGTCTTCCTTCAGACAAATGTACTGGAGCATTTCCCCAATATTTTCTTCTACGTGTTTCACAGGTTCAGGCCTTAGACTCACATCTTTAATCCACTTTCATTTGATTTTTGTGTATGGTGACAGGTAGAGGTGCAGTTTCATT
+
ffffffffffffffffffffffffffffffffffffffffffffffffffffffffffffffffffffffffffffffffffffffffffffffffffffffffffffffffffffffffffffffffffffffffffffffffffffff
@cB02~tA01_GU182341.1_124117_123987_1_0_0_0_1:0:0_0:0:0_37/2
TCACAGTTCTGCAGGCTGTACTGGAAGCATGGCACCAGAATCTATTTCTCGTGACGGCCTCAGGCTGCTCCCACTCTGGCAGAAGGGAAGGAGGGTCTGTCTGTGCAGAGACCGCAGAGATCACACGGCAAGAGAGAGAGTAAGGGGGAG
+
ffffffffffffffffffffffffffffffffffffffffffffffffffffffffffffffffffffffffffffffffffffffffffffffffffffffffffffffffffffffffffffffffffffffffffffffffffffff
@cB02~tA01_GU182341.1_21294_21326_0_1_0_0_0:0:0_0:0:0_38/2
CACTGCAACCTCCGCCTCCTGCAATTAAGTGCAACTCCTGCCCAACCCTCCCAAGTAGCTGGGACTACAGGCATGTGCCACCATGCTCGGCTAATTATTATCATTATTATTATTATTTTGTATTTTTAGTACAGATGGATTTTCCCCATG
+
ffffffffffffffffffffffffffffffffffffffffffffffffffffffffffffffffffffffffffffffffffffffffffffffffffffffffffffffffffffffffffffffffffffffffffffffffffffff
@rand_0_0_0_0_1_1_0:0:0_0:0:0_39/2
TAGATTTAAGTACGTCTCTATCTATTTGTTTCGAACTCATAACGCCTCTGCGCACGCTACATTCCCGTATATTCTTATTTACGTGCACATTGGAACGTGGATTTCCGCCGTTCGATAATCGATTGGGTCAGCAAGGTTATCCCCTCTAGT
+
ffffffffffffffffffffffffffffffffffffffffffffffffffffffffffffffffffffffffffffffffffffffffffffffffffffffffffffffffffffffffffffffffffffffffffffffffffffff
@cB02~tA01_GU182341.1_5317_5128_1_0_0_0_0:0:0_0:0:0_3a/2
GCACACTAACGCTCGAAGGCTCAGCCTCATGGTATTCTGTTAAACTGGCTCTCTGAAAAAATTATTTTCTTAAGAAAACTCTGAACATATAAAGCCCCAGATTTATGGTATTTGCTGATTAGTGTGGTATAAATACGTCCTTTATGGCCA
+
ffffffffffffffffffffffffffffffffffffffffffffffffffffffffffffffffffffffffffffffffffffffffffffffffffffffffffffffffffffffffffffffffffffffffffffffffffffff
@rand_0_0_0_0_1_1_0:0:0_0:0:0_3b/2
CCGCGATGCGAGCTTACGATGCCTGTGCCGTCAGCCCCGGCAGTTATTTTTTCAATATATCTGTATGAATACCCTAAACACTCACTTTATCGCGGGTCCTGTGTTTCCCCAACTGTGAAGCTCCAGCCCACCCCCTTAGTCACGATGACT
+
ffffffffffffffffffffffffffffffffffffffffffffffffffffffffffffffffffffffffffffffffffffffffffffffffffffffffffffffffffffffffffffffffffffffffffffffffffffff
@cB02~tA01_GU182341.1_99313_99475_0_1_0_0_0:0:0_2:0:0_3c/2
TATTTTTGAAAATGAAAAGAAAAGGGTGTAGGGGTTGCTGGTGATGATATCTCTCTGTGTGGGTGAGAGGCCATGATGGGCTTCTGTGAAATGGATAAGATTGAGGGGCTGAGGGAACCTCTGATCTCCCCAAACTAAGCGCAGTCTCCC
+
ffffffffffffffffffffffffffffffffffffffffffffffffffffffffffffffffffffffffffffffffffffffffffffffffffffffffffffffffffffffffffffffffffffffffffffffffffffff
@cB02~tA01_GU182341.1_20318_20175_1_0_0_0_1:0:0_0:0:0_3d/2
AGGAAGATCAAGTCAACCAGTCCAAGGAGGGTCAGAGAGAATAAAATGGTACAAAAAAAGAAAACATAGCTAGGGATGGAGAAGTGAGGTCAGAGACCTAGAGAGACAGAGAAGGTGGAAGGAGGAAATAGACATGAAGAGAGATGGGGG
+
ffffffffffffffffffffffffffffffffffffffffffffffffffffffffffffffffffffffffffffffffffffffffffffffffffffffffffffffffffffffffffffffffffffffffffffffffffffff
@cB02~tA01_GU182341.1_151251_151417_0_1_0_0_0:0:0_1:0:0_3e/2
GTATGAGGACAGAGCCCCTCGTCAGGGAATTTCCACATCTATTGCCTCACAACAAAGTGGAACAGTTCGTTGCCGAATAACTTAGTTCCAGGTTGCTTTTGGGTGGAGCCCAAGAGAAGACATATATATGTATATTTTTTTAAATAGAGA
+
ffffffffffffffffffffffffffffffffffffffffffffffffffffffffffffffffffffffffffffffffffffffffffffffffffffffffffffffffffffffffffffffffffffffffffffffffffffff
@cB02~tA01_GU182341.1_41158_41245_0_1_0_0_0:0:0_0:0:0_3f/2
GACTGCACTGGGATTGATACACAGCGACTGTGCTTTAGGATTTCTACATCCACGGCATTCTTGAGTCAAACAACTTGCATTCTCCAAGAAAAGGAAACAAAAGTGAAATCAAGATAAAAAAAGCGAAGTAGAATTCTCTTATGTCAAATG
+
ffffffffffffffffffffffffffffffffffffffffffffffffffffffffffffffffffffffffffffffffffffffffffffffffffffffffffffffffffffffffffffffffffffffffffffffffffffff
@cB02~tA01_GU182341.1_20829_20610_1_0_0_0_0:0:0_0:0:0_40/2
CAATGGAACATTCCAGGCCAACTTCCCTCTGGGCCCTGTGACCCACGGAGGGACCTACAGATGCTTCGGCTCTTTCCGTGCCCTGCCCCACGCGTGGTCAGACCCGAGTGACCCACTGCCCGTTTCTGTCACAGGTGAGAAAACACCATG
+
ffffffffffffffffffffffffffffffffffffffffffffffffffffffffffffffffffffffffffffffffffffffffffffffffffffffffffffffffffffffffffffffffffffffffffffffffffffff
@cB02~tA01_GU182341.1_7419_7603_0_1_0_0_0:0:0_0:0:0_41/2
ATAATGTCCACTTAGAATCTTTTGAATTCTGTAGGATCTGTACTGATGTCATTGTTTCCTTTCTGATATTGGTAATTTTCCTGGGGTAGGATTCTTAGCTCCTCCTGAGGTCCTGCCTCTAAAATTCAGGGAACAATGAGTCAGATTAGT
+
ffffffffffffffffffffffffffffffffffffffffffffffffffffffffffffffffffffffffffffffffffffffffffffffffffffffffffffffffffffffffffffffffffffffffffffffffffffff
@cB02~tA01_GU182341.1_19868_19723_1_0_0_0_0:0:0_0:0:0_42/2
TGCAGAGACTCCAAAAGGGAACTAGAGAGACTGAGAGGCAGAGAAAGACAAGGAGATGGAGAGAGACAGATGATAGATGGATAGATAGATATAGATAGATGAAAGATAAAAGGTATATGATAGATAATAGAGAGACAGGTGATAGACAAA
+
ffffffffffffffffffffffffffffffffffffffffffffffffffffffffffffffffffffffffffffffffffffffffffffffffffffffffffffffffffffffffffffffffffffffffffffffffffffff
@cB02~tA01_GU182341.1_78144_78037_1_0_0_0_0:0:0_0:0:0_43/2
AGGCAGGGAGATTACCTGAGGTCAGCAGTTCGAAACCAGCCTGGCCAATATGGTGAAACCCCATCCCTACTAAAAATACAAAAATTAGCAGAGTTTGGTGGCGCACACTTGTAGTCCCAGCTACTCTGGAGACTGAGGCAGGGGAATCGC
+
ffffffffffffffffffffffffffffffffffffffffffffffffffffffffffffffffffffffffffffffffffffffffffffffffffffffffffffffffffffffffffffffffffffffffffffffffffffff
@cB02~tA01_GU182341.1_117058_116920_1_0_0_0_0:0:0_0:0:0_44/2
AGTGCGCAGCATCAACGGAACATTCCAGGCCGACTTTCCTCTGGGCCCTGCCACCCACGGAGGGACCTACAGATGCTTCGGCTCTTTCCGTGACGCTCCCTACGAGTGGTCAAACTCGAGTGATCCACTGCTTGTTTCCGTCACAGGTGA
+
ffffffffffffffffffffffffffffffffffffffffffffffffffffffffffffffffffffffffffffffffffffffffffffffffffffffffffffffffffffffffffffffffffffffffffffffffffffff
@cB02~tA01_GU182341.1_48339_48226_1_0_0_0_0:0:0_0:0:0_45/2
TGTCAGTGTGGTCTCTCCTGCTTCCATGCTTCTGATAATTTTGTACAGCAGCAACAGGAAACCAACACTGGAACCCAGGTCAAGGACAAGTTAAGAAACAACCCAAGGAAAGCCAGGCATGGTGGCAGGTGCATGTAATCCTAGCGACTC
+
ffffffffffffffffffffffffffffffffffffffffffffffffffffffffffffffffffffffffffffffffffffffffffffffffffffffffffffffffffffffffffffffffffffffffffffffffffffff
@cB02~tA01_GU182341.1_101709_101531_1_0_0_0_0:0:0_0:0:0_46/2
TTCGTCAGACAAATGTCTTCCCCATTATTTTCTTCTACATGTTTCATAGGTTCAGGCCTTAGACTCATGTTTTTAATCCATTTTCATTTGATTTTTGTGTATGGTGACAGGTATAGATGCAGTTTTATTCCTCTGCATGTAGATATCCAG
+
ffffffffffffffffffffffffffffffffffffffffffffffffffffffffffffffffffffffffffffffffffffffffffffffffffffffffffffffffffffffffffffffffffffffffffffffffffffff
@cB02~tA01_GU182341.1_55265_55353_0_1_0_0_1:0:0_0:0:0_47/2
AACAAGGGTATCCTGGATGATTTCCAGGAGATTATGAGGGATTTTCATCTTGGTGAACCCAATAGAATCCCCAAGTTTTCAAAAGATAAGGAAGAAGGGAGAGCAGCATTCAGAGAAAGAGGTGTGGTAAGGAAGAAGGCACTGAGTGAT
+
ffffffffffffffffffffffffffffffffffffffffffffffffffffffffffffffffffffffffffffffffffffffffffffffffffffffffffffffffffffffffffffffffffffffffffffffffffffff
@cB02~tA01_GU182341.1_53699_53812_0_1_0_0_0:0:0_1:0:0_48/2
TCGGCCAGACTAATCTTGAACTCCTGGCCTCAGGTGATCCACCCGCCTTTGGCTCCCAAAGTGCTGAAATTGCAGGTGTCAGTCACCATGCCCAGCCCATCCAATGGACTTTGACAAAGGTGCCAAGAACTCACAATCAGGAAAGGACAG
+
ffffffffffffffffffffffffffffffffffffffffffffffffffffffffffffffffffffffffffffffffffffffffffffffffffffffffffffffffffffffffffffffffffffffffffffffffffffff
@cB02~tA01_GU182341.1_48296_48410_0_1_0_0_0:0:0_0:0:0_49/2
ATCATCCCACCCTTGCTGATCTCAGGGTAGCCAACCTTCTCCTTCTTTGGTTTCTTTAATTAATTAATTAATTTTGGAGACAGAGTCTCACTCCTTCACCCAGGCTGGAGTGAAGTGGTGTGGTCTAGGCTCACTGCAACCTCTGTTTCC
+
ffffffffffffffffffffffffffffffffffffffffffffffffffffffffffffffffffffffffffffffffffffffffffffffffffffffffffffffffffffffffffffffffffffffffffffffffffffff
@cB02~tA01_GU182341.1_61064_60888_1_0_0_0_0:0:0_0:0:0_4a/2
TTCTCAAATTTAAATATAAATCATAAAAAATGTACAACTAGATAAAAACTAAGAAGTGTTTTTATAGTGTGAGTTAGATTTATTTTTTCCTAGGTGTAACCAATTGGTTTAATATTATTTATTGAGAAGACATTCTATGCCACCTTAAAC
+
ffffffffffffffffffffffffffffffffffffffffffffffffffffffffffffffffffffffffffffffffffffffffffffffffffffffffffffffffffffffffffffffffffffffffffffffffffffff
@cB02~tA01_GU182341.1_81435_81304_1_0_0_0_0:0:0_0:0:0_4b/2
CCCAAATGATGGGTTGCCATCTTCACCCCAATACAAGTGAATTTTCCAGAAATGGGAGGGAGGCAGCACAGAGGGTGGGCTGATGGGCTGACCATGGGAAGGCCTGGGGGGAGTCTCTCATGAACTAGTAAGAGGAGATCCTGGGAGTCT
+
ffffffffffffffffffffffffffffffffffffffffffffffffffffffffffffffffffffffffffffffffffffffffffffffffffffffffffffffffffffffffffffffffffffffffffffffffffffff
@cB02~tA01_GU182341.1_58781_58609_1_0_0_0_0:0:0_0:0:0_4c/2
ACTAAAGTAGTCGTATCCTCAGCACGTTCTATGGTTACTATGAGAGCTATAACTGAAAAAGCAGGAGAAAGCTGGGTCTCCTGCCATCTGGGTGCTTGTCCTAAAGAGATGTTTTATGTGGTTACCTGTCAATCAAGAAATGCGAGACAA
+
ffffffffffffffffffffffffffffffffffffffffffffffffffffffffffffffffffffffffffffffffffffffffffffffffffffffffffffffffffffffffffffffffffffffffffffffffffffff
@cB02~tA01_GU182341.1_114801_114992_0_1_0_0_0:0:0_0:0:0_4d/2
CATGGGACCAATGGAGAAGTTGGCCTTGGAAACCCCATCATGGTGCTCTCCAATGAGGTGCAAAGTGTTGTTAAACTTCCCCTCTCTGTGCAGAAGGAAGTGCTCAAACATGACATCCGACCAACATTGCAGGATGACTGTCTCTTCTGA
+
ffffffffffffffffffffffffffffffffffffffffffffffffffffffffffffffffffffffffffffffffffffffffffffffffffffffffffffffffffffffffffffffffffffffffffffffffffffff
@cB02~tA01_GU182341.1_57479_57398_1_0_0_0_0:0:0_0:0:0_4e/2
TGGGGAGGTAAACATTAACACTCCTTGGAGTGAGTCCAGATCTTGGAATCAGAGATCAGCGACAGCACTAGCTCCTGCTCCCCTTTCCTACTAATTCACAGGAGGACAGGTGGTATTGAAGCAATAGATGGCCGAGGGGGTGGTCCTTCC
+
ffffffffffffffffffffffffffffffffffffffffffffffffffffffffffffffffffffffffffffffffffffffffffffffffffffffffffffffffffffffffffffffffffffffffffffffffffffff
@cB02~tA01_GU182341.1_90247_90108_1_0_0_0_1:0:0_0:0:0_4f/2
GAATCAACTCTCCAGGGTACTAATAGAGGGAGAACTTGCTAACCCCGTCCTCTGGGGACAGCATTAATCTATTCATGATGGATCCACCCCCATGACCAAAACACCCCTCCCAATAGGCACAACTCCCACACTGGGGATTAAATTTCAAAG
+
ffffffffffffffffffffffffffffffffffffffffffffffffffffffffffffffffffffffffffffffffffffffffffffffffffffffffffffffffffffffffffffffffffffffffffffffffffffff
@cB02~tA01_GU182341.1_128633_128809_0_1_0_0_0:0:0_1:0:0_50/2
CTACCGTCACGGAAACGCTGGAGGGTGTCAGTTATACCTTTGTCCTCAGAGGACCTGCTGTTCCTAGCACTGCTTCCCTCTCTTTCTATGCTGCTGACACCACTTCCTCCCTGCACACCCCAGCTTGGAGCACCCCAGTCTCACCCCAGT
+
ffffffffffffffffffffffffffffffffffffffffffffffffffffffffffffffffffffffffffffffffffffffffffffffffffffffffffffffffffffffffffffffffffffffffffffffffffffff
@cB02~tA01_GU182341.1_104381_104206_1_0_0_0_0:0:0_0:0:0_51/2
GTGGGGAGAATGACAAGACGACTGTGGAGAGACGGAGAGCACACTGGGTACACAGGAAACTAAGGAGCAACAAGGAGTGTGTGTTTGACACTCACAGCCATTGGATTCACCTCGGGGTAGCCAGGAATCCCTACATGATTAATAGTGACT
+
ffffffffffffffffffffffffffffffffffffffffffffffffffffffffffffffffffffffffffffffffffffffffffffffffffffffffffffffffffffffffffffffffffffffffffffffffffffff
@rand_0_0_0_0_1_1_0:0:0_0:0:0_52/2
AGGATCCCAAAAACCGTATCACGTACTTTCTACCGGTTCGTGTTTTTCCCACATAGAGCCCCCCTAAGCAGATACAGAATTGTCTCTGATTTCAACCGGACATAACCAAGAGTTCGTACATTTTGGCTGAGATATGCAACTAGTTAGGAG
+
ffffffffffffffffffffffffffffffffffffffffffffffffffffffffffffffffffffffffffffffffffffffffffffffffffffffffffffffffffffffffffffffffffffffffffffffffffffff
@cB02~tA01_GU182341.1_140194_140121_1_0_0_0_0:0:0_1:0:0_53/2
TAGTCCATTTTTGTTGCTATAAAAGAACACTGGAGCCTGGGTTACTTCTTTTTTTTTTTTTTTTTTTTTTGTATAGTGCTTCTGATGAGCTTTTTTTTAAAATTTTTATTATTATTATACTTTAAGTTTTAGGGTACATGTGCACAATGT
+
ffffffffffffffffffffffffffffffffffffffffffffffffffffffffffffffffffffffffffffffffffffffffffffffffffffffffffffffffffffffffffffffffffffffffffffffffffffff
@cB02~tA01_GU182341.1_106792_106978_0_1_0_0_0:0:0_0:0:0_54/2
AATAGCTCTGAGTTCCCATCCCATTGATTCTGTCTCCCACTTTCTGCCTGTCATGGAACCTTCTCCTGGATGTGAGTGGCTGCAGGGGACATGAGGATACAGTTCAGAATCAGGCAACGGTCTGTGAGCTGAAGGCAGGGGCAGGGAGTC
+
ffffffffffffffffffffffffffffffffffffffffffffffffffffffffffffffffffffffffffffffffffffffffffffffffffffffffffffffffffffffffffffffffffffffffffffffffffffff
@cB02~tA01_GU182341.1_96850_96993_0_1_0_0_0:0:0_0:0:0_55/2
ACTCTCTCTCCTGATTTCACCAGGGGACCTGGGTGGGCCAGGAGGGAAGGTTTTCTGTGGTTTCCTAGAAAGAGAAGTTGTGAGTTTAGAAGGCATCTCTCTTTATCATCCCATCCATGGCACCTGGAATGAGTGAGGGTTCCCCTCCCC
+
ffffffffffffffffffffffffffffffffffffffffffffffffffffffffffffffffffffffffffffffffffffffffffffffffffffffffffffffffffffffffffffffffffffffffffffffffffffff
@cB02~tA01_GU182341.1_35900_35794_1_0_0_0_0:0:0_0:0:0_56/2
CTCTCTACCTTCATGAGATCCACCTTTTAGCTCTGTATATGGGTGAGAAATGGGAATCTTTGTAATGACTTCCAGTTCCATCCATGTGGCTGCAAATATCAGGATGTTATTCTTTCTATGGATGAGTAGTCTCCACTGTGCGTATGTACT
+
ffffffffffffffffffffffffffffffffffffffffffffffffffffffffffffffffffffffffffffffffffffffffffffffffffffffffffffffffffffffffffffffffffffffffffffffffffffff
@cB02~tA01_GU182341.1_22861_22685_1_0_0_0_0:0:0_0:0:0_57/2
TCCTGGGCCCCTGGTCCCCTTCCTCCTTCCTCCTTCCTCAAAGCCCACAAAGGCTGGTCACGTCTCACATGGCATCATTCAGACTCTTCTTCTTTACCCATACCTTTTTCTCTGAATCCTGCTCTGCCTTCTTCCTCATCTTTTAAGGAC
+
ffffffffffffffffffffffffffffffffffffffffffffffffffffffffffffffffffffffffffffffffffffffffffffffffffffffffffffffffffffffffffffffffffffffffffffffffffffff
@cB02~tA01_GU182341.1_131087_130965_1_0_0_0_0:0:0_0:0:0_58/2
CCAGGGGATATGGGCACAGAAAAGACACGGAGACACAGAGAGGGAGGAGAGAGACAGACCTCTGGGAGGGGAACCCTCACTCATTCCAGGTGCCATGGATGGGATGATAAAGAGAGATGCCTTCTAAACTCACAACTTCTCTTTCTAGGA
+
ffffffffffffffffffffffffffffffffffffffffffffffffffffffffffffffffffffffffffffffffffffffffffffffffffffffffffffffffffffffffffffffffffffffffffffffffffffff
@cB02~tA01_GU182341.1_134604_134748_0_1_0_0_0:0:0_0:0:0_59/2
GGCTTTTATCTGCAAGACAGGCAAAACAAATGCTGGCAAGATGGTAGAGAAAGGAGAACCCTGGTACCCTGTTGGTAGGAATGTAAATTAGTACAACTATTATGGAGAAAAGTATGGAAAATCTTTAAAAAACTAAAAGGAGGCTGGGCA
+
ffffffffffffffffffffffffffffffffffffffffffffffffffffffffffffffffffffffffffffffffffffffffffffffffffffffffffffffffffffffffffffffffffffffffffffffffffffff
@cB02~tA01_GU182341.1_69871_69966_0_1_0_0_1:0:0_0:0:0_5a/2
TTACACAGGAAGAGTGGAAATATGTTTTTATATTTGCAGTTTAATCTCTGAAATGATTAATTTCAATTTTAAAAATATGTAACAACTTCAGGATGAGTACACCATATATGTATTCCTAAACGACATAGATCAAAAATAGAATGTTTGAAA
+
ffffffffffffffffffffffffffffffffffffffffffffffffffffffffffffffffffffffffffffffffffffffffffffffffffffffffffffffffffffffffffffffffffffffffffffffffffffff
@cB02~tA01_GU182341.1_150882_150746_1_0_0_0_0:0:0_0:0:0_5b/2
ATGAAATAATCTGTACAACAAACCCCCATGACACAAGTTTACCTGTATAACAAACCTTCCCATGTACCCTTGAACCTAAAATAAAAGTTAAAAAAATACTCAATGAGCAACAATGTACATTATTTGAGGATAATTATATTAAAAGCCCAG
+
ffffffffffffffffffffffffffffffffffffffffffffffffffffffffffffffffffffffffffffffffffffffffffffffffffffffffffffffffffffffffffffffffffffffffffffffffffffff
@cB02~tA01_GU182341.1_98681_98524_1_0_0_0_0:0:0_0:0:0_5c/2
AGAGAGATAGATAAGTGATACATAAATATAGATGATAGATAATTTGTAGATAGACACAAAATAGATAAATAGATAGAAATGTGCAGAAAGTTATGAACAAGACAGAAAGTGAGAGACTCAAAATTAAAGAAAAAGGAAGATCAAGTCAAC
+
ffffffffffffffffffffffffffffffffffffffffffffffffffffffffffffffffffffffffffffffffffffffffffffffffffffffffffffffffffffffffffffffffffffffffffffffffffffff
@cB02~tA01_GU182341.1_139678_139800_0_1_0_0_0:0:0_0:0:0_5d/2
GAGGTGACTCCATATGTCCCGAGCAGCTTTTCTGAGCCTTGAGGGACTGGCTCACGTTGAAATGTAGGCTTCTGTTGTCACTCGCTGCTTATCTGTTAGTAATGAACCTGCCTATGTAACGTATTCTCTGTGTGTTCTGTCTCCCTGGAG
+
ffffffffffffffffffffffffffffffffffffffffffffffffffffffffffffffffffffffffffffffffffffffffffffffffffffffffffffffffffffffffffffffffffffffffffffffffffffff
@cB02~tA01_GU182341.1_8208_8425_0_1_0_0_0:0:0_0:0:0_5e/2
ATTCTGCAGTTGTTGGGTGGAGTACTCTGTAGATGTCTATGAGGTCCAATTGGTCAAGTGTTGTCTTTAAGACCAGAATTTCTTTGTTAGTTTTCTGTTTTAGTGATTCATCTGACGTTGTTAGTGGGATACTGAAGTCCCTTACTATTA
+
ffffffffffffffffffffffffffffffffffffffffffffffffffffffffffffffffffffffffffffffffffffffffffffffffffffffffffffffffffffffffffffffffffffffffffffffffffffff
@cB02~tA01_GU182341.1_40547_40307_1_0_0_0_0:0:0_0:0:0_5f/2
ATCAATACCTGGCAAAGGAGTGACAGATATATGAGGGGTGGTGGAAATGAAGGGACCTATTATAGCATAATATACAAGTCTGTGAACGGTGGCTCACGCCTGTAACCCAGCACTGCAGGAGGCCAAGGCGGGTGGATCACATGAAGTCAG
+
ffffffffffffffffffffffffffffffffffffffffffffffffffffffffffffffffffffffffffffffffffffffffffffffffffffffffffffffffffffffffffffffffffffffffffffffffffffff
@cB02~tA01_GU182341.1_142305_142148_1_0_0_0_0:0:0_0:0:0_60/2
ATACAATCATGTCATCTGCAAACAGGGACAATTTGACTTCCTCTTTTCCTAATTGAATACCCTTTATTTCCTTCTCCTGCCTAATTGCCCTGGCCAGAACTTCCAACACTATGTTGAATAGGAGTGGTGAAAGAGGGCATCCCTGTCTTG
+
ffffffffffffffffffffffffffffffffffffffffffffffffffffffffffffffffffffffffffffffffffffffffffffffffffffffffffffffffffffffffffffffffffffffffffffffffffffff
@cB02~tA01_GU182341.1_36572_36404_1_0_0_0_0:0:0_0:0:0_61/2
GGGATTACAGGCCTGATCCACCACACCCAACCTCTTTTTAGTTCTTTAAAGGACTTCCATACTTTTCTCCGTAATCGCTGTACTAATTTACACTCCTCCCAACAGGGTACCAGGGTTCTCCTTTCTCTACCACCTTGCCAGCATTTCTTT
+
ffffffffffffffffffffffffffffffffffffffffffffffffffffffffffffffffffffffffffffffffffffffffffffffffffffffffffffffffffffffffffffffffffffffffffffffffffffff
@cB02~tA01_GU182341.1_54553_54345_1_0_0_0_1:0:0_0:0:0_62/2
GTCACATACAAAAATTATGGAAAAAAGGATCCCAGGACTCCCAGGGCCCAATATTAGATAACAGAGTGTTGGCCATGAACCAACCTCAAAGATTTCCATTGAGTAGAGGACAGACACCCTCATTTCCTCACCTCTCTCCTGTCTCATGTT
+
ffffffffffffffffffffffffffffffffffffffffffffffffffffffffffffffffffffffffffffffffffffffffffffffffffffffffffffffffffffffffffffffffffffffffffffffffffffff
@cB02~tA01_GU182341.1_57328_57495_0_1_0_0_0:0:0_0:0:0_63/2
ACGGCCAGGAAATAGTGTTGAAGCCCGTGTGAAACCTGCTGCTCTTTGTGATCTCGGGAGACACATATTAGGCTGCTGTTCTACCCGAGAGGCTGGGGGAAGGACCACCCCCTCGGCCATCTATTGCTTCAATACCACCTGTCCTCCTGT
+
ffffffffffffffffffffffffffffffffffffffffffffffffffffffffffffffffffffffffffffffffffffffffffffffffffffffffffffffffffffffffffffffffffffffffffffffffffffff
@cB02~tA01_GU182341.1_70044_70158_0_1_0_0_0:0:0_0:0:0_64/2
CTGACAATAACTAAGAGCAGAGGAAGAACTAAAAATATGGCTATGCCAAAAATGAATATGGACCATACGATAGTGTATGAAAACACGCCCCTGTGTAATTTCTGAAAAAGATAGAATTATGTATACCACAAAACAAAACATCATATAAGT
+
ffffffffffffffffffffffffffffffffffffffffffffffffffffffffffffffffffffffffffffffffffffffffffffffffffffffffffffffffffffffffffffffffffffffffffffffffffffff
@cB02~tA01_GU182341.1_118816_118909_0_1_0_0_1:0:0_1:0:0_65/2
TAAAATCAAAGTGAGTTTTCATCTCACCCCATTAAAATGGCTTTTAGGCCGGGCGAGGTGGCTCACGTCTGTCATCCTAGAACTCTGAGAGCCCGAGGCGGGCGAATCTCATAAGGTCGGGAGTTTGAGACCAGTCTGACCCACATGGAG
+
ffffffffffffffffffffffffffffffffffffffffffffffffffffffffffffffffffffffffffffffffffffffffffffffffffffffffffffffffffffffffffffffffffffffffffffffffffffff
@cB02~tA01_GU182341.1_27254_27382_0_1_0_0_0:0:0_0:0:0_66/2
AGATACTCTGAGGAAAGGTGGAACAACATGAGGAAAGGTGGAATAGCATGTATCTAAGTGCCGTGTTAAGAGGGAGCCTCTTATATGTTTGGAATTGTGAGTTCCTCAGTGTGATCGCAGCCTCAAGTAGACTAGGAAGTAAGCCAGTTA
+
ffffffffffffffffffffffffffffffffffffffffffffffffffffffffffffffffffffffffffffffffffffffffffffffffffffffffffffffffffffffffffffffffffffffffffffffffffffff
@cB02~tA01_GU182341.1_130868_130763_1_0_0_0_0:0:0_0:0:0_67/2
AAAGAGATTGATTCAGGCTGCTGAGAGCCTGGACATGCAGCCTGTCCTCTTCCACCCCCACATAGACAGCAGGAAAGAGACTAGTGGGAAAGAGATACAACAGCCCAAGAGATGAGGCTCTCTTCACAGTGGGAAGGGAGTCAGGGGCTA
+
ffffffffffffffffffffffffffffffffffffffffffffffffffffffffffffffffffffffffffffffffffffffffffffffffffffffffffffffffffffffffffffffffffffffffffffffffffffff
@cB02~tA01_GU182341.1_35706_35584_1_0_0_0_1:0:0_0:0:0_68/2
GAGCTGGTCTCCAACTCCTGACCACGTGATCCACCCGCATGTGCCTCCCAAAGTGCTGGGATTACAGGCATGAGCCACCACGCCCAGCCACATTTACCATTTTTAAGTGTAAAGTCTAGTGGTCATAAATACATTTATATATATATATAT
+
ffffffffffffffffffffffffffffffffffffffffffffffffffffffffffffffffffffffffffffffffffffffffffffffffffffffffffffffffffffffffffffffffffffffffffffffffffffff
@cB02~tA01_GU182341.1_40792_40834_0_1_0_0_0:0:0_0:0:0_69/2
CACAGATGATTGGAAGTAGGGGTGAGGTGGGGGATTTGGGTGAGAGGGCATGTTTTCTTGTGATGAACAGAGCACTTTGTGTATTCCAGGATCTGTGCTGGAGGATTCAGCGGGCTTTCACATTTTCTATATGATCTCATGCTCACAGAA
+
ffffffffffffffffffffffffffffffffffffffffffffffffffffffffffffffffffffffffffffffffffffffffffffffffffffffffffffffffffffffffffffffffffffffffffffffffffffff
@cB02~tA01_GU182341.1_78782_78676_1_0_0_0_0:0:0_0:0:0_6a/2
AATGTGAAAAAACTTAGAGGACATTATGTTAAGGGAAACAATCCAGGCACAGAAAGACAAATGCCACATGATCTCATGTGTGGAGTGTAAGAAGTGGAACCTAGAGGAACAGTAAAATGGTCGTCGAAAGAACCTGGGATGGAGAGAGAT
+
ffffffffffffffffffffffffffffffffffffffffffffffffffffffffffffffffffffffffffffffffffffffffffffffffffffffffffffffffffffffffffffffffffffffffffffffffffffff
@cB02~tA01_GU182341.1_46750_46823_0_1_0_0_0:0:0_0:0:0_6b/2
TGAAGTGTGTGAGTAACACCTTTGTCCTCAGAGGATCTGCTGTTCCTACCACTTCCCAACCACACACCCCAGCTTTGAGCACCCCAGTCTAACCCTGGTCCCCACAGAACTTGACTCTGCCAAGGGGTTGAGAGGCCAGGGAGGCGAGGT
+
ffffffffffffffffffffffffffffffffffffffffffffffffffffffffffffffffffffffffffffffffffffffffffffffffffffffffffffffffffffffffffffffffffffffffffffffffffffff
@cB02~tA01_GU182341.1_65018_64910_1_0_0_0_1:0:0_1:0:0_6c/2
TGAGACTCTGACTCCAAAATTAATTAATTAATTAAAGAAACCAAACCAAGAGAAGGTTGGCTACACCGAGATCAGCAAGGGTGGGATGATGATGCCACCACCAGGCTCCATCCACATAGGGAGGGGTTGATACTCCTCAAACCAGCACCA
+
ffffffffffffffffffffffffffffffffffffffffffffffffffffffffffffffffffffffffffffffffffffffffffffffffffffffffffffffffffffffffffffffffffffffffffffffffffffff
@cB02~tA01_GU182341.1_77084_77210_0_1_0_0_0:0:0_0:0:0_6d/2
TTGGCCATGCTGGTCTTGGAATCCTGACCTTAGGTGATCTGCCCACCTTGGCCTCCCAAATTGCTGGGATTATAGTCTTTCATCTTACATTTAAGTCATTAATCTATCTTGAGTTGACTTTGTATGTTTTGTGAGGCAAATGTCCACTTC
+
ffffffffffffffffffffffffffffffffffffffffffffffffffffffffffffffffffffffffffffffffffffffffffffffffffffffffffffffffffffffffffffffffffffffffffffffffffffff
@cB02~tA01_GU182341.1_35248_35362_0_1_0_0_0:0:0_0:0:0_6e/2
CACCAGCTACTCAGGTGGCTGAGGCAAGAGAATCGCTTGAACCCAGGAGGCGGAAATTGCAGTGAGCTGAGATTGTGCCACTGCACTCCAGCATAGGGGACAGAGCTAGACTCTGCCTCAAAAAAAAAAAAAATGTTAAAGGTGGTAAGC
+
ffffffffffffffffffffffffffffffffffffffffffffffffffffffffffffffffffffffffffffffffffffffffffffffffffffffffffffffffffffffffffffffffffffffffffffffffffffff
@cB02~tA01_GU182341.1_27261_27385_0_1_0_0_0:0:0_0:0:0_6f/2
GAAAGATACTCTGAGGAAAGGTGGAACAACATGAGGAAAGGTGGAATAGCATGTATCTAAGTGCCGTGTTAAGAGGGAGCCTCTTATATGTTTGGAATTGTGAGTTCCTCAGTGTGATCGCAGCCTCAAGTAGACTAGGAAGTAAGCCAG
+
ffffffffffffffffffffffffffffffffffffffffffffffffffffffffffffffffffffffffffffffffffffffffffffffffffffffffffffffffffffffffffffffffffffffffffffffffffffff
@cB02~tA01_GU182341.1_129902_129722_1_0_0_0_0:0:0_0:0:0_70/2
CAGGGTCCCATCACCCAGGCCCCAACTGTATTTGGGGTCAAGGGAGATTGAATACAGGGGAAATGGGTGCTGTGGTGGGAAGAATAACTGTCGCCAATGATGGCTACATTGTAAACCCTGGAGCCTGTGACTATTTATGTTATAGGGCAG
+
ffffffffffffffffffffffffffffffffffffffffffffffffffffffffffffffffffffffffffffffffffffffffffffffffffffffffffffffffffffffffffffffffffffffffffffffffffffff
@cB02~tA01_GU182341.1_143376_143259_1_0_0_0_0:0:0_0:0:0_71/2
GTGCTCCAACAAAAAGAGTAAGTCTCACGAAGCAGAGGCCAGAGAGCTCAGGGCCATGTGGGGAAGCAGGATGGGAGCACGCGGGTGTGTGTTCCTCACTGGCAGGATGGTCCCTGGCCCAAGGGAGGAGCCACAGAGGCAGGGCTTTCT
+
ffffffffffffffffffffffffffffffffffffffffffffffffffffffffffffffffffffffffffffffffffffffffffffffffffffffffffffffffffffffffffffffffffffffffffffffffffffff
@cB02~tA01_GU182341.1_83075_83157_0_1_0_0_0:0:0_0:0:0_72/2
AAGAGGCAGTTTCCTCAGGGAGGTTCTTCCTTGTCACAGCTCCCCTCCCACCTGAGCTGAGAACTCACTGCCCTGCTCTATGGCCTAGTGCTCTCTCTCTCTCTCTCACCCTCCACCCCCAACTCTTCCTGTCGATCCCTCCCTATGTGG
+
ffffffffffffffffffffffffffffffffffffffffffffffffffffffffffffffffffffffffffffffffffffffffffffffffffffffffffffffffffffffffffffffffffffffffffffffffffffff
@cB02~tA01_GU182341.1_53629_53739_0_1_0_0_0:0:0_0:0:0_73/2
AGGTGTCAGTCACCATGCCCAGCCCATCCAATGGACTTTGACAAAGGTGCCAAGAACTCACAATCAGGAAAGGACAGTCTTTTCAATAAACAGTGCAGGGAAACCTGGACATCTACATGCAGAGGAATGAAACTGCACCTCTACCTGTCA
+
ffffffffffffffffffffffffffffffffffffffffffffffffffffffffffffffffffffffffffffffffffffffffffffffffffffffffffffffffffffffffffffffffffffffffffffffffffffff
@cB02~tA01_GU182341.1_95221_95141_1_0_0_0_0:0:0_2:0:0_74/2
TGCTCCAAGATGGGTGTGCAGGGAGGAAGTGGTGTCAGCAGCAGAGAAAGAGAGGGAAGCAGTGCTAGGAACAGCAGGACCTCTGAGGACAAAGGTGTAACTCACACCCACCAGCGTTTCCGTGATGGTAGGGGCTGCAGTGTGGCTGCG
+
ffffffffffffffffffffffffffffffffffffffffffffffffffffffffffffffffffffffffffffffffffffffffffffffffffffffffffffffffffffffffffffffffffffffffffffffffffffff
@cB02~tA01_GU182341.1_59147_59293_0_1_0_0_0:0:0_1:0:0_75/2
GGAGTACCTACCTCGCTATTCGCTGTTTTGTTCCCTGCAGACTCTTGGTCCATTACCGCAGCATCTGTAGGAGACGGAAGTCAACAAAACAGCTCGGAGGGCACTTCTGGGTCCTCATTTCATAAGCAGATACCAACATACAGGGGGAGA
+
ffffffffffffffffffffffffffffffffffffffffffffffffffffffffffffffffffffffffffffffffffffffffffffffffffffffffffffffffffffffffffffffffffffffffffffffffffffff
@cB02~tA01_GU182341.1_69297_69169_1_0_0_0_0:0:0_1:0:0_76/2
AGAGAGATCACATTTAAACTCCGATCTTAGAGACAAGAGGGAGTGAGCCCTGGGGAGTGTGTTGAAAGGAACTTTCATGGACTTAGGACATTGAGGATGACCCTAATGTGAGAATGAGCTTGGTGTGTTCCAAGAAGTCCATGGACCTGC
+
ffffffffffffffffffffffffffffffffffffffffffffffffffffffffffffffffffffffffffffffffffffffffffffffffffffffffffffffffffffffffffffffffffffffffffffffffffffff
@cB02~tA01_GU182341.1_144213_144065_1_0_0_0_0:0:0_0:0:0_77/2
GCACCACAGTCAGGTCTTGAGGGGGTTTTCTAGGGAGACAACAGCCCTGTCTCAAAACCAGGTTGCCAGATCCAATGAACCAGCAGCTGGAATCTGAAGGCATCAGTCTGCATCTTAGGGGATCGCTCTTCCTCACACCACGAATCTGAA
+
ffffffffffffffffffffffffffffffffffffffffffffffffffffffffffffffffffffffffffffffffffffffffffffffffffffffffffffffffffffffffffffffffffffffffffffffffffffff
@cB02~tA01_GU182341.1_96420_96611_0_1_0_0_0:0:0_0:0:0_78/2
CAGGCTCTTAGCAGCCTGAATCAATCTCTTTTGAACAAATCCCCAGTTCAAGTGATTCTCTTGCCTCAGCCTCCCCAGTCGTTGGATTACTCGTGCCCACCACCACATCTGGCTATCCTTGTTTGGTTTCCTAACTTGTCCTTGACCTGG
+
ffffffffffffffffffffffffffffffffffffffffffffffffffffffffffffffffffffffffffffffffffffffffffffffffffffffffffffffffffffffffffffffffffffffffffffffffffffff
@cB02~tA01_GU182341.1_111637_111762_0_1_0_0_0:0:0_0:0:0_79/2
CACACCCAGGCCCATATCTCCATTCCAGGCCCATATCCCCATCCTAGGCCCATATCTCCACCGTAGGCCCAGATCTCCACTCCAGGCCCATATCTCCACTCCAGGGCCATATCTCCACTCCAGGCCCATATCTACACACCAGGCCCATAT
+
ffffffffffffffffffffffffffffffffffffffffffffffffffffffffffffffffffffffffffffffffffffffffffffffffffffffffffffffffffffffffffffffffffffffffffffffffffffff
@cB02~tA01_GU182341.1_12130_11990_1_0_0_0_0:0:0_0:0:0_7a/2
GGTGATGGCATTGTTGGAACCACAAACCTCAGAGTCACACAATATGCCTATGTAACAAACCTGCATGCATACCTTTAATCTACAGTAAAGGTTGAAGTTATTTAAAAATAGGAAGAAGAATTACCCTATACCTAAAGCTAAGATTTTTCC
+
ffffffffffffffffffffffffffffffffffffffffffffffffffffffffffffffffffffffffffffffffffffffffffffffffffffffffffffffffffffffffffffffffffffffffffffffffffffff
@cB02~tA01_GU182341.1_49520_49311_1_0_0_0_0:0:0_0:0:0_7b/2
CATCGGTCCCATGATGCAAGACCTTGCAGGGACCTACAGATGCTACGGTTCTGTTACTCACTCCCCCTATCAGTTGTCAGCTCCCAGTGACCCTCTGGACATCGTCATCACAGGTGAGAGTGTCCGGACATTCTCATTGTCATTGGGCTG
+
ffffffffffffffffffffffffffffffffffffffffffffffffffffffffffffffffffffffffffffffffffffffffffffffffffffffffffffffffffffffffffffffffffffffffffffffffffffff
@cB02~tA01_GU182341.1_37254_37426_0_1_0_0_0:0:0_0:0:0_7c/2
ATCACGTCGTCCAGACTGATCTTGAACTCCTGGCCTCAGGTAATCCACCCGCCTCGGCCTCCCAAAGTGCTGAAATTGCAGGTGTCAGCCACCAAGCCCAGCCCATCCAATGGACTTTGACAAAGGTGCCAAGAACTCACAATCAGGAAA
+
ffffffffffffffffffffffffffffffffffffffffffffffffffffffffffffffffffffffffffffffffffffffffffffffffffffffffffffffffffffffffffffffffffffffffffffffffffffff
@cB02~tA01_GU182341.1_151651_151520_1_0_0_0_0:0:0_0:0:0_7d/2
AGGCAATAGATGTGGAAATTCCCTGACGAGGGGCTCTGTCCTCATACTTCCTGCGGAGCTTATTGTCGTAAGAATATCTGTCATCCTGCTAATGTGCATTGAAAGGAGAGCAACGGGGCTGAGGCCGTGTCAGCACGATGGACCCCAAAC
+
ffffffffffffffffffffffffffffffffffffffffffffffffffffffffffffffffffffffffffffffffffffffffffffffffffffffffffffffffffffffffffffffffffffffffffffffffffffff
@cB02~tA01_GU182341.1_40998_40863_1_0_0_0_0:0:0_0:0:0_7e/2
GTGAAAGCCCGCTGAATCCTCCAGCACAGATCCTGGAATACACAAAGTGCTCTGTTCATCACAAGAAAACATGCCCTCTCACCCAAATCCCCCACCTCACCCCTACTTCCAATCATCTGTGGAGATTCAGATAGGCCATGGGGAGGTAAA
+
ffffffffffffffffffffffffffffffffffffffffffffffffffffffffffffffffffffffffffffffffffffffffffffffffffffffffffffffffffffffffffffffffffffffffffffffffffffff
@cB02~tA01_GU182341.1_63395_63250_1_0_0_0_0:0:0_0:0:0_7f/2
CTGTGGGAACCCGGGAGGGTAGACTGGGGTCCTCCAAGCTGGGCTGTGCGGCTGGGATGTGGTGTCACTGGCAGAGGAAGGGAGCAAAGCAGTGCTAGGAACAGCAGGCCTCTGAGGACAAAGGTGTAACTCACACCCTCCAGCGTTTCC
+
ffffffffffffffffffffffffffffffffffffffffffffffffffffffffffffffffffffffffffffffffffffffffffffffffffffffffffffffffffffffffffffffffffffffffffffffffffffff
@cB02~tA01_GU182341.1_33628_33461_1_0_0_0_1:0:0_0:0:0_80/2
CTCCACAAAGTGTTCTCTACCAGGAGAACCCAAGGACACCCATATTTCTGACCTGAGTTGGGCCCTGTGGCCTCAGGCCTTGTGGCACCTACAGGCCATGTTTATTCTGACACCTCTGCCTTCCATGTAATGGAGAGTAACCGTCCCAGG
+
ffffffffffffffffffffffffffffffffffffffffffffffffffffffffffffffffffffffffffffffffffffffffffffffffffffffffffffffffffffffffffffffffffffffffffffffffffffff
@cB02~tA01_GU182341.1_10905_11054_0_1_0_0_0:0:0_0:0:0_81/2
TTCCTTATAGATTCTGGATATTAGAACTTTGTCAGATGCATAGTTTGCAAATATTTTCTCCCAGTCTGTAGGTTATCTGTTTACTCTGTTGATACTTTCGTTTGCTGTGCAGAAGCTCTTCAGTTGAGTTAGGTCCCAATTTCTGTCTTT
+
ffffffffffffffffffffffffffffffffffffffffffffffffffffffffffffffffffffffffffffffffffffffffffffffffffffffffffffffffffffffffffffffffffffffffffffffffffffff
@cB02~tA01_GU182341.1_152397_152243_1_0_0_0_0:0:0_0:0:0_82/2
ACTAGCTCTTCTTGGCCGGGCGCAGTGGCTCACACCTGCAATCCCAGCACTTTGGGAGGCCAAGGCAGGCGGATCACAAGGTCAGGAGATCAAAACCATCCTGGCCAACATGGTGAAACCCTGTCTCTACTAAAAATACAAAAAAATTAG
+
ffffffffffffffffffffffffffffffffffffffffffffffffffffffffffffffffffffffffffffffffffffffffffffffffffffffffffffffffffffffffffffffffffffffffffffffffffffff
@cB02~tA01_GU182341.1_119274_119365_0_1_0_0_0:0:0_0:0:0_83/2
ATCTACATGCAGAGGAATGAAACTGCACCTCTACCTGTCACCATACACAAAAATCAAATGAAAGTGGATTAAAGATGTGAGTCTAAGGCCTGAACCTGTGAAACACGTAGAAGAAAATATTGGGGAAATGCTCCAGTACATTTGTCTGAA
+
ffffffffffffffffffffffffffffffffffffffffffffffffffffffffffffffffffffffffffffffffffffffffffffffffffffffffffffffffffffffffffffffffffffffffffffffffffffff
@cB02~tA01_GU182341.1_57813_57952_0_1_0_0_1:0:0_0:0:0_84/2
GCAGTGCTTTAGCTGAGTGCTTCCTGTGGCTCCAGGGTACAAAACCCAGGCTGGGCTGCTTTCTGGCTTCCCGCAGCTACACTGCAAATGGGGTGACTCCATATGTCCCGAGGAGCTTTTCTGAGCCTTGAGGGACTGGCTCACATTGAA
+
ffffffffffffffffffffffffffffffffffffffffffffffffffffffffffffffffffffffffffffffffffffffffffffffffffffffffffffffffffffffffffffffffffffffffffffffffffffff
@cB02~tA01_GU182341.1_68965_69114_0_1_0_0_1:0:0_0:0:0_85/2
CCCAATGTCCTAAGTCCATGAAAGTTCCTTTCAACACACTCCCCAGGGCTCACTCCCTCTTGTCTCTAAGATCGGAGTTTAAATGTGATCTCTCTGATGAGGTCTCAGTGAGACGTTCCCTCCTGTACACTCCAAATGACAACGTTCCAC
+
ffffffffffffffffffffffffffffffffffffffffffffffffffffffffffffffffffffffffffffffffffffffffffffffffffffffffffffffffffffffffffffffffffffffffffffffffffffff
@cB02~tA01_GU182341.1_88347_88530_0_1_0_0_0:0:0_0:0:0_86/2
CCATTCTCCTTCTTCAACTTCCCGAATAGCTGGTATTACAGGCACGCGCCACCACCCCCAGCTAGTTTTTGTATATTTAGTAGAGATGGGGTTTCACCATGTTGTCCAGGCTGATCTCGAACTCCTGATCTCACTTGATCCAGCCTCCTC
+
ffffffffffffffffffffffffffffffffffffffffffffffffffffffffffffffffffffffffffffffffffffffffffffffffffffffffffffffffffffffffffffffffffffffffffffffffffffff
@cB02~tA01_GU182341.1_39914_39674_1_0_0_0_0:0:0_0:0:0_87/2
TGGCGTGAGCCACTGTGCCCAGCCAGAATTTAAAATAAATAATACATAATGCTGAGTGTATGATTTTGGGTGACAGAGAAGATCTCACTAATCAGATATTTGTGACATTAATGAAAAACACGGATTGAACCCCTGAAAGATTGGCGGAAG
+
ffffffffffffffffffffffffffffffffffffffffffffffffffffffffffffffffffffffffffffffffffffffffffffffffffffffffffffffffffffffffffffffffffffffffffffffffffffff
@cB02~tA01_GU182341.1_110338_110200_1_0_0_0_0:0:0_0:0:0_88/2
GGGATGGAGATCTGGGCCCAGAGGTGGAGATATGGGCCTGGAGGTGGAGTTATGGGCCTGGAGTGGAGATCTGGGCCTAGAGATGGAGTGATGAGCCTAGAAGTGGAGATCTGCGCCTGGAGTGGAGATCTGGGCCTGGAGTGAAGATCT
+
ffffffffffffffffffffffffffffffffffffffffffffffffffffffffffffffffffffffffffffffffffffffffffffffffffffffffffffffffffffffffffffffffffffffffffffffffffffff
@rand_0_0_0_0_1_1_0:0:0_0:0:0_89/2
GTTTAGTCGAGAGCTATCCAATCTAGTGTATCAAATTCTCTGGCGAATCCTAAAGTTCCAGGCACATTAGTGCAACGGTCCTGTCGGTGTACAACATAGTATGTCGTAACGTACCAGAGGGCTTCGAGCCCGTCGCCATCGATGTCAAGT
+
ffffffffffffffffffffffffffffffffffffffffffffffffffffffffffffffffffffffffffffffffffffffffffffffffffffffffffffffffffffffffffffffffffffffffffffffffffffff
@cB02~tA01_GU182341.1_99102_99315_0_1_0_0_0:0:0_1:0:0_8a/2
TCTGTCCTGACCGCTTTCTCCATCTGCCTGGGTGCCTGGAGCCCTGATCGGAGGCCTCCATGCAGGCCATGAAGGAGGGTTTGGAGGTTCCCTGTCTGCCATCCTGCGCCCTGACTCCGCCCTCACACCTGCTGTGTCTTCTCTCTGCAT
+
ffffffffffffffffffffffffffffffffffffffffffffffffffffffffffffffffffffffffffffffffffffffffffffffffffffffffffffffffffffffffffffffffffffffffffffffffffffff
@cB02~tA01_GU182341.1_95881_95956_0_1_0_0_1:0:0_0:0:0_8b/2
CCCATTTCCCCTGTATTCAATCTCCCTTGACCCCAAATACAGTCAGGGCCTGGGTGATGGGACCCTGACGGACACCCCCACCAGAAGCTCTGGGATTCAGGAGGTGGGACAGTGAGAAGCCCAGACGGAAAGCCTCTGACCTGTGACCAT
+
ffffffffffffffffffffffffffffffffffffffffffffffffffffffffffffffffffffffffffffffffffffffffffffffffffffffffffffffffffffffffffffffffffffffffffffffffffffff
@cB02~tA01_GU182341.1_90179_90376_0_1_0_0_0:0:0_0:0:0_8c/2
GTACCTAATCACAGCATGCAGGTGTCTGGCGATACCTGGAGGAAGATGGGAATCCAATAAGAAGCTAACCATAGCAGTTCCTCTTTGTGGATTGTCTCTCATTTCTTGGTTGCCAGGCAACCACATAAAACACCTCTTTAAGACAAGCAC
+
ffffffffffffffffffffffffffffffffffffffffffffffffffffffffffffffffffffffffffffffffffffffffffffffffffffffffffffffffffffffffffffffffffffffffffffffffffffff
@cB02~tA01_GU182341.1_91253_91068_1_0_0_0_0:0:0_1:0:0_8d/2
TGAACCAAGAGCCTGCGGGACACAGAACAGTGAACAGGGAGGTAGGTCCTCCTAGCCCAGCCTCATGGATACAGTCTTATTCCGAAATAGTCCTGAAAAGTGTGAACACCCTCCCTCACTCAGGATTTCCCTCTCTCCAGGACTCTGATG
+
ffffffffffffffffffffffffffffffffffffffffffffffffffffffffffffffffffffffffffffffffffffffffffffffffffffffffffffffffffffffffffffffffffffffffffffffffffffff
@cB02~tA01_GU182341.1_67104_66974_1_0_0_0_0:0:0_0:0:0_8e/2
AGATTATATATAGATATAGATGACAGGTAGAGAATTTGTAGATAGGCACCAGATAGATAAATAGATATATCGATAGATAATAGATAGAAATATGCAGAAAGTTATGAACAGGACACAAAGTGAGAAACTCAGAATTTAAAAAAAGTAACA
+
ffffffffffffffffffffffffffffffffffffffffffffffffffffffffffffffffffffffffffffffffffffffffffffffffffffffffffffffffffffffffffffffffffffffffffffffffffffff
@cB02~tA01_GU182341.1_52265_52111_1_0_0_0_0:0:0_0:0:0_8f/2
ATATATATATATATATATATTTTTTTTTTTTACCCTCCACCCTTTTCTTCCTGGCCTCTGGAAGCCACCATTCTACTCTCTACCTTCATGAGATCCACCTTTTAGCTCTGTATATGGGTGAGAAATGGGAATCTTTGTAATGACTTCCAG
+
ffffffffffffffffffffffffffffffffffffffffffffffffffffffffffffffffffffffffffffffffffffffffffffffffffffffffffffffffffffffffffffffffffffffffffffffffffffff
@cB02~tA01_GU182341.1_11804_11667_1_0_0_0_0:0:0_0:0:0_90/2
CAGTCAACCTAAGTGCTCACCAACAGTGGATTAGTTAAAGAAAATGTGCTACATATACACATGGAACATTACATGGCCATAAAAAATAATGAAATCATGTCCTTTGCAGCAACATGAATGTAGCAGGAGGTCAATCTCCTAAGTGAACTA
+
ffffffffffffffffffffffffffffffffffffffffffffffffffffffffffffffffffffffffffffffffffffffffffffffffffffffffffffffffffffffffffffffffffffffffffffffffffffff
@cB02~tA01_GU182341.1_124334_124123_1_0_0_0_0:0:0_0:0:0_91/2
AGAGTAAGGGGGAGAGGGAGCGATGGAGCTTCCAAGCTCTTTTTAACAACCAGCTCTCCAGGAACTAACAGAGGGGGAACTTGCTAACCCCGTCTCCTTGGGACAGCATTGATCTGTTCATGATGGATCCACCTCCATGACCCAAACACC
+
ffffffffffffffffffffffffffffffffffffffffffffffffffffffffffffffffffffffffffffffffffffffffffffffffffffffffffffffffffffffffffffffffffffffffffffffffffffff
@cB02~tA01_GU182341.1_54137_53991_1_0_0_0_0:0:0_0:0:0_92/2
ATATAAATTAGCTGAGCATGGTGGTCAGCACCTATAATACCACTACTCAGGAGTTTGAGGCCAGAGAATTGATTGAACCCAGGAGGCTGTGGTGGCAGTGAACCGAGATTGCACCTCTGCACTCCAGCCTGGGTGACAGAGCGAGACTCC
+
ffffffffffffffffffffffffffffffffffffffffffffffffffffffffffffffffffffffffffffffffffffffffffffffffffffffffffffffffffffffffffffffffffffffffffffffffffffff
@cB02~tA01_GU182341.1_107112_107193_0_1_0_0_0:0:0_1:0:0_93/2
CTGTTGGCTGTTCTGTTCCCTGCAGGCTCTTGGTCCATTACAGCAGCATCTGTAGGAGACGGAAGTCAACAAAAGAGCTCGGAGGGCACTTCTGGGTCCTCATTTCATAAGCAGATACTAACAAACAGGGGGAGGCCATAGGTGCCTGAG
+
ffffffffffffffffffffffffffffffffffffffffffffffffffffffffffffffffffffffffffffffffffffffffffffffffffffffffffffffffffffffffffffffffffffffffffffffffffffff
@cB02~tA01_GU182341.1_12907_12766_1_0_0_0_0:0:0_0:0:0_94/2
CAGGTGGACCAACATTTTTAAAGTGCTACAAGAAAATATTTCAAACTAGAATCTTTCAACCTGAAAAGGAAAACATTTTCCTGCAATAAAGGTGCCATTAAAAATGTCTCACAATTTATTACATGAAGCATTGTTCTACAATAAATGTTA
+
ffffffffffffffffffffffffffffffffffffffffffffffffffffffffffffffffffffffffffffffffffffffffffffffffffffffffffffffffffffffffffffffffffffffffffffffffffffff
@cB02~tA01_GU182341.1_79293_79451_0_1_0_0_0:0:0_0:0:0_95/2
CCTAGACAGAGCCATCAGGAAAGAGAAAGAATTATAAGGCATCCAAGTAAGAAGAGAGTAGCAGAGAGAGGTAGTCAAATTACCTCTGTTTGAAGATGAGATAATTTCTATACCTAGAAACCCCATAGTCTCTGCCCAAAGGCTCCTACA
+
ffffffffffffffffffffffffffffffffffffffffffffffffffffffffffffffffffffffffffffffffffffffffffffffffffffffffffffffffffffffffffffffffffffffffffffffffffffff
@cB02~tA01_GU182341.1_59578_59689_0_1_0_0_0:0:0_0:0:0_96/2
GGAAGAGCGATGCCCTAAGATGCAGACTCATGCCTTCAGATTCCAGCTGCTGGTACATGGGAGCTGGCAACCCGGTTTTGAGACAGGGCTGTTGTCTCCCTAGAAGACGCCCTCAAGGCCTGACTGTGGTGCTCATGGGCAGGAGACAAC
+
ffffffffffffffffffffffffffffffffffffffffffffffffffffffffffffffffffffffffffffffffffffffffffffffffffffffffffffffffffffffffffffffffffffffffffffffffffffff
@cB02~tA01_GU182341.1_12131_12012_1_0_0_0_0:0:0_0:0:0_97/2
CAAACCTCAGAGTCACACAATATGCCTATGTAACAAACCTGCATGCATACCTTTAATCTACAGTAAAGGTTGAAGTTATTTAAAAATAGGAAGAAGAATTACCCTATACCTAAAGCTAAGATTTTTCCCTTTGAATATTCGTTTCTTCAT
+
ffffffffffffffffffffffffffffffffffffffffffffffffffffffffffffffffffffffffffffffffffffffffffffffffffffffffffffffffffffffffffffffffffffffffffffffffffffff
@cB02~tA01_GU182341.1_82951_83111_0_1_0_0_0:0:0_0:0:0_98/2
CCCACCTGAGCTGAGAACTCACTGCCCTGCTCTATGGCCTAGTGCTCTCTCTCTCTCTCTCACCCTCCACCCCCAACTCTTCCTGTCGATCCCTCCCTATGTGGTTCCAGCCTGGTGGTGGCATCAGCAGTGCACCCTTGCTGATCTCAG
+
ffffffffffffffffffffffffffffffffffffffffffffffffffffffffffffffffffffffffffffffffffffffffffffffffffffffffffffffffffffffffffffffffffffffffffffffffffffff
@cB02~tA01_GU182341.1_8060_8273_0_1_0_0_0:0:0_0:0:0_99/2
GTGTGGCTGTCTAACTCTTTTCATAGGTGAAGAATAACTTGTTTTATGAATCGGGGTGCTCCAAATTTGGGTGCATATATATTTAGAATAGTTAAGTCTTCTGTCAAATTGAACCCTTTATCATTTTGTAATGCCCTTCTTTGTCCTTCC
+
ffffffffffffffffffffffffffffffffffffffffffffffffffffffffffffffffffffffffffffffffffffffffffffffffffffffffffffffffffffffffffffffffffffffffffffffffffffff
@cB02~tA01_GU182341.1_103548_103398_1_0_0_0_0:0:0_0:0:0_9a/2
TAAGTTCAGCTGACTAGCAACCGTAATTCCATCTGCAATCTTCATTCCTTCTTTCCATGTAAAATAAGATATTCACAAGCTATGGAGGCCAGGACAGGGACATTTTGGGGTGGGACAGCATTCTCCTGCCTTCCACGAACGGTGAACAAG
+
ffffffffffffffffffffffffffffffffffffffffffffffffffffffffffffffffffffffffffffffffffffffffffffffffffffffffffffffffffffffffffffffffffffffffffffffffffffff
@cB02~tA01_GU182341.1_44016_44230_0_1_0_0_0:0:0_1:0:0_9b/2
AATAGCATAGCAATTGCATAGAACCCATGCACATCCTCCTGTATACATGAAATCATCTCTTGATTACTTATAATTCCTGACACAGCTTACACGCCACTCAATTTGTGTCGATTCAACATAGTTTTTTGCTTCTTGAAACTTCGGGGATTT
+
ffffffffffffffffffffffffffffffffffffffffffffffffffffffffffffffffffffffffffffffffffffffffffffffffffffffffffffffffffffffffffffffffffffffffffffffffffffff
@cB02~tA01_GU182341.1_112691_112793_0_1_0_0_0:0:0_1:0:0_9c/2
AGACATGAAGTGGAGGGCATGTCCTTTGAGAATGGAATATCAGCAGTTGCCTGAATGAAAATAAAAAACTTAGCCCCCATCAGAGGATTTGGAATGTCAGGGCCATGGCTGTGGTTTCCCAGCTCTTCTGGTAGAATGACAGCAGCCACA
+
ffffffffffffffffffffffffffffffffffffffffffffffffffffffffffffffffffffffffffffffffffffffffffffffffffffffffffffffffffffffffffffffffffffffffffffffffffffff
@cB02~tA01_GU182341.1_113292_113483_0_1_0_0_0:0:0_0:0:0_9d/2
AGCACCCATTTCCCTGTATTCAATCCCCCTTTACCCCAAATACAGTTAGGGCCTGCGTGATGGGACCCTCAAGGACATGCCTACCAGAAGCTCTGGGATTCAGGAGGTGGGACAAGGAGAATCCCAGACAGGAGCCCTCTGACCTGTGAC
+
ffffffffffffffffffffffffffffffffffffffffffffffffffffffffffffffffffffffffffffffffffffffffffffffffffffffffffffffffffffffffffffffffffffffffffffffffffffff
@cB02~tA01_GU182341.1_148332_148504_0_1_0_0_0:0:0_1:0:0_9e/2
AGGTGATCTGCCTGCCTTGGTCTCCCAAAGTGTTGGGATTACAGGCGTGAGCCATTATGCCCGGCATGAGCCTGCTAGCTTTTGGACTGTTACGTATACCACTAACTCTACTGGTTCTCAGACTTTTGCACGTAGACTGGAACTACACGT
+
ffffffffffffffffffffffffffffffffffffffffffffffffffffffffffffffffffffffffffffffffffffffffffffffffffffffffffffffffffffffffffffffffffffffffffffffffffffff
@rand_0_0_0_0_1_1_0:0:0_0:0:0_9f/2
GGCGGCAGTCTAAGCCAGATAGACTAGCTAAGTCTTTTTTTAATGACACTCTAACGGACTAAGTCAACTTCGATCCGGGCGGATCTCCGCTCGACCAAATATGGCTGCTCTCGAAATTTTACACTCGGAGTTGACAAAAGTTTCACGTGT
+
ffffffffffffffffffffffffffffffffffffffffffffffffffffffffffffffffffffffffffffffffffffffffffffffffffffffffffffffffffffffffffffffffffffffffffffffffffffff
@cB02~tA01_GU182341.1_14025_13872_1_0_0_0_0:0:0_0:0:0_a0/2
AATAAACACACATAGCAATAAACAATGAGTGGAAGAAAAACATTTCAAAGAAAGGTGGAAAATATTTTGTATCAATTAAAAATGAAAACACATCTCGGCAAATGACTGGGGATACAGATAGAACAGCGTTAAGGGACAATAAGCCTCAAA
+
ffffffffffffffffffffffffffffffffffffffffffffffffffffffffffffffffffffffffffffffffffffffffffffffffffffffffffffffffffffffffffffffffffffffffffffffffffffff
@cB02~tA01_GU182341.1_79801_80017_0_1_0_0_0:0:0_0:0:0_a1/2
TGCATTTTAAATTTGTAAAACTCATAATTTTTAAAAAGGGATGGGTCTCACTGTTTGCCCAGGGTGGCCTTTACTCATTCTATAAGGCTGGCATCACCCTGATACTAAAGACAGAAAAGAACATTAAACAAAAGAAAACTACATGCCAAT
+
ffffffffffffffffffffffffffffffffffffffffffffffffffffffffffffffffffffffffffffffffffffffffffffffffffffffffffffffffffffffffffffffffffffffffffffffffffffff
@cB02~tA01_GU182341.1_106779_106887_0_1_0_0_0:0:0_0:0:0_a2/2
TGAGGATACAGTTCAGAATCAGGCAACGGTCTGTGAGCTGAAGGCAGGGGCAGGGAGTCTGGTGCTCTCTCTAGAAAGTCCTGCCTCTGTGGCTCCTGTCTTGGGCCAGGGACCATCCTGCCAGTGAGGAACACACAGCTGTGTGCTCCC
+
ffffffffffffffffffffffffffffffffffffffffffffffffffffffffffffffffffffffffffffffffffffffffffffffffffffffffffffffffffffffffffffffffffffffffffffffffffffff
@cB02~tA01_GU182341.1_123687_123520_1_0_0_0_0:0:0_0:0:0_a3/2
AGTCTTCCCAGAGAAGACTCTAAACAAATCCTGGACTGCACCTGGGCCTATGCCAATTCCTATCACTCACCGTCACTCCAGGGAGACAGAACACACAGAGAATACGTTACATAGGCAGGTTCATTACTAACAGATAAGCAGCGAGTGACA
+
ffffffffffffffffffffffffffffffffffffffffffffffffffffffffffffffffffffffffffffffffffffffffffffffffffffffffffffffffffffffffffffffffffffffffffffffffffffff
@cB02~tA01_GU182341.1_22774_22621_1_0_0_0_0:0:0_0:0:0_a4/2
CTTTTTAAGGTTCCAAGCAAGAATCTGCTCCTTAACGTTTCCCAGCTCCTAGAGGCTCCCACGTTCCTGGGCCCCTGGTCCCCTTCCTCCTTCCTCCTTCCTCAAAGCCCACAAAGGCTGGTCACGTCTCACATGGCATCATTCAGACTC
+
ffffffffffffffffffffffffffffffffffffffffffffffffffffffffffffffffffffffffffffffffffffffffffffffffffffffffffffffffffffffffffffffffffffffffffffffffffffff
@cB02~tA01_GU182341.1_138153_137977_1_0_0_0_0:0:0_0:0:0_a5/2
GTGATCCAATAGCCTCTGCCTCCCAACACGCTGGGATAAGAGGCATGAGCCACGGGGCCAAGCCAAATTTTCAAATCAATAATAGATAATGCTGAGTGTATTATTTCAGGTGACAGAGAAGTTCTCACTAATCAGATATTTGTGACATTA
+
ffffffffffffffffffffffffffffffffffffffffffffffffffffffffffffffffffffffffffffffffffffffffffffffffffffffffffffffffffffffffffffffffffffffffffffffffffffff
@cB02~tA01_GU182341.1_40140_40284_0_1_0_0_0:0:0_0:0:0_a6/2
CTTGGCCTCCTGCAGTGCTGGGTTACAGGCGTGAGCCACCGTTCACAGACTTGTATATTATGCTATAATAGGTCCCTTCATTTCCACCACCCCTCATATATCTGTCACTCCTTTGCCAGGTATTGATTTATGTGTAGTAGGAATAAAGCT
+
ffffffffffffffffffffffffffffffffffffffffffffffffffffffffffffffffffffffffffffffffffffffffffffffffffffffffffffffffffffffffffffffffffffffffffffffffffffff
@cB02~tA01_GU182341.1_14131_14276_0_1_0_0_0:0:0_0:0:0_a7/2
CTTTTATAACTCGGGCCTTGATAATCGTGTTTCTGTGTGATCCCTTGCATACATATGCTGAATTAATTAGACATATTTACCTAGAAATGAAATTATTGGTTTTGGGTGCAAGTTGGTGTTGAGCTTAACCAGGAAGTGCCAAAATATTTC
+
ffffffffffffffffffffffffffffffffffffffffffffffffffffffffffffffffffffffffffffffffffffffffffffffffffffffffffffffffffffffffffffffffffffffffffffffffffffff
@cB02~tA01_GU182341.1_23217_23398_0_1_0_0_0:0:0_0:0:0_a8/2
ACTCAGCATTATCTATTACTTATTTTAAATCCTGGCTGGGCGCAGTAGCTCTCGCCTGTAATCTTTGCACTTAGGGACGCTAAGGCGGTGGGATCACTTGAGATTGGGAGTTTGAGACAGCCTGCACAACATGGTGAAACCTCATTTCTA
+
ffffffffffffffffffffffffffffffffffffffffffffffffffffffffffffffffffffffffffffffffffffffffffffffffffffffffffffffffffffffffffffffffffffffffffffffffffffff
@cB02~tA01_GU182341.1_125347_125498_0_1_0_0_0:0:0_0:0:0_a9/2
CTCTCCAGCAGGCAGTGGGGACCTTAGACATTTGTAAGCAAGAGAGAGGCATGTTCAGATTCGTGGTGTGAGGAAGAGCGATGCCCTAAGATGAAGACTGATGCCTTCAGATTCCAGCTGCTGGTACATGGGAGCTGGCAACCCGGTTTT
+
ffffffffffffffffffffffffffffffffffffffffffffffffffffffffffffffffffffffffffffffffffffffffffffffffffffffffffffffffffffffffffffffffffffffffffffffffffffff
@cB02~tA01_GU182341.1_125403_125591_0_1_0_0_1:0:0_0:0:0_aa/2
CAGGTAGACTAGGAAGTAAGCCAGTTAGGTTGGAGAGGTGGGCAGGGGTCAAGTGAAATGGAGAATTGTGGGCTAAGCAAAGGAGTGTGTTTTCTCTCCAGCAGGCAGTGGGGACCTTAGACATTTGTAAGCAAGAGAGAGGCATGTTCA
+
ffffffffffffffffffffffffffffffffffffffffffffffffffffffffffffffffffffffffffffffffffffffffffffffffffffffffffffffffffffffffffffffffffffffffffffffffffffff
@cB02~tA01_GU182341.1_4486_4526_0_1_0_0_0:0:0_0:0:0_ab/2
CCACCTATTCCAGTTATTTAATCCAGATCTATGCTCAGAACTGAAAAGATGGAGAATCAATAGTTCACTTTAGAGAATGCGGTAGTTGGAAACAAAGACAAATGTATTACATGACAGTGGACCAGAGCACGTGATCGCAGGGGTGTGGAT
+
ffffffffffffffffffffffffffffffffffffffffffffffffffffffffffffffffffffffffffffffffffffffffffffffffffffffffffffffffffffffffffffffffffffffffffffffffffffff
@cB02~tA01_GU182341.1_38016_37921_1_0_0_0_0:0:0_0:0:0_ac/2
CTTTATACCTTGAAGTCTCAAGACAGTGGGCGTCACATAAAAAAATTATGGAAAAAAGGATCCCAGGACTCCCAGGGCCCAATATTAGATAACAGAGTGTTGGCCATGAACCATCCTCAAAGATTTCCACTGAGTAGAGGACAGACACCC
+
ffffffffffffffffffffffffffffffffffffffffffffffffffffffffffffffffffffffffffffffffffffffffffffffffffffffffffffffffffffffffffffffffffffffffffffffffffffff
@cB02~tA01_GU182341.1_117964_118102_0_1_0_0_0:0:0_0:0:0_ad/2
CTAAAAAGAGAACTTTCATAGTATCCAGCAATTTCACTACTGGGTTTATATCCAAAGGAAAGTAAATCAATGTATCGAAGTGATATCTGCACTCGTATGATTGGTGCAGCACTCTTCACAGTAGCCAAGATGTGGAGTCAACCTACCTGC
+
ffffffffffffffffffffffffffffffffffffffffffffffffffffffffffffffffffffffffffffffffffffffffffffffffffffffffffffffffffffffffffffffffffffffffffffffffffffff
@cB02~tA01_GU182341.1_137450_137285_1_0_0_0_0:0:0_0:0:0_ae/2
ACATCTCACATGGCATCACTCAGACCCTTCTTCCTTACCACACCTCTTTCTCTGAATGCTGCTCTCCCTTCTTGCCCTTCTTTTGAAAACTTGGGGATTCTATTGGGTTCACCAAGATGAAAATCCATCATAATCTCCCGGAAATCATCC
+
ffffffffffffffffffffffffffffffffffffffffffffffffffffffffffffffffffffffffffffffffffffffffffffffffffffffffffffffffffffffffffffffffffffffffffffffffffffff
@cB02~tA01_GU182341.1_63402_63215_1_0_0_0_0:0:0_0:0:0_af/2
TCCCCAGCCTTCCTTTCCCTTGGCTGAGTCAGGTTCTGTGGGAACCCGGGAGGGTAGACTGGGGTCCTCCAAGCTGGGCTGTGCGGCTGGGATGTGGTGTCACTGGCAGAGGAAGGGAGCAAAGCAGTGCTAGGAACAGCAGGCCTCTGA
+
ffffffffffffffffffffffffffffffffffffffffffffffffffffffffffffffffffffffffffffffffffffffffffffffffffffffffffffffffffffffffffffffffffffffffffffffffffffff
@cB02~tA01_GU182341.1_111928_112037_0_1_0_0_0:0:0_0:0:0_b0/2
CATATAGCCAATCCGGGCCCACATCTCCAATCCAGGCTCAGATCTCCACCCTCGGCCCATATCTCCAATCCAGGCCCATATCTCCACTCCAGGCCCATATCTCCACTCCAGTCCCATATCTCCTCTCCAGTCCCATATCTCCACTCCAGG
+
ffffffffffffffffffffffffffffffffffffffffffffffffffffffffffffffffffffffffffffffffffffffffffffffffffffffffffffffffffffffffffffffffffffffffffffffffffffff
@cB02~tA01_GU182341.1_60371_60642_0_1_0_0_0:0:0_0:0:0_b1/2
TATGAAATGGCACAGAGTTTGCAAATAACCTATGCACATCCTCCTGTATACATGAAATCATCTCTAGATTACTTATAATTCCTGATACAGCCTACACACAGCTTCATTTGTGTCCATTCAACATAGTTATGCTTTTTGAAACTCTGTGGA
+
ffffffffffffffffffffffffffffffffffffffffffffffffffffffffffffffffffffffffffffffffffffffffffffffffffffffffffffffffffffffffffffffffffffffffffffffffffffff
@cB02~tA01_GU182341.1_119267_119142_1_0_0_0_0:0:0_0:0:0_b2/2
AAATCATTTGTTTTATTGAGTTGTTTGAGCTTCTTATACTTCTAGTTATTAATCCCGTCTCAGATGCATAGTTTGCACATATTTGCTCCCAATCTGTGGGTTGTCTCTTCACTTTGTTGGTTTATTTTTAGCGGTGCAGAAGTTGCTTAG
+
ffffffffffffffffffffffffffffffffffffffffffffffffffffffffffffffffffffffffffffffffffffffffffffffffffffffffffffffffffffffffffffffffffffffffffffffffffffff
@cB02~tA01_GU182341.1_106485_106681_0_1_0_0_0:0:0_0:0:0_b3/2
TTTTTTGTTGGAGCACCAGAGATGAAGGAGAAAGAAGAGGAGGAGGATGAAGAGGATGATGACCACTGAGGTCCCAATCAGAATGTGCAGGTGTCTGGGGTTACCTGGAAGAAGAGGAGACACCAGTAAGAAGCTAATCATAGCAGTTTC
+
ffffffffffffffffffffffffffffffffffffffffffffffffffffffffffffffffffffffffffffffffffffffffffffffffffffffffffffffffffffffffffffffffffffffffffffffffffffff
@cB02~tA01_GU182341.1_98403_98253_1_0_0_0_0:0:0_1:0:0_b4/2
ACGGAGAGAGAGAGATGATAGATGGATAGATAGACGTAGATAGATGATAAATAGGTAGATGATAGATAATGGATTGGTTATAGATACATAGATGATGACTGATAGATGAGACATAGAGATGACGATGATGATGATAGACACATAGATATA
+
ffffffffffffffffffffffffffffffffffffffffffffffffffffffffffffffffffffffffffffffffffffffffffffffffffffffffffffffffffffffffffffffffffffffffffffffffffffff
@cB02~tA01_GU182341.1_122034_122105_0_1_0_0_0:0:0_0:0:0_b5/2
CTTTTCCACAGTCTCCTAGATTCCAGTTACGCACCTGGGCCTCCCTTATTTTCTTGTCAGTCACTATTAATCATGTAGGGATTCCTGGTTACCCCGAGGTGAATCCAATGGCTGTGAGTGTCAAACACACACTCCTTGTTCCTCCTTAGT
+
ffffffffffffffffffffffffffffffffffffffffffffffffffffffffffffffffffffffffffffffffffffffffffffffffffffffffffffffffffffffffffffffffffffffffffffffffffffff
@cB02~tA01_GU182341.1_144378_144143_1_0_0_0_0:0:0_0:0:0_b6/2
ACCAGCAGCTGGAATCTGAAGGCATCAGTCTGCATCTTAGGGGATCGCTCTTCCTCACACCACGAATCTGAACATGCCTCTCTCTTGCTTACAAATGCCTAAGGTCGCCACTGCCTGCTGCAGAGAAAACACACTCCTTTGCTTAGCCCA
+
ffffffffffffffffffffffffffffffffffffffffffffffffffffffffffffffffffffffffffffffffffffffffffffffffffffffffffffffffffffffffffffffffffffffffffffffffffffff
@cB02~tA01_GU182341.1_143401_143509_0_1_0_0_0:0:0_0:0:0_b7/2
AGGGGGAGGCTGTAGGTGCCTGAGGCTCTTCAGCTGCCAACATCCAGACTCAGACATTCTATCTCTCTGAGTTCAAGACCCCATCCCATGAAGTGCTCTCAATTGGCATCCCATTGATTCTGTCTCCCACTTTCTGCCTGTCATGGAAGC
+
ffffffffffffffffffffffffffffffffffffffffffffffffffffffffffffffffffffffffffffffffffffffffffffffffffffffffffffffffffffffffffffffffffffffffffffffffffffff
@cB02~tA01_GU182341.1_145000_144774_1_0_0_0_0:0:0_1:0:0_b8/2
CACATGAACAAGTGATATTCTTACTCTCTGCAGACCTGGAAAGCTGGCAGAGTCATTCCAAGATGAAACATTTGTAGAGTCATAGGCCTTGTAAGTCTCATCTCCACAGGGACACATGTCAACACATCATCTTTCATACTATAAATATAC
+
ffffffffffffffffffffffffffffffffffffffffffffffffffffffffffffffffffffffffffffffffffffffffffffffffffffffffffffffffffffffffffffffffffffffffffffffffffffff
@cB02~tA01_GU182341.1_86841_87053_0_1_0_0_0:0:0_0:0:0_b9/2
GAGGGTATCCTAGATGATTTTAGGGAAATTATGATGGATTATCTTGGTGTTTCCAATAGAATGCCAAAGTCCTTAAAAGATGAGGAAGAAGGCAGAGCAGCATTCAGAGAAAGAGGTGTGGACAAGGAAGAAGGGTCTGAGTGATGCCGT
+
ffffffffffffffffffffffffffffffffffffffffffffffffffffffffffffffffffffffffffffffffffffffffffffffffffffffffffffffffffffffffffffffffffffffffffffffffffffff
@cB02~tA01_GU182341.1_3655_3807_0_1_0_0_0:0:0_1:0:0_ba/2
AGAGCATCTCCTTACACACCAGTCTTGGAGTCTGTCTTGTTTTGCGATGGGCCGAGGGTCTCAGCTGCTCCTGAGAATCAACCAAAAAAGGGGGAGGTGTGTGAGGAGTTGAAGAGACTTAAGCCAACATGTCCCTCAGTTGCTGCATTC
+
ffffffffffffffffffffffffffffffffffffffffffffffffffffffffffffffffffffffffffffffffffffffffffffffffffffffffffffffffffffffffffffffffffffffffffffffffffffff
@cB02~tA01_GU182341.1_60385_60426_0_1_0_0_1:0:0_0:0:0_bb/2
AGGAGTGACCGTATATTTATATTATGAAAGATGATGTGTTGATATGTGTCCCCATGGAGATGAGACTAACAAGGCCTATGATTCTACAAATGTTTCATTGTGGAATGACTCTGCCAGCTTTCCAGGTCTGCAGAGAGTAAGAGTATCACT
+
ffffffffffffffffffffffffffffffffffffffffffffffffffffffffffffffffffffffffffffffffffffffffffffffffffffffffffffffffffffffffffffffffffffffffffffffffffffff
@cB02~tA01_GU182341.1_78559_78720_0_1_0_0_0:0:0_0:0:0_bc/2
TTCTTCTAACTGAAATTTTGCATCCTTTGACCAACATCTCTTCAATCTCTCTCCATCCCAGGTTCTTTCGACGACCATTTTACTGTTCCTCTAGGTTCCACTTCTTACACTCCACACATGAGATCATGTGGCATTTGTCTTTCTGTGCCT
+
ffffffffffffffffffffffffffffffffffffffffffffffffffffffffffffffffffffffffffffffffffffffffffffffffffffffffffffffffffffffffffffffffffffffffffffffffffffff
@cB02~tA01_GU182341.1_104616_104754_0_1_0_0_0:0:0_0:0:0_bd/2
GTTGAAGTCATTCTCCTGCTTCATCCTCCAGAGCAGGAGCTGGGATTACAGGGATGCACCACCATGCTCGGCTAATTTTTGTATTTTTAGGAGAGATAGGGTTTCACCATGTAGAGATAGGGTTTCTCCATGTTGGCCAGGCTGGTCTCG
+
ffffffffffffffffffffffffffffffffffffffffffffffffffffffffffffffffffffffffffffffffffffffffffffffffffffffffffffffffffffffffffffffffffffffffffffffffffffff
@cB02~tA01_GU182341.1_30056_29863_1_0_0_0_0:0:0_0:0:0_be/2
GGATCTGGAGGTGGAGATACGGGCCTGCAGTAGAGATATGGGCCTGGAGTGGAGATATGGGCCAGGAGTGGAGTTATGGGCCTAGAGGTGGATATCTGGGCCTGGAGTGGAGATATGGGCCTAGGAAGGAGATATGGGCCTGGGTGTGGA
+
ffffffffffffffffffffffffffffffffffffffffffffffffffffffffffffffffffffffffffffffffffffffffffffffffffffffffffffffffffffffffffffffffffffffffffffffffffffff
@cB02~tA01_GU182341.1_33230_33079_1_0_0_0_0:0:0_0:0:0_bf/2
TATCAGTTGTCAGCTCCCAGTGACCCTCTGGACATCGTCATCACAGGTGAGAGTGTCCGGACATTCTCATTGTCATTGGGCTGCAGAGTGAATGATCCACGACTTGGAACCCCCAGGTAGTTGTAAGGAAGATGAGCTTGGTATTCTTAT
+
ffffffffffffffffffffffffffffffffffffffffffffffffffffffffffffffffffffffffffffffffffffffffffffffffffffffffffffffffffffffffffffffffffffffffffffffffffffff
@rand_0_0_0_0_1_1_0:0:0_0:0:0_c0/2
GCGCTTTCGACTCCTACCCTCTCGATATCTGCTCCAACACTACATTTTCTGTATGTGCACGGAATACCTACTCGCAGCGTATTTAATACAGTAGAGGTACCGATTGTTTTTGCTATATCTCTTGACGGAGGGATAAAACATAATTCGGTC
+
ffffffffffffffffffffffffffffffffffffffffffffffffffffffffffffffffffffffffffffffffffffffffffffffffffffffffffffffffffffffffffffffffffffffffffffffffffffff
@cB02~tA01_GU182341.1_16707_16849_0_1_0_0_1:0:0_0:0:0_c1/2
GGAGGCACTACCTTAGAGAGGAGGATGTGGAGCCGCCCCTCCCTCCCTGTGCTCAGAAGATTCTCCCATTTCCACGTTTCTAAGGCTCCTACCACACCTGGGTGCCCAGGGCTACAGGAAGGACCCATCCCGCATAGACATGGCGTCTCC
+
ffffffffffffffffffffffffffffffffffffffffffffffffffffffffffffffffffffffffffffffffffffffffffffffffffffffffffffffffffffffffffffffffffffffffffffffffffffff
@cB02~tA01_GU182341.1_31329_31171_1_0_0_0_0:0:0_1:0:0_c2/2
ACATGTCATTCTTCGGTGTCACTCTTATCTTGTGTTTAACAACTTCAGTCTGTACAAGGAAGGTGGGGTGCCTGTCCCTGAGCTCTACAACAGAATATTCTGGAACAGCCTTTTCATGGGCCCTGTGACCCCCGCACAACAGGGACATAC
+
ffffffffffffffffffffffffffffffffffffffffffffffffffffffffffffffffffffffffffffffffffffffffffffffffffffffffffffffffffffffffffffffffffffffffffffffffffffff
@cB02~tA01_GU182341.1_102516_102659_0_1_0_0_0:0:0_1:0:0_c3/2
TCTAAAACACCTCGCCCTCATCAGATGTTCCCTTCCCTTCCCTCTCTCAAGTCCCCAGGAATTTATCCCCCAGTTAGGAATGCAGGAAGAAAAAACACTGCATGTTTCCTGAGAAGGATGTCAGATTGGCAATCATTCTTCTAGCTTGTA
+
ffffffffffffffffffffffffffffffffffffffffffffffffffffffffffffffffffffffffffffffffffffffffffffffffffffffffffffffffffffffffffffffffffffffffffffffffffffff
@cB02~tA01_GU182341.1_50681_50558_1_0_0_0_0:0:0_0:0:0_c4/2
TGTAGATAGGCACCGAATAGATAAATAGATAGATCGACAGATAATAGATAGAAATATGCAGAAAGTTATGAACAGGACACAACGTGAGAAACTTAGAATTTAAAAAAGTAACATCAAGTCAACCAATCCAAGGAGAGTCAGAGAGAATAA
+
ffffffffffffffffffffffffffffffffffffffffffffffffffffffffffffffffffffffffffffffffffffffffffffffffffffffffffffffffffffffffffffffffffffffffffffffffffffff
@cB02~tA01_GU182341.1_54886_55037_0_1_0_0_0:0:0_1:0:0_c5/2
AGATGCACTTCCTACTTTGAGCTACAGCACTGTAAGATAATTAAAAAACCGTTTTGTTTTCACCCACGAATCTTGTGGAAATTTGTTATGGCAACAATAGGAAAAGCTTCCGCACTGCACAGCCTGAGCATGGGGCCGTGGCTGAATGAG
+
ffffffffffffffffffffffffffffffffffffffffffffffffffffffffffffffffffffffffffffffffffffffffffffffffffffffffffffffffffffffffffffffffffffffffffffffffffffff
@cB02~tA01_GU182341.1_75759_75709_1_0_0_0_0:0:0_0:0:0_c6/2
TCTGTTATTTTTTGGTGTTTACATTATATGTAGACAGATAAACTACACACACACACACACACACACATGCACACAGAAGAATGGATTGTTTCATGTAGAAAAGTAAATAATTCAAGATGAAAGGATGAAATGTCATGGCACCTACTATTC
+
ffffffffffffffffffffffffffffffffffffffffffffffffffffffffffffffffffffffffffffffffffffffffffffffffffffffffffffffffffffffffffffffffffffffffffffffffffffff
@cB02~tA01_GU182341.1_91665_91500_1_0_0_0_0:0:0_1:0:0_c7/2
GCATCACTCTTCCTCACACCACAAATCTGGTGCCTGTCTCTTGCTTACCAATGTCTAAGGTCCACACTGCCTGCTGCAGAGAAAACACACTCCTTTGCTTAGCCCACAATTCTCTATTTCACTTGACCCCTGCCCACCTCTCCAACCTAA
+
ffffffffffffffffffffffffffffffffffffffffffffffffffffffffffffffffffffffffffffffffffffffffffffffffffffffffffffffffffffffffffffffffffffffffffffffffffffff
@cB02~tA01_GU182341.1_36116_36329_0_1_0_0_0:0:0_1:0:0_c8/2
ATTACGGAGAAAAGTATGGAAGTCCTTTAAAGAACTAAAAAGAGGTTGGGTGTGGTGGATCAGGCCTGTAATCCCGGCACTTTGGGAGACTGAGGCGGGCTTCTCAGTTGAGGTCATGAGTTTGAGAGCAGCCCAGCCAACATGGGGAAA
+
ffffffffffffffffffffffffffffffffffffffffffffffffffffffffffffffffffffffffffffffffffffffffffffffffffffffffffffffffffffffffffffffffffffffffffffffffffffff
@cB02~tA01_GU182341.1_105795_105703_1_0_0_0_0:0:0_0:0:0_c9/2
TTCCCAGAGAAGACTCTAAACACCTCCTGGACTGCACCTGGGCCTATGCCAATTCCTATCACTCACCGTCACTCCAGGGAGACAGAACACACAGAGAATACGTTACATAGGCAGGTTCATTACTAACAGATAAGCAGCGAGTGACAACAG
+
ffffffffffffffffffffffffffffffffffffffffffffffffffffffffffffffffffffffffffffffffffffffffffffffffffffffffffffffffffffffffffffffffffffffffffffffffffffff
@cB02~tA01_GU182341.1_29605_29455_1_0_0_0_0:0:0_0:0:0_ca/2
GGGCGCCAAATAACATCCTGTGCGCTGCTGAGCTGAGCTGGGGCGCGGCCGCCTGTCTGCACAGACAGCACCATGTCGCTCATGGTCGTCAGCATGGCGTGTGTTGGTGAGTCCTGGAAGGGAATCGAGGGAGGGAGTGCGGGGATGGAG
+
ffffffffffffffffffffffffffffffffffffffffffffffffffffffffffffffffffffffffffffffffffffffffffffffffffffffffffffffffffffffffffffffffffffffffffffffffffffff
@cB02~tA01_GU182341.1_86644_86497_1_0_0_0_0:0:0_0:0:0_cb/2
TCTCAGGAAAAATGCTGTGTTTGTTCTGCCTGCATTCCTAACTGGGAGGACAAATGCCTGGGGGCTTGAGAAGGGGAAGGAAGGGGAACATTTTTGAGGGTGGTGTATTTGTAGAGAAGTTCTACTTGCCAAGGAATGAGCTCCTGTCTG
+
ffffffffffffffffffffffffffffffffffffffffffffffffffffffffffffffffffffffffffffffffffffffffffffffffffffffffffffffffffffffffffffffffffffffffffffffffffffff
@cB02~tA01_GU182341.1_48643_48424_1_0_0_0_0:0:0_0:0:0_cc/2
CAGTGAGCCTAGACCACACCACTTCACTCCAGCCTGGGTGAAGGAGTGAGACTCTGTCTCCAAAATTAATTAATTAATTAAAGAAACCAAAGAAGGAGAAGGTTGGCTACCCTGAGATCAGCAAGGGTGGGATGATGATGCCACCACCAG
+
ffffffffffffffffffffffffffffffffffffffffffffffffffffffffffffffffffffffffffffffffffffffffffffffffffffffffffffffffffffffffffffffffffffffffffffffffffffff
@cB02~tA01_GU182341.1_93488_93608_0_1_0_0_1:0:0_1:0:0_cd/2
GGTGACGTACGCAGGCTCTTTCTACCTTGCATGAGGCCCAGTGGGTGCTCGCTCAAGAGCGGAACATGGCTTCCTGGAAATTGCTCTCACTAGAATTGACACCTGGCGTCCTTCACTATGACCAACTCAAAACACGTCTCAGATCCAACC
+
ffffffffffffffffffffffffffffffffffffffffffffffffffffffffffffffffffffffffffffffffffffffffffffffffffffffffffffffffffffffffffffffffffffffffffffffffffffff
@cB02~tA01_GU182341.1_92341_92438_0_1_0_0_1:0:0_0:0:0_ce/2
TGTAATTTTTTTATGTTTTATATTTAAAATTGAGAAATAAAAATTATATACAGTCATCCCTCACTATTCGTGGGTGATTGGTTTCAGGATCTCCACTCAGATAGCACAATCTGCAGACGCTCAAGCCTCTTACATGAAATGGCACAGCAT
+
ffffffffffffffffffffffffffffffffffffffffffffffffffffffffffffffffffffffffffffffffffffffffffffffffffffffffffffffffffffffffffffffffffffffffffffffffffffff
@cB02~tA01_GU182341.1_45552_45780_0_1_0_0_0:0:0_0:0:0_cf/2
ATATCTCTACTGCAGGCCCATATCTCAACCTCCAGGCCCATATCTCCACTCCAGGCCCAGATCTCCACTTCTAGGCCCATCACTCCATCTCTAGGCCCATAACTCCACTTCCAGGCCTATATCTCCAACTCTGGGCCCCGATCTCCATCC
+
ffffffffffffffffffffffffffffffffffffffffffffffffffffffffffffffffffffffffffffffffffffffffffffffffffffffffffffffffffffffffffffffffffffffffffffffffffffff
@cB02~tA01_GU182341.1_56117_56249_0_1_0_0_0:0:0_0:0:0_d0/2
TCAAACACACACTCCTTGTTCCTCCTTAGTTTCCTGTGTACCCAGTGTGCTCTCCGTCTCTCCACAGTCATCTTGTCATTCTCCCCACATCATTCCCAGCATTTGAGGAAGAGCCTCTTCCTTCCACATCAGATTGTTTTCACCTTTGTG
+
ffffffffffffffffffffffffffffffffffffffffffffffffffffffffffffffffffffffffffffffffffffffffffffffffffffffffffffffffffffffffffffffffffffffffffffffffffffff
@cB02~tA01_GU182341.1_82925_82774_1_0_0_0_0:0:0_1:0:0_d1/2
GAGAAGGAAGAGGAGAATGGGGATTAGAGCAGCATCGTGGGATACTCCACCAGCCACTGAGGGCTTTGAAGGTGGAGGAAGACCACGAGCCACGAAGGGGCTGGAGAAATCAATGGAACTGATTCTCCCGAGTCTCCAGAGGGAATGCAG
+
ffffffffffffffffffffffffffffffffffffffffffffffffffffffffffffffffffffffffffffffffffffffffffffffffffffffffffffffffffffffffffffffffffffffffffffffffffffff
@cB02~tA01_GU182341.1_79449_79268_1_0_0_0_0:0:0_0:0:0_d2/2
CTATATTTGTGTTTCTAGTAGAGACAGGGTTTCGCCATGTTGGCCAGGCTGGTCTCGAACTCCAGACCTCAGGTGATCCACCCGCTTCGCCCTCCCAAAGTGCTAGATTTCAGGCTGAGACACCACACCCAGCCTGTACATTGACTTTCT
+
ffffffffffffffffffffffffffffffffffffffffffffffffffffffffffffffffffffffffffffffffffffffffffffffffffffffffffffffffffffffffffffffffffffffffffffffffffffff
@cB02~tA01_GU182341.1_70602_70797_0_1_0_0_0:0:0_0:0:0_d3/2
TACACAACAGTGAAGAGAGTATTTATCCTCTATGACAGAGGAAACCATCAATATTAATGCACAGAAAAAGCAAATAACTGAAACAAGAAAGAGCAGTTTTGTGACAGGGTAAAAATTGACAACAGTTTTAGAATGCTCCTAACTTGAGTT
+
ffffffffffffffffffffffffffffffffffffffffffffffffffffffffffffffffffffffffffffffffffffffffffffffffffffffffffffffffffffffffffffffffffffffffffffffffffffff
@cB02~tA01_GU182341.1_68838_68977_0_1_0_0_0:0:0_0:0:0_d4/2
GACAACGTTCCACGTTCATTCATTTCATTCTGTGCATGGCACTTTCACCAAGTGCTAAGGATTCACTCACTAATTCATACATTCATTCATTCATTCATTCACTCATTCCATCATTCACTCATTCATTCATTCTCTCATTCATTCATTCAT
+
ffffffffffffffffffffffffffffffffffffffffffffffffffffffffffffffffffffffffffffffffffffffffffffffffffffffffffffffffffffffffffffffffffffffffffffffffffffff
@cB02~tA01_GU182341.1_71315_71144_1_0_0_0_0:0:0_0:0:0_d5/2
GTACTCATTAAGCAAATTCTCATCACTCACCCACGTCCCGCCACCCTCCAGCCTTCTAGCCTCCGCTGTCCGTCATTCCACACTCTACGTCCATATGTACACATTACTCCCCTCCCATGTAGAGTGAGAAGATGTGGTATTTGTCTTTCT
+
ffffffffffffffffffffffffffffffffffffffffffffffffffffffffffffffffffffffffffffffffffffffffffffffffffffffffffffffffffffffffffffffffffffffffffffffffffffff
@cB02~tA01_GU182341.1_147044_147162_0_1_0_0_0:0:0_0:0:0_d6/2
AGTATACTTAGGCACTGAGGTAAGCATGGCACAGCTTTCTGAAAATAAAGTTGAAACTTAGAGGTTTCTTTTAGCTTTATTGAGATATGATTGACAAATGGAAATTGTATATATTTAAGGTGTATTACACTTGATGTTTTGATGTATGTA
+
ffffffffffffffffffffffffffffffffffffffffffffffffffffffffffffffffffffffffffffffffffffffffffffffffffffffffffffffffffffffffffffffffffffffffffffffffffffff
@cB02~tA01_GU182341.1_24301_24158_1_0_0_0_0:0:0_0:0:0_d7/2
ACACATGAGGGGTGGTGCAAATGAAGGGACCTAGTATAATATAATATACAAGACTGTGGATGGGGGCTCACACCTGTAACCCAACACTTTGGGAGGCCAAGGCGGGTAGATCACTTAAGGGTAGGAGTTTGAGACCAGCCTGGCCAACAT
+
ffffffffffffffffffffffffffffffffffffffffffffffffffffffffffffffffffffffffffffffffffffffffffffffffffffffffffffffffffffffffffffffffffffffffffffffffffffff
@cB02~tA01_GU182341.1_24372_24423_0_1_0_0_0:0:0_0:0:0_d8/2
CAGAGAAATAGAAAAATGATGGTTGGTATCCAGTTGCCTTTGTAATTTCTGTGTGTCATATTATAATTATGTATGTTTTATTTTTATTTTTTGAGACAGAGTCCCCCTGTGTCAGGCTGGAGTGCAGTGATGCGATCTCAGTTCAACCTC
+
ffffffffffffffffffffffffffffffffffffffffffffffffffffffffffffffffffffffffffffffffffffffffffffffffffffffffffffffffffffffffffffffffffffffffffffffffffffff
@cB02~tA01_GU182341.1_135407_135284_1_0_0_0_0:0:0_0:0:0_d9/2
GCACTTTTTCATATACGTGATCGCCATTTCTATGTTTTGTTTGTGGAGAAATGTCTCCTCATGTCTTTTGCTCGTTTTTTAATTAAATTGTTTTATTGAGTTGTTTGAGCTTCTTATATTTCCAGTTATTAATCCCATCTCAGATGAATA
+
ffffffffffffffffffffffffffffffffffffffffffffffffffffffffffffffffffffffffffffffffffffffffffffffffffffffffffffffffffffffffffffffffffffffffffffffffffffff
@cB02~tA01_GU182341.1_32065_32261_0_1_0_0_0:0:0_0:0:0_da/2
GTCCACACACCCTGTTCCTGGTCGGGACTGGGAGCCACTCTTGCCATGCCTGTGCCTTCTCCATGGTGCCAGCTTCCATAGGCTGGCTCCTGGTGCTGGTTGGAGGAGTATCAACCCCTCCCTATGTGGATGGAGCCTGGTGGTGGCATC
+
ffffffffffffffffffffffffffffffffffffffffffffffffffffffffffffffffffffffffffffffffffffffffffffffffffffffffffffffffffffffffffffffffffffffffffffffffffffff
@cB02~tA01_GU182341.1_88616_88814_0_1_0_0_0:0:0_0:0:0_db/2
GTGGGTTTCACATTTTCCATATGATCTCATGCTCACAGAAAGCCAAATAAGGAAGATGTTTTCGCCTGATTTTCTTACGGATAGGATAAAGGATCAAAGAAGTCATTATAGAGAAATAGAAAAATGATGATTGGAATTGGTGTGCCTTTG
+
ffffffffffffffffffffffffffffffffffffffffffffffffffffffffffffffffffffffffffffffffffffffffffffffffffffffffffffffffffffffffffffffffffffffffffffffffffffff
@cB02~tA01_GU182341.1_86030_85789_1_0_0_0_0:0:0_0:0:0_dc/2
TCCAGTTTTCCCTGCACCATTTATTGAAATGACTGTCCTTTCCAGATTGTAGATTCTTCGAACCTTTGTCAAAGTCCATTGGATGTAAATGGGTGGATTACATCCGTGTTCTGCATTCTGCTCCATTGTTTTATGTGCTTTTCTTTATGC
+
ffffffffffffffffffffffffffffffffffffffffffffffffffffffffffffffffffffffffffffffffffffffffffffffffffffffffffffffffffffffffffffffffffffffffffffffffffffff
@cB02~tA01_GU182341.1_109070_109264_0_1_0_0_0:0:0_0:0:0_dd/2
GGGAAGCCGAGGTGGGCGGATCAACTGAGATGAGGAGATTGAGAGCAGCCTGGCCAACACAGTGAAACCGCGTCTCTGCTAAAAATTCAAAAATTAGCCATGCCTGGTGGCAGGCACCTGAAACGCCAGCTACTCAAGAGACTGAGGCAC
+
ffffffffffffffffffffffffffffffffffffffffffffffffffffffffffffffffffffffffffffffffffffffffffffffffffffffffffffffffffffffffffffffffffffffffffffffffffffff
@cB02~tA01_GU182341.1_91177_90955_1_0_0_0_0:0:0_1:0:0_de/2
CTCAGGCACCTATGGCCTCCCCCTGTGTGTTGGTATCTGTTCATGAAATGAGGACCCAGAAGTGCCCTCCCAGCTGTTTTGATTGCTTCCGTCTCCTACAGATGCTGCTGTAATGAACCAAGAGCCTGCGGGACACAGAACAGTGAGCAG
+
ffffffffffffffffffffffffffffffffffffffffffffffffffffffffffffffffffffffffffffffffffffffffffffffffffffffffffffffffffffffffffffffffffffffffffffffffffffff
@cB02~tA01_GU182341.1_23007_22884_1_0_0_0_0:0:0_0:0:0_df/2
AATCATCCAGCGTACCCTCTTTTTAAGTTCAGCTGATTAGCAACCGTAATGCCATCTGCAATCTTCATTCCTCCTTTCCTGTAAAATAACATATTCACAAGCTATGGAGGCTAAGACAGGGACATTTTGGGGGTGGGGCAGCATTCTCCT
+
ffffffffffffffffffffffffffffffffffffffffffffffffffffffffffffffffffffffffffffffffffffffffffffffffffffffffffffffffffffffffffffffffffffffffffffffffffffff
@cB02~tA01_GU182341.1_27298_27476_0_1_0_0_2:0:0_1:0:0_e0/2
ACCCATGAGGGCAGACATGTTTACTTGAAGAATAGAAAACTACATTGAAATTATAAAAAAAATTTATAAGTTTTACTGCTGACAGAAGGCTGAAAGATACTCTGAGGAAAGGTGGAACAACATGAGGAAAGGTGGAATAGCATGTATCTA
+
ffffffffffffffffffffffffffffffffffffffffffffffffffffffffffffffffffffffffffffffffffffffffffffffffffffffffffffffffffffffffffffffffffffffffffffffffffffff
@cB02~tA01_GU182341.1_102865_103057_0_1_0_0_0:0:0_0:0:0_e1/2
GGAGGAAGGGGACCAGGAGCCAAGGAACTGGGAGCCTTTAGAAGCTGGGACAAGTGAGAAGCAGATTCTTGCCTGGAATCCTCAGAGGGAAGGCAGCCTTGCTGTCACCTTGATTTTAGCCCAGTAAGATGCACTTCCTACTTTGAGCTA
+
ffffffffffffffffffffffffffffffffffffffffffffffffffffffffffffffffffffffffffffffffffffffffffffffffffffffffffffffffffffffffffffffffffffffffffffffffffffff
@cB02~tA01_GU182341.1_76703_76568_1_0_0_0_0:0:0_0:0:0_e2/2
ATCATCAAAACAACAACAACAACAACAACAAAGTTTCTATACATTAACAACAAACTATCCAAAAAAGTTTACAAGAAAATAAGCCCATTTGCAATAACTACAGAAAACAAAACATGCAGGAATAAATTCACCCAAGGAGTAGAAAGATCT
+
ffffffffffffffffffffffffffffffffffffffffffffffffffffffffffffffffffffffffffffffffffffffffffffffffffffffffffffffffffffffffffffffffffffffffffffffffffffff
@cB02~tA01_GU182341.1_150657_150523_1_0_0_0_0:0:0_0:0:0_e3/2
GTGGAAACATGGATGGAGCTGGAGGCCATTATCCTTAGCAAACTATACAAGAACAGAACACCAAATACAGCAGGTTCTCACTTATAAGTGGAAGCTAAATAATAGAACTCATGAACACAAAAAAGGGAAAAACAGACAATGGGGTCTCCT
+
ffffffffffffffffffffffffffffffffffffffffffffffffffffffffffffffffffffffffffffffffffffffffffffffffffffffffffffffffffffffffffffffffffffffffffffffffffffff
@cB02~tA01_GU182341.1_137193_137361_0_1_0_0_0:0:0_0:0:0_e4/2
TTACATGAAAGGAGGAATGAAGATTGCAGATGGAATTATGGTTGCTAGTCAGCTGAACTTAAAAGGAGGGTATCCTGGATGATTTCCGGGAGATTATGATGGATTTTCATCTTGGTGAACCCAATAGAATCCCCAAGTTTTCAAAAGAAG
+
ffffffffffffffffffffffffffffffffffffffffffffffffffffffffffffffffffffffffffffffffffffffffffffffffffffffffffffffffffffffffffffffffffffffffffffffffffffff
@cB02~tA01_GU182341.1_24497_24637_0_1_0_0_0:0:0_0:0:0_e5/2
TAGGTGATTGGAAGTAGAGATGAATTGGGGGATTTGGGTGAAGGGGCAAGTTTTATGCCATGAACAGAGCATGTTCTCTATTCCAGGACCTGTGCTGGTGGGTTCAGGAGGCTTTCACATTTTCCATATGATCCCAAGCTCACAGAAAGC
+
ffffffffffffffffffffffffffffffffffffffffffffffffffffffffffffffffffffffffffffffffffffffffffffffffffffffffffffffffffffffffffffffffffffffffffffffffffffff
@cB02~tA01_GU182341.1_123381_123489_0_1_0_0_0:0:0_0:0:0_e6/2
CCTGCCTATGTAACGTATTCTCTGTGTGTTCTGTCTCCCTGGAGTGACGGTGAGTGATAGGAATTGGCATAGGCCCAGGTGCAGTCCAGGATTTGTTTAGAGTCTTCTCTGGGAAGACTGCACTGGGATTGATACACAGCGAATGTGCTT
+
ffffffffffffffffffffffffffffffffffffffffffffffffffffffffffffffffffffffffffffffffffffffffffffffffffffffffffffffffffffffffffffffffffffffffffffffffffffff
@cB02~tA01_GU182341.1_69947_70110_0_1_0_0_1:0:0_1:0:0_e7/2
AAAATGAATATGGACCATACGATAGTGTATGAAAACACGCCCCTGTGTAATTTCTGAAAAAGATAGAATTATTTATACCACAAAACAAAACATCATATAAGTAAATACAAACATATGTACTAAATATGCTCTAAAATCCTGTTCTTACAC
+
ffffffffffffffffffffffffffffffffffffffffffffffffffffffffffffffffffffffffffffffffffffffffffffffffffffffffffffffffffffffffffffffffffffffffffffffffffffff
@cB02~tA01_GU182341.1_91202_91412_0_1_0_0_0:0:0_0:0:0_e8/2
GACCTTAGACATTGGTAAGCAAGAGACAGGCACCAGATTTGTGGTGTGAGGAAGAGTGATGCTCTAAGATGGAGACTCACGCCTTCAGATTCCAGCTGCTGGTACATTAGAGCTGGCAAGCTGGGTTTGAGACAGGGCTGTTGTCTCCCT
+
ffffffffffffffffffffffffffffffffffffffffffffffffffffffffffffffffffffffffffffffffffffffffffffffffffffffffffffffffffffffffffffffffffffffffffffffffffffff
@cB02~tA01_GU182341.1_796_931_0_1_0_0_0:0:0_0:0:0_e9/2
TGGGTGAGGGGCTGCCCCACCTCGTTCTGAGCTGACACCTCCCCAGGCCTCTCTCTGGGACCCTCAGTCTCTGTCTCTGTTTTCTCTGAGTCTCCCTCTACCCGCCCATCCCCTGTCTCTGTCTGTCTCTCCCTCCCTTGGGACCCCCAC
+
ffffffffffffffffffffffffffffffffffffffffffffffffffffffffffffffffffffffffffffffffffffffffffffffffffffffffffffffffffffffffffffffffffffffffffffffffffffff
@cB02~tA01_GU182341.1_109971_110092_0_1_0_0_0:0:0_0:0:0_ea/2
TCCAGGCCCATATCTCCACCTCTGGGCCCAGATCTCCATCCCCACGCTCCCTCCCTCTATTCCCTTCCAGGACTCACCAACACACGCCATGATGATGACCATGAGCGACATGGTGCTGCCGGTGCAGACAGGCGGCCGCGCCCCAGCTCA
+
ffffffffffffffffffffffffffffffffffffffffffffffffffffffffffffffffffffffffffffffffffffffffffffffffffffffffffffffffffffffffffffffffffffffffffffffffffffff
@cB02~tA01_GU182341.1_22360_22528_0_1_0_0_0:0:0_0:0:0_eb/2
AGCCTCTAGGAGCTGGGAAACGTTAAGGAGCAGATTCTTGCTTGGAACCTTAAAAAGAAATCCAGCCTTACTCTCCCTTTGATATCAGCCCAGTGAAATGCAGTTCATACTTCTGAGTTACAGCACTGTGAGATAATTAAGAAAAACATG
+
ffffffffffffffffffffffffffffffffffffffffffffffffffffffffffffffffffffffffffffffffffffffffffffffffffffffffffffffffffffffffffffffffffffffffffffffffffffff
@rand_0_0_0_0_1_1_0:0:0_0:0:0_ec/2
CACTTCACTCGTAGATTCATTGCAGCTCAGAAGATATTGAGGGTCATGTCTCTCTGTCGCCGACGACTTTGAATCCGTCCGTATCGCTCCTCATCTGCGGAGCGGAGCAGCAAGTCCGGATGTACCCAATTCACGAATAGCGCGATCCCG
+
ffffffffffffffffffffffffffffffffffffffffffffffffffffffffffffffffffffffffffffffffffffffffffffffffffffffffffffffffffffffffffffffffffffffffffffffffffffff
@cB02~tA01_GU182341.1_48115_48257_0_1_0_0_2:0:0_0:0:0_ed/2
GTTCAAGTGATTCTCCTGCCCTCAGCCTCCTGAGTCGCTAGGATTACATGCACCTGCCACCATGCCTGGCTTTCCTTGGGTTGTTTCTTAACTTGTCCTTGACCTGGGTTCCAGTGTTGGTTTCCTGTTGCTGCTGTACAAAATTATCAG
+
ffffffffffffffffffffffffffffffffffffffffffffffffffffffffffffffffffffffffffffffffffffffffffffffffffffffffffffffffffffffffffffffffffffffffffffffffffffff
@cB02~tA01_GU182341.1_149919_150019_0_1_0_0_0:0:0_0:0:0_ee/2
CGGGGTTTCACCGTGTTAGCCAGGATGGTCTCGATCTCCTGACCTCGTGATCCACCCACTTCGGTCCCCCAAAGTGCTGGGATTACAGGCGTGAGCCACCGCGCCCCACTTTATTTTCATTTTAATACATCATAACTTAGCCCTTCCAAC
+
ffffffffffffffffffffffffffffffffffffffffffffffffffffffffffffffffffffffffffffffffffffffffffffffffffffffffffffffffffffffffffffffffffffffffffffffffffffff
@cB02~tA01_GU182341.1_136857_136676_1_0_0_0_0:0:0_0:0:0_ef/2
TCTTTACCTTTAATTTCCTGCAGGTGAGACCTCCTACAAGCTAGAAGAATAATTGCCAATCTGACATCCTTCTCAGGAAAAATGCAGTGTTTTTTCTGCCTGCATTCCTAACTGGAGGATAAATTCCCGGGGGCTTGAGAGAGGGAAGGG
+
ffffffffffffffffffffffffffffffffffffffffffffffffffffffffffffffffffffffffffffffffffffffffffffffffffffffffffffffffffffffffffffffffffffffffffffffffffffff
@cB02~tA01_GU182341.1_74652_74499_1_0_0_0_0:0:0_0:0:0_f0/2
ACATCAGGTTGATTTTTCCGAAGAAAAGTGGTGATTGGCCATCTTTAGTCTCAATGTAAACGGTAATACTGATGAGTGTGGAAAAGGCAGGGAAGAGGATTGACAATAAGTGACACTCATTGTTTTCATCTGAGCTTTGAGACTGAAAGA
+
ffffffffffffffffffffffffffffffffffffffffffffffffffffffffffffffffffffffffffffffffffffffffffffffffffffffffffffffffffffffffffffffffffffffffffffffffffffff
@cB02~tA01_GU182341.1_143103_142959_1_0_0_0_1:0:0_1:0:0_f1/2
ACATCTAAACTAAAGCAGCTGTATCCTCAGCATGTTCTATGGTTTCTCTGAGAGCTGTAACTGAGAAAGCAGGAGAAAGCTGGGTCTCCCGCCATCAGGCTGCTTGTCCTAAGGAGATGTTCCATGTGGTTACCTGTCAATCAAGAAATG
+
ffffffffffffffffffffffffffffffffffffffffffffffffffffffffffffffffffffffffffffffffffffffffffffffffffffffffffffffffffffffffffffffffffffffffffffffffffffff
@cB02~tA01_GU182341.1_120041_119944_1_0_0_0_0:0:0_0:0:0_f2/2
CTCCGTTGTTCTATGTGCCTTTCTTCATGCCAACATCATGCTGTTTTGCTTACTACAGCTCTGTAACATATTTTGAGATCAGGTAGTGTGATGCTCCTGTTTTCTCTTTATACCTTGAAGTCTCAAGACAGTGGGCGTCACATACAAAAA
+
ffffffffffffffffffffffffffffffffffffffffffffffffffffffffffffffffffffffffffffffffffffffffffffffffffffffffffffffffffffffffffffffffffffffffffffffffffffff
@cB02~tA01_GU182341.1_86276_86410_0_1_0_0_0:0:0_1:0:0_f3/2
CCCCAGGCATTTGTCCTCCCAGTTAGGAATGCAGGCAGAACAAACACAGCATTTTTCCTGAGAAGAATGTCTGATTTGCACTCATCCTTCTACCCTGATGTCTCAGCAGCAGAAAATTAGAGATTAAGAGATTTCACTGAGCCCTGTGCT
+
ffffffffffffffffffffffffffffffffffffffffffffffffffffffffffffffffffffffffffffffffffffffffffffffffffffffffffffffffffffffffffffffffffffffffffffffffffffff
@cB02~tA01_GU182341.1_100058_99901_1_0_0_0_0:0:0_0:0:0_f4/2
GGAGAAGCACTTAAACCCAGGAGGCAGAGGTTGCACTGAGCCGAGATCATGCCACTGCACTGCAGCCTGGGAGACAGAGAGAGACTCTGTTTCTAAATAAATAAATACATCTATATTCTTTTTTTTGTTACCCTCCACCCTTCCCTTCCT
+
ffffffffffffffffffffffffffffffffffffffffffffffffffffffffffffffffffffffffffffffffffffffffffffffffffffffffffffffffffffffffffffffffffffffffffffffffffffff
@cB02~tA01_GU182341.1_22110_21931_1_0_0_0_0:0:0_0:0:0_f5/2
AGTGTCTTTTTACATTTTGTTTTATGGTTTTTGTTTTTGTTTTTGTTTTTTTTAGACAGTTTCACTCTTGTTGCCCAGGCTGGAGTGCAGTGGTGCCATCTGGGCTCACTGCAACCTCCACCTCCAGGATTCAAGAGATTCCCCAGCCTC
+
ffffffffffffffffffffffffffffffffffffffffffffffffffffffffffffffffffffffffffffffffffffffffffffffffffffffffffffffffffffffffffffffffffffffffffffffffffffff
@cB02~tA01_GU182341.1_137797_137634_1_0_0_0_1:0:0_1:0:0_f6/2
TGCAGATGGTTAAATGGGAGGGCAGAAAATGTAGGCACAAGGGGACCAATGAATGAATGATCTATTGAGAAGCATCTGTGCATGAAATCTATTTATTTATGTATTTACCTACTTGTTTATTGAGACGGAGCCTTGCTCTGTCGTCCAGGC
+
ffffffffffffffffffffffffffffffffffffffffffffffffffffffffffffffffffffffffffffffffffffffffffffffffffffffffffffffffffffffffffffffffffffffffffffffffffffff
@cB02~tA01_GU182341.1_126561_126365_1_0_0_0_0:0:0_0:0:0_f7/2
GAAGTTTCAAGAAGCAAAAAACTATGTTGAATCGACACAAATTGAGTGGCGTGTAGGCTGTGTCAGGAATTATAAGTAATCAAGGGATGATTTCATGTATACAGGAGGATGTGCATGGGTTCTATGCAATTGCTATGCTATTTTTTTTTT
+
ffffffffffffffffffffffffffffffffffffffffffffffffffffffffffffffffffffffffffffffffffffffffffffffffffffffffffffffffffffffffffffffffffffffffffffffffffffff
@cB02~tA01_GU182341.1_21964_21848_1_0_0_0_0:0:0_0:0:0_f8/2
TGGGAGTGCAGATGTCACTTCGATACGCTGATGTCCTTTCCTTTGGGTTTATACCCAGTCATGGAATTGCTAGATCCTCTGGAAGTGTCTTTTTACATTTTGTTTTATGGTTTTTGTTTTTGTTTTTGTTTTTTTTAGACAGTTTCACTC
+
ffffffffffffffffffffffffffffffffffffffffffffffffffffffffffffffffffffffffffffffffffffffffffffffffffffffffffffffffffffffffffffffffffffffffffffffffffffff
@cB02~tA01_GU182341.1_132708_132962_0_1_0_0_0:0:0_0:0:0_f9/2
GCCTCCCCTTCCCTGGACAGATGGTAGATGTCATAGGAGCTCCAGGAGCTACAGGACAAGGTCACGTTCTCTCCTGCCTGAACCGTGGGGCCCGGCTGGGCTGAGAGAGAAGGTTTCTCATATAGACCTGGAAGGAGAAGAGGCAGTTTC
+
ffffffffffffffffffffffffffffffffffffffffffffffffffffffffffffffffffffffffffffffffffffffffffffffffffffffffffffffffffffffffffffffffffffffffffffffffffffff
@cB02~tA01_GU182341.1_89873_89788_1_0_0_0_0:0:0_0:0:0_fa/2
TCCTCCAGGAAGAACAGGAAGACAGCCCAGGCTGTTCTGAGACGTTCCTCCTGATCTCAGGATGTTGCTGTCTTAGCCTATTTTTGTTGCTATAAAAGAACACTTGAGCCTGGGTATCTTCTAAAGAAAAGAGATGTGTTTGGCTCACTG
+
ffffffffffffffffffffffffffffffffffffffffffffffffffffffffffffffffffffffffffffffffffffffffffffffffffffffffffffffffffffffffffffffffffffffffffffffffffffff
@cB02~tA01_GU182341.1_106548_106380_1_0_0_0_0:0:0_1:0:0_fb/2
TTGCTAACCCCGTCTCCTTGGGACAGCATTGATCTGTTCATGATGGATCCACCTCCATGACCCAAACACGTCCCAAGAGGCCCAACCTCCCACACTGGGGGTTAAATTTCAATGTGAGGTTTGAAGGGGTCAAACATCTCAACTAAAGTA
+
ffffffffffffffffffffffffffffffffffffffffffffffffffffffffffffffffffffffffffffffffffffffffffffffffffffffffffffffffffffffffffffffffffffffffffffffffffffff
@cB02~tA01_GU182341.1_113293_113114_1_0_0_0_0:0:0_0:0:0_fc/2
AGAAATGTGGAAAGTGGGGAGAATCTTCTGAGCACAGGGAGGGAGGCACAGCTCCACATCCTCCTCTCTAAGGCGGCGCCTCCTTCACCCCAAGGTGGTCAGGACAAGCCCTTGCTTTCTACCTGGCCCAGCCTTGTGGTGCCTCCAGAA
+
ffffffffffffffffffffffffffffffffffffffffffffffffffffffffffffffffffffffffffffffffffffffffffffffffffffffffffffffffffffffffffffffffffffffffffffffffffffff
@cB02~tA01_GU182341.1_834_699_1_0_0_0_0:0:0_0:0:0_fd/2
CAGCCCCAGGCTGGGCTCTCCCAGGCCAACTTCACCCTGGGCCCTGTGAGGGTCTCCCACGGGGGCCAGTACAGATGCTACGGTGCACACAACCTCTCCTCCGAGTGGTCGGCCCCCAGTGACCCCCTGAGCATCCTGATCGCAGGTGAG
+
ffffffffffffffffffffffffffffffffffffffffffffffffffffffffffffffffffffffffffffffffffffffffffffffffffffffffffffffffffffffffffffffffffffffffffffffffffffff
@cB02~tA01_GU182341.1_89410_89538_0_1_0_0_0:0:0_0:0:0_fe/2
AGTGACTCCATGTGTCCTGAGCAGTTTTTCTGAGCCTTGAGGGACTGGCTCACCCTGAAAGGAAGGTTTCTGTTGTCACTCGCTGCTTATCTATAAGTAATGAACCTGCCTATGTAATGTATTCCCTGTGTGTTCTGTCTCCCTGGAGTG
+
ffffffffffffffffffffffffffffffffffffffffffffffffffffffffffffffffffffffffffffffffffffffffffffffffffffffffffffffffffffffffffffffffffffffffffffffffffffff
@cB02~tA01_GU182341.1_19999_19800_1_0_0_0_1:0:0_0:0:0_ff/2
TGGATAGATAGATATAGATAGATGAAAGATAAAAGGTATATGATAGATAATAGAGAGACAGGTGATAGACAAATAGATGATGAATGACTGATAGATGATATAGATAGACAAGTAGAAAGACAGACAGATGATATATAAATAGATATAGAG
+
ffffffffffffffffffffffffffffffffffffffffffffffffffffffffffffffffffffffffffffffffffffffffffffffffffffffffffffffffffffffffffffffffffffffffffffffffffffff
@cB02~tA01_GU182341.1_141321_141181_1_0_0_0_0:0:0_0:0:0_100/2
ACTCTGATGGTAGTTTCTTTTGCTGTGCAGAAGCTCTTTAGTTTAATTAGATCCCGTTTGTCAATTTTGGCTTTTGTTGCCGTTGCTTTTGGTGTTTTAGACATGAAGTCCTTGTCCATGCCTATGTCCTGAATGGTAATGCCTAGGTTT
+
ffffffffffffffffffffffffffffffffffffffffffffffffffffffffffffffffffffffffffffffffffffffffffffffffffffffffffffffffffffffffffffffffffffffffffffffffffffff
@cB02~tA01_GU182341.1_143952_144068_0_1_0_0_0:0:0_1:0:0_101/2
ATGTTCAGATTCGTGGTGTGAGGAAGAGCGATCCCCTAAGATGCAGACTGATGCCTTCAGATTCCAGCTGCTGGTTCATTGGATCTGGCAACCTGGTTTTGAGACAGGGCTGTTATCTCCCTAGAAAACCCCCTCAAGACCTGACTGTGG
+
ffffffffffffffffffffffffffffffffffffffffffffffffffffffffffffffffffffffffffffffffffffffffffffffffffffffffffffffffffffffffffffffffffffffffffffffffffffff
@cB02~tA01_GU182341.1_104598_104688_0_1_0_0_0:0:0_0:0:0_102/2
CTCGGCTAATTTTTGTATTTTTAGGAGAGATAGGGTTTCACCATGTAGAGATAGGGTTTCTCCATGTTGGCCAGGCTGGTCTCGAACTCCTGACTTCTTGGAATCCACTGGCCTTAGCCTCCTGCAGTGCTGGGTTACAGGAGTGAGCCA
+
ffffffffffffffffffffffffffffffffffffffffffffffffffffffffffffffffffffffffffffffffffffffffffffffffffffffffffffffffffffffffffffffffffffffffffffffffffffff
@cB02~tA01_GU182341.1_44754_44618_1_0_0_0_1:0:0_0:0:0_103/2
TGTGATCTACCCAGCTCAGCCTCCCAAAGTGCTGGGATTACGGGCGTGAGCCACGGTGCCCAGCTTCACTATGCCATTTCATGCAAGGGGCTTGAGCATCTGCAGATTTTGGTATCTGAATGGGGATCCTGGAACCAATCACCCAGGTAT
+
ffffffffffffffffffffffffffffffffffffffffffffffffffffffffffffffffffffffffffffffffffffffffffffffffffffffffffffffffffffffffffffffffffffffffffffffffffffff
@cB02~tA01_GU182341.1_93075_92962_1_0_0_0_1:0:0_0:0:0_104/2
CTCGGCTCACTGCAACTTCCGCCTCCCAGGTTCAAGGGATTCCGTGCCTCAGCCTCTTGAATAGCTGGCATTACAAGTGCCTGCTACCAGGCATGGCTAATTTTTGTATTTTTAGCAGAGACATGGTTTCACTATATTGGCCAGGCTGGT
+
ffffffffffffffffffffffffffffffffffffffffffffffffffffffffffffffffffffffffffffffffffffffffffffffffffffffffffffffffffffffffffffffffffffffffffffffffffffff
@cB02~tA01_GU182341.1_33759_33626_1_0_0_0_0:0:0_0:0:0_105/2
AACACCAACCCCTGTATGCTGTGTGAACTTGTGGTCTCCAGACTGGATTCTGAGGCTCACATTCCAAATAACCCCACATATGAAAGGATCACTGAGAGGCACAGAGAGAAATCAGGAACACCAAAAAGCAAAGACATAAACACACAGAGA
+
ffffffffffffffffffffffffffffffffffffffffffffffffffffffffffffffffffffffffffffffffffffffffffffffffffffffffffffffffffffffffffffffffffffffffffffffffffffff
@cB02~tA01_GU182341.1_122892_122798_1_0_0_0_0:0:0_1:0:0_106/2
CTCAAAAAATAAAAATAAGAAATGCATAAATATAATAAAACACACACGAATGACAAAGGCACCTGAATTCCAATCAGCATTTTTCTATTTCTCTATAATTACTTCTTTGATCCTTTATCTTATCCATTAGGCAATGAGCCTAAAACCTCT
+
ffffffffffffffffffffffffffffffffffffffffffffffffffffffffffffffffffffffffffffffffffffffffffffffffffffffffffffffffffffffffffffffffffffffffffffffffffffff
@cB02~tA01_GU182341.1_151817_152005_0_1_0_0_0:0:0_0:0:0_107/2
AAATGTGGCAGAGATACAACAAAAACAGAAAACTTCTGGATAATATCTTTGTTGAACATAAATGCAAAAATCTTCAACAAAATACTAGTAACCATATTTCTATATGGGGTTCTATCATATGTTTTCCTTCCACAACAATCACAGTTTTGA
+
ffffffffffffffffffffffffffffffffffffffffffffffffffffffffffffffffffffffffffffffffffffffffffffffffffffffffffffffffffffffffffffffffffffffffffffffffffffff
@cB02~tA01_GU182341.1_116053_116261_0_1_0_0_1:0:0_2:0:0_108/2
TCTCTACCTGTCATCTATATCTATATATCATCTATTTATCTATCAATTGTCTATCCGTCAATCATCTATTATCTATATATATGTATGATCTCTCTCTCTCTATTATTTCTCTCTGTGTCTTCCTCTCTATCTCTATGTATTATCTATCCA
+
ffffffffffffffffffffffffffffffffffffffffffffffffffffffffffffffffffffffffffffffffffffffffffffffffffffffffffffffffffffffffffffffffffffffffffffffffffffff
@cB02~tA01_GU182341.1_44977_45171_0_1_0_0_0:0:0_1:0:0_109/2
TCAGAGTAATTGTGACAAGAAGCCATTCTAATTTTCCTGCTTGAGTTTCTAGTACTAAACCAGAGGCATCAGAATAGCTTGAACCTGGGAGGCGGAGGTTGCAGTGAGCTGAGCTCAAGCCACTGAAATCCAGCTTGGGTGACAGAGGAA
+
ffffffffffffffffffffffffffffffffffffffffffffffffffffffffffffffffffffffffffffffffffffffffffffffffffffffffffffffffffffffffffffffffffffffffffffffffffffff
@cB02~tA01_GU182341.1_53796_53640_1_0_0_0_0:0:0_0:0:0_10a/2
GTCCTGGAGCATTTCCCCAATATTTTCTTCTACGTGTTTCATAGGTTCAGGCCTTAGACTCACATCTTTAATCCATTTTCATTTGATTTTTGTGTATGGTGACAGGTAGAGGTGCAGTTTCATTCCTCTGCATGTAGATGTCCAGGTTTC
+
ffffffffffffffffffffffffffffffffffffffffffffffffffffffffffffffffffffffffffffffffffffffffffffffffffffffffffffffffffffffffffffffffffffffffffffffffffffff
@cB02~tA01_GU182341.1_8917_9135_0_1_0_0_1:0:0_0:0:0_10b/2
TCTATTTCTGTGGGATTGTTCGTAACATTGTTTTGTCAGTTCTATTTGTGTTTATTTGGATCTTTTCTCTTTTTCTTTGTTAATCTAGCTAACAGTCTATGAATTTTGTTTATTTTTTTTCAAAGAAAAACTCTTGGTTTTATTTATCTC
+
ffffffffffffffffffffffffffffffffffffffffffffffffffffffffffffffffffffffffffffffffffffffffffffffffffffffffffffffffffffffffffffffffffffffffffffffffffffff
@cB02~tA01_GU182341.1_147222_147098_1_0_0_0_0:0:0_0:0:0_10c/2
AAACAATAACCCTGCGAGATGATGGATATAACTAGCTTGACTATGATGATCATGTCACCATGTATACATACATCAAAACATCAAGTGTAATACACCTTAAATATATACAATTTCCATTTGTCAATCATATCTCAATAAAGCTAAAAGAAA
+
ffffffffffffffffffffffffffffffffffffffffffffffffffffffffffffffffffffffffffffffffffffffffffffffffffffffffffffffffffffffffffffffffffffffffffffffffffffff
@cB02~tA01_GU182341.1_7460_7288_1_0_0_0_0:0:0_0:0:0_10d/2
TCTATCAAATTTCTCAGTGCTAGGAACAACTGAGGTTTTTGATTGGGTGCCTCAAATGTCTACCCTTACTGTGGAGTCCGACAACAGGATTCTAACAAGTCCCAACCCCTTCATGCCTTAACCTGGTCTGGAAATAAATTATGTTTAAGC
+
ffffffffffffffffffffffffffffffffffffffffffffffffffffffffffffffffffffffffffffffffffffffffffffffffffffffffffffffffffffffffffffffffffffffffffffffffffffff
@cB02~tA01_GU182341.1_150153_150011_1_0_0_0_0:0:0_0:0:0_10e/2
ACTTCGGCGTTGGAAGGGCTAAGTTATGATGTATTAAAATGAAAATAAAGTGGGGCGCGGTGGCTCACGCCTGTAATCCCAGCACTTTGGGGGACCGAAGTGGGTGGATCACGAGGTCAGGAGATCGAGACCATCCTGGCTAACACGGTG
+
ffffffffffffffffffffffffffffffffffffffffffffffffffffffffffffffffffffffffffffffffffffffffffffffffffffffffffffffffffffffffffffffffffffffffffffffffffffff
@cB02~tA01_GU182341.1_17851_17662_1_0_0_0_0:0:0_0:0:0_10f/2
TCGTGGGAGGGAGACTCCATCAGCCACAGCGGGCTTTGAAGATGGGGGAAGGCCATGAGCCACAAAGGCAGTTGGCCTCTAAGGGCTGGAGAAGTCAAGGGAACTGATTCTTCCCTGAGTCTCCAGAGGAAACACAGCCCTGTAGATGCC
+
ffffffffffffffffffffffffffffffffffffffffffffffffffffffffffffffffffffffffffffffffffffffffffffffffffffffffffffffffffffffffffffffffffffffffffffffffffffff
@cB02~tA01_GU182341.1_136686_136815_0_1_0_0_0:0:0_0:0:0_110/2
GCGTGCATGAGCTCTGTTCTCTGTTACGGCAAGGCTCTTGCTCTGCTGAGTCAGCCAGGGTTGCCTGATGACCAACAGTAATTCATTCCTTGGCAAGTGGAACTTCTCTAAAACACCCACCCTCATCAGATGTTCCCTTCCCTTCCCTCT
+
ffffffffffffffffffffffffffffffffffffffffffffffffffffffffffffffffffffffffffffffffffffffffffffffffffffffffffffffffffffffffffffffffffffffffffffffffffffff
@cB02~tA01_GU182341.1_73890_73758_1_0_0_0_0:0:0_1:0:0_111/2
CACTATGCTTCCTTTCCTTGTATACATAACCTACCCAGCAATACACACAATCATTTATTGCTTTGGAGAATTAGTTTGGGAACATTTTTGAAATGTACAAAAAAATGTATATCTTCAAAAGAAATTTCTTTTTGTGGCAAAAGACTTCTG
+
ffffffffffffffffffffffffffffffffffffffffffffffffffffffffffffffffffffffffffffffffffffffffffffffffffffffffffffffffffffffffffffffffffffffffffffffffffffff
@cB02~tA01_GU182341.1_35352_35446_0_1_0_0_0:0:0_0:0:0_112/2
GGAGACCAGCTCGACCAACATGGTGAAACCACCTCTCTACTAAAAATACAAAAAGTAGCCTGGCGTGGTGGTGCGCGCCTGTAGCACCAGCTACTCAGGTGGCTGAGGCAAGAGAATCGCTTGAACCCAGGAGGCGGAAATTGCAGTGAG
+
ffffffffffffffffffffffffffffffffffffffffffffffffffffffffffffffffffffffffffffffffffffffffffffffffffffffffffffffffffffffffffffffffffffffffffffffffffffff
@cB02~tA01_GU182341.1_111258_111168_1_0_0_0_0:0:0_1:0:0_113/2
GAGATATGGGACTAGAGTGGAGATACGGGCCTGGAGGTGGAGATCTGGGCCTGGAGTGGAGATATGGCCCTGGAGTGGAGATATGGACCTGGAGTGGAGATATGAGCCTGGAGTGGAGATATGGCCCTGGAGTGGAGATATGGGCCTGGA
+
ffffffffffffffffffffffffffffffffffffffffffffffffffffffffffffffffffffffffffffffffffffffffffffffffffffffffffffffffffffffffffffffffffffffffffffffffffffff
@cB02~tA01_GU182341.1_75807_75958_0_1_0_0_0:0:0_0:0:0_114/2
AATTTTATTTGTCAATATTTAGGACTGACAAAAGCTTTTTAACATTCCTGGCACCATCTCAGTTATTGATCTACTCCCAAGATGGATCATTTCAATTAAAACATGTAAAGCATGACCTCACCTGAATGTGTTTGAACTTGCTCTTCTCCC
+
ffffffffffffffffffffffffffffffffffffffffffffffffffffffffffffffffffffffffffffffffffffffffffffffffffffffffffffffffffffffffffffffffffffffffffffffffffffff
@cB02~tA01_GU182341.1_21030_20976_1_0_0_0_0:0:0_1:0:0_115/2
GGTCAGAACAGACCCAGAGGAGGGAGACTGGGCTCTGCCTGGGGAGATCAGAGGTTCTCTCACCCCCTCAACCTTACCCACTTCCCAGAAGCCCATCCTGGCCTGTCACCCACAGAGAGATGTCATCACCAGCAACGCCTACACCCTTTT
+
ffffffffffffffffffffffffffffffffffffffffffffffffffffffffffffffffffffffffffffffffffffffffffffffffffffffffffffffffffffffffffffffffffffffffffffffffffffff
@rand_0_0_0_0_1_1_0:0:0_0:0:0_116/2
TCGAGCCAGCAACAGAGCTTACCTGGCTTCAACTGTTGGATACTTTTATTCATGTAATCCCACGAGCCCAGCGTTACTTTACCAGCTGAAAGTAGTGGGCTGCAAACATGAAGGGGCGGAGCGATCCCTAAACACTCCTGCGGGTTTGAC
+
ffffffffffffffffffffffffffffffffffffffffffffffffffffffffffffffffffffffffffffffffffffffffffffffffffffffffffffffffffffffffffffffffffffffffffffffffffffff
@cB02~tA01_GU182341.1_122567_122499_1_0_0_0_0:0:0_0:0:0_117/2
TTATAGCATAATATACAAGTCTGTGAACGGTGGCTCATGCTTGTAACCCAGCCCTGCAGGAGGCCAAGGCGGGTGGATTCCATGAAGTCAGGAGTTCCAGACCAGCCTGGCCAACATGGTGAAACCCTATCTGTACTAAAAATACAAAAA
+
ffffffffffffffffffffffffffffffffffffffffffffffffffffffffffffffffffffffffffffffffffffffffffffffffffffffffffffffffffffffffffffffffffffffffffffffffffffff
@cB02~tA01_GU182341.1_9073_9185_0_1_0_0_0:0:0_0:0:0_118/2
TTTCTAGCTTGTTTGTATAGAGGTGTTCATAATAGTCTTTGACGATCTTTTCTATTTCTGTGGGATTGTTCGTAACATTGTTTTGTCAGTTCTATTTGTGTTTATTTGGATCTTTTCTCTTTTTCTTTGTTAATCTAGCTAACAGTCTAT
+
ffffffffffffffffffffffffffffffffffffffffffffffffffffffffffffffffffffffffffffffffffffffffffffffffffffffffffffffffffffffffffffffffffffffffffffffffffffff
@rand_0_0_0_0_1_1_0:0:0_0:0:0_119/2
GAGGCTGCCTAAAGCTAAAACCGTTGGCGCATATATGCGGAGACGCTATTGAATAACTTTGGCGATGTATGTTCTGATTTATGGATCCGCGGATCTCTAACCTGGCCGATCTCATCCGTGGTATTGATCATCACTGCAGAGCGAACGGAC
+
ffffffffffffffffffffffffffffffffffffffffffffffffffffffffffffffffffffffffffffffffffffffffffffffffffffffffffffffffffffffffffffffffffffffffffffffffffffff
@cB02~tA01_GU182341.1_20888_20714_1_0_0_0_0:0:0_0:0:0_11a/2
CGAGTGACCCACTGCCCGTTTCTGTCACAGGTGAGAAAACACCATGCCTGTCCCATGTCTTGTGATCCTAGAGCCATAGCTGAGGAGCTTCCTGCTGATGATGGAGAGAAGCATGGACAGATGCCGAGACAGAACACACAGCATGGGTGT
+
ffffffffffffffffffffffffffffffffffffffffffffffffffffffffffffffffffffffffffffffffffffffffffffffffffffffffffffffffffffffffffffffffffffffffffffffffffffff
@cB02~tA01_GU182341.1_15670_15851_0_1_0_0_0:0:0_1:0:0_11b/2
CTGTATCTCCACCTCCAGGCCCGTGTCGCCATTCCAGGCCCATATCTGCACTCCAAGCCAACATCTCCACTCCAGGCCCATATCTCTACTCCAGGCCCATATCTACAGTTCCAGGCCCATATCTCCACCTCCAGGCCCATATCTCCACTC
+
ffffffffffffffffffffffffffffffffffffffffffffffffffffffffffffffffffffffffffffffffffffffffffffffffffffffffffffffffffffffffffffffffffffffffffffffffffffff
@cB02~tA01_GU182341.1_96430_96273_1_0_0_0_1:0:0_0:0:0_11c/2
AGTGTAATCACAAGGGTCCACATGAGAGGTGGAGGAAGAGGGGAGTGGGGATTAGAGCAGTGTAGTGGGAGGGAGACGCTATCAGCCACTGCGGGCTTTGAAGGTGGAGGAAGACCACTAGTCACAGAATGCAGGTGGCCTCTAAGGGCT
+
ffffffffffffffffffffffffffffffffffffffffffffffffffffffffffffffffffffffffffffffffffffffffffffffffffffffffffffffffffffffffffffffffffffffffffffffffffffff
@cB02~tA01_GU182341.1_56076_55962_1_0_0_0_0:0:0_0:0:0_11d/2
TATATTTTTTGTAGAGAGGATGTTTCACCACGTTGGCCAAGCTTGTCTGAAACTCCCAACCTCAAGTGATCCGACCGTCTCAGCATGCCAAAGTAATGGGACTACAGGCGTGAGCCACTGTGCCCAGCCAGAATTCAAAATCAATAATAG
+
ffffffffffffffffffffffffffffffffffffffffffffffffffffffffffffffffffffffffffffffffffffffffffffffffffffffffffffffffffffffffffffffffffffffffffffffffffffff
@cB02~tA01_GU182341.1_36766_36949_0_1_0_0_0:0:0_0:0:0_11e/2
CAAATATGTGCAAACTATGCATCTGAGATGGGATTAATAACTAGAAATATAAGAAGCTCAAACAACTCAATAAAACAAATGATTTAATTGAAAAAGGAGCAGAAGACATGAAATTTCCCCACATACTAAAAAGTGCTCAGTATCACTCAT
+
ffffffffffffffffffffffffffffffffffffffffffffffffffffffffffffffffffffffffffffffffffffffffffffffffffffffffffffffffffffffffffffffffffffffffffffffffffffff
@cB02~tA01_GU182341.1_95345_95442_0_1_0_0_1:0:0_0:0:0_11f/2
TCTAAGGCTCCTACCACACCTGGGTGCCCAGGGCTACAGGAAGGACCCATCCTGCATAGACTTGGCGTCTCCCTACAACAAGTGTCAGCTGAGAACTTTGAGCAAGTTGCTGGAGAAGCAACTCTTACTAGATTTTAATACTGCAAAATT
+
ffffffffffffffffffffffffffffffffffffffffffffffffffffffffffffffffffffffffffffffffffffffffffffffffffffffffffffffffffffffffffffffffffffffffffffffffffffff
@cB02~tA01_GU182341.1_138647_138483_1_0_0_0_0:0:0_0:0:0_120/2
CTGGTGAAATGTGGTGCTGATTTAGACACTAAATGAATGAAGTAGATGGATATAAGATATGTTTGTGAGGTAGAATCATTGGCTGGAAAGGCTTGCTGGGTTTAATTTTTCCTGGTAGTTTAATCCTCGCTTCACTAACTTATTTCTGAG
+
ffffffffffffffffffffffffffffffffffffffffffffffffffffffffffffffffffffffffffffffffffffffffffffffffffffffffffffffffffffffffffffffffffffffffffffffffffffff
@cB02~tA01_GU182341.1_8268_8366_0_1_0_0_0:0:0_0:0:0_121/2
GTTGTCTTTAAGACCAGAATTTCTTTGTTAGTTTTCTGTTTTAGTGATTCATCTGACGTTGTTAGTGGGATACTGAAGTCCCTTACTATTATTGTGTGGCTGTCTAACTCTTTTCATAGGTGAAGAATAACTTGTTTTATGAATCGGGGT
+
ffffffffffffffffffffffffffffffffffffffffffffffffffffffffffffffffffffffffffffffffffffffffffffffffffffffffffffffffffffffffffffffffffffffffffffffffffffff
@cB02~tA01_GU182341.1_151186_151323_0_1_0_0_0:0:0_0:0:0_122/2
GCTCTTGGGTGGAGCCCAAGAGAAGACATATATATGTATATTTTTTTAAATAGAGATGGGGTCTTTCTATGTTGGCCAGGGTAGTCTCTAACTTCTGGCATCAAGAAATCCTCCTGCCTAAGACCTATATTTCTATTTATGTTTCAGATG
+
ffffffffffffffffffffffffffffffffffffffffffffffffffffffffffffffffffffffffffffffffffffffffffffffffffffffffffffffffffffffffffffffffffffffffffffffffffffff
@cB02~tA01_GU182341.1_43467_43575_0_1_0_0_0:0:0_0:0:0_123/2
AGGCTGAAAGATAGTCTGAAGGGAGGTGGAACAGCACGTGTCTAAGTGCTGTGTTAAGAGGGAGCCTCTTGTATGTTTGGAATTGTGAGTTCCTCAGTGTGATTGCAGCCTCAGGTAGACTAGGAAGTAAGCTAGTTAGGTTGGAGAGGT
+
ffffffffffffffffffffffffffffffffffffffffffffffffffffffffffffffffffffffffffffffffffffffffffffffffffffffffffffffffffffffffffffffffffffffffffffffffffffff
@cB02~tA01_GU182341.1_45657_45801_0_1_0_0_0:0:0_0:0:0_124/2
CCATGTCTCCACTACAAGCCCATATCTCTACTGCAGGCCCATATCTCAACCTCCAGGCCCATATCTCCACTCCAGGCCCAGATCTCCACTTCTAGGCCCATCACTCCATCTCTAGGCCCATAACTCCACTTCCAGGCCTATATCTCCAAC
+
ffffffffffffffffffffffffffffffffffffffffffffffffffffffffffffffffffffffffffffffffffffffffffffffffffffffffffffffffffffffffffffffffffffffffffffffffffffff
@cB02~tA01_GU182341.1_113638_113871_0_1_0_0_0:0:0_0:0:0_125/2
CGGACCCTGTTTTTCGAGGGCTAAAATCAAGGCATCTGCAGGGCTGTGTTCCCTCTGGAGACTCAGGAGAATCAGTTACTTGACTTTCCCAGCCTCTATAGGCCACCTGCATTCATGGCTTATGGCCTTCATCCACCTTCAAAGCTGATG
+
ffffffffffffffffffffffffffffffffffffffffffffffffffffffffffffffffffffffffffffffffffffffffffffffffffffffffffffffffffffffffffffffffffffffffffffffffffffff
@cB02~tA01_GU182341.1_104749_104890_0_1_0_0_0:0:0_0:0:0_126/2
GTGCCTTTGTCATTCGTGTGTGTTTTATTATATTTATGCATTTCTTATTTTTATTTTTTGAGATGGAGTCTCCTTGTGTCACCCAGGCTGGAGTGCAGTGATGCGATCTCCACTCACTGCAACCTCCACCTCCTGGGTTGAAGTCATTCT
+
ffffffffffffffffffffffffffffffffffffffffffffffffffffffffffffffffffffffffffffffffffffffffffffffffffffffffffffffffffffffffffffffffffffffffffffffffffffff
@cB02~tA01_GU182341.1_80731_81036_0_1_0_0_0:0:0_0:0:0_127/2
CCACGCTGGACTGAAAATTAACTCATCCTCACCACTCACTTGCTTCAGAACATGGCTCTCTGCTGGGGAGACACCCAATCTGCAGGCCCATAGTGTAACCCTGGTGCTCCTTCCCTTCCAGGACTCACCAAGACATGCCAGGATGATGAC
+
ffffffffffffffffffffffffffffffffffffffffffffffffffffffffffffffffffffffffffffffffffffffffffffffffffffffffffffffffffffffffffffffffffffffffffffffffffffff
@cB02~tA01_GU182341.1_45237_45368_0_1_0_0_1:0:0_1:0:0_128/2
TTCTCACTAGAATTGACACCTTGCGTCCTTCACTACGACCAGACTCAAAAGACGTCTCAGATCCAACCTCTCATAGACGAGATGATTGAATTCTGTGCTTACATTAAAGATTTTTGATGTATTTTTGTTTTTATCTGAGATTCAAACTCT
+
ffffffffffffffffffffffffffffffffffffffffffffffffffffffffffffffffffffffffffffffffffffffffffffffffffffffffffffffffffffffffffffffffffffffffffffffffffffff
@cB02~tA01_GU182341.1_66887_66681_1_0_0_0_0:0:0_0:0:0_129/2
TGCAGAGATTCCAAAGAGAACTAGAGAGACCGAGAGGCAGAGCAAGACAGATGATAGATGGATAGATATAGATAGATGATAAATAGGTAGATGATAGATAATAGGTTATAGATACATAGATGATGATCGATTCATTCATTGATTAATCGA
+
ffffffffffffffffffffffffffffffffffffffffffffffffffffffffffffffffffffffffffffffffffffffffffffffffffffffffffffffffffffffffffffffffffffffffffffffffffffff
@cB02~tA01_GU182341.1_106867_106669_1_0_0_0_0:0:0_0:0:0_12a/2
AATTCATATAGAGAAACTGCTATGATTAGCTTCTTACTGGTGTCTCCTCTTCTTCCAGGTAACCCCAGACACCTGCACATTCTGATTGGGACCTCAGTGGTCATCATCCTCTTCATCCTCCTCCTCTTCTTTCTCCTTCATCTCTGGTGC
+
ffffffffffffffffffffffffffffffffffffffffffffffffffffffffffffffffffffffffffffffffffffffffffffffffffffffffffffffffffffffffffffffffffffffffffffffffffffff
@cB02~tA01_GU182341.1_103466_103655_0_1_0_0_0:0:0_0:0:0_12b/2
AGAGGGTGAGGCAGGAGAATCACTTGGATCCAGGAGACGCAGGTTGCAGTGAGCCAAGATCGTGACACTGCACTGTAGCCTGGAAGACAGAGGGAGACTCTGTCTCAATAAATAAATGAACGAACAAACAAATAGATTTCATGCACAGAT
+
ffffffffffffffffffffffffffffffffffffffffffffffffffffffffffffffffffffffffffffffffffffffffffffffffffffffffffffffffffffffffffffffffffffffffffffffffffffff
@cB02~tA01_GU182341.1_9170_9274_0_1_0_0_0:0:0_0:0:0_12c/2
TGTTATTGGTCTGTTCAGGTTTTCACTTTCTTCCTGGTTGAAATATGATAAATTTTGTGTTACCAGGAATTTATCCATTTCTTCTAGGTTTTCTAGCTTGTTTGTATAGAGGTGTTCATAATAGTCTTTGACGATCTTTTCTATTTCTGT
+
ffffffffffffffffffffffffffffffffffffffffffffffffffffffffffffffffffffffffffffffffffffffffffffffffffffffffffffffffffffffffffffffffffffffffffffffffffffff
@cB02~tA01_GU182341.1_4122_4260_0_1_0_0_0:0:0_0:0:0_12d/2
ATGGAGGAAGCGTTCTCTACAGGCACCCAGACATCTTCCTGAACCTGACCCAAGCCTCCCCTTCTCGACTTTCTCAGTAGACGGTTTCCCGAATGATGGTCCAGACTTTCTTCCAGAACCTCCTAGGACTATCAGATTCATTGCCAAGGC
+
ffffffffffffffffffffffffffffffffffffffffffffffffffffffffffffffffffffffffffffffffffffffffffffffffffffffffffffffffffffffffffffffffffffffffffffffffffffff
@cB02~tA01_GU182341.1_17576_17456_1_0_0_0_1:0:0_0:0:0_12e/2
GTCCCCAGTGATGGCTACATGGTAATCCATGAACCCTGTGACTATTTATGTCATAGGGCAGGGGACTGAAGGGGAAGATGGAGCTCAGGTTGTTGATGAGTTGACCTTGCGATGGGGAGACAGCCTGGACTGTCCTGCTGTGCTCAGAGT
+
ffffffffffffffffffffffffffffffffffffffffffffffffffffffffffffffffffffffffffffffffffffffffffffffffffffffffffffffffffffffffffffffffffffffffffffffffffffff
@cB02~tA01_GU182341.1_1659_1526_1_0_0_0_0:0:0_1:0:0_12f/2
TGAGAGGGTGGAAATAGTCAGGGACCTCCTAATCCTGGGCTCCCACCCCAGAGACCTCAGATGGGGCTAAAGGCCAGGGAGGGCTGAAATGAGATATGGAGAAACCTTAGAGGAATCATGCTTAGGCTGAGGGTAGAAGATGGAGGCCCC
+
ffffffffffffffffffffffffffffffffffffffffffffffffffffffffffffffffffffffffffffffffffffffffffffffffffffffffffffffffffffffffffffffffffffffffffffffffffffff
@cB02~tA01_GU182341.1_33058_32907_1_0_0_0_0:0:0_0:0:0_130/2
AGATGTCAGGTTTGAGCACTTCCTTCTGCACAGAGAGGGGAAGTATAAGGACACTTTGCACCTCATTGGAGAGCACCATGATGGGGTCTCCAAGGCCAACTTCTCCATCGGTCCCATGATGCAAGACCTTGCAGGGACCTACAGATGCTA
+
ffffffffffffffffffffffffffffffffffffffffffffffffffffffffffffffffffffffffffffffffffffffffffffffffffffffffffffffffffffffffffffffffffffffffffffffffffffff
@cB02~tA01_GU182341.1_137204_136999_1_0_0_0_0:0:0_1:0:0_131/2
CCATGCTCAGGCTGTGCAGTGTGGAAGCTTTTCCTATTGTTGCCATAACAAATTTCCACAAGATTCGTGTGTGAAAACAAAACGGTTATTTAAGTATCTTACAGTGCTGTAGCTCAAAGCATGACGTGCATGTCACTGGGCTAAAATCAA
+
ffffffffffffffffffffffffffffffffffffffffffffffffffffffffffffffffffffffffffffffffffffffffffffffffffffffffffffffffffffffffffffffffffffffffffffffffffffff
@cB02~tA01_GU182341.1_133732_133639_1_0_0_0_0:0:0_0:0:0_132/2
ACCAGCAACCCCTACACTCTTTTCTTTTCATTTTCAAAAATATTTATTGAGGTTAAATGTAACTATATAATTTACCAACTTTACCATTTTTAAAAGTAAAATCTAGTGGTCATAAATACCTTTATATGCTGGGTGTGGTGGTTCACGGTT
+
ffffffffffffffffffffffffffffffffffffffffffffffffffffffffffffffffffffffffffffffffffffffffffffffffffffffffffffffffffffffffffffffffffffffffffffffffffffff
@cB02~tA01_GU182341.1_57225_57385_0_1_0_0_0:0:0_1:0:0_133/2
CCTCGGCCATCTATTGCTTCAATACCACCTGTCCTCCTGTGAATTAGTAGGAAAGGGGAGCAGGAGCTAGTGCTGTCGCTGATCTCTGATTCCAAGATCTGGACTCACTCCACGGAGTGTTAATGTTTACCTCCCCATGGTCTACCTGAA
+
ffffffffffffffffffffffffffffffffffffffffffffffffffffffffffffffffffffffffffffffffffffffffffffffffffffffffffffffffffffffffffffffffffffffffffffffffffffff
@cB02~tA01_GU182341.1_55617_55802_0_1_0_0_0:0:0_0:0:0_134/2
TAGCCGGGCACGGTGGCAGTTGCCTGTAATCCCAGCTACTCGAGAGGCGGAGGCAGGAGAATCACTTGAATCCAGGAGAAGCAGGTTGCAGTGAGCCAAGATCGTGACACTGCACTGTAGCCTGGAAGACAGAGGGCAACTCTGTCTCAA
+
ffffffffffffffffffffffffffffffffffffffffffffffffffffffffffffffffffffffffffffffffffffffffffffffffffffffffffffffffffffffffffffffffffffffffffffffffffffff
@cB02~tA01_GU182341.1_9918_10009_0_1_0_0_0:0:0_0:0:0_135/2
ATCAGCAAAGAGAGACAGTATCACTACTTCTTTTCCAATTTTAATGCCTTTTATTTCCTTCTCTTGCCTGATTGCTTTGGCTAGGACTTCCAGTACCATGTTGAATTAAAATGGCGGGAGTGGTCATCCTGGTCTTGTTTCGGTTCTCAA
+
ffffffffffffffffffffffffffffffffffffffffffffffffffffffffffffffffffffffffffffffffffffffffffffffffffffffffffffffffffffffffffffffffffffffffffffffffffffff
@cB02~tA01_GU182341.1_106303_106177_1_0_0_0_0:0:0_0:0:0_136/2
GGCTGTACTGGAAGCATGGCACCAGCATCTATTTCTTATGATGGCCTCAGGCCGCTCCCACTCTGGCAGAAGGGAAGGAGGGTCTGTCTGTGCAGAGACCACAGAGATCACACGGCAAGAGAGGGAGCAAGGGGGAGGGGGAGCAATGGA
+
ffffffffffffffffffffffffffffffffffffffffffffffffffffffffffffffffffffffffffffffffffffffffffffffffffffffffffffffffffffffffffffffffffffffffffffffffffffff
@cB02~tA01_GU182341.1_1682_1895_0_1_0_0_0:0:0_0:0:0_137/2
ATAAAGTTTAATTTTAAATGTATTGGATAAAAAGACATTATTAATGAGAAGTTATTCTCCATCATGAATGCACATATTTAATTTAATCCCAAAGAAAATCAGAGCACAGTTATTTTACATCATAACGCTACCTAACAAATTAAATGTGTA
+
ffffffffffffffffffffffffffffffffffffffffffffffffffffffffffffffffffffffffffffffffffffffffffffffffffffffffffffffffffffffffffffffffffffffffffffffffffffff
@cB02~tA01_GU182341.1_8972_8897_1_0_0_0_0:0:0_0:0:0_138/2
AAAAATAGAAACAAACTTACCAAAACCTTTGGGATGCAGTTAAAGCAGTGATAAGAGGAAAATTTATAGCAATACATGCCTCATCAGAAGTTTAGAAAGATCTCAAATTAGTGACTTAACACTGCATCTAGAGGAACTATTAAAAAAAAG
+
ffffffffffffffffffffffffffffffffffffffffffffffffffffffffffffffffffffffffffffffffffffffffffffffffffffffffffffffffffffffffffffffffffffffffffffffffffffff
@cB02~tA01_GU182341.1_85529_85387_1_0_0_0_0:0:0_0:0:0_139/2
TCTTTTACTAATTTTATAATTAAATTATTAGTTTTATTGAGGTGTTTGAGCTTCTTTTATATTCTAGTTATTAATCCCATCTCAGATGCATAGTTTGCAAATATTTGCTCCCATTCTGTGGGTTGTCTCTTCTTCACTTCATTGGTTGCT
+
ffffffffffffffffffffffffffffffffffffffffffffffffffffffffffffffffffffffffffffffffffffffffffffffffffffffffffffffffffffffffffffffffffffffffffffffffffffff
@cB02~tA01_GU182341.1_20647_20812_0_1_0_0_0:0:0_0:0:0_13a/2
CCTGGGTGCCTGGAACCCTGATCAAGGGCCTCCTTGCAGGCCATACAGGAGGGTTTGGAGGTGCCCTGTCTGCCATCCTGCGCCCTGACCCCGCCCTTACACCCATGCTGTGTGTTCTGTCTCGGCATCTGTCCATGCTTCTCTCCATCA
+
ffffffffffffffffffffffffffffffffffffffffffffffffffffffffffffffffffffffffffffffffffffffffffffffffffffffffffffffffffffffffffffffffffffffffffffffffffffff
@cB02~tA01_GU182341.1_59929_60043_0_1_0_0_0:0:0_0:0:0_13b/2
AGGATGGAAAACTACATTGAAGTTATTTTAAAAAATATATAAGTTTTACTGCTGACAGAAGACTGAAAGCTAGTCTGAGGGGAGGTGGAACAGCATGAGGGAAGGTGGAACAACACGTGTCTAAGTGCTGCGTTAAGAGGGAGCCTCTTG
+
ffffffffffffffffffffffffffffffffffffffffffffffffffffffffffffffffffffffffffffffffffffffffffffffffffffffffffffffffffffffffffffffffffffffffffffffffffffff
@cB02~tA01_GU182341.1_92848_92931_0_1_0_0_0:0:0_0:0:0_13c/2
TCTGCTAAAAATACAAAAATTAGCCATGCCTGGTAGCAGGCACTTGTAATGCCAGCTATTCAAGAGGCTGAGGCACGGAATCCCTTGAACCTGGGAGGCGGAAGTTGCAGTGAGCCGAGATCGTGCCACTGCACTCCAGCCTGGGCAACA
+
ffffffffffffffffffffffffffffffffffffffffffffffffffffffffffffffffffffffffffffffffffffffffffffffffffffffffffffffffffffffffffffffffffffffffffffffffffffff
@cB02~tA01_GU182341.1_67139_67359_0_1_0_0_0:0:0_0:0:0_13d/2
TCCCTTGATAGATGGTAGATGTCATAGGAGCTCCGGGAGCTGCAGGACAAGGTCACGCTCTCTCCTGCCTTAACCATGGGGCGCGGCTGGGCTGAGAGAGAAGGTTTCCCACATAGACCTGGAAGGAGAAGAGGCAGTTTCCTCAGGGAG
+
ffffffffffffffffffffffffffffffffffffffffffffffffffffffffffffffffffffffffffffffffffffffffffffffffffffffffffffffffffffffffffffffffffffffffffffffffffffff
@cB02~tA01_GU182341.1_27668_27515_1_0_0_0_0:0:0_0:0:0_13e/2
CTTTCCTCAGAGTATCTTTCAGCCTTCTGTCAGCAGTAAAACTTATAAATTTTTTTTATAATTTCAATGTAGTTTTCTATTCTTCAAGTAAACATGTCTGCCCTCATGGTTTCGTCAATGGGACTCTTTTCTTGCCTAAGGCTTCCGGTG
+
ffffffffffffffffffffffffffffffffffffffffffffffffffffffffffffffffffffffffffffffffffffffffffffffffffffffffffffffffffffffffffffffffffffffffffffffffffffff
@cB02~tA01_GU182341.1_124701_124517_1_0_0_0_0:0:0_0:0:0_13f/2
TTAGCTTCTTATTGGTGTCTCCTCTTCTTCCAGGTAACCCCAGACACCTACATGTTCTGATTGGGACCTCAGTGGTCAAAATCCCTTTCACCATCCTCCTCTTCTTTCTCCTTCATCGCTGGTGCTCCGACAAAAAAAGTAAGTCTCACG
+
ffffffffffffffffffffffffffffffffffffffffffffffffffffffffffffffffffffffffffffffffffffffffffffffffffffffffffffffffffffffffffffffffffffffffffffffffffffff
@cB02~tA01_GU182341.1_12644_12516_1_0_0_0_0:0:0_0:0:0_140/2
AAAAAAAAATACAAAAAAAAAAATTGGCTGGGTATGGTGGCGCATGCCTGTAGTCCCAGCTACTCAGGAGGCTGAGGCAGGAATTGCTGAAACCTGGAAGGCAGAGGTTGCAGTGAGCCAAGATCATGCCACTGCACTCCAGCCTGGGTG
+
ffffffffffffffffffffffffffffffffffffffffffffffffffffffffffffffffffffffffffffffffffffffffffffffffffffffffffffffffffffffffffffffffffffffffffffffffffffff
@rand_0_0_0_0_1_1_0:0:0_0:0:0_141/2
AGAAACGTTAATCGGTTTTGGGACCGGACCCAGGAAGGAAACTAAGTTCATTGGTTCTGACATGGGGAGCGCCCGACCTTACGCTGCATTCGCTTACGGGAGGATCATCAGTAATATAGTCGTACGCTGTTAATAGTTTTAAGGCAAGAC
+
ffffffffffffffffffffffffffffffffffffffffffffffffffffffffffffffffffffffffffffffffffffffffffffffffffffffffffffffffffffffffffffffffffffffffffffffffffffff
@cB02~tA01_GU182341.1_15677_15512_1_0_0_0_0:0:0_0:0:0_142/2
GCATGGCGTGTGTTGGTGAGTCCTGGAAGGGAATCGAGGGAGGGAGCGGTGGGGTGGAGATCTGGGCCTGGAGTGGAGATATGGGCCTGGAGTGGAGATATGGGCCTGGAGTGGAGATATAGGCCTGGAGTGGAGATATGGGCCTGGGGT
+
ffffffffffffffffffffffffffffffffffffffffffffffffffffffffffffffffffffffffffffffffffffffffffffffffffffffffffffffffffffffffffffffffffffffffffffffffffffff
@cB02~tA01_GU182341.1_15558_15758_0_1_0_0_0:0:0_0:0:0_143/2
GGCCCATATCTACAGTTCCAGGCCCATATCTCCACCTCCAGGCCCATATCTCCACTCTAGGCCCATATCTCCACCTCCAGGCCCGTATCTCAATTCCAGGTCCATATCTGCACTCCAAGCCAATATCTCCACTCCAGGCCCATATCTACA
+
ffffffffffffffffffffffffffffffffffffffffffffffffffffffffffffffffffffffffffffffffffffffffffffffffffffffffffffffffffffffffffffffffffffffffffffffffffffff
@rand_0_0_0_0_1_1_0:0:0_0:0:0_144/2
GTCGTCACAGTTCGAGTGATCGGAGCATTTTGTGCCAAGGACGAACTCCCCGACGTTAAGCGAGTGTAAAATACGGTGTATCTCACATCAGTCCTGTCATGGCGTGGATGGTATGCATGGCGTACCTGGACTCACTAATCACCAACTAAA
+
ffffffffffffffffffffffffffffffffffffffffffffffffffffffffffffffffffffffffffffffffffffffffffffffffffffffffffffffffffffffffffffffffffffffffffffffffffffff
@cB02~tA01_GU182341.1_65789_65973_0_1_0_0_1:0:0_0:0:0_145/2
CATGTCTGTCTGTGTCTCCTTTAACTCTTTCTGTCTTTTCTAACTCCCTGTATGGCCCCTGTGTCTGTCCTCTGTTATGACACCTGGTCTGTACTTGTGTCTCCTGTTTCTCTGTCTCTGTTGGTACAGACCTCACCAAATTAGTCTCTC
+
ffffffffffffffffffffffffffffffffffffffffffffffffffffffffffffffffffffffffffffffffffffffffffffffffffffffffffffffffffffffffffffffffffffffffffffffffffffff
@cB02~tA01_GU182341.1_15421_15478_0_1_0_0_0:0:0_0:0:0_146/2
CTCCACTCCAGGCCCATATCTCCACTCCAGGCCCATATCTCCACTCCAGGCCCAGATCTCCACCCCACCGCTCCCTCCCTCGATTCCCTTCCAGGACTCACCAACACACGCCATGCTGACGACCATGAGCGACATGGTGCTGCCGGTGCA
+
ffffffffffffffffffffffffffffffffffffffffffffffffffffffffffffffffffffffffffffffffffffffffffffffffffffffffffffffffffffffffffffffffffffffffffffffffffffff
@cB02~tA01_GU182341.1_16453_16292_1_0_0_0_0:0:0_0:0:0_147/2
TCCTGAAACGGGAGGCAGGCGACACAGGGGGTTGACTGATGGGCTGACCATGGGAAGCCATGTGGGAATCTCTCATGAACTAGGAAAAGGAAGCCAGGGGAAGCTTCGCCACAGTTCTGTCCTAGCCCTCCCCGGCCTTTCTTTCCCTTG
+
ffffffffffffffffffffffffffffffffffffffffffffffffffffffffffffffffffffffffffffffffffffffffffffffffffffffffffffffffffffffffffffffffffffffffffffffffffffff
@cB02~tA01_GU182341.1_70447_70493_0_1_0_0_0:0:0_1:0:0_148/2
TAGAGAAAAGCAGCATAAAAGCACAACCAACCCTTAAAATTAGCCAGAGGAAAAGGATCAGCTGGTAAGGATTTATAGGGAGCCAAGCATTGTCTTCCCCACAGAAAAAAGGAAAACATAAGCCAGTAGAATAGCATCTTTACCCAGCTA
+
ffffffffffffffffffffffffffffffffffffffffffffffffffffffffffffffffffffffffffffffffffffffffffffffffffffffffffffffffffffffffffffffffffffffffffffffffffffff
@cB02~tA01_GU182341.1_4281_4191_1_0_0_0_0:0:0_0:0:0_149/2
AGAGAAGTCCCCAAGATGCAGCAAGGAGGTAAATACATGAGAAAACAATGCACCCTTCAGAGTGCCAGAGCCTTGGCAATGAATCTGATAGTCCTAGGAGGTTCTGGAAGAAAGTCTGGACCATCATTCGGGAAACCGTCTACTGAGAAA
+
ffffffffffffffffffffffffffffffffffffffffffffffffffffffffffffffffffffffffffffffffffffffffffffffffffffffffffffffffffffffffffffffffffffffffffffffffffffff
@cB02~tA01_GU182341.1_31829_31640_1_0_0_0_0:0:0_0:0:0_14a/2
GCTCATGGGGAGACAGCCTGGACTGTCCCACTGGGCTCAGTGTAATCACAAGGGTGCACATGAAAGGAGGAGGAAGAGGGGAGTGGGGATTAGAGCAGTCCAGTGGAAGTCTTCACCAGCTTTGAAGGTGGAGGAAGGCCAAGAGCCATG
+
ffffffffffffffffffffffffffffffffffffffffffffffffffffffffffffffffffffffffffffffffffffffffffffffffffffffffffffffffffffffffffffffffffffffffffffffffffffff
@cB02~tA01_GU182341.1_42362_42474_0_1_0_0_0:0:0_0:0:0_14b/2
GGACCATCCTGCTGGTGAGGAACACACACCTGAGTGCTCCCATCCTGCTTCCCCACATGGCCCTGAGCTCTCTGGCCTCTGCTTCGTGAGACTTACTTTTTTTGTTGGAGCACCAGCGATGAAGGAGAAAGAAGAGGAGGATGGTGAAAG
+
ffffffffffffffffffffffffffffffffffffffffffffffffffffffffffffffffffffffffffffffffffffffffffffffffffffffffffffffffffffffffffffffffffffffffffffffffffffff
@cB02~tA01_GU182341.1_86101_85908_1_0_0_0_0:0:0_0:0:0_14c/2
GCTCCATTGTTTTATGTGCTTTTCTTTATGCCAATGTCATGTTGTTTTGCTTACTACAGCTCTGTAACATATTTTTAAGTCAGGTAGTGTGATGCTCCTGTTTTCTCCTTATACCTTGAAGTCTCAAGATAGTTGGTGTCACCTACAATG
+
ffffffffffffffffffffffffffffffffffffffffffffffffffffffffffffffffffffffffffffffffffffffffffffffffffffffffffffffffffffffffffffffffffffffffffffffffffffff
@cB02~tA01_GU182341.1_71017_70938_1_0_0_0_0:0:0_0:0:0_14d/2
TGTTGTGTACACAACATTTTAACTAGTTATTCTGGTTTAAATTTAATATTGACTTTATCTACATATCACAATTGATTACTGTGTACAGACTTTCTTTTCTATTAGTATAAATTTATGAGGTACACTTGTAATTTTGTGACATGAGTATGT
+
ffffffffffffffffffffffffffffffffffffffffffffffffffffffffffffffffffffffffffffffffffffffffffffffffffffffffffffffffffffffffffffffffffffffffffffffffffffff
@cB02~tA01_GU182341.1_31029_30858_1_0_0_0_0:0:0_0:0:0_14e/2
TTGTTTTATGTGAGTAATCTTACAGTATTAAAATCTAGTAGGAGTCTCTTTACTCAGCACTTGCTCAAAGTTCTCAGCTGAGGCTTTTGTTGTAGGGAGACACCATGTCTTTGCGGGATGGGTCCTTCCTTCAGCCCTGGGCACCAAGGT
+
ffffffffffffffffffffffffffffffffffffffffffffffffffffffffffffffffffffffffffffffffffffffffffffffffffffffffffffffffffffffffffffffffffffffffffffffffffffff
@cB02~tA01_GU182341.1_17498_17671_0_1_0_0_0:0:0_0:0:0_14f/2
TAAAATCAAGGCATCTACAGGGCTGTGTTTCCTCTGGAGACTCAGGGAAGAATCAGTTCCCTTGACTTCTCCAGCCCTTAGAGGCCAACTGCCTTTGTGGCTCATGGCCTTCCCCCATCTTCAAAGCCCGCTGTGGCTGATGGAGTCTCC
+
ffffffffffffffffffffffffffffffffffffffffffffffffffffffffffffffffffffffffffffffffffffffffffffffffffffffffffffffffffffffffffffffffffffffffffffffffffffff
@cB02~tA01_GU182341.1_65102_65293_0_1_0_0_0:0:0_0:0:0_150/2
ATGTTCTTTTCTGTGCCCATAACTCCTGGTACAGGTCCTTCCATCTGTCTCCCTCCCTCTTCTCTGTCCCTCTGTCTCTAGTAGCTCCTGATTCCCTTGCCGCTGGGCTCAGCCTCATCTCTTGGGCTGTTGTATCTATTTCGAACTAAT
+
ffffffffffffffffffffffffffffffffffffffffffffffffffffffffffffffffffffffffffffffffffffffffffffffffffffffffffffffffffffffffffffffffffffffffffffffffffffff
@cB02~tA01_GU182341.1_82125_81978_1_0_0_0_0:0:0_0:0:0_151/2
AACTGACACTTTTGTTGTAGGGAGACGCCACGTCTATGCGGGATGGGTCCTTCCTGTAGCCCCAGGCACCCAGGTGTGGTAGGAGCCTTAGAAAGAAGAAATGGGGAGAATCTTCTGAGCACAGGGAGGGAGGGGCAGCTCAACATACTC
+
ffffffffffffffffffffffffffffffffffffffffffffffffffffffffffffffffffffffffffffffffffffffffffffffffffffffffffffffffffffffffffffffffffffffffffffffffffffff
@cB02~tA01_GU182341.1_80522_80687_0_1_0_0_0:0:0_0:0:0_152/2
TTCTGAAAACTGCAGACTAGACTTGTCACTTCACATCATGCGCAACGGCCAGGCTCAAAACACATCTCAGACTCACTTACCCCTGCACGGGACGATTGAATTCTGCACTCACATGAGGAAATTTGATGTATTTTTTTTTGTTTCTACCTG
+
ffffffffffffffffffffffffffffffffffffffffffffffffffffffffffffffffffffffffffffffffffffffffffffffffffffffffffffffffffffffffffffffffffffffffffffffffffffff
@cB02~tA01_GU182341.1_54722_54913_0_1_0_0_0:0:0_0:0:0_153/2
TGAGCATGGGGCCGTGGCTGAATGAGTCAGTGAGTCGAAGTGTGCGTGCATGAGCTCCGTTCTCTGTTACGGCAAGGCTGTTGCTCTGCTGAGTCAGCCAGGGTTGCTTCATGACCAACAGTAATTCATTCCTTGGCAAGTGGAACTTCT
+
ffffffffffffffffffffffffffffffffffffffffffffffffffffffffffffffffffffffffffffffffffffffffffffffffffffffffffffffffffffffffffffffffffffffffffffffffffffff
@cB02~tA01_GU182341.1_12508_12375_1_0_0_0_0:0:0_1:0:0_154/2
GTGAATTCATATTATATAAAAAGAAATAAATAGCCTGAGCACAGTGGCTCACACCTGTAATCCCAGCACTTTGGGAGGCCAAAGCAGGTGGATCATTTGAGGTCAGGAGTTCTGGCCAATATGGCAAAACTTCATCTCTACAAAAAAAAA
+
ffffffffffffffffffffffffffffffffffffffffffffffffffffffffffffffffffffffffffffffffffffffffffffffffffffffffffffffffffffffffffffffffffffffffffffffffffffff
@cB02~tA01_GU182341.1_73043_73094_0_1_0_0_0:0:0_0:0:0_155/2
TATTTTTATTTCTGATGCTATGATCTTAAATCTAGAAAATCCTAAAGACCCTGCCAAAAATTCTTATGATTGATAAATGAACTAAGTAAAGTTTCAGAATACAAAATCAATATGTAAAAGCCGGTAGCATTTCTCTACACCTATAATGAT
+
ffffffffffffffffffffffffffffffffffffffffffffffffffffffffffffffffffffffffffffffffffffffffffffffffffffffffffffffffffffffffffffffffffffffffffffffffffffff
@cB02~tA01_GU182341.1_55066_54853_1_0_0_0_0:0:0_1:0:0_156/2
TTCCTGGGGGCTTGAGAGAGGGAAGGGAAGGGAACATCTGATGAGGGCGAGGTGTTTTAGAGAAGTTCCACTTGCCAAGGAATGAATTACTGTTGGTCATGAAGCAACCCTGGCTGACTCAGCAGAGCAACAGCCTTGCCGTAACACAGA
+
ffffffffffffffffffffffffffffffffffffffffffffffffffffffffffffffffffffffffffffffffffffffffffffffffffffffffffffffffffffffffffffffffffffffffffffffffffffff
@cB02~tA01_GU182341.1_93013_92869_1_0_0_0_0:0:0_0:0:0_157/2
AGTTATTTATTATAGGCTATTTGCTATGCTTTTTTTATTTTTCTTGAGGCAGAGTCTCGCTCTGTTGCCCAGGCTGGAGTGCAGTGGCACGATCTCGGCTCACTGCAACTTCCGCCTCCCAGGTTCAAGGGATTCCGTGCCTCAGCCTCT
+
ffffffffffffffffffffffffffffffffffffffffffffffffffffffffffffffffffffffffffffffffffffffffffffffffffffffffffffffffffffffffffffffffffffffffffffffffffffff
@cB02~tA01_GU182341.1_112705_112537_1_0_0_0_1:0:0_0:0:0_158/2
AAACGGGAGGGAAGTCCTGTCAGGGAGTCTCTCATAAACTAGGAAGAGGGGACCCTGGGGTGCTCGGCCCACAGTTCCGACCTTGCCTCCCTGGCCTCTCAACCCCTTGGCAGAGTCAAGTTGTGTGGGGACCAGGGTTGGACTAGGGTG
+
ffffffffffffffffffffffffffffffffffffffffffffffffffffffffffffffffffffffffffffffffffffffffffffffffffffffffffffffffffffffffffffffffffffffffffffffffffffff
@cB02~tA01_GU182341.1_9562_9731_0_1_0_0_0:0:0_0:0:0_159/2
TTTTACAGAAAGCTTTTTCTGCATCTATTGAGATGATCATATAGTTTTTGTTTTTAATTATGTTTATGAGGTGAATCACATTCGTTGACTTTGTAGGTTGAACCAACCTTGCATCCCAAAAATAAAGCTTACTTGATCATGTGAATTAAC
+
ffffffffffffffffffffffffffffffffffffffffffffffffffffffffffffffffffffffffffffffffffffffffffffffffffffffffffffffffffffffffffffffffffffffffffffffffffffff
@cB02~tA01_GU182341.1_24342_24219_1_0_0_0_0:0:0_0:0:0_15a/2
GGGGGCTCACACCTGTAACCCAACACTTTGGGAGGCCAAGGCGGGTAGATCACTTAAGGGTAGGAGTTTGAGACCAGCCTGGCCAACATGGTGAAACCCCGTCTGTACTAAAAATACAAAAATTAGCCTGGTGCATTGGCACCTGCCTGT
+
ffffffffffffffffffffffffffffffffffffffffffffffffffffffffffffffffffffffffffffffffffffffffffffffffffffffffffffffffffffffffffffffffffffffffffffffffffffff
@cB02~tA01_GU182341.1_75891_76056_0_1_0_0_0:0:0_0:0:0_15b/2
CTGTAGTAGCCTGTGCCGTTGTTGTCACATCTAAAGAATCACTGCCAAATCCGATGTTGTGAAGTTTTCCTTTGTGTTTTCTTCTAAGACTTTAATTAAATTTTATTTGTCAATATTTAGGACTGACAAAAGCTTTTTAACATTCCTGGC
+
ffffffffffffffffffffffffffffffffffffffffffffffffffffffffffffffffffffffffffffffffffffffffffffffffffffffffffffffffffffffffffffffffffffffffffffffffffffff
@cB02~tA01_GU182341.1_80075_79923_1_0_0_0_0:0:0_1:0:0_15c/2
TTGACTTGATCATGGTGGATTCACTTTTTGATATGCTGCTGGATTCAGTTCTTAGTATTTTTTGTGGATTTTTGCCTCTATGTTCATCAGGAATATTGGCATGTAGTTTTCTTTTGTTTAATGTTCTTTTCTGTCTTTAGTATCAGGGTG
+
ffffffffffffffffffffffffffffffffffffffffffffffffffffffffffffffffffffffffffffffffffffffffffffffffffffffffffffffffffffffffffffffffffffffffffffffffffffff
@cB02~tA01_GU182341.1_123388_123586_0_1_0_0_0:0:0_0:0:0_15d/2
CCATATGTCCCGAGCAGCTTTTCTGAGCCTTGAGGGACTGGCTCACATTGAAATGCAGGCTTCTGTTGTCACTCGCTGCTTATCTGTTAGTAATGAACCTGCCTATGTAACGTATTCTCTGTGTGTTCTGTCTCCCTGGAGTGACGGTGA
+
ffffffffffffffffffffffffffffffffffffffffffffffffffffffffffffffffffffffffffffffffffffffffffffffffffffffffffffffffffffffffffffffffffffffffffffffffffffff
@cB02~tA01_GU182341.1_19024_18869_1_0_0_0_0:0:0_0:0:0_15e/2
TGAGAGAATACAGACCTGCCTCTCACCCTTGCTGGGAGATGGAGTGAATGATCTAGGACTGGAAGCCCCAGGTGGTCATGAGGAAGATGAGTGTGGGGTTCCTATGGAGAGAAAGTGACTTGGTGAGGTCTGTACCAACAAAGGCAGAGA
+
ffffffffffffffffffffffffffffffffffffffffffffffffffffffffffffffffffffffffffffffffffffffffffffffffffffffffffffffffffffffffffffffffffffffffffffffffffffff
@cB02~tA01_GU182341.1_44647_44485_1_0_0_0_0:0:0_1:0:0_15f/2
TCGGCCTCCCCAGTAGCCTCCCCTAGGATTACAGGCACGTGCCACCATGCACAGATAAATTTTTTTGTGTGTGTATTTTTAGTAGAGACGGGGTTTCAGAATGTTGGACCAGCTGGTCTTGAACTCCTGACCTTGTGATCTACCCAGCTC
+
ffffffffffffffffffffffffffffffffffffffffffffffffffffffffffffffffffffffffffffffffffffffffffffffffffffffffffffffffffffffffffffffffffffffffffffffffffffff
@rand_0_0_0_0_1_1_0:0:0_0:0:0_160/2
GCCGGTAATACAGCGTTCAAGGAATTTTGCTAGAGGCGGGCTTTGGATACCCCACCCAGGGTCAAAAAAGATACTCAACGTACTTGTTTGATAAGTCAAGAATTATAAAGTTCGTGGGAGTGGAGTGTTGAACCCAACCGCCTCGGGTGT
+
ffffffffffffffffffffffffffffffffffffffffffffffffffffffffffffffffffffffffffffffffffffffffffffffffffffffffffffffffffffffffffffffffffffffffffffffffffffff
@cB02~tA01_GU182341.1_102672_102912_0_1_0_0_0:0:0_0:0:0_161/2
AGCTACAGCACTGTAAGATAATTAAAAAACCGTTTTGTTTTCACCCACGAATCTTGTGGAAATTTGTTATGGCAACAATAGGAAAGGATTCCAACTGCACAGCCTGAGCATGGGGCCGTGGCTGAATGAGTCAGTGAGTCGAAGTGTGCG
+
ffffffffffffffffffffffffffffffffffffffffffffffffffffffffffffffffffffffffffffffffffffffffffffffffffffffffffffffffffffffffffffffffffffffffffffffffffffff
@cB02~tA01_GU182341.1_118197_118345_0_1_0_0_0:0:0_0:0:0_162/2
GTCATGAGTTTGAGAGCAGCCTAGCCAACCTGGGGAAACCCCATGTACACTAAAAAAAACCAAAAAGTATCCCGGCATGGTGGCGTGCACCTGTAATCCCAGCTACTAGGGAGGCTGAGGCAGGAAAATCATTTGAACCCAGGAGGCGGA
+
ffffffffffffffffffffffffffffffffffffffffffffffffffffffffffffffffffffffffffffffffffffffffffffffffffffffffffffffffffffffffffffffffffffffffffffffffffffff
@cB02~tA01_GU182341.1_31501_31669_0_1_0_0_1:0:0_0:0:0_163/2
TTTTCCAGCCTCTATAGGCCACCTGCATTCATGGCTCTTGGCCTTCCTCCACCTTCAAAGCTGGTGAAGACTTCCACTGGACTGCTCTAATCCCCACTCCCCTCTTCCTCCTCCTTTCATGTGCACCCTTGTGATTACACTGAGCCCAGT
+
ffffffffffffffffffffffffffffffffffffffffffffffffffffffffffffffffffffffffffffffffffffffffffffffffffffffffffffffffffffffffffffffffffffffffffffffffffffff
@cB02~tA01_GU182341.1_54463_54237_1_0_0_0_0:0:0_0:0:0_164/2
GCCAACATCATGCTGTCTTGCTTACTACAGCTCTGTAACATATTTTGAGATCAGGTAGTGTGATGCTCCTGTTTTCTCTTTATACCTTGAAGTCTCAAGACAATGGGCGTCACATACAAAAATTATGGAAAAAAGGATCCCAGGACTCCC
+
ffffffffffffffffffffffffffffffffffffffffffffffffffffffffffffffffffffffffffffffffffffffffffffffffffffffffffffffffffffffffffffffffffffffffffffffffffffff
@cB02~tA01_GU182341.1_30497_30354_1_0_0_0_0:0:0_0:0:0_165/2
GTTCTTCTTGCTGCAGGGGGCCTGGCCACATGAGGGTGAGTCCTTCTCCAAACCTTCGGTTGTCATCTCCCCACATAAGAGGATTTTCCTGAAACAGGAGGGAAGTCCTGTCAGGGAGTCTCTCATAAACTGGGAAGAGAGGACCCTGGG
+
ffffffffffffffffffffffffffffffffffffffffffffffffffffffffffffffffffffffffffffffffffffffffffffffffffffffffffffffffffffffffffffffffffffffffffffffffffffff
@cB02~tA01_GU182341.1_99723_99852_0_1_0_0_1:0:0_0:0:0_166/2
TTTATTTAGAAACAGAGTCTCTCTCTGTCTCCCAGGCTGCAGTGCAGTGGCATGATCTCGGCTCAGTGCAACCTCTGCCTCCTGGGTTTAAGTGCTTCTCCTGCCTCAGCCTCCCAAGTAGCTAGGACTACAGGTGCATGCCAGCATGCT
+
ffffffffffffffffffffffffffffffffffffffffffffffffffffffffffffffffffffffffffffffffffffffffffffffffffffffffffffffffffffffffffffffffffffffffffffffffffffff
@cB02~tA01_GU182341.1_60677_60790_0_1_0_0_0:0:0_0:0:0_167/2
TTAGTTTTTATCTAGTTGTACATTTTTTATGATTTATATTTAAATTTGAGAAATAAAAGTCATATACGGTCATCCTTCACTATTCGTGGGTGATTGGTTTTGAGATCTCCACTCAGATACCAAAATCTGTAGATGCTCAAGCCTCTTATA
+
ffffffffffffffffffffffffffffffffffffffffffffffffffffffffffffffffffffffffffffffffffffffffffffffffffffffffffffffffffffffffffffffffffffffffffffffffffffff
@cB02~tA01_GU182341.1_72234_72072_1_0_0_0_0:0:0_0:0:0_168/2
TTGGCCATTCGTATGTCTTCTTTTGAAAAATGTCTATGTATATCCCTTTGCCCACTTTTTAATGCTATTATTTGAGGGGTTATGTTTAGTTGTTTGAGTTGCCTAGAAATTCTGGATGTTAGTCCTCTGTTGGGTGCATAGTTTGCAAAC
+
ffffffffffffffffffffffffffffffffffffffffffffffffffffffffffffffffffffffffffffffffffffffffffffffffffffffffffffffffffffffffffffffffffffffffffffffffffffff
@cB02~tA01_GU182341.1_59113_59246_0_1_0_0_0:0:0_0:0:0_169/2
GTCCATTACCGCAGCATCTGTAGGAGACGGAAGTCAACAAAACAGCTCGGAGGGCACTTCTGGGTCCTCATTTCATAAGCAGATACCAACATACAGGGGGAGACCATAGGTGGCTGAGGTCCCTCAGTTGCCAACAGCAGACTCAGACAT
+
ffffffffffffffffffffffffffffffffffffffffffffffffffffffffffffffffffffffffffffffffffffffffffffffffffffffffffffffffffffffffffffffffffffffffffffffffffffff
@cB02~tA01_GU182341.1_76663_76819_0_1_0_0_0:0:0_0:0:0_16a/2
TTGTTCCTTTCCCTCTAGATGGCTTTGGTTATTTGAGATCTTTTGTGGTTCCACATGAATTTTAGGACTGTTTTTTCTATTTCTGTAAAAAAAATGTCATTGGATTTTTGATAATGGTTGCATTGAATCACTTTGGATAGAATGGACATT
+
ffffffffffffffffffffffffffffffffffffffffffffffffffffffffffffffffffffffffffffffffffffffffffffffffffffffffffffffffffffffffffffffffffffffffffffffffffffff
@cB02~tA01_GU182341.1_50499_50330_1_0_0_0_0:0:0_0:0:0_16b/2
TGATAGATAATAGGTTAAAGATACATAGATGATGATTGATTGATTCATTAATAGATAATACATAGAGATGATGATGATGAAGACAGATAATACGTACAGATAGAGAGGCAGACAGAAATCATAGAGAGAGAGATGATACATACATATAAA
+
ffffffffffffffffffffffffffffffffffffffffffffffffffffffffffffffffffffffffffffffffffffffffffffffffffffffffffffffffffffffffffffffffffffffffffffffffffffff
@cB02~tA01_GU182341.1_48093_48285_0_1_0_0_0:0:0_1:0:0_16c/2
TAGGCTCACTGCAACCTCTGTTTCCTGGGTTCAAGTGATTCTCCTGCCCTCAGCCTCCTGAGACGCTAGGATTACATGCACCTGCCACCATGCCTGGCTTTCCTTGGGTTGTTTCTTAACTTGTCCTTGACCTGGGTTCCAGTGTTGGTT
+
ffffffffffffffffffffffffffffffffffffffffffffffffffffffffffffffffffffffffffffffffffffffffffffffffffffffffffffffffffffffffffffffffffffffffffffffffffffff
@cB02~tA01_GU182341.1_47686_47576_1_0_0_0_0:0:0_1:0:0_16d/2
AGCCTTTTCATGGGCCCTGTGACCCCCGCACAACAGGGACATACAGATGTCGGGGTTCACACACACACTCCCCCAGTGGGTGGTCAACACCCAGCAACCCCCTGGTGATCGTGGTCATAGGTCAGAGGGCTCCTGTCTTGGATTCTCCTT
+
ffffffffffffffffffffffffffffffffffffffffffffffffffffffffffffffffffffffffffffffffffffffffffffffffffffffffffffffffffffffffffffffffffffffffffffffffffffff
@cB02~tA01_GU182341.1_66321_66465_0_1_0_0_0:0:0_0:0:0_16e/2
TTTTCTCTGTTCCCTTCCATTGTTCTCTCCACTTCTCTGCCCTCTTTTCTCCCTCTTTATGTGTCTGTGAGTCTCTCAATCTCCTTCCTCTGGCTCATTCTCTGTGTGTTTATGTCTTTGCTTTTTGGTGTCCCTGATTTCTCTCTGTGT
+
ffffffffffffffffffffffffffffffffffffffffffffffffffffffffffffffffffffffffffffffffffffffffffffffffffffffffffffffffffffffffffffffffffffffffffffffffffffff
@cB02~tA01_GU182341.1_124355_124243_1_0_0_0_0:0:0_0:0:0_16f/2
TGATGGATCCACCTCCATGACCCAAACACCTCTGAAGAGGCCCAACCTCCCACAATGGGGGTGAAATTTCAATGTGAGGTTTGAAAGGGTCAAACATCTCAACTAAAGTAGTTGTATCCTCAGCACGTTCTATGGTTACTATGAGAGCTA
+
ffffffffffffffffffffffffffffffffffffffffffffffffffffffffffffffffffffffffffffffffffffffffffffffffffffffffffffffffffffffffffffffffffffffffffffffffffffff
@cB02~tA01_GU182341.1_70898_70977_0_1_0_0_0:0:0_0:0:0_170/2
TGATGGATATAGTAAAAGTCCTGACTTCACTACTCTGCAACATACTCATGTCACAAAATTACAAGTGTACCTCATAAATTTATACTAATAGAAAAGAAAGTCTGTACACAGTAATCAATTGTGATATGTAGATAAAGTCAATATTAAATT
+
ffffffffffffffffffffffffffffffffffffffffffffffffffffffffffffffffffffffffffffffffffffffffffffffffffffffffffffffffffffffffffffffffffffffffffffffffffffff
@cB02~tA01_GU182341.1_137637_137836_0_1_0_0_0:0:0_0:0:0_171/2
TTGGATCACCTGAGGTTGGGAATTTGAGACCAGCCTGGCCAACATGGTGAAACATCCTCTCTACAGAAAATATGCAAAAAGAGTTAGCCGGGCGTGGTGGTTGTGGTCTGTAATCCCAGCTACTGGAGAGGCTGAGGGAGGAGATCAGTT
+
ffffffffffffffffffffffffffffffffffffffffffffffffffffffffffffffffffffffffffffffffffffffffffffffffffffffffffffffffffffffffffffffffffffffffffffffffffffff
@cB02~tA01_GU182341.1_49187_49361_0_1_0_0_0:0:0_1:0:0_172/2
ATCTTCTTTACAACTACCTGGGGGTTCCAAGTCGTGGATCATTCACTCTGCAGCCCAATGACAATGAGAATGTCCGGACACTCTCACCTGTGATGACGATGTCCAGAGGGTCACTGGGAGCTGACAACTGATAGGGGGAGTGAGTAACAG
+
ffffffffffffffffffffffffffffffffffffffffffffffffffffffffffffffffffffffffffffffffffffffffffffffffffffffffffffffffffffffffffffffffffffffffffffffffffffff
@cB02~tA01_GU182341.1_21840_21933_0_1_0_0_0:0:0_1:0:0_173/2
CTGAGGCTGGGGAATCTCTTGAATCCTGGAGGTGGAGGTTGCAGTGAGCCCAGATGGCACCACTGCACTCCAACCTGGGCAACAAGAGTGAAACTGTCTAAAAAAAACAAAAACAAAAACAAAAACCATAAAACAAAATGTAAAAAGACA
+
ffffffffffffffffffffffffffffffffffffffffffffffffffffffffffffffffffffffffffffffffffffffffffffffffffffffffffffffffffffffffffffffffffffffffffffffffffffff
@cB02~tA01_GU182341.1_122541_122646_0_1_0_0_0:0:0_0:0:0_174/2
GGAGTCTCCTTGTGTCACCCAGGCTGGAGTGCAGTGATGCAATCTCCACTCACTGCAACCTCCACCTCCTGGGTTGAAGTCATTCTCCTGCTTCATCCTCCAGAGTAGGAGCTGGGATTACAGGGATGCACCACCATGCTCGGCTAATTT
+
ffffffffffffffffffffffffffffffffffffffffffffffffffffffffffffffffffffffffffffffffffffffffffffffffffffffffffffffffffffffffffffffffffffffffffffffffffffff
@cB02~tA01_GU182341.1_25606_25740_0_1_0_0_1:0:0_0:0:0_175/2
GGGGTTAGCAAGTTCCCCCTCTATTAGTTCCTGGAGAGCTGGTTGTTAAAAAGAACTTGGAAGCTCCATCGCTCCCCCTCCCCCTTGCTCCCTCTCTTGCCGTGTGATCTCTGTGGTCTCTGCACAGATAGACCCTCCTTCCCTTCTGCC
+
ffffffffffffffffffffffffffffffffffffffffffffffffffffffffffffffffffffffffffffffffffffffffffffffffffffffffffffffffffffffffffffffffffffffffffffffffffffff
@cB02~tA01_GU182341.1_128410_128243_1_0_0_0_0:0:0_0:0:0_176/2
TGGAGATATGGGCCTAGAGGGGAGATCTGGGCCTGGAGTGGAGATATGGGTCTGATGTGGAGATATGGGCCTGGAGTGGAGATATGGGCCTGGAGTGGAGATAGGGGCCTGGAGTGGAGATATGGGCCTGGAGTGGAGATCTGGGCCAGG
+
ffffffffffffffffffffffffffffffffffffffffffffffffffffffffffffffffffffffffffffffffffffffffffffffffffffffffffffffffffffffffffffffffffffffffffffffffffffff
@cB02~tA01_GU182341.1_70223_70398_0_1_0_0_0:0:0_0:0:0_177/2
TCCCCACAGAAAAAAGGAAAACATAAGCCAGTAGAATAGCATCTTTACCCAGCTAAGATACCGTCGCCAGCCACCGACAATTCCTTACATAGTACAGTTACTGTCCAAGATCAACGCAGGAAAGAAACAGAACTGAAAGACAAAAGGGCA
+
ffffffffffffffffffffffffffffffffffffffffffffffffffffffffffffffffffffffffffffffffffffffffffffffffffffffffffffffffffffffffffffffffffffffffffffffffffffff
@cB02~tA01_GU182341.1_91152_90953_1_0_0_0_0:0:0_0:0:0_178/2
ACCTCAGGCACCTATGGCCTCCCCCTGTGTGTTGGTATCTGTTCATGAAATGAGGACCCAGAAGTGCCCTCCCAGCTGTTTTGATTGCTTCCGTCTCCTACAGATGCTGCTGTAATGAACCAAGAGCCTGCGGGACACAGAACAGTGAAC
+
ffffffffffffffffffffffffffffffffffffffffffffffffffffffffffffffffffffffffffffffffffffffffffffffffffffffffffffffffffffffffffffffffffffffffffffffffffffff
@cB02~tA01_GU182341.1_135606_135426_1_0_0_0_0:0:0_0:0:0_179/2
GATGAATAGTTTGCAAATATTTGCTCCTATTTTGTGGGTTGTCTCTTCACTTTGTTGGTTTATCTTTGGTGGTGCAGAAGTTGCTTGGTTTGATGTAATCCTAATGGTCTATTTTTTGCTTTGATTACTTGTGTTTTGAAGGTTTTAAAC
+
ffffffffffffffffffffffffffffffffffffffffffffffffffffffffffffffffffffffffffffffffffffffffffffffffffffffffffffffffffffffffffffffffffffffffffffffffffffff
@cB02~tA01_GU182341.1_79806_79960_0_1_0_0_2:0:0_0:0:0_17a/2
CCCAGGGTGGCCTTTACTCATTCTATAAGGCTGGCATCACCCTGATACTAAAGACAGAAAAGAACATTAAACAAAAGAAAACTACATGCCAATATTCCTGATGAACATAGAGGCAAAAATCCACAAAAAATACTAAGAACTGAATCCCGC
+
ffffffffffffffffffffffffffffffffffffffffffffffffffffffffffffffffffffffffffffffffffffffffffffffffffffffffffffffffffffffffffffffffffffffffffffffffffffff
@cB02~tA01_GU182341.1_4404_4513_0_1_0_0_0:0:0_0:0:0_17b/2
TTATTTAATCCAGATCTATGCTCAGAACTGAAAAGATGGAGAATCAATAGTTCACTTTAGAGAATGCGGTAGTTGGAAACAAAGACAAATGTATTACATGACAGTGGACCAGAGCACGTGATCGCAGGGGTGTGGATGCAAACCCACCAT
+
ffffffffffffffffffffffffffffffffffffffffffffffffffffffffffffffffffffffffffffffffffffffffffffffffffffffffffffffffffffffffffffffffffffffffffffffffffffff
@cB02~tA01_GU182341.1_141401_141549_0_1_0_0_1:0:0_0:0:0_17c/2
GCCAAGTCAATCCTAAGCCAAAAGAACAAAGCTGGAGGCATCATGCTGCCTGACTTCAAACTATACTACAAGGCTACAGTAACCAAAACAGCATGGTACTGGTACCAAAACAGAGATATAGATCAATGGAACAGAATAGAGCCCTCAGAA
+
ffffffffffffffffffffffffffffffffffffffffffffffffffffffffffffffffffffffffffffffffffffffffffffffffffffffffffffffffffffffffffffffffffffffffffffffffffffff
@cB02~tA01_GU182341.1_81876_82030_0_1_0_0_0:0:0_0:0:0_17d/2
AGAAGGGCTTGTCCTGACCACCTTGGGGAGAAGGAGATGCCGCCTCAGAGAGGAGTATGTTGAGCTGCCCCTCCCTCCCTGTGCTCAGAAGATTCTCCCCATTTCTTCTTTCTAAGGCTCCTACCACACCTGGGTGCCTGGGGCTACAGG
+
ffffffffffffffffffffffffffffffffffffffffffffffffffffffffffffffffffffffffffffffffffffffffffffffffffffffffffffffffffffffffffffffffffffffffffffffffffffff
@cB02~tA01_GU182341.1_29865_29795_1_0_0_0_0:0:0_0:0:0_17e/2
GATGGAGATATGGGCCTGCAGTAGAGATATGGGCCTGGAGTGGAGATATGGGCCTGGAGTGGAGATATGGATCTGGAGGTGGAGATACGGGCCTGCAGTAGAGATATGGGCCTGGAGTGGAGATATGGGCCAGGAGTGGAGTTATGGGCC
+
ffffffffffffffffffffffffffffffffffffffffffffffffffffffffffffffffffffffffffffffffffffffffffffffffffffffffffffffffffffffffffffffffffffffffffffffffffffff
@cB02~tA01_GU182341.1_80642_80544_1_0_0_0_0:0:0_0:0:0_17f/2
TAAATCATTTTATCTGTTTCTGGCTTAACAGGAAAAATACAACCATGGAAAATTATGATGATTTATTTAATACGATTGCTCTATAGTGTTAATAAAACCTATTAGGTATTTTGCATATTACATATCAAGGAGAGTTTGAATCTCAGGTAG
+
ffffffffffffffffffffffffffffffffffffffffffffffffffffffffffffffffffffffffffffffffffffffffffffffffffffffffffffffffffffffffffffffffffffffffffffffffffffff
@cB02~tA01_GU182341.1_36954_37085_0_1_0_0_0:0:0_0:0:0_180/2
AAGACATTTTGTTTTAAACCTTGAAAACACAAGTAATCGAAGCAAAAATAGACCATTGGGATTACCTCAAACTAAGCAACTTCTGCACTGCTAAAAATAAACCAACAAAGTGAAGAGACAACCCACAGATTGGGAGCAAATATGTGCAAA
+
ffffffffffffffffffffffffffffffffffffffffffffffffffffffffffffffffffffffffffffffffffffffffffffffffffffffffffffffffffffffffffffffffffffffffffffffffffffff
@cB02~tA01_GU182341.1_111364_111508_0_1_0_0_0:0:0_0:0:0_181/2
CAGGCACATATCTCCACCCCACGCCCGTATCTCCACTCCAGTCCCATATCTCCACTCCCGGCCCATGTCTCCACCCCATGCCTATATCTCCACTCCAGTCCCATATCTCCACTCCAGGCCCATATCTCCACTCCAGACCCATATCTCCAC
+
ffffffffffffffffffffffffffffffffffffffffffffffffffffffffffffffffffffffffffffffffffffffffffffffffffffffffffffffffffffffffffffffffffffffffffffffffffffff
@cB02~tA01_GU182341.1_106291_106057_1_0_0_0_0:0:0_0:0:0_182/2
TCTGGGACAATCCTCCTGATCTCAGGACTTTGCTGTCTTAGTCCATTTTTGTTGCTCTAAAGGAACACTTGAGCCTGGGTAACTTCTAAAGAAGAGATTGGTTTGCCTCACCGTTCTGCAGGCTGTACTGGAAGCATGGCACCAGCATCT
+
ffffffffffffffffffffffffffffffffffffffffffffffffffffffffffffffffffffffffffffffffffffffffffffffffffffffffffffffffffffffffffffffffffffffffffffffffffffff
@cB02~tA01_GU182341.1_6541_6395_1_0_0_0_0:0:0_0:0:0_183/2
ATGTATATCCCATGAATTATTGAGGGTCTTATTCATTTCAAGTGGCATTTAGGTTTTTAAAAATATCTTTTGGCGACCAGGTGCAGTGGCTCATGCCTGTAATCCCAGCACTTTGGGAAGCCAAGGCAGGTGGATCACGAGTTCAAGAGA
+
ffffffffffffffffffffffffffffffffffffffffffffffffffffffffffffffffffffffffffffffffffffffffffffffffffffffffffffffffffffffffffffffffffffffffffffffffffffff
@cB02~tA01_GU182341.1_67104_66944_1_0_0_0_0:0:0_1:0:0_184/2
GATTTTTGGATAGACAATTGATAGATAAATAGATTATATATAGATATAGATGACAGGTAGAGAATTTGTAGATAGGCACCAGATAGATAAATAGATATATCGATAGATAATAGATAGAAATATGCAGAAAGTTATGAACAGGGCACAAAG
+
ffffffffffffffffffffffffffffffffffffffffffffffffffffffffffffffffffffffffffffffffffffffffffffffffffffffffffffffffffffffffffffffffffffffffffffffffffffff
@cB02~tA01_GU182341.1_25563_25419_1_0_0_0_0:0:0_0:0:0_185/2
CCATATGCAGTGTATCTGGGGGAAATCAAAAAGCAGCCCAGCCTGGGTTTTGTACCCTGGAGCCACAGGAAGCACTCAGCTAAAGCACTGCATGACGTCCTCCTCCAGGAAGAACAGGAAGACAGCCCAGGCTGTTCTGGGATGTTCCTC
+
ffffffffffffffffffffffffffffffffffffffffffffffffffffffffffffffffffffffffffffffffffffffffffffffffffffffffffffffffffffffffffffffffffffffffffffffffffffff
@cB02~tA01_GU182341.1_90115_89937_1_0_0_0_0:0:0_0:0:0_186/2
GATCTGCACGCTGTACTAGAAGCAGGACACTACCATCTATTTCTGGCTGCGGCCTCAGGCTGCTCCCACACTGACAGAAGAGAAGGGGGTCCTGCGTGTGCAGAGACCACAGAGATCACATGGCAAGAGAGGGAGAAAGGGGGTGTGATG
+
ffffffffffffffffffffffffffffffffffffffffffffffffffffffffffffffffffffffffffffffffffffffffffffffffffffffffffffffffffffffffffffffffffffffffffffffffffffff
@rand_0_0_0_0_1_1_0:0:0_0:0:0_187/2
CGCCTCTCCATCCTAGCGTCTTCTTTCACCGTGTTCCCGATTACGTGGTCATAGCGAGAAACAATTTTAGGCGCTCCTAGTATGAAGGCCTGATAATGTCTCTAAATTCTGAACAGGCATTCGCCTGCGGGCCGAAGAACTCCTCCCCCC
+
ffffffffffffffffffffffffffffffffffffffffffffffffffffffffffffffffffffffffffffffffffffffffffffffffffffffffffffffffffffffffffffffffffffffffffffffffffffff
@cB02~tA01_GU182341.1_137945_138028_0_1_0_0_0:0:0_0:0:0_188/2
TGTGCAAAATCCTTCCGCCAATCTTTCAGGGGTTCAATCCGTGTTTTTCATTAATGTCACAAATATCTGATTAGTGAGAACTTCTCTGTCACCTGAAATAATACACTCAGCATTATCTATTATTGATTTGAAAATTTGGCTTGGCCCCGT
+
ffffffffffffffffffffffffffffffffffffffffffffffffffffffffffffffffffffffffffffffffffffffffffffffffffffffffffffffffffffffffffffffffffffffffffffffffffffff
@cB02~tA01_GU182341.1_35985_35851_1_0_0_0_0:0:0_0:0:0_189/2
CTTTGTAATGACTTCCAGTTCCATCCATGTGGCTGCAAATATCAGGATGTTATTCTTTCTATGGATGAGTAGTCTCCACTGTGCGTATGTACTACATTCTCTCTATCCATTCATCCACTGATGGGCAGGTAGGTTGACTCCACATCTTGG
+
ffffffffffffffffffffffffffffffffffffffffffffffffffffffffffffffffffffffffffffffffffffffffffffffffffffffffffffffffffffffffffffffffffffffffffffffffffffff
@cB02~tA01_GU182341.1_22839_22739_1_0_0_0_1:0:0_0:0:0_18a/2
TGGTCACGTCTCACATGGCATCATTCAGACTCTTCTTCTTTACCCATACCTTTTTCTCTGAATCCTGCTCTGCCTTCTTCCTCATCTTTTAAGGACTTTGGGATTCTATTGGGGTCACCAAGATAATCCATCTCAATCTCCCTAAAATCA
+
ffffffffffffffffffffffffffffffffffffffffffffffffffffffffffffffffffffffffffffffffffffffffffffffffffffffffffffffffffffffffffffffffffffffffffffffffffffff
@cB02~tA01_GU182341.1_132860_132674_1_0_0_0_0:0:0_0:0:0_18b/2
GAACAAGACAGAAAGTGAGAGACTCAGAATTATAGAAAAAGGAAGATCAAGTCAACCAATCCAAGGAGAGTCAGAGAGAATAAAACAATCCAAAAAGGGAAAGCATACCCAGGGGTGGGGAAGTGAGGTCAGAGACCTAGAGAGACAGAG
+
ffffffffffffffffffffffffffffffffffffffffffffffffffffffffffffffffffffffffffffffffffffffffffffffffffffffffffffffffffffffffffffffffffffffffffffffffffffff
@rand_0_0_0_0_1_1_0:0:0_0:0:0_18c/2
CTTGCTGGGAAGTATTGAGGATCTGGGGGGTAGTCGACTCCGCACTTTTACCCATTTCGCGATGGGTCTTCGGACCACTAGGGTCCTCCATAGTCTTCGCATCATGCGTAGGACGCCATACTGGTCTGTAGGGATCTTGCTTACACCCAT
+
ffffffffffffffffffffffffffffffffffffffffffffffffffffffffffffffffffffffffffffffffffffffffffffffffffffffffffffffffffffffffffffffffffffffffffffffffffffff
@cB02~tA01_GU182341.1_40429_40548_0_1_0_0_0:0:0_0:0:0_18d/2
ATATTTATGCATTTCTTATTTTTATTTTTTGAGACGGAGTCTCCTTGTGTCACCCAGGCTGGAGTGCAGTGATGCAATCTCCACTCACTGCAACCTCCACCTCCTGGGTTGAAGTCATTCTCCTGCTTCATCCTCCAGAGTAGGAGCTGG
+
ffffffffffffffffffffffffffffffffffffffffffffffffffffffffffffffffffffffffffffffffffffffffffffffffffffffffffffffffffffffffffffffffffffffffffffffffffffff
@cB02~tA01_GU182341.1_48339_48170_1_0_0_0_0:0:0_0:0:0_18e/2
CCTTGATTTTAGCCCAGGAAAAATAGGGTCCAATTTCTGTCTCCAGTACTGGAAGGTGTCAGTGTGGTCTCTCCTGCTTCCATGCTTCTGATAATTTTGTACAGCAGCAACAGGAAACCAACACTGGAACCCAGGTCAAGGACAAGTTAA
+
ffffffffffffffffffffffffffffffffffffffffffffffffffffffffffffffffffffffffffffffffffffffffffffffffffffffffffffffffffffffffffffffffffffffffffffffffffffff
@cB02~tA01_GU182341.1_521_690_0_1_0_0_0:0:0_0:0:0_18f/2
GATCAGGATGCTCAGGGGGTCACTGGGGGCCGACCACTCGGAGGAGAGGTTGTGTGCACCGTAGCATCTGTACTGGCCCCCGTGGGAGACCCTCACAGGGCCCAGGGTGAAGTTGGCCTGGGAGAGCCCAGCCTGGGGCTGCCGGCCAGA
+
ffffffffffffffffffffffffffffffffffffffffffffffffffffffffffffffffffffffffffffffffffffffffffffffffffffffffffffffffffffffffffffffffffffffffffffffffffffff
@cB02~tA01_GU182341.1_113387_113574_0_1_0_0_0:0:0_0:0:0_190/2
CCCTTCAGTCCCTTCCCCTATAACATAAATAGTCACAGACTCCAGGGATTAGAATGCAGTCATCACTGGGGACACTTATTCTTCCCACCACAGCACCCATTTCCCTGTATTCAATCCCCCTTTACCCCAAATACAGTTAGGGCCTGCGTG
+
ffffffffffffffffffffffffffffffffffffffffffffffffffffffffffffffffffffffffffffffffffffffffffffffffffffffffffffffffffffffffffffffffffffffffffffffffffffff
@cB02~tA01_GU182341.1_117965_117854_1_0_0_0_0:0:0_0:0:0_191/2
AAATTTTTTGTTTGTTTGTTTTATCCTCCACCCTTTTCTTCCTGGCCTCTGGTAGCCACCATTCTACTCTCTATCTTCATGAGATCCACCTTTTAGCTCCTGTATATGGGTGAGAAATGAGAATATTTGTAATGACTTCCAGTTCCATCC
+
ffffffffffffffffffffffffffffffffffffffffffffffffffffffffffffffffffffffffffffffffffffffffffffffffffffffffffffffffffffffffffffffffffffffffffffffffffffff
@cB02~tA01_GU182341.1_72533_72687_0_1_0_0_0:0:0_0:0:0_192/2
AATAGTAACACCAGTTTTCACAGAATTAGAAAAAGCAATCCTAAAATTCATACAGAACCAAAAAAGATCCTAATAGAGAAAGCAATTCTAGGTGAATGTAGAAACCTGGAGGCATCACGCTATCTGACTTCAAACTATGCTCTAAGGCTA
+
ffffffffffffffffffffffffffffffffffffffffffffffffffffffffffffffffffffffffffffffffffffffffffffffffffffffffffffffffffffffffffffffffffffffffffffffffffffff
@cB02~tA01_GU182341.1_4973_5013_0_1_0_0_1:0:0_1:0:0_193/2
ATACCATGAGGCTGAGCCTTCGAGCGTTAGTGTGCTCATTCTGAGAGATGATATTTCTGGACGAAGTACACAGGTATCATCCGATGAAGAGTGCAGGGAATTCAGGGTCCAGAGAGGGTGCTAGGGCATCATTTCAGACTCATATTTCCC
+
ffffffffffffffffffffffffffffffffffffffffffffffffffffffffffffffffffffffffffffffffffffffffffffffffffffffffffffffffffffffffffffffffffffffffffffffffffffff
@cB02~tA01_GU182341.1_82079_82287_0_1_0_0_0:0:0_1:0:0_194/2
CATGATCACCAGGGGGTTGCTGGGTGCCGACCACTCAGTGGGGGAGTGCGGGTGAAAACCCCGACATCTGTAGGTCCCTGCGTGTGCTGGGGTCACAGGGCTAATGAGGAAACTGTTCCAGAATATTCTGTTGTAGAGCTCAGGGACAGG
+
ffffffffffffffffffffffffffffffffffffffffffffffffffffffffffffffffffffffffffffffffffffffffffffffffffffffffffffffffffffffffffffffffffffffffffffffffffffff
@cB02~tA01_GU182341.1_147456_147587_0_1_0_0_0:0:0_0:0:0_195/2
TGTTTCGAGGAAGAAGAAGGGGAGCTGCTTCTCTATCCACTGACCTCAGAGGTACCGGAGAGTGTCCAGTGAGGGCCTTAACTCTCTGCAGTATTTTTTTTTTTTTTGAGATGGAGTCTCACCCTGTCGCCCAGGCTGGAGTGCAATGGC
+
ffffffffffffffffffffffffffffffffffffffffffffffffffffffffffffffffffffffffffffffffffffffffffffffffffffffffffffffffffffffffffffffffffffffffffffffffffffff
@cB02~tA01_GU182341.1_88359_88160_1_0_0_0_0:0:0_0:0:0_196/2
GACTGACATGAAAATAAGGGAGGCCCAGGTGCATAACTGGAATCTAGGAGACTGTGGAAAAGGCAATTCCCGCCCCCCTGGTGAAATGTGGTGCTGATTTAGACACTAAATGAATGAAAGATGGACACAAGATGTGTTTGTGAGGTAGAG
+
ffffffffffffffffffffffffffffffffffffffffffffffffffffffffffffffffffffffffffffffffffffffffffffffffffffffffffffffffffffffffffffffffffffffffffffffffffffff
@cB02~tA01_GU182341.1_24804_24979_0_1_0_0_0:0:0_1:0:0_197/2
AAATTACATTCTCCAAGAAAAGAACGAAAAAATGAAATCAAGATAAAAAAAGTGAAGTAGAACTGACTTAAATCAAACAGCCATGAAATAATGATGTAGCCCAGGAACAACATGCTACTTTTTGTGATCTGCTGAGACATATATTAGGCT
+
ffffffffffffffffffffffffffffffffffffffffffffffffffffffffffffffffffffffffffffffffffffffffffffffffffffffffffffffffffffffffffffffffffffffffffffffffffffff
@cB02~tA01_GU182341.1_114376_114272_1_0_0_0_0:0:0_0:0:0_198/2
CAGCCTGGGTGAAGGAGTGAGACTCTGTCTCCAAAATTAATTAATTAATTAAAGAAACCAAACAAAGAGAAGGTTGGCTACACCGAGATCAGCAAGGGTGGGATGATGATGCCACCACCAGGCTCCATCCACATAGGGAGGGGTTGATAC
+
ffffffffffffffffffffffffffffffffffffffffffffffffffffffffffffffffffffffffffffffffffffffffffffffffffffffffffffffffffffffffffffffffffffffffffffffffffffff
@cB02~tA01_GU182341.1_106490_106377_1_0_0_0_0:0:0_1:0:0_199/2
AACTTGCTAACCCCGTCTCCTTGGGACAGCATTGATCTGTTCATGATGGATCAACCTCCATGACCCAAACACCTCCCAAGAGGCCCAACCTCCCACACTGGGGGTTAAATTTCAATGTGAGGTTTGAAGGGGTCAAACATCTCAACTAAA
+
ffffffffffffffffffffffffffffffffffffffffffffffffffffffffffffffffffffffffffffffffffffffffffffffffffffffffffffffffffffffffffffffffffffffffffffffffffffff
@cB02~tA01_GU182341.1_30971_30830_1_0_0_0_0:0:0_0:0:0_19a/2
ATGCCCTCCACCTCATGTCTACCCTGTGTTGTTTTATGTGAGTAATCTTACAGTATTAAAATCTAGTAGGAGTCTCTTTACTCAGCACTTGCTCAAAGTTCTCAGCTGAGGCTTTTGTTGTAGGGAGACACCATGTCTTTGCGGGATGGG
+
ffffffffffffffffffffffffffffffffffffffffffffffffffffffffffffffffffffffffffffffffffffffffffffffffffffffffffffffffffffffffffffffffffffffffffffffffffffff
@cB02~tA01_GU182341.1_34285_34159_1_0_0_0_0:0:0_0:0:0_19b/2
AGAGAGAGATGATACATACATATAAATAACAGATGATTGATGGATAGATAGACAACTGATAGATACATAGATGATATATAGATATAGATGACAGGTAGAGAATTTGTAGATAGGCACCGAATAGATAAATAGATAGATCGACAGATAATA
+
ffffffffffffffffffffffffffffffffffffffffffffffffffffffffffffffffffffffffffffffffffffffffffffffffffffffffffffffffffffffffffffffffffffffffffffffffffffff
@cB02~tA01_GU182341.1_45657_45830_0_1_0_0_1:0:0_0:0:0_19c/2
TCTCCAGGCCCATATCTCCATCTCCAGGCCCATGTCTCCACTACAAGCCCATATCTCTACTGCAGGCCCATATCTCAACCTCCAGGCCCATATCTCCACTCCAGGCCCAGATCTCCACTTCTAGGCCCATCACTCCATCTCTAGGCCCAT
+
ffffffffffffffffffffffffffffffffffffffffffffffffffffffffffffffffffffffffffffffffffffffffffffffffffffffffffffffffffffffffffffffffffffffffffffffffffffff
@cB02~tA01_GU182341.1_110511_110442_1_0_0_0_0:0:0_0:0:0_19d/2
TAGGAGCCTAGGGTGGAGATATGGGACTGGAGTGGAGATATGGGACTGGAGTGGAGATATGGGCCTGGAGTGGAGTTATGGGCCTGGAGTGAAGTTATGGGCCTGGAGGTGGAGATACGGGCCTGGAGTGGAGATATGAGCCTGGAGTGG
+
ffffffffffffffffffffffffffffffffffffffffffffffffffffffffffffffffffffffffffffffffffffffffffffffffffffffffffffffffffffffffffffffffffffffffffffffffffffff
@cB02~tA01_GU182341.1_138815_139010_0_1_0_0_0:0:0_0:0:0_19e/2
AGAGGTTTTAGGCTGATTTTCTAATGGATAAGATAAAGGATCAAAGAAGTAATTATAGAGGAATAGAAAAATGATGATTGGAATTCAGGTGCCTGCATCATTTGTGTATATTATTATATTTATGTATTTTTTATTTTTATTTTTTGAGAC
+
ffffffffffffffffffffffffffffffffffffffffffffffffffffffffffffffffffffffffffffffffffffffffffffffffffffffffffffffffffffffffffffffffffffffffffffffffffffff
@cB02~tA01_GU182341.1_145391_145283_1_0_0_0_0:0:0_0:0:0_19f/2
AATGTATGATAATAAGATAAAAAATTAGCAGTGTTTTTATGGTGTGAAAATAAGCTTAGATTTATTTTTTCCTGCTTGTAACCCTCTGGTCCAATGTTATTTACTGAGAAGACATTCTATTCCACCTTAATCCGCATGGCAGCCTCTGTC
+
ffffffffffffffffffffffffffffffffffffffffffffffffffffffffffffffffffffffffffffffffffffffffffffffffffffffffffffffffffffffffffffffffffffffffffffffffffffff
@cB02~tA01_GU182341.1_150881_151100_0_1_0_0_0:0:0_0:0:0_1a0/2
TACATCCAAATAGACGGGCTTGGGACAGAATATAAGGTGGTGGATACCATACAGGCAGACATTGCCTTCACTGGGCCATTAGTCAAAAGCTCTGTGGCTTTGTCTGTTCTGAACCTATGTTTCATCTCTGAGATTCATGGTCTGAGTATA
+
ffffffffffffffffffffffffffffffffffffffffffffffffffffffffffffffffffffffffffffffffffffffffffffffffffffffffffffffffffffffffffffffffffffffffffffffffffffff
@cB02~tA01_GU182341.1_120589_120386_1_0_0_0_0:0:0_0:0:0_1a1/2
CCTGTCTTCTACCATCTCCGAACTCCAGATACTCCAACAGCGAAAGGGATCTGGGCCCAACACAGGGCTCAGTGAAATCTCTTCATCTCTCATTTTATGGAGCTGAGACCTCCTACAAGCTAGAAGAATGATTGCCAATCTGACATCCTT
+
ffffffffffffffffffffffffffffffffffffffffffffffffffffffffffffffffffffffffffffffffffffffffffffffffffffffffffffffffffffffffffffffffffffffffffffffffffffff
@rand_0_0_0_0_1_1_0:0:0_0:0:0_1a2/2
ATAGTGGGCGTTCATATATATCTCGTGGCCTAGGTGGCCTCTGCGAACCCTGTGTGTTCCGGCGCCGCATGGATCTCACGTTACCGAGGTTAGGGGAGCAATTCAATGCCAGGGGATCCGGCTAGCCAACCTGCTAGTGGTTGGCCCGAA
+
ffffffffffffffffffffffffffffffffffffffffffffffffffffffffffffffffffffffffffffffffffffffffffffffffffffffffffffffffffffffffffffffffffffffffffffffffffffff
@cB02~tA01_GU182341.1_3533_3398_1_0_0_0_0:0:0_0:0:0_1a3/2
ATACTATTATATATCTTATAATATATTATGTATTATATATTTATATATACACACTATTATATATCTTATTATATATTATATATTTATATATGCACACACTATTACATATCTTATTATATATTTATATGTATACACACACTATTATATATC
+
ffffffffffffffffffffffffffffffffffffffffffffffffffffffffffffffffffffffffffffffffffffffffffffffffffffffffffffffffffffffffffffffffffffffffffffffffffffff
@cB02~tA01_GU182341.1_104343_104473_0_1_0_0_0:0:0_0:0:0_1a4/2
GTCACTCCTTTGCCAGGTATTGATTTATGTGTAGGAGGAATAAATCTCAGAAAGAAATTAATTTAGCAAGGATTAAACAACTAGGAAACTCAAACCCAGCAAGCCCTCCCTGCAAATGATTCTACCTCCCAAACATAGCTTATATCCATC
+
ffffffffffffffffffffffffffffffffffffffffffffffffffffffffffffffffffffffffffffffffffffffffffffffffffffffffffffffffffffffffffffffffffffffffffffffffffffff
@cB02~tA01_GU182341.1_98807_98692_1_0_0_0_0:0:0_0:0:0_1a5/2
AGAGAATAAAACAATCCAAAAAGGGAAAACATACCTCAGGGTGGGGAAGTGAGGTCATAGACCTAGAGAGACAGAAAAGGTAGAAGGAGGAAACAGATATGAAGAGAGATGGGGTGGAGGGTGAGAGAGAGAGAGAGAGCATTAGGTCAT
+
ffffffffffffffffffffffffffffffffffffffffffffffffffffffffffffffffffffffffffffffffffffffffffffffffffffffffffffffffffffffffffffffffffffffffffffffffffffff
@cB02~tA01_GU182341.1_42977_42794_1_0_0_0_0:0:0_0:0:0_1a6/2
GAATCAATGGGATGGGAACTCAGAGCTATTCATGGGATGGGTCCTTGAACTCAGAGAGATAGAATGTCTGAGTCTGCTGTTGGCAACTGAGGGACCTCAGGCACCTATGGCCTCCCCCTGTTTGTTGGTATCTGCTTATGAAATGAGGAC
+
ffffffffffffffffffffffffffffffffffffffffffffffffffffffffffffffffffffffffffffffffffffffffffffffffffffffffffffffffffffffffffffffffffffffffffffffffffffff
@cB02~tA01_GU182341.1_108356_108199_1_0_0_0_0:0:0_0:0:0_1a7/2
CCATGTCCACATAACCCCATCTGTTCTCCGCTGGGTTCTCACCCCTGGACTCTGAGCTTCTGGAAGCAGGGTGGAGCCTCATTTGTCTCTGGGACTCCAATTTCCATCCAAAGATGCAGCACATAGGAGGTTCCAAGGATCGTGAATCAC
+
ffffffffffffffffffffffffffffffffffffffffffffffffffffffffffffffffffffffffffffffffffffffffffffffffffffffffffffffffffffffffffffffffffffffffffffffffffffff
@cB02~tA01_GU182341.1_110542_110623_0_1_0_0_0:0:0_1:0:0_1a8/2
CCAGATCTCCACTCCAGGCCCAGATCTCCACCTCCAGGCCCCTATGTCCACTCTAGTCCCATATCTCCACTCCAGGCCCATATCTCCACCTCCAGGCCCATAACTTCACTCCAGGCCCATAACTCCACTGCAGACCCATATCTCCACTCC
+
ffffffffffffffffffffffffffffffffffffffffffffffffffffffffffffffffffffffffffffffffffffffffffffffffffffffffffffffffffffffffffffffffffffffffffffffffffffff
@cB02~tA01_GU182341.1_111454_111384_1_0_0_0_0:0:0_0:0:0_1a9/2
TGGGCCTGGAGTGGACATATGGGTCTGGAGTGGAGATACGGGCCTGGAGGTGGAGATATGGGCCTGGAGTGGAGATATGGGCCTGGAGGTGGTGATATGGGCCTGGAGTGTAGACATGGGCCGAGTGGAGATATGGGTCTGGAGTGGAGA
+
ffffffffffffffffffffffffffffffffffffffffffffffffffffffffffffffffffffffffffffffffffffffffffffffffffffffffffffffffffffffffffffffffffffffffffffffffffffff
@cB02~tA01_GU182341.1_124805_124637_1_0_0_0_0:0:0_0:0:0_1aa/2
GGTGCTCCGACAAAAAAAGTAAGTCTCACGAAGCAGAGGCCAGAGAGCTCAGGGCCATGTGGGGAAGCAGGATGGGAGCACGCGGATGTGTGTTCCTCACCAGCAGGATGGTCCCTGGCCCAAGACAGGAGCCACAGAGGCAGGACTTTC
+
ffffffffffffffffffffffffffffffffffffffffffffffffffffffffffffffffffffffffffffffffffffffffffffffffffffffffffffffffffffffffffffffffffffffffffffffffffffff
@cB02~tA01_GU182341.1_62649_62551_1_0_0_0_0:0:0_0:0:0_1ab/2
GAGTGAAGATATTGGCCTGGGATGGAGATATGGGCCTGGAGTGGAGACATGGGCCTGGAGGTGGAGATATGGGCCTGGAGGTGGAGACATGGGCCTAGAGGTGGATATCTGGGCCTGGAGTGGACATATGGGCCTAGGATGGAGATATGG
+
ffffffffffffffffffffffffffffffffffffffffffffffffffffffffffffffffffffffffffffffffffffffffffffffffffffffffffffffffffffffffffffffffffffffffffffffffffffff
@cB02~tA01_GU182341.1_11841_11721_1_0_0_0_0:0:0_0:0:0_1ac/2
ATACACATGGAACATTACATGGCCATAAAAAATAATGAAATCATGTCCTTTGCAGCAACATGAATGTAGCAGGAGGTCAATCTCCTAAGTGAACTAATCCAGGAACAGAAAACCAAATACCACATGTTATCACTTATAACTGAGAACCAA
+
ffffffffffffffffffffffffffffffffffffffffffffffffffffffffffffffffffffffffffffffffffffffffffffffffffffffffffffffffffffffffffffffffffffffffffffffffffffff
@cB02~tA01_GU182341.1_137930_137761_1_0_0_0_0:0:0_1:0:0_1ad/2
GAGCCTTGCTCTGTCGTCCAGGCTAGAGTGCGGTGGCATGATCTCGGCTCACTGCAACCTCCACCTCCTGGGCTGTACTGATCTCCTCCCTCAGCCTCTCCAGTAGCTGGGATTACAGACCACAACCACCACGCCCGGCTAACTCTTTTT
+
ffffffffffffffffffffffffffffffffffffffffffffffffffffffffffffffffffffffffffffffffffffffffffffffffffffffffffffffffffffffffffffffffffffffffffffffffffffff
@cB02~tA01_GU182341.1_46702_46822_0_1_0_0_0:0:0_0:0:0_1ae/2
GAAGTGTGTGAGTAACACCTTTGTCCTCAGAGGATCTGCTGTTCCTACCACTTCCCAACCACACACCCCAGCTTTGAGCACCCCAGTCTAACCCTGGTCCCCACAGAACTTGACTCTGCCAAGGGGTTGAGAGGCCAGGGAGGCGAGGTC
+
ffffffffffffffffffffffffffffffffffffffffffffffffffffffffffffffffffffffffffffffffffffffffffffffffffffffffffffffffffffffffffffffffffffffffffffffffffffff
@cB02~tA01_GU182341.1_33598_33357_1_0_0_0_0:0:0_0:0:0_1af/2
GTTAAAGGAGACAGACAGACAGACATGTCCCAGAGAGAGGTGTCCCTCCATGCTGACTTTGCTCACAGACCTGGCACAGGATAGAAGTTTCATTTCTGTTTTACCTCCACAAAGTGTTCTCTACCAGGAGAACCCAAGGACACCCATATT
+
ffffffffffffffffffffffffffffffffffffffffffffffffffffffffffffffffffffffffffffffffffffffffffffffffffffffffffffffffffffffffffffffffffffffffffffffffffffff
@cB02~tA01_GU182341.1_50714_50651_1_0_0_0_0:0:0_1:0:0_1b0/2
TAGAATTTAAAAAAGTAACATCAAGTCAACCAATCCAAGGAGAGTCAGAGAGAATAAAACAATCCAAAAACGGAAAACATATCTAGAGGTGGGGAAGCGAGGTCAGAGACCTAGAGAGACAGAGAAGGTGGAAGAAGGTAATAGACATGA
+
ffffffffffffffffffffffffffffffffffffffffffffffffffffffffffffffffffffffffffffffffffffffffffffffffffffffffffffffffffffffffffffffffffffffffffffffffffffff
@cB02~tA01_GU182341.1_87606_87394_1_0_0_0_1:0:0_0:0:0_1b1/2
AAGGATTAAATGGGAGGGCAGAAAATGAATGCACCAGTGGACCAATAAATGAATGATCCATTGGGAAGCATCTGTGCATGAGAATGATTGATTGATTGGTTGTTTTTATGAGACAGTGTCTCCCTCTGTGCCCCAGGCTGGAGTGCAGTG
+
ffffffffffffffffffffffffffffffffffffffffffffffffffffffffffffffffffffffffffffffffffffffffffffffffffffffffffffffffffffffffffffffffffffffffffffffffffffff
@cB02~tA01_GU182341.1_94466_94291_1_0_0_0_0:0:0_0:0:0_1b2/2
AGATATGGGCCTGAAGTGGAGATATGGGCCTGGAGTGGAGATATGGGCCTAGAGGTGGAGTTATGGGCCCGGAGGTGGAGTTAAGGGCATGAAGTGGAGATCTGGGCCTGGAGTGGAGATATGATCCTGGAGTGGAGATATGGGCCTGGG
+
ffffffffffffffffffffffffffffffffffffffffffffffffffffffffffffffffffffffffffffffffffffffffffffffffffffffffffffffffffffffffffffffffffffffffffffffffffffff
@cB02~tA01_GU182341.1_49481_49320_1_0_0_0_0:0:0_0:0:0_1b3/2
CATGATGCAAGACCTTGCAGGGACCTACAGATGCTACGGTTCTGTTACTCACTCCCCCTATCAGTTGTCAGCTCCCAGTGACCCTCTGGACATCGTCATCACAGGTGAGAGTGTCCGGACATTCTCATTGTCATTGGGCTGCAGAGTGAA
+
ffffffffffffffffffffffffffffffffffffffffffffffffffffffffffffffffffffffffffffffffffffffffffffffffffffffffffffffffffffffffffffffffffffffffffffffffffffff
@cB02~tA01_GU182341.1_127694_127525_1_0_0_0_1:0:0_0:0:0_1b4/2
AAAATACATCAAAAGTCTTTAATGTAAGCACAGAATTCAATCACCTCATGTGTGAGAGGTTGGATCTGAGACGTCTTTTGAGTCTGGTCATAGTGAAGGATGCAAGGTGGCAATTGTAGTCACAACAATTTCCAGGAAGCCATGTTCCGC
+
ffffffffffffffffffffffffffffffffffffffffffffffffffffffffffffffffffffffffffffffffffffffffffffffffffffffffffffffffffffffffffffffffffffffffffffffffffffff
@rand_0_0_0_0_1_1_0:0:0_0:0:0_1b5/2
CTTGGGAATCTACAAAGAGTGCTGCGATACGCCTTCCGACCCATAAGAATCGTACTACTGTGGGGAAAATCCTTCGCGCGGACTCTTAATCCCTGGCTGGCAAATGACATCTTCAATTCTGGGAGCCCGACTATAGCCGAGGCAAGATCC
+
ffffffffffffffffffffffffffffffffffffffffffffffffffffffffffffffffffffffffffffffffffffffffffffffffffffffffffffffffffffffffffffffffffffffffffffffffffffff
@cB02~tA01_GU182341.1_14102_14209_0_1_0_0_0:0:0_0:0:0_1b6/2
TAGACATATTTACCTAGAAATGAAATTATTGGTTTTGGGTGCAAGTTGGTGTTGAGCTTAACCAGGAAGTGCCAAAATATTTCCATCATGACCAAATGTGGCCTGGAAAGTTTTTTGGGGTCAATTTTCCTGTTTCTTCTAAGGAACAAA
+
ffffffffffffffffffffffffffffffffffffffffffffffffffffffffffffffffffffffffffffffffffffffffffffffffffffffffffffffffffffffffffffffffffffffffffffffffffffff
@cB02~tA01_GU182341.1_9165_9364_0_1_0_0_0:0:0_0:0:0_1b7/2
GTATGGCTGTTGGATTTTGGCTGTGAATCCATCTGGTCCTGGGCTATTTTTAGTTAGTAGGGTTTTTATTACTGATTAAATTTCTGAACTTGTTATTGGTCTGTTCAGGTTTTCACTTTCTTCCTGGTTGAAATATGATAAATTTTGTGT
+
ffffffffffffffffffffffffffffffffffffffffffffffffffffffffffffffffffffffffffffffffffffffffffffffffffffffffffffffffffffffffffffffffffffffffffffffffffffff
@cB02~tA01_GU182341.1_80841_80980_0_1_0_0_0:0:0_0:0:0_1b8/2
TCTCTGCTGGGGAGACACCCAATCTGCAGGCCCATAGTGTAACCCTGGTGCTCCTTCCCTTCCAGGACTCACCAAGACATGCCAGGATGATGACCGTGGGTGACATGGACATGGTGCAGCTTCTGCTGCCAGGACGCAGTGACTCGGCTC
+
ffffffffffffffffffffffffffffffffffffffffffffffffffffffffffffffffffffffffffffffffffffffffffffffffffffffffffffffffffffffffffffffffffffffffffffffffffffff
@cB02~tA01_GU182341.1_126047_125888_1_0_0_0_0:0:0_0:0:0_1b9/2
TTTCAATGTAGTTTTCCCGCCTTCAAATAAACATGTCTGCCCTCATGGTTTCGGTAACGAGACTCTTTTCTTGCCTAAGGCTTCCGGTGTTATCATTACCATGTCCACATAACCCCATCTGTTCTCCATTGGGTTCTCAGCCCTGGACTC
+
ffffffffffffffffffffffffffffffffffffffffffffffffffffffffffffffffffffffffffffffffffffffffffffffffffffffffffffffffffffffffffffffffffffffffffffffffffffff
@cB02~tA01_GU182341.1_109651_109804_0_1_0_0_0:0:0_0:0:0_1ba/2
GCTTCCTGGAAATTGCTCTCACTAGAATTGACACCTCGCGTCCTTCACTATGACCAACTCAAAACATGTCTTAGATCCAACCTCCCAAACATGAGATGCCTAAAATCTGTGCTAACATGAAAGACTTTTCATGAATTTTTATTGTTTTTA
+
ffffffffffffffffffffffffffffffffffffffffffffffffffffffffffffffffffffffffffffffffffffffffffffffffffffffffffffffffffffffffffffffffffffffffffffffffffffff
@cB02~tA01_GU182341.1_13333_13192_1_0_0_0_0:0:0_0:0:0_1bb/2
AATAGAAGTTTCTTAACTCAAAGAATGAAATATTTCACCATGCACATACAAAGAAGAGATATATGGAGATATGAAGAGGAGTACTTCATAATGACAAAGAGGCAAATTCATAAATAAGACATAATCATCCTAAATGCCTACACACCTAAA
+
ffffffffffffffffffffffffffffffffffffffffffffffffffffffffffffffffffffffffffffffffffffffffffffffffffffffffffffffffffffffffffffffffffffffffffffffffffffff
@cB02~tA01_GU182341.1_150734_150855_0_1_0_0_1:0:0_0:0:0_1bc/2
TCTCTAAAGAAAGAATCTACTATTTTATTATACTTTTTTGTTTATTTGTATAAATTTAAGGAGCGCAAGTGAAATTTTATTACGTGGATATTTTGTGTAGTGGTGAAGTCTGGGCTTTTAATATAATTATCCTCAAATAATGTACATTGT
+
ffffffffffffffffffffffffffffffffffffffffffffffffffffffffffffffffffffffffffffffffffffffffffffffffffffffffffffffffffffffffffffffffffffffffffffffffffffff
@cB02~tA01_GU182341.1_49344_49386_0_1_0_0_2:0:0_0:0:0_1bd/2
CTCTCTCCATAAGAATACCAAGCTCATCTTCCTTACAACTACCTGGGGGTTCCAAGTCGTGGATCATTCACTCTGCAGCCCAATGACAATGAGAATGTCCGGACACTCTCACCTGTGATGACGATGTCCAGAGGGTCACTGGGAGCTGAC
+
ffffffffffffffffffffffffffffffffffffffffffffffffffffffffffffffffffffffffffffffffffffffffffffffffffffffffffffffffffffffffffffffffffffffffffffffffffffff
@cB02~tA01_GU182341.1_51271_51434_0_1_0_0_0:0:0_0:0:0_1be/2
CATCCCTGTGTGGGTGAGAGGCCAGGATGGGCTTCTGGGAAATGGGTAATGTTGAGGGGCTGAGGGAACCTCTGATCTTCCCAAACTGAGCCCAGTCTCCCTCCTCTGGGTCTCTCCTGACCGCTTTCTCCATCTGCCTGTGTGCCTGGA
+
ffffffffffffffffffffffffffffffffffffffffffffffffffffffffffffffffffffffffffffffffffffffffffffffffffffffffffffffffffffffffffffffffffffffffffffffffffffff
@cB02~tA01_GU182341.1_48378_48297_1_0_0_0_0:0:0_0:0:0_1bf/2
AACCCAGGTCAAGGACAAGTTAAGAAACAACCCAAGGAAAGCCAGGCATGGTGGCAGGTGCATGTAATCCTAGCGACTCAGGAGGCTGAGGGCAGGAGAATCACTTGAACCCAGGAAACAGAGGTTGCAGTGAGCCTAGACCACACCACT
+
ffffffffffffffffffffffffffffffffffffffffffffffffffffffffffffffffffffffffffffffffffffffffffffffffffffffffffffffffffffffffffffffffffffffffffffffffffffff
@cB02~tA01_GU182341.1_131540_131390_1_0_0_0_0:0:0_0:0:0_1c0/2
CCCCCTGGACATCGTGATCACAGGTGAGAGTGTCCAGACATTCTTCTCATTGTCATTGGGACACAGAGTGAATGATCCAGGACTTGGAACCCCCAGGTGGTCATGAGGAAGATAAGCGTGGGATTCTTATGGAGAGAGACTGACTCGGTG
+
ffffffffffffffffffffffffffffffffffffffffffffffffffffffffffffffffffffffffffffffffffffffffffffffffffffffffffffffffffffffffffffffffffffffffffffffffffffff
@cB02~tA01_GU182341.1_11964_11702_1_0_0_0_0:0:0_0:0:0_1c1/2
TAAAGAAAATGTGCTACATATACACATGGAACATTACATGGCCATAAAAAATAATGAAATCATGTCCTTTGCAGCAACATGAATGTAGCAGGAGGTCAATCTCCTAAGTGAACTAATCCAGGAACAGAAAACCAAATACCACATGTTATC
+
ffffffffffffffffffffffffffffffffffffffffffffffffffffffffffffffffffffffffffffffffffffffffffffffffffffffffffffffffffffffffffffffffffffffffffffffffffffff
@cB02~tA01_GU182341.1_5831_5642_1_0_0_0_0:0:0_0:0:0_1c2/2
GCTACTTGGGAGGCCAAGGCACGAGAATCGCATGAACCCAGGAGGCGGAGGTTGCAGTGAGCCGAGATCACTACAGCCTGGGTGATAGAGCAAGACTCAGTCTCAATAAAAGAAAAAAGTAGCAAAATCATTTTTTGGAAAGAATATTGA
+
ffffffffffffffffffffffffffffffffffffffffffffffffffffffffffffffffffffffffffffffffffffffffffffffffffffffffffffffffffffffffffffffffffffffffffffffffffffff
@cB02~tA01_GU182341.1_103235_103168_1_0_0_0_0:0:0_0:0:0_1c3/2
AAAGGCTCCCAGTTCCTTGGCTCCTGGTCCCCTTCCTCCTTCCTCAAAGCCCACAAAGACTGGTCACATCTCACATGGCATCACTCAGACCCTTCTTCCTTACCACACCTCTTTCTCTGAATGCTGCTCTCCCTTCTTCCTTATCTTTTG
+
ffffffffffffffffffffffffffffffffffffffffffffffffffffffffffffffffffffffffffffffffffffffffffffffffffffffffffffffffffffffffffffffffffffffffffffffffffffff
@cB02~tA01_GU182341.1_28328_28180_1_0_0_0_0:0:0_0:0:0_1c4/2
ATGCAATTGCTATGCTATTTTTTTTTTTGAGACAGTCTCACTCTCTCACCCAGGCTGGAGTGCAGTGGCGTGATCTCAACTCACTGCAACCTCCGCCTTCCAGGTTCAAGCGATTCTCTTCCCTCAGCCTCCTCAGTAGCCTCCCCTAGG
+
ffffffffffffffffffffffffffffffffffffffffffffffffffffffffffffffffffffffffffffffffffffffffffffffffffffffffffffffffffffffffffffffffffffffffffffffffffffff
@cB02~tA01_GU182341.1_65292_65138_1_0_0_0_0:0:0_0:0:0_1c5/2
GGGTGTGTGGACACTGGTGCCTGCCTTACTGATCAGTTCATACCTTCTGCCAAGGATTCCAATTCGTCCAAAAGAGATTGAACCAGTCTGCTAAGAGCCTGGACGTGCAGCCTATCCTGGTTCCTCTTCCACCCCCACATAGAAGCAGGA
+
ffffffffffffffffffffffffffffffffffffffffffffffffffffffffffffffffffffffffffffffffffffffffffffffffffffffffffffffffffffffffffffffffffffffffffffffffffffff
@cB02~tA01_GU182341.1_147328_147112_1_0_0_0_0:0:0_0:0:0_1c6/2
CGAGATGATGGATATAACTAGCTTGACTATGATGATCATGTCACCATGTATACATACATCAAAACATCAAGTGTAATACACCTTAAATATATACAATTTCCATTTGTCAATCATATCTCAATAAAGCTAAAAGAAACCTCTAAGTTTCAA
+
ffffffffffffffffffffffffffffffffffffffffffffffffffffffffffffffffffffffffffffffffffffffffffffffffffffffffffffffffffffffffffffffffffffffffffffffffffffff
@cB02~tA01_GU182341.1_108892_109122_0_1_0_0_0:0:0_0:0:0_1c7/2
TGAGGCACGAGAATCGCCTGAACCTGGGAGGCGGAAGTTGCAGTGAGCTGAGATTGCTCCACTACAGTCCCGCCTGGGCGACAGAGCAAGACTCCGCCTCAAGAAAAAAAAATAGCAAGTAGCCTATAATAACAAATTAGAGGGCTCTGG
+
ffffffffffffffffffffffffffffffffffffffffffffffffffffffffffffffffffffffffffffffffffffffffffffffffffffffffffffffffffffffffffffffffffffffffffffffffffffff
@cB02~tA01_GU182341.1_143460_143634_0_1_0_0_0:0:0_0:0:0_1c8/2
TATTCACTGTTCTGTCCCCCGCAGGCTCTTGGTCCATTACAGCAGCATCTGTAGGAGACGGAAGTCATCAAAACCGCTTGGAGGGCCCTTCTGGGTCCTCATTTCATGGGCAGACACCAACCCACAGGGGGAGGCTGTAGGTGCCTGAGG
+
ffffffffffffffffffffffffffffffffffffffffffffffffffffffffffffffffffffffffffffffffffffffffffffffffffffffffffffffffffffffffffffffffffffffffffffffffffffff
@cB02~tA01_GU182341.1_70243_70368_0_1_0_0_0:0:0_0:0:0_1c9/2
GTAGAATAGCATCTTTACCCAGCTAAGATACCGTCGCCAGCCACCGACAATTCCTTACATAGTACAGTTACTGTCCAAGATCAACGCAGGAAAGAAACAGAACTGAAAGACAAAAGGGCAAAGAAAGCTTTTCTCACTGACCCTAAAGGA
+
ffffffffffffffffffffffffffffffffffffffffffffffffffffffffffffffffffffffffffffffffffffffffffffffffffffffffffffffffffffffffffffffffffffffffffffffffffffff
@cB02~tA01_GU182341.1_96690_96844_0_1_0_0_0:0:0_1:0:0_1ca/2
CGTGTCTGTCTCTCTCCTCCCTCTCTGCATCTCCGTTTCTTTTCTGTGCCCATATCCCCTGGTGCAGGTGCCTCCATCTGTCTTCCTCCCTCTTCTCTGTCCCTCTGTCTCCAGTAGCCCCTGACTCCCTTGCCACTGTGAAGACAGCCT
+
ffffffffffffffffffffffffffffffffffffffffffffffffffffffffffffffffffffffffffffffffffffffffffffffffffffffffffffffffffffffffffffffffffffffffffffffffffffff
@rand_0_0_0_0_1_1_0:0:0_0:0:0_1cb/2
CGTCAGATTACTCTCTTCGTGATACATTATTTTAGGTGAGTATATGGTGTATCTACTACTTGCGCATGCCCTGCCGTAGTAATAACGCGACGAAGAGAAGTCTCACATTCGATCACGAGCTAAATGTAGACAGGCTCCTAGCTCGGTCAA
+
ffffffffffffffffffffffffffffffffffffffffffffffffffffffffffffffffffffffffffffffffffffffffffffffffffffffffffffffffffffffffffffffffffffffffffffffffffffff
@cB02~tA01_GU182341.1_72365_72276_1_0_0_0_0:0:0_1:0:0_1cc/2
GGCAGAAGCTCTTTCGTTTATTAAGTCCCATTGGTCTAGTTTTATTTTTATTGCCTGTGCTTTTGAGGTCTTAGTGATGAATTCTTTGCCCAGACCAATGCCCAGAAGAGTTTCTCTTTGGGTGTCCACCGGTGATTTTATAGTTCTGGA
+
ffffffffffffffffffffffffffffffffffffffffffffffffffffffffffffffffffffffffffffffffffffffffffffffffffffffffffffffffffffffffffffffffffffffffffffffffffffff
@cB02~tA01_GU182341.1_51309_51096_1_0_0_0_0:0:0_0:0:0_1cd/2
GTCAACGGAACATTCCAGGCCGACTTTCCTCTGGGCCCTGCCACCCACGGAGGAACCTACAGATGCTTCGGCTCTTTCCGTGACTCTCCATACGAGTGGTCAAACTCGAGTGACCCACTGCTTGTTTCTGTCACAGGTGAGGAAACCCCA
+
ffffffffffffffffffffffffffffffffffffffffffffffffffffffffffffffffffffffffffffffffffffffffffffffffffffffffffffffffffffffffffffffffffffffffffffffffffffff
@cB02~tA01_GU182341.1_3766_3667_1_0_0_0_0:0:0_0:0:0_1ce/2
ATGCATAACACATATTATGTATACACACATATTTACACCTATGCATATATGTATGTATGTATGCGAATGTACCTCTGCCACGGCAGGGAAAGGTTCTATCACACAACTACAGAGCAGTTAGGAGAAGTGTAGACACAAAGGAATGCAGCA
+
ffffffffffffffffffffffffffffffffffffffffffffffffffffffffffffffffffffffffffffffffffffffffffffffffffffffffffffffffffffffffffffffffffffffffffffffffffffff
@cB02~tA01_GU182341.1_133457_133300_1_0_0_0_1:0:0_0:0:0_1cf/2
CCCATGTCTTATGATCCTAGAGCCATAGCTGAGGAGCTTCCTGCCGATGATGGGGAGAAGCATGGACAGATGCAGAGAGAACACGAAGACTGGGTGTGAGGGGGGGGTCAGGGTGCAGGATGGCAGACAGGGCACCTCCAAACCCTCTTG
+
ffffffffffffffffffffffffffffffffffffffffffffffffffffffffffffffffffffffffffffffffffffffffffffffffffffffffffffffffffffffffffffffffffffffffffffffffffffff
@cB02~tA01_GU182341.1_69795_69996_0_1_0_0_0:0:0_0:0:0_1d0/2
ATGTACTAAATATGCTCTAAAATCCTGTTCTTACACAGGAAGAGTGGAAATATGTTTTTATATTTGCAGTTTAATCTCTGAAATGATTAATTTCAATTTTAAAAATATGTAACAACTTCAGGATGAGTACACCATATATGTATTCCTAAA
+
ffffffffffffffffffffffffffffffffffffffffffffffffffffffffffffffffffffffffffffffffffffffffffffffffffffffffffffffffffffffffffffffffffffffffffffffffffffff
@cB02~tA01_GU182341.1_28578_28724_0_1_0_0_0:0:0_0:0:0_1d1/2
TCATGAGAGGGGATACAGAGAACCACTGGACAGAAAACTGTGTCTAAAATACATCTGTGGATACACAGTCCCTTTATAGTTGACAAAGGCTGCCATGTAGTTTAAGGTGGAATAGAATATTTTCTCAACAAATAACACAGGACCATAGGG
+
ffffffffffffffffffffffffffffffffffffffffffffffffffffffffffffffffffffffffffffffffffffffffffffffffffffffffffffffffffffffffffffffffffffffffffffffffffffff
@cB02~tA01_GU182341.1_139040_138951_1_0_0_0_2:0:0_0:0:0_1d2/2
GTTGCAGTGAGTGGAGATCGCATCACTGCACACCAGCCTGGGCTACACAGGGATACTCTGTCTCAAAAAATAAAAATAAAAAATACATAAATATAATAATATACACAAATGATGCAGGCACCTGAATTCCAATCATCATTTTTCTATTCC
+
ffffffffffffffffffffffffffffffffffffffffffffffffffffffffffffffffffffffffffffffffffffffffffffffffffffffffffffffffffffffffffffffffffffffffffffffffffffff
@cB02~tA01_GU182341.1_69143_69291_0_1_0_0_0:0:0_0:0:0_1d3/2
GAAAGATAATTGCTGGACCTGACCCAAGGTATAAGTCCACTCCCAACCACAGGACTCACTTTCCTTACAAGCACAAGGGCATTTAGAAATCTCTCTGGATTCTGACCAGCCCTCACCATATGGCAGGTCCATGGACTTCTTGGAACACAC
+
ffffffffffffffffffffffffffffffffffffffffffffffffffffffffffffffffffffffffffffffffffffffffffffffffffffffffffffffffffffffffffffffffffffffffffffffffffffff
@cB02~tA01_GU182341.1_151226_151339_0_1_0_0_0:0:0_0:0:0_1d4/2
AACTTAGTTCCAGGTTGCTCTTGGGTGGAGCCCAAGAGAAGACATATATATGTATATTTTTTTAAATAGAGATGGGGTCTTTCTATGTTGGCCAGGGTAGTCTCTAACTTCTGGCATCAAGAAATCCTCCTGCCTAAGACCTATATTTCT
+
ffffffffffffffffffffffffffffffffffffffffffffffffffffffffffffffffffffffffffffffffffffffffffffffffffffffffffffffffffffffffffffffffffffffffffffffffffffff
@cB02~tA01_GU182341.1_18038_17955_1_0_0_0_0:0:0_0:0:0_1d5/2
GTTAAGAAACCAAACAAGGAGAAGGTTGGCTACACTGATTTTAGCATGGGTGGGATACTGATGCTACCACCAGGCTCGATCCACATAGGGAGGGGTTGATGCTCCTGGAACCAGCACCAGGGGCCACCCTATGGAAGCTGGGGCCATGGA
+
ffffffffffffffffffffffffffffffffffffffffffffffffffffffffffffffffffffffffffffffffffffffffffffffffffffffffffffffffffffffffffffffffffffffffffffffffffffff
@cB02~tA01_GU182341.1_20680_20578_1_0_0_0_0:0:0_0:0:0_1d6/2
GGTGAACTTAGGCTCACTGCGGTGCTGAGGGTCAATGGAACATTCCAGGCCAACTTCCCTCTGGGCCCTGTGACCCACGGAGGGACCTACAGATGCTTCGGCTCTTTCCGTGCCCTGCCCCACGCGTGGTCAGACCCGAGTGACCCACTG
+
ffffffffffffffffffffffffffffffffffffffffffffffffffffffffffffffffffffffffffffffffffffffffffffffffffffffffffffffffffffffffffffffffffffffffffffffffffffff
@cB02~tA01_GU182341.1_92984_92807_1_0_0_0_1:0:0_0:0:0_1d7/2
TGAGAATGCTGCATTTTATGCAGCCTTATACAACCCCTAAAATTTGGTAGCTGGAGTCCTCTAGTTATTTATTATAGGCTATTTGCTATGCTTTTTTTATTTTTCTTGAGGCAGAGTCTCGCTCTGTTGCCCAGGCTGGAGTGCAGTGGC
+
ffffffffffffffffffffffffffffffffffffffffffffffffffffffffffffffffffffffffffffffffffffffffffffffffffffffffffffffffffffffffffffffffffffffffffffffffffffff
@cB02~tA01_GU182341.1_77262_77178_1_0_0_0_0:0:0_0:0:0_1d8/2
TGGGAGACTGCATGTCCACATGCAGAAGAATGGAAGTGGACATTTGCCTCACAAAACATACAAAGTCAACTCAAGATAGATTAATGACTTAAATGTAAGATGAAAGACTATAATCCCAGCAATTTGGGAGGCCAAGGTGGGCAGATCACC
+
ffffffffffffffffffffffffffffffffffffffffffffffffffffffffffffffffffffffffffffffffffffffffffffffffffffffffffffffffffffffffffffffffffffffffffffffffffffff
@cB02~tA01_GU182341.1_88582_88415_1_0_0_0_0:0:0_1:0:0_1d9/2
TGGCAGAGGAGTGAGAGATACATGAGGGGTGGTGCAAAGGAAGAGACCTATAATAATATAACACACAAGGTTCTGAACGGTGGCTCACACCTGTAACCCAACATTTTGGGAGGCTGAGGAGGCTGGATCAAGTGAGATCAGGAGTTCGAG
+
ffffffffffffffffffffffffffffffffffffffffffffffffffffffffffffffffffffffffffffffffffffffffffffffffffffffffffffffffffffffffffffffffffffffffffffffffffffff
@cB02~tA01_GU182341.1_95980_95828_1_0_0_0_0:0:0_0:0:0_1da/2
GCAGAATATTCCAGGAGAGCTTCAACATGAGCCCTGTGACCACAGCACATGCAGGGAACTACACATGTCGGGGTTCACACCCACACTCCCCCACTGGGTGGTCGGCACCCAGCAACCCCGTGGTGATCATGGTCACAGGTCAGAGGCTTT
+
ffffffffffffffffffffffffffffffffffffffffffffffffffffffffffffffffffffffffffffffffffffffffffffffffffffffffffffffffffffffffffffffffffffffffffffffffffffff
@cB02~tA01_GU182341.1_144471_144570_0_1_0_0_0:0:0_0:0:0_1db/2
CCCAGAGACAAATGAGGCTCCACCCTGCTTCCAGAAGCTCAGAGTCCAGGGCTGAGAACCCAGTAGAGAACATATCAGGTTATATGGACATAGTAATGATAACACTGGAAACTTTTGGCGAATAAAGAGTCACATTATCGAAACCATGAG
+
ffffffffffffffffffffffffffffffffffffffffffffffffffffffffffffffffffffffffffffffffffffffffffffffffffffffffffffffffffffffffffffffffffffffffffffffffffffff
@cB02~tA01_GU182341.1_81094_81051_1_0_0_0_0:0:0_0:0:0_1dc/2
TGTCTTGGTGAGTCCTGGAAGGGAAGGAGCACCAGGGTTACACTATGGGCCTGCAGATTGGGTGTCTCCCCAGCAGAGAGCCATGTTCTGAAGCAAGTGAGTGGTGAGGATGAGTTAATTTTCAGTCCAGCGTGGCGCCCAGTGGCTCAG
+
ffffffffffffffffffffffffffffffffffffffffffffffffffffffffffffffffffffffffffffffffffffffffffffffffffffffffffffffffffffffffffffffffffffffffffffffffffffff
@cB02~tA01_GU182341.1_83256_83079_1_0_0_0_0:0:0_1:0:0_1dd/2
AGTTAAAAAACCAAACCAGAAGGTTGGCTACCCTGAGATCAGCAAGGGTGCACTGCTGATGCCACCACCAGGCTGGAACCACATAGGGAGGGATCGACAGGAAGAGTTGGGGGTGGAGGGTGAGAGAGAGAGAGAGAGCACTAGGCCATA
+
ffffffffffffffffffffffffffffffffffffffffffffffffffffffffffffffffffffffffffffffffffffffffffffffffffffffffffffffffffffffffffffffffffffffffffffffffffffff
@cB02~tA01_GU182341.1_108432_108359_1_0_0_0_0:0:0_0:0:0_1de/2
GATATTCTTACTCTCTGCAACCTGGAAAGCTGGCAGAGTCATTCCACGATGAAACATTTGTAGAGTCATAAGCCTTGCTAGTCTCATCTCCACGGGGACACATATCAACACATCATATTTCATACTATAAATATACAGTCGCTCCTCCAT
+
ffffffffffffffffffffffffffffffffffffffffffffffffffffffffffffffffffffffffffffffffffffffffffffffffffffffffffffffffffffffffffffffffffffffffffffffffffffff
@cB02~tA01_GU182341.1_131284_131170_1_0_0_0_1:0:0_0:0:0_1df/2
AGACAGTCATCCTGCAATGTTGGTCAGATGTCATGTTTGAGCACTTCTTTCTGCACAGAGAGGGGATCTCTGAGGACCCCTCACGCCTCGTTGGACAGATCCATGATGGGGTCTCCAAGGCCAACTTCTCCATCGGTCCCTTGATGCCTG
+
ffffffffffffffffffffffffffffffffffffffffffffffffffffffffffffffffffffffffffffffffffffffffffffffffffffffffffffffffffffffffffffffffffffffffffffffffffffff
@cB02~tA01_GU182341.1_97463_97325_1_0_0_0_0:0:0_0:0:0_1e0/2
ACACCCCCTATCAGTTGTCAGCTCCCAGTGATCCCCTGGACATCGTGGTCACAGGTGAGAGTGTCTAGACATTGTTCTCATTGTCACTGGGACACAGAGTGAATGATCCAGGACTTGGAACCCCCAGGTGGTCATGAGGAAGATAAGTGT
+
ffffffffffffffffffffffffffffffffffffffffffffffffffffffffffffffffffffffffffffffffffffffffffffffffffffffffffffffffffffffffffffffffffffffffffffffffffffff
@cB02~tA01_GU182341.1_18216_18096_1_0_0_0_0:0:0_0:0:0_1e1/2
GGCCATGGAGAAGGCACAGACATGACAGGAGAGGCTCCCAATCCCCATCAGGAACAGGGACACTGATGCCTGCCTTACTGATGAGTTCGTACCTCCTGCCAGCCTTTCCAATCTGTCCAAAAGAGATTGATTCAGGCTGCTAAGAGCCTG
+
ffffffffffffffffffffffffffffffffffffffffffffffffffffffffffffffffffffffffffffffffffffffffffffffffffffffffffffffffffffffffffffffffffffffffffffffffffffff
@cB02~tA01_GU182341.1_89520_89727_0_1_0_0_1:0:0_0:0:0_1e2/2
CAACAAAAATAGGCTAAGACAGCAACATCCTGAGATCAGGAGGAACGTCTCAGAACAGCCTGGGCTGTCTTCCTGTTCTTCCTGGAGGAGAACATCATGCAGTGCTTTAGCTGAGTGTTCCCTGTGGCTCCAGGGTACAAAACCCAGGCT
+
ffffffffffffffffffffffffffffffffffffffffffffffffffffffffffffffffffffffffffffffffffffffffffffffffffffffffffffffffffffffffffffffffffffffffffffffffffffff
@cB02~tA01_GU182341.1_138824_138657_1_0_0_0_0:0:0_0:0:0_1e3/2
AATACCTGGCAGAGGAGGGAGAGCTAGATGAGGGGTGGTGCAAATGAAGGGACCTAGTATAGCATAATATACAAGGCTGTGAACGGTGGCTCACGCCTGTAACCCAGCACTTCAGGAGGCCAACGCGGGTGGATCACATGAAGTCAGGAG
+
ffffffffffffffffffffffffffffffffffffffffffffffffffffffffffffffffffffffffffffffffffffffffffffffffffffffffffffffffffffffffffffffffffffffffffffffffffffff
@cB02~tA01_GU182341.1_121360_121293_1_0_0_0_0:0:0_0:0:0_1e4/2
CCATGTAAAATAACATATTCACAAGCTATGGAGGCTAGGACAGGGACATTTTGGGGTGGGACAGCATTCTCCTGCCTTCCACAAATGGTGAACAAGATGCATTTGGCCTCTGCTCTTGGGACACTGATATTGCAGATGGTTAAATGGGAG
+
ffffffffffffffffffffffffffffffffffffffffffffffffffffffffffffffffffffffffffffffffffffffffffffffffffffffffffffffffffffffffffffffffffffffffffffffffffffff
@rand_0_0_0_0_1_1_0:0:0_0:0:0_1e5/2
GTCTAGTTTTAAGGGGGTGGAACAACACTGGACCGTATTATATCAGATTAATCCCTTTCTATTCGTCGGAAGGACATATTTGCCGGTTACGATGGGTTTCAGGGGCGGAATCAACGAGCTCGGTCCCCGACCGACTGAAACTCGGCTAGG
+
ffffffffffffffffffffffffffffffffffffffffffffffffffffffffffffffffffffffffffffffffffffffffffffffffffffffffffffffffffffffffffffffffffffffffffffffffffffff
@cB02~tA01_GU182341.1_138507_138389_1_0_0_0_0:0:0_0:0:0_1e6/2
CCCTACATGATTAATATGACTGACATGAAAATAAGGGAGGCTCAGTTGCATAACTGGAATCTAGGAGACCGTGGAAAAGGCAATTGCCGCCCCACTGGTGAAATGTGGTGCTGATTTAGACACTAAATGAATGAAGTAGATGGATATAAG
+
ffffffffffffffffffffffffffffffffffffffffffffffffffffffffffffffffffffffffffffffffffffffffffffffffffffffffffffffffffffffffffffffffffffffffffffffffffffff
@cB02~tA01_GU182341.1_76567_76695_0_1_0_0_0:0:0_0:0:0_1e7/2
GAATCACTTTGGATAGAATGGACATTTTAACAACATTAATCCTTCTGATCCGTGAACATGGAATATCTTTCGATTTATTTGTTTATTTCTTGAGTTTTTTCATCAATGTTTTATAGCTTTTGCATACAGATCTTTCTACTCCTTGGGTGA
+
ffffffffffffffffffffffffffffffffffffffffffffffffffffffffffffffffffffffffffffffffffffffffffffffffffffffffffffffffffffffffffffffffffffffffffffffffffffff
@cB02~tA01_GU182341.1_34374_34243_1_0_0_0_0:0:0_0:0:0_1e8/2
TAGATGACAGGTAGAGAATTTGTAGATAGGCACCGAATAGATAAATAGATAGATCGACAGATAATAGATAGAAATATGCAGAAAGTTATGAACAGGACACAACGTGAGAAACTTAGAATTTAAAAAAGTAACATCAAGTCAACCAATCCA
+
ffffffffffffffffffffffffffffffffffffffffffffffffffffffffffffffffffffffffffffffffffffffffffffffffffffffffffffffffffffffffffffffffffffffffffffffffffffff
@cB02~tA01_GU182341.1_59540_59708_0_1_0_0_1:0:0_2:0:0_1e9/2
ATTCCGATTTGTGGTGTGAGGAAGAGGGATGCCCTAAGATGCAGACTCATGCCTTCAGATTCCAGCTGCTGGTACATGGGAGCTGGCAACCCGGTTTTGAGACAGGGCTGTTGTCTCCCTAGAAGACGCCCTCAAGGCCTGACTGTGGTG
+
ffffffffffffffffffffffffffffffffffffffffffffffffffffffffffffffffffffffffffffffffffffffffffffffffffffffffffffffffffffffffffffffffffffffffffffffffffffff
@cB02~tA01_GU182341.1_87212_87373_0_1_0_0_0:0:0_1:0:0_1ea/2
ACAGAGGGAGACACTGTCTCATAAAAACAACCAATCAATCAATCATTCTCATGCACAGATGCTTCCCAATGGATCATTCATTTATTGGTCCACTGGTGCATTCATTTTCTGCCCTCCCATTTAATCCTTTGCAATATCAGTGTACAAGAG
+
ffffffffffffffffffffffffffffffffffffffffffffffffffffffffffffffffffffffffffffffffffffffffffffffffffffffffffffffffffffffffffffffffffffffffffffffffffffff
@cB02~tA01_GU182341.1_14407_14232_1_0_0_0_0:0:0_0:0:0_1eb/2
AAATTGACCCCAAAAAACTTTCCAGGCCACATTTGGTCATGATGGAAATATTTTGGCACTTCCTGGTTAAGCTCAACACCAACTTGCACCCAAAACCAATAATTTCATTTCTAGGTAAATATGTCTAATTAATTCAGCATATGTATGCAA
+
ffffffffffffffffffffffffffffffffffffffffffffffffffffffffffffffffffffffffffffffffffffffffffffffffffffffffffffffffffffffffffffffffffffffffffffffffffffff
@cB02~tA01_GU182341.1_97328_97158_1_0_0_0_0:0:0_0:0:0_1ec/2
GTCAGATATCATGTTTGAGCACTTCTTTCTGCACAAAGAGGGGATCTCTAAGGACCCCTCACGCCTCGTTGGACAGATCCATGATGGGGTCTCCAAGGCCAATTTCTCCATCGGTCCCATGATGCTTGCCCTTGCAGGGACCTACAGATG
+
ffffffffffffffffffffffffffffffffffffffffffffffffffffffffffffffffffffffffffffffffffffffffffffffffffffffffffffffffffffffffffffffffffffffffffffffffffffff
@cB02~tA01_GU182341.1_149405_149284_1_0_0_0_0:0:0_1:0:0_1ed/2
AATTCAACAATTAGTAAGTATCTCTCTCCCAATAGAAAGCCACGTCATTTGTAAACCATAACAATAGCTTTTGTTTTTTTGAGACACAGGCTCGCTCTGTGTTGCCCAGGCTGGAGTGCAGTGATCTTGGCTCACTGCAACCTCTGCCTC
+
ffffffffffffffffffffffffffffffffffffffffffffffffffffffffffffffffffffffffffffffffffffffffffffffffffffffffffffffffffffffffffffffffffffffffffffffffffffff
@cB02~tA01_GU182341.1_138089_138193_0_1_0_0_0:0:0_0:0:0_1ee/2
ACACGCTCCTTGTTGCTCCTTAGTTTCCTGTGTACCCAGTGTGCTCTCCGTCTCTCTACAGTCATCTTGTCATTCTCCCCACCTCATTCCCAGCATTTGAGTCAGAGCCTCTTCCTTCCACATCAGATTGTTTTCACCTTTGTGCCTTCA
+
ffffffffffffffffffffffffffffffffffffffffffffffffffffffffffffffffffffffffffffffffffffffffffffffffffffffffffffffffffffffffffffffffffffffffffffffffffffff
@cB02~tA01_GU182341.1_25836_25962_0_1_0_0_0:0:0_0:0:0_1ef/2
GGACAAGCACCCAGATGGCGGGAGACCTAGCTTCCTCCTGCTTTCTCAGTTGTAGTAACCATAGAACGTGCTGAGGATACAACTGCTTTAGTTTAGATGTTTGACCACTTCAAACCTCACATTGAAATGTAACCCCCAGGGTGGGAGGTT
+
ffffffffffffffffffffffffffffffffffffffffffffffffffffffffffffffffffffffffffffffffffffffffffffffffffffffffffffffffffffffffffffffffffffffffffffffffffffff
@cB02~tA01_GU182341.1_34037_34131_0_1_0_0_0:0:0_0:0:0_1f0/2
ATTCGGTGCCTATCTACAAATTCTCTACCTGTCATCTATATCTATATATCATCTATGTATCTATCAGTTGTCTATCTATCCATCAATCATCTGTTATTTATATGTATGTATCATCTCTCTCTCTATGATTTCTGTCTGCCTCTCTATCTG
+
ffffffffffffffffffffffffffffffffffffffffffffffffffffffffffffffffffffffffffffffffffffffffffffffffffffffffffffffffffffffffffffffffffffffffffffffffffffff
@cB02~tA01_GU182341.1_145481_145299_1_0_0_0_0:0:0_0:0:0_1f1/2
ATAAAAAATTAGCAGTGTTTTTATGGTGTGAAAATAAGCTTAGATTTATTTTTTCCTGCTTGTAACCCTCTGGTCCAATGTTATTTACTGAGAAGACATTCTATTCCACCTTAATCCGCATGGCAGCCTCTGTCAACTATAAAAGGACTG
+
ffffffffffffffffffffffffffffffffffffffffffffffffffffffffffffffffffffffffffffffffffffffffffffffffffffffffffffffffffffffffffffffffffffffffffffffffffffff
@cB02~tA01_GU182341.1_86580_86776_0_1_0_0_0:0:0_0:0:0_1f2/2
GAAGGCAGCCTTGCTGTCACCTTGATTTTAGCCCAGTGAGATGATGCATTTCATACTTCTGAGCTACAGCACCATGAGATATTTTTTAAAAATGTGGTTTCCATCCACGAAGCTTGTGGAAATTTGTTATGGCAACATAGGAAAAGGTTC
+
ffffffffffffffffffffffffffffffffffffffffffffffffffffffffffffffffffffffffffffffffffffffffffffffffffffffffffffffffffffffffffffffffffffffffffffffffffffff
@cB02~tA01_GU182341.1_124232_124386_0_1_0_0_0:0:0_0:0:0_1f3/2
GACACCAATAAGAAGCTAATCATAGCAGTTCCTCTTTATGAATTGTCTCGCATTTCTTGATTGGCAGGTAACCACATACAACGTCTCTTTAGGACAAGCACCCAAATGGCGGGAGACCTAGCTTTCCCCTGCTTTCTCAATTATAGCTCT
+
ffffffffffffffffffffffffffffffffffffffffffffffffffffffffffffffffffffffffffffffffffffffffffffffffffffffffffffffffffffffffffffffffffffffffffffffffffffff
@cB02~tA01_GU182341.1_90098_90014_1_0_0_0_0:0:0_1:0:0_1f4/2
AAGAGAAGGGGGTCCTGCGTGTGCAGAGACCACAGAGATCATATGGCAAGAGAGGGAGAAAGGGGGTGTGATGGAGCTTCCAAGCTCTTTTTAAGAATCAACTCTCCAGGGTACTAATAGAGGGAGAACTTGCTAACCCCGTCCTCTGGG
+
ffffffffffffffffffffffffffffffffffffffffffffffffffffffffffffffffffffffffffffffffffffffffffffffffffffffffffffffffffffffffffffffffffffffffffffffffffffff
@cB02~tA01_GU182341.1_123255_123198_1_0_0_0_0:0:0_0:0:0_1f5/2
AGCTCCTGTTCCCCTTTCCTACTAATTCACAGGAGGACAGGTGGTATTGAAGCAATAGATGGTCGAGGGGGTGGTCCTTCCCCCAGCCTCTCGGGTAGAACAGCAGCCTAACATGTGTCTCCCGAGATCACAAAGAGTAGCACATTTCAC
+
ffffffffffffffffffffffffffffffffffffffffffffffffffffffffffffffffffffffffffffffffffffffffffffffffffffffffffffffffffffffffffffffffffffffffffffffffffffff
@cB02~tA01_GU182341.1_94548_94365_1_0_0_0_0:0:0_0:0:0_1f6/2
GTGGAGTTAAGGGCATGAAGTGGAGATCTGGGCCTGGAGTGGAGATATGATCCTGGAGTGGAGATATGGGCCTGGGGTGGAGATACGGGCCTGGAGCAGACATACAAGCCTGGAAAGGAGATATGGGCCTGGAGAGGAGATAGAAGCCTG
+
ffffffffffffffffffffffffffffffffffffffffffffffffffffffffffffffffffffffffffffffffffffffffffffffffffffffffffffffffffffffffffffffffffffffffffffffffffffff
@cB02~tA01_GU182341.1_103339_103085_1_0_0_0_0:0:0_0:0:0_1f7/2
GGGCTAAAATCAAGGTGACAGCAAGGCTGCCTTCCCTCTGAGGATTCCAGGCAAGAATCTGCTTCTCACTTGTCCCAGCTTCTAAAGGCTCCCAGTTCCTTGGCTCCTGGTCCCCTTCCTCCTTCCTCAAAGCCCACAAAGACTGGTCAC
+
ffffffffffffffffffffffffffffffffffffffffffffffffffffffffffffffffffffffffffffffffffffffffffffffffffffffffffffffffffffffffffffffffffffffffffffffffffffff
@cB02~tA01_GU182341.1_26978_26783_1_0_0_0_0:0:0_1:0:0_1f8/2
GATGCTGTTGTAATGGACCAAGAGCCTGCAGGGAACAGAACAGTGAACAGGGAGGTAGGTGCTCCTCAGCCCAGCCTCATGGCTAGTCTTATTCCCAAAGAGTCCTTAAAAATGTGAGCACCCTCCCTCACTCAGCATTTCCCTCCCTCC
+
ffffffffffffffffffffffffffffffffffffffffffffffffffffffffffffffffffffffffffffffffffffffffffffffffffffffffffffffffffffffffffffffffffffffffffffffffffffff
@cB02~tA01_GU182341.1_100657_100580_1_0_0_0_0:0:0_0:0:0_1f9/2
TTTAGCACAGACGGGATATCCCAATTTTGGGCAGGCTGCTCTCAAACTCCTGACCTCAAGTGAGGTGCCTGCCTCGGTTTCCCAAAGTGCTGAAGTTACAGGCATAAGCCACTATGCCCAGCCTCCTTTTAGTTTTTTAAAGAATTTCCA
+
ffffffffffffffffffffffffffffffffffffffffffffffffffffffffffffffffffffffffffffffffffffffffffffffffffffffffffffffffffffffffffffffffffffffffffffffffffffff
@cB02~tA01_GU182341.1_122572_122744_0_1_0_0_0:0:0_0:0:0_1fa/2
ATAGAGAAATAGAAAAATGATGATTGGAATTCAGGTGCCTTTGTCATTCGTGTGTGTTTTATTATATTTATGCATTTCTTATTTTTATTTTTTGAGACGGAGTCTCCTTGTGTCACCCAGGCTGGAGTGCAGTGATGCAATCTCCACTCA
+
ffffffffffffffffffffffffffffffffffffffffffffffffffffffffffffffffffffffffffffffffffffffffffffffffffffffffffffffffffffffffffffffffffffffffffffffffffffff
@cB02~tA01_GU182341.1_70646_70545_1_0_0_0_0:0:0_0:0:0_1fb/2
GGAAGACAATGCTTGGCTCCCTATAAATCCTTACCAGCTGATCCTTTTCCTCTGGCTAATTTTAAGGGTTGGTTGTGCTTTTATGCTGCTTTTCTGTAATGTTGAACGTGAGGTGTGTTTACTTCATTCTGCCTGGCATTCACTGGATTT
+
ffffffffffffffffffffffffffffffffffffffffffffffffffffffffffffffffffffffffffffffffffffffffffffffffffffffffffffffffffffffffffffffffffffffffffffffffffffff
@cB02~tA01_GU182341.1_52612_52773_0_1_0_0_0:0:0_0:0:0_1fc/2
GAGAAAGGAGAACCCTAATACCCTGTTGGTAGGAGTGTAAATTAGTACAGCCTTTACGGAGAAAAGTGTGGAAGTCCTTTAAAGAACTAAAAAGAGGTTGGGTGAGGTGGATCATGCCTGTAATCCCGGCACTTTGGGAGACCGAGGCGG
+
ffffffffffffffffffffffffffffffffffffffffffffffffffffffffffffffffffffffffffffffffffffffffffffffffffffffffffffffffffffffffffffffffffffffffffffffffffffff
@cB02~tA01_GU182341.1_75798_75657_1_0_0_0_0:0:0_0:0:0_1fd/2
AAATGGCAAGCCATTGTTAATTCCTGAAGTCTCATTTGAAAATTACTAAATGTCTGTTATTTTTTGGTGTTTACATTATATGTAGACAGATAAACTACACACACACACACACACACACATGCACACAGAAGAATGGATTGTTTCATGTAG
+
ffffffffffffffffffffffffffffffffffffffffffffffffffffffffffffffffffffffffffffffffffffffffffffffffffffffffffffffffffffffffffffffffffffffffffffffffffffff
@cB02~tA01_GU182341.1_119752_119903_0_1_0_0_0:0:0_0:0:0_1fe/2
AAAGAGAAAACAGGAGCATCACACTACCTGATCTCAAAATATGTTACAGAGCTGTAGTAAGCAAAACAGCATGATGTTGGCATGAAGAAAGGCACATAGAACAACGGAGCAGAATGAAGAACACAGATATAATCCATGCATTTACATCCA
+
ffffffffffffffffffffffffffffffffffffffffffffffffffffffffffffffffffffffffffffffffffffffffffffffffffffffffffffffffffffffffffffffffffffffffffffffffffffff
@cB02~tA01_GU182341.1_16321_16189_1_0_0_0_1:0:0_0:0:0_1ff/2
GATCTTTCTTTCCAGGGTTCTTCTTGCTGGAGGGGCCCTGGCCACATGTAGGTGAGTCCTTCCCCCAAACCTTAGGTTGTCATCTCCCCACATAAGATGATGTTCCTGAAACGGGAGGCAGGCGACACAGGGGGTTGACTGATGGGCTGA
+
ffffffffffffffffffffffffffffffffffffffffffffffffffffffffffffffffffffffffffffffffffffffffffffffffffffffffffffffffffffffffffffffffffffffffffffffffffffff
@cB02~tA01_GU182341.1_141135_140904_1_0_0_0_0:0:0_1:0:0_200/2
GATCGCCATTCTAACTGGTGTGAGATGGTATCTCATTGTGGTTTTGATTTGCATTTCGCTGATGGCCAGTCATGGTGAGCATTTTTTCATGTGTTTTTTGGCTGCATAAATGTCTTCTTTTGAGAAGTGTCTGTTCATGTCCTTTGCCCA
+
ffffffffffffffffffffffffffffffffffffffffffffffffffffffffffffffffffffffffffffffffffffffffffffffffffffffffffffffffffffffffffffffffffffffffffffffffffffff
@cB02~tA01_GU182341.1_7840_7992_0_1_0_0_1:0:0_0:0:0_201/2
GAGATGGGTCTCTTGAAGACAGCAGGCAGTTGGCTCTTGGCTTTTTATCCACGTTGCCACTCTATGCCTTTTATGTGGGGAATTTAGGCCATTTACATTTCTTCTCCTGATATATCCTTTTTATATTTTTATGATTGCCTTTTAAAATAT
+
ffffffffffffffffffffffffffffffffffffffffffffffffffffffffffffffffffffffffffffffffffffffffffffffffffffffffffffffffffffffffffffffffffffffffffffffffffffff
@cB02~tA01_GU182341.1_76318_76167_1_0_0_0_1:0:0_0:0:0_202/2
ATTCTTTAGATGTGACAACAACGGCACAGGCTACTACAGAAAAAATAAACAAGTTAGACTTTATGAAAATTTTGAAATATTGTGACTCAAAAGACAACATCAGTTACTTCACATGGCAAGGAAAAAGAACTTTTAAGACGATATTATCAA
+
ffffffffffffffffffffffffffffffffffffffffffffffffffffffffffffffffffffffffffffffffffffffffffffffffffffffffffffffffffffffffffffffffffffffffffffffffffffff
@cB02~tA01_GU182341.1_114457_114538_0_1_0_0_0:0:0_0:0:0_203/2
CTATTTCACACTAATGTCTTTCTTACTGTCTATGTGGGAGTGGAAGAGGAAGCAGGATAGGCTGCACGTCCCGGCTCTTAGCAGCTTGGTTCAATCTCTTTTGGACGAATTGGAATCCTTGGCAGGAGGTATGAACTGATCAGTAAGGCA
+
ffffffffffffffffffffffffffffffffffffffffffffffffffffffffffffffffffffffffffffffffffffffffffffffffffffffffffffffffffffffffffffffffffffffffffffffffffffff
@cB02~tA01_GU182341.1_11467_11326_1_0_0_0_0:0:0_0:0:0_204/2
ATCATCAGAGAAATGCAAATTAAAACCACAGTGAGATACCATCTCACAACAATCAGAGAAGCAGAAGCAATTACTAAAAAGTTTTTTGTTTTTTTTAATAACAGATGCTGACAAGATTGTGGAGAAAAGGGAACACTTATACACTCTTGG
+
ffffffffffffffffffffffffffffffffffffffffffffffffffffffffffffffffffffffffffffffffffffffffffffffffffffffffffffffffffffffffffffffffffffffffffffffffffffff
@cB02~tA01_GU182341.1_33688_33490_1_0_0_0_1:0:0_0:0:0_205/2
CCAAGGACACCCATATTTCTGACCTGAGTTGGGCCCTGTGGCCTCAGGCCTTGTGGCACCTACAGGCCATGTTTATTCTGACACCTCTGCCTTCCATGTAATGGAGAGTAACCGTCCCAGGATATCATGGCCCCAGAACACCAACCCCTG
+
ffffffffffffffffffffffffffffffffffffffffffffffffffffffffffffffffffffffffffffffffffffffffffffffffffffffffffffffffffffffffffffffffffffffffffffffffffffff
@cB02~tA01_GU182341.1_83806_83998_0_1_0_0_0:0:0_0:0:0_206/2
CCTGCCTTGGCGTCTCAAAATGCTGAGATTACAGGCATGAGCCACCGCACACAGCATATAAAGGTATTTATGATCCCTAGATTTTACACTTAAAAATGGTAAAGTTGATAAATTATATAGGTATATTTAACCTCAATCAGCATTTTTTCA
+
ffffffffffffffffffffffffffffffffffffffffffffffffffffffffffffffffffffffffffffffffffffffffffffffffffffffffffffffffffffffffffffffffffffffffffffffffffffff
@cB02~tA01_GU182341.1_115428_115300_1_0_0_0_0:0:0_0:0:0_207/2
ACTTGGAGACCCAGGTGGTTGTAAGGAAGATGAGCTTGGTATTCTTATGGAGAGAGACTGACTTGGTGAGGTCTGTGCCAACAGAGACAGAGAAACAAGAGACACAAGTACAGACCAGGTGTCATAACAGAGGACAAACACAGGGGCCAT
+
ffffffffffffffffffffffffffffffffffffffffffffffffffffffffffffffffffffffffffffffffffffffffffffffffffffffffffffffffffffffffffffffffffffffffffffffffffffff
@cB02~tA01_GU182341.1_119909_119944_0_1_0_0_0:0:0_0:0:0_208/2
TTTTTGTATGTGACGCCCACTGTCTTGAGACTTCAAGGTATAAAGAGAAAACAGGAGCATCACACTACCTGATCTCAAAATATGTTACAGAGCTGTAGTAAGCAAAACAGCATGATGTTGGCATGAAGAAAGGCACATAGAACAACGGAG
+
ffffffffffffffffffffffffffffffffffffffffffffffffffffffffffffffffffffffffffffffffffffffffffffffffffffffffffffffffffffffffffffffffffffffffffffffffffffff
@cB02~tA01_GU182341.1_105239_105344_0_1_0_0_0:0:0_0:0:0_209/2
ACATGTTAGGCTGCTGTTCTACCTCAGAGGCTGGGGGAAGGACCACCCCCTCGACTATCTATTGCTTCAATACCACCTGTCCTCCTGTGAATTAGTAGGAAAGGGGAGCAGGAGCTAGTGCTGGCACTGATCTCTGATTCCAAGATCTGG
+
ffffffffffffffffffffffffffffffffffffffffffffffffffffffffffffffffffffffffffffffffffffffffffffffffffffffffffffffffffffffffffffffffffffffffffffffffffffff
@cB02~tA01_GU182341.1_48074_47950_1_0_0_0_0:0:0_0:0:0_20a/2
GACAGCCTGGACTGTCCCACTGGGCTCAGTGTAATCACAAGGGTGCACATGAAAGGAGGAGGAAGAGGGGAGTGGGGATTAGAGCAGTCCAGTGGAAGTCTTCACCAGCTTTGAAGGTGGAGGAAGGCCAAGAGCCATGAATGCAGGTGG
+
ffffffffffffffffffffffffffffffffffffffffffffffffffffffffffffffffffffffffffffffffffffffffffffffffffffffffffffffffffffffffffffffffffffffffffffffffffffff
@rand_0_0_0_0_1_1_0:0:0_0:0:0_20b/2
CAGGCTGTATTATGTAGTAATTCTCTCGCCTATTATACGAAAGTCTCATGATTGTCCTGAGATGAGTTTTTACGGGATAAGGCGACTCCTGCAACATTGGCTTTTAGGTCGGAAATTGCCATGTGTTGCGAAGGCTAATCCCTTGGGAAA
+
ffffffffffffffffffffffffffffffffffffffffffffffffffffffffffffffffffffffffffffffffffffffffffffffffffffffffffffffffffffffffffffffffffffffffffffffffffffff
@cB02~tA01_GU182341.1_74993_75179_0_1_0_0_1:0:0_0:0:0_20c/2
TTCCTTTCTCCTTCATAGAATCTGGATGAACAGAACAGAAAGAGTTAATGGAATATAAGATTCCAATTCTCTGGCATGAGAAAATAGACAAGGAAAGGAAGATTCATCTTCATCACATCTCAGACATGCTTGGACACAGGGTCCAAGCAC
+
ffffffffffffffffffffffffffffffffffffffffffffffffffffffffffffffffffffffffffffffffffffffffffffffffffffffffffffffffffffffffffffffffffffffffffffffffffffff
@cB02~tA01_GU182341.1_65053_64934_1_0_0_0_0:0:0_1:0:0_20d/2
TAATTAATTAAAGAAACCAAACAAAGAGAAGGTTGGCTACACCGAGATCAGCAAGGGTGGGATGATGATGCCACCACCAGGCTCCATCCACATAGGGAGGGGTTGATACTCCTCAAACCAGCACCAGAAGCCAGCCTATGGAAGCCGGCA
+
ffffffffffffffffffffffffffffffffffffffffffffffffffffffffffffffffffffffffffffffffffffffffffffffffffffffffffffffffffffffffffffffffffffffffffffffffffffff
@cB02~tA01_GU182341.1_104364_104502_0_1_0_0_0:0:0_0:0:0_20e/2
CCTTCATTTCCACCACCCCTCATATATCTGTCACTCCTTTGCCAGGTATTGATTTATGTGTAGGAGGAATAAATCTCAGAAAGAAATTAATTTAGCAAGGATTAAACAACTAGGAAACTCAAACCCAGCAAGCCCTCCCTGCAAATGATT
+
ffffffffffffffffffffffffffffffffffffffffffffffffffffffffffffffffffffffffffffffffffffffffffffffffffffffffffffffffffffffffffffffffffffffffffffffffffffff
@rand_0_0_0_0_1_1_0:0:0_0:0:0_20f/2
TTTTCCCCCAGCTGCGCGTCTGTCACGCCGGATCAGCAACTGACCTTTTCGTCTCCTCGCTGTGCATACCCTAAAGTCTACCGTTCGAAGCTGGGCGTCTCATCGGCCTGGGTAATAAAGTCTTCAAGACTCATTAAAGGTTAAATACAC
+
ffffffffffffffffffffffffffffffffffffffffffffffffffffffffffffffffffffffffffffffffffffffffffffffffffffffffffffffffffffffffffffffffffffffffffffffffffffff
@cB02~tA01_GU182341.1_83560_83708_0_1_0_0_0:0:0_0:0:0_210/2
TCTGGGTCTGTCCTGACCACTTTCTCCATCTGCCTGGGTACCCGGAGCCCTTACTGCAAGCTTCCATGCAGGCCATGCAGGAGGGTTTGGAGGTGCCCTGTCTGCCATCCTGTGCCCTGATCCCACCCTCACACCATGCTGCATCTTCTC
+
ffffffffffffffffffffffffffffffffffffffffffffffffffffffffffffffffffffffffffffffffffffffffffffffffffffffffffffffffffffffffffffffffffffffffffffffffffffff
@cB02~tA01_GU182341.1_126374_126232_1_0_0_0_0:0:0_0:0:0_211/2
ATCTCCACGGGGACACATATCAACATATCATCTTTCATAATATAAATATACAGTCGGTCCTCCATATCTGTGGGGTTTACAGGTGTTTATTGAACCAACAATAAATCAAAAATATTTTCAGAAAAAAATCCCCGAAGTTTCAAGAAGCAA
+
ffffffffffffffffffffffffffffffffffffffffffffffffffffffffffffffffffffffffffffffffffffffffffffffffffffffffffffffffffffffffffffffffffffffffffffffffffffff
@cB02~tA01_GU182341.1_69504_69709_0_1_0_0_0:0:0_0:0:0_212/2
CAGAAAGTCTTACTTTCTAAGGCGAATTGTTTGAAATTTACAAAGGACACATCTCAATGTTAACAATTCATGGAGTTTGAAATTAAACAATGTAGAAATATACCAAGCAATCACTGTTAGAAATGTGGTATAACTATATTAAAATTAGAC
+
ffffffffffffffffffffffffffffffffffffffffffffffffffffffffffffffffffffffffffffffffffffffffffffffffffffffffffffffffffffffffffffffffffffffffffffffffffffff
@cB02~tA01_GU182341.1_42103_42027_1_0_0_0_1:0:0_0:0:0_213/2
CCAAGCTCTTTTTAACAACCAGCTGTCCAGGAACTAACAGAGGGGGAACTTGCTAACCCCGTCTCCTTGGGACAGCATTGATCTGTTCATGATGGATCCACCTCCATGACCCAAACACCTCTGAAGAGGCCCAACCTCCCACAATGGGGG
+
ffffffffffffffffffffffffffffffffffffffffffffffffffffffffffffffffffffffffffffffffffffffffffffffffffffffffffffffffffffffffffffffffffffffffffffffffffffff
@rand_0_0_0_0_1_1_0:0:0_0:0:0_214/2
ACTTCGTTCCATCCGTCTCCCCGTGTCTCGGACCTGCGTAAGGCCGTAACGATCAGCTGTTGGTCAGGGGGTCTGGCCCGGCCTGAGACACTCGCCGGGATCATCCTAGGTTATTATTGAACCTAGTCGGTGACCTCCTGCTAACTGGTT
+
ffffffffffffffffffffffffffffffffffffffffffffffffffffffffffffffffffffffffffffffffffffffffffffffffffffffffffffffffffffffffffffffffffffffffffffffffffffff
@cB02~tA01_GU182341.1_133030_132832_1_0_0_0_0:0:0_0:0:0_215/2
AGGAGGAAATAGACATGAAGAGAGTTGGGGTGGAGGGTGAGAGAGAGAGAGAGCATTAGGTCATAGAGCAGGGGAGTGAGTTCTCAGCTCAGGTATGAGGGGAGCTGTGACAAGGAAGAACCTCCCTGAGGAAACTGCCTCTTCTCCTTC
+
ffffffffffffffffffffffffffffffffffffffffffffffffffffffffffffffffffffffffffffffffffffffffffffffffffffffffffffffffffffffffffffffffffffffffffffffffffffff
@rand_0_0_0_0_1_1_0:0:0_0:0:0_216/2
AAGCGAATCCCGCGACACTAGCCGGCGATGCAGCGTAAAAGTTTGTAGCCTATAGCCTCCCGGGGTCATATCACAATATGCCGATAGACGACTAGGGACTCTTAACATCTTTTTTCGTCACGTATTCGACCAGTTAGTTCCTAACGAGAG
+
ffffffffffffffffffffffffffffffffffffffffffffffffffffffffffffffffffffffffffffffffffffffffffffffffffffffffffffffffffffffffffffffffffffffffffffffffffffff
@cB02~tA01_GU182341.1_31464_31271_1_0_0_0_0:0:0_0:0:0_217/2
TGGAACAGCCTTTTCATGGGCCCTGTGACCCCCGCACAACAGGGACATACAGATGTCGGGGTTCACACACACACTCCCCCAGTGGGTGGTCAGCACCCAGCAACCCCCTGGTGATCGTGGTCATAGGTCAGAGGGCTCCTGTCTTGGATT
+
ffffffffffffffffffffffffffffffffffffffffffffffffffffffffffffffffffffffffffffffffffffffffffffffffffffffffffffffffffffffffffffffffffffffffffffffffffffff
@cB02~tA01_GU182341.1_140596_140466_1_0_0_0_0:0:0_0:0:0_218/2
GCGGTGTTTGGATTTTTGTCCTTGTGATAGTCTACTGAGAATGATGATTTCCAATTTCATCCATGTCCCTGCAAAGGACATGAACTCATCATTTTTTATGGCTGCATAGTATTCCATGGTGTATATGTGCCACATTTTCTTCATCCAGTC
+
ffffffffffffffffffffffffffffffffffffffffffffffffffffffffffffffffffffffffffffffffffffffffffffffffffffffffffffffffffffffffffffffffffffffffffffffffffffff
@cB02~tA01_GU182341.1_11089_11301_0_1_0_0_0:0:0_0:0:0_219/2
TCTCCACAATCTTGTCAGCATCTGTTATTAAAAAAAACAAAAAACTTTTTAGTAATTGCTTCTGCTTCTCTGATTGTTGTGAGATGGTATCTCACTGTGGTTTTAATTTGCATTTCTCTGATGATTACTGATAATAAGCATTTGTTCATA
+
ffffffffffffffffffffffffffffffffffffffffffffffffffffffffffffffffffffffffffffffffffffffffffffffffffffffffffffffffffffffffffffffffffffffffffffffffffffff
@cB02~tA01_GU182341.1_73452_73199_1_0_0_0_0:0:0_0:0:0_21a/2
TTAGGATTTTCTAGATTTAAGATCATAGCATCAGAAATAAAAATAATTTTACTTCCTCTTTTCTAATTTGGATTTTTAATTCTTCCTGTTGCCCAATAGCTCTGACAAGGCTTCCAGTACTATGTTGATAGGAAGTGGTGGATGTCCGTG
+
ffffffffffffffffffffffffffffffffffffffffffffffffffffffffffffffffffffffffffffffffffffffffffffffffffffffffffffffffffffffffffffffffffffffffffffffffffffff
@cB02~tA01_GU182341.1_44065_44198_0_1_0_0_0:0:0_0:0:0_21b/2
ATCCTCCTGTATACATGAAATCATCTCTTGATTACTTATAATTCCTGACACAGCCTACACGCCACTCAATTTGTGTCGATTCAACATAGTTTTTTGCTTCTTGAAACTTCGGGGATTTTTTTCTCAAAATATTTTTGATTTATTGTTGGT
+
ffffffffffffffffffffffffffffffffffffffffffffffffffffffffffffffffffffffffffffffffffffffffffffffffffffffffffffffffffffffffffffffffffffffffffffffffffffff
@cB02~tA01_GU182341.1_95080_95191_0_1_0_0_0:0:0_0:0:0_21c/2
GAATGTCAGGGCCATGGCTGTGGTTTCCTCACCTTTTCTGGTAGAAAGACCGCAGCCACACTGCAGCCCCTACCATCACGGAAACGCTGGAGGGTGTGAGTTACACCTTTGTCCTCAGAGGACCTGCTGTTCCTAGCACTGCTTCCCTCT
+
ffffffffffffffffffffffffffffffffffffffffffffffffffffffffffffffffffffffffffffffffffffffffffffffffffffffffffffffffffffffffffffffffffffffffffffffffffffff
@rand_0_0_0_0_1_1_0:0:0_0:0:0_21d/2
ACCGTTCATGTCTCTTTTAGCTCATAACCCATCAAAGCTGCCGTGCAAGATCCGCTCCTGTGACGACTTGGGCTATTAGCGTGTTATAGGATGGGCATTCTGCTTTCCTCTCAGGAGAAGATTCTCCGTGGTAGGTCACTTCGTCAGTCA
+
ffffffffffffffffffffffffffffffffffffffffffffffffffffffffffffffffffffffffffffffffffffffffffffffffffffffffffffffffffffffffffffffffffffffffffffffffffffff
@cB02~tA01_GU182341.1_36947_37171_0_1_0_0_0:0:0_0:0:0_21e/2
GATTAAAGATGTGAGTCTAAGGCCTGAACCTATGAAACACGTAGAACAAAATATTGGGGAAATGCTCCAGGACATTTGTCTGAAGAAAGACATTTTGTTTTAAACCTTGAAAACACAAGTAATCGAAGCAAAAATAGACCATTGGGATTA
+
ffffffffffffffffffffffffffffffffffffffffffffffffffffffffffffffffffffffffffffffffffffffffffffffffffffffffffffffffffffffffffffffffffffffffffffffffffffff
@cB02~tA01_GU182341.1_2595_2435_1_0_0_0_0:0:0_0:0:0_21f/2
TATACACTATTATATATCTTATATATTATGTATTATATATTTATATATACCCACACATTATTATATCTTATAATATATATTATGTATTATATATTTATATATACCCACACATTATTATATCTTATAATATATATTATGTATTATATATTT
+
ffffffffffffffffffffffffffffffffffffffffffffffffffffffffffffffffffffffffffffffffffffffffffffffffffffffffffffffffffffffffffffffffffffffffffffffffffffff
@cB02~tA01_GU182341.1_102226_102419_0_1_0_0_0:0:0_0:0:0_220/2
GTTCAGAGATGGTGGAAGACAGGCCCTCATTCACAGAGCTGGGAGGTTTGAGCCAACACTTGCATCCAAGGCTTCCACCTCCCCAGGTTTCCAAAAGCAGAGATAAGAGGGGTCCTTTACTCACCAGATTTGGAGCTTGGTTCTGTGGGT
+
ffffffffffffffffffffffffffffffffffffffffffffffffffffffffffffffffffffffffffffffffffffffffffffffffffffffffffffffffffffffffffffffffffffffffffffffffffffff
@cB02~tA01_GU182341.1_144776_144622_1_0_0_0_0:0:0_1:0:0_221/2
CATTACTATGTCCATATAACCTGATATGTTCTCTACTGGGTTCTCAGCCCTGGACTCTGAGCTTCTGGAAGCAGGGTGGAGCCTCATTTGTCTCTGGGTCTCCAATTTCCATCCAAAGATGCAGCACATAGGAGGTTCCAAGGATCGTGA
+
ffffffffffffffffffffffffffffffffffffffffffffffffffffffffffffffffffffffffffffffffffffffffffffffffffffffffffffffffffffffffffffffffffffffffffffffffffffff
@cB02~tA01_GU182341.1_15937_15831_1_0_0_0_1:0:0_0:0:0_222/2
GAGGTGGAGATATGGGCCTAGAGTGGAGATATGGGCCTGGAGGTGGAGATATGGGCCTGGAACTGTAGATATGGGCCTGGAGTAGAGATATGGGCCTGGAGTGGAGATGTTGGCTTGGAGTGCAGATATGGGCCTGGAATGGAGACACGG
+
ffffffffffffffffffffffffffffffffffffffffffffffffffffffffffffffffffffffffffffffffffffffffffffffffffffffffffffffffffffffffffffffffffffffffffffffffffffff
@cB02~tA01_GU182341.1_82067_81936_1_0_0_0_0:0:0_0:0:0_223/2
AAATCTAGTAAGAGTCCCTTACTCAGCACCTGCTCAGTTCTCAACTGACACTTTTGTTGTAGGGAGACGCCACGTCTATGCGGGATGGGTCCTTCCTGTAGCCCCAGGCACCCAGGTGTGGTAGGAGCCTTAGAAAGAAGAAATGGGGAG
+
ffffffffffffffffffffffffffffffffffffffffffffffffffffffffffffffffffffffffffffffffffffffffffffffffffffffffffffffffffffffffffffffffffffffffffffffffffffff
@cB02~tA01_GU182341.1_2970_3086_0_1_0_0_0:0:0_0:0:0_224/2
TATAATAAGATATGTAATAGTGTGTGCATATATAAATATATAATATATAATAAGATATATAATAGTGTATATATATAAATATATAATACATAATATATTATAAGATATATAATAGTATGTATATATAAATATATAATACATAATATATAA
+
ffffffffffffffffffffffffffffffffffffffffffffffffffffffffffffffffffffffffffffffffffffffffffffffffffffffffffffffffffffffffffffffffffffffffffffffffffffff
@cB02~tA01_GU182341.1_110212_110358_0_1_0_0_0:0:0_0:0:0_225/2
AGGCCCATATCTCCACTCCAGTCCCATATCTCCACTCCAGTCCCATATCTCCACCCTAGGCTCCTACCTCCCCTCCAGGTTCCTATCTCTCCTCCAGGTTCCTCTCTCCACTCCAGGTTCCTATCCCCACTCCAGGCCCATATCTCCACT
+
ffffffffffffffffffffffffffffffffffffffffffffffffffffffffffffffffffffffffffffffffffffffffffffffffffffffffffffffffffffffffffffffffffffffffffffffffffffff
@cB02~tA01_GU182341.1_97073_97250_0_1_0_0_0:0:0_0:0:0_226/2
ACAATGTCTAGACACTCTCACCTGTGACCACGATGTCCAGGGGATCACTGGGAGCTGACAACTGATAGGGGGTGTGAGTAACAGAACCGTAGCATCTGTAGGTCCCTGCAAGGGCAAGCATCATGGGACCGATGGAGAAATTGGCCTTGG
+
ffffffffffffffffffffffffffffffffffffffffffffffffffffffffffffffffffffffffffffffffffffffffffffffffffffffffffffffffffffffffffffffffffffffffffffffffffffff
@cB02~tA01_GU182341.1_116334_116176_1_0_0_0_0:0:0_1:0:0_227/2
ATAGATAATAGGTTATAGATACATAGATGATGATTGATTGATTCATTAATAGATGATACATAGAGATGATGATGATGAAGATAGAGGGATAGATAATACATAGAGATAGAGAGGAAGACAAAGAGAGAAATAATAGAGAGAGAGAGATGA
+
ffffffffffffffffffffffffffffffffffffffffffffffffffffffffffffffffffffffffffffffffffffffffffffffffffffffffffffffffffffffffffffffffffffffffffffffffffffff
@cB02~tA01_GU182341.1_63638_63778_0_1_0_0_0:0:0_0:0:0_228/2
CGTTAAACCCAAGACGAGAGCGACACTGAAGAGCCACATGTTCTCCTTCAGACACCACAGGGCTGGGCCAGGCAGAGAGGAAGGGCTTGTCCTGACCACCTGGGGGAGAAGGAGGCGCCACCTTAGAGAGGAGGATGTGGAGCCGCCCCT
+
ffffffffffffffffffffffffffffffffffffffffffffffffffffffffffffffffffffffffffffffffffffffffffffffffffffffffffffffffffffffffffffffffffffffffffffffffffffff
@rand_0_0_0_0_1_1_0:0:0_0:0:0_229/2
CTCGAAGAATGTTACTCGTTAACGTTTCCCGGGGTCGTCATACTTCGATAGTGGTACATTCGTACGGCTGTACCCTCCAGTCCACACGGGCAGCGCGACATTGCTGCCCGCGCAGCCTGAATCATCCTTCACTTTCCGGGTTAGCCAGTC
+
ffffffffffffffffffffffffffffffffffffffffffffffffffffffffffffffffffffffffffffffffffffffffffffffffffffffffffffffffffffffffffffffffffffffffffffffffffffff
@cB02~tA01_GU182341.1_57255_57151_1_0_0_0_0:0:0_0:0:0_22a/2
CTATTTCTCTATAATTACTTCTTTGATCCTTTATCTTATCCATTAGGCAATGAGCCTAAAACCTCTTCCCTATTTGGCTTTCTGTGAGCATGAGATCATATAGAAAATGTGAAAGTCCGCTGAATCCTCCAGCACAGATCCTGGAATAGA
+
ffffffffffffffffffffffffffffffffffffffffffffffffffffffffffffffffffffffffffffffffffffffffffffffffffffffffffffffffffffffffffffffffffffffffffffffffffffff
@cB02~tA01_GU182341.1_40983_40812_1_0_0_0_0:0:0_0:0:0_22b/2
AAAACCTCTTCCCTATTTGGCTTTCTGTGAGCATGAGATCATATAGAAAATGTGAAAGCCCGCTGAATCCTCCAGCACAGATCCTGGAATACACAAAGTGCTCTGTTCATCACAAGAAAACATGCCCTCTCACCCAAATCCCCCACCTCA
+
ffffffffffffffffffffffffffffffffffffffffffffffffffffffffffffffffffffffffffffffffffffffffffffffffffffffffffffffffffffffffffffffffffffffffffffffffffffff
@cB02~tA01_GU182341.1_126699_126848_0_1_0_0_0:0:0_0:0:0_22c/2
CTATAAAGACACTTCTTATTTTTTATCTTGTTGTTGTAAACTTTTTATGCTTTATTTTTAAGATTGACAAATAAAAATTATATACTGTGGTCCTTCACTATTCCTGGGTGATTGGTTCCAGGATCCCCATTCAGATACCAAAATCTGCAG
+
ffffffffffffffffffffffffffffffffffffffffffffffffffffffffffffffffffffffffffffffffffffffffffffffffffffffffffffffffffffffffffffffffffffffffffffffffffffff
@cB02~tA01_GU182341.1_4997_4816_1_0_0_0_0:0:0_1:0:0_22d/2
GAAACCCTGTCTCTACTAAAAGATACAAAAATTAGCTGGGTGTGGCAGTGAGCACCTGTGATCCCAGCTGCTCAGGAAGCTGAGGCGGGAGAATAGCTTGAACCCGGGAGGCGGAGGTTGCAGTGAGCCAAGATCTTGCCACTGCACTCC
+
ffffffffffffffffffffffffffffffffffffffffffffffffffffffffffffffffffffffffffffffffffffffffffffffffffffffffffffffffffffffffffffffffffffffffffffffffffffff
@cB02~tA01_GU182341.1_6391_6231_1_0_0_0_0:0:0_0:0:0_22e/2
CACCTAAGATATCTTTGTAAAATCTGTAAAATCAATAGTACTGTTTCCCCTCTTTCATTCCTTATCTTGAAAATGCTTGTCTCTTTTTCTGCCATGGCTTTCTACCTTGCTTGATATATTACAATTTTGTAACCTGCTTATTTCATCATA
+
ffffffffffffffffffffffffffffffffffffffffffffffffffffffffffffffffffffffffffffffffffffffffffffffffffffffffffffffffffffffffffffffffffffffffffffffffffffff
@cB02~tA01_GU182341.1_50285_50079_1_0_0_0_0:0:0_1:0:0_22f/2
GCCAGAGGAAGGAGATTGAGAGACTCACAGACACATAAAGAGAGAGAAAAGAGGGCAGAGGAGTGGTGAGAATGATGGCAGGGAGCAGAGAAAAGCACTAAAATTAGAGTCCTGAGAGAGAGGCACAAGGACATAGAAAGATGGAGATGT
+
ffffffffffffffffffffffffffffffffffffffffffffffffffffffffffffffffffffffffffffffffffffffffffffffffffffffffffffffffffffffffffffffffffffffffffffffffffffff
@rand_0_0_0_0_1_1_0:0:0_0:0:0_230/2
GTCATCCGGCAACCCGACCACATAATCTGATTGAAACCGTTAGCCGCTATGGGGCTGGACTGGTTAGAAAAAAGAGGATCGGCGGTTGACCTCGTTGCCTATACCTCATACGACTACAAAGCAAATGCATCGACTCTGGCGTTTCCAAGG
+
ffffffffffffffffffffffffffffffffffffffffffffffffffffffffffffffffffffffffffffffffffffffffffffffffffffffffffffffffffffffffffffffffffffffffffffffffffffff
@cB02~tA01_GU182341.1_62539_62339_1_0_0_0_0:0:0_0:0:0_231/2
GGTGGAGATATAGGCCTGGAGGTGGAGTTATGGGCCTGGAGTGGAGATCTGGGCCTGGAGTGGATATATGGGCCTGGAGATGGAGTGATGGGCCTAGAAGTGGAGATCTGGGTCTGGAGTGGAGATATGGGCCTGGAGGTGGAGATATGG
+
ffffffffffffffffffffffffffffffffffffffffffffffffffffffffffffffffffffffffffffffffffffffffffffffffffffffffffffffffffffffffffffffffffffffffffffffffffffff
@cB02~tA01_GU182341.1_147158_147038_1_0_0_0_0:0:0_0:0:0_232/2
ACTGCACTCTAGCCTGGGGGACAGAGTAAGACTTCCTCTCAAAAAAAAAAAAAAAAAAAAAAACAATAACCCTGCGAGATGATGGATATAACTAGCTTGACTATGATGATCATGTCACCATGTATACATACATCAAAACATCAAGTGTAA
+
ffffffffffffffffffffffffffffffffffffffffffffffffffffffffffffffffffffffffffffffffffffffffffffffffffffffffffffffffffffffffffffffffffffffffffffffffffffff
@cB02~tA01_GU182341.1_87588_87701_0_1_0_0_0:0:0_0:0:0_233/2
ACTTCTCTGTCACCCGAAATTATACACTCAGCATTATCTATTATTTCTTTTAAAATACGGCTCGGCGCCTTGGCTCACGCCTCTAATCTCAGCACTTTGGGAGGCTGAGACGGGCGGATCCCTTAAGGTTGGGAGTTTGAGATAGCCTGG
+
ffffffffffffffffffffffffffffffffffffffffffffffffffffffffffffffffffffffffffffffffffffffffffffffffffffffffffffffffffffffffffffffffffffffffffffffffffffff
@cB02~tA01_GU182341.1_98550_98715_0_1_0_0_0:0:0_1:0:0_234/2
CTGAGAACTCACTCCCCTGCTCTATGACCTAATGCTCTCTCTCTCTCTCTCACCCTCCACCCCATCTCTCTTCATATCTGTTTCCTCCTTCTACCTTTTCTGTCTCTCTAGGTCTATGACCTCACTTCCCCACCCTGAGGTATGTGTTCC
+
ffffffffffffffffffffffffffffffffffffffffffffffffffffffffffffffffffffffffffffffffffffffffffffffffffffffffffffffffffffffffffffffffffffffffffffffffffffff
@cB02~tA01_GU182341.1_26258_26099_1_0_0_0_0:0:0_1:0:0_235/2
TGGGTGCTTGTCCTAAAGAGACGTTGTATGTGGTTACCTGTCAATCAAGAAATGTGAGACAATTCATATAGAGGAACTGCTATGATTAGCTTCTTATTGGTGTCGTGTCTTCCTCCAGGTAACTCCAGATACCTGCACGCTCTGATTGGG
+
ffffffffffffffffffffffffffffffffffffffffffffffffffffffffffffffffffffffffffffffffffffffffffffffffffffffffffffffffffffffffffffffffffffffffffffffffffffff
@cB02~tA01_GU182341.1_66947_66763_1_0_0_0_0:0:0_0:0:0_236/2
ATAGGTAGATGATAGATAATAGGTTATAGATACATAGATGATGATCGATTCATTCATTGATTAATCGATGATACATAGAGATGATGAAGATGAAGATAGATAGATAATACATAGAGATAGAGAGGCAGACAAAGAGAAATCATAGAGAGA
+
ffffffffffffffffffffffffffffffffffffffffffffffffffffffffffffffffffffffffffffffffffffffffffffffffffffffffffffffffffffffffffffffffffffffffffffffffffffff
@cB02~tA01_GU182341.1_61520_61659_0_1_0_0_0:0:0_0:0:0_237/2
ATTAATGTTTTCGGAGTCATTGTGACTAATAAACCATTAGAATTTTTCATGCTTGTATTTCTAGTATTACAGCAGAACCAGCTAAAATGATTTAAATTCCCAGGGAAGGATTATGCAATTATTTACAATCTTAGAATTGTACTTTATCAG
+
ffffffffffffffffffffffffffffffffffffffffffffffffffffffffffffffffffffffffffffffffffffffffffffffffffffffffffffffffffffffffffffffffffffffffffffffffffffff
@cB02~tA01_GU182341.1_78702_78833_0_1_0_0_0:0:0_1:0:0_238/2
TTTTGTGTGTGTGGTGAGAACATGTAAAATCTAATCTCTTAGTAATGTTCAATACACCATATGTTGCTATTAACTGGAGTCACCAAGACATACAATAGATCTCTTGAACCGATTTCTTCTAACTGAAATTTTGGATCCTTTGACCAACAT
+
ffffffffffffffffffffffffffffffffffffffffffffffffffffffffffffffffffffffffffffffffffffffffffffffffffffffffffffffffffffffffffffffffffffffffffffffffffffff
@cB02~tA01_GU182341.1_63604_63779_0_1_0_0_0:0:0_0:0:0_239/2
TCGTTAAACCCAAGACGAGAGCGACACTGAAGAGCCACATGTTCTCCTTCAGACACCACAGGGCTGGGCCAGGCAGAGAGGAAGGGCTTGTCCTGACCACCTGGGGGAGAAGGAGGCGCCACCTTAGAGAGGAGGATGTGGAGCCGCCCC
+
ffffffffffffffffffffffffffffffffffffffffffffffffffffffffffffffffffffffffffffffffffffffffffffffffffffffffffffffffffffffffffffffffffffffffffffffffffffff
@cB02~tA01_GU182341.1_111443_111237_1_0_0_0_0:0:0_0:0:0_23a/2
CTGGAGTGGAGATATGGGCCTGGAGTGGAGATATGAGCCTGGAGTGGAGATATGGCCCTGGAGTGGAGATATGGGCCTGGAGTGGAGATATGAGCCTGGAGTGGAGATATGGCCCTGGAGTGGAGATATGGGCCTGGAGTGGAGATATGG
+
ffffffffffffffffffffffffffffffffffffffffffffffffffffffffffffffffffffffffffffffffffffffffffffffffffffffffffffffffffffffffffffffffffffffffffffffffffffff
@rand_0_0_0_0_1_1_0:0:0_0:0:0_23b/2
CAAATAACTAACTGAAGATACTGGAAAATCTCATCTATAACGCAATGCCCCAGTTTGGCATCTGAACCAACCCATCATGGTAGCCCGTCTGGCTGTATCAGATGACAATATAACGTGGTCGTGCCAGGATGCATGTCAGCTGTCATACCA
+
ffffffffffffffffffffffffffffffffffffffffffffffffffffffffffffffffffffffffffffffffffffffffffffffffffffffffffffffffffffffffffffffffffffffffffffffffffffff
@cB02~tA01_GU182341.1_81660_81808_0_1_0_0_0:0:0_0:0:0_23c/2
GTAAGGGACTCTTACTAGATTTTAATACTGCAAGATTAGTTACACCAAAGAACACAAAGTAGACATGGGGTGGAGGGTATGACCTTTGTGAATGGAATATTAGCTAATGCCTGAACCACAATAAACAACTGAGCTCCATCAGAGGATTTG
+
ffffffffffffffffffffffffffffffffffffffffffffffffffffffffffffffffffffffffffffffffffffffffffffffffffffffffffffffffffffffffffffffffffffffffffffffffffffff
@cB02~tA01_GU182341.1_12236_12146_1_0_0_0_0:0:0_0:0:0_23d/2
ATATTCGTTTCTTCATCACTGTAGATAAGCAGGGAAAGAAAAATTATTATACTATACTAGCCTTTTATGTGACCATGAGGATTTGGGGTAGGTAGGTGGACAGCTTAGATAATTCACCAGGATATTGATACAGGCTCCATGGCTGGAAAT
+
ffffffffffffffffffffffffffffffffffffffffffffffffffffffffffffffffffffffffffffffffffffffffffffffffffffffffffffffffffffffffffffffffffffffffffffffffffffff
@cB02~tA01_GU182341.1_50046_50218_0_1_0_0_0:0:0_0:0:0_23e/2
CAATCATCATCTATGTATCTTTAACCTATTATCTATCATCTACCTATTTATCATCTATCTATATCTATCCATCTATCATCTGTATTGCTCTGCCTCTCGGTCTCTCTAGCTCTCTTTGGAATCTCTGCAATTCATCCCCACATCTCCATG
+
ffffffffffffffffffffffffffffffffffffffffffffffffffffffffffffffffffffffffffffffffffffffffffffffffffffffffffffffffffffffffffffffffffffffffffffffffffffff
@cB02~tA01_GU182341.1_131324_131385_0_1_0_0_0:0:0_1:0:0_23f/2
AGTCAGTCTCTATCCATAAGAATCCCACGCTTATCTTCCTCATGACCACCTGGGGGTTCCAAGTCCTGGATCATTCACTCTGTGTCCCAATGACAATGAGAAGAATGTCTGGACACTCTCACCTGTGATCACGATGTCCAGGGGGTCACT
+
ffffffffffffffffffffffffffffffffffffffffffffffffffffffffffffffffffffffffffffffffffffffffffffffffffffffffffffffffffffffffffffffffffffffffffffffffffffff
@cB02~tA01_GU182341.1_77793_77630_1_0_0_0_1:0:0_1:0:0_240/2
CAGGCAACAAAAGCAAAAGTAGACAAATAACATTATATCAAATTGAAAGTTTCTGCAAAGAAAAAAAAAACTCAACAAGTGGAAAGACAACCTATGGAATGGGAGAATATATTTACACCCATACATCTAATAAGGAATTAATATCCAAAA
+
ffffffffffffffffffffffffffffffffffffffffffffffffffffffffffffffffffffffffffffffffffffffffffffffffffffffffffffffffffffffffffffffffffffffffffffffffffffff
@cB02~tA01_GU182341.1_15748_15845_0_1_0_0_1:0:0_0:0:0_241/2
CTCCACCTCCAGGCCCGTGTCTCCATTCCAGGCCCATATCTGCACTCCAAGCCAACATCTCCACTCCAGGCCCATATCTCTACTCCAGGCCCATATCTACAGTTCCAGGCCCATATCTCCACCTCCAGGCCCATATCTCCACTCTAGGCC
+
ffffffffffffffffffffffffffffffffffffffffffffffffffffffffffffffffffffffffffffffffffffffffffffffffffffffffffffffffffffffffffffffffffffffffffffffffffffff
@rand_0_0_0_0_1_1_0:0:0_0:0:0_242/2
ACCAGGGAACGAGGTACGCTTACCACAACATTGAGTTTATGCCACAGACGTAGGCTCGTGGCCCAACAAGTCGTATAACCTGTTGTGCGGTGGAGGCCGATGAGTAGTGAACACATCAATCCGTACCTGCGCATTGTACTGTCAGTGGGC
+
ffffffffffffffffffffffffffffffffffffffffffffffffffffffffffffffffffffffffffffffffffffffffffffffffffffffffffffffffffffffffffffffffffffffffffffffffffffff
@cB02~tA01_GU182341.1_76603_76459_1_0_0_0_0:0:0_0:0:0_243/2
ACATTTCTCCAAAGAACATACGCATGAAAAGATATTCAGCATCACGAATCATTAGGGAAATACTAACTAAAACTACACCAGATGCCATTTCATACCCCTTAGGATGGGTATCATCAAAACAACAACAACAACAACAACAAAGTTTCTATA
+
ffffffffffffffffffffffffffffffffffffffffffffffffffffffffffffffffffffffffffffffffffffffffffffffffffffffffffffffffffffffffffffffffffffffffffffffffffffff
@cB02~tA01_GU182341.1_110040_109869_1_0_0_0_0:0:0_0:0:0_244/2
GGAGGTTGGATCTAAGACATGTTTTGAGTTGGTCATAGTGAAGGACGCGAGGTGTCAATTCTAGTGAGAGCAATTTCCAGGAAGCCATGTTCTGCTCTTGAGCGAGCACCCACTGGGCCTCATGCAAGGTAGAAAAAGCCTGCGTACGTC
+
ffffffffffffffffffffffffffffffffffffffffffffffffffffffffffffffffffffffffffffffffffffffffffffffffffffffffffffffffffffffffffffffffffffffffffffffffffffff
@cB02~tA01_GU182341.1_148768_148883_0_1_0_0_0:0:0_0:0:0_245/2
TCATTCAATCAGGTGGGACCTGAATAGAACAAAACATTGAACTGGTAATGTAAGATGAAGTTCCTTTTGCCTGGACATCAGTCTTTTCTGGCTCTTGAACTCTCACTAAAACATTGACTCTTTAGATGTTAAGCCTGCCAGCTTTTTTTG
+
ffffffffffffffffffffffffffffffffffffffffffffffffffffffffffffffffffffffffffffffffffffffffffffffffffffffffffffffffffffffffffffffffffffffffffffffffffffff
@cB02~tA01_GU182341.1_109472_109228_1_0_0_0_0:0:0_0:0:0_246/2
ACTGCAACTTCCGCCTCCCAGGTTCAGGCGATTCTCGTGCCTCAGTCTCTTGAGTAGCTGGCGTTTCAGGTGCCTGCCACCAGGCATGGCTAATTTTTGAATTTTTAGCAGAGACGCGGTTTCACTGTGTTGGCCAGGCTGCTCTCAATC
+
ffffffffffffffffffffffffffffffffffffffffffffffffffffffffffffffffffffffffffffffffffffffffffffffffffffffffffffffffffffffffffffffffffffffffffffffffffffff
@cB02~tA01_GU182341.1_92187_92344_0_1_0_0_0:0:0_0:0:0_247/2
ACTCAGATAGCACAATCTGCAGACGCTCAAGCCTCTTACATGAAATGGCACAGCATTTGCAAATAACCCATGCACATCCTCCTGTGTACATGAAATCATCCCTTGATTATTTATAATTCCTGATACAGCCTACACACAGCTTCATTTGTG
+
ffffffffffffffffffffffffffffffffffffffffffffffffffffffffffffffffffffffffffffffffffffffffffffffffffffffffffffffffffffffffffffffffffffffffffffffffffffff
@cB02~tA01_GU182341.1_148549_148341_1_0_0_0_0:0:0_0:0:0_248/2
GATATATAATGATATCACAAATAATGATAGACATATAGTTGGATAATGACAGATATATAATGATTGATACACAGATAGGGTATTTATATATTGGCTTATGCAACTATGTAGACTGACAGGTCCCATGATCTGCCATCTGCAAGCTGGAGA
+
ffffffffffffffffffffffffffffffffffffffffffffffffffffffffffffffffffffffffffffffffffffffffffffffffffffffffffffffffffffffffffffffffffffffffffffffffffffff
@cB02~tA01_GU182341.1_116168_115904_1_0_0_0_0:0:0_0:0:0_249/2
GCCAGAGGAAGGAGATTGAGAGACTCACAGACACATAAAGAGAGAGAAGAGGGCAGAGAAGTGGAGAGAATGATGGAAGAGAGCAGAGAAAACCACTAAAATTAGAGTCCTGAGGGCGAGGCACAAGGGCATAGAAAGATGGAGATGTGG
+
ffffffffffffffffffffffffffffffffffffffffffffffffffffffffffffffffffffffffffffffffffffffffffffffffffffffffffffffffffffffffffffffffffffffffffffffffffffff
@cB02~tA01_GU182341.1_98430_98654_0_1_0_0_1:0:0_0:0:0_24a/2
CCATCTCTCTTCATATCTGTTTCCTCCTTCTACCTTTTCTGTCTCTCTAGGTCTATGACCTCACTTCCCCACCCTGAGGTATGTTTTCCCTTTTTGGATTGTTTTATTCTCTCTGACCCTCCTTGGATTGGTTGACTTGATCTTCCTTTT
+
ffffffffffffffffffffffffffffffffffffffffffffffffffffffffffffffffffffffffffffffffffffffffffffffffffffffffffffffffffffffffffffffffffffffffffffffffffffff
@cB02~tA01_GU182341.1_114857_114930_0_1_0_0_0:0:0_0:0:0_24b/2
AAGTGTTGTTAAACTTCCCCTCTCTGTGCAGAAGGAAGTGCTCAAACATGACATCCGACCAACATTGCAGGATGACTGTCTCTTCTGATTTCACCAGGTGACCTGGGAGGGCCAGGAAGGAAGGTTTTCTGTGGACTCCTAGGAAGAGAG
+
ffffffffffffffffffffffffffffffffffffffffffffffffffffffffffffffffffffffffffffffffffffffffffffffffffffffffffffffffffffffffffffffffffffffffffffffffffffff
@cB02~tA01_GU182341.1_77513_77327_1_0_0_0_0:0:0_0:0:0_24c/2
CTAAGGTCAGGATTCCAAGACCAGCATGGCCAACATGGTGAAATCCCGCCTCTACTAAAAATACAAAAACAGCTGGGTGTGGTTGTGGGTGCCTGTAATCTCAGCTACTCGGGAGGTTGAGACAGGAGAATCACTTGAACCCAGGAGGTA
+
ffffffffffffffffffffffffffffffffffffffffffffffffffffffffffffffffffffffffffffffffffffffffffffffffffffffffffffffffffffffffffffffffffffffffffffffffffffff
@cB02~tA01_GU182341.1_115796_115635_1_0_0_0_0:0:0_0:0:0_24d/2
GGGCCCTGTGGCCTCAGGCCTTGTGGCACCTACAGATGCCATGCTTATTCTGACACCTCTGACTTCCATGCAATGGAGAATAATCGTCCCAAAATATCATGGCCCCAGAACACCAACCCCTGTATGCTGTGTGAACTTGTGGTCTCCAGA
+
ffffffffffffffffffffffffffffffffffffffffffffffffffffffffffffffffffffffffffffffffffffffffffffffffffffffffffffffffffffffffffffffffffffffffffffffffffffff
@cB02~tA01_GU182341.1_80759_80551_1_0_0_0_1:0:0_0:0:0_24e/2
TTTTATCTGTTTCTGGCTTAACAGGAAAAATACAACCATGGAAAATTATGATGATTTATTTAATACGATTGCTCTATAGTGTTAATAAAACCTATTAGGTATTTTGCATATTACATATCAAGGAGAGTTTGAATCTCAGGTAGAAACAAA
+
ffffffffffffffffffffffffffffffffffffffffffffffffffffffffffffffffffffffffffffffffffffffffffffffffffffffffffffffffffffffffffffffffffffffffffffffffffffff
@cB02~tA01_GU182341.1_112756_112883_0_1_0_0_0:0:0_0:0:0_24f/2
TGTCAGCTGAGAACTTTGAGCAAGTGCTGAGTAAGAGACTCCTACTAGATTTTAATACTGTAAGATTACTGACATAAAACAACACAGGGTAGACATGAAGTGGAGGGCATGTCCTTTGAGAATGGAATATCAGCAGTTGCCTGAATGAAA
+
ffffffffffffffffffffffffffffffffffffffffffffffffffffffffffffffffffffffffffffffffffffffffffffffffffffffffffffffffffffffffffffffffffffffffffffffffffffff
@cB02~tA01_GU182341.1_24588_24792_0_1_0_0_0:0:0_1:0:0_250/2
CTCCGTCGTTTATTGTTTCAATACAGCCTGTCCTTCTGTGAGTTAGTACGAAATGTGACCAGGGGCTAGTGCTGGCACTGGTCTCTGAGTCCAAGATCTGAGCTCACTCCAAAGAGTATTAGTGTTTACCTCCCCATGACCTATCTGTAT
+
ffffffffffffffffffffffffffffffffffffffffffffffffffffffffffffffffffffffffffffffffffffffffffffffffffffffffffffffffffffffffffffffffffffffffffffffffffffff
@cB02~tA01_GU182341.1_115605_115737_0_1_0_0_0:0:0_1:0:0_251/2
ATGTCTTTGCTTTTTGGTGTCCCTGATTTCTCTCTGTGCCTCTCAGTGATCCTCTCATATGTGATATGTGGGGTTATTTGGAATGTGAGCCTCAGAATCCAGTCTGGAGACCACAAGTTCACACAGCATACAGGGGTTGGTGTTCTGGGG
+
ffffffffffffffffffffffffffffffffffffffffffffffffffffffffffffffffffffffffffffffffffffffffffffffffffffffffffffffffffffffffffffffffffffffffffffffffffffff
@cB02~tA01_GU182341.1_54432_54231_1_0_0_0_0:0:0_0:0:0_252/2
CTTCATGCCAACATCATGCTGTCTTGCTTACTACAGCTCTGTAACATATTTTGAGATCAGGTAGTGTGATGCTCCTGTTTTCTCTTTATACCTTGAAGTCTCAAGACAATGGGCGTCACATACAAAAATTATGGAAAAAAGGATCCCAGG
+
ffffffffffffffffffffffffffffffffffffffffffffffffffffffffffffffffffffffffffffffffffffffffffffffffffffffffffffffffffffffffffffffffffffffffffffffffffffff
@cB02~tA01_GU182341.1_66912_67179_0_1_0_0_0:0:0_1:0:0_253/2
TGAGCTGAGAACTCACTCCCCTGCTCTATGGCCTAATGCTCTCTCTCTCTGTCTCACCCTCCACCCCATCTCTCTTTATGTCTATTTCCTCTTTCCACCTTCTCTGTCTCTCTAGGTCTCTGACCTCACTTTCTCACCTCTAGATATGTT
+
ffffffffffffffffffffffffffffffffffffffffffffffffffffffffffffffffffffffffffffffffffffffffffffffffffffffffffffffffffffffffffffffffffffffffffffffffffffff
@cB02~tA01_GU182341.1_101421_101630_0_1_0_0_2:0:0_0:0:0_254/2
TGAGCCACCATACCCAGCCCATTTAATGGACTTTGACAAAGGTGCCGAGAACTTACAATCAGGAAAGGACAGTCTTTTCAATAAATGGTGTGGGGAAAACTGGATATCTACATGCAGAGGAATAAAACTGCATCTATACCTGTCACCATA
+
ffffffffffffffffffffffffffffffffffffffffffffffffffffffffffffffffffffffffffffffffffffffffffffffffffffffffffffffffffffffffffffffffffffffffffffffffffffff
@cB02~tA01_GU182341.1_37140_37230_0_1_0_0_1:0:0_0:0:0_255/2
TGCAGAGGAATGAAACTGCACCTCTACCTGTCACCATACACAAAAATCAAATGAAAATGGATTAAAGATGTGAGTCTAAGGCCTGAACCTATGAAACACGTAGAACAAAATATTGGGGAAATGCTCCAGGACATTTGTCTGAAGAAAGAC
+
ffffffffffffffffffffffffffffffffffffffffffffffffffffffffffffffffffffffffffffffffffffffffffffffffffffffffffffffffffffffffffffffffffffffffffffffffffffff
@cB02~tA01_GU182341.1_106089_105955_1_0_0_0_0:0:0_0:0:0_256/2
CAGCCCAGCCTGGGTTTTGTACCCTGGAGCCACAGGAAGCACTCAGCTAAAGCACTGCATGACGTCCTCCTCCAGGAAGAACAGGAAGACAGCCCAGGCTGTTCTGGGACAATCCTCCTGATCTCAGGACTTTGCTGTCTTAGTCCATTT
+
ffffffffffffffffffffffffffffffffffffffffffffffffffffffffffffffffffffffffffffffffffffffffffffffffffffffffffffffffffffffffffffffffffffffffffffffffffffff
@cB02~tA01_GU182341.1_51549_51687_0_1_0_0_0:0:0_0:0:0_257/2
GTAGCCTGGCGTGGTGGTGCGCGCCTGTAGCACCAGCTACTCAGGTGGCTGAGGCAGGAGAATCACTTGAACCCAGGAGGCGGAAGTTGCAGTGAGCTGAGATTGTGCCACTGCACTGCAGCATAGGGGACAGAGCTAGACTCTGCCTCA
+
ffffffffffffffffffffffffffffffffffffffffffffffffffffffffffffffffffffffffffffffffffffffffffffffffffffffffffffffffffffffffffffffffffffffffffffffffffffff
@cB02~tA01_GU182341.1_25930_25779_1_0_0_0_0:0:0_0:0:0_258/2
GAGATCACACGGCAAGAGAGGGAGCAAGGGGGAGGGGGAGCGATGGAGCTTCCAAGTTCTTTTTAACAACCAGCTCTCCAGGAACTAATAGAGGGGGAACTTGCTAACCCCATCTCCTTGGGACAGCATTGATCTGTTCATGATGGATCC
+
ffffffffffffffffffffffffffffffffffffffffffffffffffffffffffffffffffffffffffffffffffffffffffffffffffffffffffffffffffffffffffffffffffffffffffffffffffffff
@cB02~tA01_GU182341.1_117177_117321_0_1_0_0_0:0:0_0:0:0_259/2
ATGAATATTTTTTCAAACAAAAAGAAAAGGATGTAGGGGTTGCTGGTGATGACATCTCTGTGTGGGTGAGAGGCCAGGAAGGGCTTCTGGGAAATGGGTAAGGTTGAGGGGCTGAGGGAACCTCTGATCTCCCCAAACTGAGCCCAGTCT
+
ffffffffffffffffffffffffffffffffffffffffffffffffffffffffffffffffffffffffffffffffffffffffffffffffffffffffffffffffffffffffffffffffffffffffffffffffffffff
@cB02~tA01_GU182341.1_109250_109080_1_0_0_0_0:0:0_1:0:0_25a/2
CTGCACTTCATGTAGCCTTATAAAACCCTTTAAATTTAGTAGCCAGAGCCCTCTAATTTGTTATTATAGGGTACTTGCTATTTTTTTTTCTTGAGGCGGAGTCTTGCTCTGTCGCCCAGGCGGGACTGTAGTGGAGCAATCTCAGCTCAC
+
ffffffffffffffffffffffffffffffffffffffffffffffffffffffffffffffffffffffffffffffffffffffffffffffffffffffffffffffffffffffffffffffffffffffffffffffffffffff
@rand_0_0_0_0_1_1_0:0:0_0:0:0_25b/2
AGTACTTAAAGAGCCCTTGTCCTGGGAGTTTTTCAGGCGATGCGGCACAAGCCTAGCGCGTCGCTCTGGAGAACACATAGAACAGGCAGTGAGTTGTGGGGCGAGAGGATGATCAACTCAAGACGCATGCACTAAGACCGCAGAGCCTAG
+
ffffffffffffffffffffffffffffffffffffffffffffffffffffffffffffffffffffffffffffffffffffffffffffffffffffffffffffffffffffffffffffffffffffffffffffffffffffff
@cB02~tA01_GU182341.1_90596_90451_1_0_0_0_0:0:0_0:0:0_25c/2
GCTATGGTTAGCTTCTTATTGGATTCCCATCTTCCTCCAGGTATCGCCAGACACCTGCATGCTGTGATTAGGTACTCAGTGGCCATCATCCTCTTTACCATCCTTCCCTTCTTTCTCCTTCATCGCTGGTGCTCCAAAAAAAAAGTAAGC
+
ffffffffffffffffffffffffffffffffffffffffffffffffffffffffffffffffffffffffffffffffffffffffffffffffffffffffffffffffffffffffffffffffffffffffffffffffffffff
@cB02~tA01_GU182341.1_129071_129192_0_1_0_0_1:0:0_0:0:0_25d/2
CTTAGAGAGGAGGATGTGGAGCCACCCCTCCCTCCCTGTGCTCAGAAGATTCTCCCATTTCCGCTTTCTAAGGCTCCTACCACACCTGGGTGCCCAGGGCTACAGGAAGGACCCACCCCACATAGACATGGCGTCTCCCTACAACAAGTG
+
ffffffffffffffffffffffffffffffffffffffffffffffffffffffffffffffffffffffffffffffffffffffffffffffffffffffffffffffffffffffffffffffffffffffffffffffffffffff
@cB02~tA01_GU182341.1_27001_26818_1_0_0_0_0:0:0_2:0:0_25e/2
CAGAACAGTGAACAGGGAGGTAGGTGCTCCTCAGCCCAGCCTCATGGCTAGTCTTATTCCCAAAGAGTCCTGAAAAATGTGAGCACCCTCCCTCACTCAGCATTTCCCTCCCTCCAGGACCCTGATGAACAAGACCCTCAGGAGGTGACT
+
ffffffffffffffffffffffffffffffffffffffffffffffffffffffffffffffffffffffffffffffffffffffffffffffffffffffffffffffffffffffffffffffffffffffffffffffffffffff
@cB02~tA01_GU182341.1_14339_14512_0_1_0_0_0:0:0_0:0:0_25f/2
CACACACACACCCTAAGCACTCACATATATAGTTGTTTCAAATTTTAAAAAATATAAATTTTGTATTTTTCTTTCTTTTTCTCACATTTGTGTTTCTATGACACCATATACATATTGAATTTTATAGCTCTATTTTATTCTTTTGGATTG
+
ffffffffffffffffffffffffffffffffffffffffffffffffffffffffffffffffffffffffffffffffffffffffffffffffffffffffffffffffffffffffffffffffffffffffffffffffffffff
@cB02~tA01_GU182341.1_61292_61435_0_1_0_0_0:0:0_0:0:0_260/2
TCCCAACTCTGGAGTTTGCTCTCTGTCTGTCTCTCTCCCTCCCTCGTTTTAAATTTTACAGAAATATCCAGTAACATAATGCTATAGAAAATCAAGTTTTCCCCAGCACGTTGGGAAGCCGAGGTGGGCGGATCAACTGAGATAAGGAGT
+
ffffffffffffffffffffffffffffffffffffffffffffffffffffffffffffffffffffffffffffffffffffffffffffffffffffffffffffffffffffffffffffffffffffffffffffffffffffff
@cB02~tA01_GU182341.1_77998_77808_1_0_0_0_0:0:0_0:0:0_261/2
TAAGAAATCAAATAACCCAACTTAAAAAAATGGGCAAAGTATCTGAATAAACATTTCTAAGAATAAGACAAATCACCAAAAGGTATATGAAAAAATGATTAGCATTACTAAACATCAGCTAAATAAAAATTAAAACTAGAATGAGATATC
+
ffffffffffffffffffffffffffffffffffffffffffffffffffffffffffffffffffffffffffffffffffffffffffffffffffffffffffffffffffffffffffffffffffffffffffffffffffffff
@cB02~tA01_GU182341.1_74498_74714_0_1_0_0_0:0:0_0:0:0_262/2
GGATATTCTGGGCAGTGACCCGAGGGACAGCCTCTTATGAATACAGGCTGTTTTCCTCCAGTGTCTGCTGTGAAACCAGGATGTACAACATGGCCGTGTTCAACCCAACAATGGACTTAGGATTTTGCTGTACGCCAAAACTCAGTGTCC
+
ffffffffffffffffffffffffffffffffffffffffffffffffffffffffffffffffffffffffffffffffffffffffffffffffffffffffffffffffffffffffffffffffffffffffffffffffffffff
@cB02~tA01_GU182341.1_79906_79786_1_0_0_0_0:0:0_0:0:0_263/2
AAGAAATGCTTAGTAAAAAGTATGTTCTACATGTGTGTTGAGAAGATCATGTGGTTTTTGTTTTTAGTTTTGTTTAGGTGATGAATCACATGTATTGATTGTGTATGTTCAACCAACCTTGCACCCTAAGAATAAAGTTGACTTGATCAT
+
ffffffffffffffffffffffffffffffffffffffffffffffffffffffffffffffffffffffffffffffffffffffffffffffffffffffffffffffffffffffffffffffffffffffffffffffffffffff
@cB02~tA01_GU182341.1_24141_23981_1_0_0_0_1:0:0_0:0:0_264/2
TTTACACACTAAATGAATGAAAGATGGATATAAGCTATGCTTGTGAGGTAGAATCATTTGCAGGGAGGGCTTGCTGGGTTTGATTTTTCCTAGTAGTTTAATCCTTGTTTCATTAATTTCTTTCTGAGATGTGTTTTTTTTCTACATCTA
+
ffffffffffffffffffffffffffffffffffffffffffffffffffffffffffffffffffffffffffffffffffffffffffffffffffffffffffffffffffffffffffffffffffffffffffffffffffffff
@cB02~tA01_GU182341.1_42923_43119_0_1_0_0_0:0:0_0:0:0_265/2
ATGTACATGCTGGTATCTGTTGGGGGTGTCTTGGGCCTCTCAGAAGGGCGAGTGATTTCTCTCTGTGTGAAAACACAGTGATCCAATTATGCGTATGACACCTCCTGATGGTCTTGTTCATCAGAATCCTGGAGAGAGGGAAATGCTGAG
+
ffffffffffffffffffffffffffffffffffffffffffffffffffffffffffffffffffffffffffffffffffffffffffffffffffffffffffffffffffffffffffffffffffffffffffffffffffffff
@cB02~tA01_GU182341.1_140250_140346_0_1_0_0_0:0:0_0:0:0_266/2
CTATCACAAGGACAAAAATCCAAACACCGCATGTTCTCACTTATAGGTGGGAATTGAACAATGAGAACACATGGACACAGGAAGGGGAACATCACACTCTGGGGACTGTTGTGGGGTGGGGGGAGGGGGGAGGGATAGCATTAGGAGATA
+
ffffffffffffffffffffffffffffffffffffffffffffffffffffffffffffffffffffffffffffffffffffffffffffffffffffffffffffffffffffffffffffffffffffffffffffffffffffff
@cB02~tA01_GU182341.1_51653_51786_0_1_0_0_0:0:0_0:0:0_267/2
AGCACTTTGGGAGGCAGATGCGGGTGGATCACGTGGTCAGGAGTTGGAGACCAGCTCGACCAACATGGTGAAACCACCTCTCTACTAAAAATACAAAAAGTAGCCTGGCGTGGTGGTGCGCGCCTGTAGCACCAGCTACTCAGGTGGCTG
+
ffffffffffffffffffffffffffffffffffffffffffffffffffffffffffffffffffffffffffffffffffffffffffffffffffffffffffffffffffffffffffffffffffffffffffffffffffffff
@cB02~tA01_GU182341.1_53594_53451_1_0_0_0_0:0:0_0:0:0_268/2
TTATTAATCCCATCTCAGATGCATAGTTTGCACATATTTGCTCCCAATCTGTGGGTTGTCTCTTCACTTTGTTGGTTTATTTTTAGCGGTGCAGAAGTTGCTTAGCTTGAGGTAATCCCAATGGTCTATTTTTGCTTCGATTACTTGTGT
+
ffffffffffffffffffffffffffffffffffffffffffffffffffffffffffffffffffffffffffffffffffffffffffffffffffffffffffffffffffffffffffffffffffffffffffffffffffffff
@cB02~tA01_GU182341.1_66422_66295_1_0_0_0_0:0:0_0:0:0_269/2
TGCCGTGTTTATTCTGACACCTCTGCCTTCCATGCAATGGAGAGTAATCGTCCCAGGATATCATGGCCCCAGAACATCAACCCCTGTATACTGTGTGAACTTGCGGTCCCCAGACTGGATTCTGAGGCTCACATTCCAAATAACCCCACA
+
ffffffffffffffffffffffffffffffffffffffffffffffffffffffffffffffffffffffffffffffffffffffffffffffffffffffffffffffffffffffffffffffffffffffffffffffffffffff
@cB02~tA01_GU182341.1_13826_13678_1_0_0_0_0:0:0_2:0:0_26a/2
TTTCTTAACTGACATTTAGAAAGCATACACCTCAAATCTTCCTAATCCACAAACTTGTCTAGCACCCCTGGAACATTCACCAAAATAAATTTTTAAATGGTGAATCATAGGTAATATGATAGATGAAACAGTTGAATTAAATTATAAATG
+
ffffffffffffffffffffffffffffffffffffffffffffffffffffffffffffffffffffffffffffffffffffffffffffffffffffffffffffffffffffffffffffffffffffffffffffffffffffff
@cB02~tA01_GU182341.1_78968_79157_0_1_0_0_1:0:0_0:0:0_26b/2
CATGGCGAAACCCTGTCTCTACTAGAAACACAAATATAGCCGGACGGGGTGGTACGCAACTGTAGTCCCAGCTGCTTGGGAGGCTGAGTCAGGAGAACCGCTTGAACCTGGGAGGCAGAGGTTGCAGTGAGCGGAGATCACGCCATTGCA
+
ffffffffffffffffffffffffffffffffffffffffffffffffffffffffffffffffffffffffffffffffffffffffffffffffffffffffffffffffffffffffffffffffffffffffffffffffffffff
@cB02~tA01_GU182341.1_13953_14304_0_1_0_0_0:0:0_0:0:0_26c/2
GGACATTTGTGTTGTTTCCGGATTTTCTCTTTTATAACTCGGGCCTTGATAATCGTGTTTCTGTGTGATCCCTTGCATACATATGCTGAATTAATTAGACATATTTACCTAGAAATGAAATTATTGGTTTTGGGTGCAAGTTGGTGTTGA
+
ffffffffffffffffffffffffffffffffffffffffffffffffffffffffffffffffffffffffffffffffffffffffffffffffffffffffffffffffffffffffffffffffffffffffffffffffffffff
@cB02~tA01_GU182341.1_9493_9428_1_0_0_0_0:0:0_0:0:0_26d/2
CAGAAATTTAATCAGTAATAAAAACCCTACTAACTAAAAATAGCCCAGGACCAGATGGATTCACAGCCAAAATCCAACAGCCATACAAAGAAGAACTGATACCGATCTTACTGAAACTTTTGGAAAAAATCAAGGAGTGGGGGCTTCTTC
+
ffffffffffffffffffffffffffffffffffffffffffffffffffffffffffffffffffffffffffffffffffffffffffffffffffffffffffffffffffffffffffffffffffffffffffffffffffffff
@rand_0_0_0_0_1_1_0:0:0_0:0:0_26e/2
CCCCGGAAATGACTGGACCCAGCTTAACAATCACCGAGGATGTCTTTGGGTTGTGTAAGTACAGTAGACACAAGGCGTAGACGGTACCTATATTCAGTAGCGCACCAACCTAGTACTTCTTTGCGAATATGCAGGATGTCATCTAGTCCT
+
ffffffffffffffffffffffffffffffffffffffffffffffffffffffffffffffffffffffffffffffffffffffffffffffffffffffffffffffffffffffffffffffffffffffffffffffffffffff
@cB02~tA01_GU182341.1_25582_25776_0_1_0_0_0:0:0_0:0:0_26f/2
TCCATCATGAACAGATCAATGCTGTCCCAAGGAGATGGGGTTAGCAAGTTCCCCCTCTATTAGTTCCTGGAGAGCTGGTTGTTAAAAAGAACTTGGAAGCTCCATCGCTCCCCCTCCCCCTTGCTCCCTCTCTTGCCGTGTGATCTCTGT
+
ffffffffffffffffffffffffffffffffffffffffffffffffffffffffffffffffffffffffffffffffffffffffffffffffffffffffffffffffffffffffffffffffffffffffffffffffffffff
@cB02~tA01_GU182341.1_137963_138139_0_1_0_0_1:0:0_0:0:0_270/2
TCTACAGTCATCTTGTCATTCTCCCCACCTCATTCCCAGCATTTGAGTCAGAGCCTCTTCCTTCCACATCAGATTGTTTTCACCTTTGTGCCTTCACGGCTGACAGCTGTGTGTGCAAAATCCTTCCGCCAATCTTTCAGGGGTTCAATC
+
ffffffffffffffffffffffffffffffffffffffffffffffffffffffffffffffffffffffffffffffffffffffffffffffffffffffffffffffffffffffffffffffffffffffffffffffffffffff
@cB02~tA01_GU182341.1_152573_152443_1_0_0_0_0:0:0_0:0:0_271/2
CAGGAGAATGGCATGAACCTGGGAGGCAGAGCTTGCAGTGAGCCAAGATCATGCCACTGCACTCCAGCTTGGGCGACACAGCGAGACTCTGTCTCAAAAAAAAAAAAAAATGCCAGCTCTTCTTTATATATCTGGTGGGATTGAGCTGTG
+
ffffffffffffffffffffffffffffffffffffffffffffffffffffffffffffffffffffffffffffffffffffffffffffffffffffffffffffffffffffffffffffffffffffffffffffffffffffff
@cB02~tA01_GU182341.1_45901_45995_0_1_0_0_0:0:0_0:0:0_272/2
CGTATCTCCACCTCCAGACCCATATCTCCACTCCAGGCCCATATCTCCACCTCCAGGCCCATATCTCCACCTCCAGGCCCATATCTCCACTTCAGGCCCATATCTCCACTCCAGGCCCATATCTCCACTCCAGGCCCCTATCTCTACTGC
+
ffffffffffffffffffffffffffffffffffffffffffffffffffffffffffffffffffffffffffffffffffffffffffffffffffffffffffffffffffffffffffffffffffffffffffffffffffffff
@cB02~tA01_GU182341.1_62823_62920_0_1_0_0_0:0:0_0:0:0_273/2
CTCATGTGGCCAGGCCCCCTGCAGCAAGAAGAACCCTGGAAAGAAAGATCATGATGGACCATCCATCTGCAGGCAAACCAGGACTCCCTTGCTGCCCCCACTGGGCTGTGAGTCTTGGTAGCCAGGCCCTTGCTGGGCTGAAGGGAAACT
+
ffffffffffffffffffffffffffffffffffffffffffffffffffffffffffffffffffffffffffffffffffffffffffffffffffffffffffffffffffffffffffffffffffffffffffffffffffffff
@cB02~tA01_GU182341.1_84155_83948_1_0_0_0_0:0:0_1:0:0_274/2
CCTACACAGAGATGTCATCACCAGCAACCCCTACACTTTTTCTTTTCCTTTGAAAAAATGCTGATTGAGGTTAAATATACCTATATAATTTATCAACTTTACCATTTTTAAGTGTAAAATCTAGGGATCATGAATACCTTTATATGCTGT
+
ffffffffffffffffffffffffffffffffffffffffffffffffffffffffffffffffffffffffffffffffffffffffffffffffffffffffffffffffffffffffffffffffffffffffffffffffffffff
@cB02~tA01_GU182341.1_96635_96466_1_0_0_0_0:0:0_0:0:0_275/2
GCAGCCCTGTAGACACCTTGATTTCAGCACAGGGAGAACTGGATCCAATTTCTGTCTCCAGAAGTGGAAGGGGTCAGTGTGTTCTCTCCCGCTGCCATGTTTGTGGTAATTTTCTGCAGCAGCAACAGGAAACCAACACAGGAACCCAGG
+
ffffffffffffffffffffffffffffffffffffffffffffffffffffffffffffffffffffffffffffffffffffffffffffffffffffffffffffffffffffffffffffffffffffffffffffffffffffff
@cB02~tA01_GU182341.1_72262_72381_0_1_0_0_0:0:0_0:0:0_276/2
GGTGCTGGGAAAACTAAATAGCCATATGCAGAAGAATAAAACTGGACCTGTATCTGTAATCATACACATAAATTAACTTAAGGTAATTAGCAGCTTAAATGTAAATCCAGAACTATAAAATCACCGGTGGAAACCCAAAGAGAAACTCTT
+
ffffffffffffffffffffffffffffffffffffffffffffffffffffffffffffffffffffffffffffffffffffffffffffffffffffffffffffffffffffffffffffffffffffffffffffffffffffff
@cB02~tA01_GU182341.1_57343_57526_0_1_0_0_1:0:0_0:0:0_277/2
AAAAAAGCGAAATAGAATTCTCTTATGTCAAACGGCCAGGAAATAGTGTTGAAGCCCGTGTGAAACCTGCTGCTCTTTGTGATCTCGGGAGACACATATTAGGCTGCTGTTCTACCCGAGAGGCTGGGGGAAGGACCACCCCCTCGGCCA
+
ffffffffffffffffffffffffffffffffffffffffffffffffffffffffffffffffffffffffffffffffffffffffffffffffffffffffffffffffffffffffffffffffffffffffffffffffffffff
@cB02~tA01_GU182341.1_132939_132835_1_0_0_0_0:0:0_0:0:0_278/2
AGGAAATAGACATGAAGAGAGTTGGGGTGGAGGGTGAGAGAGAGAGAGAGCATTAGGTCATAGAGCAGGGGAGTGAGTTCTCAGCTCAGGTATGAGGGGAGCTGTGACAAGGAAGAACCTCCCTGAGGAAACTGCCTCTTCTCCTTCCAG
+
ffffffffffffffffffffffffffffffffffffffffffffffffffffffffffffffffffffffffffffffffffffffffffffffffffffffffffffffffffffffffffffffffffffffffffffffffffffff
@cB02~tA01_GU182341.1_21189_21440_0_1_0_0_0:0:0_0:0:0_279/2
GGAAGGGAAGGGTGGAGGGTAAAAAAAAAAGAATACTAATTAATTAATTAATTAATTTTGAGAGAGTGTCTCTCTCTGTTGCCCAGGCTGCAGTGCAGTGGCATGATCTCAGCTCACTGCAACCTCCGCCTCCTGCAATTAAGTGCAACT
+
ffffffffffffffffffffffffffffffffffffffffffffffffffffffffffffffffffffffffffffffffffffffffffffffffffffffffffffffffffffffffffffffffffffffffffffffffffffff
@cB02~tA01_GU182341.1_28477_28564_0_1_0_0_0:0:0_0:0:0_27a/2
GAAAAAATAAATCTAAACTTATCCTCACACTATAAAAACACTTCTTATTTTTTATCTTGTTGTTGTAAATTTTTTATGCTTTATTTTTAAGATTGACAAATAAAAATTATATACCATGGTCCTTCACTATACCTGGGTGATTGGTTCCAG
+
ffffffffffffffffffffffffffffffffffffffffffffffffffffffffffffffffffffffffffffffffffffffffffffffffffffffffffffffffffffffffffffffffffffffffffffffffffffff
@cB02~tA01_GU182341.1_119833_119953_0_1_0_0_0:0:0_0:0:0_27b/2
CTTCCATAATTTTTGTATGTGACGCCCACTGTCTTGAGACTTCAAGGTATAAAGAGAAAACAGGAGCATCACACTACCTGATCTCAAAATATGTTACAGAGCTGTAGTAAGCAAAACAGCATGATGTTGGCATGAAGAAAGGCACATAGA
+
ffffffffffffffffffffffffffffffffffffffffffffffffffffffffffffffffffffffffffffffffffffffffffffffffffffffffffffffffffffffffffffffffffffffffffffffffffffff
@cB02~tA01_GU182341.1_95159_94986_1_0_0_0_0:0:0_1:0:0_27c/2
TTCCTGAAATGGGAGGGAAGTCCTGTCGGGGAGTCTCTCATACACTAGGAAGAGGGGACCCTCGGATGCTCGGCCCACATTTCTGACCTTGCCTTCCCCGGCCTCTCATTCCCTTTCCTGAGTCAAGCTCTGTGAAGACTGGGGTGAGAC
+
ffffffffffffffffffffffffffffffffffffffffffffffffffffffffffffffffffffffffffffffffffffffffffffffffffffffffffffffffffffffffffffffffffffffffffffffffffffff
@cB02~tA01_GU182341.1_148555_148408_1_0_0_0_1:0:0_0:0:0_27d/2
TACACAGATAGGGTATTTATATATTGGCTTATGCAACTATGTAGACTGACAGGTCCCATGATCTGCCATCTGCAAGCTGGAGACCCAGGGGAGTCCACGTGTAGTTCCAGTCTACGTGCAAAAGTCTGAGAACCAGTAGAGTTAGTGGTA
+
ffffffffffffffffffffffffffffffffffffffffffffffffffffffffffffffffffffffffffffffffffffffffffffffffffffffffffffffffffffffffffffffffffffffffffffffffffffff
@cB02~tA01_GU182341.1_28262_28090_1_0_0_0_0:0:0_0:0:0_27e/2
GACACAAATTGAGTGGCGTGTAGGCTGTGTCAGGAATTATAAGTAATCAAGAGATGATTTCATGTATACAGGAGGATGTGCATGGGTTCTATGCAATTGCTATGCTATTTTTTTTTTTGAGACAGTCTCACTCTCTCACCCAGGCTGGAG
+
ffffffffffffffffffffffffffffffffffffffffffffffffffffffffffffffffffffffffffffffffffffffffffffffffffffffffffffffffffffffffffffffffffffffffffffffffffffff
@cB02~tA01_GU182341.1_105236_105380_0_1_0_0_0:0:0_0:0:0_27f/2
GTGTGAAATGTGCTACTCTTTGTGATCTCGGGAGACACATGTTAGGCTGCTGTTCTACCTCAGAGGCTGGGGGAAGGACCACCCCCTCGACTATCTATTGCTTCAATACCACCTGTCCTCCTGTGAATTAGTAGGAAAGGGGAGCAGGAG
+
ffffffffffffffffffffffffffffffffffffffffffffffffffffffffffffffffffffffffffffffffffffffffffffffffffffffffffffffffffffffffffffffffffffffffffffffffffffff
@cB02~tA01_GU182341.1_59864_59725_1_0_0_0_0:0:0_0:0:0_280/2
GAGGGCGTCTTCTAGGGAGACAACAGCCCTGTCTCAAAACCGGGTTGCCAGCTCCCATGTACCAGCAGCTGGAATCTGAAGGCATGAGTCTGCATCTTAGGGCATCGCTCTTCCTCACACCACAAATCTGAATGTGCCTCTCACTTGCTT
+
ffffffffffffffffffffffffffffffffffffffffffffffffffffffffffffffffffffffffffffffffffffffffffffffffffffffffffffffffffffffffffffffffffffffffffffffffffffff
@cB02~tA01_GU182341.1_64732_64910_0_1_0_0_0:0:0_0:0:0_281/2
TGGTGCTGGTTTGAGGAGTATCAACCCCTCCCTATGTGGATGGAGCCTGGTGGTGGCATCATCATCCCACCCTTGCTGATCTCGGTGTAGCCAACCTTCTCTTTGTTTGGTTTCTTTAATTAATTAATTAATTTTGGAGTCAGAGTCTCA
+
ffffffffffffffffffffffffffffffffffffffffffffffffffffffffffffffffffffffffffffffffffffffffffffffffffffffffffffffffffffffffffffffffffffffffffffffffffffff
@cB02~tA01_GU182341.1_94831_94632_1_0_0_0_0:0:0_0:0:0_282/2
AGGAGATATGGGCCTGGAGTGGAGATACGGACCTGGAGTGGAGATCTGGGCCTGTTGTGTAGATCTAGGCCTGGAGGTAGAGATCTGGGCCTGGAGGCTCAGTCTCTGCACAGCCGAGATCCTTGTTCCTGGGGGCAGGTAGGCAGCGAG
+
ffffffffffffffffffffffffffffffffffffffffffffffffffffffffffffffffffffffffffffffffffffffffffffffffffffffffffffffffffffffffffffffffffffffffffffffffffffff
@cB02~tA01_GU182341.1_18036_18256_0_1_0_0_1:0:0_0:0:0_283/2
CTGTCTCCCTCCCTCTTCCCTGTCTCTCTGTCTCTAGTAGCCCTGATTCCCTTCCCACTGTGCTCAGTGTCACCTCTTAGGCTGTTGTATCTGTTTCCCACTAATCTCTTTCCTGGTGTTTATGTAGGGGTGGAAGAGGAACCACGACAG
+
ffffffffffffffffffffffffffffffffffffffffffffffffffffffffffffffffffffffffffffffffffffffffffffffffffffffffffffffffffffffffffffffffffffffffffffffffffffff
@cB02~tA01_GU182341.1_66646_66603_1_0_0_0_0:0:0_0:0:0_284/2
GAACAGAGAAAAGCACTAAAATTAGAGTCCTGAGGGAGAGGCACAAGGACATAGAAAGATGGAGATGTGGGGATGAATTGCAGAGATTCCAAAGAGAACTAGAGAGACCGAGAGGCAGAGCAAGACAGATGATAGATGGATAGATATAGA
+
ffffffffffffffffffffffffffffffffffffffffffffffffffffffffffffffffffffffffffffffffffffffffffffffffffffffffffffffffffffffffffffffffffffffffffffffffffffff
@cB02~tA01_GU182341.1_100369_100555_0_1_0_0_1:0:0_1:0:0_285/2
GAGGCTGGGCATAGTGGCTTATGCCTGTAACTTCGGCACTTTGGGAAACCGAGGCAGGCACCTCACTTGAGGTCAGGAGTTTGAGAGCAGCCTGCCCAAAATTGGGATATCCCGTCTGTGCTAAAAAAATACAAAAATTAGCCAGGCATG
+
ffffffffffffffffffffffffffffffffffffffffffffffffffffffffffffffffffffffffffffffffffffffffffffffffffffffffffffffffffffffffffffffffffffffffffffffffffffff
@cB02~tA01_GU182341.1_47366_47257_1_0_0_0_0:0:0_0:0:0_286/2
CACCATGTCTTTGCGGGATGGGTCCTTCCTTCAGCCCTGGGCACCAAGGTGTGATAGTAGCCATAGAAACGTGGAAAGCGAGGAGAATCTTCTGAGCACAGGGAGGGAGGGGCAGTTCCACATCCTCCTCTCTAAGGCGGCGCCTCCTTC
+
ffffffffffffffffffffffffffffffffffffffffffffffffffffffffffffffffffffffffffffffffffffffffffffffffffffffffffffffffffffffffffffffffffffffffffffffffffffff
@cB02~tA01_GU182341.1_130862_131003_0_1_0_0_1:0:0_1:0:0_287/2
GGCCCTGGGTGGGCCAGGAGGGAAGGTTTTCTGTGGTTTCCTAGTAAGAGAAGTTGTGAGTTTAGAAGGCATCTCTCTTTATCATCCCATCCATGGCACCTGGAATGAGTGAGGGTTCCCCTCCCAGAGGTCTGTCTCTCTCCTCCCTCT
+
ffffffffffffffffffffffffffffffffffffffffffffffffffffffffffffffffffffffffffffffffffffffffffffffffffffffffffffffffffffffffffffffffffffffffffffffffffffff
@cB02~tA01_GU182341.1_6819_6920_0_1_0_0_1:0:0_1:0:0_288/2
CGAGGCTGGAAGCTCTGGGTCTCCTTCTGTGAGATTTTCTTTTTTTTTTTTGAGATGGAGTCTTGCTCTGCCACCCAGGCTAGAGTGCAACGGCACGATCTCGGCTCATGACAACCTCTGCATAAAGTGGTATGTATTTAAGGCATGCAT
+
ffffffffffffffffffffffffffffffffffffffffffffffffffffffffffffffffffffffffffffffffffffffffffffffffffffffffffffffffffffffffffffffffffffffffffffffffffffff
@cB02~tA01_GU182341.1_125129_125390_0_1_0_0_0:0:0_0:0:0_289/2
AGATTCCAGCTGCTGGTACATGGGAGCTGGCAACCCGGTTTTGAGACAGGGCTGTTGTCTCCCTAGAAGATCCCCTCAAGGCCTGACTGTGGTGCTCGTGGACAGAAGACAACTTTGGATCTGGGCTCAGCATTTGGAAGTTCTATGTAC
+
ffffffffffffffffffffffffffffffffffffffffffffffffffffffffffffffffffffffffffffffffffffffffffffffffffffffffffffffffffffffffffffffffffffffffffffffffffffff
@cB02~tA01_GU182341.1_99645_99445_1_0_0_0_0:0:0_0:0:0_28a/2
GAGAAAGCGGTCAGGACAGACCCAGAGAAGGGGAGACTGGGCTTAGTTTGGGGAGATCAGAGGTTCCCTCAGCCCCTCAATCTTATCCATTTCCCAGAAGCCCATCATGGCCTCTCACCCACACAGAGAGATATCATCACCAGCAACCCC
+
ffffffffffffffffffffffffffffffffffffffffffffffffffffffffffffffffffffffffffffffffffffffffffffffffffffffffffffffffffffffffffffffffffffffffffffffffffffff
@cB02~tA01_GU182341.1_31241_31046_1_0_0_0_0:0:0_0:0:0_28b/2
CTTCTGAGCACAGGGAGGGAGGGGCAGTTCCACATCCTCCTCTCTAAGGCGGCGCCTCCTTCTCCCCAAGGTGGTCAGGACAAGCCCTTGCTGTCTGCCTGGCCCAGCCTTGTGGTGCCTCTAGGACATGTCATTCTTCGGTGTCACTCT
+
ffffffffffffffffffffffffffffffffffffffffffffffffffffffffffffffffffffffffffffffffffffffffffffffffffffffffffffffffffffffffffffffffffffffffffffffffffffff
@cB02~tA01_GU182341.1_124435_124579_0_1_0_0_0:0:0_1:0:0_28c/2
CACACATCCGCGTGCTTCCATCCTGCTTCCCCACATGGCCCTGAGCTCTCTGGCCTCTGCTTCGTGAGACTTACTTTTTTTGTCGGAGCACCAGCGATGAAGGAGAAAGAAGAGGAGGATGGTGAAAGGGATTTTGACCACTGAGGTCCC
+
ffffffffffffffffffffffffffffffffffffffffffffffffffffffffffffffffffffffffffffffffffffffffffffffffffffffffffffffffffffffffffffffffffffffffffffffffffffff
@cB02~tA01_GU182341.1_75180_75313_0_1_0_0_0:0:0_0:0:0_28d/2
TGACACAGTTGCAGGTTCCCCGAAGTAATGAGTCCTGAGACACCTCCAACAAGAGCTAGAAAAGGTATCACTTCAAGAGGAGTTGCAGCCTACTCATTTTAGACAAATGGAGCAAAATTACAGTATCACATCTTTTCCTTTCTCCTTCAT
+
ffffffffffffffffffffffffffffffffffffffffffffffffffffffffffffffffffffffffffffffffffffffffffffffffffffffffffffffffffffffffffffffffffffffffffffffffffffff
@cB02~tA01_GU182341.1_105945_106140_0_1_0_0_0:0:0_0:0:0_28e/2
GTGTGATCTCTGTGGTCTCTGCACAGACAGACCCTCCTTCCCTTCTGCCAGAGTGGGAGCGGCCTGAGGCCATCATAAGAAATAGATGCTGGTGCCATGCTTCCAGTACAGCCTGCAGAACGGTGAGGCAAACCAATCTCTTCTTTAGAA
+
ffffffffffffffffffffffffffffffffffffffffffffffffffffffffffffffffffffffffffffffffffffffffffffffffffffffffffffffffffffffffffffffffffffffffffffffffffffff
@cB02~tA01_GU182341.1_120607_120837_0_1_0_0_1:0:0_0:0:0_28f/2
CAGATTCTTGCCTGGAATCCTCAGAGGGAAGGCAGGCTTGCTGTCATCTTGATTTTAGCCCAGTGAGATGCACTTCATGCTTTGAGCTAGAGCACTGTAAGATAATTAAATAACCGTTTTGTTTTCACCCACGAATCTTGTGGAAATTTG
+
ffffffffffffffffffffffffffffffffffffffffffffffffffffffffffffffffffffffffffffffffffffffffffffffffffffffffffffffffffffffffffffffffffffffffffffffffffffff
@cB02~tA01_GU182341.1_145881_145702_1_0_0_0_0:0:0_0:0:0_290/2
CATCTACAGGTAAGTTCTGTCCTATAGAAACATAATGCAAACCACATGCATTCTTTCAAACTTGCTAGTATCCAAATTAAAAAGCTAACAAGAAACAGATAAAATTAATTTAAGTTAACCCAATGGACCCAAAATATTATTAACCCAACA
+
ffffffffffffffffffffffffffffffffffffffffffffffffffffffffffffffffffffffffffffffffffffffffffffffffffffffffffffffffffffffffffffffffffffffffffffffffffffff
@cB02~tA01_GU182341.1_29657_29521_1_0_0_0_0:0:0_0:0:0_291/2
AGCACCATGTCGCTCATGGTCGTCAGCATGGCGTGTGTTGGTGAGTCCTGGAAGGGAATCGAGGGAGGGAGTGCGGGGATGGAGATCGGGGCCCAGAGTTGGAGATATAGGCCTGGAAGTGGAGTTATGGGCCTAGAGATGGAGTGATGG
+
ffffffffffffffffffffffffffffffffffffffffffffffffffffffffffffffffffffffffffffffffffffffffffffffffffffffffffffffffffffffffffffffffffffffffffffffffffffff
@cB02~tA01_GU182341.1_10139_10018_1_0_0_0_0:0:0_0:0:0_292/2
GAAACAAGACCAGGATGACCACTCCCGCCATTTTAATTCAACATGGTACTGGAAGTCCTAGCCAAAGCAATCAGGCAAGAGAAGGAAATAAAAGGCATTAAAATTGGAAAAGAAGTAGTGATACTGTCTCTCTTTGCTGATGAAATAATT
+
ffffffffffffffffffffffffffffffffffffffffffffffffffffffffffffffffffffffffffffffffffffffffffffffffffffffffffffffffffffffffffffffffffffffffffffffffffffff
@cB02~tA01_GU182341.1_10984_11123_0_1_0_0_0:0:0_0:0:0_293/2
TTGAGAAGTGTCTGTTCATGTCATACTTAATTGAGGTTTTTTGGTTTTCTGCTTGTTGATTTGTTTACATTCCTTATAGATTCTGGATATTAGAACTTTGTCAGATGCATAGTTTGCAAATATTTTCTCCCAGTCTGTAGGTTATCTGTT
+
ffffffffffffffffffffffffffffffffffffffffffffffffffffffffffffffffffffffffffffffffffffffffffffffffffffffffffffffffffffffffffffffffffffffffffffffffffffff
@cB02~tA01_GU182341.1_47978_48107_0_1_0_0_0:0:0_0:0:0_294/2
AAGCATGGAAGCAGGAGAGACCACACTGACACCTTCCAGTACTGGAGACAGAAATTGGACCCTATTTTTCCTGGGCTAAAATCAAGGCATCTGCAGGGCTTTGTTCCCTCTGGAGACTCTGGAGAATCAGTTCCTTGACTTTTCCAGCCT
+
ffffffffffffffffffffffffffffffffffffffffffffffffffffffffffffffffffffffffffffffffffffffffffffffffffffffffffffffffffffffffffffffffffffffffffffffffffffff
@cB02~tA01_GU182341.1_77703_77622_1_0_0_0_0:0:0_1:0:0_295/2
CAAAGGCTCAGGCAACAAAAGCAAAAGTAGACAAATAACATTATATCAAATTGAAAGTTTCTGCAAAGAAAAAAAAAACTCAACAAGTGGAAAGACAACCTATGGAATGGGAGAATATATTTGCACCCATACATCTAATAAGGAATTAAT
+
ffffffffffffffffffffffffffffffffffffffffffffffffffffffffffffffffffffffffffffffffffffffffffffffffffffffffffffffffffffffffffffffffffffffffffffffffffffff
@cB02~tA01_GU182341.1_87752_87602_1_0_0_0_0:0:0_0:0:0_296/2
AGCTTCCCGAGAGGCTGGGATTACACCCATGTCCCACCACGCCTGGCTAATTTTTTTTTGGTATTTTTTTTTAGTACAGACAAGGTTTTACCATGTTGCCCAGGCTATCTCAAACTCCCAACCTTAAGGGATCCGCCCGTCTCAGCCTCC
+
ffffffffffffffffffffffffffffffffffffffffffffffffffffffffffffffffffffffffffffffffffffffffffffffffffffffffffffffffffffffffffffffffffffffffffffffffffffff
@cB02~tA01_GU182341.1_49167_49374_0_1_0_0_0:0:0_0:0:0_297/2
GAATACCAAGCTCATCTTCCTTACAACTACCTGGGGGTTCCAAGTCGTGGATCATTCACTCTGCAGCCCAATGACAATGAGAATGTCCGGACACTCTCACCTGTGATGACGATGTCCAGAGGGTCACTGGGAGCTGACAACTGATAGGGG
+
ffffffffffffffffffffffffffffffffffffffffffffffffffffffffffffffffffffffffffffffffffffffffffffffffffffffffffffffffffffffffffffffffffffffffffffffffffffff
@cB02~tA01_GU182341.1_105176_105020_1_0_0_0_0:0:0_0:0:0_298/2
CACACGAATGACAAAGGCACCTGAATTCCCATCATCATTTTTCTATTTCTCTATAATTACTTCTTTGATCCTTTATCTTATCCATTAGGCAATCAGCCTAAAACCTCTTCCGTATTTGGCTTTCTGTGAGCATGAGATCATATAGAAAAT
+
ffffffffffffffffffffffffffffffffffffffffffffffffffffffffffffffffffffffffffffffffffffffffffffffffffffffffffffffffffffffffffffffffffffffffffffffffffffff
@cB02~tA01_GU182341.1_107766_107896_0_1_0_0_1:0:0_0:0:0_299/2
AGAAAGGTGAAACAGCATGAGGGAAGGTGGAACAGCACGTGGGTAAGTGCCACGTCAAGAGGGAGCCTCTTGTATGTTTGGAATTGTGAGTTCCTCAGTGTGATTGCAGCCTCAAGTAGACTAGGAAGTAAGCCAGTTAGGTTGGAGAGG
+
ffffffffffffffffffffffffffffffffffffffffffffffffffffffffffffffffffffffffffffffffffffffffffffffffffffffffffffffffffffffffffffffffffffffffffffffffffffff
@cB02~tA01_GU182341.1_102454_102309_1_0_0_0_0:0:0_0:0:0_29a/2
TGGCCATGAACCAACCTCAAAGATTTCCATTGAGTAGAGGACAAGCACCCTCATTTCCTCACATCTCTCCTGTCCCATGTTCTAGGAAACCCTTCAAGTAGTTGGCCTTCACCCACAGAACCAAGCTCCAAATCTGGTGAGTAAAGGACC
+
ffffffffffffffffffffffffffffffffffffffffffffffffffffffffffffffffffffffffffffffffffffffffffffffffffffffffffffffffffffffffffffffffffffffffffffffffffffff
@cB02~tA01_GU182341.1_142666_142746_0_1_0_0_0:0:0_0:0:0_29b/2
TATGGGAAGGTGTTTGAGTCATGGAGGTGGATCCATCATGAATAGATTAATGCTGCCCCACATGATGGGGTTAGCAAGTTCCCCCTCTATTAGTTCCCGGAGGGCTGGTTGTTAAAAAGAGCTTGGAAGCTCCATCGCTCGCCCTCCCCC
+
ffffffffffffffffffffffffffffffffffffffffffffffffffffffffffffffffffffffffffffffffffffffffffffffffffffffffffffffffffffffffffffffffffffffffffffffffffffff
@cB02~tA01_GU182341.1_32616_32714_0_1_0_0_0:0:0_0:0:0_29c/2
GACCTGGGTGGGCCAGGAGGGAAGGTTTTCTGTGGACTCCTAAGAAGAGAGGTTGTGAGTTTAGAAGGTGTCTCTCTTTATCATCCCATCCATGGCACCTAGAATGAGTGAGGCTTCCCCTTGCTGGTGTCTGTCTCTCTCCTTCCTCTC
+
ffffffffffffffffffffffffffffffffffffffffffffffffffffffffffffffffffffffffffffffffffffffffffffffffffffffffffffffffffffffffffffffffffffffffffffffffffffff
@cB02~tA01_GU182341.1_24317_24181_1_0_0_0_0:0:0_0:0:0_29d/2
AAGGGACCTAGTATAATATAATATACAAGACTGTGGATGGGGGCTCACACCTGTAACCCAACACTTTGGGAGGCCAAGGCGGGTAGATCACTTAAGGGTAGGAGTTTGAGACCAGCCTGGCCAACATGGTGAAACCCCGTCTGTACTAAA
+
ffffffffffffffffffffffffffffffffffffffffffffffffffffffffffffffffffffffffffffffffffffffffffffffffffffffffffffffffffffffffffffffffffffffffffffffffffffff
@rand_0_0_0_0_1_1_0:0:0_0:0:0_29e/2
TTGGCTTGCATCCCCCTCCAACGTAACTCCGGATCGTGCCATTGCGTCAGTCACTCATCGAAGAAGGGATCGGATGCCATCGGGCTGGGCTATATCTTCTTTTGCGAGTTCAGCAACTCATACTTTCATTTTGCCGCAAGAGTGTTTGAG
+
ffffffffffffffffffffffffffffffffffffffffffffffffffffffffffffffffffffffffffffffffffffffffffffffffffffffffffffffffffffffffffffffffffffffffffffffffffffff
@cB02~tA01_GU182341.1_108654_108479_1_0_0_0_2:0:0_0:0:0_29f/2
CATACTATAAATATACAGTCGCTCCTCCATATCTGTGGGGTTTACAGGTGTTTATTGAACCAAGTGTAAATCAAAAATATTCAGAGAAAATGTCCACAAAGTTTCAAAATGCAAAACTATGTTGAATGGACACAAATGAGGCAGTGTGTA
+
ffffffffffffffffffffffffffffffffffffffffffffffffffffffffffffffffffffffffffffffffffffffffffffffffffffffffffffffffffffffffffffffffffffffffffffffffffffff
@cB02~tA01_GU182341.1_11643_11550_1_0_0_0_0:0:0_0:0:0_2a0/2
ATTCAATCAAGCAATCCCACTACTGGGTATATACCAAAAGGAAGGTAATTAACTATGTCAAAAAGACACATGCACTAGTATATTCATTGCTGTGCAATTCAGAATAGCAAAGATTTGCAGTCAACCTAAGTGCTCACCAACAGTGGATTA
+
ffffffffffffffffffffffffffffffffffffffffffffffffffffffffffffffffffffffffffffffffffffffffffffffffffffffffffffffffffffffffffffffffffffffffffffffffffffff
@cB02~tA01_GU182341.1_90061_90191_0_1_0_0_1:0:0_0:0:0_2a1/2
TCCGTTATAGTTTTCATAATAACAATAGAATGTGCTGATGATACAACTGCTATTGTTTCAATGTTTGACCCCTCCAAACCCCACTTTGAAATTTAATCCCCAGTGTGGGAGTTGTGCCTATTGGGAGGGGTGTTTTGGTCATGGGGGTGG
+
ffffffffffffffffffffffffffffffffffffffffffffffffffffffffffffffffffffffffffffffffffffffffffffffffffffffffffffffffffffffffffffffffffffffffffffffffffffff
@cB02~tA01_GU182341.1_64781_64666_1_0_0_0_0:0:0_0:0:0_2a2/2
GGTCAGTGTGCTCTCTCCTGCTGCCATGCTTCTGATAATTTTCTACAGCACCAACAGGAAACCAACACTGGAACCCAGGTCAAGGACAAGATAAGAAAGGACACAAGGATAGCCGGGCGTGGTGGCAGGTGCATGTAATCCTAGCAACTC
+
ffffffffffffffffffffffffffffffffffffffffffffffffffffffffffffffffffffffffffffffffffffffffffffffffffffffffffffffffffffffffffffffffffffffffffffffffffffff
@cB02~tA01_GU182341.1_137858_138027_0_1_0_0_0:0:0_0:0:0_2a3/2
GTGCAAAATCCTTCCGCCAATCTTTCAGGGGTTCAATCCGTGTTTTTCATTAATGTCACAAATATCTGATTAGTGAGAACTTCTCTGTCACCTGAAATAATACACTCAGCATTATCTATTATTGATTTGAAAATTTGGCTTGGCCCCGTG
+
ffffffffffffffffffffffffffffffffffffffffffffffffffffffffffffffffffffffffffffffffffffffffffffffffffffffffffffffffffffffffffffffffffffffffffffffffffffff
@cB02~tA01_GU182341.1_88038_88151_0_1_0_0_0:0:0_0:0:0_2a4/2
ACAAACACATCTTGTGTCCATCTTTCATTCATTTAGTGTCTAAATCAGCACCACATTTCACCAGGGGGGCGGGAATTGCCTTTTCCACAGTCTCCTAGATTCCAGTTATGCACCTGGGCCTCCCTTATTTTCATGTCAGTCACTATTCAT
+
ffffffffffffffffffffffffffffffffffffffffffffffffffffffffffffffffffffffffffffffffffffffffffffffffffffffffffffffffffffffffffffffffffffffffffffffffffffff
@cB02~tA01_GU182341.1_29702_29763_0_1_0_0_0:0:0_0:0:0_2a5/2
ACTCCAGGCCCATATCTCTACTGCAGGCCCGTATCTCCACCTCCAGATCCATATCTCCACTCCAGGCCCATATCTCCACTCCAGGCCCATATCTCTACTGCAGGCCCATATCTCCATCTCCAGGCCCATATCTCCATCTCCAGGCCCATG
+
ffffffffffffffffffffffffffffffffffffffffffffffffffffffffffffffffffffffffffffffffffffffffffffffffffffffffffffffffffffffffffffffffffffffffffffffffffffff
@cB02~tA01_GU182341.1_47834_47906_0_1_0_0_1:0:0_0:0:0_2a6/2
GGTGAAGACTTCCACTGGACTGCTCTAATCCCCACTCCCCTCTTCCTCCTCCTTTCATGTGCACCCTTGTGATTACACTGAGCCCAGTGGGACAGTCCAGGCTGTCTCCCCATGAGCTCCATCTTCCCCTTCAGTCCCTTCCCCTATAAC
+
ffffffffffffffffffffffffffffffffffffffffffffffffffffffffffffffffffffffffffffffffffffffffffffffffffffffffffffffffffffffffffffffffffffffffffffffffffffff
@cB02~tA01_GU182341.1_112415_112619_0_1_0_0_0:0:0_0:0:0_2a7/2
CGCTGAAGTGTGTGAGTAACACCTTTGTCCTCAGAGGATCTGCTGTTCCTACCACTTCCCCACCACACAACCCAGCTTTGAACACCCTAGTCCAACCCTGGTCCCCACACAACTTGACTCTGCCAAGGGGTTGAGAGGCCAGGGAGGCAA
+
ffffffffffffffffffffffffffffffffffffffffffffffffffffffffffffffffffffffffffffffffffffffffffffffffffffffffffffffffffffffffffffffffffffffffffffffffffffff
@cB02~tA01_GU182341.1_98457_98630_0_1_0_0_0:0:0_0:0:0_2a8/2
TCCTTCTACCTTTTCTGTCTCTCTAGGTCTATGACCTCACTTCCCCACCCTGAGGTATGTTTTCCCTTTTTGGATTGTTTTATTCTCTCTGACCCTCCTTGGATTGGTTGACTTGATCTTCCTTTTTCTTTAATTTTGAGTCTCTCACTT
+
ffffffffffffffffffffffffffffffffffffffffffffffffffffffffffffffffffffffffffffffffffffffffffffffffffffffffffffffffffffffffffffffffffffffffffffffffffffff
@cB02~tA01_GU182341.1_19748_19605_1_0_0_0_0:0:0_0:0:0_2a9/2
CAGAAAAAGAGGGCAGAGAAGTGGAGCGTATGATGGAAGGAAGCAGAGAAAAGCCCTAAAATCAGAGCCCTGAGGGAGGGGCACAAAGACAGGGAAAGATAAAGATGTGGGGATGGATTGCAGAGACTCCAAAAGGGAACTAGAGAGACT
+
ffffffffffffffffffffffffffffffffffffffffffffffffffffffffffffffffffffffffffffffffffffffffffffffffffffffffffffffffffffffffffffffffffffffffffffffffffffff
@cB02~tA01_GU182341.1_108139_108059_1_0_0_0_0:0:0_0:0:0_2aa/2
CAGCCTTCTGTCAGCAGTGAAACTTATAAAATTTTTTGTGATTTCAATGTAGCTGTCTCCTCTTCAAATAAACATGTCTGCCCTCATTGCTTCAGGTAATGTGACACTGTATTCGCTGAAAGAAACCGCTGTTATCATTACCATGTCCAC
+
ffffffffffffffffffffffffffffffffffffffffffffffffffffffffffffffffffffffffffffffffffffffffffffffffffffffffffffffffffffffffffffffffffffffffffffffffffffff
@cB02~tA01_GU182341.1_99518_99313_1_0_0_0_0:0:0_0:0:0_2ab/2
AGATGCAGAGAGAAGACACAGCAGGTGTGAGGGCGGAGTCAGGGCGCAGGATGGCAGACAGGGCACCTCCAAACCCTCCTTCATGGCCTGCATGGAGGCCTCCGATCAGGGCTCCAGGCACCCAGGCAGATGGAGAAAGCGGTCAGGACA
+
ffffffffffffffffffffffffffffffffffffffffffffffffffffffffffffffffffffffffffffffffffffffffffffffffffffffffffffffffffffffffffffffffffffffffffffffffffffff
@cB02~tA01_GU182341.1_57643_57495_1_0_0_0_0:0:0_0:0:0_2ac/2
ACAGGAGGACAGGTGGTATTGAAGCAATAGATGGCCGAGGGGGTGGTCCTTCCCCCAGCCTCTCGGGTAGAACAGCAGCCTAATATGTGTCTCCCGAGATCACAAAGAGCAGCAGGTTTCACACGGGCTTCAACACTATTTCCTGGCCGT
+
ffffffffffffffffffffffffffffffffffffffffffffffffffffffffffffffffffffffffffffffffffffffffffffffffffffffffffffffffffffffffffffffffffffffffffffffffffffff
@cB02~tA01_GU182341.1_110964_111083_0_1_0_0_0:0:0_0:0:0_2ad/2
ATATCTCCACTCCAGGCCCAGATCTCCACCTCCAGGCCCGTATCTCCACTCTAGTCCCATATCTCCACTCCAGGCCCATATCTCCACCTCCAGGCCCATAACTTCACTCCAGGCCCATAACTCCACTCCAGGCCCATATCTCCACCTCCA
+
ffffffffffffffffffffffffffffffffffffffffffffffffffffffffffffffffffffffffffffffffffffffffffffffffffffffffffffffffffffffffffffffffffffffffffffffffffffff
@cB02~tA01_GU182341.1_107701_107520_1_0_0_0_0:0:0_0:0:0_2ae/2
TTTTCACACAGAGAAAAATCACTCGCCCTTCTCAGAGGCCCAAGACACCCCCTACAGATACCATCTTGTACACGGAACTTCCAAATGCTAAGCCCAGATCCAAAGTTGTCTCCTGCCCATGAGCACCACAGTCAGGCCTTGAGGACGTCT
+
ffffffffffffffffffffffffffffffffffffffffffffffffffffffffffffffffffffffffffffffffffffffffffffffffffffffffffffffffffffffffffffffffffffffffffffffffffffff
@cB02~tA01_GU182341.1_14964_14803_1_0_0_0_0:0:0_0:0:0_2af/2
TTAGGAGTTCAAGACCAGCCTGGCCAACATGGAGAAACCTCCTCTCTACTAAAAGTACAAAAATTAGGTGGGCGTGGTGGTGGGTGCCTGTAAATCCAGCTACTTAGGAGGCTGAGGCACGAGAATTGCGTGAACCTGGGAGGTGGAGGC
+
ffffffffffffffffffffffffffffffffffffffffffffffffffffffffffffffffffffffffffffffffffffffffffffffffffffffffffffffffffffffffffffffffffffffffffffffffffffff
@cB02~tA01_GU182341.1_60304_60116_1_0_0_0_0:0:0_0:0:0_2b0/2
CAGACTAGCTTTCAGTCTTCTGTCAGCAGTAAAACTTATATATTTTTTAAAATAACTTCAATGTAGTTTTCCATCCTTCAAATAAACATGTCTGCCCCCATGGTTTCGGTAATGGGACTCTTTTCTTGCCTAAGGCTTCCGGTGTTATCA
+
ffffffffffffffffffffffffffffffffffffffffffffffffffffffffffffffffffffffffffffffffffffffffffffffffffffffffffffffffffffffffffffffffffffffffffffffffffffff
@cB02~tA01_GU182341.1_27620_27429_1_0_0_0_0:0:0_0:0:0_2b1/2
AACTCACAATTCCAAACATATAAGAGGCTCCCTCTTAACACGGCACTTAGATACATGCTATTCCACCTTTCCTCATGTTGTTCCACCTTTCCTCAGAGTATCTTTCAGCCTTCTGTCAGCAGTAAAACTTATAAATTTTTTTTATAATTT
+
ffffffffffffffffffffffffffffffffffffffffffffffffffffffffffffffffffffffffffffffffffffffffffffffffffffffffffffffffffffffffffffffffffffffffffffffffffffff
@cB02~tA01_GU182341.1_76649_76785_0_1_0_0_0:0:0_0:0:0_2b2/2
GAGATCTTTTGTGGTTCCACATGAATTTTAGGACTGTTTTTTCTATTTCTGTAAAAAAAATGTCATTGGATTTTTGATAATGGTTGCATTGAATCACTTTGGATAGAATGGACATTTTAACAACATTAATCCTTCTGATCCGTGAACATG
+
ffffffffffffffffffffffffffffffffffffffffffffffffffffffffffffffffffffffffffffffffffffffffffffffffffffffffffffffffffffffffffffffffffffffffffffffffffffff
@cB02~tA01_GU182341.1_23351_23260_1_0_0_0_0:0:0_0:0:0_2b3/2
AGTGCAGTAGCACAATCTCAGCTCATTGCAACCTCTGCCTCCTGGGTTCATGCAATTCTCCTGCCTCAGCCTACTGAGTAGCTGGGATTACAGCTGTGCGCCACCACACTCGGCTAATTTTTTTGGTATATTTTTTAGTAGAAATGAGGT
+
ffffffffffffffffffffffffffffffffffffffffffffffffffffffffffffffffffffffffffffffffffffffffffffffffffffffffffffffffffffffffffffffffffffffffffffffffffffff
@cB02~tA01_GU182341.1_48179_48411_0_1_0_0_0:0:0_0:0:0_2b4/2
CATCATCCCACCCTTGCTGATCTCAGGGTAGCCAACCTTCTCCTTCTTTGGTTTCTTTAATTAATTAATTAATTTTGGAGACAGAGTCTCACTCCTTCACCCAGGCTGGAGTGAAGTGGTGTGGTCTAGGCTCACTGCAACCTCTGTTTC
+
ffffffffffffffffffffffffffffffffffffffffffffffffffffffffffffffffffffffffffffffffffffffffffffffffffffffffffffffffffffffffffffffffffffffffffffffffffffff
@cB02~tA01_GU182341.1_87965_87820_1_0_0_0_0:0:0_0:0:0_2b5/2
CTGAGTGTATAATTTCGGGTGACAGAGAAGTTCTCACTGATCAAATAATACTTGTGACCTTAATGAAAAAAATAGATCAACCCCTGGAAGATTGGCGGAAGGATTTTCCACACAGCTGTCAGCCGTGAAGGCACAAAGGTGAAAACAATG
+
ffffffffffffffffffffffffffffffffffffffffffffffffffffffffffffffffffffffffffffffffffffffffffffffffffffffffffffffffffffffffffffffffffffffffffffffffffffff
@cB02~tA01_GU182341.1_37332_37509_0_1_0_0_0:0:0_0:0:0_2b6/2
CCTCAAACTCCTGAGTAGTGGTATTACAGGTGCTGACCACCATGCTCAGCTAATTTTTATATTTTTAGTGGAGACGATGTTTCATCACGTCGTCCAGACTGATCTTGAACTCCTGGCCTCAGGTAATCCACCCGCCTCGGCCTCCCAAAG
+
ffffffffffffffffffffffffffffffffffffffffffffffffffffffffffffffffffffffffffffffffffffffffffffffffffffffffffffffffffffffffffffffffffffffffffffffffffffff
@cB02~tA01_GU182341.1_69956_69809_1_0_0_0_0:0:0_0:0:0_2b7/2
GTGTCCTTTGTAAATTTCAAACAATTCGCCTTAGAAAGTAAGACTTTCTGACAATCTTTTGTTCATGTTTGAGCAGTTCTTCCAATCATATTTTTGTTATTATTACGTTGTGTTTTCCTGATTCCCTTTTTTTCCCACTGACTTCTGTGG
+
ffffffffffffffffffffffffffffffffffffffffffffffffffffffffffffffffffffffffffffffffffffffffffffffffffffffffffffffffffffffffffffffffffffffffffffffffffffff
@cB02~tA01_GU182341.1_35915_35759_1_0_0_0_1:0:0_0:0:0_2b8/2
CCTTTTCTTCCTGGCCTCTGGAAGCCATCATTCTACTCTCTACCTTCATGAGATCCACCTTTTAGCTCTGTATATGGGTGAGAAATGGGAATCTTTGTAATGACTTCCAGTTCCATCCATGTGGCTGCAAATATCAGGATGTTATTCTTT
+
ffffffffffffffffffffffffffffffffffffffffffffffffffffffffffffffffffffffffffffffffffffffffffffffffffffffffffffffffffffffffffffffffffffffffffffffffffffff
@cB02~tA01_GU182341.1_78812_78625_1_0_0_0_0:0:0_0:0:0_2b9/2
GAAGTACTATACAACCTTTACAACAAAGAAGGAAGTCCTCTCATTTGTGACAATGTGAAAAAACTTAGAGGACATTATGTTAAGGGAAACAATCCAGGCACAGAAAGACAAATGCCACATGATCTCATGTGTGGAGTGTAAGAAGTGGAA
+
ffffffffffffffffffffffffffffffffffffffffffffffffffffffffffffffffffffffffffffffffffffffffffffffffffffffffffffffffffffffffffffffffffffffffffffffffffffff
@cB02~tA01_GU182341.1_86539_86767_0_1_0_0_0:0:0_0:0:0_2ba/2
CTTGCTGTCACCTTGATTTTAGCCCAGTGAGATGATGCATTTCATACTTCTGAGCTACAGCACCATGAGATATTTTTTAAAAATGTGGTTTCCATCCACGAAGCTTGTGGAAATTTGTTATGGCAACATAGGAAAAGGTTCCACACTGCA
+
ffffffffffffffffffffffffffffffffffffffffffffffffffffffffffffffffffffffffffffffffffffffffffffffffffffffffffffffffffffffffffffffffffffffffffffffffffffff
@rand_0_0_0_0_1_1_0:0:0_0:0:0_2bb/2
GCAAATTCCTGTTACGCAATCGCTCGTGGCCATTCTCCTCTGAGCCATAATTATCGAACTATCGTCCTTCGGGCGTCTTTGGGCGTAGCATGACTCGGGACCGCCCCACGTAGTGTGCCATGTACGCTCTTGGGGCCAAGCTAGGAAAGT
+
ffffffffffffffffffffffffffffffffffffffffffffffffffffffffffffffffffffffffffffffffffffffffffffffffffffffffffffffffffffffffffffffffffffffffffffffffffffff
@cB02~tA01_GU182341.1_84008_84162_0_1_0_0_1:0:0_0:0:0_2bc/2
CCTCCTGGGTTTAAGCCACTCTCCCGCCTCAGCCTCCCAAGTTGCTGGGATTATAGGCGCCTGGCACCATGCCTGGCTAATTTTATTTTTTTTGTCTTTTTAGTAAAGATTGGTTCCCCCATGTTGGCCAGGCTGGTCTCCAGCCCCTGA
+
ffffffffffffffffffffffffffffffffffffffffffffffffffffffffffffffffffffffffffffffffffffffffffffffffffffffffffffffffffffffffffffffffffffffffffffffffffffff
@cB02~tA01_GU182341.1_84486_84587_0_1_0_0_0:0:0_0:0:0_2bd/2
AAAAGGACTTCAGTGTATTGAAGTGACATCTGCACTCCCATGACTGTTCCAGCACTGTTCACAGTAGCCAAGATGTGGAGTCAACCTACCTGCCCATCAGTGGATGAATGGATAGAGAGAAAGTAGTACATACACACAATGGAGACAACT
+
ffffffffffffffffffffffffffffffffffffffffffffffffffffffffffffffffffffffffffffffffffffffffffffffffffffffffffffffffffffffffffffffffffffffffffffffffffffff
@cB02~tA01_GU182341.1_148242_148415_0_1_0_0_1:0:0_0:0:0_2be/2
TTACGTATACCACTAACTCTACTGGTTCTCAGACTTTTGCACGTAGACTGGAACTACACGTGGACTCCCCTGGGTCTCCAGCTTGCAGATGGCAGATCATGGGACCTGTCAGTCTACATAGTTGCATAAGCCAATATATAAATACCCTAT
+
ffffffffffffffffffffffffffffffffffffffffffffffffffffffffffffffffffffffffffffffffffffffffffffffffffffffffffffffffffffffffffffffffffffffffffffffffffffff
@cB02~tA01_GU182341.1_50114_50010_1_0_0_0_0:0:0_0:0:0_2bf/2
GGATCACTGAGAGGCACAGAGAAAAATCAGGAACACCAAAAAGCAAAGACATAAACACACGGAGAATGAGCCAGAGGAAGGAGATTGAGAGACTCACAGACACATAAAGAGAGAGAAAAGAGGGCAGAGGAGTGGTGAGAATGATGGCAG
+
ffffffffffffffffffffffffffffffffffffffffffffffffffffffffffffffffffffffffffffffffffffffffffffffffffffffffffffffffffffffffffffffffffffffffffffffffffffff
@cB02~tA01_GU182341.1_84973_85099_0_1_0_0_0:0:0_0:0:0_2c0/2
ATGGGTTTTATCTCAGAGACAGACAAAACAAATGTTGGCAAGGTGGTGGAGAAAGGAGAACCCTAATACACTGTTGATAGGAATGTAAATTAATACAGCCATTACAGAGGAGAAGAATATGGAAGTTCCTTAAAAACTAAAAAGAGATTA
+
ffffffffffffffffffffffffffffffffffffffffffffffffffffffffffffffffffffffffffffffffffffffffffffffffffffffffffffffffffffffffffffffffffffffffffffffffffffff
@cB02~tA01_GU182341.1_133854_133756_1_0_0_0_0:0:0_0:0:0_2c1/2
ACCTTTATATGCTGGGTGTGGTGGTTCACGGTTGTAATCTTGGCGCTTTGAGAGGCCAAGAAAGGTGGATCATTTAAGATCAGGGACTCGAGATCAGCCTGGCCAACATGCGGGAAATTCATCTTTACTAAACAGACAAGAAAAATTAGC
+
ffffffffffffffffffffffffffffffffffffffffffffffffffffffffffffffffffffffffffffffffffffffffffffffffffffffffffffffffffffffffffffffffffffffffffffffffffffff
@rand_0_0_0_0_1_1_0:0:0_0:0:0_2c2/2
TTAGTGCACTTCAAGCGGGGAATGGCGATAACGACAGATGCTAGCAGCGTTTCTCGACTACCGTTAGTGGGTGAGAAGGAAGCATGAATCGCGCACGTACATACTCGAAAACAGCTCTGTCAGCTCGGCTCCAAGGGCCCTAAGCCCGCT
+
ffffffffffffffffffffffffffffffffffffffffffffffffffffffffffffffffffffffffffffffffffffffffffffffffffffffffffffffffffffffffffffffffffffffffffffffffffffff
@cB02~tA01_GU182341.1_123383_123172_1_0_0_0_0:0:0_0:0:0_2c3/2
TGGAATCAGAGATCAGCGACAGCACTAGCTCCTGTTCCCCTTTCCTACTAATTCACAGGAGGACAGGTGGTATTGAAGCAATAGATGGTCGAGGGGGTGGTCCTTCCCCCAGCCTCTCGGGTAGAACAGCAGCCTAACATGTGTCTCCCG
+
ffffffffffffffffffffffffffffffffffffffffffffffffffffffffffffffffffffffffffffffffffffffffffffffffffffffffffffffffffffffffffffffffffffffffffffffffffffff
@cB02~tA01_GU182341.1_109225_109061_1_0_0_0_0:0:0_0:0:0_2c4/2
GTCCACACTCTTGAGGATGCTGCACTTCATGTAGCCTTATAAAACCCTTTAAATTTAGTAGCCAGAGCCCTCTAATTTGTTATTATAGGCTACTTGCTATTTTTTTTTCTTGAGGCGGAGTCTTGCTCTGTCGCCCAGGCGGGACTGTAG
+
ffffffffffffffffffffffffffffffffffffffffffffffffffffffffffffffffffffffffffffffffffffffffffffffffffffffffffffffffffffffffffffffffffffffffffffffffffffff
@cB02~tA01_GU182341.1_35932_35837_1_0_0_0_0:0:0_0:0:0_2c5/2
TGAGAAATGGGAATCTTTGTAATGACTTCCAGTTCCATCCATGTGGCTGCAAATATCAGGATGTTATTCTTTCTATGGATGAGTAGTCTCCACTGTGCGTATGTACTACATTCTCTCTATCCATTCATCCACTGATGGGCAGGTAGGTTG
+
ffffffffffffffffffffffffffffffffffffffffffffffffffffffffffffffffffffffffffffffffffffffffffffffffffffffffffffffffffffffffffffffffffffffffffffffffffffff
@cB02~tA01_GU182341.1_50059_50276_0_1_0_0_0:0:0_0:0:0_2c6/2
TACGTATTATCTGTCTTCATCATCATCATCTCTATGTATTATCTATTAATGAATCAATCAATCATCATCTATGTATCTTTAACCTATTATCTATCATCTACCTATTTATCATCTATCTATATCTATCCATCTATCATCTGTATTGCTCTG
+
ffffffffffffffffffffffffffffffffffffffffffffffffffffffffffffffffffffffffffffffffffffffffffffffffffffffffffffffffffffffffffffffffffffffffffffffffffffff
@cB02~tA01_GU182341.1_18013_18158_0_1_0_0_0:0:0_0:0:0_2c7/2
CACTAATCTCTTTCCTGGTGTTTATGTAGGGGTGGAAGAGGAACCACGACAGGCTGCATGTCCAGGCTCTTAGCAGCCTGAATCAATCTCTTTTGGACAGATTGGAAAGGCTGGCAGGAGGTACGAACTCATCAGTAAGGCAGGCATCAG
+
ffffffffffffffffffffffffffffffffffffffffffffffffffffffffffffffffffffffffffffffffffffffffffffffffffffffffffffffffffffffffffffffffffffffffffffffffffffff
@cB02~tA01_GU182341.1_97718_97575_1_0_0_0_0:0:0_0:0:0_2c8/2
ACACAGGGGCCATACAGGGAGGTAGAAAAGAGAGAAAGAGGTAAAGGAGACACTCAGACAGACAGACATGTCCCAGAGAGAGGTGTCCTTCCATGCTGACTTTGCTCAGAGACCTGGCACAGGTTAGAAGTTTCATTTCTGTTTTACCTC
+
ffffffffffffffffffffffffffffffffffffffffffffffffffffffffffffffffffffffffffffffffffffffffffffffffffffffffffffffffffffffffffffffffffffffffffffffffffffff
@cB02~tA01_GU182341.1_115908_116103_0_1_0_0_0:0:0_0:0:0_2c9/2
CATCATCATCATCTCTATGTATCATCTATTAATGAATCAATCAATCATCATCTATGTATCTATAACCTATTATCTATCATCTACCTATATATCATCTATCTATATCTATCCATCATCTATCTGTATCTATCCATCTATCATCTGTCTTGC
+
ffffffffffffffffffffffffffffffffffffffffffffffffffffffffffffffffffffffffffffffffffffffffffffffffffffffffffffffffffffffffffffffffffffffffffffffffffffff
@cB02~tA01_GU182341.1_3868_3779_1_0_0_0_0:0:0_0:0:0_2ca/2
AGCAGTTAGGAGAAGTGTAGACACAAAGGAATGCAGCAACTGAGGGACATGTTGGCTTAAGTCTCTTCAACTCCTCACACACCTCCCCCTTTTTTGGTTGATTCTCAGGAGCAGCTGAGACCCTCAGCCCATCGCAAAACAAGACAGACT
+
ffffffffffffffffffffffffffffffffffffffffffffffffffffffffffffffffffffffffffffffffffffffffffffffffffffffffffffffffffffffffffffffffffffffffffffffffffffff
@cB02~tA01_GU182341.1_137681_137916_0_1_0_0_0:0:0_0:0:0_2cb/2
TTATCTATTATTGATTTGAAAATTTGGCTTGGCCCCGTGGCTCATGCCTCTTATCCCAGCGTGTTGGGAGGCAGAGGCTATTGGATCACCTGAGGTTGGGAATTTGAGACCAGCCTGGCCAACATGGTGAAACATCCTCTCTACAGAAAA
+
ffffffffffffffffffffffffffffffffffffffffffffffffffffffffffffffffffffffffffffffffffffffffffffffffffffffffffffffffffffffffffffffffffffffffffffffffffffff
@rand_0_0_0_0_1_1_0:0:0_0:0:0_2cc/2
GTACCTCAGCATGGCGAACCTCGATAGCCCAGTTAGCGTCCGAAAACACGTATAGGCCGTGGGAGGACACAAGGTCATGGGGCTTTGTAGATCAGGTCTCTTGAGTTGGCTGTAGGCTGGCTGTTCCATCCAATTGGTCCGCCCCCATGT
+
ffffffffffffffffffffffffffffffffffffffffffffffffffffffffffffffffffffffffffffffffffffffffffffffffffffffffffffffffffffffffffffffffffffffffffffffffffffff
@cB02~tA01_GU182341.1_33640_33870_0_1_0_0_0:0:0_1:0:0_2cd/2
ATCATCTATCTATATCTATCCATCTATCAACTGTCTTGCTCTGCCTCTCGGTCTCTCTAGTTCTCTTTGGAATCTCTGCAGTTCATCCCCACATCTCCATCTTTCTATGTCCTTGTGCCTCTCCCTCAGGACTCTAATTTTAGTGCTTTT
+
ffffffffffffffffffffffffffffffffffffffffffffffffffffffffffffffffffffffffffffffffffffffffffffffffffffffffffffffffffffffffffffffffffffffffffffffffffffff
@cB02~tA01_GU182341.1_58721_58598_1_0_0_0_1:0:0_1:0:0_2ce/2
CAAACATCTCAACTAAAGTAGTCCTATCCTCAGCACGTTCTATGGTTACTATGAGAGCTATAACTGAAAAAGCAGGAGAAAGCTGGGTCTCCTGCCATCTGGGTGCTTGTCCTAAAGAGATGTTTTATGTGGTTACCTGTCAATCAAGAA
+
ffffffffffffffffffffffffffffffffffffffffffffffffffffffffffffffffffffffffffffffffffffffffffffffffffffffffffffffffffffffffffffffffffffffffffffffffffffff
@cB02~tA01_GU182341.1_39895_39952_0_1_0_0_0:0:0_0:0:0_2cf/2
AGTTACGCACCTGGGCCTCCCTTATTTTCATGTCAGTCACTATTAATCATGTAGGGATTCCTGGCTACCCCGAGGTGAATCCAATGGCTGTGAGTGTCAAACACACACTCCTTGTTGCTCCTTAGTTTCCTGTGTACCCAGTGTGCTCTC
+
ffffffffffffffffffffffffffffffffffffffffffffffffffffffffffffffffffffffffffffffffffffffffffffffffffffffffffffffffffffffffffffffffffffffffffffffffffffff
@rand_0_0_0_0_1_1_0:0:0_0:0:0_2d0/2
GTACCAACGCCAGTGAGAGTTTGGTCGTTTTTACTGGAAACAGGGCAATCAAATCCCCCGGCCGACCAGATACGAGATCCTTTATTATCTAGCATAAGGCAGAACCTCGTGATTGGACGGATATAGCAAGGTGACGATATCTCAAAGCAC
+
ffffffffffffffffffffffffffffffffffffffffffffffffffffffffffffffffffffffffffffffffffffffffffffffffffffffffffffffffffffffffffffffffffffffffffffffffffffff
@cB02~tA01_GU182341.1_105759_105830_0_1_0_0_0:0:0_0:0:0_2d1/2
AGGGTACAAAACCCAGGCTGGGCTGCTTTCTGGCTTCCCCCAGCTACACTGCAAATGGGGTGACTCCACATGTCTCGAGCAGCTTTTCTGAGCCTTGGGGAACTGGCTCACATTGAAATGTAGGCTTCTGTTGTCACTCGCTGCTTATCT
+
ffffffffffffffffffffffffffffffffffffffffffffffffffffffffffffffffffffffffffffffffffffffffffffffffffffffffffffffffffffffffffffffffffffffffffffffffffffff
@cB02~tA01_GU182341.1_85233_85011_1_0_0_0_0:0:0_0:0:0_2d2/2
CCAGGCTGGTCTCGAACTCTTGACCTCCAGTGATCTGCCCACTTCAGCCTCCCAAGGTGCTGGGATTACAAGCGTGAGACACAGTGCCTAATCTCTTTTTAGTTTTTAAGGAACTTCCATATTCTTCTCCTCTGTAATGGCTGTATTAAT
+
ffffffffffffffffffffffffffffffffffffffffffffffffffffffffffffffffffffffffffffffffffffffffffffffffffffffffffffffffffffffffffffffffffffffffffffffffffffff
@cB02~tA01_GU182341.1_66691_66849_0_1_0_0_1:0:0_0:0:0_2d3/2
TGTCATCTATATCTATATATAATCTATTTATCTATCAATTGTCTATCCAAAAATCATCTATTATCTATATCTATGTATCATCTCTCTCTCTCTATGATTTCTCTTTGTCTGCCTCTCTATCTCTATGTATTATCTATCTATCTTCATCTT
+
ffffffffffffffffffffffffffffffffffffffffffffffffffffffffffffffffffffffffffffffffffffffffffffffffffffffffffffffffffffffffffffffffffffffffffffffffffffff
@cB02~tA01_GU182341.1_29832_30037_0_1_0_0_0:0:0_1:0:0_2d4/2
ACCCAGTTTCCAGGCCCAAATCCCCACCACAAGCCCATATCTCCACTCCAGGCTGATATTTCCACCCTAGGCCCATATCTCCAATCCAGTCCCATATCTCTGCCCCAGGCCCAGATCTCCACCCTAAGCCCATATCTCCACTCCAGGCCC
+
ffffffffffffffffffffffffffffffffffffffffffffffffffffffffffffffffffffffffffffffffffffffffffffffffffffffffffffffffffffffffffffffffffffffffffffffffffffff
@cB02~tA01_GU182341.1_20296_20248_1_0_0_0_0:0:0_0:0:0_2d5/2
GGATGGAGAAGTGAGGTCAGAGACCTAGAGAGACAGAGAAGGTGGAAGGAGGAAATAGACATGAAGAGAGATGGGGGTGGAGGGTGAGAGAGAGAAAGAGAGCATTAAGTCATAGAGCAGGGGAGTGAGTTCTCAGCTCAGGTGTGAGGA
+
ffffffffffffffffffffffffffffffffffffffffffffffffffffffffffffffffffffffffffffffffffffffffffffffffffffffffffffffffffffffffffffffffffffffffffffffffffffff
@cB02~tA01_GU182341.1_77924_77726_1_0_0_0_1:0:0_0:0:0_2d6/2
GAATGGGAGAATATATTTGCACCCATACATCTAATAAGGAATTAATATCCAAAATATATAAGAAACTCAAACAACTCAATGGTAAGAAATCAAATAACCCAACTTAAAAAAATGGGCAAAGTATCTGAATAAACATTTCTAAGAATAAGA
+
ffffffffffffffffffffffffffffffffffffffffffffffffffffffffffffffffffffffffffffffffffffffffffffffffffffffffffffffffffffffffffffffffffffffffffffffffffffff
@cB02~tA01_GU182341.1_151352_151573_0_1_0_0_0:0:0_0:0:0_2d7/2
CCCCTCTAACCCACTTTTACTCTGAAACTCACCAAGACACAGGAGGGTGGTCTGTTTGGGGTCCATCGTGCTGACACGGCCTCAGCCCCGTTGCTCTCCTTTCAATGCACATTAGCAGGATGACAGATATTCTTACGACAATAAGCTCCG
+
ffffffffffffffffffffffffffffffffffffffffffffffffffffffffffffffffffffffffffffffffffffffffffffffffffffffffffffffffffffffffffffffffffffffffffffffffffffff
@cB02~tA01_GU182341.1_121294_121348_0_1_0_0_1:0:0_0:0:0_2d8/2
ATGCTTCCCAATGGATCATTCATTTATTGGTCCACTTGTGCATTCATTTTCTGTCCTCCCATTTAACCATCTGCAATATCAGTGTCCCAAGAGCAGAGGCCAAATGCATCTTGTTCACCATTTGTGGAAGGCAGGAGAATGCTGTCCCAC
+
ffffffffffffffffffffffffffffffffffffffffffffffffffffffffffffffffffffffffffffffffffffffffffffffffffffffffffffffffffffffffffffffffffffffffffffffffffffff
@cB02~tA01_GU182341.1_118273_118094_1_0_0_0_0:0:0_0:0:0_2d9/2
ACTGATGGGCAGGTAGGTTGACTCCACATCTTGGCTACTGTGAAGAGTGCTGCACCAATCATACGAGTGCAGATATCACTTCGATACATTGATTTACTTTCCTTTGGATATAAACCCAGTAGTGAAATTGCTGGATACTATGAAAGTTCT
+
ffffffffffffffffffffffffffffffffffffffffffffffffffffffffffffffffffffffffffffffffffffffffffffffffffffffffffffffffffffffffffffffffffffffffffffffffffffff
@cB02~tA01_GU182341.1_34481_34648_0_1_0_0_0:0:0_0:0:0_2da/2
GGGCCCTGCAGAGAACCTACGTTCATGGGCCTCCCCCTCCCTGGATAGATGGTACATGTCATAGGAGCTCCGGGAGCTGCAGGACAAGGTCACGCTCTCTCCTGCCAAAACCGTGGGGCCCGGCTGGGCTGAGAGAGAAGGTTTCTCATA
+
ffffffffffffffffffffffffffffffffffffffffffffffffffffffffffffffffffffffffffffffffffffffffffffffffffffffffffffffffffffffffffffffffffffffffffffffffffffff
@cB02~tA01_GU182341.1_84468_84656_0_1_0_0_1:0:0_0:0:0_2db/2
ATAAAACAAAACCTAAAAAGAGAACATCCAGAGGATCTAGCAATTCCACTAGTGGGTGTAAATGCAAAGAAAAGGACTTCAGTGTATTGAAGTGACATCTGCACTCCCATGACTGTTCCAGCACTGTTCACAGTAGCCAAGATGTGGAGT
+
ffffffffffffffffffffffffffffffffffffffffffffffffffffffffffffffffffffffffffffffffffffffffffffffffffffffffffffffffffffffffffffffffffffffffffffffffffffff
@cB02~tA01_GU182341.1_127917_128058_0_1_0_0_0:0:0_0:0:0_2dc/2
CCACATCAGACCCATATCTCCACTCCAGGCCCATATCTCCACTCCAGGCCCAGATCTCCACCTGCAGGCCCATATCTCCACTCCAGGCCCATATCTCCACTCCAGGCCCGTATCTCCACTCCAGGCCCATATCTCCACACCCAGGCCCAT
+
ffffffffffffffffffffffffffffffffffffffffffffffffffffffffffffffffffffffffffffffffffffffffffffffffffffffffffffffffffffffffffffffffffffffffffffffffffffff
@cB02~tA01_GU182341.1_33263_33169_1_0_0_0_0:0:0_0:0:0_2dd/2
AATGATCCACGACTTGGAACCCCCAGGTAGTTGTAAGGAAGATGAGCTTGGTATTCTTATGGAGAGAGACTGACTTGCTGAGGTTTGTACCAACAGAGACAGAGAAACAGGAGACACAAGTACAGACCAGGTGTCATAACGGAGGACAGA
+
ffffffffffffffffffffffffffffffffffffffffffffffffffffffffffffffffffffffffffffffffffffffffffffffffffffffffffffffffffffffffffffffffffffffffffffffffffffff
@cB02~tA01_GU182341.1_118911_118733_1_0_0_0_0:0:0_0:0:0_2de/2
ATGGAGTTTCGCTCTTGTCACCCAGGCTGGAGTGCAGTGGTGCGATCTCGGCTCACCGCAACCTCCACCTCCCAGGTTCAAGCGATTCTCCTGCCTCAGCCTCCCGAGTAGCTGGAATTACAGGCACACGCCACCACGCCCGACTAATTT
+
ffffffffffffffffffffffffffffffffffffffffffffffffffffffffffffffffffffffffffffffffffffffffffffffffffffffffffffffffffffffffffffffffffffffffffffffffffffff
@cB02~tA01_GU182341.1_119614_119406_1_0_0_0_0:0:0_1:0:0_2df/2
TACGTGTTTCACAGGTTCAGGCCTTAGACTCACATCTTTAATCCACTTTCATTTGATTTTTGTGTATGGTGACAGGTAGAGGTGTAGTTTCATTCCTCTGCATGTAGATGTCCAGGTTTCCCTGCACTGTTTATTGAAAAAACTGTCCTT
+
ffffffffffffffffffffffffffffffffffffffffffffffffffffffffffffffffffffffffffffffffffffffffffffffffffffffffffffffffffffffffffffffffffffffffffffffffffffff
@cB02~tA01_GU182341.1_90132_90302_0_1_0_0_0:0:0_0:0:0_2e0/2
CAGTTCCTCTTTGTGGATTGTCTCTCATTTCTTGGTTGCCAGGCAACCACATAAAACACCTCTTTAAGACAAGCACCCACGAGGCGGGAGACCCAGCTTTCTCCTGCTTTCTCCGTTATAGTTTTCATAATAACAATAGAATGTGCTGAT
+
ffffffffffffffffffffffffffffffffffffffffffffffffffffffffffffffffffffffffffffffffffffffffffffffffffffffffffffffffffffffffffffffffffffffffffffffffffffff
@cB02~tA01_GU182341.1_58059_57869_1_0_0_0_0:0:0_0:0:0_2e1/2
GGAGACAGAACACACAGAGAATACGTTACATAGGCAGGTTCATTACTAACAGATAAGCAGCGAGTGACAACAGAAACCTATATTTCAATGTGAGCCAGTCCCTCAAGGCTCAGAAAAGCTCCTCGGGACATATGGAGTCACCCCATTTGC
+
ffffffffffffffffffffffffffffffffffffffffffffffffffffffffffffffffffffffffffffffffffffffffffffffffffffffffffffffffffffffffffffffffffffffffffffffffffffff
@cB02~tA01_GU182341.1_138067_138214_0_1_0_0_0:0:0_0:0:0_2e2/2
CAATGGCTGTGAGTGTCAAACACACGCTCCTTGTTGCTCCTTAGTTTCCTGTGTACCCAGTGTGCTCTCCGTCTCTCTACAGTCATCTTGTCATTCTCCCCACCTCATTCCCAGCATTTGAGTCAGAGCCTCTTCCTTCCACATCAGATT
+
ffffffffffffffffffffffffffffffffffffffffffffffffffffffffffffffffffffffffffffffffffffffffffffffffffffffffffffffffffffffffffffffffffffffffffffffffffffff
@cB02~tA01_GU182341.1_19821_19622_1_0_0_0_0:0:0_0:0:0_2e3/2
GAAGTGGAGCGTATGATGGAAGGAAGCAGAGAAAAGCCCTAAAATCAGAGCCCTGAGGGAGGGGCACAAAGACAGGGAAAGATAAAGATGTGGGGATGGATTGCAGAGACTCCAAAAGGGAACTAGAGAGACTGAGAGGCAGAGAAAGAC
+
ffffffffffffffffffffffffffffffffffffffffffffffffffffffffffffffffffffffffffffffffffffffffffffffffffffffffffffffffffffffffffffffffffffffffffffffffffffff
@cB02~tA01_GU182341.1_117791_117646_1_0_0_0_0:0:0_0:0:0_2e4/2
AGGCGCCCATCACCACGCCGGGCTACTTTTTGTATTTTTAGTAGAGAGGGGGTTTCACCATGTTGGTCGAGCTGCTCTGGAACTCCTGACCACGTGATCCACCCGCCTCAGGCTCCCAAAGTGCTGGGATTACAGGCATGAGCCACCGCG
+
ffffffffffffffffffffffffffffffffffffffffffffffffffffffffffffffffffffffffffffffffffffffffffffffffffffffffffffffffffffffffffffffffffffffffffffffffffffff
@cB02~tA01_GU182341.1_14995_14861_1_0_0_0_0:0:0_0:0:0_2e5/2
AAAAATTAGGTGGGCGTGGTGGTGGGTGCCTGTAAATCCAGCTACTTAGGAGGCTGAGGCACGAGAATTGCGTGAACCTGGGAGGTGGAGGCTGCAATGAGCCGAGGTCTCACCACTGCATTCCAAACTGGGTGACGAAGTGAGATTGCG
+
ffffffffffffffffffffffffffffffffffffffffffffffffffffffffffffffffffffffffffffffffffffffffffffffffffffffffffffffffffffffffffffffffffffffffffffffffffffff
@cB02~tA01_GU182341.1_1035_963_1_0_0_0_0:0:0_0:0:0_2e6/2
AGACAGGGGATGGGCGGGTAGAGGGAGACTCAGAGAAAACAGAGACAGAGACTGAGGGTCCCAGAGAGAGGCCTGGGGAGGTGTCAGCTCAGAACGAGGTGGGGCAGCCCCTCACCCATCCTTCTTCTCTCCAGGACAGATCCGTGGCAG
+
ffffffffffffffffffffffffffffffffffffffffffffffffffffffffffffffffffffffffffffffffffffffffffffffffffffffffffffffffffffffffffffffffffffffffffffffffffffff
@cB02~tA01_GU182341.1_49702_49567_1_0_0_0_1:0:0_0:0:0_2e7/2
CAGAGAAACAGGAGACACAAGTACAGACCAGGTGTCATAACGGAGGACAGACACAGGGGCCATACAGGGAGTTAGAAAAGACAGAAAGAGTTAAAAGAGACAGACAGACAGACATGTCCCAGAGAGAGGTGTCCCTCCATGCTGACTTTG
+
ffffffffffffffffffffffffffffffffffffffffffffffffffffffffffffffffffffffffffffffffffffffffffffffffffffffffffffffffffffffffffffffffffffffffffffffffffffff
@cB02~tA01_GU182341.1_48376_48527_0_1_0_0_0:0:0_0:0:0_2e8/2
GCCACTCTTGCCATGCCTGTGCCTTCTCCATGGTGCCAGCTTCCATAGGCTGGCTCCTGGTGCTGGTTGGAGGAGTATCAACCCCTCCCTATGTGGATGGAGCCTGGTGGTGGCATCATCATCCCACCCTTGCTGATCTCAGGGTAGCCA
+
ffffffffffffffffffffffffffffffffffffffffffffffffffffffffffffffffffffffffffffffffffffffffffffffffffffffffffffffffffffffffffffffffffffffffffffffffffffff
@cB02~tA01_GU182341.1_78197_78376_0_1_0_0_0:0:0_0:0:0_2e9/2
TAAACATGGGAATGCAGATATCTCTTCAACATACTGATTCCACTTCCTTTGGATACATGCGCAGTAGTTGGATTGCAGACACATATGGGAATTCTATGTTTAATTTTTTCAGGAACTTCCAGACTGTTTTCCATAATGGTTGTGCTAATT
+
ffffffffffffffffffffffffffffffffffffffffffffffffffffffffffffffffffffffffffffffffffffffffffffffffffffffffffffffffffffffffffffffffffffffffffffffffffffff
@cB02~tA01_GU182341.1_26053_26159_0_1_0_0_0:0:0_1:0:0_2ea/2
ACACCAGCGATGAAGGAGAAAGAAAAGGAGGATAGCAAAGGGGATGATGACCACTGAGGTCCCAATCAGAGCGTGCAGGTATCTGGAGTTACCTGGAGGAAGACAAGACACCAATAAGAAGCTAATCATAGCAGTTCCTCTATATGAATT
+
ffffffffffffffffffffffffffffffffffffffffffffffffffffffffffffffffffffffffffffffffffffffffffffffffffffffffffffffffffffffffffffffffffffffffffffffffffffff
@cB02~tA01_GU182341.1_14739_14970_0_1_0_0_1:0:0_1:0:0_2eb/2
ACTTCAGAGTTCAAGCAATCCTCCTGCCCCAGCATTTCTAGCAGCTGGCAGTATGTCACAATCTACCACACCCAAGTCACAACTTTTAGAACTTTTTTTTTTTTTGAGACGCAATCTCACTTCGTCACCCAGTTTGGAATGCAGTGGTGA
+
ffffffffffffffffffffffffffffffffffffffffffffffffffffffffffffffffffffffffffffffffffffffffffffffffffffffffffffffffffffffffffffffffffffffffffffffffffffff
@cB02~tA01_GU182341.1_116757_116588_1_0_0_0_0:0:0_0:0:0_2ec/2
ACTAGAGGTAGGGAAGTGAGGTCAGAGACCTACAGAGACAGAGAAGGTGGAAGGAGGAAATAGACATGAAGAGAGATAGGGTGGAGGGTGAGACAGAGAAAGAGAGCATTAGGCCATAGAGCAGGGGAGTGAGTTCTCAGGTCAGGTGTG
+
ffffffffffffffffffffffffffffffffffffffffffffffffffffffffffffffffffffffffffffffffffffffffffffffffffffffffffffffffffffffffffffffffffffffffffffffffffffff
@cB02~tA01_GU182341.1_106155_106353_0_1_0_0_0:0:0_0:0:0_2ed/2
CAAACCTCACATTGAAATTTAACCCCCAGTGTGGGAGGTTGGGCCTCTTGGGAGGTGTTTGGGTCATGGAGGTGGATCCATCATGAACAGATCAATGCTGTCCCAAGGAGACGGGGTTAGCAAGTTCCCTCTCTATTAGTTCCTGGAGAG
+
ffffffffffffffffffffffffffffffffffffffffffffffffffffffffffffffffffffffffffffffffffffffffffffffffffffffffffffffffffffffffffffffffffffffffffffffffffffff
@cB02~tA01_GU182341.1_123848_123985_0_1_0_0_0:0:0_0:0:0_2ee/2
CCCCCTTACTCTCTCTCTTGCCGTGTGATCTCTGCGGTCTCTGCACAGACAGACCCTCCTTCCCTTCTGCCAGAGTGGGAGCAGCCTGAGGCCGTCACGAGAAATAGATTCTGGTGCCATGCTTCCAGTACAGCCTGCAGAACTGTGAGG
+
ffffffffffffffffffffffffffffffffffffffffffffffffffffffffffffffffffffffffffffffffffffffffffffffffffffffffffffffffffffffffffffffffffffffffffffffffffffff
@cB02~tA01_GU182341.1_82466_82330_1_0_0_0_1:0:0_0:0:0_2ef/2
TCATTAGCCCTGTGACCCCAGCACACGCAGGGACCTACAGATGTCGAGGTTTTCACCCGCACTCCCCCACTGAGTGGTCGGCACCCAGCAACCCCCTGGTGATCATGGTCACAGGTCAGAGGGCTCCTGTCTGGGCTTCTCCTTGTCCCA
+
ffffffffffffffffffffffffffffffffffffffffffffffffffffffffffffffffffffffffffffffffffffffffffffffffffffffffffffffffffffffffffffffffffffffffffffffffffffff
@cB02~tA01_GU182341.1_121281_121166_1_0_0_0_0:0:0_0:0:0_2f0/2
GGGGATTCTATTGGGTTCACCAAGATGAAAATCCGTCATAATCTCCCGGAAATCATTCAGGATACCCTTGTTTTAAGTTCAGCTGATTAGCAACCATAATTCCATCTGCAATCTTCATTCCTCCTTTCCATGTAAAATAACATATTCACA
+
ffffffffffffffffffffffffffffffffffffffffffffffffffffffffffffffffffffffffffffffffffffffffffffffffffffffffffffffffffffffffffffffffffffffffffffffffffffff
@cB02~tA01_GU182341.1_87248_87409_0_1_0_0_0:0:0_0:0:0_2f1/2
GAGCCGAGATCCCGCCACTGCACTCCAGCCTGGGGCACAGAGGGAGACACTGTCTCATAAAAACAACCAATCAATCAATCATTCTCATGCACAGATGCTTCCCAATGGATCATTCATTTATTGGTCCACTGGTGCATTCATTTTCTGCCC
+
ffffffffffffffffffffffffffffffffffffffffffffffffffffffffffffffffffffffffffffffffffffffffffffffffffffffffffffffffffffffffffffffffffffffffffffffffffffff
@cB02~tA01_GU182341.1_62613_62387_1_0_0_0_0:0:0_0:0:0_2f2/2
CTGGGCCTGGAGTGGATATATGGGCCTGGAGATGGAGTGATGGGCCTAGAAGTGGAGATCTGGGTCTGGAGTGGAGATATGGGCCTGGAGGTGGAGATATGGGCCTGGAGTGGAGATCTGGGCCTGGAGTGGAGATAGGAACCTGGAGGG
+
ffffffffffffffffffffffffffffffffffffffffffffffffffffffffffffffffffffffffffffffffffffffffffffffffffffffffffffffffffffffffffffffffffffffffffffffffffffff
@cB02~tA01_GU182341.1_71097_71248_0_1_0_0_0:0:0_0:0:0_2f3/2
TGCGTGTATACACAACGAAATACTATTTGGTCATAAAAATAAAACCATGTCTTTTGCAGCAACATAGATGGAGCTGGACGCCATTATTTTACATAAAACCACTCAGAAAGACAAATACCACATCTTCTCACTCTACATGGGAGGGGAGTA
+
ffffffffffffffffffffffffffffffffffffffffffffffffffffffffffffffffffffffffffffffffffffffffffffffffffffffffffffffffffffffffffffffffffffffffffffffffffffff
@cB02~tA01_GU182341.1_83205_83394_0_1_0_0_0:0:0_0:0:0_2f4/2
GAAGCATCTGTAGGTCTCTCCGTGGGTGGCAGGACCCAGAGGGAAGTCGGCCTGGAATGTTCCATTGATGCTGGGCACTGCAGGGAGCCTAAGTTCATGGGCTTCCCCCTCCCTGGATAGATGGTAGATGTCAAAGGAGCTCTGGGAGCT
+
ffffffffffffffffffffffffffffffffffffffffffffffffffffffffffffffffffffffffffffffffffffffffffffffffffffffffffffffffffffffffffffffffffffffffffffffffffffff
@cB02~tA01_GU182341.1_18055_18166_0_1_0_0_1:0:0_0:0:0_2f5/2
CTGTTTCCCACTAATCTCTTTCCTGGTGTTTATGTAGGGGTGGAAGAGGAACCACGACAGGCTGCATGTCCAGGCTCTTAGCAGCCTGAATCAATCTCTTTTGGACAGATTGGAAAGGCTGGCAGGAGGTACGAACTCATCAGTAAGGCA
+
ffffffffffffffffffffffffffffffffffffffffffffffffffffffffffffffffffffffffffffffffffffffffffffffffffffffffffffffffffffffffffffffffffffffffffffffffffffff
@cB02~tA01_GU182341.1_17673_17790_0_1_0_0_0:0:0_0:0:0_2f6/2
GTTCCTGTGTTGGTTTCCTGTTGCTGCTGGAGAAAATTGTCACAAACATGGGGCAGGAGAGAATACAATGACCCCTTCCACTTCTGGAGAACAGAAATCGGACCCAGTTCTCTCTGGGCTAAAATCAAGGCATCTACAGGGCTGTGTTTC
+
ffffffffffffffffffffffffffffffffffffffffffffffffffffffffffffffffffffffffffffffffffffffffffffffffffffffffffffffffffffffffffffffffffffffffffffffffffffff
@cB02~tA01_GU182341.1_148532_148734_0_1_0_0_0:0:0_0:0:0_2f7/2
GTTTGTTTGTTTTTTTGAGATAGAGTCTCACTCTGTCACCCAGGCTGGAGTGCTGTGGCATGATCTCGGCTCACTGCAACCTTCACCTCTTGGGTTCAAGCAATTCTCGTACCTCAGCCTCTGAGTAGCTGGGATTACAAGCGAATGCCA
+
ffffffffffffffffffffffffffffffffffffffffffffffffffffffffffffffffffffffffffffffffffffffffffffffffffffffffffffffffffffffffffffffffffffffffffffffffffffff
@cB02~tA01_GU182341.1_147509_147308_1_0_0_0_0:0:0_0:0:0_2f8/2
TACTCTAATTCATGGAAATGGCCTTTAAAACTGCAGAGAGTGGCTGGGTGCAGTGGCTCACGCCTATAATCCCAGCACTTTGGGAGGCGGAGGTGGGCAGATCACGAGGTCAGGAGTTCGAGATCAGCCTGGCCAACATGGTGAAACTCT
+
ffffffffffffffffffffffffffffffffffffffffffffffffffffffffffffffffffffffffffffffffffffffffffffffffffffffffffffffffffffffffffffffffffffffffffffffffffffff
@cB02~tA01_GU182341.1_54076_54186_0_1_0_0_0:0:0_0:0:0_2f9/2
CTTGAGACTTCAAGGTATAAAGAGAAAACAGGAGCATCACACTACCTGATCTCAAAATATGTTACAGAGCTGTAGTAAGCAAGACAGCATGATGTTGGCATGAAGAAAGGCACATAGAACAATGGAGCAGAATGAACAACACAAATATAA
+
ffffffffffffffffffffffffffffffffffffffffffffffffffffffffffffffffffffffffffffffffffffffffffffffffffffffffffffffffffffffffffffffffffffffffffffffffffffff
@cB02~tA01_GU182341.1_139346_139473_0_1_0_0_0:0:0_0:0:0_2fa/2
AAGATCAAAAAAGCAAAGTAGAATTCTCTTATGTCAAACAGCCAGGAAATAATGATGAAGCCCATGTGAAACGTGCTACTCTTTGTGATCTCGCGAGACACATGTTAGGCTGCTGTTCCACCTGAGAGGCTGGGGGAAAGACCACCCCCT
+
ffffffffffffffffffffffffffffffffffffffffffffffffffffffffffffffffffffffffffffffffffffffffffffffffffffffffffffffffffffffffffffffffffffffffffffffffffffff
@cB02~tA01_GU182341.1_65222_64975_1_0_0_0_0:0:0_0:0:0_2fb/2
CCGAGATCAGCAAGGGTGGGATGATGATGCCACCACCAGGCTCCATCCACATAGGGAGGGGTTGATACTCCTCAAACCAGCACCAGAAGCCAGCCTATGGAAGCTGGCACCATGGAGAAGGCACAGGCATGGCAAGAGTGGCTCCCAGTC
+
ffffffffffffffffffffffffffffffffffffffffffffffffffffffffffffffffffffffffffffffffffffffffffffffffffffffffffffffffffffffffffffffffffffffffffffffffffffff
@cB02~tA01_GU182341.1_148294_148160_1_0_0_0_0:0:0_0:0:0_2fc/2
GTTATGTGGCTTGTAATTCCTTGGGCCGTAGAATGGCTATGATAGGCCCTGTGCTAAGGGGACTGGTGACAGTTGAGACAGGAACATGGAAGCTATAGTAGTCAGGGTTCTCCAGAAAAAAAAATAATCAACACTAATAATGATAGATAT
+
ffffffffffffffffffffffffffffffffffffffffffffffffffffffffffffffffffffffffffffffffffffffffffffffffffffffffffffffffffffffffffffffffffffffffffffffffffffff
@cB02~tA01_GU182341.1_144775_144896_0_1_0_0_0:0:0_0:0:0_2fd/2
TTGTGTCCACACAATATAGTATTTTTGCTTTTTGGAACTTTGTGGATTTTTTCTCTGAATATTTTTGATTTATATTTGGTTCAATAAACACCTGTAAACCCCACAGATATGGAGGAGCGACTGTATATTTATAGTATGAAAGATGATGTG
+
ffffffffffffffffffffffffffffffffffffffffffffffffffffffffffffffffffffffffffffffffffffffffffffffffffffffffffffffffffffffffffffffffffffffffffffffffffffff
@cB02~tA01_GU182341.1_77031_77215_0_1_0_0_0:0:0_1:0:0_2fe/2
CCATGTTGGCCATGCTGGTCTTGGAATCCTGACCTTAGGTGATCTGCCCACCTTGGCCTCCCAAATTGCTGGGATTATAGTCTTTCATCTTACATTTAAGTCATTAATCTATCTTGAGTTGACTTTGTATGTTTTGTGAGGCAAAAGTCC
+
ffffffffffffffffffffffffffffffffffffffffffffffffffffffffffffffffffffffffffffffffffffffffffffffffffffffffffffffffffffffffffffffffffffffffffffffffffffff
@cB02~tA01_GU182341.1_5864_5647_1_0_0_0_0:0:0_0:0:0_2ff/2
TTGGGAGGCCAAGGCACGAGAATCGCATGAACCCAGGAGGCGGAGGTTGCAGTGAGCCGAGATCACTACAGCCTGGGTGATAGAGCAAGACTCAGTCTCAATAAAAGAAAAAAGTAGCAAAATCATTTTTTGGAAAGAATATTGAACATG
+
ffffffffffffffffffffffffffffffffffffffffffffffffffffffffffffffffffffffffffffffffffffffffffffffffffffffffffffffffffffffffffffffffffffffffffffffffffffff
@cB02~tA01_GU182341.1_79541_79614_0_1_0_0_0:0:0_0:0:0_300/2
CTAAGCATTGAAGAAACATAACTCAATATAATAAGAGCCGCCTGTGACAAACCCACAACCAACATCATACTGAATGAGTAAAAGCTGGAAGAAGTTCCCTTCATAAGTGAAACAAGACAAGAATGCCCACTCTCACCATCCTATTCAACA
+
ffffffffffffffffffffffffffffffffffffffffffffffffffffffffffffffffffffffffffffffffffffffffffffffffffffffffffffffffffffffffffffffffffffffffffffffffffffff
@cB02~tA01_GU182341.1_48040_47874_1_0_0_0_0:0:0_0:0:0_301/2
CATTCTAATCCCTGGAGTCTGTGACTATGTATGTTATAGGGGAAGGGACTGAAGGGGAAGATGGAGCTCATGGGGAGACAGCCTGGACTGTCCCACTGGGCTCAGTGTAATCACAAGGGTGCACATGAAAGGAGGAGGAAGAGGGGAGTG
+
ffffffffffffffffffffffffffffffffffffffffffffffffffffffffffffffffffffffffffffffffffffffffffffffffffffffffffffffffffffffffffffffffffffffffffffffffffffff
@cB02~tA01_GU182341.1_122701_122602_1_0_0_0_0:0:0_0:0:0_302/2
AGCCTGGCCAACATGGTGAAACCCTATCTGTACTAAAAATACAAAAATTAGCCGAGCATGGTGGTGCATCCCTGTAATCCCAGCTCCTACTCTGGAGGATGAAGCAGGAGAATGACTTCAACCCAGGAGGTGGAGGTTGCAGTGAGTGGA
+
ffffffffffffffffffffffffffffffffffffffffffffffffffffffffffffffffffffffffffffffffffffffffffffffffffffffffffffffffffffffffffffffffffffffffffffffffffffff
@cB02~tA01_GU182341.1_90418_90279_1_0_0_0_1:0:0_0:0:0_303/2
ATTGAAACAATAGCAGTTGTATCATCAGCACATTCTATTGTTATTATGAAAACTATAACGGAGAAAGCAGGAGAAAGCTGGGTCTCCCGCCTCGTGGGTGCTTGTCTTAAAGAGGTGTTTTATGTGGTTGCCTGGCAACCAAGAAATGAG
+
ffffffffffffffffffffffffffffffffffffffffffffffffffffffffffffffffffffffffffffffffffffffffffffffffffffffffffffffffffffffffffffffffffffffffffffffffffffff
@cB02~tA01_GU182341.1_6963_6809_1_0_0_0_0:0:0_0:0:0_304/2
TAACTATTAAGAAATTGCACTATAAAAAGAGAATATAATGCATAAGACGGCAATTTGAAAAGATTCAGATATAATTTTTTCTTATCTAGTAAATACTTAGTAATTTGTCTAATGCATGCCTTAAATACATACCACTTTATGCAGAGGTTG
+
ffffffffffffffffffffffffffffffffffffffffffffffffffffffffffffffffffffffffffffffffffffffffffffffffffffffffffffffffffffffffffffffffffffffffffffffffffffff
@cB02~tA01_GU182341.1_132412_132271_1_0_0_0_0:0:0_0:0:0_305/2
AGGCAGAGAAAGACAAGGAGATGGAGAGAGACAGATGATAGATGGATAGATAGATATAGATAGATGATAAATAGGTAGATGATAGATAATGGATAGGTTATAGATACATAGATGATGATTGATAGATGATACATAGAGATGATGATGATG
+
ffffffffffffffffffffffffffffffffffffffffffffffffffffffffffffffffffffffffffffffffffffffffffffffffffffffffffffffffffffffffffffffffffffffffffffffffffffff
@cB02~tA01_GU182341.1_39488_39290_1_0_0_0_0:0:0_0:0:0_306/2
TGATATTGCAGATGGTTAAATGGGAGGGCAGAAAATGAATGCACAAGTGGACCAATAAATGAATGATCCATTGGGAAGCATCTGTGTATGAAATCTATTTGTTTGTTTCTTCATTTGTTTATTGAGACAGAGTCTCCCTCTGTCTTCCAG
+
ffffffffffffffffffffffffffffffffffffffffffffffffffffffffffffffffffffffffffffffffffffffffffffffffffffffffffffffffffffffffffffffffffffffffffffffffffffff
@cB02~tA01_GU182341.1_76307_76535_0_1_0_0_1:0:0_1:0:0_307/2
GCATGTTTTGTTTTCTGTAGTTATTGCAAATGGGCTTATTTTCTTGTAAACTTTTTTGGATAGTTTGTTGTTCATGTATAGAAACTTTGTTGTTGTTGTTGTTGTTGTTTTGATGATACCCATCCTAAGGGGTATGAAATGGCATCTGGT
+
ffffffffffffffffffffffffffffffffffffffffffffffffffffffffffffffffffffffffffffffffffffffffffffffffffffffffffffffffffffffffffffffffffffffffffffffffffffff
@cB02~tA01_GU182341.1_73343_73112_1_0_0_0_0:0:0_0:0:0_308/2
AAATGCTACCGGCTTTTACATATTGATTTTGTATTCTGAAACTTTACTTAGTTCATTTATCAATCATAAGAATTTTTGGCAGGGTCTTTAGGATTTTCTAGATTTAAGATCATAGCATCAGAAATAAAAATAATTTTACTTCCTCTTTTC
+
ffffffffffffffffffffffffffffffffffffffffffffffffffffffffffffffffffffffffffffffffffffffffffffffffffffffffffffffffffffffffffffffffffffffffffffffffffffff
@cB02~tA01_GU182341.1_48310_48525_0_1_0_0_0:0:0_0:0:0_309/2
CACTCTTGCCATGCCTGTGCCTTCTCCATGGTGCCAGCTTCCATAGGCTGGCTCCTGGTGCTGGTTGGAGGAGTATCAACCCCTCCCTATGTGGATGGAGCCTGGTGGTGGCATCATCATCCCACCCTTGCTGATCTCAGGGTAGCCAAC
+
ffffffffffffffffffffffffffffffffffffffffffffffffffffffffffffffffffffffffffffffffffffffffffffffffffffffffffffffffffffffffffffffffffffffffffffffffffffff
@cB02~tA01_GU182341.1_35006_34810_1_0_0_0_0:0:0_0:0:0_30a/2
ACATTCCAGGCCGACTTTCCTCTGGGCCCTGCCACCCACGGAGGAACCTACAGATGCTTCGGCTCTTTCCGTGACTCTCCCTATGAGTGGTCAAACTCGAGTGACCCACTGCTTGTTTCTGTCACAGGTGAGGAAACCCCATATCTGTCT
+
ffffffffffffffffffffffffffffffffffffffffffffffffffffffffffffffffffffffffffffffffffffffffffffffffffffffffffffffffffffffffffffffffffffffffffffffffffffff
@cB02~tA01_GU182341.1_5588_5728_0_1_0_0_0:0:0_0:0:0_30b/2
TTTTTAACTAGATAATTCCAATACACTTCCTTAATTGATTAAAGCAATTTGTACTCTTACTATTAATGTACTAAAATTCTACATGTTCAATATTCTTTCCAAAAAATGATTTTGCTACTTTTTTCTTTTATTGAGACTGAGTCTTGCTCT
+
ffffffffffffffffffffffffffffffffffffffffffffffffffffffffffffffffffffffffffffffffffffffffffffffffffffffffffffffffffffffffffffffffffffffffffffffffffffff
@cB02~tA01_GU182341.1_45495_45532_0_1_0_0_0:0:0_0:0:0_30c/2
GCCCCAGCTCAGCTCAGCAGCGCACAGGATGTTATTTGGCGCCCTGCCCATGCAGTTTACATGTTGACCACATCATGGGAGGGTGACGTACGCAGGCTCTTTCTACCTTGCATGAGGCCCAGTGGGTGCTCGCTCAAGAGCGGAACATGG
+
ffffffffffffffffffffffffffffffffffffffffffffffffffffffffffffffffffffffffffffffffffffffffffffffffffffffffffffffffffffffffffffffffffffffffffffffffffffff
@cB02~tA01_GU182341.1_104378_104494_0_1_0_0_0:0:0_1:0:0_30d/2
TCCACCACCCCTCATATATCTGTCACTCCTTTGCCAGGTATTGATTTATGTGTAGGAGGAATAAATCTCAGAAAGAAATTAATTTAGCAAGGATTAAACAACTAGGAAACTCAAACCCAGCAAGCCCTCCCTGCAAATGATTCGACCTCC
+
ffffffffffffffffffffffffffffffffffffffffffffffffffffffffffffffffffffffffffffffffffffffffffffffffffffffffffffffffffffffffffffffffffffffffffffffffffffff
@rand_0_0_0_0_1_1_0:0:0_0:0:0_30e/2
TAACTTCCAAATGAATTACCTGAAAACGGAGACTACCGGAGGGAGGCCTGCATATTAGAGAGTTTGATTAACGGGGTGGATTAGAGAGAACTTTAAGGACACTGTTAACGGCACGACTGGAGAGATAAACGTAAACGCCTGGCCATGACG
+
ffffffffffffffffffffffffffffffffffffffffffffffffffffffffffffffffffffffffffffffffffffffffffffffffffffffffffffffffffffffffffffffffffffffffffffffffffffff
@cB02~tA01_GU182341.1_83682_83806_0_1_0_0_1:0:0_0:0:0_30f/2
TGTGTAGGTGAGAGGCCAGGGTGGGCTTCTGGGAAATGGGTAAGGTTGAGGGGCTGAGGGAACCTCTGATCTCCCCAAACTGAGCCCAGTCTCCCTCCTCTGGGTCTGTCCTGACCACTTTCTCCATCTGCCTGGGTACCCGGAGCCCTT
+
ffffffffffffffffffffffffffffffffffffffffffffffffffffffffffffffffffffffffffffffffffffffffffffffffffffffffffffffffffffffffffffffffffffffffffffffffffffff
@cB02~tA01_GU182341.1_85174_85298_0_1_0_0_0:0:0_1:0:0_310/2
TATAAAAGAAGCTCAAACACCTCAATAAAACTAATAATTTAAGTATAAAATTAGTAAAAGACCTGAACAGACATTTCTCAATGAACAAAACATACAAATGAACATATATACATTGCATATATGAAAAAGTGCTCAGTATCACTAATCATC
+
ffffffffffffffffffffffffffffffffffffffffffffffffffffffffffffffffffffffffffffffffffffffffffffffffffffffffffffffffffffffffffffffffffffffffffffffffffffff
@cB02~tA01_GU182341.1_13597_13508_1_0_0_0_0:0:0_0:0:0_311/2
CATAAGGTTGGGTGTTGATATGAAACATTTAATAATTTCAATAATCCTAGCACTTTGGGAGGCCAAAATGGGAGGATCACTTGAGGCCAGGAGTTTGAGACCAGCCTGGGCACCATAGTGAGACCCCGTCTCTATTTTTTTTAAATAAAG
+
ffffffffffffffffffffffffffffffffffffffffffffffffffffffffffffffffffffffffffffffffffffffffffffffffffffffffffffffffffffffffffffffffffffffffffffffffffffff
@cB02~tA01_GU182341.1_27515_27343_1_0_0_0_1:0:0_0:0:0_312/2
ATTCTCCATTTCACTTGACCCCTGCCCACCTCTCCAACCTAACTGGCTTACTTCCTAGTCTACTTGAGGCTGCGATCACACTGAGGAACTCACAATTCCAAACATATAAGAGGCTCCCTCTTAACACGGCACTTAGATACATGCTATTCC
+
ffffffffffffffffffffffffffffffffffffffffffffffffffffffffffffffffffffffffffffffffffffffffffffffffffffffffffffffffffffffffffffffffffffffffffffffffffffff
@cB02~tA01_GU182341.1_29475_29710_0_1_0_0_0:0:0_0:0:0_313/2
TCTCCACTCCAGGCCCATATCTCCACTCCAGGCCCATATCTCTACTGCAGGCCCATATCTCCATCTCCAGGCCCATATCTCCATCTCCAGGCCCATGTCTCCACTACAAGCCCATATCTCTACTGCAGGCCCATATCTCAACCTCCAGGC
+
ffffffffffffffffffffffffffffffffffffffffffffffffffffffffffffffffffffffffffffffffffffffffffffffffffffffffffffffffffffffffffffffffffffffffffffffffffffff
@cB02~tA01_GU182341.1_84150_83939_1_0_0_0_0:0:0_0:0:0_314/2
GGCCTCTCACCTACACAGAGATGTCATCACCAGCAACCCCTACACTTTTTCTTTTCCTTTGAAAAAATGCTGATTGAGGTTAAATATACCTATATAATTTATCAACTTTACCATTTTTAAGTGTAAAATCTAGGGATCATAAATACCTTT
+
ffffffffffffffffffffffffffffffffffffffffffffffffffffffffffffffffffffffffffffffffffffffffffffffffffffffffffffffffffffffffffffffffffffffffffffffffffffff
@cB02~tA01_GU182341.1_120536_120444_1_0_0_0_0:0:0_0:0:0_315/2
AACACAGGGCTCAGTGAAATCTCTTCATCTCTCATTTTATGGAGCTGAGACCTCCTACAAGCTAGAAGAATGATTGCCAATCTGACATCCTTCTCAGGAAAAACGCAATGTTTGTTCTGCTTGCATTCCTAACTGGAGGATAAATTCCTG
+
ffffffffffffffffffffffffffffffffffffffffffffffffffffffffffffffffffffffffffffffffffffffffffffffffffffffffffffffffffffffffffffffffffffffffffffffffffffff
@cB02~tA01_GU182341.1_95734_95911_0_1_0_0_0:0:0_0:0:0_316/2
GGGCCTGGGTGATGGGACCCTGACGGACACCCCCACCAGAAGCTCTGGGATTCAGGAGGTGGGACAGTGAGAAGCCCAGACGGAAAGCCTCTGACCTGTGACCATGATCACCACGGGGTTGCTGGGTGCCGACCACCCAGTGGGGGAGTG
+
ffffffffffffffffffffffffffffffffffffffffffffffffffffffffffffffffffffffffffffffffffffffffffffffffffffffffffffffffffffffffffffffffffffffffffffffffffffff
@cB02~tA01_GU182341.1_65743_65594_1_0_0_0_0:0:0_0:0:0_317/2
ACCCAGGTCCCCTGGTGAAATCAGAAGAGACAGTCATCCTGCAATGTTGGTCAGATGTCATGTTTGAGCACTTCCTTCTGCACAGAGAGGGGAAGTTTAATGACACTTTGCGCCTCACTGGAGAGCTCCATGATGGGGTCTCCAAGGCCA
+
ffffffffffffffffffffffffffffffffffffffffffffffffffffffffffffffffffffffffffffffffffffffffffffffffffffffffffffffffffffffffffffffffffffffffffffffffffffff
@cB02~tA01_GU182341.1_82084_82280_0_1_0_0_0:0:0_0:0:0_318/2
ACCAGGGGGTTGCTGGGTGCCGACCACTCAGTGGGGGAGTGCGGGTGAAAACCTCGACATCTGTAGGTCCCTGCGTGTGCTGGGGTCACAGGGCTAATGAGGAAACTGTTCCAGAATATTCTGTTGTAGAGCTCAGGGACAGGGACCCCA
+
ffffffffffffffffffffffffffffffffffffffffffffffffffffffffffffffffffffffffffffffffffffffffffffffffffffffffffffffffffffffffffffffffffffffffffffffffffffff
@cB02~tA01_GU182341.1_139316_139216_1_0_0_0_0:0:0_0:0:0_319/2
AACCCACCAGCACAGGCCCTGAAATAGGGAAAGTGCTCTGTTCATCACAAGAAACTTTCCCCCTCACCCAAATCCCCCACCTCACCCCTACTTCCAATCACCTGTGGAGATACAGATAGATCATGGGGAGGTAAACGCTAATACTCCTTG
+
ffffffffffffffffffffffffffffffffffffffffffffffffffffffffffffffffffffffffffffffffffffffffffffffffffffffffffffffffffffffffffffffffffffffffffffffffffffff
@cB02~tA01_GU182341.1_2983_2996_1_0_0_0_0:0:0_0:0:0_31a/2
TATTATGTACTATATATTTATATATACTATTATATATCTTATAATATATAATGTATTATATATTTATATATACACACACTATTATATATCTTATATATTATGTATTATATATTTATATATACATACTATTATATATCTTATAATATATTA
+
ffffffffffffffffffffffffffffffffffffffffffffffffffffffffffffffffffffffffffffffffffffffffffffffffffffffffffffffffffffffffffffffffffffffffffffffffffffff
@cB02~tA01_GU182341.1_101439_101501_0_1_0_0_0:0:0_0:0:0_31b/2
GCATCTATACCTGTCACCATACACAAAAATCAAATGAAAATGGATTAAAAACATGAGTCTAAGGCCTGAACCTATGAAACATGTAGAAGAAAATAATGGGGAAGACATTTGTCTGACGAAAGACATTTTGTTTAAAACCTTCAAAACACA
+
ffffffffffffffffffffffffffffffffffffffffffffffffffffffffffffffffffffffffffffffffffffffffffffffffffffffffffffffffffffffffffffffffffffffffffffffffffffff
@cB02~tA01_GU182341.1_60751_60898_0_1_0_0_0:0:0_1:0:0_31c/2
CTGCCGTGTGGTTTAAGGTGGCATAGAATGTCTTCTCAATCAATAATATTAAACCAATTGGTTACACCTAGGAAAAAATAAATCTAACTCACACTATAAAAACACTTCTTAGTTTTTATCTAGTTGTACATTTTTTATGATTTATATTTA
+
ffffffffffffffffffffffffffffffffffffffffffffffffffffffffffffffffffffffffffffffffffffffffffffffffffffffffffffffffffffffffffffffffffffffffffffffffffffff
@cB02~tA01_GU182341.1_4245_4142_1_0_0_0_0:0:0_3:0:0_31d/2
TTGGTCCTGGTGGTCCTCGGGATTCTGCTGCTTTAGGATTGGCACAGCTAGAGAAGTCCCCAAGATGCAGCAAGGAGGTAAATACATCAGAAAACATTGCACCCTTCAGAGTGCCAGAGCCTTGGCAATGAATCTGATAGTCCCAGGAGG
+
ffffffffffffffffffffffffffffffffffffffffffffffffffffffffffffffffffffffffffffffffffffffffffffffffffffffffffffffffffffffffffffffffffffffffffffffffffffff
@cB02~tA01_GU182341.1_102716_102450_1_0_0_0_0:0:0_0:0:0_31e/2
TAAAGGACCCCTCTTATCTCTGCTTTTGGAAACCTGGGGAGGTGGAAGCCTTGGATGCAAGTGTTGGCTCAAACCTCCCAGCTCTGTGAATGAGGGCCTGTCTTCCACCATCTCTGAACTCCAGACACTCCAACAGTGAAAGGGATCTAG
+
ffffffffffffffffffffffffffffffffffffffffffffffffffffffffffffffffffffffffffffffffffffffffffffffffffffffffffffffffffffffffffffffffffffffffffffffffffffff
@cB02~tA01_GU182341.1_146582_146435_1_0_0_0_0:0:0_0:0:0_31f/2
TTTTTTTTTTTTTTGAGCTGGAGTCTTGCTCTGGCACCCAGGCTGGAATGGTGAGCGGATATCTCGGCTCACCGGAAGCTCCGCCTCCTGGGTTCACGCCATTCTCCTGCCTCACCCTCCCGAGTAGCTGGGACTACCGGCGCCCGCCCC
+
ffffffffffffffffffffffffffffffffffffffffffffffffffffffffffffffffffffffffffffffffffffffffffffffffffffffffffffffffffffffffffffffffffffffffffffffffffffff
@cB02~tA01_GU182341.1_80174_80019_1_0_0_0_0:0:0_0:0:0_320/2
TGGCATGTAGTTTTCTTTTGTTTAATGTTCTTTTCTGTCTTTAGTATCAGGGTGATGCCAGCCTTATAGAATGAGTAAAGGCCACCCTGGGCAAACAGTGAGACCCATCCCTTTTTAAAAATTATGAGTTTTACAAATTTAAAATGCATA
+
ffffffffffffffffffffffffffffffffffffffffffffffffffffffffffffffffffffffffffffffffffffffffffffffffffffffffffffffffffffffffffffffffffffffffffffffffffffff
@cB02~tA01_GU182341.1_92717_92810_0_1_0_0_1:0:0_0:0:0_321/2
CGTGCCACTGCACTCCAGCCTGGGCAACAGAGCGAGACTCTGCCTCAAGAAAAATAAAAAAAGCATAGCAAATAGCCTATAATAAATAACTAGAGGACTCCAGCTACCAAATTTTAGGGGTTGTATAAGGCTGCATAAAATGCAGCATTC
+
ffffffffffffffffffffffffffffffffffffffffffffffffffffffffffffffffffffffffffffffffffffffffffffffffffffffffffffffffffffffffffffffffffffffffffffffffffffff
@cB02~tA01_GU182341.1_140048_139926_1_0_0_0_1:0:0_0:0:0_322/2
GCTCGGGACATATGGAGTCACCTCATTTGCAGTGTATCTGGGGGAAGCCAGAAAATAGCCCAGCCTGGGTTTTGTACCCTGAAGCCACAGGAAGCACTCAGCTAAAGCACTGCATGACGTCCTCCTCCAGGAAGAACAGGAAGACAGCAC
+
ffffffffffffffffffffffffffffffffffffffffffffffffffffffffffffffffffffffffffffffffffffffffffffffffffffffffffffffffffffffffffffffffffffffffffffffffffffff
@cB02~tA01_GU182341.1_8276_8110_1_0_0_0_0:0:0_1:0:0_323/2
CAACTGCCTGCTGTCTTCAAGAGACCCATCTCTCATGTAATGACACCCACAGGCTCAAAGTAAAAGGATGAAGAAATATTTACTAGGCAACCAGGAAACAAAAAAAAGGAAGGCATTCCTATTCTTATATCACATGAAACACACTTTAAA
+
ffffffffffffffffffffffffffffffffffffffffffffffffffffffffffffffffffffffffffffffffffffffffffffffffffffffffffffffffffffffffffffffffffffffffffffffffffffff
@cB02~tA01_GU182341.1_58185_58417_0_1_0_0_0:0:0_0:0:0_324/2
CCCACTGTGGGAGGTTGGGCCTCTTGAGAGGTGTTTGGGTCATGGAGGTGGATCCATCATGAACACATCAATGCTGTCCCAAGGAGACGGGGTTAGCAAGTTCCCCCTCTATTAGTTCCCGGAGAGCTGGTTGTTAAAAAGAGCTTGGAA
+
ffffffffffffffffffffffffffffffffffffffffffffffffffffffffffffffffffffffffffffffffffffffffffffffffffffffffffffffffffffffffffffffffffffffffffffffffffffff
@cB02~tA01_GU182341.1_19917_19777_1_0_0_0_0:0:0_0:0:0_325/2
GATGGAGAGAGACAGATGATAGATGGATAGATAGATATAGATAGATGAAAGATAAAAGGTATATGATAGATAATAGAGAGACAGGTGATAGACAAATAGATGATGAATGACTGATAGATGATATAGATAGACAAGTAGAAAGACAGACAG
+
ffffffffffffffffffffffffffffffffffffffffffffffffffffffffffffffffffffffffffffffffffffffffffffffffffffffffffffffffffffffffffffffffffffffffffffffffffffff
@cB02~tA01_GU182341.1_34991_35156_0_1_0_0_0:0:0_1:0:0_326/2
GGGGTTGCTGGTGATGACATCCCTGTGTGGGTGAGAGGCCAGGATGGGCTTCTGGGAAATGGATAATGTTGAGGGGCTGAGGGAACCTCTGATCTTCCCAAACTGAGCCCAGTCTCTCTCCTCTAGGTCTCTCCTGACCGTTTTCTCCAT
+
ffffffffffffffffffffffffffffffffffffffffffffffffffffffffffffffffffffffffffffffffffffffffffffffffffffffffffffffffffffffffffffffffffffffffffffffffffffff
@cB02~tA01_GU182341.1_27879_27774_1_0_0_0_0:0:0_0:0:0_327/2
TTTCCATCCAAAGATGCAGCACATAGGAGGTTCCAAGGATGGTGAATCAGATGAACAAGTGATATTCTTACTCTCTGCAGATCTGGAAAGCTGGCAGAGTCATTCCACGATGAAACATTTGTAGAGTCATAGGCCTTGTTAGTCTCATCT
+
ffffffffffffffffffffffffffffffffffffffffffffffffffffffffffffffffffffffffffffffffffffffffffffffffffffffffffffffffffffffffffffffffffffffffffffffffffffff
@cB02~tA01_GU182341.1_2218_2395_0_1_0_0_1:0:0_0:0:0_328/2
GTGTGGGTATATATAAATATATAATACATAATATATATTATAAGATATAATAATGTGTGGGTATATATAAATATATAATACATAATATATAAGATATATAATAGTGTATATATAAATATATAATACATAATATATATTATAAGATATATA
+
ffffffffffffffffffffffffffffffffffffffffffffffffffffffffffffffffffffffffffffffffffffffffffffffffffffffffffffffffffffffffffffffffffffffffffffffffffffff
@cB02~tA01_GU182341.1_34189_33918_1_0_0_0_0:0:0_0:0:0_329/2
AGATGGAGATGTGGGGATGAACTGCAGAGATTCCAAAGAGAACTAGAGAGACCGAGAGGCAGAGCAAGACAGATGATAGATGGATAGATATAGATAGATGATAAATAGGTAGATGATAGATAATAGGTTAAAGATACATAGATGATGATT
+
ffffffffffffffffffffffffffffffffffffffffffffffffffffffffffffffffffffffffffffffffffffffffffffffffffffffffffffffffffffffffffffffffffffffffffffffffffffff
@cB02~tA01_GU182341.1_100801_101001_0_1_0_0_1:0:0_0:0:0_32a/2
GCCGGTGGCTCACGCCTGTAATTCCGGCACTTCAGGAGGCGGAGGTGGGCGGATCACCTGAGGTCGGGAGACCAGCCTGACCATCATGGAGAAACTCCCTCTCTACTAAACATACAAAAATTAGCTAGGCGTGGTGGCACATGCCTGTAA
+
ffffffffffffffffffffffffffffffffffffffffffffffffffffffffffffffffffffffffffffffffffffffffffffffffffffffffffffffffffffffffffffffffffffffffffffffffffffff
@rand_0_0_0_0_1_1_0:0:0_0:0:0_32b/2
AAAAACATCTCGAGGATCATGGGGACCTTACAACCGTGCAAGGGTGGTGATTGCGCTTGCACTTGTAGTAGCTATTATTATGAGTTGTCTGACATGGCATACTGAATTGTCTGTACCACCCCTACTTTTGCGTGTCCTGTACCGGTCTCA
+
ffffffffffffffffffffffffffffffffffffffffffffffffffffffffffffffffffffffffffffffffffffffffffffffffffffffffffffffffffffffffffffffffffffffffffffffffffffff
@cB02~tA01_GU182341.1_764_871_0_1_0_0_0:0:0_0:0:0_32c/2
CCCTCAGTCTCTGTCTCTGTTTTCTCTGAGTCTCCCTCTACCCGCCCATCCCCTGTCTCTGTCTGTCTCTCCCTCCCTTGGGACCCCCACCCCTCATCCTGGCCATCACCACCTGGGCTCCCCCAGCAGGGCCTGTGCGGAGCGTGGGTC
+
ffffffffffffffffffffffffffffffffffffffffffffffffffffffffffffffffffffffffffffffffffffffffffffffffffffffffffffffffffffffffffffffffffffffffffffffffffffff
@cB02~tA01_GU182341.1_97936_98145_0_1_0_0_1:0:0_0:0:0_32d/2
TATCTACGTCTATCTATCCATCTATCATCTCTCTCTCTCCGTCTCCTTGTCTTTCTCTGCCTCTCAGTCTCTCTAGTTCTATTTGGAATCTCTGCAATCCATCCCCACATATTTATCTTTCTCTGTCTTTGTGTCCCTCCCTCAGGGTTC
+
ffffffffffffffffffffffffffffffffffffffffffffffffffffffffffffffffffffffffffffffffffffffffffffffffffffffffffffffffffffffffffffffffffffffffffffffffffffff
@rand_0_0_0_0_1_1_0:0:0_0:0:0_32e/2
GGATATCACGAATTGCAATTTCTCCCTTGTCCGCCTTTCTATAATCTTGACAGAGAACCGAGAGCCACCGCCGGGCGCAACTCTGACCCCGACTTTCCTGAGCACTACCTACGGCCGGACCGGGTTCTTTCCTGTTCTGACGCAAAGAAA
+
ffffffffffffffffffffffffffffffffffffffffffffffffffffffffffffffffffffffffffffffffffffffffffffffffffffffffffffffffffffffffffffffffffffffffffffffffffffff
@cB02~tA01_GU182341.1_94777_94588_1_0_0_0_0:0:0_0:0:0_32f/2
CTGGAGTGGAGATATGGGCCTGGAGTGGACTTACCAGCCTGGAGAGGAGATATGGGCCTGGAGTGGAGATACGGACCTGGAGTGGAGATCTGGGCCTGTTGTGTAGATCTAGGCCTGGAGGTAGAGATCTGGGCCTGGAGGCTCAGTCTC
+
ffffffffffffffffffffffffffffffffffffffffffffffffffffffffffffffffffffffffffffffffffffffffffffffffffffffffffffffffffffffffffffffffffffffffffffffffffffff
@cB02~tA01_GU182341.1_55304_55192_1_0_0_0_0:0:0_0:0:0_330/2
GGCTAAAATCAAGGTGACAGCAAGGCTGCCTTCCCTCTGAGGATTCCAGGCAAGAATCTGCTTCTCACTTGTCCCAGCTTCTAAAGGCTCCCAGTTCCTTGGCTCCTGGTCCCCTTCCTCCTTCCTCAAAACCCACAAAGACTGGTCACA
+
ffffffffffffffffffffffffffffffffffffffffffffffffffffffffffffffffffffffffffffffffffffffffffffffffffffffffffffffffffffffffffffffffffffffffffffffffffffff
@cB02~tA01_GU182341.1_48256_48155_1_0_0_0_0:0:0_0:0:0_331/2
AAAGCCCTGCAGATGCCTTGATTTTAGCCCAGGAAAAATAGGGTCCAATTTCTGTCTCCAGTACTGGAAGGTGTCAGTGTGGTCTCTCCTGCTTCCATGCTTCTGATAATTTTGTACAGCAGCAACAGGAAACCAACACTGGAACCCAGG
+
ffffffffffffffffffffffffffffffffffffffffffffffffffffffffffffffffffffffffffffffffffffffffffffffffffffffffffffffffffffffffffffffffffffffffffffffffffffff
@cB02~tA01_GU182341.1_44696_44594_1_0_0_0_0:0:0_0:0:0_332/2
CAGCTGGTCTTGAACTCCTGACCTTGTGATCTACCCAGCTCAGCCTCCCAAAGTGCTGGGATTACGGGCGTGAGCCACGGTGCCCAGCTTCACTATGCCATTTCATGCAAGGGGCTTGAGCATCTGCAGATTTTGGTATCTGAATGGGGA
+
ffffffffffffffffffffffffffffffffffffffffffffffffffffffffffffffffffffffffffffffffffffffffffffffffffffffffffffffffffffffffffffffffffffffffffffffffffffff
@cB02~tA01_GU182341.1_128758_128893_0_1_0_0_1:0:0_0:0:0_333/2
CCCCTCAGAGGATTTGGAATGTCAGGGCCATGGCTGTGGTTTCCCCCCTCTTCTGGTAGAAAGACCGCAGCCACACTGCAGCCCCTACCGTCACGGAAACGCTGGAGGGTGTCAGTTATACCTTTGTCCTCAGAGGACCTGCTGTTCCTA
+
ffffffffffffffffffffffffffffffffffffffffffffffffffffffffffffffffffffffffffffffffffffffffffffffffffffffffffffffffffffffffffffffffffffffffffffffffffffff
@cB02~tA01_GU182341.1_89716_89962_0_1_0_0_0:0:0_0:0:0_334/2
ATTCTTAAAAAGAGCTTGGAAGCTCCATCACACCCCCTTTCTCCCTCTCTTGCCATGTGATCTCTGTGGTCTCTGCACACGCAGGACCCCCTTCTCTTCTGTCAGTGTGGGAGCAGCCTGAGGCCGCAGCCAGAAATAGATGGTAGTGTC
+
ffffffffffffffffffffffffffffffffffffffffffffffffffffffffffffffffffffffffffffffffffffffffffffffffffffffffffffffffffffffffffffffffffffffffffffffffffffff
@cB02~tA01_GU182341.1_59190_59005_1_0_0_0_0:0:0_0:0:0_335/2
GATGGTCCCTGGCCCAAGGCAGCAGCCACAGAGGCAGGACTTTCTAGAGAGGGCACCAGACTCCCTGCCCCTGCCTTCAACTCACAGACCGTTGCCTGATTCTGAACTGTATCCTCATGTCCCCTGCAGCCACTCACATCCAGGAGAAGG
+
ffffffffffffffffffffffffffffffffffffffffffffffffffffffffffffffffffffffffffffffffffffffffffffffffffffffffffffffffffffffffffffffffffffffffffffffffffffff
@cB02~tA01_GU182341.1_50741_50861_0_1_0_0_0:0:0_0:0:0_336/2
GACAAGGTCACGCTCTCTCCTGCCAGAACCGTGGGGCCCGGCTGGGCTGAGAGAGAAGGTTTCTCATATAGACCTGGAAGGAGAAGAGGCATTTTCCTCAGGGAGGATCTTCCTTGTCACAGCTCCCTTCACCTGAGCTGAGAACTCACT
+
ffffffffffffffffffffffffffffffffffffffffffffffffffffffffffffffffffffffffffffffffffffffffffffffffffffffffffffffffffffffffffffffffffffffffffffffffffffff
@cB02~tA01_GU182341.1_30290_30499_0_1_0_0_0:0:0_0:0:0_337/2
CCTCAGAGGATCTGCTGTTCCTACCACTTCCCCACCACACACCCCAGCTTTGAGCACCCCAGTCTAACCCTGGTCCCCACAGAACTTGACTCTGCCAAGGGGTTGAGAGGCCAGGGAGGCAAGGTCAGAAATGTGGGCCGAGCACCCCAG
+
ffffffffffffffffffffffffffffffffffffffffffffffffffffffffffffffffffffffffffffffffffffffffffffffffffffffffffffffffffffffffffffffffffffffffffffffffffffff
@cB02~tA01_GU182341.1_17950_17805_1_0_0_0_0:0:0_0:0:0_338/2
AGATGCCTTGATTTTAGCCCAGAGAGAACTGGGTCCGATTTCTGTTCTCCAGAAGTGGAAGGGGTCATTGTATTCTCTCCTGCCCCATGTTTGTGACAATTTTCTCCAGCAGCAACAGGAAACCAACACAGGAACCCAGGTGAAGCACAA
+
ffffffffffffffffffffffffffffffffffffffffffffffffffffffffffffffffffffffffffffffffffffffffffffffffffffffffffffffffffffffffffffffffffffffffffffffffffffff
@cB02~tA01_GU182341.1_22133_22325_0_1_0_0_0:0:0_0:0:0_339/2
CCACACTGCACAGCCAGAGCATGGGGCATTGGCTGAACGAGTGAGTGAGTGGAAGTGTCGTGTGCATAAATAAGCTAAATTCTCTCTTACTGCACGTCTCTTGCTCTGCTGAGTCAACCAGGGTTTCATCTGGTACACTGCTGATACGAA
+
ffffffffffffffffffffffffffffffffffffffffffffffffffffffffffffffffffffffffffffffffffffffffffffffffffffffffffffffffffffffffffffffffffffffffffffffffffffff
@rand_0_0_0_0_1_1_0:0:0_0:0:0_33a/2
TGGTCATCCCGGTATAAATCCGCCCAACCCAAGCGTATGGACTAACCGCTCCTACAATTTAGGCCTTGGGTTCTACCCTGAATCGGTAAACAAGCGTGATTCGGCTCGCTATATCTTAACACCCATTCAGAGCAAGTATTGAGATTTGGA
+
ffffffffffffffffffffffffffffffffffffffffffffffffffffffffffffffffffffffffffffffffffffffffffffffffffffffffffffffffffffffffffffffffffffffffffffffffffffff
@cB02~tA01_GU182341.1_54384_54485_0_1_0_0_1:0:0_1:0:0_33b/2
TGCGAGATGCTGAGTCAATGCCTGCATCGAAGGTTTCTACCTCCCCAGGTTTCCAATAGCGGATATAAGAGGGTTCTGTACTCACCGGTTTTAGAGCTTGGTTCAGTGGGTGAAGGCCAACTATTTGAAGGGTTTCCTAGAACATGAGAC
+
ffffffffffffffffffffffffffffffffffffffffffffffffffffffffffffffffffffffffffffffffffffffffffffffffffffffffffffffffffffffffffffffffffffffffffffffffffffff
@cB02~tA01_GU182341.1_85583_85752_0_1_0_0_0:0:0_1:0:0_33c/2
CAGAACACGGATGTAATCCACCCATTTACATCCAATGGACTTTGACAAAGGTTCGAAGAATCTACAATCTGGAAAGGACAGTCATTTCAATAAATGGCGCAGGGAAAACTGGATATCTACATGCAGAGGGATGAAACTGCACCTCTACCT
+
ffffffffffffffffffffffffffffffffffffffffffffffffffffffffffffffffffffffffffffffffffffffffffffffffffffffffffffffffffffffffffffffffffffffffffffffffffffff
@rand_0_0_0_0_1_1_0:0:0_0:0:0_33d/2
CTTGGCCTCGTTGTTTTAGACCTACCATCACTGGTGAATACCTGAGATGAAGTCGGCCTTTCATTTTCGGGCACATAGTTGTCTGGGCCAGGACCTTTGGTACCGATGTTAGGTCCGAAGCATGCCTAAGGCAGAGAGGAAACACTCGAC
+
ffffffffffffffffffffffffffffffffffffffffffffffffffffffffffffffffffffffffffffffffffffffffffffffffffffffffffffffffffffffffffffffffffffffffffffffffffffff
@cB02~tA01_GU182341.1_149943_149701_1_0_0_0_0:0:0_0:0:0_33e/2
TCAACTAAGAGTACAGCCATTATTTGTCTTTCACCCAAAGTCCCATTCAAGTGAGAACAAAGGAATGAATAAATAAGGCATAAGTAACAAAACAACAAAAAAAGAAAATTAGAATGCGGTCAATTTCATGCAATCATCAACACCAAATTT
+
ffffffffffffffffffffffffffffffffffffffffffffffffffffffffffffffffffffffffffffffffffffffffffffffffffffffffffffffffffffffffffffffffffffffffffffffffffffff
@cB02~tA01_GU182341.1_55184_54965_1_0_0_0_1:0:0_0:0:0_33f/2
GCTGACTCAGCAGAGCAACAGCCTTGCCGTAACAGAGAACGGAGCTCATGCACGCACACTTCGACTCACTGACTCATTCAGCCACGGCCCCATGCTCAGGCTGTGCAGTGCGGAACCTTTTCCTATTGTTGCCATAACAAATTTCCACAA
+
ffffffffffffffffffffffffffffffffffffffffffffffffffffffffffffffffffffffffffffffffffffffffffffffffffffffffffffffffffffffffffffffffffffffffffffffffffffff
@cB02~tA01_GU182341.1_78615_78459_1_0_0_0_0:0:0_0:0:0_340/2
CTACTGCGCATGTATCCAAAGGAAGTGGAATCAGTATGTTGAAGAGATATCTGCATTCCCATGTTTACAGCCGCATTATTCATAACAGCCAAGATGTGGAATCACCCTTACTGCCCATCTATGGGTGCATGGACAAAGAAAACGTGGTAT
+
ffffffffffffffffffffffffffffffffffffffffffffffffffffffffffffffffffffffffffffffffffffffffffffffffffffffffffffffffffffffffffffffffffffffffffffffffffffff
@cB02~tA01_GU182341.1_28333_28469_0_1_0_0_0:0:0_0:0:0_341/2
ACAAATAAAAATTATATACCATGGTCCTTCACTATACCTGGGTGATTGGTTCCAGGATCCCCATTCAGATACCAAAATCTGCAGATGCTCAAGCCCCTTGCATGAAATGGCATAGTGAAGCTGGGCACCGTGGCTCACGCCCGTAATCCC
+
ffffffffffffffffffffffffffffffffffffffffffffffffffffffffffffffffffffffffffffffffffffffffffffffffffffffffffffffffffffffffffffffffffffffffffffffffffffff
@cB02~tA01_GU182341.1_13817_13652_1_0_0_0_0:0:0_0:0:0_342/2
ATAAAGAAAAACATTTGAATGATTTTTTTCTTAACTGACATTTAGAAAGCATCCACCTCAAATCTTCCTAATCCACAAACTTGTCTAGCACCCCTGGAACATTCACCAAAATAAATTTTTAAATGCTGAATCATAGGTAATATGATAGAT
+
ffffffffffffffffffffffffffffffffffffffffffffffffffffffffffffffffffffffffffffffffffffffffffffffffffffffffffffffffffffffffffffffffffffffffffffffffffffff
@cB02~tA01_GU182341.1_115427_115248_1_0_0_0_0:0:0_1:0:0_343/2
GTGTCCAGACATTCCTCTCATTGTCATTGGGATGCAGAGTGAATGATCCAGGACTTGGAGACCCAGGTGGTTGTAAGGAAGATGAGCTTGGTATTCTTATGGAGAGAGACTGACTTGGTGAGGTCTGTGCCAACAGAGACAGAGAAACAA
+
ffffffffffffffffffffffffffffffffffffffffffffffffffffffffffffffffffffffffffffffffffffffffffffffffffffffffffffffffffffffffffffffffffffffffffffffffffffff
@cB02~tA01_GU182341.1_34902_34752_1_0_0_0_0:0:0_1:0:0_344/2
ATCCAGGGAGGGGGAGGCCCATGAACGTAGGTGCTCTGCAGGGCCCAAGGTCAACGGAACATTCCAGGCCGACTTTCCTCTGGGCCCTGCCACCCACGGAGGAACCTACAGATGCTTCGGCTCTTTCCGTGACTCTCCCTATGAGTGGTC
+
ffffffffffffffffffffffffffffffffffffffffffffffffffffffffffffffffffffffffffffffffffffffffffffffffffffffffffffffffffffffffffffffffffffffffffffffffffffff
@cB02~tA01_GU182341.1_78320_78168_1_0_0_0_0:0:0_0:0:0_345/2
ACTGAGGCAGGGGAATCGCTTGAACCCAGGAGGCAGAGGTTGCAGTACACCGAGATTGTGCCACTGCACTCCAGCCTGGGTGACAGAGCAAGACTGAGTCTCAAAAAAAAAAAAAAAAAAAAGACCATTATCAAAAACATAAAAAATAAC
+
ffffffffffffffffffffffffffffffffffffffffffffffffffffffffffffffffffffffffffffffffffffffffffffffffffffffffffffffffffffffffffffffffffffffffffffffffffffff
@cB02~tA01_GU182341.1_134500_134501_1_0_0_0_1:0:0_0:0:0_346/2
CTGGAGTCAAAGTGGTGCGATCTTGGCTCATTGCAACCTCTGCTTCCTAGGTTCAAACGATTCTCCTGACTCAGCCTCCCTAATAGCTGTGATTACAGGTGCACGCCACCATGCCTGACTAATTCTTGTATTTTTTAGCACAGACGGGAT
+
ffffffffffffffffffffffffffffffffffffffffffffffffffffffffffffffffffffffffffffffffffffffffffffffffffffffffffffffffffffffffffffffffffffffffffffffffffffff
@rand_0_0_0_0_1_1_0:0:0_0:0:0_347/2
GTTAGGAGTTATACGGCATGGATTTGGGACGTGAGCAGTAACACCCCTACTCGTCATTTGTCACGTACTATCGGATCATCCCGCTCCTCTACATAGGCGCGAGCCAAAATTATCCGGTTAAATACATGGCACCATCCGGGATTTTATATT
+
ffffffffffffffffffffffffffffffffffffffffffffffffffffffffffffffffffffffffffffffffffffffffffffffffffffffffffffffffffffffffffffffffffffffffffffffffffffff
@cB02~tA01_GU182341.1_147584_147746_0_1_0_0_1:0:0_0:0:0_348/2
ATGGGACCAAACTGTGACTGGCAGTGGGGACCTTCAACCCTCAGTGGGACCGAACTGTGACTGGCAGTGGGGACCTTCAACTCTCAGTGGGACTTTACAGCACTCAGCTGCACCTGTGTGGAGAATTTGTCTCAAACACCTAAGAAGGAA
+
ffffffffffffffffffffffffffffffffffffffffffffffffffffffffffffffffffffffffffffffffffffffffffffffffffffffffffffffffffffffffffffffffffffffffffffffffffffff
@cB02~tA01_GU182341.1_87584_87725_0_1_0_0_0:0:0_0:0:0_349/2
ACAAGTATTATTTGATCAGTGAGAACTTCTCTGTCACCCGAAATTATACACTCAGCATTATCTATTATTTCTTTTAAAATACGGCTCGGCGCCTTGGCTCACGCCTCTAATCTCAGCACTTTGGGAGGCTGAGACGGGCGGATCCCTTAA
+
ffffffffffffffffffffffffffffffffffffffffffffffffffffffffffffffffffffffffffffffffffffffffffffffffffffffffffffffffffffffffffffffffffffffffffffffffffffff
@cB02~tA01_GU182341.1_117849_117615_1_0_0_0_0:0:0_0:0:0_34a/2
CTGCCTCAGCCACCTGAGTAGCTGGTACTACAGGCGCCCATCACCACGCCGGGCTACTTTTTGTATTTTTAGTAGAGAGGGGGTTTCACCATGTTGGTCGAGCTGCTCTGGAACTCCTGACCACGTGATCCACCCGCCTCAGGCTCCCAA
+
ffffffffffffffffffffffffffffffffffffffffffffffffffffffffffffffffffffffffffffffffffffffffffffffffffffffffffffffffffffffffffffffffffffffffffffffffffffff
@cB02~tA01_GU182341.1_110449_110228_1_0_0_0_0:0:0_0:0:0_34b/2
GATATGGGCCTGGAGGTGGAGTTATGGGCCTGGAGTGGAGATCTGGGCCTAGAGATGGAGTGATGAGCCTAGAAGTGGAGATCTGCGCCTGGAGTGGAGATCTGGGCCTGGAGTGAAGATCTGGGCCTGGAGTGGAGATATGGGCCTGGA
+
ffffffffffffffffffffffffffffffffffffffffffffffffffffffffffffffffffffffffffffffffffffffffffffffffffffffffffffffffffffffffffffffffffffffffffffffffffffff
@cB02~tA01_GU182341.1_73947_73802_1_0_0_0_0:0:0_0:0:0_34c/2
ACACAAACATTTATTGCTTTGGAGAATTAGTTTGGGAACATTTTTGAAATGTACAAAAAAATGTATATCTTCAAAAGAAATTTCTTTTTGTGGCAAAAGACTTCTGAAGGTGCTCATGATGATATAGGGAGAAGAGGGGTTCTGGACAGG
+
ffffffffffffffffffffffffffffffffffffffffffffffffffffffffffffffffffffffffffffffffffffffffffffffffffffffffffffffffffffffffffffffffffffffffffffffffffffff
@cB02~tA01_GU182341.1_136938_136719_1_0_0_0_0:0:0_0:0:0_34d/2
GAAGAATAATTGCCAATCTGACATCCTTCTCAGGAAAAATGCAGTGTTTTTTCTGCCTGCATTCCTAACTGGAGGATAAATTCCCGGGGGCTTGAGAGAGGGAAGGGAAGGGAACATCTGATGAGGGTGGGTGTTTTAGAGAAGTTCCAC
+
ffffffffffffffffffffffffffffffffffffffffffffffffffffffffffffffffffffffffffffffffffffffffffffffffffffffffffffffffffffffffffffffffffffffffffffffffffffff
@cB02~tA01_GU182341.1_151565_151416_1_0_0_0_0:0:0_0:0:0_34e/2
ATCTCTATTTAAAAAAATATACATATATATGTCTTCTCTTGGGCTCCACCCAAGAGCAACCTGGAACTAAGTTATTCGGCAACGAACTGTTCCACTTTGTTGTGAGGCAATAGATGTGGAAATTCCCTGACGAGGGGCTCTGTCCTCATA
+
ffffffffffffffffffffffffffffffffffffffffffffffffffffffffffffffffffffffffffffffffffffffffffffffffffffffffffffffffffffffffffffffffffffffffffffffffffffff
@cB02~tA01_GU182341.1_93666_93825_0_1_0_0_0:0:0_0:0:0_34f/2
AGGCCCATATCTTTACCTCCAGGTCCAGATCTCCATCCCCGCACTCCCTCCCTCGATTCCCTTCCAGGACTCACCAACACACGCCATGCTGACGACCATGAGCGACATGGTGCTGCCGGTGCAGACAGGCGGCTGCGCCCCAGCTCAGCT
+
ffffffffffffffffffffffffffffffffffffffffffffffffffffffffffffffffffffffffffffffffffffffffffffffffffffffffffffffffffffffffffffffffffffffffffffffffffffff
@cB02~tA01_GU182341.1_126270_126068_1_0_0_0_0:0:0_0:0:0_350/2
TTGTCTCTGAGACTCCAATTTCCATCCAAAGATACAGCACATAGGAGGCTCCAAGGATCGTGAATCACATGAACAAGTGATATTCTTACTCTCTGCAGACCTGGAAAGCTGGCAGAGTCATTCCACGATGAAACATTTGTAGAGTCATAG
+
ffffffffffffffffffffffffffffffffffffffffffffffffffffffffffffffffffffffffffffffffffffffffffffffffffffffffffffffffffffffffffffffffffffffffffffffffffffff
@rand_0_0_0_0_1_1_0:0:0_0:0:0_351/2
AAGGGTTGCATCGCTCACGGGTCCCCCGTTCACGGTATCGCGTGTAACCGAAGAGGGGCGCTCTGTTTAAGACCTCCTGAGCTGATTACCTATGGTAGAAGATAGTGGGGCTAGCCGCAATCTTATTCGACGCACTAGAGATTCCAGGCA
+
ffffffffffffffffffffffffffffffffffffffffffffffffffffffffffffffffffffffffffffffffffffffffffffffffffffffffffffffffffffffffffffffffffffffffffffffffffffff
@cB02~tA01_GU182341.1_9396_9284_1_0_0_0_0:0:0_0:0:0_352/2
AAAAGATCGTCAAAGACTATTATGAACACCTCTATACAAACAAGCTAGAAAACCTAGAAGAAATGGATAAATTCCTGGTAACACAAAATTTATCATATTTCAACCAGGAAGAAAGTGAAAACCTGAACAGACCAATAACAAGTTCAGAAA
+
ffffffffffffffffffffffffffffffffffffffffffffffffffffffffffffffffffffffffffffffffffffffffffffffffffffffffffffffffffffffffffffffffffffffffffffffffffffff
@cB02~tA01_GU182341.1_34652_34904_0_1_0_0_0:0:0_0:0:0_353/2
CACCCAAGCTTCGTCTTCTCTCTGCATCTGTCCATGCTTCTCTCCATCATCAGCAGGAAGCTCCTCAGCTAAGGCTCTAGGATCATAGGACATGAGACAGATATGGGGTTTCCTCACCTGTGACAGAAACAAGCAGTGGGTCACTCGAGT
+
ffffffffffffffffffffffffffffffffffffffffffffffffffffffffffffffffffffffffffffffffffffffffffffffffffffffffffffffffffffffffffffffffffffffffffffffffffffff
@cB02~tA01_GU182341.1_70657_70826_0_1_0_0_0:0:0_0:0:0_354/2
AAACCAGAATAACTAGTTAAAATGTTGTGTACACAACAGTGAAGAGAGTATTTATCCTCTATGACAGAGGAAACCATCAATATTAATGCACAGAAAAAGCAAATAACTGAAACAAGAAAGAGCAGTTTTGTGACAGGGTAAAAATTGACA
+
ffffffffffffffffffffffffffffffffffffffffffffffffffffffffffffffffffffffffffffffffffffffffffffffffffffffffffffffffffffffffffffffffffffffffffffffffffffff
@cB02~tA01_GU182341.1_105913_105719_1_0_0_0_0:0:0_0:0:0_355/2
TAAACACCTCCTGGACTGCACCTGGGCCTATGCCAATTCCTATCACTCACCGTCACTCCAGGGAGACAGAACACACAGAGAATACGTTACATAGGCAGGTTCATTACTAACAGATAAGCAGCGAGTGACAACAGAAGCCTACATTTCAAT
+
ffffffffffffffffffffffffffffffffffffffffffffffffffffffffffffffffffffffffffffffffffffffffffffffffffffffffffffffffffffffffffffffffffffffffffffffffffffff
@cB02~tA01_GU182341.1_87701_87554_1_0_0_0_0:0:0_0:0:0_356/2
GGCTCACCGCAACCTCCACCTCCCAGGTTAAAGCGATTCTCTACACTCAGCTTCCCGAGAGGCTGGGATTACACCCATGTCCCACCACGCCTGGCTAATTTTTTTTTGGTATTTTTTTTTAGTACAGACAAGGTTTTACCATGTTGCCCA
+
ffffffffffffffffffffffffffffffffffffffffffffffffffffffffffffffffffffffffffffffffffffffffffffffffffffffffffffffffffffffffffffffffffffffffffffffffffffff
@cB02~tA01_GU182341.1_90413_90595_0_1_0_0_0:0:0_0:0:0_357/2
GGTGTCTGGTGCTCTCTCTAGAAAGCTCTGCCTCTGGCTCCTGCCTTGGGCCAGAGACTTTCCTGCCAGTGAGGAACACACACCTGCGTGCTCCCATCCTGCTTCCGCACAGGGCCCTGAGTTCTCTGGCCTCTGCTTCGTGAGGCTTAC
+
ffffffffffffffffffffffffffffffffffffffffffffffffffffffffffffffffffffffffffffffffffffffffffffffffffffffffffffffffffffffffffffffffffffffffffffffffffffff
@cB02~tA01_GU182341.1_53715_53521_1_0_0_0_0:0:0_0:0:0_358/2
GTTGGTTTATTTTTAGCGGTGCAGAAGTTGCTTAGCTTGAGGTAATCCCAATGGTCTATTTTTGCTTCGATTACTTGTGTTTTGAAGGTTTAAAACAAAATGTCTTCCTTCAGACAAATGTCCTGGAGCATTTCCCCAATATTTTCTTCT
+
ffffffffffffffffffffffffffffffffffffffffffffffffffffffffffffffffffffffffffffffffffffffffffffffffffffffffffffffffffffffffffffffffffffffffffffffffffffff
@cB02~tA01_GU182341.1_23007_22865_1_0_0_0_0:0:0_1:0:0_359/2
TCCATCTCAATCTCCCTAAAATCATCCAGCGTACCCTCTTTTTAAGATCAGCTGATTAGCAACCGTAATGCCATCTGCAATCTTCATTCCTCCTTTCCTGTAAAATAACATATTCACAAGCTATGGAGGCTAAGACAGGGACATTTTGGG
+
ffffffffffffffffffffffffffffffffffffffffffffffffffffffffffffffffffffffffffffffffffffffffffffffffffffffffffffffffffffffffffffffffffffffffffffffffffffff
@cB02~tA01_GU182341.1_100918_100762_1_0_0_0_0:0:0_0:0:0_35a/2
ATTCCTACCAACAGGGTACCAGGGTTCTCCTTTCTCTACCATCTTGCCAGCATTTGTTTTGCCTGTCTTGCAGTAAAAGCCATTTTACTTTACTTTATTTTATTTATTTATTTATGTTGAGATGGAGTTTCACTCATAGTCTCCCAGGCT
+
ffffffffffffffffffffffffffffffffffffffffffffffffffffffffffffffffffffffffffffffffffffffffffffffffffffffffffffffffffffffffffffffffffffffffffffffffffffff
@cB02~tA01_GU182341.1_74863_75025_0_1_0_0_0:0:0_0:0:0_35b/2
GAGAAACACATACTTCTTCCCATCCACACTGGGATCCAGGGTCTTCTCCCTCCTGTCAGGCCAGAACTGAGTCTCCACTCCCCAATTTAGTTCCCAGAGATGAAGCCCAATTTTCCTCTGTCTCAAGCTTTGAAGGCCAGTTTTAGCGTG
+
ffffffffffffffffffffffffffffffffffffffffffffffffffffffffffffffffffffffffffffffffffffffffffffffffffffffffffffffffffffffffffffffffffffffffffffffffffffff
@cB02~tA01_GU182341.1_90544_90668_0_1_0_0_0:0:0_0:0:0_35c/2
GTGAGTGGCTGCAGGGGACGTGAGGATACAGTTCACAATCAGGCAACGGTCTGTGAGCTGAAGGCAGGGGCAGGGTGTCTGGTGCTCTCTCTAGAAAGCTCTGCCTCTGGCTCCTGCCTTGGGCCAGAGACTTTCCTGCCAGTGAGGAAC
+
ffffffffffffffffffffffffffffffffffffffffffffffffffffffffffffffffffffffffffffffffffffffffffffffffffffffffffffffffffffffffffffffffffffffffffffffffffffff
@cB02~tA01_GU182341.1_132675_132503_1_0_0_0_0:0:0_0:0:0_35d/2
TAATAGAGAGAGAGAGAGATGATACATAGATACAGATAATACATAGATGATTGATGGATAGACAGATAGACAATTGATAGATAAATGATACATAGATATAGATGACAGATAATTTGTAGATAGACACAAAATAGATAGATAGATAATAGA
+
ffffffffffffffffffffffffffffffffffffffffffffffffffffffffffffffffffffffffffffffffffffffffffffffffffffffffffffffffffffffffffffffffffffffffffffffffffffff
@rand_0_0_0_0_1_1_0:0:0_0:0:0_35e/2
TATGATAAAGGCGAAAGGCGTATCCAAATAGTTGGACGCTCTTAGTGTCTTAATGTTCGGTCCTCCCGGGCATATGTTGGCCCTAACTGCCCTTCAGCCACCTCCGGTCACTCCGTTACGTGAACCTCTCATTTAATGCCGCGAGTGGGA
+
ffffffffffffffffffffffffffffffffffffffffffffffffffffffffffffffffffffffffffffffffffffffffffffffffffffffffffffffffffffffffffffffffffffffffffffffffffffff
@cB02~tA01_GU182341.1_114196_114097_1_0_0_0_0:0:0_0:0:0_35f/2
AACAGGAAACCAACACTGGAACCCAGGTCAAGGACAAGTTAAGAAAAGACACAAGGATAGCCAGGCATGGTGGCAGGTGCATGTAATCCTAGCGACTCGGGAGGCTGAGAGCAGGAGAATCGCTTGAACCCAGGAGACAGAGGTTGCAGT
+
ffffffffffffffffffffffffffffffffffffffffffffffffffffffffffffffffffffffffffffffffffffffffffffffffffffffffffffffffffffffffffffffffffffffffffffffffffffff
@cB02~tA01_GU182341.1_62057_62290_0_1_0_0_0:0:0_0:0:0_360/2
ACTTCTAGGCCCATCACTCCATCTCCAGGCCCATATATCCACTCCAGGCCCAGATCTCCACTCCAGGCCCATAACTCCACCTCCAGGCCTATATCTCCACCTCTGGGCCCAGATCTCCATCCCCGCGCTCCCTCCCTCTATTCCTTTCCA
+
ffffffffffffffffffffffffffffffffffffffffffffffffffffffffffffffffffffffffffffffffffffffffffffffffffffffffffffffffffffffffffffffffffffffffffffffffffffff
@cB02~tA01_GU182341.1_27163_27081_1_0_0_0_0:0:0_0:0:0_361/2
AGCGCAGATCCAAAGTTGTCTTCTGTCCACCAGCACCACAGTCAGGCCTTGATGGGATCTTCTAGGGAGACAATAGCCCTGTCTCAAAACCGGGTTGCCAGCTCCCATGTACCAGCAGCTGGAATCTGAAGGCGTGAGTCTGCATCTTAG
+
ffffffffffffffffffffffffffffffffffffffffffffffffffffffffffffffffffffffffffffffffffffffffffffffffffffffffffffffffffffffffffffffffffffffffffffffffffffff
@cB02~tA01_GU182341.1_110848_110709_1_0_0_0_1:0:0_0:0:0_362/2
ATATGGGACTAGAGTGGAGATAGGGGCCTGGAGGTGGAGATCTGGGCCTGGAGTGGAGATCTGGGCCTGGAGTGGAGATCTGGGCCTGGAGTGGAGATATGGGCCTGGAGTGGAGATATGGGTCTGCAGTGGAGATATGGGCCTGGAGGT
+
ffffffffffffffffffffffffffffffffffffffffffffffffffffffffffffffffffffffffffffffffffffffffffffffffffffffffffffffffffffffffffffffffffffffffffffffffffffff
@cB02~tA01_GU182341.1_76318_76172_1_0_0_0_0:0:0_1:0:0_363/2
TTAGATGTGACAACAACGGCACAGGCTACTACAGAAAAAATAAACAAGTTAGACTTTATGAAAATTTGGAAATATTGTGACTCAAAAGACAACATCAGTTACTTCACATGGCAAGGAAAAAGAACTTTTAAGACGATATTATCAAAGTAA
+
ffffffffffffffffffffffffffffffffffffffffffffffffffffffffffffffffffffffffffffffffffffffffffffffffffffffffffffffffffffffffffffffffffffffffffffffffffffff
@cB02~tA01_GU182341.1_103162_103295_0_1_0_0_0:0:0_0:0:0_364/2
GAATGAAGATTGCAGATGGAATTACGGTTGCTAGTCAGCTGAACTTAAAACAAGGGTATCCTGAATGATTTCCGGGAGATTATGATGGATTTTCATCTTGGTGAACCCAATAGAATCCCCAAGTTTTCAAAAGATAAGGAAGAAGGGAGA
+
ffffffffffffffffffffffffffffffffffffffffffffffffffffffffffffffffffffffffffffffffffffffffffffffffffffffffffffffffffffffffffffffffffffffffffffffffffffff
@cB02~tA01_GU182341.1_130026_130228_0_1_0_0_0:0:0_0:0:0_365/2
CAGCCTCCCCAGTCGTTGGATTACTCGTGCCCACCACCACACCTGGCTATCCTTGTTTGGTTTCCTAGCTTGTCCTTGACCTGGGTTCCTGTGTCGGTTTCCTGTTGCTGCTGCAGAAAATTATCACAAACATGGCAGCAGGAGAGAACA
+
ffffffffffffffffffffffffffffffffffffffffffffffffffffffffffffffffffffffffffffffffffffffffffffffffffffffffffffffffffffffffffffffffffffffffffffffffffffff
@cB02~tA01_GU182341.1_14605_14361_1_0_0_0_0:0:0_0:0:0_366/2
TAATTCAGCATATGTATGCAAGGGATCACACAGAAACACGATTATCAAGGCCCGAGTTATAAAAGAGAAAATCCGGAAACAACACAAATGTCCATGATAAAAAGAATGGATAATTACATGTTGATAAAGTTATGCATGGACTATTAAACT
+
ffffffffffffffffffffffffffffffffffffffffffffffffffffffffffffffffffffffffffffffffffffffffffffffffffffffffffffffffffffffffffffffffffffffffffffffffffffff
@cB02~tA01_GU182341.1_82871_82983_0_1_0_0_1:0:0_0:0:0_367/2
AGTGCACCCTTGCTGATCTCAGGGTAGCCAACCTTCTTGTTTGGTTTTTTAACTTGTCCTTCACCTGGGTTCCTGTGTTGGTTTCCTGTTGTTGCTGGAGAAAATTATCACAAACATGGCGGCAGGAGAGAACACACTGACCCCTTCCAC
+
ffffffffffffffffffffffffffffffffffffffffffffffffffffffffffffffffffffffffffffffffffffffffffffffffffffffffffffffffffffffffffffffffffffffffffffffffffffff
@cB02~tA01_GU182341.1_104906_105132_0_1_0_0_1:0:0_0:0:0_368/2
TGGAAGTAGGGGTGAGATGGGGGATTTGGGTGAGGGGGCAAGTTTTTTTTGTGATGACCAGAGCACTTTCTCTATTCCAGGATTTGTGCTGGAGGATTCAGCGGGCTTTCACATTTTCTATATGATCTCATGCTCACAGAAAGCCAAATA
+
ffffffffffffffffffffffffffffffffffffffffffffffffffffffffffffffffffffffffffffffffffffffffffffffffffffffffffffffffffffffffffffffffffffffffffffffffffffff
@cB02~tA01_GU182341.1_95810_95728_1_0_0_0_0:0:0_0:0:0_369/2
CCTCGAGGAGGACACGTGACTCTTCGGTGTCACTATCGTCATAGGTTTAACAATTTCATGCTATACAAAGAAGACAGAATCCACATTCCCATCTTCCATGGCAGAATATTCCAGGAGAGCTTCAACATGAGCCCTGTGACCACAGCACAT
+
ffffffffffffffffffffffffffffffffffffffffffffffffffffffffffffffffffffffffffffffffffffffffffffffffffffffffffffffffffffffffffffffffffffffffffffffffffffff
@cB02~tA01_GU182341.1_33232_33051_1_0_0_0_0:0:0_0:0:0_36a/2
ATGCTACGGTTCTGTTACTCACTCCCCCTATCAGTTGTCAGCTCCCAGTGACCCTCTGGACATCGTCATCACAGGTGAGAGTGTCCGGACATTCTCATTGTCATTGGGCTGCAGAGTGAATGATCCACGACTTGGAACCCCCAGGTAGTT
+
ffffffffffffffffffffffffffffffffffffffffffffffffffffffffffffffffffffffffffffffffffffffffffffffffffffffffffffffffffffffffffffffffffffffffffffffffffffff
@cB02~tA01_GU182341.1_75624_75446_1_0_0_0_0:0:0_0:0:0_36b/2
AACCTGCAACTGTGTCAGTCTGGGGAAACTGCAAATATTCTTGTCTTACATTTGTCTCCAGCCAATTGTGATGGACTCCAGTGACCTGCAATTGCTGTTATTGCAGGTAAAATGTACCTGAGTCAGGCCACAGTTCTCCTGGACTATGAG
+
ffffffffffffffffffffffffffffffffffffffffffffffffffffffffffffffffffffffffffffffffffffffffffffffffffffffffffffffffffffffffffffffffffffffffffffffffffffff
@cB02~tA01_GU182341.1_96605_96462_1_0_0_0_0:0:0_0:0:0_36c/2
GAACGCAGCCCTGTAGACACCTTGATTTCAGCACAGGGAGAACTGGATCCAATTTCTGTCTCCAGAAGTGGAAGGGGTCAGTGTGTTCTCTCCCGCTGCCATGTTTGTGGTAATTTTCTGCAGCAGCAACAGGAAACCAACACAGGAACC
+
ffffffffffffffffffffffffffffffffffffffffffffffffffffffffffffffffffffffffffffffffffffffffffffffffffffffffffffffffffffffffffffffffffffffffffffffffffffff
@cB02~tA01_GU182341.1_129185_129021_1_0_0_0_1:0:0_0:0:0_36d/2
ACATTCCAAATCCTCTGAGGGGGCTCAGTTCATGAATTGGCTGATATTCCATTCACATAGGACATGCCCTCCATGCCGTGTCTACTTTGTGTTGTTTTATGTGAGTAATTTTGCAGTATTAAAATCTAGTAAGAGTCACTTATTCAGCAC
+
ffffffffffffffffffffffffffffffffffffffffffffffffffffffffffffffffffffffffffffffffffffffffffffffffffffffffffffffffffffffffffffffffffffffffffffffffffffff
@cB02~tA01_GU182341.1_129028_129151_0_1_0_0_0:0:0_0:0:0_36e/2
TCAGAAGATTCTCCCATTTCCGCTTTCTAAGGCTCCTACCACACCTGGGTGCCCAGGGCTACAGGAAGGACCCACCCCACATAGACATGGCGTCTCCCTACAACAAGTGTCAGCTGAGAACTTTGAGCAAGTGCTGAATAAGTGACTCTT
+
ffffffffffffffffffffffffffffffffffffffffffffffffffffffffffffffffffffffffffffffffffffffffffffffffffffffffffffffffffffffffffffffffffffffffffffffffffffff
@cB02~tA01_GU182341.1_89367_89596_0_1_0_0_0:0:0_1:0:0_36f/2
AGGGTACAAAACCCAGGCTGGGCTGCTTTCTGGCTTCCCCCAGCTACAGTGCACATGAAGTGACTCCATGTGTCCTGAGCAGTTTTTCTGAGCCTTGCGGGACTGGCTCACCCTGAAAGGAAGGTTTCTGTTGTCACTCGCTGCTTATCT
+
ffffffffffffffffffffffffffffffffffffffffffffffffffffffffffffffffffffffffffffffffffffffffffffffffffffffffffffffffffffffffffffffffffffffffffffffffffffff
@rand_0_0_0_0_1_1_0:0:0_0:0:0_370/2
GCGGAATGTCTTTGTTGGGACTTAGGTCTTACTTTTACAGGTGCAACTCGAATCGTCCACAACCGATGTGATATCGTCGAAGCGCAAGAGTGCTGGTGCAAATGGGTCGTGTGAGAGTAGAGGAGTTCCGAAGTTATACTAGCAAGACAT
+
ffffffffffffffffffffffffffffffffffffffffffffffffffffffffffffffffffffffffffffffffffffffffffffffffffffffffffffffffffffffffffffffffffffffffffffffffffffff
@cB02~tA01_GU182341.1_130971_130795_1_0_0_0_1:0:0_0:0:0_371/2
ACATGCAGCCTGTCCTCTTCCACCCCCACATAGACAGCAGGAAAGAGACTAGTGGGAAAGAGATACAACAGCCCAAGAGATGAGGCTCTCTTCACAGTGGGAAGGGAGTCAGGGGCTACTGGAGACAGAGGGACAGAGAAGAGGGAGGAA
+
ffffffffffffffffffffffffffffffffffffffffffffffffffffffffffffffffffffffffffffffffffffffffffffffffffffffffffffffffffffffffffffffffffffffffffffffffffffff
@cB02~tA01_GU182341.1_31940_31820_1_0_0_0_0:0:0_1:0:0_372/2
TCAAGGAACTGATTCTCCAGAGTCTCCAGAGGAAACGAAGCCCTGCAGATGCCTTGATTTTAGCCCAGGAAAAATAGGGTCCAACTTCTGTCTCCAGTACTGGAAGGTGTCAGTGTGGTCTCTCCTGCTTCCATGCTTCTGATAATTTTG
+
ffffffffffffffffffffffffffffffffffffffffffffffffffffffffffffffffffffffffffffffffffffffffffffffffffffffffffffffffffffffffffffffffffffffffffffffffffffff
@cB02~tA01_GU182341.1_79560_79630_0_1_0_0_0:0:0_0:0:0_373/2
AAAAGCCCTCAACAAGCTAAGCATTGAAGAAACATAACTCAATATAATAAGAGCCGCCTGTGACAAACCCACAACCAACATCATACTGAATGAGTAAAAGCTGGAAGAAGTTCCCTTCATAAGTGAAACAAGACAAGAATGCCCACTCTC
+
ffffffffffffffffffffffffffffffffffffffffffffffffffffffffffffffffffffffffffffffffffffffffffffffffffffffffffffffffffffffffffffffffffffffffffffffffffffff
@cB02~tA01_GU182341.1_52417_52249_1_0_0_0_0:0:0_0:0:0_374/2
AATGACTTCCAGTTCCATCCATGTGGCTGCAAATATCAGGATGTTATTCTTTCTATGGATGAGTAGTCTCCACTGTGCGTATGTACTACATTCTCTCTATCCATTCATCCACTGATGGGCAGGTAGGTTGACTCCACATCTTGGCTACTG
+
ffffffffffffffffffffffffffffffffffffffffffffffffffffffffffffffffffffffffffffffffffffffffffffffffffffffffffffffffffffffffffffffffffffffffffffffffffffff
@cB02~tA01_GU182341.1_14180_14111_1_0_0_0_0:0:0_0:0:0_375/2
ACGTCGAGGAAAAACATAAAATGGCAAGCAAATATATACGTGCATATGTACATACATTCATAAATGACAAACAGGACAGAAAAATCAGTGACATCAATTTTGTTCCTTAGAAGAAACAGGAAAATTGACCCCAAAAAACTTTCCAGGCCA
+
ffffffffffffffffffffffffffffffffffffffffffffffffffffffffffffffffffffffffffffffffffffffffffffffffffffffffffffffffffffffffffffffffffffffffffffffffffffff
@cB02~tA01_GU182341.1_81346_81575_0_1_0_0_1:0:0_1:0:0_376/2
ACGCTGGAGGGTGTGAGTTACCCTCTTGTCCTCAGAGGACCTGCTGTTCCTAACACTGCTACCCTTCCCTCCTCTGTCGGTGACACCACATCCCACCACACACCCCAGCTTTGAGCACCTCAGTATCCCGCCTGGGCCACACAGAGCTCA
+
ffffffffffffffffffffffffffffffffffffffffffffffffffffffffffffffffffffffffffffffffffffffffffffffffffffffffffffffffffffffffffffffffffffffffffffffffffffff
@cB02~tA01_GU182341.1_118066_117859_1_0_0_0_0:0:0_0:0:0_377/2
TTTTGTTTGTTTGTTTTATCCTCCACCCTTTTCTTCCTGGCCTCTGGTAGCCACCATTCTACTCTCTATCTTCATGAGATCCACCTTTTAGCTCCTGTATATGGGTGAGAAATGAGAATATTTGTAATGACTTCCAGTTCCATCCATGTG
+
ffffffffffffffffffffffffffffffffffffffffffffffffffffffffffffffffffffffffffffffffffffffffffffffffffffffffffffffffffffffffffffffffffffffffffffffffffffff
@cB02~tA01_GU182341.1_93150_93296_0_1_0_0_0:0:0_0:0:0_378/2
ATTTTTCATGATTGTATTTCTAGTATTACAGCAGAACCAGTTCAAATGATTTAAACTCCCAGGGAAGGATTATGCAATTATTTACAATCTTAGAATTGTACTTTATCAGCAAAAATCACAACATGTAAATTCTGGATTTTTGTAGATTTA
+
ffffffffffffffffffffffffffffffffffffffffffffffffffffffffffffffffffffffffffffffffffffffffffffffffffffffffffffffffffffffffffffffffffffffffffffffffffffff
@cB02~tA01_GU182341.1_70855_70679_1_0_0_0_0:0:0_0:0:0_379/2
GGCATTCACTGGATTTCTTGAACCTGTGGATTGATGGATGTGTCTACTTCCTCCAAATAATCAACAATTGCCTCTTTAAAGATTGCTTCTGACCTGTTTTCTCGTTCTTTCTTTTTGGAACTCAAGTTAGGAGCATTCTAAAACTGTTGT
+
ffffffffffffffffffffffffffffffffffffffffffffffffffffffffffffffffffffffffffffffffffffffffffffffffffffffffffffffffffffffffffffffffffffffffffffffffffffff
@cB02~tA01_GU182341.1_8283_8100_1_0_0_0_0:0:0_0:0:0_37a/2
AGCCAAGAGCCAACTGCCTGCTGTCTTCAAGAGACCCATCTCACATGTAATGACACCCACAGGCTCAAAGTAAAAGGATGAAGAAATATTTACTAGGCAACCAGGAAACAAAAAAAAGGAAGGCATTCCTATTCTTATATCACATGAAAC
+
ffffffffffffffffffffffffffffffffffffffffffffffffffffffffffffffffffffffffffffffffffffffffffffffffffffffffffffffffffffffffffffffffffffffffffffffffffffff
@cB02~tA01_GU182341.1_39267_39104_1_0_0_0_0:0:0_1:0:0_37b/2
CCTTGTTTTAAGTTCAGCTGATTAGCAACCATAATTCCATCTGCAATCTTCATTGCTCCTTTCCATGTAAAATAAGATATTCACAAGCTATGGAGGCTAGGACAGGGACATTTTGGGGTGGGACAGCATTCTCCTGCCTTCCACAAACAG
+
ffffffffffffffffffffffffffffffffffffffffffffffffffffffffffffffffffffffffffffffffffffffffffffffffffffffffffffffffffffffffffffffffffffffffffffffffffffff
@cB02~tA01_GU182341.1_87501_87614_0_1_0_0_0:0:0_0:0:0_37c/2
CTCAGCACTTTGGGAGGCTGAGACGGGCGGATCCCTTAAGGTTGGGAGTTTGAGATAGCCTGGGCAACATGGTAAAACCTTGTCTGTACTAAAAAAAAATACCAAAAAAAAATTAGCCAGGCGTGGTGGGACATGGGTGTAATCCCAGCC
+
ffffffffffffffffffffffffffffffffffffffffffffffffffffffffffffffffffffffffffffffffffffffffffffffffffffffffffffffffffffffffffffffffffffffffffffffffffffff
@cB02~tA01_GU182341.1_98078_98207_0_1_0_0_0:0:0_0:0:0_37d/2
TATCAGTCATCATCTATGTATCTATAACCAATCCATTATCTATCATCTACCTATTTATCATCTATCTACGTCTATCTATCCATCTATCATCTCTCTCTCTCCGTCTCCTTGTCTTTCTCTGCCTCTCAGTCTCTCTAGTTCTATTTGGAA
+
ffffffffffffffffffffffffffffffffffffffffffffffffffffffffffffffffffffffffffffffffffffffffffffffffffffffffffffffffffffffffffffffffffffffffffffffffffffff
@cB02~tA01_GU182341.1_82249_82375_0_1_0_0_1:0:0_0:0:0_37e/2
GGACTCTGGTGGACACCCCCACCAGAAGCTCTGGGACTCAGGAGGTGGGACAAGGAGAAGCCCAGACAGGAGCCCTCTGACCTGTGACCATGATCACCAGGGGGTTGCTGGGTGCCGACCACTCAGTGGGGGAGTGCGGGTGAAAACCTC
+
ffffffffffffffffffffffffffffffffffffffffffffffffffffffffffffffffffffffffffffffffffffffffffffffffffffffffffffffffffffffffffffffffffffffffffffffffffffff
@cB02~tA01_GU182341.1_78359_78593_0_1_0_0_0:0:0_0:0:0_37f/2
GTGGCATTTGTCTTTCTGTGCCTGGATTGTTTCCCTTAACATAATGTCCTCTAAGTTTTTTCACATTGTCACAAATGAGAGGACTTCCTTCTTTGTTGTAAAGGTTGTATAGTACTTCATTACGTTCCTATCGTATACCACGTTTTCTTT
+
ffffffffffffffffffffffffffffffffffffffffffffffffffffffffffffffffffffffffffffffffffffffffffffffffffffffffffffffffffffffffffffffffffffffffffffffffffffff
@cB02~tA01_GU182341.1_24092_24211_0_1_0_0_0:0:0_1:0:0_380/2
GTGCCAATGCACCAGGCTAATTTTTGTATTTTTAGTACAGACGGGGTTTCACCATGTTGGCCAGGCTGGTCTCAAACTCCTACCCTTAAGTGATCTACCCGCCTTGGCCTCCCAAAGTGTTGGGTTACAGGTGTGAGCCCCCATCGACAG
+
ffffffffffffffffffffffffffffffffffffffffffffffffffffffffffffffffffffffffffffffffffffffffffffffffffffffffffffffffffffffffffffffffffffffffffffffffffffff
@cB02~tA01_GU182341.1_64018_63819_1_0_0_0_0:0:0_0:0:0_381/2
TCTCCCCCAGGTGGTCAGGACAAGCCCTTCCTCTCTGCCTGGCCCAGCCCTGTGGTGTCTGAAGGAGAACATGTGGCTCTTCAGTGTCGCTCTCGTCTTGGGTTTAACGAATTCAGTCTGTCCAAAGAAGACGGGATGCCTGTCCCTGAG
+
ffffffffffffffffffffffffffffffffffffffffffffffffffffffffffffffffffffffffffffffffffffffffffffffffffffffffffffffffffffffffffffffffffffffffffffffffffffff
@cB02~tA01_GU182341.1_64812_64688_1_0_0_0_0:0:0_0:0:0_382/2
GCCATGCTTCTGATAATTTTCTACAGCACCAACAGGAAACCAACACTGGAACCCAGGTCAAGGACAAGATAAGAAAGGACACAAGGATAGCCGGGCGTGGTGGCAGGTGCATGTAATCCTAGCAACTCAGGAGGCTGAGGGCAGGAGAAT
+
ffffffffffffffffffffffffffffffffffffffffffffffffffffffffffffffffffffffffffffffffffffffffffffffffffffffffffffffffffffffffffffffffffffffffffffffffffffff
@cB02~tA01_GU182341.1_58428_58212_1_0_0_0_0:0:0_0:0:0_383/2
TGAGCCTCGGTAACTTCTAAAGAAAAGAGATTGGTTTGCCTCACCGTTCTGCAGGCTGTACTGGAAGCATGGCACCAGCATCTATTTCTCGTGACGGCCTCAGGCTGCTCCCACTCTGGCAGAAGGGAAGGAGGGTCTGTCTGTGCAGAG
+
ffffffffffffffffffffffffffffffffffffffffffffffffffffffffffffffffffffffffffffffffffffffffffffffffffffffffffffffffffffffffffffffffffffffffffffffffffffff
@cB02~tA01_GU182341.1_80826_80986_0_1_0_0_0:0:0_0:0:0_384/2
CATGGCTCTCTGCTGGGGAGACACCCAATCTGCAGGCCCATAGTGTAACCCTGGTGCTCCTTCCCTTCCAGGACTCACCAAGACATGCCAGGATGATGACCGTGGGTGACATGGACATGGTGCAGCTTCTGCTGCCAGGACGCAGTGACT
+
ffffffffffffffffffffffffffffffffffffffffffffffffffffffffffffffffffffffffffffffffffffffffffffffffffffffffffffffffffffffffffffffffffffffffffffffffffffff
@cB02~tA01_GU182341.1_33740_33952_0_1_0_0_0:0:0_0:0:0_385/2
TCATCTCTATGTATTATCTATTAATGAATCAATCAATCATCATCTATGTATCTTTAACCTATTATCTATCATCTACCTATTTATCATCTATCTATATCTATCCATCTATCATCTGTCTTGCTCTGCCTCTCGGTCTCTCTAGTTCTCTTT
+
ffffffffffffffffffffffffffffffffffffffffffffffffffffffffffffffffffffffffffffffffffffffffffffffffffffffffffffffffffffffffffffffffffffffffffffffffffffff
@cB02~tA01_GU182341.1_104972_105212_0_1_0_0_0:0:0_0:0:0_386/2
TCTGATTCCAAGATCTGGACTCACTCCAAGGAGTATTAGCATTTACCTCCCCATGATCTATCTGTATTTCCACAGGTGATTGGAAGTAGGGGTGAGATGGGGGATTTGGGTGAGGGGGCAAGTTTTTTTTGTGATGACCAGAGCACTTTC
+
ffffffffffffffffffffffffffffffffffffffffffffffffffffffffffffffffffffffffffffffffffffffffffffffffffffffffffffffffffffffffffffffffffffffffffffffffffffff
@cB02~tA01_GU182341.1_141992_141818_1_0_0_0_0:0:0_0:0:0_387/2
TGGCCATTTTCACGATCTTGATTCTTCCTACCCATGAGCATGGAATGTTCTTCCATTTGTTTGTATCCTCTTTTATTTCATTGAGCAGTGGTTTGTAGTTCTCCTTGAAGAGGTCCTTCATATCCCTTGTAAGTTGGATTCCTAGGTATT
+
ffffffffffffffffffffffffffffffffffffffffffffffffffffffffffffffffffffffffffffffffffffffffffffffffffffffffffffffffffffffffffffffffffffffffffffffffffffff
@cB02~tA01_GU182341.1_83810_83642_1_0_0_0_0:0:0_0:0:0_388/2
ATGGTCCTAGAGCCTTAGCTGAGGAGCTTCCTGCTGATGATGGAGAGAAGCATGGACAGATGTGGAGAGAAGATGCAGCATGGTGTGAGGGTGGGATCAGGGCACAGGATGGCAGACAGGGCACCTCCAAACCCTCCTGCATGGCCTGCA
+
ffffffffffffffffffffffffffffffffffffffffffffffffffffffffffffffffffffffffffffffffffffffffffffffffffffffffffffffffffffffffffffffffffffffffffffffffffffff
@cB02~tA01_GU182341.1_36516_36684_0_1_0_0_1:0:0_0:0:0_389/2
GTGGGTGAATCTCATAAGGTCAGGAGTTTGAGACCAGTCTGACCCACATAGAGAAACACTGTCTCTACTAAAAATACAAAAATTAGTCGGGCGTGGTGGAGTGTGCCTGTAATTCCAGCTACTCGGGAGGCTGAGGCAGGAGAATCGCTT
+
ffffffffffffffffffffffffffffffffffffffffffffffffffffffffffffffffffffffffffffffffffffffffffffffffffffffffffffffffffffffffffffffffffffffffffffffffffffff
@cB02~tA01_GU182341.1_82091_82284_0_1_0_0_0:0:0_0:0:0_38a/2
GATCACCAGGGGGTTGCTGGGTGCCGACCACTCAGTGGGGGAGTGCGGGTGAAAACCTCGACATCTGTAGGTCCCTGCGTGTGCTGGGGTCACAGGGCTAATGAGGAAACTGTTCCAGAATATTCTGTTGTAGAGCTCAGGGACAGGGAC
+
ffffffffffffffffffffffffffffffffffffffffffffffffffffffffffffffffffffffffffffffffffffffffffffffffffffffffffffffffffffffffffffffffffffffffffffffffffffff
@cB02~tA01_GU182341.1_133924_133773_1_0_0_0_0:0:0_0:0:0_38b/2
GTGGTGGTTCACGGTTGTAATCTTGGCGCTTTGAGAGGCCAAGAAAGGTGGATCATTTAAGATCAGGGACTCGAGATCAGCCTGGCCAACATGCGGGAAATTCATCTTTACTAAACAGACAAGAAAAATTAGCCAAGCATGCCGGCATGC
+
ffffffffffffffffffffffffffffffffffffffffffffffffffffffffffffffffffffffffffffffffffffffffffffffffffffffffffffffffffffffffffffffffffffffffffffffffffffff
@cB02~tA01_GU182341.1_94554_94805_0_1_0_0_0:0:0_0:0:0_38c/2
GGTTTGGGGAAGGACTCACCCATGTGTGGACCGGCCCTCTGGACCAAGAACAACCCTAGAAAGAAAGATCATGATGGACCATCCCTCTGCAGGCAAACCAGGGCACCCTGCTGCCCCCACTGGGCTGTGCGTCTTGGCAGCCAGGCCCTT
+
ffffffffffffffffffffffffffffffffffffffffffffffffffffffffffffffffffffffffffffffffffffffffffffffffffffffffffffffffffffffffffffffffffffffffffffffffffffff
@cB02~tA01_GU182341.1_34622_34753_0_1_0_0_0:0:0_0:0:0_38d/2
TGACCACTCATAGGGAGAGTCACGGAAAGAGCCGAAGCATCTGTAGGTTCCTCCGTGGGTGGCAGGGCCCAGAGGAAAGTCGGCCTGGAATGTTCCGTTGACCTTGGGCCCTGCAGAGAACCTACGTTCATGGGCCTCCCCCTCCCTGGA
+
ffffffffffffffffffffffffffffffffffffffffffffffffffffffffffffffffffffffffffffffffffffffffffffffffffffffffffffffffffffffffffffffffffffffffffffffffffffff
@cB02~tA01_GU182341.1_1494_1371_1_0_0_0_0:0:0_0:0:0_38e/2
CAGTGACCCCCTGGAGCTCGTGGTCTCAGGTGAGGCCGCTGACCCTGTCCTCTCTGAGCTCAAACCTCAGCTCAGGCCCTGCCCCCAGGAGAGCTCAGGACGCTAAGGAAAGAGGGGAGTAAAGGGGGAGGGTCGGCAGGGGAGGGCCCA
+
ffffffffffffffffffffffffffffffffffffffffffffffffffffffffffffffffffffffffffffffffffffffffffffffffffffffffffffffffffffffffffffffffffffffffffffffffffffff
@cB02~tA01_GU182341.1_84806_84727_1_0_0_0_0:0:0_0:0:0_38f/2
AAGTCCTTTTCTTTGCATTTACACCCACTAGTGGAATTGCTAGATCCTCTGGATGTTCTCTTTTTAGGTTTTGTTTTATGCTTTTTGTTTTTTTGACATAGCGTTTCACTCTTGTTGCCCAAGCTGGAGTGCAATGGCACCACCTGGGCT
+
ffffffffffffffffffffffffffffffffffffffffffffffffffffffffffffffffffffffffffffffffffffffffffffffffffffffffffffffffffffffffffffffffffffffffffffffffffffff
@cB02~tA01_GU182341.1_100711_100554_1_0_0_0_0:0:0_1:0:0_390/2
CCATGCCTGGCTAATTTTTGTATTTTTTTAGCACAGACGGGATATCCCAATTTTGGGCAGGCTGCTCTCAAACTCCTGACCTCGAGTGAGGTGCCTGCCTCGGTTTCCCAAAGTGCTGAAGTTACAGGCATAAGCCACTATGCCCAGCCT
+
ffffffffffffffffffffffffffffffffffffffffffffffffffffffffffffffffffffffffffffffffffffffffffffffffffffffffffffffffffffffffffffffffffffffffffffffffffffff
@cB02~tA01_GU182341.1_8635_8923_0_1_0_0_0:0:0_0:0:0_391/2
TTGCTGGCCTTGGGTTTGGACTGTTCCTTTTTTTTAATAGTTCCTCTAGATGCAGTGTTAAGTCACTAATTTGAGATCTTTCTAAACTTCTGATGAGGCATGTATTGCTATAAATTTTCCTCTTATCACTGCTTTAACTGCATCCCAAAG
+
ffffffffffffffffffffffffffffffffffffffffffffffffffffffffffffffffffffffffffffffffffffffffffffffffffffffffffffffffffffffffffffffffffffffffffffffffffffff
@cB02~tA01_GU182341.1_145815_145637_1_0_0_0_0:0:0_0:0:0_392/2
AATTTGTAATCATTTTTCTCATTTCCACCAAAAACAATGCTTGTAATTTTGTTGTGACTCCCTTACATCTACAGGTAAGTTCTGTCCTATAGAAACATAATGCAAACCACATGCATTCTTTCAAACTTGCTAGTATCCAAATTAAAAAGC
+
ffffffffffffffffffffffffffffffffffffffffffffffffffffffffffffffffffffffffffffffffffffffffffffffffffffffffffffffffffffffffffffffffffffffffffffffffffffff
@cB02~tA01_GU182341.1_72418_72536_0_1_0_0_2:0:0_0:0:0_393/2
AGTAACTTAAATAGCACAGTGCTGGTATAGACACAGAAACAGAGATCAATAGACCAGAATAGAGAGCCCAGAAATACAGCCTCATATCTACAGTGAATAATCATTGACGACGTTAACAAAACATACACTGGAGAAAGATTTCCTTTTCAA
+
ffffffffffffffffffffffffffffffffffffffffffffffffffffffffffffffffffffffffffffffffffffffffffffffffffffffffffffffffffffffffffffffffffffffffffffffffffffff
@cB02~tA01_GU182341.1_5546_5841_0_1_0_0_0:0:0_0:0:0_394/2
GAACAGCATTCCTATAACAGTTGTGAGTGTATCATGACACATAAGTAGACATTTATCTCTAGGGTACATAATTAAGTACATAATTAAGAAGGGTCACAGCCGTGTGCCTCCTCTTTTTAACTAGATAATTCCAATACACTTCCTTAATTG
+
ffffffffffffffffffffffffffffffffffffffffffffffffffffffffffffffffffffffffffffffffffffffffffffffffffffffffffffffffffffffffffffffffffffffffffffffffffffff
@cB02~tA01_GU182341.1_56423_56579_0_1_0_0_0:0:0_0:0:0_395/2
CTGTCACTCCTTTGCCAGGTATTGATTTATGTGTAGGATGAATAAATCTCAGAAAGAAATTAATTAAGCGAGGATTAAACAAGTAGGAAAATCAAACCCAGCAAGCCTTTCCAGTCAATGATTCTACCTCACAAACCTATCTTATATCCA
+
ffffffffffffffffffffffffffffffffffffffffffffffffffffffffffffffffffffffffffffffffffffffffffffffffffffffffffffffffffffffffffffffffffffffffffffffffffffff
@cB02~tA01_GU182341.1_9874_10007_0_1_0_0_1:0:0_0:0:0_396/2
CAGCAAAGAGAGACAGTATCACTACTTCTTTTCCAATTTTAATGCCTTTTATTTCCTTCTCTTGCCTGATTGCTTTGGCTAGGACTTCCAGTACCATGTTGAATTAAAATGGCGGGAGTGGTCATCCTGGTCTTGTTTCGGTTCTCAAGG
+
ffffffffffffffffffffffffffffffffffffffffffffffffffffffffffffffffffffffffffffffffffffffffffffffffffffffffffffffffffffffffffffffffffffffffffffffffffffff
@cB02~tA01_GU182341.1_105542_105399_1_0_0_0_0:0:0_0:0:0_397/2
CTAATTCACAGGAGGACAGGTGGTATTGAAGCAATAGATAGTCGAGGGGGTGGTCCTTCCCCCAGCCTCTGAGGTAGAACAGCAGCCTAACATGTGTCTCCCGAGATCACAAAGAGTAGCACATTTCACACGGGCTTCAACACTATTTTC
+
ffffffffffffffffffffffffffffffffffffffffffffffffffffffffffffffffffffffffffffffffffffffffffffffffffffffffffffffffffffffffffffffffffffffffffffffffffffff
@cB02~tA01_GU182341.1_8411_8578_0_1_0_0_1:0:0_0:0:0_398/2
TTTCTGTAGTTTTGAGAGATCATCTTGGTATTTTTTTCTATTTTTATTGTGTGCCTTGTTATGATTTTGATTCTTTGAATTTATTGAGACTTGCTTTGTGGCCAGTCTTAGAATATGATATGTTTTTTGTGTGTGCAGATAAGAAGAATC
+
ffffffffffffffffffffffffffffffffffffffffffffffffffffffffffffffffffffffffffffffffffffffffffffffffffffffffffffffffffffffffffffffffffffffffffffffffffffff
@cB02~tA01_GU182341.1_27858_27703_1_0_0_0_0:0:0_0:0:0_399/2
GCTGGGTTCTCACCCCTGGACTCTGAGCTTCTGGAAGCAGGGTGGAGCCTGAATTGTCTCTGAGACTCCAGTTTCCATCCAAAGATGCAGCACATAGGAGGTTCCAAGGATGGTGAATCAGATGAACAAGTGATATTCTTACTCTCTGCA
+
ffffffffffffffffffffffffffffffffffffffffffffffffffffffffffffffffffffffffffffffffffffffffffffffffffffffffffffffffffffffffffffffffffffffffffffffffffffff
@cB02~tA01_GU182341.1_82851_82747_1_0_0_0_1:0:0_1:0:0_39a/2
GTGTAATCACAAGGGTCCATATGAGTGGAGAAGGAAGAGGAGAATGGGGATTAGAGCAGCATCGTGGGATACTCCACCAGCCACTGTGGGCTTTGAAGGTGGAGGAAGACCACGAGCCACGAAGGGGCTGGAGAAATCAATGGCACTGAT
+
ffffffffffffffffffffffffffffffffffffffffffffffffffffffffffffffffffffffffffffffffffffffffffffffffffffffffffffffffffffffffffffffffffffffffffffffffffffff
@rand_0_0_0_0_1_1_0:0:0_0:0:0_39b/2
TCCGTTACCATAGATGTTCCCCGGCTCTGGAGGAGACTGATGACTGTAAAATGCCCCAAAACGATGGTCTCTTGTTGCCGGTGTGCGGGGTAAGAACGCTCCTCAGACTGACTTCGGGAAGTGTGTGCATTAAACGGAATTTGCACCGTC
+
ffffffffffffffffffffffffffffffffffffffffffffffffffffffffffffffffffffffffffffffffffffffffffffffffffffffffffffffffffffffffffffffffffffffffffffffffffffff
@cB02~tA01_GU182341.1_90969_91069_0_1_0_0_1:0:0_0:0:0_39c/2
TCATCAGAGTCCTGGAGAGAGGGAAATCCTGAGTGAGGGAGGGTGTTCACATTTTTCAGGACTATTTCGGAATAAGACTGTATCCATGAGGCTGGGCTAGGAGGACCTACCTCCCTGTTCACTGTTCTGTGTCCCGCAGGCTCTTGGTTC
+
ffffffffffffffffffffffffffffffffffffffffffffffffffffffffffffffffffffffffffffffffffffffffffffffffffffffffffffffffffffffffffffffffffffffffffffffffffffff
@cB02~tA01_GU182341.1_73222_73027_1_0_0_0_0:0:0_0:0:0_39d/2
CCTGAGTGTTTTAATTTTGCGTATCTATTGTAAACGGCATTGCCTTCTTGATTTGGTTCTCAGCTAGATCATTATAGGTGTAGAGAAATGCTACCGGCTTTTACATATTGATTTTGTATTCTGAAACTTTACTTAGTTCATTTATCAATC
+
ffffffffffffffffffffffffffffffffffffffffffffffffffffffffffffffffffffffffffffffffffffffffffffffffffffffffffffffffffffffffffffffffffffffffffffffffffffff
@cB02~tA01_GU182341.1_26088_26328_0_1_0_0_0:0:0_0:0:0_39e/2
GCAGGGAGTCTGGTGCTCTCTCTAGAAAGTCCTGCCTCTGTGGCTCCTGCCTTGGGTCAGGGACCATCCTGCCTGTAAGGAACACACACCTGAGTGCTCCCATCCTGCTTCCCCACATGGCCCTGAGCTCTCTGGCTTCTGCTTCGTGAG
+
ffffffffffffffffffffffffffffffffffffffffffffffffffffffffffffffffffffffffffffffffffffffffffffffffffffffffffffffffffffffffffffffffffffffffffffffffffffff
@cB02~tA01_GU182341.1_72388_72219_1_0_0_0_0:0:0_0:0:0_39f/2
AACATTTCCATTCATTCTGTGGGTTGTCTGTTCACCCTGCTACTATTTCCTTTGCTTGGCAGAAGCTCTTTCGTTTATTAAGTCCCATTGGTCTAGTTTTATTTTTATTGCCTGTGCTTTTGAGGTCTTAGTGATGAATTCTTTGCCCAG
+
ffffffffffffffffffffffffffffffffffffffffffffffffffffffffffffffffffffffffffffffffffffffffffffffffffffffffffffffffffffffffffffffffffffffffffffffffffffff
@cB02~tA01_GU182341.1_146766_146586_1_0_0_0_0:0:0_0:0:0_3a0/2
CCGCCCTGCTAATTTTTTGTATTTTTAGTAGAGACGGGGTTTCACTGTGTTAGCCAGGATGGTCTCGATCTCCTGACCTCGTGATCCGCCTGCCTCGGCCTCCCAAAGTACTGGGATTACAGGCATGAGCCACCACGCCCGGCTGGGAGA
+
ffffffffffffffffffffffffffffffffffffffffffffffffffffffffffffffffffffffffffffffffffffffffffffffffffffffffffffffffffffffffffffffffffffffffffffffffffffff
@cB02~tA01_GU182341.1_6818_6964_0_1_0_0_1:0:0_0:0:0_3a1/2
CTCCCTAGGGTCCACACACACAGGGAGTGAGCCAAGACTCTGGGCGAGGCTGGAAGCTCTGGGTCTCCTTCTGTGAGATTTTCTTTTTTTTTTTTGAGATGGAGTCTTGCTCTGCCACCCAGGCTAGAGTGCAACGGCACGATCTCGGCT
+
ffffffffffffffffffffffffffffffffffffffffffffffffffffffffffffffffffffffffffffffffffffffffffffffffffffffffffffffffffffffffffffffffffffffffffffffffffffff
@rand_0_0_0_0_1_1_0:0:0_0:0:0_3a2/2
AGGTTTAGAGCCTGGGTGAAGGCTGTAGCAACTAAGGCGTAAGAGATACATTCGGACTACGTTCGTGCACAAGAGGGATCCACTGCACTGCGTGCGCGGAGCGCCTGCTAGCTAACGAGAGATTGTGTCACCGACGCAGGAGGTCTTCAT
+
ffffffffffffffffffffffffffffffffffffffffffffffffffffffffffffffffffffffffffffffffffffffffffffffffffffffffffffffffffffffffffffffffffffffffffffffffffffff
@cB02~tA01_GU182341.1_59465_59675_0_1_0_0_0:0:0_0:0:0_3a3/2
CTAAGATGCAGACTCATGCCTTCAGATTCCAGCTGCTGGTACATGGGAGCTGGCAACCCGGTTTTGAGACAGGGCTGTTGTCTCCCTAGAAGACGCCCTCAAGGCCTGACTGTGGTGCTCATGGGCAGGAGACAACTTTGGATCTGGACT
+
ffffffffffffffffffffffffffffffffffffffffffffffffffffffffffffffffffffffffffffffffffffffffffffffffffffffffffffffffffffffffffffffffffffffffffffffffffffff
@cB02~tA01_GU182341.1_72042_72192_0_1_0_0_0:0:0_0:0:0_3a4/2
TCAAAAGCACAGGCAATAAAAATAAAACTAGACCAATGGGACTTAATAAACGAAAGAGCTTCTGCCAAGCAAAGGAAATAGTAGCAGGGTGAACAGACAACCCACAGAATGAATGGAAATGTTTGCAAACTATGCACCCAACAGAGGACT
+
ffffffffffffffffffffffffffffffffffffffffffffffffffffffffffffffffffffffffffffffffffffffffffffffffffffffffffffffffffffffffffffffffffffffffffffffffffffff
@cB02~tA01_GU182341.1_35311_35207_1_0_0_0_0:0:0_0:0:0_3a5/2
GGGAAGATCAGAGGTTCCCTCAGCCCCTCAACATTATCCATTTCCCAGAAGCCCATCCTGGCCTCTCACCCACACAGGGATGTCATCACCAGCAACCCCTACACCCTTTACTTTTGTTTGAAGAAATATTTATTGAGGATAAATATACCT
+
ffffffffffffffffffffffffffffffffffffffffffffffffffffffffffffffffffffffffffffffffffffffffffffffffffffffffffffffffffffffffffffffffffffffffffffffffffffff
@rand_0_0_0_0_1_1_0:0:0_0:0:0_3a6/2
CCGTACGTTACCCATAGAGATATGCTCAGTACCTCTGGTGCAATAAACGGGAGGAAACCTAGCCCATCTGGTCGGGGGACACTGTTGCCGGCAGCGACATTACCCGGTATCTTAGAATGGTACTTAAAACTTACAAGTAGGATCGGGCCT
+
ffffffffffffffffffffffffffffffffffffffffffffffffffffffffffffffffffffffffffffffffffffffffffffffffffffffffffffffffffffffffffffffffffffffffffffffffffffff
@cB02~tA01_GU182341.1_129924_130142_0_1_0_0_0:0:0_0:0:0_3a7/2
TCCTGTGTCGGTTTCCTGTTGCTGCTGCAGAAAATTATCACAAACATGGCAGCAGGAGAGAACACACTGACCCCTTCCACTTCTGGGGACAGAAATTGGATCCAGTTCTCCCTGTGCTGAAATCAAGGCATCTGCAGGGCTGCGTTCCCT
+
ffffffffffffffffffffffffffffffffffffffffffffffffffffffffffffffffffffffffffffffffffffffffffffffffffffffffffffffffffffffffffffffffffffffffffffffffffffff
@cB02~tA01_GU182341.1_80064_79896_1_0_0_0_0:0:0_0:0:0_3a8/2
AACCAACCTTGCACCCTAAGAATAAAGTTGACTTGATCATGGTGGATTCACTTTTTGATATGCTGCGGGATTCAGTTCTTAGTATTTTTTGTGGATTTTTGCCTCTATGTTCATCAGGAATATTGGCATGTAGTTTTCTTTTGTTTAATG
+
ffffffffffffffffffffffffffffffffffffffffffffffffffffffffffffffffffffffffffffffffffffffffffffffffffffffffffffffffffffffffffffffffffffffffffffffffffffff
@cB02~tA01_GU182341.1_113143_112948_1_0_0_0_0:0:0_0:0:0_3a9/2
GTGTTGTTTTATGTCAGTAATCTTACAGTATTAAAATCTAGTAGGAGTCTCTTACTCAGCACTTGCTCAAAGTTCTCAGCTGACACTTTTGTTGTACGGAGACACCTTGTCTTTGTGGGATGGGTCCTTCCTTTAGCCCTAGGCACCAAG
+
ffffffffffffffffffffffffffffffffffffffffffffffffffffffffffffffffffffffffffffffffffffffffffffffffffffffffffffffffffffffffffffffffffffffffffffffffffffff
@cB02~tA01_GU182341.1_36740_36844_0_1_0_0_0:0:0_0:0:0_3aa/2
ACATGAAATTTCCCCACATACTAAAAAGTGCTCAGTATCACTCATCATCAGAGAAACGCAAATTAAAATCAAAGTGAGTTTTCATCTCACCCCATTAAAATGGCTTTTAGGCCGGGCGTGGTGGCTCACGTCTGTCATCCTAGAACTTTG
+
ffffffffffffffffffffffffffffffffffffffffffffffffffffffffffffffffffffffffffffffffffffffffffffffffffffffffffffffffffffffffffffffffffffffffffffffffffffff
@cB02~tA01_GU182341.1_88870_88643_1_0_0_0_1:0:0_0:0:0_3ab/2
AATACCAGCTATTCGGGAAGTTGAAGAAGGAGAATGGCTTCAACCAGGGAGGGAGAGGTTACAGTGAGCCAAGATCGCGTCATTGCACTGCACCCTAGGTGACAGAGTGAGACTCCATGGCAAAAAATAAAAATAAAGAATACATAAATA
+
ffffffffffffffffffffffffffffffffffffffffffffffffffffffffffffffffffffffffffffffffffffffffffffffffffffffffffffffffffffffffffffffffffffffffffffffffffffff
@cB02~tA01_GU182341.1_96685_96606_1_0_0_0_0:0:0_0:0:0_3ac/2
GGAACCCAGGTCAAGGACAAGTTAGGAAACCAAACAAGGATAGCCAGATGTGGTGGTGGGCACGAGTAATCCAACGACTGGGGAGGCTGAGGCAAGAGAATCACTTGAACTGGGGATTTGTTCAAAAGAGATTGATTCAGGCTGCTAAGA
+
ffffffffffffffffffffffffffffffffffffffffffffffffffffffffffffffffffffffffffffffffffffffffffffffffffffffffffffffffffffffffffffffffffffffffffffffffffffff
@cB02~tA01_GU182341.1_141315_141240_1_0_0_0_1:0:0_0:0:0_3ad/2
GTCAATTTTGGCTTTTGTTGCCGTTGCTTTTGGTGTTTTAGACATGAAGTCCTTGTCCATGCCTATGTCCTGAATGGTAATGCCTAGGTTTTCTTCTAGGGTTTTTATGGTTTTAGGTCTAACGTTTAAGTCTTTAATCCATCTCAAATT
+
ffffffffffffffffffffffffffffffffffffffffffffffffffffffffffffffffffffffffffffffffffffffffffffffffffffffffffffffffffffffffffffffffffffffffffffffffffffff
@cB02~tA01_GU182341.1_58035_57931_1_0_0_0_0:0:0_1:0:0_3ae/2
AGTGACAACAGAAACCTATATTTCAATGTGAGCCAGTCCCTCAAGGCTCAGAAAAGCTCCTCGGGACATATGGAGTCACCCCATTTGCAGTGTAGCTGCGGGAAGCCAGAAAGCAGCCCAGCCTGGGTTTTGTACCCTGGAACCACAGGA
+
ffffffffffffffffffffffffffffffffffffffffffffffffffffffffffffffffffffffffffffffffffffffffffffffffffffffffffffffffffffffffffffffffffffffffffffffffffffff
@cB02~tA01_GU182341.1_67467_67633_0_1_0_0_0:0:0_0:0:0_3af/2
CACCCCCATGGCCACCCCCTCCATCTGAGGCTCCCCTGAATGTGGCCATTGTAGTCCATCTGAGTCCCACTATTTGGGGAACAGACTGGTTTCCTCACCTGTGACAGAAACAAGCAGTGGGTCACTAAGGTCTGACCACTCGTAGGGAGA
+
ffffffffffffffffffffffffffffffffffffffffffffffffffffffffffffffffffffffffffffffffffffffffffffffffffffffffffffffffffffffffffffffffffffffffffffffffffffff
@cB02~tA01_GU182341.1_32663_32804_0_1_0_0_0:0:0_0:0:0_3b0/2
TATACTTCCCCTCTCTGTGCAGAAGGAAGTGCTCAAACCTGACATCTGACCAACATTGCAGGATGACTGTCTCTTCTGATTTCACCAGGGGACCTGGGTGGGCCAGGAGGGAAGGTTTTCTGTGGACTCCTAAGAAGAGAGGTTGTGAGT
+
ffffffffffffffffffffffffffffffffffffffffffffffffffffffffffffffffffffffffffffffffffffffffffffffffffffffffffffffffffffffffffffffffffffffffffffffffffffff
@cB02~tA01_GU182341.1_53330_53554_0_1_0_0_0:0:0_0:0:0_3b1/2
TGTGAGTCTAAGGCCTGAACCTATGAAACACGTAGAAGAAAATATTGGGGAAATGCTCCAGGACATTTGTCTGAAGGAAGACATTTTGTTTTAAACCTTCAAAACACAAGTAATCGAAGCAAAAATAGACCATTGGGATTACCTCAAGCT
+
ffffffffffffffffffffffffffffffffffffffffffffffffffffffffffffffffffffffffffffffffffffffffffffffffffffffffffffffffffffffffffffffffffffffffffffffffffffff
@cB02~tA01_GU182341.1_102854_102641_1_0_0_0_0:0:0_0:0:0_3b2/2
CCTGCAGGTGAGACCTCCTACAAGCTAGAAGAATGATTGCCAATCTGACATCCTTCTCAGGAAACATGCAGTGTTTTTTCTTCCTGCATTCCTAACTGGAGGATAAATTCCTGGGGACTTGAGAGAGGGAAGGGAAGGGAACATCTGATG
+
ffffffffffffffffffffffffffffffffffffffffffffffffffffffffffffffffffffffffffffffffffffffffffffffffffffffffffffffffffffffffffffffffffffffffffffffffffffff
@cB02~tA01_GU182341.1_12134_11963_1_0_0_0_0:0:0_0:0:0_3b3/2
CCTGTTGGATTCTATGCTCATTGCCTGGGTGATGGCATTGTTGGAACCACAAACCTCAGAGTCACACAATATGCCTATGTAACAAACCTGCATGCATACCTTTAATCTACAGTAAAGGTTGAAGTTATTTAAAAATAGGAAGAAGAATTA
+
ffffffffffffffffffffffffffffffffffffffffffffffffffffffffffffffffffffffffffffffffffffffffffffffffffffffffffffffffffffffffffffffffffffffffffffffffffffff
@cB02~tA01_GU182341.1_117535_117394_1_0_0_0_0:0:0_0:0:0_3b4/2
CTGGCCTCTCACCCACACAGAGATGTCATCACCAGCAACCCCTACATCCTTTTCTTTTTGTTTGAAAAAATATTCATTGAGGTTAAATATACCTATATAGCTTACCACTTTTAACATTTTTTTTTTTTTGAGGTGGAGTCTAGCTCTGTC
+
ffffffffffffffffffffffffffffffffffffffffffffffffffffffffffffffffffffffffffffffffffffffffffffffffffffffffffffffffffffffffffffffffffffffffffffffffffffff
@cB02~tA01_GU182341.1_148238_148370_0_1_0_0_0:0:0_0:0:0_3b5/2
GACTGGAACTACACGTGGACTCCCCTGGGTCTCCAGCTTGCAGATGGCAGATCATGGGACCTGTCAGTCTACATAGTTGCATAAGCCAATATATAAATACCCTATCTGTGTATCAATCATTATATATCTGTCATTATCCAACTATATGTC
+
ffffffffffffffffffffffffffffffffffffffffffffffffffffffffffffffffffffffffffffffffffffffffffffffffffffffffffffffffffffffffffffffffffffffffffffffffffffff
@cB02~tA01_GU182341.1_102919_103059_0_1_0_0_1:0:0_0:0:0_3b6/2
AAGGAGGAAGGGGACCAGGAGCCAAGGAACTGGGAGCCTTTAGAAGCTGGGACAAGTGAGAAGCAGATTCTTGCCTGGAATCCTCAGAGGGAAGGCAGCCTTGCTGTCACCTTGATTTTAGCCCAGTAAGATGCACTTCCTACTTTGAGC
+
ffffffffffffffffffffffffffffffffffffffffffffffffffffffffffffffffffffffffffffffffffffffffffffffffffffffffffffffffffffffffffffffffffffffffffffffffffffff
@cB02~tA01_GU182341.1_68075_67794_1_0_0_0_0:0:0_0:0:0_3b7/2
TGCTGGACAGAAGAGACACAAAGCAAACATACAGAAAGAGGCATAGACAGACAGACAGAGCGAGGCAGACAGATCACATTAGGGTTTGGGGTGGTAACTGCAACCCTACCTGAAGCTTGCAGATAGAGCACAGGCCACATAAACCACTTC
+
ffffffffffffffffffffffffffffffffffffffffffffffffffffffffffffffffffffffffffffffffffffffffffffffffffffffffffffffffffffffffffffffffffffffffffffffffffffff
@rand_0_0_0_0_1_1_0:0:0_0:0:0_3b8/2
GTGCGCCACGGGACCCGATAGTCATGCTTAGACAGGGGCGTAGCGTGAAACTATTTCGGGGGGCCTGGGGCGACATGTGACGATGCTTACCACCACGACCTTGCACTTATGCCCCACCAGTGCATTTCGATCTCTCACGTTAACGATGGA
+
ffffffffffffffffffffffffffffffffffffffffffffffffffffffffffffffffffffffffffffffffffffffffffffffffffffffffffffffffffffffffffffffffffffffffffffffffffffff
@rand_0_0_0_0_1_1_0:0:0_0:0:0_3b9/2
TGACCAGGGGCTTTCTCCGGGCCTAATAACAAGGAACCGGAATTATTGGTTGGACAATGAAGGGCGATTTTACCCTGTCTTGCTTGTGCTGCGCTCCGGCTCTGCGACCTCCAGGGTCCCATCTTTACGGCCTGTAAACACGAATCGTAT
+
ffffffffffffffffffffffffffffffffffffffffffffffffffffffffffffffffffffffffffffffffffffffffffffffffffffffffffffffffffffffffffffffffffffffffffffffffffffff
@cB02~tA01_GU182341.1_9062_9219_0_1_0_0_0:0:0_0:0:0_3ba/2
TGTGTTACCAGGAATTTATCCATTTCTTCTAGGTTTTCTAGCTTGTTTGTATAGAGGTGTTCATAATAGTCTTTGACGATCTTTTCTATTTCTGTGGGATTGTTCGTAACATTGTTTTGTCAGTTCTATTTGTGTTTATTTGGATCTTTT
+
ffffffffffffffffffffffffffffffffffffffffffffffffffffffffffffffffffffffffffffffffffffffffffffffffffffffffffffffffffffffffffffffffffffffffffffffffffffff
@cB02~tA01_GU182341.1_73015_73135_0_1_0_0_0:0:0_0:0:0_3bb/2
GGAAGAATTAAAAATCCAAATTAGAAAAGAGGAAGTAAAATTATTTTTATTTCTGATGCTATGATCTTAAATCTAGAAAATCCTAAAGACCCTGCCAAAAATTCTTATGATTGATAAATGAACTAAGTAAAGTTTCAGAATACAAAATCA
+
ffffffffffffffffffffffffffffffffffffffffffffffffffffffffffffffffffffffffffffffffffffffffffffffffffffffffffffffffffffffffffffffffffffffffffffffffffffff
@cB02~tA01_GU182341.1_124773_124730_1_0_0_0_0:0:0_0:0:0_3bc/2
TCCTCACCAGCAGGATGGTCCCTGGCCCAAGACAGGAGCCACAGAGGCAGGACTTTCTAGAGAGAGCACCAGATTCCCTTCCCCTGCCTTCAGCTCACAGACCATTGCCTGATTCTGAACTGTATCCTCACGTCCCCTGCAGCCACTCAC
+
ffffffffffffffffffffffffffffffffffffffffffffffffffffffffffffffffffffffffffffffffffffffffffffffffffffffffffffffffffffffffffffffffffffffffffffffffffffff
@cB02~tA01_GU182341.1_152194_152107_1_0_0_0_0:0:0_0:0:0_3bd/2
AGATATTATCCAGAAGTTTTCTGTTTTTGTTGTATCTCTGCCACATTTTGTTATCAGGATAATGTTGGCCTCATAGAATGAGTTGGGGAGGAGTCCCTCCTCCAGGATTTTTTTCAATAGTTTCAGTAGGAATAATACTAGCTCTTCTTG
+
ffffffffffffffffffffffffffffffffffffffffffffffffffffffffffffffffffffffffffffffffffffffffffffffffffffffffffffffffffffffffffffffffffffffffffffffffffffff
@cB02~tA01_GU182341.1_4928_5074_0_1_0_0_0:0:0_0:0:0_3be/2
GGCTTTATATGTTCAGAGTTTTCTTAAGAAAATAATTTTTTCAGAGAGCCAGTTTAACAGAATACCATGAGGCTGAGCCTTCGAGCGTTAGTGTGCTCATTCTGAGAGATGATATTTCTGGACGAAGTACACAGGTATCATCCGATGAAG
+
ffffffffffffffffffffffffffffffffffffffffffffffffffffffffffffffffffffffffffffffffffffffffffffffffffffffffffffffffffffffffffffffffffffffffffffffffffffff
@cB02~tA01_GU182341.1_107599_107458_1_0_0_0_0:0:0_0:0:0_3bf/2
TCTCCAGGACTCTGATGAACAAGACCCTGAGGAGGTGACATACGCACAGTTGGATCACTGCGTTTTCACACAGAGAAAAATCACTCGCCCTTCTCAGAGGCCCAAGACACCCCCTACAGATACCATCTTGTACACGGAACTTCCAAATGC
+
ffffffffffffffffffffffffffffffffffffffffffffffffffffffffffffffffffffffffffffffffffffffffffffffffffffffffffffffffffffffffffffffffffffffffffffffffffffff
@cB02~tA01_GU182341.1_116982_116859_1_0_0_0_1:0:0_0:0:0_3c0/2
ACCTTGTCCTGCAGCTCCATCTATCCAGGGAAGGGGAGGCCCATGAACGTAGGCTCCCTGCAGTGCGCAGCATCAACGGAACATTCCAGGCCGACTTTCCTCTGGGCCCTGCCACCCACGGAGGGACCTACAGATGCTTCGGCTCTTTCC
+
ffffffffffffffffffffffffffffffffffffffffffffffffffffffffffffffffffffffffffffffffffffffffffffffffffffffffffffffffffffffffffffffffffffffffffffffffffffff
@cB02~tA01_GU182341.1_64695_64818_0_1_0_0_0:0:0_0:0:0_3c1/2
AACCTTCTCTTTGTTTGGTTTCTTTAATTAATTAATTAATTTTGGAGTCAGAGTCTCACTCCTTCACCCAGGCTGGAGTGAAGTGGTGTGGTCTAGGCTCACTGCAACCTCTGTCTCCTGGGTTCAAGTGATTCTCCTGCCCTCAGCCTC
+
ffffffffffffffffffffffffffffffffffffffffffffffffffffffffffffffffffffffffffffffffffffffffffffffffffffffffffffffffffffffffffffffffffffffffffffffffffffff
@cB02~tA01_GU182341.1_65315_65109_1_0_0_0_0:0:0_0:0:0_3c2/2
AGAGTGGCTCCCAGTCCCCACCAGGAACAGGGTGTGTGGACACTGGTGCCTGCCTTACTGATCAGTTCATACCTTCTGCCAAGGATTCCAATTCGTCCAAAAGAGATTGAACCAGTCTGCTAAGAGCCTGGACGTGCAGCCTATCCTGGT
+
ffffffffffffffffffffffffffffffffffffffffffffffffffffffffffffffffffffffffffffffffffffffffffffffffffffffffffffffffffffffffffffffffffffffffffffffffffffff
@cB02~tA01_GU182341.1_65950_66083_0_1_0_0_0:0:0_0:0:0_3c3/2
TTGGGTTCTTCTGGTAGAGAACACTTTGTGGAAGTAAAACAGAAATGAAACTTCTAACCTGTGCCAGGTCTCTGAGCAAAGTCAGCATGGAAGGACACCTCTCTCTGGCACATGTCTGTCTGTGTCTCCTTTAACTCTTTCTGTCTTTTC
+
ffffffffffffffffffffffffffffffffffffffffffffffffffffffffffffffffffffffffffffffffffffffffffffffffffffffffffffffffffffffffffffffffffffffffffffffffffffff
@rand_0_0_0_0_1_1_0:0:0_0:0:0_3c4/2
CTTCCAGGTTCCGTCGTGTAGTCACTTCCGGCCGAGCCCGTAGTCTAGACTTTCTCTTGTTTGTTTATTAATGCTCCATCGGCCTTCATTCACGCCATGTAGGACCTAATATGACACACCCTAACTTTATTGTCGGGCGCAGGTCGACCC
+
ffffffffffffffffffffffffffffffffffffffffffffffffffffffffffffffffffffffffffffffffffffffffffffffffffffffffffffffffffffffffffffffffffffffffffffffffffffff
@cB02~tA01_GU182341.1_97912_97756_1_0_0_0_1:0:0_0:0:0_3c5/2
ACACCCATATTTCTGACCTGAGTTGGGCCCTGTGGCCTCAGGCCTTGTGCCACCTACAGATGCCGTGTTTATTCTGACACCTCTGCCTTCCATGCAATGGAGAGTAATCATCCCAGGATATCATGGCCCCTGAACACCAACCCCTGTATG
+
ffffffffffffffffffffffffffffffffffffffffffffffffffffffffffffffffffffffffffffffffffffffffffffffffffffffffffffffffffffffffffffffffffffffffffffffffffffff
@cB02~tA01_GU182341.1_84249_84137_1_0_0_0_0:0:0_0:0:0_3c6/2
GCCAAGGCAGGTGGATCATTTAAAATCAGGGGCTGGAGACCAGCCTGGCCAACATGGGGGAACCAATCTTTACTAAAAAGACAAAAAAAATAAAATTAGCCAGGCATGGTGCCAGGCGCCTATAATCCCAGCAACTTGGGAGGCTGAGGC
+
ffffffffffffffffffffffffffffffffffffffffffffffffffffffffffffffffffffffffffffffffffffffffffffffffffffffffffffffffffffffffffffffffffffffffffffffffffffff
@cB02~tA01_GU182341.1_65963_65794_1_0_0_0_0:0:0_0:0:0_3c7/2
TACGGTTCTGTTCCTCATTCCCCCTATCAGTTGTCAGCTCCCAGTGACCCTCTGGACATCGTGATTACAGGTGAGAGTGTCTGGACATTATTCTCATTGTCACTGGGACACAGAGTGAATGATCCACGACTTGGAGGCCCAGGTGGTTAT
+
ffffffffffffffffffffffffffffffffffffffffffffffffffffffffffffffffffffffffffffffffffffffffffffffffffffffffffffffffffffffffffffffffffffffffffffffffffffff
@cB02~tA01_GU182341.1_58790_58608_1_0_0_0_0:0:0_0:0:0_3c8/2
AACTAAAGTAGTCGTATCCTCAGCACGTTCTATGGTTACTATGAGAGCTATAACTGAAAAAGCAGGAGAAAGCTGGGTCTCCTGCCATCTGGGTGCTTGTCCTAAAGAGATGTTTTATGTGGTTACCTGTCAATCAAGAAATGCGAGACA
+
ffffffffffffffffffffffffffffffffffffffffffffffffffffffffffffffffffffffffffffffffffffffffffffffffffffffffffffffffffffffffffffffffffffffffffffffffffffff
@cB02~tA01_GU182341.1_65970_66097_0_1_0_0_0:0:0_0:0:0_3c9/2
AAATATGGGTGTCCTTGGGTTCTTCTGGTAGAGAACACTTTGTGGAAGTAAAACAGAAATGAAACTTCTAACCTGTGCCAGGTCTCTGAGCAAAGTCAGCATGGAAGGACACCTCTCTCTGGCACATGTCTGTCTGTGTCTCCTTTAACT
+
ffffffffffffffffffffffffffffffffffffffffffffffffffffffffffffffffffffffffffffffffffffffffffffffffffffffffffffffffffffffffffffffffffffffffffffffffffffff
@cB02~tA01_GU182341.1_134829_134627_1_0_0_0_0:0:0_0:0:0_3ca/2
TGTATTTTTTAGCACAGACGGGATATCCCAATTTTGGGCAGGCTGCTCTCAAACTCCTGACCTCAAGTGAGGTGCCTGCCTCGGTTTCCCAAAGTGCTGAAGTTACAGGCATAAGCCACTATGCCCAGCCTCCTTTTAGTTTTTTAAAGA
+
ffffffffffffffffffffffffffffffffffffffffffffffffffffffffffffffffffffffffffffffffffffffffffffffffffffffffffffffffffffffffffffffffffffffffffffffffffffff
@cB02~tA01_GU182341.1_11831_11681_1_0_0_0_0:0:0_1:0:0_3cb/2
GCTCACCAACAGTGGATTAGTTAAAGAAAATGTGCTACATATACACATGGAACATTACATGGCCATAAAAAATAATGAAATCATGTCCTTTGCAGCTACATGAATGTAGCAGGAGGTCAATCTCCTAAGTGAACTAATCCAGGAACAGAA
+
ffffffffffffffffffffffffffffffffffffffffffffffffffffffffffffffffffffffffffffffffffffffffffffffffffffffffffffffffffffffffffffffffffffffffffffffffffffff
@cB02~tA01_GU182341.1_128249_128060_1_0_0_0_0:0:0_0:0:0_3cc/2
GGGCCTGGGTGTGGAGATATGGGCCTGGAGTGGAGATACGGGCCTGGAGTGGAGATATGGGCCTGGAGTGGAGATATGGGCCTGCAGGTGGAGATCTGGGCCTGGAGTGGAGATATGGGCCTGGAGTGGAGATATGGGTCTGATGTGGAG
+
ffffffffffffffffffffffffffffffffffffffffffffffffffffffffffffffffffffffffffffffffffffffffffffffffffffffffffffffffffffffffffffffffffffffffffffffffffffff
@cB02~tA01_GU182341.1_58126_58303_0_1_0_0_0:0:0_0:0:0_3cd/2
GTTCCCGGAGAGCTGGTTGTTAAAAAGAGCTTGGAAGCTCCATCACTCCCCCTCCCCCTTGCTCCCTCTCTTGCCGTGTGATCTCTGTGGTCTCTGCACAGACAGACCCTCCTTCCCTTCTGCCAGAGTGGGAGCAGCCTGAGGCCGTCA
+
ffffffffffffffffffffffffffffffffffffffffffffffffffffffffffffffffffffffffffffffffffffffffffffffffffffffffffffffffffffffffffffffffffffffffffffffffffffff
@cB02~tA01_GU182341.1_69548_69306_1_0_0_0_0:0:0_0:0:0_3ce/2
TCCATGGACCTGCCATATGGTGAGGGCTGGTCAGAATCCAGAGAGATTTCTAAATGCCCTTGTGCTTGTAAGGAAAGTGAGTCCTGTGGTTGGGAGTGGACTTATACCTTGGGTCAGGTCCAGCAATTATCTTTCTAAATCCTCTCTAAT
+
ffffffffffffffffffffffffffffffffffffffffffffffffffffffffffffffffffffffffffffffffffffffffffffffffffffffffffffffffffffffffffffffffffffffffffffffffffffff
@cB02~tA01_GU182341.1_116067_116245_0_1_0_0_0:0:0_0:0:0_3cf/2
ATATCTATATATCATCTATTTATCTATCAATTGTCTATCCGTCAATCATCTATTATCTATATATATGTATCATCTCTCTCTCTCTATTATTTCTCTCTTTGTCTTCCTCTCTATCTCTATGTATTATCTATCCATCTATCTTCATCATCA
+
ffffffffffffffffffffffffffffffffffffffffffffffffffffffffffffffffffffffffffffffffffffffffffffffffffffffffffffffffffffffffffffffffffffffffffffffffffffff
@cB02~tA01_GU182341.1_52020_51774_1_0_0_0_0:0:0_0:0:0_3d0/2
ATTCTCCTGCCTCAGCCACCTGAGTAGCTGGTGCTACAGGCGCGCACCACCACGCCAGGCTACTTTTTGTATTTTTAGTAGAGAGGTGGTTTCACCATGTTGGTCGAGCTGGTCTCCAACTCCTGACCACGTGATCCACCCGCATCTGCC
+
ffffffffffffffffffffffffffffffffffffffffffffffffffffffffffffffffffffffffffffffffffffffffffffffffffffffffffffffffffffffffffffffffffffffffffffffffffffff
@cB02~tA01_GU182341.1_117547_117395_1_0_0_0_0:0:0_0:0:0_3d1/2
TGGCCTCTCACCCACACAGAGATGTCATCACCAGCAACCCCTACATCCTTTTCTTTTTGTTTGAAAAAATATTCATTGAGGTTAAATATACCTATATAGCTTACCACTTTTAACATTTTTTTTTTTTTGAGGTGGAGTCTAGCTCTGTCT
+
ffffffffffffffffffffffffffffffffffffffffffffffffffffffffffffffffffffffffffffffffffffffffffffffffffffffffffffffffffffffffffffffffffffffffffffffffffffff
@cB02~tA01_GU182341.1_110674_110817_0_1_0_0_1:0:0_0:0:0_3d2/2
GCCCCTATCTCCACTCTAGTCCCATATCTCCACTCCAGGCCCATATCTCCACCTCCAGGCCCATAACTTCACTCCAGGCCCATAACTCCACTCCAGGCCCATATCTCCACCTCCAGGCCCATATCTCCACTGCAGACCCATATCTCCACT
+
ffffffffffffffffffffffffffffffffffffffffffffffffffffffffffffffffffffffffffffffffffffffffffffffffffffffffffffffffffffffffffffffffffffffffffffffffffffff
@cB02~tA01_GU182341.1_114396_114539_0_1_0_0_0:0:0_0:0:0_3d3/2
TCTATTTCACACTAATGTCTTTCTTACTGTCTATGTGGGAGTGGAAGAGGAAGCAGGATAGGCTGCACGTCCCGGCTCTTAGCAGCTTGGTTCAATCTCTTTTGGACGAATTGGAATCCTTGGCAGGAGGTATGAACTGATCAGTAAGGC
+
ffffffffffffffffffffffffffffffffffffffffffffffffffffffffffffffffffffffffffffffffffffffffffffffffffffffffffffffffffffffffffffffffffffffffffffffffffffff
@cB02~tA01_GU182341.1_113035_112853_1_0_0_0_0:0:0_0:0:0_3d4/2
AAATCCTCTGATGGGGGCTAAGTTTTTTATTTTCATTCAGGCAACTGCTGATATTCCATTCTCAAAGGACATGCCCTCCACTTCATGTCTACCCTGTGTTGTTTTATGTCAGTAATCTTACAGTATTAAAATCTAGTAGGAGTCTCTTAC
+
ffffffffffffffffffffffffffffffffffffffffffffffffffffffffffffffffffffffffffffffffffffffffffffffffffffffffffffffffffffffffffffffffffffffffffffffffffffff
@cB02~tA01_GU182341.1_132744_132565_1_0_0_0_1:0:0_0:0:0_3d5/2
CAGATAGACAATTGATAGATAAATGATACATAGATATAGATGACAGATAATTTGTAGATAGACACAAAATAGATAGATAGATAATAGATAGAAATATGCAGAAAGTTATGAACAAGACAGAAAGTGAGAGACTCAGAATTATAGAAAAAG
+
ffffffffffffffffffffffffffffffffffffffffffffffffffffffffffffffffffffffffffffffffffffffffffffffffffffffffffffffffffffffffffffffffffffffffffffffffffffff
@cB02~tA01_GU182341.1_120992_120851_1_0_0_0_0:0:0_0:0:0_3d6/2
ATTCGTGGGTGAAAACAAAACGGTTATTTAATTATCTTACAGTGCTCTAGCTCAAAGCATGAAGTGCATCTCACTGGGCTAAAATCAAGATGACAGCAAGCCTGCCTTCCCTCTGAGGATTCCAGGCAAGAATCTGCTTCTCACTTGTCC
+
ffffffffffffffffffffffffffffffffffffffffffffffffffffffffffffffffffffffffffffffffffffffffffffffffffffffffffffffffffffffffffffffffffffffffffffffffffffff
@cB02~tA01_GU182341.1_5486_5585_0_1_0_0_0:0:0_0:0:0_3d7/2
TTGCTCTATCACCCAGGCTGTAGTGATCTCGGCTCACTGCAACCTCCGCCTCCTGGGTTCATGCGATTCTCGTGCCTTGGCCTCCCAAGTAGCTGGGATTAACAGGCAGGCGCCACCATGTCTGGCTAATTTTTGTATTTTTAGTAGAGA
+
ffffffffffffffffffffffffffffffffffffffffffffffffffffffffffffffffffffffffffffffffffffffffffffffffffffffffffffffffffffffffffffffffffffffffffffffffffffff
@cB02~tA01_GU182341.1_123657_123795_0_1_0_0_0:0:0_0:0:0_3d8/2
TGTTCCTTTAGAGCAACAAAAATGGACTAAGATAGCAACATCCTGAGATCAGGAGGAATGTCTCAGAACAGCCTGGGCTGTCTTCCTGTTCTTCCTGGAGGAGGACGTCATGCAGTGCTTTAGCTGAGTGCTTCCTGTGGCTCCAGGGTA
+
ffffffffffffffffffffffffffffffffffffffffffffffffffffffffffffffffffffffffffffffffffffffffffffffffffffffffffffffffffffffffffffffffffffffffffffffffffffff
@cB02~tA01_GU182341.1_56635_56512_1_0_0_0_0:0:0_0:0:0_3d9/2
GAAAAGGCAATTGCCGCCCCACTGGTGAAATGTGGTGCTGATTTAGACACTAAATGAATGAAGTAGATGGATATAAGATAGGTTTGTGAGGTAGAATCATTGACTGGAAAGGCTTGCTGGGTTTGATTTTCCTACTTGTTTAATCCTCGC
+
ffffffffffffffffffffffffffffffffffffffffffffffffffffffffffffffffffffffffffffffffffffffffffffffffffffffffffffffffffffffffffffffffffffffffffffffffffffff
@cB02~tA01_GU182341.1_53757_53558_1_0_0_0_0:0:0_1:0:0_3da/2
TGAGGTAATCCCAATGGTCTATTTTTGCTTCGATTACTTGTGTTTTGAAGGTTTAAAACAAAATGTCTTCCTTCCGACAAATGTCCTGGAGCATTTCCCCAATATTTTCTTCTACGTGTTTCATAGGTTCAGGCCTTAGACTCACATCTT
+
ffffffffffffffffffffffffffffffffffffffffffffffffffffffffffffffffffffffffffffffffffffffffffffffffffffffffffffffffffffffffffffffffffffffffffffffffffffff
@rand_0_0_0_0_1_1_0:0:0_0:0:0_3db/2
TATCAGATCTAGCAGCTCCCAGTGGATAGACTGGAGTTTAATACCCACACGAAGCCACGGCGTGAATACTCCCGTGATACTATCAGTAGGACCTGTTGGCGGGACCTCACCGTGAAGAGCGATTGATTTTCACCCTGTCCATCGCCGACT
+
ffffffffffffffffffffffffffffffffffffffffffffffffffffffffffffffffffffffffffffffffffffffffffffffffffffffffffffffffffffffffffffffffffffffffffffffffffffff
@cB02~tA01_GU182341.1_77021_76784_1_0_0_0_0:0:0_0:0:0_3dc/2
CCATGTTCACGGATCAGAAGGATTAATGTTGTTAAAATGTCCATTCTATCCAAAGTGATTCAATGCAACCATTATCAAAAATCCAATGACATTTTTTTTACAGAAATAGAAAAAACAGTCCTAAAATTCATGTGGAACCACAAAAGATCT
+
ffffffffffffffffffffffffffffffffffffffffffffffffffffffffffffffffffffffffffffffffffffffffffffffffffffffffffffffffffffffffffffffffffffffffffffffffffffff
@cB02~tA01_GU182341.1_90219_90053_1_0_0_0_0:0:0_0:0:0_3dd/2
CACATGGCAAGAGAGGGAGAAAGGGGGTGTGATGGAGCTTCCAAGCTCTTTTTAAGAATCAACTCTCCAGGGTACTAATAGAGGGAGAACTTGCTAACCCCGTCCTCTGGGGACAGCATTAATCTATTCATGATGGATCCACCCCCATGA
+
ffffffffffffffffffffffffffffffffffffffffffffffffffffffffffffffffffffffffffffffffffffffffffffffffffffffffffffffffffffffffffffffffffffffffffffffffffffff
@cB02~tA01_GU182341.1_53555_53697_0_1_0_0_0:0:0_0:0:0_3de/2
AAAGGTGCCAAGAACTCACAATCAGGAAAGGACAGTCTTTTCAATAAACAGTGCAGGGAAACCTGGACATCTACATGCAGAGGAATGAAACTGCACCTCTACCTGTCACCATACACAAAAATCAAATGAAAATGGATTAAAGATGTGAGT
+
ffffffffffffffffffffffffffffffffffffffffffffffffffffffffffffffffffffffffffffffffffffffffffffffffffffffffffffffffffffffffffffffffffffffffffffffffffffff
@cB02~tA01_GU182341.1_81942_82131_0_1_0_0_0:0:0_0:0:0_3df/2
ATCTTTCTTGTACAGCGTGAAGATGTTAAACCCACGACGATAGTGACACCGAAGAGTCACGTGTCCTCCTTGAGGCACCACAGCGCTGGGCCAGGCAGAGCAGAAGGGCTTGTCCTGACCACCTTGGGGAGAAGGAGATGCCGCCTCAGA
+
ffffffffffffffffffffffffffffffffffffffffffffffffffffffffffffffffffffffffffffffffffffffffffffffffffffffffffffffffffffffffffffffffffffffffffffffffffffff
@cB02~tA01_GU182341.1_119099_119269_0_1_0_0_1:0:0_0:0:0_3e0/2
TGTGAAACACGTAGAAGAAAATATTGGGGAAATGCTCCAGTACATTTGTCTGAAGGAAGACATTTTGTTTTAAACCTTCAAAACACAAGTAATCGAAGCAAAAATAGACCATTGGGATTACCTCAAACTAAGCAACTTCTGCACCGCTAA
+
ffffffffffffffffffffffffffffffffffffffffffffffffffffffffffffffffffffffffffffffffffffffffffffffffffffffffffffffffffffffffffffffffffffffffffffffffffffff
@cB02~tA01_GU182341.1_15373_15246_1_0_0_0_0:0:0_0:0:0_3e1/2
TCTGAGACGTGTTTTGAGTTGGTTATAGTGAAGGATGCAAGGTGTCAATTCTAGTTGGAACAATTTCCAGGAAGCCATGTTCTGCTCTTGACCAAACAGCCACTGGGCCTCATGCAAGGTAGAAATAGCCTGCATACGTCATCCTCCCAT
+
ffffffffffffffffffffffffffffffffffffffffffffffffffffffffffffffffffffffffffffffffffffffffffffffffffffffffffffffffffffffffffffffffffffffffffffffffffffff
@cB02~tA01_GU182341.1_105636_105437_1_0_0_0_0:0:0_0:0:0_3e2/2
TAGTCGAGGGGGTGGTCCTTCCCCCAGCCTCTGAGGTAGAACAGCAGCCTAACATGTGTCTCCCGAGATCACAAAGAGTAGCACATTTCACACGGGCTTCAACACTATTTTCTGGCTGTTTGACATAAGAGAATTCTACTTCGCTTTTTT
+
ffffffffffffffffffffffffffffffffffffffffffffffffffffffffffffffffffffffffffffffffffffffffffffffffffffffffffffffffffffffffffffffffffffffffffffffffffffff
@cB02~tA01_GU182341.1_128935_128861_1_0_0_0_0:0:0_0:0:0_3e3/2
GTCAGCAGCAGAGAAAGAGAGGGAAGCAGTGCTAGGAACAGCAGGTCCTCTGAGGACAAAGGTATAACTGACACCCTCCAGCGTTTCCGTGACGGTAGGGGCTGCAGTGTGGCTGCGGTCTTTCTACCAGAAGAGGGGGGAAACCACAGC
+
ffffffffffffffffffffffffffffffffffffffffffffffffffffffffffffffffffffffffffffffffffffffffffffffffffffffffffffffffffffffffffffffffffffffffffffffffffffff
@cB02~tA01_GU182341.1_92796_93064_0_1_0_0_0:0:0_0:0:0_3e4/2
TAAATTTTACAGAAATATCCAGTAACATAATGCTATAGAAAATCAATTTCCCCAGCACTTTGGAAGCCGAGGTGAGTGATCAACCGAGGTCAGGAGTTTGAGACCAGCCTGGCCAATATAGTGAAACCATGTCTCTGCTAAAAATACAAA
+
ffffffffffffffffffffffffffffffffffffffffffffffffffffffffffffffffffffffffffffffffffffffffffffffffffffffffffffffffffffffffffffffffffffffffffffffffffffff
@cB02~tA01_GU182341.1_144384_144525_0_1_0_0_1:0:0_0:0:0_3e5/2
CCAGGGCTGAGAACCCAGTAGAGAACATATCAGGTTATATGGACATAGTAATGATAACACTGGAAACTTTTGGCGAATAAAGAGTCACATTATCGAAACCATGAGGGCAGACATGTTTATTTGAAGAGGAGAGAGCTACACTGAAGTTAT
+
ffffffffffffffffffffffffffffffffffffffffffffffffffffffffffffffffffffffffffffffffffffffffffffffffffffffffffffffffffffffffffffffffffffffffffffffffffffff
@cB02~tA01_GU182341.1_44641_44383_1_0_0_0_0:0:0_0:0:0_3e6/2
TTTTTTTGAGACAGTCTCACTCTCTCACCCAGGCTGGAGTGCAGTGGCGTGATCTCAACTCACTGCAACCTCCGCCTCCCAGGTTCAAGCGATTGTCTTCCCTCAGCCTCCCCAGTAGCCTCCCCTAGGATTACAGGCACGTGCCACCAT
+
ffffffffffffffffffffffffffffffffffffffffffffffffffffffffffffffffffffffffffffffffffffffffffffffffffffffffffffffffffffffffffffffffffffffffffffffffffffff
@cB02~tA01_GU182341.1_17950_17793_1_0_0_0_0:0:0_0:0:0_3e7/2
ACACAGCCCTGTAGATGCCTTGATTTTAGCCCAGAGAGAACTGGGTCCGATTTCTGTTCTCCAGAAGTGGAAGGGGTCATTGTATTCTCTCCTGCCCCATGTTTGTGACAATTTTCTCCAGCAGCAACAGGAAACCAACACAGGAACCCA
+
ffffffffffffffffffffffffffffffffffffffffffffffffffffffffffffffffffffffffffffffffffffffffffffffffffffffffffffffffffffffffffffffffffffffffffffffffffffff
@cB02~tA01_GU182341.1_23884_23639_1_0_0_0_0:0:0_0:0:0_3e8/2
GGAAGGATTTTCCACACTGAGCTCTCAGCCGTGAAGGCACAAAGGTGGAAACATTCTTAGTTCAAGGAAGAGGCTCTGCCTCAAATGCTGGGAATGAGATGGGGAGAATGACAAGACAACTGTAGAGAGATGGAGAGCACACTGGGTACA
+
ffffffffffffffffffffffffffffffffffffffffffffffffffffffffffffffffffffffffffffffffffffffffffffffffffffffffffffffffffffffffffffffffffffffffffffffffffffff
@cB02~tA01_GU182341.1_29225_29309_0_1_0_0_0:0:0_0:0:0_3e9/2
GCCCTGCCCATGCAGTTTACATGTTGACCACATCATGGGAGGGTGACGTACGCAGGCTCTTTCTACCTTGCATGAGGCCCAGTGGGTGCTCGCTCAAGAGCGGAACATGGCTTCCTGGAAATTGTTCTCACTAGAATTGACACCTTGCGT
+
ffffffffffffffffffffffffffffffffffffffffffffffffffffffffffffffffffffffffffffffffffffffffffffffffffffffffffffffffffffffffffffffffffffffffffffffffffffff
@cB02~tA01_GU182341.1_14307_14180_1_0_0_0_0:0:0_0:0:0_3ea/2
AACAGGACAGAAAAATCAGTGACATCAATTTTGTTCCTTAGAAGAAACAGGAAAATTGACCCCAAAAAACTTTCCAGGCCACATTTGGTCATGATGGAAATATTTTGGCACTTCCTGGTTAAGCTCAACACCAACTTGCACCCAAAACCA
+
ffffffffffffffffffffffffffffffffffffffffffffffffffffffffffffffffffffffffffffffffffffffffffffffffffffffffffffffffffffffffffffffffffffffffffffffffffffff
@cB02~tA01_GU182341.1_20975_21106_0_1_0_0_0:0:0_0:0:0_3eb/2
TACAACCGTGAGCCACCGTGCCCAGCCTATAAATGTATTTATGAACAGTAGACTTCACACTTAAAAATGGTAAAGGTGGTAAATTACATAGGTATATTTCACCTCAATAAATATTTCTTCAAACAAAAAGAAAAGGGTGTAGGCGTTGCT
+
ffffffffffffffffffffffffffffffffffffffffffffffffffffffffffffffffffffffffffffffffffffffffffffffffffffffffffffffffffffffffffffffffffffffffffffffffffffff
@cB02~tA01_GU182341.1_16994_16761_1_0_0_0_0:0:0_1:0:0_3ec/2
TTTATGTAAGTAATTGTGCAGTGTTAAAATCTAGTAAGAGTCGCTTCTTCAGCACCTGCTCAAAGTTCTCAGCTGACACTTGCTGTAGGGAGACGCCATGTCTATGCGGGATGGGTCCTTCCTGTAGCCCTGGGCACCCAGGTGTGGTAG
+
ffffffffffffffffffffffffffffffffffffffffffffffffffffffffffffffffffffffffffffffffffffffffffffffffffffffffffffffffffffffffffffffffffffffffffffffffffffff
@cB02~tA01_GU182341.1_46512_46391_1_0_0_0_0:0:0_0:0:0_3ed/2
CTGAGCCTGGATTGGCGATATGGGCCTAGGGTGGAAATATCAGCCTGGAGTGGAGATATGGGCTTGGGGTGGGGATATGGGCCTGGAAACTGGGTCTCTGCACAGCCGACAGCCCTGTTCTTGGGTGCAGGTAGGCACTGAGGGTGAGTT
+
ffffffffffffffffffffffffffffffffffffffffffffffffffffffffffffffffffffffffffffffffffffffffffffffffffffffffffffffffffffffffffffffffffffffffffffffffffffff
@cB02~tA01_GU182341.1_63459_63626_0_1_0_0_0:0:0_0:0:0_3ee/2
CTCCACGTGTCAGAAGATTCTCCCATTTCCACTTTCTAAGGCTCCTACCACACCTGGGTGCCCAGGGCTACAGGAAGGACCCACCCCGCATAGACTTGGCGTCTCTCTACAACAAAAGTGTCAGCTGAGAACTTTGAGCAAGTGCTGAGT
+
ffffffffffffffffffffffffffffffffffffffffffffffffffffffffffffffffffffffffffffffffffffffffffffffffffffffffffffffffffffffffffffffffffffffffffffffffffffff
@cB02~tA01_GU182341.1_9250_9396_0_1_0_0_0:0:0_0:0:0_3ef/2
AGTTTCAGTAAGATCGGTATCAGTTCTTCTTTGTATGGCTGTTGGATTTTGGCTGTGAATCCATCTGGTCCTGGGCTATTTTTAGTTAGTAGGGTTTTTATTACTGATTAAATTTCTGAACTTGTTATTGGTCTGTTCAGGTTTTCACTT
+
ffffffffffffffffffffffffffffffffffffffffffffffffffffffffffffffffffffffffffffffffffffffffffffffffffffffffffffffffffffffffffffffffffffffffffffffffffffff
@cB02~tA01_GU182341.1_150985_151095_0_1_0_0_0:0:0_0:0:0_3f0/2
CCAAATAGACGGGCTTGGGACAGAATATAAGGTGGTGGATACCATACAGGCAGACATTGCCTTCACTGGGCCATTAGTCAAAAGCTCTGTGGCTTTGTCTGTTCTGAACCTATGTTTCATCTCTGAGATTCATGGTCTGAGTATATTTAC
+
ffffffffffffffffffffffffffffffffffffffffffffffffffffffffffffffffffffffffffffffffffffffffffffffffffffffffffffffffffffffffffffffffffffffffffffffffffffff
@cB02~tA01_GU182341.1_57102_57006_1_0_0_0_0:0:0_0:0:0_3f1/2
GTGAGTGGAGGTTGCATCACTGCACTCCAGCCTGGGTGGCACAAGGAGACTCCGTCTCAAAAAATAAAAATAAGAAATGCATAAATATAAATATAATATAACACACGCAAATGACAAAGGGACCTGAATTCCAATCATGATTTTTCTATT
+
ffffffffffffffffffffffffffffffffffffffffffffffffffffffffffffffffffffffffffffffffffffffffffffffffffffffffffffffffffffffffffffffffffffffffffffffffffffff
@cB02~tA01_GU182341.1_24029_24188_0_1_0_0_0:0:0_0:0:0_3f2/2
TTGTATTTTTAGTACAGACGGGGTTTCACCATGTTGGCCAGGCTGGTCTCAAACTCCTACCCTTAAGTGATCTACCCGCCTTGGCCTCCCAAAGTGTTGGGTTACAGGTGTGAGCCCCCATCCACAGTCTTGTATATTATATTATACTAG
+
ffffffffffffffffffffffffffffffffffffffffffffffffffffffffffffffffffffffffffffffffffffffffffffffffffffffffffffffffffffffffffffffffffffffffffffffffffffff
@cB02~tA01_GU182341.1_46054_45914_1_0_0_0_1:0:0_0:0:0_3f3/2
CCTGCAGTAGAGATATGGGCTTGTAGTGGAGACATGGGCCTGGAGATGGAGATATGGGCCTGGAGATGGAGATATGGGCCTGCAGTAGAGATAGGGGCCTGGAGTGGAGATATGGGCCTGGAGTGGAGATATGGGCCTGAAGTGGAGATA
+
ffffffffffffffffffffffffffffffffffffffffffffffffffffffffffffffffffffffffffffffffffffffffffffffffffffffffffffffffffffffffffffffffffffffffffffffffffffff
@cB02~tA01_GU182341.1_140942_141109_0_1_0_0_1:0:0_0:0:0_3f4/2
AACAAAAGCCAAAATTGACAAACGGGATCTAATTAAACTAAAGAGCTTCTGCACAGCAAAAGAAACTACCATCAGAGTGAACAGACAACCTACAAAATGGGAGAAAATTTTCGCAACCTACTCATCTGACAAAGGGCTAATATCCAGAAT
+
ffffffffffffffffffffffffffffffffffffffffffffffffffffffffffffffffffffffffffffffffffffffffffffffffffffffffffffffffffffffffffffffffffffffffffffffffffffff
@cB02~tA01_GU182341.1_64721_64851_0_1_0_0_0:0:0_0:0:0_3f5/2
CATCATCCCACCCTTGCTGATCTCGGTGTAGCCAACCTTCTCTTTGTTTGGTTTCTTTAATTAATTAATTAATTTTGGAGTCAGAGTCTCACTCCTTCACCCAGGCTGGAGTGAAGTGGTGTGGTCTAGGCTCACTGCAACCTCTGTCTC
+
ffffffffffffffffffffffffffffffffffffffffffffffffffffffffffffffffffffffffffffffffffffffffffffffffffffffffffffffffffffffffffffffffffffffffffffffffffffff
@cB02~tA01_GU182341.1_75229_74983_1_0_0_0_0:0:0_0:0:0_3f6/2
TTTCCCAAACCTCTGACCTCACCTTCATTCATCCATGGTGAACACGCTAAAACTGGCCTTCAAAGCTTGAGACAGAGGAAAATTGGGCTTCATCTCTGGGAACTAAATTGGGGAGTGGAGACTCAGTTCTGGCCTGACAGGAGGGAGAAG
+
ffffffffffffffffffffffffffffffffffffffffffffffffffffffffffffffffffffffffffffffffffffffffffffffffffffffffffffffffffffffffffffffffffffffffffffffffffffff
@cB02~tA01_GU182341.1_115620_115479_1_0_0_0_0:0:0_0:0:0_3f7/2
AAAGGAGACAGACAGACATGTCCCAGACAGAGGTGTCCTTCCATGCTGACTTTGCTCAGAGACCTGGCACAGGTTAGAAGTTTCATTTCTGTTTTACCTCCACAAAGTGTTCTCTACCAGGAGAACCCAAGGACACCCATATTTCTGACC
+
ffffffffffffffffffffffffffffffffffffffffffffffffffffffffffffffffffffffffffffffffffffffffffffffffffffffffffffffffffffffffffffffffffffffffffffffffffffff
@cB02~tA01_GU182341.1_2484_2231_1_0_0_0_0:0:0_0:0:0_3f8/2
ACACACTCCCTTTCAATCCTTTCCGAAATGATCTCTTCTGATTTATTGATAATAATTACATTAACCACAAGAAAATGGAGGACAAACTTGTTTGTTTCTAAATTATATAATACTCTTCTCACTTCAAATATATATGTATGTGTTTATATA
+
ffffffffffffffffffffffffffffffffffffffffffffffffffffffffffffffffffffffffffffffffffffffffffffffffffffffffffffffffffffffffffffffffffffffffffffffffffffff
@cB02~tA01_GU182341.1_119628_119808_0_1_0_0_0:0:0_0:0:0_3f9/2
ATAGAACAACGGAGCAGAATGAAGAACACAGATATAATCCATGCATTTACATCCAATTTTTTTTATTTTTTCTTTTGAGATGGAGTCTCGCTCTGTCACCCAGGCTGGAGTGCAGAGGTGCAATCTCGGTTCACTGCAACCTCAGCCTCC
+
ffffffffffffffffffffffffffffffffffffffffffffffffffffffffffffffffffffffffffffffffffffffffffffffffffffffffffffffffffffffffffffffffffffffffffffffffffffff
@cB02~tA01_GU182341.1_80639_80750_0_1_0_0_1:0:0_0:0:0_3fa/2
GGTAGGCTTCTTCTACGTCATATGAGGTTCAAGTGGTGAATCAGTCAAGGGAGGAATGAGGGTTTCTGAAAACTGCAGACTAGACTTGTCACTTCACATCATGCGCAACGGCCAGGCTCAAAACACATCTCAGACTCACTTACCCCTGCA
+
ffffffffffffffffffffffffffffffffffffffffffffffffffffffffffffffffffffffffffffffffffffffffffffffffffffffffffffffffffffffffffffffffffffffffffffffffffffff
@cB02~tA01_GU182341.1_35976_36103_0_1_0_0_0:0:0_0:0:0_3fb/2
TGAGGCAGGAAAATCATTTGAACCCAGGAGGCAGAGGTTGCAATGAGCCAAGATGACATCACTTGTACTCCAGCCTGGGCACAGAGGGAAACTGTCTCAAAAACAAAAACAAAACAACAAACGAAAAACTAAAAAGAGAACTTTCATAGT
+
ffffffffffffffffffffffffffffffffffffffffffffffffffffffffffffffffffffffffffffffffffffffffffffffffffffffffffffffffffffffffffffffffffffffffffffffffffffff
@cB02~tA01_GU182341.1_102074_102173_0_1_0_0_0:0:0_0:0:0_3fc/2
TTGGTTCATGGCCAACACTCTGTTATCTAATGTTGGACCCTGGGAGTCTTGGGATCCTCTTCTCCATAATTTTTGTGTGCGATGCCCACTGTCTTGAGACTTGAAGGTATAAAGAGAAAACAGGAGCATCACACTACCTGACTTAGAAAT
+
ffffffffffffffffffffffffffffffffffffffffffffffffffffffffffffffffffffffffffffffffffffffffffffffffffffffffffffffffffffffffffffffffffffffffffffffffffffff
@cB02~tA01_GU182341.1_29660_29687_0_1_0_0_0:0:0_0:0:0_3fd/2
CACTCCAGGCCCATATCTCTACTGCAGGCCCATATCTCCATCTCCAGGCCCATATCTCCATCTCCAGGCCCATGTCTCCACTACAAGCCCATATCTCTACTGCAGGCCCATATCTCAACCTCCAGGCCCATATCTCCACTCCAGGCCCAG
+
ffffffffffffffffffffffffffffffffffffffffffffffffffffffffffffffffffffffffffffffffffffffffffffffffffffffffffffffffffffffffffffffffffffffffffffffffffffff
@cB02~tA01_GU182341.1_53480_53606_0_1_0_0_0:0:0_0:0:0_3fe/2
TGCACCTCTACCTGTCACCATACACAAAAATCAAATGAAAATGGATTAAAGATGTGAGTCTAAGGCCTGAACCTATGAAACACGTAGAAGAAAATATTGGGGAAATGCTCCAGGACATTTGTCTGAAGGAAGACATTTTGTTTTAAACCT
+
ffffffffffffffffffffffffffffffffffffffffffffffffffffffffffffffffffffffffffffffffffffffffffffffffffffffffffffffffffffffffffffffffffffffffffffffffffffff
@cB02~tA01_GU182341.1_708_593_1_0_0_0_2:0:0_0:0:0_3ff/2
GGCCCCTGGGGAGAATCTGACCCTCCAGTGTGGCTCTGATGTCGGCTATGACAAATTCACTCTGTACAAGGAGGGGGGACATGACCTCGTCCAGGGCTCTGGCCGGCAGCCCCAGGCTGGGCTCTCCCAGGCCAACTTCACCCTGGGCCC
+
ffffffffffffffffffffffffffffffffffffffffffffffffffffffffffffffffffffffffffffffffffffffffffffffffffffffffffffffffffffffffffffffffffffffffffffffffffffff
@cB02~tA01_GU182341.1_12530_12674_0_1_0_0_0:0:0_0:0:0_400/2
TGAAAGATTCTAGTTTGAAATATTTTCTTGTAGCACTTTAAAAATGTTGGTCCACCTGTTTCTTACTTTCATAGTTTTGAATACAAAGTTTGCTGTCATTCTTGTATTTCTTCTTCTGTTTTTTATTTATTTATTTTTGACAGAATATCT
+
ffffffffffffffffffffffffffffffffffffffffffffffffffffffffffffffffffffffffffffffffffffffffffffffffffffffffffffffffffffffffffffffffffffffffffffffffffffff
@cB02~tA01_GU182341.1_105879_106015_0_1_0_0_0:0:0_0:0:0_401/2
AGGCAAACCAATCTCTTCTTTAGAAGTTACCCAGGCTCAAGTGTTCCTTTAGAGCAACAAAAATGGACTAAGACAGCAAAGTCCTGAGATCAGGAGGATTGTCCCAGAACAGCCTGGGCTGTCTTCCTGTTCTTCCTGGAGGAGGACGTC
+
ffffffffffffffffffffffffffffffffffffffffffffffffffffffffffffffffffffffffffffffffffffffffffffffffffffffffffffffffffffffffffffffffffffffffffffffffffffff
@cB02~tA01_GU182341.1_103735_103527_1_0_0_0_0:0:0_1:0:0_402/2
CTTCCACGAACGGTGAACAAGATGCATTTGGCCTCTGCTCTTGGGACACTGATATTGCAGATAGTTAAATGGGAGGACAGAAAATGAGTGCACAAGTGGACCAATAAATGAATGATCCATTGGGAAGCATCTGTGCATGAAATCTATTTG
+
ffffffffffffffffffffffffffffffffffffffffffffffffffffffffffffffffffffffffffffffffffffffffffffffffffffffffffffffffffffffffffffffffffffffffffffffffffffff
@cB02~tA01_GU182341.1_93498_93336_1_0_0_0_0:0:0_0:0:0_403/2
GCTGATAAAGTACAATTCTAAGATTGTAAATAATTGCATAATCCTTCCCTGGGAGTTTAAATCATTTGAACTGGTTCTGCTGTAATACTAGAAATACAATCATGAAAAATTCTAATGGTTTATTGTCACAATTGCTCTGAAAACCTTAAT
+
ffffffffffffffffffffffffffffffffffffffffffffffffffffffffffffffffffffffffffffffffffffffffffffffffffffffffffffffffffffffffffffffffffffffffffffffffffffff
@cB02~tA01_GU182341.1_54454_54645_0_1_0_0_0:0:0_0:0:0_404/2
GTCAGATTGGCAATCATTCTTCTAGCTTGTAGGAGGTCTCAGCTCCATAAAATGAGAGATTAAGAGATTTCACTGAGCCCTAGGTTGGGCCCAGATCCCTTTCGCTGTTGGAGTATCTGGAGTTCGGAGATGGTAGAAGACAGGCGTACA
+
ffffffffffffffffffffffffffffffffffffffffffffffffffffffffffffffffffffffffffffffffffffffffffffffffffffffffffffffffffffffffffffffffffffffffffffffffffffff
@cB02~tA01_GU182341.1_91114_90928_1_0_0_0_0:0:0_0:0:0_405/2
GAGTCTGGCTGTTGGCAGCTGAGGGACCTCAGGCACCTATGGCCTCCCCCTGTGTGTTGGTATCTGTTCATGAAATGAGGACCCAGAAGTGCCCTCCCAGCTGTTTTGATTGCTTCCGTCTCCTACAGATGCTGCTGTAATGAACCAAGA
+
ffffffffffffffffffffffffffffffffffffffffffffffffffffffffffffffffffffffffffffffffffffffffffffffffffffffffffffffffffffffffffffffffffffffffffffffffffffff
@cB02~tA01_GU182341.1_104038_104100_0_1_0_0_1:0:0_1:0:0_406/2
GTGTGCTCTCCGTCTCTCCACAGTCGTCTTGTCATTCTCTCCACCTCATTCCCAGCATTTCAGGCAGAGCCTCTTCCTTCCACATCAGATTGTTTTCAGCTTTCTGCCTTCACGGCTGACAGCTGTGTGTGGAAAATCCTTCCGCCAATC
+
ffffffffffffffffffffffffffffffffffffffffffffffffffffffffffffffffffffffffffffffffffffffffffffffffffffffffffffffffffffffffffffffffffffffffffffffffffffff
@cB02~tA01_GU182341.1_97036_97200_0_1_0_0_0:0:0_0:0:0_407/2
GGAGCTGACAACTGATAGGGGGTGTGAGTAACAGAACCGTAGCATCTGTAGGTCCCTGCAAGGGCAAGCATCATGGGACCGATGGAGAAATTGGCCTTGGAGACCCCATCATGGATCTGTCCAACGAGGCGTGAGGGGTCCTTAGAGATC
+
ffffffffffffffffffffffffffffffffffffffffffffffffffffffffffffffffffffffffffffffffffffffffffffffffffffffffffffffffffffffffffffffffffffffffffffffffffffff
@cB02~tA01_GU182341.1_21849_21711_1_0_0_0_0:0:0_0:0:0_408/2
TGACAGGATGTTACTCTTTCTATGGATGAGTTGTCCCTATTGTGTGTGTGTACCACATTCTCTCCATCCATTCACCCACTGATGGGCGGGTAGGTTGATCCACATCTTGGCTACTGTGAACACTGCTGGAACAGTCATGGGAGTGCAGAT
+
ffffffffffffffffffffffffffffffffffffffffffffffffffffffffffffffffffffffffffffffffffffffffffffffffffffffffffffffffffffffffffffffffffffffffffffffffffffff
@cB02~tA01_GU182341.1_57970_57851_1_0_0_0_1:0:0_0:0:0_409/2
CACTCACCGTCACTCCAGGGAGACAGAACACACAGAGAATACGTTACATAGGCAGGTTCATTACTAACAGATAAGCAGCGAGTGACAACAGAAACCTATATTTCAATGTGAGCCAGTCCCTCAAGGCTCAGAAAAGCTCCTCGGGACATA
+
ffffffffffffffffffffffffffffffffffffffffffffffffffffffffffffffffffffffffffffffffffffffffffffffffffffffffffffffffffffffffffffffffffffffffffffffffffffff
@cB02~tA01_GU182341.1_1298_1454_0_1_0_0_0:0:0_1:0:0_40a/2
CCTGGCCTTTAGCCCCATCTGAGGTCTTTGGGGTGGGAGCCCAGGATTAGGAGGTCCCTGACTATTTCCACCCTCTCATGGGCTGGGCCCTCCCCTGCCGACCCTCCCCCTTTACTCCCCTCTTTCCTTAGCGTCCTGAGCTCTCCTGGG
+
ffffffffffffffffffffffffffffffffffffffffffffffffffffffffffffffffffffffffffffffffffffffffffffffffffffffffffffffffffffffffffffffffffffffffffffffffffffff
@cB02~tA01_GU182341.1_835_690_1_0_0_0_0:0:0_0:0:0_40b/2
TCTGGCCGGCAGCCCCAGGCTGGGCTCTCCCAGGCCAACTTCACCCTGGGCCCTGTGAGGGTCTCCCACGGGGGCCAGTACAGATGCTACGGTGCACACAACCTCTCCTCCGAGTGGTCGGCCCCCAGTGACCCCCTGAGCATCCTGATC
+
ffffffffffffffffffffffffffffffffffffffffffffffffffffffffffffffffffffffffffffffffffffffffffffffffffffffffffffffffffffffffffffffffffffffffffffffffffffff
@cB02~tA01_GU182341.1_110530_110350_1_0_0_0_0:0:0_0:0:0_40c/2
GGGCCTGGAGTGGAGATATGGGCCTGGAGTGGGGATAGGAACCTGGAGTGGAGAGAGGAACCTGGAGGAGAGATAGGAACCTGGAGGGGAGGTAGGAGCCTAGGGTGGAGATATGGGACTGGAGTGGAGATATGGGACTGGAGTGGAGAT
+
ffffffffffffffffffffffffffffffffffffffffffffffffffffffffffffffffffffffffffffffffffffffffffffffffffffffffffffffffffffffffffffffffffffffffffffffffffffff
@cB02~tA01_GU182341.1_77878_77710_1_0_0_0_0:0:0_0:0:0_40d/2
GGAAAGACAACCTATGGAATGGGAGAATATATTTGCACCCATACATCTAATAAGGAATTAATATCCAAAATATATAAGAAACTCAAACAACTCAATGGTAAGAAATCAAATAACCCAACTTAAAAAAATGGGCAAAGTATCTGAATAAAC
+
ffffffffffffffffffffffffffffffffffffffffffffffffffffffffffffffffffffffffffffffffffffffffffffffffffffffffffffffffffffffffffffffffffffffffffffffffffffff
@cB02~tA01_GU182341.1_76678_76493_1_0_0_0_0:0:0_0:0:0_40e/2
TTCAGCATCACGAATCATTAGGGAAATACTAACTAAAACTACACCAGATGCCATTTCATACCCCTTAGGATGGGTATCATCAAAACAACAACAACAACAACAACAAAGTTTCTATACATTAACAACAAACTATCCAAAAAAGTTTACAAG
+
ffffffffffffffffffffffffffffffffffffffffffffffffffffffffffffffffffffffffffffffffffffffffffffffffffffffffffffffffffffffffffffffffffffffffffffffffffffff
@rand_0_0_0_0_1_1_0:0:0_0:0:0_40f/2
GCCTACAGGGATTTTAGAAACGGTTAGGCACTCCGTTGACCTTACAAACGCTAGTTTCTAGGTCTTGTTAGGCAGGCCACACGGGGGGGGTTGACAAGTCTACTGTGCCCCATGTTTCCAGAATTAAGTCCGAACAGCCCACGGCGTGAT
+
ffffffffffffffffffffffffffffffffffffffffffffffffffffffffffffffffffffffffffffffffffffffffffffffffffffffffffffffffffffffffffffffffffffffffffffffffffffff
@cB02~tA01_GU182341.1_27864_28032_0_1_0_0_0:0:0_0:0:0_410/2
ATAGAACCCATGCACATCCTCCTGTATACATGAAATCATCTCTTGATTACTTATAATTCCTGACACAGCCTACACGCCACTCAATTTGTGTCGATTCAACATAGTTTTTTGCTTTTTGAAACTTCGGGGATTTTTTTTCTCAAAATATTT
+
ffffffffffffffffffffffffffffffffffffffffffffffffffffffffffffffffffffffffffffffffffffffffffffffffffffffffffffffffffffffffffffffffffffffffffffffffffffff
@cB02~tA01_GU182341.1_85029_85178_0_1_0_0_0:0:0_0:0:0_411/2
ATGAAAAAGTGCTCAGTATCACTAATCATCAGAGAAATGCAAATGAAGTCACAATGAGCTATCATCTCACCCCATTACAATGGGTTTTATCTCAGAGACAGACAAAACAAATGTTGGCAAGGTGGTGGAGAAAGGAGAACCCTAATACAC
+
ffffffffffffffffffffffffffffffffffffffffffffffffffffffffffffffffffffffffffffffffffffffffffffffffffffffffffffffffffffffffffffffffffffffffffffffffffffff
@cB02~tA01_GU182341.1_79829_80022_0_1_0_0_0:0:0_1:0:0_412/2
CACTATGCATTTTAAATTTGTAAAACTCATAATTTTTAAAAAGGGATGGGTCTCACTGTTTGCCCAGGGTGGCCTTTACTCATTCTATAAGGCTGGCATAACCCTGATACTAAAGACAGAAAAGAACATTAAACAAAAGAAAACTACATG
+
ffffffffffffffffffffffffffffffffffffffffffffffffffffffffffffffffffffffffffffffffffffffffffffffffffffffffffffffffffffffffffffffffffffffffffffffffffffff
@cB02~tA01_GU182341.1_116696_116877_0_1_0_0_1:0:0_0:0:0_413/2
ACTCGTAGGGAGCGTCACGGAAAGAGCCGAAGCATCTGTAGGTCCCTCCGTGGGTGGCAGGGCCCAGAGGAAAGTCGGCCTGGAATGTTCCGTTGATGCTGCGCACTGCAGGGAGCCTACGTTCATGGGCCTCCCCTTCCCTGGATAGAT
+
ffffffffffffffffffffffffffffffffffffffffffffffffffffffffffffffffffffffffffffffffffffffffffffffffffffffffffffffffffffffffffffffffffffffffffffffffffffff
@cB02~tA01_GU182341.1_47763_47597_1_0_0_0_0:0:0_0:0:0_414/2
ACCCCCGCACAACAGGGACATACAGATGTCGGGGTTCACACACACACTCCCCCAGTGGGTGGTCAGCACCCAGCAACCCCCTGGTGATCGTGGTCATAGGTCAGAGGGCTCCTGTCTTGGATTCTCCTTGTCCCACCTCCTGAATCCCAG
+
ffffffffffffffffffffffffffffffffffffffffffffffffffffffffffffffffffffffffffffffffffffffffffffffffffffffffffffffffffffffffffffffffffffffffffffffffffffff
@cB02~tA01_GU182341.1_86322_86486_0_1_0_0_0:0:0_0:0:0_415/2
TCATTCCTTGGCAAGTAGAACTTCTCTACAAATACACCACCCTCAAAAATGTTCCCCTTCCTTCCCCTTCTCAAGCCCCCAGGCATTTGTCCTCCCAGTTAGGAATGCAGGCAGAACAAACACAGCATTTTTCCTGAGAAGAATGTCTGA
+
ffffffffffffffffffffffffffffffffffffffffffffffffffffffffffffffffffffffffffffffffffffffffffffffffffffffffffffffffffffffffffffffffffffffffffffffffffffff
@cB02~tA01_GU182341.1_128518_128607_0_1_0_0_0:0:0_0:0:0_416/2
CAGAAATGTGGGCCGAGTATCCAAGGGTCCCCTCTTCCTAGTTTATGAGAGACTCCCCGACAGGACTTCCCTCCTGTTTCAGAAAAATCCTCTTATGTGGGGAGATGACACCCTAAGGTTTGGGGACGGACTCACCCATGAGTGGCCAGG
+
ffffffffffffffffffffffffffffffffffffffffffffffffffffffffffffffffffffffffffffffffffffffffffffffffffffffffffffffffffffffffffffffffffffffffffffffffffffff
@cB02~tA01_GU182341.1_113457_113571_0_1_0_0_1:0:0_0:0:0_417/2
TTCAGTCCCTTCCCCTATAACATAAATAGTCACAGACTCCAGGGATTAGAATGCAGTCATCACTGGGGACACTTATTCTTCCCACCACAGCACCCATTTCCCTGTATTCAATCCCCCTTTACCCCAAATACAGTTAGGGCCTGCGTGATG
+
ffffffffffffffffffffffffffffffffffffffffffffffffffffffffffffffffffffffffffffffffffffffffffffffffffffffffffffffffffffffffffffffffffffffffffffffffffffff
@cB02~tA01_GU182341.1_4589_4785_0_1_0_0_1:0:0_0:0:0_418/2
AACCTCCGCCTCCCGGGTTCAAGCTATTCTCCCGCCTCAGCTTCCTGAGCAGCTGGGATTACAGGTGCTCACTGCCACACCCAGCTAATTTTTGTATCTTTTAGTAGAGACAGGGTTTCACCATGTTGGCCAGGTTGGTCTCGAACTTCT
+
ffffffffffffffffffffffffffffffffffffffffffffffffffffffffffffffffffffffffffffffffffffffffffffffffffffffffffffffffffffffffffffffffffffffffffffffffffffff
@cB02~tA01_GU182341.1_16198_16229_0_1_0_0_0:0:0_0:0:0_419/2
TTTCCTAGTTCATGAGAGATTCCCACATGGCTTCCCATGGTCAGCCCATCAGTCAACCCCCTGTGTCGCCTGCCTCCCGTTTCAGGAACATCATCTTATGTGGGGAGATGACAACCTAAGGTTTGGGGGAAGGACTCACCTACATGTGGC
+
ffffffffffffffffffffffffffffffffffffffffffffffffffffffffffffffffffffffffffffffffffffffffffffffffffffffffffffffffffffffffffffffffffffffffffffffffffffff
@cB02~tA01_GU182341.1_75467_75617_0_1_0_0_0:0:0_0:0:0_41a/2
GTGTGTGTGTGTGTAGTTTATCTGTCTACATATAATGTAAACACCAAAAAATAACAGACATTTAGTAATTTTCAAATGAGACTTCAGGAATTAACAATGGCTTGCCATTTTTAGTGTGTTATTATTATTATATTTAGATGAACAGAATTG
+
ffffffffffffffffffffffffffffffffffffffffffffffffffffffffffffffffffffffffffffffffffffffffffffffffffffffffffffffffffffffffffffffffffffffffffffffffffffff
@cB02~tA01_GU182341.1_61129_60914_1_0_0_0_0:0:0_0:0:0_41b/2
AAAATGTACAACTAGATAAAAACTAAGAAGTGTTTTTATAGTGTGAGTTAGATTTATTTTTTCCTAGGTGTAACCAATTGGTTTAATATTATTTATTGAGAAGACATTCTATGCCACCTTAAACCACACGGCAGCCTTTGTCAACTCTAA
+
ffffffffffffffffffffffffffffffffffffffffffffffffffffffffffffffffffffffffffffffffffffffffffffffffffffffffffffffffffffffffffffffffffffffffffffffffffffff
@cB02~tA01_GU182341.1_84011_83818_1_0_0_0_0:0:0_0:0:0_41c/2
TACCCAGGCAGATGGAGAAAGTGGTCAGGACAGACCCAGAGGAGGGAGACTGGGCTCAGTTTGGGGAGATCAGAGGTTCCCTCAGCCCCTCAACCTTACCCATTTCCCAGAAGCCCACCCTGGCCTCTCACCTACACAGAGATGTCATCA
+
ffffffffffffffffffffffffffffffffffffffffffffffffffffffffffffffffffffffffffffffffffffffffffffffffffffffffffffffffffffffffffffffffffffffffffffffffffffff
@cB02~tA01_GU182341.1_11196_11293_0_1_0_0_0:0:0_0:0:0_41d/2
ATCTTGTCAGCATCTGTTATTAAAAAAAACAAAAAACTTTTTAGTAATTGCTTCTGCTTCTCTGATTGTTGTGAGATGGTATCTCACTGTGGTTTTAATTTGCATTTCTCTGATGATTACTGATAATAAGCATTTGTTCATATGTTTTTT
+
ffffffffffffffffffffffffffffffffffffffffffffffffffffffffffffffffffffffffffffffffffffffffffffffffffffffffffffffffffffffffffffffffffffffffffffffffffffff
@cB02~tA01_GU182341.1_79595_79772_0_1_0_0_0:0:0_0:0:0_41e/2
TTTATTCTTAGGGTGCAAGGTTGGTTGAACATACACAATCAATACATGTGATTCATCACCTAAACAAAACTAAAAACAAAAACCACATGATCTTCTCAACACACATGTAGAACATACTTTTTACTAAGCATTTCTTCATGTTAAAAGCCC
+
ffffffffffffffffffffffffffffffffffffffffffffffffffffffffffffffffffffffffffffffffffffffffffffffffffffffffffffffffffffffffffffffffffffffffffffffffffffff
@cB02~tA01_GU182341.1_141371_141177_1_0_0_0_0:0:0_1:0:0_41f/2
GTTCACTCTGATGGTAGTTTCTTTTGCTGTGCAGAAGCTCTTTAGTTTAATTAGATCCCGTTTGTCAATTTTGGCTTTTGTTGCCGTTGCTTTTGGTGTATTAGACATGAAGTCCTTGTCCATGCCTATGTCCTGAATGGTAATGCCTAG
+
ffffffffffffffffffffffffffffffffffffffffffffffffffffffffffffffffffffffffffffffffffffffffffffffffffffffffffffffffffffffffffffffffffffffffffffffffffffff
@rand_0_0_0_0_1_1_0:0:0_0:0:0_420/2
CCGCGCAATACCGTTTCAGTCTGTAGAACCCTTAGCGTTGAAAACTCCGCCTAGAGGGAGACTAGCAGCCGTGTAAACCGAATCTCTCATTGGTGCTTCAAAGCCAATGCACGGTAGGAAGATCCCTTCTGCGCAGGTGACGGGCATGAT
+
ffffffffffffffffffffffffffffffffffffffffffffffffffffffffffffffffffffffffffffffffffffffffffffffffffffffffffffffffffffffffffffffffffffffffffffffffffffff
@cB02~tA01_GU182341.1_20421_20220_1_0_0_0_0:0:0_1:0:0_421/2
ATGGTACAAAAAAAGAAAACATAGCTAGGGATGGAGAAGTGAGGTCAGAGCCCTAGAGAGACAGAGAAGGTGGAAGGAGGAAATAGACATGAAGAGAGATGGGGGTGGAGGGTGAGAGAGAGAAAGAGAGCATTAAGTCATAGAGCAGGG
+
ffffffffffffffffffffffffffffffffffffffffffffffffffffffffffffffffffffffffffffffffffffffffffffffffffffffffffffffffffffffffffffffffffffffffffffffffffffff
@cB02~tA01_GU182341.1_110663_110730_0_1_0_0_0:0:0_0:0:0_422/2
CCACTCCAGGCCCATATCTCCACCTCCAGGCCCATATCTCCACTGCAGACCCATATCTCCACTCCAGGCCCATATCTCCACTCCAGGCCCAGATCTCCACTCCAGGCCCAGATCTCCACTCCAGGCCCAGATCTCCACCTCCAGGCCCCT
+
ffffffffffffffffffffffffffffffffffffffffffffffffffffffffffffffffffffffffffffffffffffffffffffffffffffffffffffffffffffffffffffffffffffffffffffffffffffff
@rand_0_0_0_0_1_1_0:0:0_0:0:0_423/2
CATTGTTATACCCCGGACAAGTGCTTCGCAGTAGGAAGGGGAGAGTGGACGCGAACCTATACAGCATCCGGGTTTGAAGCACTACTCGAAGCTACTGGCGGAATTCCCCGAGTAAGGCCTAAACCCGGGTAGGCTAGCCGGGAGTCACTG
+
ffffffffffffffffffffffffffffffffffffffffffffffffffffffffffffffffffffffffffffffffffffffffffffffffffffffffffffffffffffffffffffffffffffffffffffffffffffff
@cB02~tA01_GU182341.1_39151_39384_0_1_0_0_0:0:0_0:0:0_424/2
AATCCCAGCTACTTGAGAGGCTGACGCAGGAGAATCACTTGGATCCAGAAGGTGCAGGTTGCAGTGAGCCAAGATGGTGACACTGCACTGTAGCCTGGAAGACAGAGGGAGACTCTGTCTCAATAAACAAATGAAGAAACAAACAAATAG
+
ffffffffffffffffffffffffffffffffffffffffffffffffffffffffffffffffffffffffffffffffffffffffffffffffffffffffffffffffffffffffffffffffffffffffffffffffffffff
@cB02~tA01_GU182341.1_40347_40181_1_0_0_0_0:0:0_0:0:0_425/2
AGCAGATGGATATAAGCTATGCTTGTGAGGTGGAATCATTGGCTGGAAAGGCTTGCTGGGTATGATTTTCCTAGTTGTCTAATCCTCGCTTAATTTCTTTCTGAGCTTTATTCCTACTACACATAAATCAATACCTGGCAAAGGAGTGAC
+
ffffffffffffffffffffffffffffffffffffffffffffffffffffffffffffffffffffffffffffffffffffffffffffffffffffffffffffffffffffffffffffffffffffffffffffffffffffff
@cB02~tA01_GU182341.1_28320_28476_0_1_0_0_0:0:0_0:0:0_426/2
AAGATTGACAAATAAAAATTATATACCATGGTCCTTCACTATACCTGGGTGATTGGTTCCAGGATCCCCATTCAGATACCAAAATCTGCAGATGCTCAAGCCCCTTGCATGAAATGGCATAGTGAAGCTGGGCACCGTGGCTCACGCCCG
+
ffffffffffffffffffffffffffffffffffffffffffffffffffffffffffffffffffffffffffffffffffffffffffffffffffffffffffffffffffffffffffffffffffffffffffffffffffffff
@cB02~tA01_GU182341.1_119756_119875_0_1_0_0_0:0:0_0:0:0_427/2
TGATCTCAAAATATGTTACAGAGCTGTAGTAAGCAAAACAGCATGATGTTGGCATGAAGAAAGGCACATAGAACAACGGAGCAGAATGAAGAACACAGATATAATCCATGCATTTACATCCAATTTTTTTTATTTTTTCTTTTGAGATGG
+
ffffffffffffffffffffffffffffffffffffffffffffffffffffffffffffffffffffffffffffffffffffffffffffffffffffffffffffffffffffffffffffffffffffffffffffffffffffff
@cB02~tA01_GU182341.1_74427_74177_1_0_0_0_0:0:0_0:0:0_428/2
AGGTGGAAATGGAAGAAACATGACTGAAGCTGGCTGGAGTGAATGGCGCGACATTCTGTCTGTGGGAGATTGGCCAGATGGGTTTCAAGTGTGTTGTATCAGCTGTGACTTTTAGTAATGTTCTTGCTACCACAATATCCACTCGTCCAT
+
ffffffffffffffffffffffffffffffffffffffffffffffffffffffffffffffffffffffffffffffffffffffffffffffffffffffffffffffffffffffffffffffffffffffffffffffffffffff
@cB02~tA01_GU182341.1_98075_98182_0_1_0_0_0:0:0_0:0:0_429/2
AACCAATCCATTATCTATCATCTACCTATTTATCATCTATCTACGTCTATCTATCCATCTATCATCTCTCTCTCTCCGTCTCCTTGTCTTTCTCTGCCTCTCAGTCTCTCTAGTTCTATTTGGAATCTCTGCAATCCATCCCCACATATT
+
ffffffffffffffffffffffffffffffffffffffffffffffffffffffffffffffffffffffffffffffffffffffffffffffffffffffffffffffffffffffffffffffffffffffffffffffffffffff
@cB02~tA01_GU182341.1_105356_105213_1_0_0_0_0:0:0_0:0:0_42a/2
AAAGTGCTCTGGTCATCACAAAAAAAACTTGCCCCCTCACCCAAATCCCCCATCTCACCCCTACTTCCAATCACCTGTGGAAATACAGATAGATCATGGGGAGGTAAATGCTAATACTCCTTGGAGTGAGTCCAGATCTTGGAATCAGAG
+
ffffffffffffffffffffffffffffffffffffffffffffffffffffffffffffffffffffffffffffffffffffffffffffffffffffffffffffffffffffffffffffffffffffffffffffffffffffff
@cB02~tA01_GU182341.1_8122_8289_0_1_0_0_0:0:0_0:0:0_42b/2
GTCCCTTACTATTATTGTGTGGCTGTCTAACTCTTTTCATAGGTGAAGAATAACTTGTTTTATGAATCGGGGTGCTCCAAATTTGGGTGCATATATATTTAGAATAGTTAAGTCTTCTGTCAAATTGAACCCTTTATCATTTTGTAATGC
+
ffffffffffffffffffffffffffffffffffffffffffffffffffffffffffffffffffffffffffffffffffffffffffffffffffffffffffffffffffffffffffffffffffffffffffffffffffffff
@rand_0_0_0_0_1_1_0:0:0_0:0:0_42c/2
CCGTATCACTACATTAATATTACACGAGTCCACATTAGGTGTCTTCCATGGGGAGTTATTAGCGTCAGACAACGACTGTAGATGACCGGTCGTGAATCGCCTGGTGTGGCAACTTGGCCATACCCGAACTGCAGGTTAAGTTCTGCGAAC
+
ffffffffffffffffffffffffffffffffffffffffffffffffffffffffffffffffffffffffffffffffffffffffffffffffffffffffffffffffffffffffffffffffffffffffffffffffffffff
@cB02~tA01_GU182341.1_25883_25998_0_1_0_0_0:0:0_0:0:0_42d/2
CTTGATTGACAGGTAACCACATACAACGTCTCTTTAGGACAAGCACCCAGATGGCGGGAGACCTAGCTTCCTCCTGCTTTCTCAGTTGTAGTAACCATAGAACGTGCTGAGGATACAACTGCTTTAGTTTAGATGTTTGACCACTTCAAA
+
ffffffffffffffffffffffffffffffffffffffffffffffffffffffffffffffffffffffffffffffffffffffffffffffffffffffffffffffffffffffffffffffffffffffffffffffffffffff
@cB02~tA01_GU182341.1_54891_55013_0_1_0_0_0:0:0_0:0:0_42e/2
CAGCACTGTAAGATAATTAAAAAACCGTTTTGTTTTCACCCACGAATCTTGTGGAAATTTGTTATGGCAACAATAGGAAAAGGTTCCGCACTGCACAGCCTGAGCATGGGGCCGTGGCTGAATGAGTCAGTGAGTCGAAGTGTGCGTGCA
+
ffffffffffffffffffffffffffffffffffffffffffffffffffffffffffffffffffffffffffffffffffffffffffffffffffffffffffffffffffffffffffffffffffffffffffffffffffffff
@cB02~tA01_GU182341.1_49181_49001_1_0_0_0_0:0:0_0:0:0_42f/2
CATGAAGACACAGAGAGGAAGGAGAGAGACAGACACCAGCAAGGGGAAGCCTCACTCATTCTAGGTGCCATGGATGGGATGATAAAGAGAGACACCTTCTAAACTCACAACCTCTCTTCCTAGGAGTCCACAGAAAACCTTCCCTCCTGG
+
ffffffffffffffffffffffffffffffffffffffffffffffffffffffffffffffffffffffffffffffffffffffffffffffffffffffffffffffffffffffffffffffffffffffffffffffffffffff
@cB02~tA01_GU182341.1_112064_111935_1_0_0_0_0:0:0_0:0:0_430/2
TATGGGCCTGATGTGGAGATATGGGCTTGGAGTGGAGATATGATCCTGGAGTGTAGTTATGGGCCTGGAGGTGGAGATCTGGGCCTGGGGTGGAGATATGGGCCTGGAGTGGAGATATGGGACTGGAGAGGAGATATGGGACTGGAGTGG
+
ffffffffffffffffffffffffffffffffffffffffffffffffffffffffffffffffffffffffffffffffffffffffffffffffffffffffffffffffffffffffffffffffffffffffffffffffffffff
@cB02~tA01_GU182341.1_63733_63573_1_0_0_0_0:0:0_0:0:0_431/2
GTGTTGTTTTATGTGAGTAATCTTGCAGGATTAAAATCTAGTAGGAGTCCCTTACTCAGCACTTGCTCAAAGTTCTCAGCTGACACTTTTGTTGTAGAGAGACGCCAAGTCTATGCGGGGTGGGTCCTTCCTGTAGCCCTGGGCACCCAG
+
ffffffffffffffffffffffffffffffffffffffffffffffffffffffffffffffffffffffffffffffffffffffffffffffffffffffffffffffffffffffffffffffffffffffffffffffffffffff
@cB02~tA01_GU182341.1_25163_25353_0_1_0_0_0:0:0_0:0:0_432/2
TTTAGCTGAGTGCTTCCTGTGGCTCCAGGGTACAAAACCCAGGCTGGGCTGCTTTTTGATTTCCCCCAGATACACTGCATATGGGGTGACTCCACATGTCTCGAGCAGCTTTTCTGAGCCTTGAGGGACTGGCTCACATTGAAATGTAGG
+
ffffffffffffffffffffffffffffffffffffffffffffffffffffffffffffffffffffffffffffffffffffffffffffffffffffffffffffffffffffffffffffffffffffffffffffffffffffff
@cB02~tA01_GU182341.1_62746_62995_0_1_0_0_0:0:0_0:0:0_433/2
CGGGCTTCCCTCCTGTTTCAGGAAAATCCTCTTATGTGGGGAGATGACACCCTAAGGTTTGGAGAAGGACTCACCCTCATGTGGCCAGGCCCCCTGCAGCAAGAAGAACCCTGGAAAGAAAGATCATGATGGACCATCCATCTGCAGGCA
+
ffffffffffffffffffffffffffffffffffffffffffffffffffffffffffffffffffffffffffffffffffffffffffffffffffffffffffffffffffffffffffffffffffffffffffffffffffffff
@cB02~tA01_GU182341.1_60333_60221_1_0_0_0_1:0:0_0:0:0_434/2
TCGGTAATGGGACTCTTTTCTTGCCTAAGGCTTCCGGTGTTATCAGTACCATGTCCATATAATCCCATCTGTTCCCCACTGAGTTCTCATCCCCGGACTCTGAGTTTCTGGAAGCAGGGTGGAGCCTCATTTGTCTCTGAGACTCCAATT
+
ffffffffffffffffffffffffffffffffffffffffffffffffffffffffffffffffffffffffffffffffffffffffffffffffffffffffffffffffffffffffffffffffffffffffffffffffffffff
@cB02~tA01_GU182341.1_33109_33020_1_0_0_0_0:0:0_0:0:0_435/2
CCATGATGCAAGACCTTGCAGGGACCTACAGATGCTACGGTTCTGTTACTCACTCCCCCTATCAGTTGTCAGCTCCCAGTGACCCTCTGGACATCGTCATCACAGGTGAGAGTGTCCGGACATTCTCATTGTCATTGGGCTGCAGAGTGA
+
ffffffffffffffffffffffffffffffffffffffffffffffffffffffffffffffffffffffffffffffffffffffffffffffffffffffffffffffffffffffffffffffffffffffffffffffffffffff
@cB02~tA01_GU182341.1_128342_128215_1_0_0_0_0:0:0_1:0:0_436/2
GGCCTGGAGTGGAGATATGGGCCTGGAGTGGAGATATGGGCCTAGAGGGGAGATCTGGGCCTGGAGTGGAGATATGGGTCTGATGTGGAGATATGGGCATGGAGTGGAGATATGGGCCTGGAGTGGAGATAGGGGCCTGGAGTGGAGATA
+
ffffffffffffffffffffffffffffffffffffffffffffffffffffffffffffffffffffffffffffffffffffffffffffffffffffffffffffffffffffffffffffffffffffffffffffffffffffff
@cB02~tA01_GU182341.1_106067_106140_0_1_0_0_0:0:0_0:0:0_437/2
GTGTGATCTCTGTGGTCTCTGCACAGACAGACCCTCCTTCCCTTCTGCCAGAGTGGGAGCGGCCTGAGGCCATCATAAGAAATAGATGCTGGTGCCATGCTTCCAGTACAGCCTGCAGAACGGTGAGGCAAACCAATCTCTTCTTTAGAA
+
ffffffffffffffffffffffffffffffffffffffffffffffffffffffffffffffffffffffffffffffffffffffffffffffffffffffffffffffffffffffffffffffffffffffffffffffffffffff
@cB02~tA01_GU182341.1_29373_29443_0_1_0_0_0:0:0_1:0:0_438/2
ACTCCCTCCCTCGATTCCCTTCCAGGACTCACCAACACACGCCAAGCTGACGACCATGAGCGACATGGTGCTGTCTGTGCAGACAGGCGGCCGCGCCCCAGCTCAGCTCAGCAGCGCACAGGATGTTATTTGGCGCCCTGCCCATGCAGT
+
ffffffffffffffffffffffffffffffffffffffffffffffffffffffffffffffffffffffffffffffffffffffffffffffffffffffffffffffffffffffffffffffffffffffffffffffffffffff
@cB02~tA01_GU182341.1_110635_110466_1_0_0_0_0:0:0_0:0:0_439/2
GACTGGAGTGGAGATATGGGACTGGAGTGGAGATATGGGCCTGGAGTGGAGTTATGGGCCTGGAGTGAAGTTATGGGCCTGGAGGTGGAGATACGGGCCTGGAGTGGAGATATGAGCCTGGAGTGGAGATATGGTCCTGGAGTGGAGATA
+
ffffffffffffffffffffffffffffffffffffffffffffffffffffffffffffffffffffffffffffffffffffffffffffffffffffffffffffffffffffffffffffffffffffffffffffffffffffff
@rand_0_0_0_0_1_1_0:0:0_0:0:0_43a/2
ACTGGCCATGCGTCCTGTCGTATCACCGAGGTCTAAGGGGATCGGGCCAGGCAGGGCCGGGTCCCATGAAACTCAGATGCGATCTCCCCGGGCAGTAATCCAGTCCTAGTCATACCAGGCAACCGCTCAGAGTGACTAGTGGTTGTGAGA
+
ffffffffffffffffffffffffffffffffffffffffffffffffffffffffffffffffffffffffffffffffffffffffffffffffffffffffffffffffffffffffffffffffffffffffffffffffffffff
@cB02~tA01_GU182341.1_49447_49635_0_1_0_0_0:0:0_1:0:0_43b/2
TCCTGGTAGAGAACACTTTGTGGAGGTAAAACAGAAATGAAACTTCTAACCTGTGCCAGGTCTGTGAGCAAAGTCAGTATGGAGGGACACCTCTCTCTGGGACATGTCTGTCTGTCTGTCTCTTTTAACTCTTTCTGTCTTTTCTAACTC
+
ffffffffffffffffffffffffffffffffffffffffffffffffffffffffffffffffffffffffffffffffffffffffffffffffffffffffffffffffffffffffffffffffffffffffffffffffffffff
@cB02~tA01_GU182341.1_125532_125684_0_1_0_0_1:0:0_0:0:0_43c/2
AAGGGAGGTGGAACAGCACGTGTCTAAGTGCTGTGTTAAGAGGCAGCCTCTTGTATGTTTGGAATTGTGAGTTCCTCAGTGTGATTGCAGCCTCAGGTAGACTAGGAAGTAAGCCAGTTAGGTTGGAGAGGTGGGCAGGGGTCAAGTGAA
+
ffffffffffffffffffffffffffffffffffffffffffffffffffffffffffffffffffffffffffffffffffffffffffffffffffffffffffffffffffffffffffffffffffffffffffffffffffffff
@cB02~tA01_GU182341.1_95255_95141_1_0_0_0_0:0:0_0:0:0_43d/2
TGCTCCAAGATGGGTGTGCAGGGAGGAAGTGGTGTCAGCAGCAGAGAAAGAGAGGGAAGCAGTGCTAGGAACAGCAGGTCCTCTGAGGACAAAGGTGTAACTCACACCCTCCAGCGTTTCCGTGATGGTAGGGGCTGCAGTGTGGCTGCG
+
ffffffffffffffffffffffffffffffffffffffffffffffffffffffffffffffffffffffffffffffffffffffffffffffffffffffffffffffffffffffffffffffffffffffffffffffffffffff
@cB02~tA01_GU182341.1_105153_105290_0_1_0_0_0:0:0_0:0:0_43e/2
CTATCTATTGCTTCAATACCACCTGTCCTCCTGTGAATTAGTAGGAAAGGGGAGCAGGAGCTAGTGCTGGCACTGATCTCTGATTCCAAGATCTGGACTCACTCCAAGGAGTATTAGCATTTACCTCCCCATGATCTATCTGTATTTCCA
+
ffffffffffffffffffffffffffffffffffffffffffffffffffffffffffffffffffffffffffffffffffffffffffffffffffffffffffffffffffffffffffffffffffffffffffffffffffffff
@cB02~tA01_GU182341.1_40055_39884_1_0_0_0_1:0:0_0:0:0_43f/2
AGGAAGAGGCTCTGCCTCAAATGCTGGGAATGAGGTGGGGAGAATGACAAGACGACTGTGGAGAGACGGAGAGCACACTGGGTACACAGGAAACTAAGGAGCAACAAGGAGTGTGTGTTTGACACTCACAGCCATTGGATTCACCTCGGG
+
ffffffffffffffffffffffffffffffffffffffffffffffffffffffffffffffffffffffffffffffffffffffffffffffffffffffffffffffffffffffffffffffffffffffffffffffffffffff
@rand_0_0_0_0_1_1_0:0:0_0:0:0_440/2
GGTGCAGCTCGGCGCGATGAGTTCTTATAAAATGTGCTATAGTAGGTTGACCTAACACGAGACATACGTCTGAATGGGAGAGCGGCCAAGCTTGGAAAGGGTCCCGTGCTAGCTAGTTACGTCCAAGGTGCGACTTTGGTTTTAGCGACA
+
ffffffffffffffffffffffffffffffffffffffffffffffffffffffffffffffffffffffffffffffffffffffffffffffffffffffffffffffffffffffffffffffffffffffffffffffffffffff
@cB02~tA01_GU182341.1_145940_146134_0_1_0_0_0:0:0_0:0:0_441/2
GTAAATTTCAAGTATAGAGTACAGTATTGTCAACCATAGTGGCAAAGCTGTACAAGAGATCTTCAGACCCATTCCTCCTGAATACCTGATAGTTTGTATCCTTTGATCAACATCTCCCAATTCCCTCCCCCACACTGTCCCTGTAGTTCT
+
ffffffffffffffffffffffffffffffffffffffffffffffffffffffffffffffffffffffffffffffffffffffffffffffffffffffffffffffffffffffffffffffffffffffffffffffffffffff
@cB02~tA01_GU182341.1_52761_52579_1_0_0_0_0:0:0_0:0:0_442/2
ACAAGTGATGTCATCTTGGCTCATTGCAACCTCTGCCTCCTGGGTTCAAATGATTTTCCTACCTCAGCCTCCCTAGTAGCTGGGATTACAGGTGCACGCCACCATGCCTGGCTACTTTTTGGTTTTTTTAGTATAGATGGGGTTTCCCCA
+
ffffffffffffffffffffffffffffffffffffffffffffffffffffffffffffffffffffffffffffffffffffffffffffffffffffffffffffffffffffffffffffffffffffffffffffffffffffff
@rand_0_0_0_0_1_1_0:0:0_0:0:0_443/2
GGGCGGTGGTTAGACCCATGTCTGTGTTGTTGCGCCCCGATTACCGGACCAAGCCAGATGGGGGATCTGACAGTCGGACACCTTGTCGTTGATTAGATTGCTTCACCGTGCGGTAGGCTTATGTTATCATTTACTATGTCTAACTGCATA
+
ffffffffffffffffffffffffffffffffffffffffffffffffffffffffffffffffffffffffffffffffffffffffffffffffffffffffffffffffffffffffffffffffffffffffffffffffffffff
@cB02~tA01_GU182341.1_86425_86555_0_1_0_0_1:0:0_0:0:0_444/2
ACGTTCTCTCTTACCGCAAAGCTCTTGTTCCACTAAGTCAACCAGGGTTGGATCATGACAGACAGGAGCTCATTCCTTGGCAAGTAGAACTTCTCTACAAATACACCACCCTCAAAAATGTTCCCCTTCCTTCCCCTTCTCAAGCCCCCA
+
ffffffffffffffffffffffffffffffffffffffffffffffffffffffffffffffffffffffffffffffffffffffffffffffffffffffffffffffffffffffffffffffffffffffffffffffffffffff
@cB02~tA01_GU182341.1_13507_13321_1_0_0_0_0:0:0_0:0:0_445/2
CTAAATGCCTACACACCTAAAGCTGGAACCTCAAAACACATTAAATTAAAGGCACAATTCAAAACATAATCAATCACATCCAAATTGCAGCTAGAGATAGCAACATTCACCTCACTTCCAGAACAAGTACACAGAAAATTATTAAGCATA
+
ffffffffffffffffffffffffffffffffffffffffffffffffffffffffffffffffffffffffffffffffffffffffffffffffffffffffffffffffffffffffffffffffffffffffffffffffffffff
@cB02~tA01_GU182341.1_47632_47502_1_0_0_0_0:0:0_0:0:0_446/2
GGTTTAACAACTTCAGTCTGTACAAGGAAGGTGGGGTGCCTGTCCCTGAGCTCTACAACAGAATATTCTGGAACAGCCTTTTCATGGGCCCTGTGACCCCCGCACAACAGGGACATACAGATGTCGGGGTTCACACACACACTCCCCCAG
+
ffffffffffffffffffffffffffffffffffffffffffffffffffffffffffffffffffffffffffffffffffffffffffffffffffffffffffffffffffffffffffffffffffffffffffffffffffffff
@cB02~tA01_GU182341.1_125352_125270_1_0_0_0_0:0:0_0:0:0_447/2
TTCTGATGAACAAGACCATCAGGAGGTGTCATACGCATAATTGGATCACTGTGTTTTCACACAGAGAAAAATCACTCGCCCTTCTGAGAGGCCCAAGACACCCCCAACAGATACCAGCATGTACATAGAACTTCCAAATGCTGAGCCCAG
+
ffffffffffffffffffffffffffffffffffffffffffffffffffffffffffffffffffffffffffffffffffffffffffffffffffffffffffffffffffffffffffffffffffffffffffffffffffffff
@cB02~tA01_GU182341.1_3904_4013_0_1_0_0_1:0:0_0:0:0_448/2
CCCGAGGACCACCAGGACCAAGCCAGCCACAGCCACGCGGATGAGATTCTCCACTGTGTAATCCTGGGGGTGTGAGGCTGGGGATGGTGGACCAAGAGGTCTCAGAGGTCAGGGCAGATCAACATCACCCGGGACCCCTGGATGTCCACC
+
ffffffffffffffffffffffffffffffffffffffffffffffffffffffffffffffffffffffffffffffffffffffffffffffffffffffffffffffffffffffffffffffffffffffffffffffffffffff
@cB02~tA01_GU182341.1_126326_126508_0_1_0_0_0:0:0_0:0:0_449/2
GCACGTGCCTGTAATCCTAGGGGAGGCTACTGGGGAGGCTGAGGGAAGACAATCGCTTGAACCTGGGAGGCGGAGGTTGCAGTGAGCTGAGATCATGCCACTGCACTCCAGCCTGGGTGAGAGAGTGAGACTGTCTCAAAAAAAAAAAAA
+
ffffffffffffffffffffffffffffffffffffffffffffffffffffffffffffffffffffffffffffffffffffffffffffffffffffffffffffffffffffffffffffffffffffffffffffffffffffff
@cB02~tA01_GU182341.1_35863_35706_1_0_0_0_0:0:0_1:0:0_44a/2
TCATAAATACATTTATATATATATATATTTTTTTTTTTTTTTTTACCCTCCACCCTTTTCTTCCTGGCCTCTGGAAGCCATCATTCTACTCTCTACCTTCATGAGATCCACCTTTTAGCTCTGTATATGGGTGAGAAATGGGAATCTTAG
+
ffffffffffffffffffffffffffffffffffffffffffffffffffffffffffffffffffffffffffffffffffffffffffffffffffffffffffffffffffffffffffffffffffffffffffffffffffffff
@cB02~tA01_GU182341.1_29629_29762_0_1_0_0_0:0:0_0:0:0_44b/2
CTCCAGGCCCATATCTCTACTGCAGGCCCGTATCTCCACCTCCAGATCCATATCTCCACTCCAGGCCCATATCTCCACTCCAGGCCCATATCTCTACTGCAGGCCCATATCTCCATCTCCAGGCCCATATCTCCATCTCCAGGCCCATGT
+
ffffffffffffffffffffffffffffffffffffffffffffffffffffffffffffffffffffffffffffffffffffffffffffffffffffffffffffffffffffffffffffffffffffffffffffffffffffff
@cB02~tA01_GU182341.1_54142_53992_1_0_0_0_0:0:0_0:0:0_44c/2
TATAAATTAGCTGAGCATGGTGGTCAGCACCTATAATACCACTACTCAGGAGTTTGAGGCCAGAGAATTGATTGAACCCAGGAGGCTGTGGTGGCAGTGAACCGAGATTGCACCTCTGCACTCCAGCCTGGGTGACAGAGCGAGACTCCA
+
ffffffffffffffffffffffffffffffffffffffffffffffffffffffffffffffffffffffffffffffffffffffffffffffffffffffffffffffffffffffffffffffffffffffffffffffffffffff
@cB02~tA01_GU182341.1_1904_2014_0_1_0_0_1:0:0_0:0:0_44d/2
TAATTTTAGAAAATAGAAAGGAATCAAAGACTTTCAAATTATTCAAGTAGTAAAACAATGCTTAAAATTCACAATGTCCACAATTTTTATGAATACAACTTCAAGCATCTGCTAACTGTATAAAGTTTAATTTTAAATGTATTGGATAAA
+
ffffffffffffffffffffffffffffffffffffffffffffffffffffffffffffffffffffffffffffffffffffffffffffffffffffffffffffffffffffffffffffffffffffffffffffffffffffff
[truncated: 3,238,492 more chars]
