# Supplementary material for: Accurate and Efficient KIR Gene and Haplotype Inference From Genome Sequencing Reads With Novel K-mer Signatures
Source: Front Immunol. 2020 Nov 26;11:583013. doi: 10.3389/fimmu.2020.583013 (PMC7727328; doi:10.3389/fimmu.2020.583013)
Supplement: Supplemental Data Sheet 2 — Raw reads from synthetic evaluation, whose results are in Table 2 . Each of the six simulated individuals have a pair of fastq files for each parental haplotype. [file DataSheet_2.zip › 5/KP420442_paired.bwa.read2.fastq]

@cA01~tA01_KP420442.1_60164_60349_0_1_0_0_0:0:0_0:0:0_0/2
AAGATGAGGAGTCAACCTACCTGCCCATCAGTGGGTGAATGGATAGAGAGAATGTAGTACATACGCACAGTGGAGACTACTCATCCATAGAAAGAATAACATCCTGTCATTTGCAGCCACATGGATGGAACTGGAGGTCATTAAAAAGAT
+
ffffffffffffffffffffffffffffffffffffffffffffffffffffffffffffffffffffffffffffffffffffffffffffffffffffffffffffffffffffffffffffffffffffffffffffffffffffff
@cA01~tA01_KP420442.1_135253_135099_1_0_0_0_0:0:0_0:0:0_1/2
TCTTGGCAGCAGGTAGCAGGGAGGCTAAGTTTACCTTCAGCCCAGCAAGGGCCTGGCTGCCAAGACACACAGTGCAGTGGGGGCAGCAGGGTGCCCTGGTTTGCCTGCAGTTGGATCGTCTATCATGATCTTTCTTTCCAGGGTTCTTCT
+
ffffffffffffffffffffffffffffffffffffffffffffffffffffffffffffffffffffffffffffffffffffffffffffffffffffffffffffffffffffffffffffffffffffffffffffffffffffff
@cA01~tA01_KP420442.1_32719_32600_1_0_0_0_1:0:0_0:0:0_2/2
TTTTTTGTTTGTTCTTTTGTTTATTGAGACAGAGTCGCCCTCTGTCTTCCAGGCTACAGTGCAGTGTCACGATCTTGGCTCACTGCAACCTGCGTCTCCTGGATTCAAGTGATTCTCCTGCCTCCGCCTCTCGAGTAGCTGGGATTACAG
+
ffffffffffffffffffffffffffffffffffffffffffffffffffffffffffffffffffffffffffffffffffffffffffffffffffffffffffffffffffffffffffffffffffffffffffffffffffffff
@cA01~tA01_KP420442.1_55832_55720_1_0_0_0_0:0:0_0:0:0_3/2
GTGCCTGTCCCTGAGCTCTACAACATAATATTCTGGAACAGCCTTTTCATGGGCCCTGTGACCCCAGCACACGCAGGGACCTATACATGTCGGGGTTCACAACCACACTACCCCAGTGGGTGGTCGGCACCCAGCAACCCCCTGGAGATC
+
ffffffffffffffffffffffffffffffffffffffffffffffffffffffffffffffffffffffffffffffffffffffffffffffffffffffffffffffffffffffffffffffffffffffffffffffffffffff
@rand_0_0_0_0_1_1_0:0:0_0:0:0_4/2
GATCAATGTCAACAATGATACCAGCTTCCTGATTCCGCTTTGGGTAAACATGTTATTTATACATCGACTCCCCCGCATTACCTCTCGGCCGTCCGTGTGGTAGTTTCGCACCTCTCCGAAATTCATGTAGAGGCCGAAATCGCCTAAGAT
+
ffffffffffffffffffffffffffffffffffffffffffffffffffffffffffffffffffffffffffffffffffffffffffffffffffffffffffffffffffffffffffffffffffffffffffffffffffffff
@cA01~tA01_KP420442.1_75262_75017_1_0_0_0_0:0:0_1:0:0_5/2
AGCACTGAAGGCTGAGAAGGATCTGCCACTTCGCTCAGTGGCCTCAAGCCAGACATCTTCCCTATAGACTTGCAGTGATTCTCCATCAGCATTTAGGGCTGTGGCCACCAACCTGGGTGTTGGTCTGTAGGAACTTTTCATTTCTGACCT
+
ffffffffffffffffffffffffffffffffffffffffffffffffffffffffffffffffffffffffffffffffffffffffffffffffffffffffffffffffffffffffffffffffffffffffffffffffffffff
@cA01~tA01_KP420442.1_67703_67559_1_0_0_0_0:0:0_0:0:0_6/2
ATTCCCAAAGAGTCCTGGAAAATGTGAGCACCCTCCCTCACTCAGCATTTCCCTCTCTCCAGGACTCTGATGAACAAGACCCTCAGGAGGTGACATACACACAGTTGAATCACTGCGTTTTCACACAGAGAAAAATCACTCGCCCTTCTC
+
ffffffffffffffffffffffffffffffffffffffffffffffffffffffffffffffffffffffffffffffffffffffffffffffffffffffffffffffffffffffffffffffffffffffffffffffffffffff
@cA01~tA01_KP420442.1_70880_71066_0_1_0_0_2:0:0_0:0:0_7/2
TGCGTTCCCTCTGGAGACCCAGGAGAATCAGTTCCTTGACTTTTCCAGCCTCTATAGGCCACCTGCATTCATGGCTCATGGCCTTCCTCCACCTTCAAAGCTGATGGAGACTTCCATTGCACTGCTCTAATCGCCACTCCCCTCTTCCTT
+
ffffffffffffffffffffffffffffffffffffffffffffffffffffffffffffffffffffffffffffffffffffffffffffffffffffffffffffffffffffffffffffffffffffffffffffffffffffff
@rand_0_0_0_0_1_1_0:0:0_0:0:0_8/2
AGCCCGCACGTGTCCTCCAGCCTCCCTTCTTCCGCACACTCGGAAAAGGATAACCAAATCATGCTAATCACTCGGTACAATGTATGCTGTGGCCGGTCACACGATTACTGCCGCGTCGGTCTAATTCAGTCCATTTGGAGTGGGGTCTGG
+
ffffffffffffffffffffffffffffffffffffffffffffffffffffffffffffffffffffffffffffffffffffffffffffffffffffffffffffffffffffffffffffffffffffffffffffffffffffff
@cA01~tA01_KP420442.1_129441_129349_1_0_0_0_0:0:0_0:0:0_9/2
GTAATCCCAGCTCCTACTCTGGAGGATGAAGCAGGAGAATGACTTCAACCCAGGAGGTGGAGGTTGCAGTGAGTGGAGATTGCATCACTGCACTCCAGCCTGGGTGACACAAGGAGACTCCGTCTCAAAAAATAAAAATAAGAAATGCAT
+
ffffffffffffffffffffffffffffffffffffffffffffffffffffffffffffffffffffffffffffffffffffffffffffffffffffffffffffffffffffffffffffffffffffffffffffffffffffff
@cA01~tA01_KP420442.1_82729_82656_1_0_0_0_0:0:0_0:0:0_a/2
CAATAACTGAGATGGTGCCAGGAATGTTAAAAAGCTTTTGTCAGTCCTAAATATTGACAAATAAAATTTAATTAAAGTCTTAGAAGAAAACACAAAGGAAAACTTCACAACATCGGATTTGGCAGTGATTCTTTAGATGTGACAACAACG
+
ffffffffffffffffffffffffffffffffffffffffffffffffffffffffffffffffffffffffffffffffffffffffffffffffffffffffffffffffffffffffffffffffffffffffffffffffffffff
@rand_0_0_0_0_1_1_0:0:0_0:0:0_b/2
TCTGCGCCTAATAGGTGTCTCTTTACACTTCCGGTTTCATCATTGCTGAGAACAGGGAGGGAGTTCTCACTATGAGTTGCGTCGGAGGTCATTTTCTAACTACGTACGACACGGGCACTAGGTGGCCACGATCTAAACCGGACTAGCATG
+
ffffffffffffffffffffffffffffffffffffffffffffffffffffffffffffffffffffffffffffffffffffffffffffffffffffffffffffffffffffffffffffffffffffffffffffffffffffff
@cA01~tA01_KP420442.1_55115_54993_1_0_0_0_0:0:0_0:0:0_c/2
GCCCACATTTCTGACCTTGCCTCCCTGGCCTTTCATTCCCTTGGCAGAGTCAAGTTCTGTGGGGACCAGGGTTAGACTACGGTGCTCAAAGCTGGGGTGTGTGGTGGGGAAGTGGTAGGAACAGCAGATCCTCTGAGGACAAAGGTGTTA
+
ffffffffffffffffffffffffffffffffffffffffffffffffffffffffffffffffffffffffffffffffffffffffffffffffffffffffffffffffffffffffffffffffffffffffffffffffffffff
@cA01~tA01_KP420442.1_83023_82914_1_0_0_0_0:0:0_0:0:0_d/2
TTTAAGACGATATTATCAAAGTAAAAAGACAACCCACAGAATGGGAGAAAATGTTTTCAAACCACACCACCTGTAAGGGATTAACATCCAGAATATACAGACAACTCCTAAAACTCAATCACAATAAACTCAATTCAAAAATGGGCAAAG
+
ffffffffffffffffffffffffffffffffffffffffffffffffffffffffffffffffffffffffffffffffffffffffffffffffffffffffffffffffffffffffffffffffffffffffffffffffffffff
@cA01~tA01_KP420442.1_17419_17261_1_0_0_0_0:0:0_0:0:0_e/2
ACTTTGGGAGGCCAAGGCGGGTAGATCACTTAAGGGTAGGAGTTTGAGACCAGCCTGGCCAACATGGTGAAACCCCGTCTGTACTAAAAATACAAAAATTAGCCTGGTGCATTGGCACCTGCCTGTAATCCCAGCGACTGGGGAGGCTGA
+
ffffffffffffffffffffffffffffffffffffffffffffffffffffffffffffffffffffffffffffffffffffffffffffffffffffffffffffffffffffffffffffffffffffffffffffffffffffff
@cA01~tA01_KP420442.1_63895_63717_1_0_0_0_0:0:0_0:0:0_f/2
AGCATTCTCCTGCCTTCCACAAACAGTGAACAAGATGCATTTGGCCTCTGCCCTTGGGACACTGATATTGCAGATGGTTAAATGGGAGGGCAGAAAATGAACGCACAAGTGGATCTATAAATGAATGGTCCATTGGGAAGCATCTGTGCA
+
ffffffffffffffffffffffffffffffffffffffffffffffffffffffffffffffffffffffffffffffffffffffffffffffffffffffffffffffffffffffffffffffffffffffffffffffffffffff
@cA01~tA01_KP420442.1_107902_108104_0_1_0_0_0:0:0_0:0:0_10/2
AACATGAGTCTAAGGCCTGAACCTATGAAACATGTAGAAGAAAATAATGGGGAAGACATTTGTCTGACGAAAGACATTTTGTTTAAAACCTTCAAAACACAAGTAATCAAAGCAAAAAATAGACCATTAGGATTACATCAAACCAAGCAA
+
ffffffffffffffffffffffffffffffffffffffffffffffffffffffffffffffffffffffffffffffffffffffffffffffffffffffffffffffffffffffffffffffffffffffffffffffffffffff
@cA01~tA01_KP420442.1_94496_94325_1_0_0_0_0:0:0_0:0:0_11/2
CAGACAAGGTTTTACCATGTTGCCCAGGCTATCTCAAACTCCCAACCTTAAGGGATCCGCCCGTCTCAGCCTCCCAAAGTGCTGAGATTAGAGGCGTGAGCCAAGGCGCCGAGCCGTATTTTAAAAGAAATAATAGATAATGCTGAGTGT
+
ffffffffffffffffffffffffffffffffffffffffffffffffffffffffffffffffffffffffffffffffffffffffffffffffffffffffffffffffffffffffffffffffffffffffffffffffffffff
@cA01~tA01_KP420442.1_62918_62799_1_0_0_0_1:0:0_0:0:0_12/2
TGGGCCCAACACAGGGCTCAGTGAAATCTCTTCATCTCTCATTTTATGGAGCTGAGACCTCCTACAAGCTAGAAGAATGATTGCCAATCTGACATCCTTCTCAGGAAAAATGCAATGTTTGTTCTACCTGCATTCCTCACTGGAGGATAA
+
ffffffffffffffffffffffffffffffffffffffffffffffffffffffffffffffffffffffffffffffffffffffffffffffffffffffffffffffffffffffffffffffffffffffffffffffffffffff
@cA01~tA01_KP420442.1_28429_28635_0_1_0_0_0:0:0_0:0:0_13/2
CTCATGCCTGTAATCCCAGCACTTTGGGAGGCAGATGCGGGTGGATCACGTGGTCAGGAGTTGGAGACCAGCTCGACCAACATGGTGAAACCCCCTCTCTACTAAAAATACAAAAAGTAGCCTGGCGTGGTGGTGCGCGCCTGTAGCACC
+
ffffffffffffffffffffffffffffffffffffffffffffffffffffffffffffffffffffffffffffffffffffffffffffffffffffffffffffffffffffffffffffffffffffffffffffffffffffff
@cA01~tA01_KP420442.1_137877_137925_0_1_0_0_0:0:0_0:0:0_14/2
ACTCTCACCTGTGATCACGATGTCCAGGGGGTCACTGGGAGCTGACAACTGATAGGGGGAGTGAGGAACAGAACCATAACATCTGTAGGTTCCTGCAAGGACAGGCATCAAGGGACCGATGGAGAAGTTGGCCTTGGAGACCCCATCATG
+
ffffffffffffffffffffffffffffffffffffffffffffffffffffffffffffffffffffffffffffffffffffffffffffffffffffffffffffffffffffffffffffffffffffffffffffffffffffff
@cA01~tA01_KP420442.1_130815_130696_1_0_0_0_0:0:0_0:0:0_15/2
CAGAATCTATTTCTCTTGACGGCCTCAGGCTGCTCCCACTCTGGCAGAAGGGAAGGAGGGTCTGTCTGTGCAGAGACCGCAGAGATCACACGGCAAGAGAGAGAGTAAGGGGGAGAGGGAGCGATGGAGCTTCCAAGCTCTTTTTAACAA
+
ffffffffffffffffffffffffffffffffffffffffffffffffffffffffffffffffffffffffffffffffffffffffffffffffffffffffffffffffffffffffffffffffffffffffffffffffffffff
@cA01~tA01_KP420442.1_130460_130244_1_0_0_0_0:0:0_0:0:0_16/2
TGCCAATTCCTATCACTCACCGTCACTCCAGGGAGACAGAACACACAGAGGATACGTTACATAGGCAGGTTCATTACTAACAGATAAGCAGCGAGTGACAACAGAAGCCTGCATTTCAATGTGAGCCAGTCCCTCAAGGCTCAGAAAAGC
+
ffffffffffffffffffffffffffffffffffffffffffffffffffffffffffffffffffffffffffffffffffffffffffffffffffffffffffffffffffffffffffffffffffffffffffffffffffffff
@cA01~tA01_KP420442.1_88111_87981_1_0_0_0_0:0:0_0:0:0_17/2
AGGGTGGGCTGATGGGCTGACCATGGGAAGGCCTGGGGGGAGTCTCTCATGAACTAGTAAGAGGAGATCCTGGGAGTCTCTCATGAACTAGTAAGAGGAGATCCTGGGAGTCTCTCATGAACTAGTAAGAGGAGATCCTGGGAGTCTCTC
+
ffffffffffffffffffffffffffffffffffffffffffffffffffffffffffffffffffffffffffffffffffffffffffffffffffffffffffffffffffffffffffffffffffffffffffffffffffffff
@cA01~tA01_KP420442.1_101954_101782_1_0_0_0_0:0:0_0:0:0_18/2
GTGAGACTAGGGTGCTCCAAGATGGGTGTGCAGGGAGGAAGTGGTGTCAGCAGCAGAGAAAGAGAGGGAAGCAGTGCTAGGAACAGCAGGTCCTCTGAGGACAAAGGTGTAACTCACACCCTCCAGCGTTTCCGTGATGGTAGGGGCTGC
+
ffffffffffffffffffffffffffffffffffffffffffffffffffffffffffffffffffffffffffffffffffffffffffffffffffffffffffffffffffffffffffffffffffffffffffffffffffffff
@cA01~tA01_KP420442.1_121981_121750_1_0_0_0_0:0:0_0:0:0_19/2
ACCATGATGGGGTTTCCAAGGCCAACTTCTCCATTGGTCCCATGATGCCTGTCCTTGCAGGAACCTACAGATGCTACGGTTCTGTTCCTCACTCCCCCTATCAGTTGTCAGCTCCCAGTGACCCTCTGGACATGGTGATCATAGGTGAGA
+
ffffffffffffffffffffffffffffffffffffffffffffffffffffffffffffffffffffffffffffffffffffffffffffffffffffffffffffffffffffffffffffffffffffffffffffffffffffff
@cA01~tA01_KP420442.1_92838_92646_1_0_0_0_0:0:0_1:0:0_1a/2
GCTCCTGTTTTCTCCTTATACCTTGAAGTCTCAAGATAGTTGGTGTCACCTACAATGATTATGGAGAATGGGATGCCAGGACCCCCAGGGCCCAACATTAGATAATAGAAGGTTGGCCATGAACCAACCTCAAAGATTTCCATTGAGTAG
+
ffffffffffffffffffffffffffffffffffffffffffffffffffffffffffffffffffffffffffffffffffffffffffffffffffffffffffffffffffffffffffffffffffffffffffffffffffffff
@cA01~tA01_KP420442.1_23275_23468_0_1_0_0_0:0:0_0:0:0_1b/2
CTAGTTTATGAGAGACTCCCCGACAGGACTTCCCTCCTGTTTCAGGAAAATCCTCTTATGTGGGGAGATGACACCCGAAGGTTTGGAGAAGGACTCACCCTCATGTGGCCAGGCCCCCTGCAGCAAGAAGAACCCTGGAAAGAAAGATCA
+
ffffffffffffffffffffffffffffffffffffffffffffffffffffffffffffffffffffffffffffffffffffffffffffffffffffffffffffffffffffffffffffffffffffffffffffffffffffff
@cA01~tA01_KP420442.1_8516_8690_0_1_0_0_0:0:0_0:0:0_1c/2
AATTCCAGGTCCATATCTGCACTCCAAGCCAATATCTCCACTCCAGGCCCATATCTACAGTTCCAGGCCCATATCTCTACTCCAGGCCCATATCTCTACTTCAGGCCCATATCTACAGTTCCAGGCCCATATCTCCACTCCAGGCCCATA
+
ffffffffffffffffffffffffffffffffffffffffffffffffffffffffffffffffffffffffffffffffffffffffffffffffffffffffffffffffffffffffffffffffffffffffffffffffffffff
@cA01~tA01_KP420442.1_126753_126581_1_0_0_0_0:0:0_0:0:0_1d/2
TGTAAATGCATGGATTATATCTGTGTTCTTCATTCTGCTCCGTTGTTCTATGTGCCTTTCTTCATGCCAACATCATGCTGTTTTGCTTACTACAGCTCTGTAACATATTTTGAGATCAGGTAGTGTGATGCTCCTGTTTTCTCTTTATAC
+
ffffffffffffffffffffffffffffffffffffffffffffffffffffffffffffffffffffffffffffffffffffffffffffffffffffffffffffffffffffffffffffffffffffffffffffffffffffff
@cA01~tA01_KP420442.1_72378_72229_1_0_0_0_0:0:0_1:0:0_1e/2
AAATCAGAAGAGACAGTCATCCTGCAATGTTGGTCAGATGTCGTGTTTGAGCACTTCCTTCTGCACAGAGAGGGGACGTTTAATGACACTTTGCGCCTCACTGGAGAGCTCCATGATGGGGTCTCCAAGGCCAACTTCTCCATCGGTCGC
+
ffffffffffffffffffffffffffffffffffffffffffffffffffffffffffffffffffffffffffffffffffffffffffffffffffffffffffffffffffffffffffffffffffffffffffffffffffffff
@cA01~tA01_KP420442.1_87871_87947_0_1_0_0_0:0:0_1:0:0_1f/2
GAGAGACTCCCAGGATCTCCTCTTACTAGTTCATGAGAGACTCCCAGGATCTCCTCTTACTAGTTCATGAGAGACTCCCCCCAGGCCTTCCCATGGTCAGCCCATCAGCCCACCCTCTGTGCTGCCTCCCTCCCATTTCCGCAAAATTCA
+
ffffffffffffffffffffffffffffffffffffffffffffffffffffffffffffffffffffffffffffffffffffffffffffffffffffffffffffffffffffffffffffffffffffffffffffffffffffff
@cA01~tA01_KP420442.1_75067_75173_0_1_0_0_0:0:0_1:0:0_20/2
GTCTCATACTTTGTTCTTTCCCTCTCCTCTTGCTCCCTAAGGATTATCAATCTCCATGACAGGGCAGGAGAGCAGACAAGCCACACATTCTTTCTGGGGAGAGAGTAACATGGAGTACAAGGCATTCCACATTTAGGAAGAGAACTCAGT
+
ffffffffffffffffffffffffffffffffffffffffffffffffffffffffffffffffffffffffffffffffffffffffffffffffffffffffffffffffffffffffffffffffffffffffffffffffffffff
@cA01~tA01_KP420442.1_68355_68473_0_1_0_0_0:0:0_0:0:0_21/2
TGTGTCCCCATGGAGATGAGACTAACAAGGCCTATGATTCTACAAATGTTTCATTGTGGAATGACTCTGCCAGCTTTCCAGGTCTGCAGAGAGTAAGAGTATCACTTGTTCATATGATTCGTGATCCTTGGAACCTCCTATGTGCTACAT
+
ffffffffffffffffffffffffffffffffffffffffffffffffffffffffffffffffffffffffffffffffffffffffffffffffffffffffffffffffffffffffffffffffffffffffffffffffffffff
@cA01~tA01_KP420442.1_75690_75477_1_0_0_0_0:0:0_1:0:0_22/2
TATTTATTTCACACCTACCATCAGTTCTCTCTGTTTCATGGCCAGGAGTAGACAGCACGGCCCAGCTCCTGGGTTCATGATGCTCACATTGCTGTGGGGTGGGAGAGAGAGGCAGAACATGAATGAATGAATGAGAGAATGAATGAATGA
+
ffffffffffffffffffffffffffffffffffffffffffffffffffffffffffffffffffffffffffffffffffffffffffffffffffffffffffffffffffffffffffffffffffffffffffffffffffffff
@cA01~tA01_KP420442.1_98525_98608_0_1_0_0_0:0:0_0:0:0_23/2
AGAGAGTAAGAATATCACTTGTTCATGTGATTCACGATCCTTGGAACCTCTTATGTGCTGCATCTTTGGATGGAAATTGGAGTCTCAGAGACAAATCAGGCTCCACCCTGCTTCCAGAAGCTCAGAGTCCAGGGGTGAGAACCCAGTGGA
+
ffffffffffffffffffffffffffffffffffffffffffffffffffffffffffffffffffffffffffffffffffffffffffffffffffffffffffffffffffffffffffffffffffffffffffffffffffffff
@cA01~tA01_KP420442.1_139955_140094_0_1_0_0_1:0:0_0:0:0_24/2
GGTTGAGGGGCTGAGGGAACCTCTGATCTCCCCAAACTGAGCCCAGTCTCCCCTTCTCTGGGTCTGTCCTGACCGCTTTCTCCATCTGCCTGGGTGCCTGGAGCCCTGACCATGGGCCTCCATGCAGGCCATGCAAGAGGGTTTGGAGGT
+
ffffffffffffffffffffffffffffffffffffffffffffffffffffffffffffffffffffffffffffffffffffffffffffffffffffffffffffffffffffffffffffffffffffffffffffffffffffff
@cA01~tA01_KP420442.1_58136_58250_0_1_0_0_0:0:0_1:0:0_25/2
TGCCTCTCCCTCAGGAGTCTAATTTTAGTGCTTTTCTCTGCTCCCTTCCATCATTCTCACTTCTCTGCCCTCTTTTCTCTCTCTTTATGTGTCTGTGAGTCTCTCAATTTCCTTCCTCTGGCTCATTCTCTGTGTGTTTATGTCTTTGCT
+
ffffffffffffffffffffffffffffffffffffffffffffffffffffffffffffffffffffffffffffffffffffffffffffffffffffffffffffffffffffffffffffffffffffffffffffffffffffff
@cA01~tA01_KP420442.1_41841_41928_0_1_0_0_1:0:0_0:0:0_26/2
TGAGGAGTATCAACCCCTCCCTATGTGGATGGAGCCTGGTGGTGGCATCATCATCCCACACTTGCTCATCTCGGTGTAGCCAACCTTCCCCTTGTTTGGTTCCTTTAATTAATTAATTAATTATGGAGACAGAGTCTCACTCCTTCACCC
+
ffffffffffffffffffffffffffffffffffffffffffffffffffffffffffffffffffffffffffffffffffffffffffffffffffffffffffffffffffffffffffffffffffffffffffffffffffffff
@cA01~tA01_KP420442.1_111114_111252_0_1_0_0_0:0:0_0:0:0_27/2
CCTGACTTCTTGGAATCCACTGGCCTTAGCCTCCTGCAGTGCTGGGTTACAGGAGTGAGCCACCGTTCACAGACTTGTATACTATGCTATAATAGGTCCCTTCATTTCCACCACCCCTCATATATCTGTCACTCCTTTGGCAGGTATTGA
+
ffffffffffffffffffffffffffffffffffffffffffffffffffffffffffffffffffffffffffffffffffffffffffffffffffffffffffffffffffffffffffffffffffffffffffffffffffffff
@cA01~tA01_KP420442.1_102814_102930_0_1_0_0_0:0:0_0:0:0_28/2
TCTCCAGCCCTTAGAGGCCACCTGCATTCTGTGACTAGTGGTCTTCCTCCACCTTCAAAGCCCGCAGTGGCTGATAGCGTCTCCCTCCCACTACACTGCTCTAATCCCCACTCCCCTCTTCCTCCACCTCTCATGTGGACCCTTGTGATT
+
ffffffffffffffffffffffffffffffffffffffffffffffffffffffffffffffffffffffffffffffffffffffffffffffffffffffffffffffffffffffffffffffffffffffffffffffffffffff
@cA01~tA01_KP420442.1_40968_41092_0_1_0_0_0:0:0_1:0:0_29/2
ATAGTCAGGGCCTGGGTGATGGGACCCTCAAGGACACGCCCACCAGAAGCTCTGGGATTCAGGAGGTGGGAAAGGAGAATCCAAGACAGGAGCCCTCTGACCTGTGGCCATGATCTCCAGGGTGTTGCTGGGTGCCGACCACCCACTGGG
+
ffffffffffffffffffffffffffffffffffffffffffffffffffffffffffffffffffffffffffffffffffffffffffffffffffffffffffffffffffffffffffffffffffffffffffffffffffffff
@cA01~tA01_KP420442.1_138732_138606_1_0_0_0_0:0:0_0:0:0_2a/2
TGGTGTCCCCAGACTAGATTCTGAGGCTCATATTCCAAATAATCCTACATATAATAGGATCACTGAGAGACACAGAGATAAATCAGGGACTTCAAAAAGCAAAGGCATAAACACACAGAGAATGAGCCAGAGGAAGGGGATTGAGAGACT
+
ffffffffffffffffffffffffffffffffffffffffffffffffffffffffffffffffffffffffffffffffffffffffffffffffffffffffffffffffffffffffffffffffffffffffffffffffffffff
@cA01~tA01_KP420442.1_120764_120919_0_1_0_0_0:0:0_0:0:0_2b/2
AACCCCTCCCTATGTGGATGGAGCCTGGTGGTGGCATCATCATCCCACCCTTGCTGATCTCGGTGTAGCCAACCTTCTCTTTGTTTGGTTTCTTTAATTAATTAATTAATTTTGGAGACAGAGTCTCACTCCTTCACCCAGGCTGGAGTG
+
ffffffffffffffffffffffffffffffffffffffffffffffffffffffffffffffffffffffffffffffffffffffffffffffffffffffffffffffffffffffffffffffffffffffffffffffffffffff
@cA01~tA01_KP420442.1_113967_114133_0_1_0_0_0:0:0_0:0:0_2c/2
AGACAACTTTGGATCTGGGCTTAGCATTTGGAAGTTCCGTGTACAAGATGGTATCTGTAGGGGGTGTCTTGGGCCTCTGAGAAGGGCGAGTGATTTTTCTCTGTGTGAAAACGCAGTGATCCAACTGTGCGTATGTCACCTCCTCAGGGT
+
ffffffffffffffffffffffffffffffffffffffffffffffffffffffffffffffffffffffffffffffffffffffffffffffffffffffffffffffffffffffffffffffffffffffffffffffffffffff
@cA01~tA01_KP420442.1_15007_14772_1_0_0_0_0:0:0_0:0:0_2d/2
TGTGTGTGTACCACATTCTCTCCATCCATTCACCCACTGATGGGCAGGTAGGTTGATCCACATCTTGGCTACTGTGAACACTGCTGGAACAGTCATGGGAGTGCAGATGTCACTTCGATACGCTGATGTCCTTTCCTTTGGGTTTACACC
+
ffffffffffffffffffffffffffffffffffffffffffffffffffffffffffffffffffffffffffffffffffffffffffffffffffffffffffffffffffffffffffffffffffffffffffffffffffffff
@cA01~tA01_KP420442.1_43537_43622_0_1_0_0_1:0:0_0:0:0_2e/2
CTTCTATCATCTGTCTTGCTCTGCCTCTCGGTCTCTCTAGTTCTCTTTGGAATCTCTGCAATTCATCCCCACATCTCCATCTTTCTATGTCCTTGTGCCTCTCCCTCAGGAGTCTAATTTTAGTGCTTTTCTCTGCTCCCTTCCATCATT
+
ffffffffffffffffffffffffffffffffffffffffffffffffffffffffffffffffffffffffffffffffffffffffffffffffffffffffffffffffffffffffffffffffffffffffffffffffffffff
@cA01~tA01_KP420442.1_113163_113321_0_1_0_0_1:0:0_0:0:0_2f/2
GCACCAGAGATGAAGGAGAAAGAAGAGGAGGAGGATGAAGAGGATGATGACCACTGAGGTCCCAATCAGAATGTGCAGGTGTCTGGGGTTACCTGGAAGAAGAGGAGACACCAGTAAGAAGCTAATCATAGCAGTTTCTCTATATGAATT
+
ffffffffffffffffffffffffffffffffffffffffffffffffffffffffffffffffffffffffffffffffffffffffffffffffffffffffffffffffffffffffffffffffffffffffffffffffffffff
@cA01~tA01_KP420442.1_98801_98712_1_0_0_0_0:0:0_0:0:0_30/2
TTCCAAGGATCGTGAATCACATGAACAAGTGATATTCTTACTCTCTGCAGACCTGGAAAGCTGGCAGAGTCATTCCATGATGAAACATTTGTAGAGTCATAGGCCTTGTCAGTCTCATCTCCACGGGGACACATATCAACACATCATCTT
+
ffffffffffffffffffffffffffffffffffffffffffffffffffffffffffffffffffffffffffffffffffffffffffffffffffffffffffffffffffffffffffffffffffffffffffffffffffffff
@cA01~tA01_KP420442.1_35880_35744_1_0_0_0_0:0:0_0:0:0_31/2
TCTCACGAAGCAGAGGCCAGAGAGCTCAGGGCCATGTGGGGAAGCAGGATGGGAGCACTCAGGTGTGTGTTCCTCACAGACAGGATGGTCCCTGGCCCAAGGCAGCAGCCACAGAGGGAGGACTTTCTAGAGAGAGCACCAGACTCCCTG
+
ffffffffffffffffffffffffffffffffffffffffffffffffffffffffffffffffffffffffffffffffffffffffffffffffffffffffffffffffffffffffffffffffffffffffffffffffffffff
@cA01~tA01_KP420442.1_107622_107778_0_1_0_0_0:0:0_0:0:0_32/2
CCACAAACAAAACATAGAAATGGCGATCACGTATATGAAAAAGTACTCGGCATCACTCATCATCAGAGAAATGTAAATTACAATCGCGATGAGTTTTCATCTCATCCCATTAAAATGCCTTTTAGGCCGGTGGCTCACGCCTGTAATTCC
+
ffffffffffffffffffffffffffffffffffffffffffffffffffffffffffffffffffffffffffffffffffffffffffffffffffffffffffffffffffffffffffffffffffffffffffffffffffffff
@cA01~tA01_KP420442.1_97845_98034_0_1_0_0_0:0:0_0:0:0_33/2
AGGCACCAGATTTGTGGTGTGAGGAAGAGTGATGCTCTAAGATGGAGACTCACGCCTTCAGATTCCAGCTGCTGGTACATTAGAGCTGGCAAGCTGGGTTTGAGACAGGGCTGTTGTCTCCCTAGAAGATCCCATCAAGGCCTGACTGTG
+
ffffffffffffffffffffffffffffffffffffffffffffffffffffffffffffffffffffffffffffffffffffffffffffffffffffffffffffffffffffffffffffffffffffffffffffffffffffff
@cA01~tA01_KP420442.1_94086_94280_0_1_0_0_0:0:0_0:0:0_34/2
CTTGGCTCACGCCTCTAATCTCAGCACTTTGGGAGGCTGAGACGGGCGGATCCCTTAAGGTTGGGAGTTTGAGATAGCCTGGGCAACATGGTAAAACCTTGTCTGTACTAAAAAAAAATACCAAAAAAAAATTAGCCAGGCGTGGTGGGA
+
ffffffffffffffffffffffffffffffffffffffffffffffffffffffffffffffffffffffffffffffffffffffffffffffffffffffffffffffffffffffffffffffffffffffffffffffffffffff
@rand_0_0_0_0_1_1_0:0:0_0:0:0_35/2
TCCCCCGCATGCGAGAAAATCATTTGATGATCGTTTCCGCAGATTAGCACGCGACTGTGACGGGAACACTGTATTTTGGATCGTACAATACAGGAACACGAAAGGTTGGTACCACTTACAGTAGTGCGTAAGAGAGAACATCTCAGCGGA
+
ffffffffffffffffffffffffffffffffffffffffffffffffffffffffffffffffffffffffffffffffffffffffffffffffffffffffffffffffffffffffffffffffffffffffffffffffffffff
@cA01~tA01_KP420442.1_137944_138120_0_1_0_0_0:0:0_0:0:0_36/2
CCTGTGTCTGTCCTCTGTTATGACACCTGGTCTGTACTTATGTCTCCTGTTTCCCTGTCTCTGTTGGTACAGACCTCACCGAGTCAGTCTCTCTCCATAAGAATCCCACGCTTATCTTCCTCATGACCACCTGGGGGTTCCAAGTCCTGG
+
ffffffffffffffffffffffffffffffffffffffffffffffffffffffffffffffffffffffffffffffffffffffffffffffffffffffffffffffffffffffffffffffffffffffffffffffffffffff
@cA01~tA01_KP420442.1_26182_25982_1_0_0_0_0:0:0_0:0:0_37/2
GGCCCACCCAGGTCCCCTGGTGAAATCAGAAGAGACAGTCATCCTGCAATGTTGGTCAGATGTCAGGTTTCAGCACTTCCTTCTGCACAGAGAAGGGAAGTTTAAGGACACTTTGCACCTCATTGGAGAGCACCATGATGGGGTCTCCAA
+
ffffffffffffffffffffffffffffffffffffffffffffffffffffffffffffffffffffffffffffffffffffffffffffffffffffffffffffffffffffffffffffffffffffffffffffffffffffff
@cA01~tA01_KP420442.1_120750_120612_1_0_0_0_0:0:0_1:0:0_38/2
TCTCCAGAGGGAACACAGCCCTGCAGATGCCTCGATTTTAGCCCTCGAAAAACAGGGTCCGCTTTCTGTCTCCAGAATCGGAGGGGGTCAGTGTGCTCTCTCCTGCTGCCATGCTTCTGATAATTTTCTACAGCAGCAACAGGAAACCAA
+
ffffffffffffffffffffffffffffffffffffffffffffffffffffffffffffffffffffffffffffffffffffffffffffffffffffffffffffffffffffffffffffffffffffffffffffffffffffff
@cA01~tA01_KP420442.1_44850_44963_0_1_0_0_0:0:0_0:0:0_39/2
CAATAAATATTTCTCAAACAAAAGTAAAGGGTGTAGGGGTTGCAGGTGATGACATCCCTGTGTGGGTGGGAGGCCAGGATGGGCTTCTGGGAAATGGGTAATGTTGAGGGGCTGAGGGAACCTCTGATCTTCCCAAACTGAGCCCAGTCT
+
ffffffffffffffffffffffffffffffffffffffffffffffffffffffffffffffffffffffffffffffffffffffffffffffffffffffffffffffffffffffffffffffffffffffffffffffffffffff
@cA01~tA01_KP420442.1_128200_128319_0_1_0_0_0:0:0_0:0:0_3a/2
AGTACTTTGGGTTGCTGAGATGGTCGGATCACTTGAGGTTGGGAGTTTCAGACAAGCTTGGCCAACATGGTGAAACATCCTCTCTACAAAAAATATACAAAAAGAATTAGCCGGGCATGGTGGCAGTTGCCTGTAATCCCAGCTACTCGA
+
ffffffffffffffffffffffffffffffffffffffffffffffffffffffffffffffffffffffffffffffffffffffffffffffffffffffffffffffffffffffffffffffffffffffffffffffffffffff
@cA01~tA01_KP420442.1_2145_2211_0_1_0_0_0:0:0_0:0:0_3b/2
TTTCTAGCTTGTTTGTATAGAGGTGTTCATAATAGTCTTTGACGATCTTTTCTATTTCTGTGGGATTGTTCGTAACATTGTTTTGTCAGTTCTATTTGTGTTTATTTGGATCTTTTCTCTTTTTCTTTGTTAATCTAGCTAACAGTCTAT
+
ffffffffffffffffffffffffffffffffffffffffffffffffffffffffffffffffffffffffffffffffffffffffffffffffffffffffffffffffffffffffffffffffffffffffffffffffffffff
@cA01~tA01_KP420442.1_7465_7291_1_0_0_0_0:0:0_0:0:0_3c/2
TTGGTCATGATGGAAATATTTTGGCACTTCCTGGTTAAGCTCAACACCAACTTGCACCCAAAACCAATAATTTCATTTCTAGGTAAATATGTCTAATTAATTCAGCATATGTATGCAAGGGATCACACAGAAACACGATTATCAAGGCCC
+
ffffffffffffffffffffffffffffffffffffffffffffffffffffffffffffffffffffffffffffffffffffffffffffffffffffffffffffffffffffffffffffffffffffffffffffffffffffff
@cA01~tA01_KP420442.1_8590_8679_0_1_0_0_0:0:0_0:0:0_3d/2
CATATCTGCACTCCAAGCCAATATCTCCACTCCAGGCCCATATCTACAGTTCCAGGCCCATATCTCTACTCCAGGCCCATATCTCTACTTCAGGCCCATATCTACAGTTCCAGGCCCATATCTCCACTCCAGGCCCATATCTCCACCCCA
+
ffffffffffffffffffffffffffffffffffffffffffffffffffffffffffffffffffffffffffffffffffffffffffffffffffffffffffffffffffffffffffffffffffffffffffffffffffffff
@cA01~tA01_KP420442.1_64891_64763_1_0_0_0_0:0:0_0:0:0_3e/2
TTAATTTCTTTCTGAGATTTATTCATCCTACACATAAATCAATACCTGGCAAAGGAGTGACAGATATATGAGTGGTGGTGGAAATGAAGAGACTTATTATAGCATAATATACAAGTCTGTGAACAGTGGCTCACACCTGTAACCTAGCAC
+
ffffffffffffffffffffffffffffffffffffffffffffffffffffffffffffffffffffffffffffffffffffffffffffffffffffffffffffffffffffffffffffffffffffffffffffffffffffff
@cA01~tA01_KP420442.1_51622_51850_0_1_0_0_0:0:0_0:0:0_3f/2
AATGAGGCTCCACCCTGCTTCCAGAAACTCAGAGTCCGGGGGTGAGAACCCAGTGGAGAACAGATGGGGTTATGTGGACATGGTAATGATAACACTGGAAGTCTTAGGCAAGAAAAGAGTCCCATTACCGAAACCATGAGGGCAGACATG
+
ffffffffffffffffffffffffffffffffffffffffffffffffffffffffffffffffffffffffffffffffffffffffffffffffffffffffffffffffffffffffffffffffffffffffffffffffffffff
@cA01~tA01_KP420442.1_117630_117772_0_1_0_0_0:0:0_0:0:0_40/2
TATCTCCACTCCAGGCCCATATCTCCACTCCAGGGCCATATCTCCACTCCAGGCCCAGATCTCCACCTCCAGGCCCGTATCTCCACTCTAGTCCCATATCTCCACTCCAGGCCCATATCTCCACCTCCAGGCCCATAACTTCACTCCAGG
+
ffffffffffffffffffffffffffffffffffffffffffffffffffffffffffffffffffffffffffffffffffffffffffffffffffffffffffffffffffffffffffffffffffffffffffffffffffffff
@cA01~tA01_KP420442.1_115462_115268_1_0_0_0_0:0:0_0:0:0_41/2
GAGGCAGTGTGTAGGCTGTATCAGGAATTATAAGTAATCAAGAGATGATTTCATGTATACAGGAGGATGTGCATGGGTTATATCCAAATGCTGTGTCATTTTATGTAAGAGGCTTGAGCATCTGCAGATTTTGGTACCTGAGTGGAGATC
+
ffffffffffffffffffffffffffffffffffffffffffffffffffffffffffffffffffffffffffffffffffffffffffffffffffffffffffffffffffffffffffffffffffffffffffffffffffffff
@cA01~tA01_KP420442.1_83382_83134_1_0_0_0_0:0:0_0:0:0_42/2
ATACTAACTAAAACTACACCAGATGCCATTTCATACCCCTTAGGATGGGTATCATCAAAACAACAACAACAACAACAACAACAAAGTTTCTATACATTAACAACAAACTATCCAAAAAAGTTTACAAGAAAATAAGCCCATTTGCAATAA
+
ffffffffffffffffffffffffffffffffffffffffffffffffffffffffffffffffffffffffffffffffffffffffffffffffffffffffffffffffffffffffffffffffffffffffffffffffffffff
@cA01~tA01_KP420442.1_126532_126406_1_0_0_0_1:0:0_0:0:0_43/2
AATTAGCTGAGCATGGTGGTCAGCACCTGTAATACTACTACTCAGGAGTTTGAGGCAAGAGAATTGATTGAACCCAGGAGGCTGAGGTTGCAGTGAACCGAGATTGCACCTCTGCACTCCAGCCTGGGTGACAGAGCAAGACTCCATCTC
+
ffffffffffffffffffffffffffffffffffffffffffffffffffffffffffffffffffffffffffffffffffffffffffffffffffffffffffffffffffffffffffffffffffffffffffffffffffffff
@cA01~tA01_KP420442.1_74676_74530_1_0_0_0_0:0:0_0:0:0_44/2
GCAGATAGAGCACAGGCCACATAAACCACTTCCCAGTCTTTGTACAGAAGCCCACCTGGGACACATGTAAACAGCATCAATGCTGACTCAGGAGCATGAAAGGCCGGGCTCAGATTGGAAAGACTAGAGGTAGCATTGGCCGCCCGCCAT
+
ffffffffffffffffffffffffffffffffffffffffffffffffffffffffffffffffffffffffffffffffffffffffffffffffffffffffffffffffffffffffffffffffffffffffffffffffffffff
@cA01~tA01_KP420442.1_83742_83550_1_0_0_0_0:0:0_0:0:0_45/2
ATCTCAAATAACCAAAGCCATCTAGAGGGAAAGGAACAAAGTTGGAAGCATCACATTACCTAAACACAAACTACATTACAAAGTTACAGTAATTAAAACAACACAGTACTTGCATAAAAACAGACACATAGACCAATGGAAGTGATTCAT
+
ffffffffffffffffffffffffffffffffffffffffffffffffffffffffffffffffffffffffffffffffffffffffffffffffffffffffffffffffffffffffffffffffffffffffffffffffffffff
@cA01~tA01_KP420442.1_27971_28122_0_1_0_0_0:0:0_0:0:0_46/2
CCTGGAGCCCTGGCCGCGGGCCTTCATGCAGGCCGTGTAGGAGGGTTTGGAGGTGCCCTGTCTGCCATCCTGTGCCCTGATCCCTCCCTCACACCCAAGCTTCGTCTTCTCTCTGCATCTGTCCATGCTTCTCTCCATCATCAGCAGGAA
+
ffffffffffffffffffffffffffffffffffffffffffffffffffffffffffffffffffffffffffffffffffffffffffffffffffffffffffffffffffffffffffffffffffffffffffffffffffffff
@cA01~tA01_KP420442.1_35791_35668_1_0_0_0_0:0:0_0:0:0_47/2
CTCAGTGGTCATCATCCTCTTCATCCTCCTCCTCTTCTTTCTCCTTCATCGCTGGTGCTGCAACAAAAAAAGTAAGTCTCACGAAGCAGAGGCCAGAGAGCTCAGGGCCATGTGGGGAAGCAGGATGGGAGCACTCAGGTGTGTGTTCCT
+
ffffffffffffffffffffffffffffffffffffffffffffffffffffffffffffffffffffffffffffffffffffffffffffffffffffffffffffffffffffffffffffffffffffffffffffffffffffff
@cA01~tA01_KP420442.1_84411_84587_0_1_0_0_0:0:0_0:0:0_48/2
CTGCTAATTTTTGTATTTTTAGTAGGGATGGGATTTCACCATATTGGCCAGGCTGGTTTCGAACTGCTGACCTCAGGTAATCTCCCTGCCTCGGCCTCCCAAAGTGCCTGAATTACAGGCATGAGCCACCATGCCCAGACTGTTAATGGT
+
ffffffffffffffffffffffffffffffffffffffffffffffffffffffffffffffffffffffffffffffffffffffffffffffffffffffffffffffffffffffffffffffffffffffffffffffffffffff
@rand_0_0_0_0_1_1_0:0:0_0:0:0_49/2
GGTCCTGTAATTAATCACTTGCTACGACGCGTTGTTATTCCAGTAATATTATGTCTTAACACCTAGCCAACGGGAGGTTGGGCTTGAAAGAGTAGTAGCCCCTATGGAGAGTAAATCATGCGGAAACGTCGAGCCCGCGAGATCATACAG
+
ffffffffffffffffffffffffffffffffffffffffffffffffffffffffffffffffffffffffffffffffffffffffffffffffffffffffffffffffffffffffffffffffffffffffffffffffffffff
@cA01~tA01_KP420442.1_18628_18484_1_0_0_0_0:0:0_0:0:0_4a/2
TACCCTGGAGCCACAGGAAGCACTCAGCTAAAGCACTGCATGACGTCCTCCTCCAGGAAGAACAGGAAGACAGCCCAGGCTGTTCTGGGATGTTCCTCCTGATCTCAGGACGTTGCTGTCTTAGTCCATTTTTGTTGCTCTAAAGGAACA
+
ffffffffffffffffffffffffffffffffffffffffffffffffffffffffffffffffffffffffffffffffffffffffffffffffffffffffffffffffffffffffffffffffffffffffffffffffffffff
@cA01~tA01_KP420442.1_13986_13918_1_0_0_0_1:0:0_0:0:0_4b/2
CACCTCCAAACCCTCCTGTATGGCCTGCAAGGAGGCCCTTGATCAGGGTTCCAGGCACCCAGGCAGATGGAGAAAGAGGTCAGAACAGACCCAGAGGAGGGAGACTGGGCTCTGCCTGGGGAGATCAGAGGTTCTCTCAGCCCCTCAACC
+
ffffffffffffffffffffffffffffffffffffffffffffffffffffffffffffffffffffffffffffffffffffffffffffffffffffffffffffffffffffffffffffffffffffffffffffffffffffff
@cA01~tA01_KP420442.1_6943_7085_0_1_0_0_0:0:0_0:0:0_4c/2
TTGATGTCACTGATTTTTCTGTCCTGTTTGTCATTTATGAATGTATGTACATATGCACGTATATATTTGCTTGCCATTTTATGTTTTTCCTCGACGTTACTTTGGAATTAATTTGCTGATGTGTAGTATTTCTGCAAGTGAAAGTTACCT
+
ffffffffffffffffffffffffffffffffffffffffffffffffffffffffffffffffffffffffffffffffffffffffffffffffffffffffffffffffffffffffffffffffffffffffffffffffffffff
@cA01~tA01_KP420442.1_129640_129859_0_1_0_0_0:0:0_0:0:0_4d/2
CTCTTTGTGATCTCGGGAGACACATGTTAGGCTGCTGTTCTACCCGAGAGGCTGGGGGAAGGACCACCCCCTCCACCATCTATTGCTTCAATACCACCTGTCCTCCTGTGAATTAGTAGGAAAGGGGAACAGGAGCTAGTGCTGTCGCTG
+
ffffffffffffffffffffffffffffffffffffffffffffffffffffffffffffffffffffffffffffffffffffffffffffffffffffffffffffffffffffffffffffffffffffffffffffffffffffff
@cA01~tA01_KP420442.1_103388_103610_0_1_0_0_0:0:0_0:0:0_4e/2
GGCCAGGAGGGAAGGTTTTCTGTGGTTTCCTAGAAAGAGAAGTTGTGAGTTTAGAAGGCATCTCTCTTTATCATCCCATCCATGGCACCTGGAATGAGTGAGGGTTCCCCTCCCCGTGTCTGTCTCTCTCCTCCCTCTCTGCATCTCCGT
+
ffffffffffffffffffffffffffffffffffffffffffffffffffffffffffffffffffffffffffffffffffffffffffffffffffffffffffffffffffffffffffffffffffffffffffffffffffffff
@cA01~tA01_KP420442.1_119257_119423_0_1_0_0_0:0:0_0:0:0_4f/2
CCTTTGAGAATGGAATATCAGCAGTTGCCTGAATGAAAATAAAAAACTTAGCCCCCATCAGAGGATTTGGAATGTCAGGGCCATGGCTGTGGTTTCCCACCTCTTCTGGTAGAATGACAGCAGCCACACTGCAGCCCCTACCGTCATGGA
+
ffffffffffffffffffffffffffffffffffffffffffffffffffffffffffffffffffffffffffffffffffffffffffffffffffffffffffffffffffffffffffffffffffffffffffffffffffffff
@cA01~tA01_KP420442.1_123230_123321_0_1_0_0_0:0:0_1:0:0_50/2
GAGAGAGAAGGTTTCTCATATAGACCTGGAAGGAGAAGGGGCAGTTTCCTCAGGGGGGATCTTCCTTGTCACAGCTCCCCTCACACCTGACCTGAGAACTCACTCCCCTGCTCTATGGCCTAATGCTCTCTTTCTCTGTCTCACCCTCCT
+
ffffffffffffffffffffffffffffffffffffffffffffffffffffffffffffffffffffffffffffffffffffffffffffffffffffffffffffffffffffffffffffffffffffffffffffffffffffff
@cA01~tA01_KP420442.1_70887_70687_1_0_0_0_0:0:0_0:0:0_51/2
CTGGGTGGTCAGCACCCAGCAACCCCCTGGTGATCATGGTCACAGGTCAGAGGGCTCCTGTCTGGGATTCTCCTTGTCCCACCTCCTGAGTCCCAGAGCTTCTGGTGGGAGTGTCCACCAGCGTCCCATCATCCAGACCCTAACTGTATT
+
ffffffffffffffffffffffffffffffffffffffffffffffffffffffffffffffffffffffffffffffffffffffffffffffffffffffffffffffffffffffffffffffffffffffffffffffffffffff
@cA01~tA01_KP420442.1_34823_34648_1_0_0_0_0:0:0_0:0:0_52/2
GGCTTATGCCAATTCCTATCACTCACCGTCACTCCAGGGAGACAGAACACACAGAGAATACATTACACAGGCAGGTTCATTACTAACAGATAAGCAGCGAGTGACAACAGAAACCTACATTTCAATGTGAGCCAGTCCCTCAAGGCTCAG
+
ffffffffffffffffffffffffffffffffffffffffffffffffffffffffffffffffffffffffffffffffffffffffffffffffffffffffffffffffffffffffffffffffffffffffffffffffffffff
@cA01~tA01_KP420442.1_47982_48200_0_1_0_0_0:0:0_0:0:0_53/2
CTGAGTCAGCCAGGGTTGCTTCATGACCAACAGTAATTCATTCCTGGGCAAGTGGAACTTCTCTAAAACACCTTGCCCTCATCAAATGTTCCCTACCCTTCCCTCTCTCAAGCCCCCAGGAATTTATCCTCCAGTTAGGAATGCAGGCAG
+
ffffffffffffffffffffffffffffffffffffffffffffffffffffffffffffffffffffffffffffffffffffffffffffffffffffffffffffffffffffffffffffffffffffffffffffffffffffff
@cA01~tA01_KP420442.1_125043_124906_1_0_0_0_1:0:0_0:0:0_54/2
TATGAAAGTTCTCTTTTTAGTTTTTCGTTTGTTGTTTTGTTTTTGTTTTTGAGACAGTTTCCCTCTGTGCCCAGGCTGGAGTACAAGTGATGTGATCTTGGCTCATTGCAACCTCCGCCTCCTGGGTTCAAATGATTTTCCTGCCTCAGC
+
ffffffffffffffffffffffffffffffffffffffffffffffffffffffffffffffffffffffffffffffffffffffffffffffffffffffffffffffffffffffffffffffffffffffffffffffffffffff
@cA01~tA01_KP420442.1_24326_24215_1_0_0_0_0:0:0_0:0:0_55/2
CCTCTCTAAGGCGGCGCCTCCTTCTCCCCAAGGTGGTCAGGACAAGCCCTTGCTGTCTGCCTGGCCCAGCCTTGTGGTGCCTCTAGGACATGTCATTCTTCGGTGTCACTCTTATCTTGGGTTTAACAACTTCAGTCTGTACAAGGAAGG
+
ffffffffffffffffffffffffffffffffffffffffffffffffffffffffffffffffffffffffffffffffffffffffffffffffffffffffffffffffffffffffffffffffffffffffffffffffffffff
@cA01~tA01_KP420442.1_73962_74128_0_1_0_0_0:0:0_0:0:0_56/2
ACTAAGGTCTGACCACTCGTAGGGAGAGTCACGGAAAGAGCCGAAGCATCTGTAGGTCCCTCCGTGGGTGGCAGGGCCCAGAGGAAAGTTGGCCTGGAAGGTTCCATTGACCTTGGGCACTGCAGGGAACCTAAGTTCATGAGCCTCCCC
+
ffffffffffffffffffffffffffffffffffffffffffffffffffffffffffffffffffffffffffffffffffffffffffffffffffffffffffffffffffffffffffffffffffffffffffffffffffffff
@cA01~tA01_KP420442.1_4170_3961_1_0_0_0_0:0:0_0:0:0_57/2
AAAGATTTAAATGTAAAACCTCAAAATATTAAAATTCTAGAAGAAAACCTAGGAAATATCCTTCTCAAGATAGACTTTGGCAAAGAATTTATGGCTAACTCCCCAAAACCAATTGTGACAAAGACAGAAATTGGGACCTAACTCAACTGA
+
ffffffffffffffffffffffffffffffffffffffffffffffffffffffffffffffffffffffffffffffffffffffffffffffffffffffffffffffffffffffffffffffffffffffffffffffffffffff
@cA01~tA01_KP420442.1_16403_16266_1_0_0_0_0:0:0_0:0:0_58/2
TCCACAGGCTGGAGTGCAGTAGCACAATCTCAGCTCATTGCAACCTCTGCCTCCTGGGTTCATGCAATTCTCCTGCCTCAGCCTACCGAGTAGCTGGGATTACAGCTGTGCGCCACCACACTCGGCTAATTTTTTTGGTATATTTTTTAG
+
ffffffffffffffffffffffffffffffffffffffffffffffffffffffffffffffffffffffffffffffffffffffffffffffffffffffffffffffffffffffffffffffffffffffffffffffffffffff
@cA01~tA01_KP420442.1_38695_38482_1_0_0_0_0:0:0_0:0:0_59/2
AACGTACAATTCAAAGATTGTAAATAATTGCATAATCCTTCCCTGGGAATTTAAATCATTTTAACTGGTTCTGCTGTAATACTAGAAATACAAGCATGAAAAATTCTAATGGTTTATTAGTCACAATGACTCTGAAAACCTTAATAATAC
+
ffffffffffffffffffffffffffffffffffffffffffffffffffffffffffffffffffffffffffffffffffffffffffffffffffffffffffffffffffffffffffffffffffffffffffffffffffffff
@cA01~tA01_KP420442.1_12416_12305_1_0_0_0_0:0:0_0:0:0_5a/2
CCCAGGCTGGTGGCACCTACAGATGCTGTGTTTATTCTTAAACCTCTGCCTTCCGTGCAGTGGAGCTGTCGTCGTCGCAGGACACCATGGCCCCAGGTGAGGGAGCAGAACACCAACCCCTGTATGTTGTGAGTTCCTGGAGTCCCCATA
+
ffffffffffffffffffffffffffffffffffffffffffffffffffffffffffffffffffffffffffffffffffffffffffffffffffffffffffffffffffffffffffffffffffffffffffffffffffffff
@cA01~tA01_KP420442.1_11122_10938_1_0_0_0_0:0:0_1:0:0_5b/2
AGCAACAGGAAACCAACACAGGAACCCAGGTGAAGCACAAGTTAAGAAACCAAACAAGGAGAAGGTTGGCTACACTGATTTTAGCATGGGTGGGATACTGATGCTACCACCAGGCTCGATCCACAAAGGGAGGGGTTGATGCTCCTGGAA
+
ffffffffffffffffffffffffffffffffffffffffffffffffffffffffffffffffffffffffffffffffffffffffffffffffffffffffffffffffffffffffffffffffffffffffffffffffffffff
@rand_0_0_0_0_1_1_0:0:0_0:0:0_5c/2
TTACATTATCAATACCCACGACCTAGACAGAGAGAGTGGACTTACAGGACGTAGTACACTGTTTTTTTCACCAAAGGGTGACGCGTAGACATCTGAAAAGTGCTTTATCTGCAATGTAGACGTCCGTTAAGCTCTTAGCGCCGATACACT
+
ffffffffffffffffffffffffffffffffffffffffffffffffffffffffffffffffffffffffffffffffffffffffffffffffffffffffffffffffffffffffffffffffffffffffffffffffffffff
@cA01~tA01_KP420442.1_107788_107570_1_0_0_0_0:0:0_0:0:0_5d/2
CAAGGGTGTGATCTCAGCTCACTGCAACCTCCGCCTCCCGCGTTCAACTGATTCTCCTGCCTCAGCCTCCAAAGTAGCTGGGATTACAGGCATGTGCCACCACGCCTAGCTAATTTTTGTATGTTTAGTAGAGAGGGAGTTTCTCCATGA
+
ffffffffffffffffffffffffffffffffffffffffffffffffffffffffffffffffffffffffffffffffffffffffffffffffffffffffffffffffffffffffffffffffffffffffffffffffffffff
@cA01~tA01_KP420442.1_72448_72311_1_0_0_0_0:0:0_0:0:0_5e/2
ATGACACTTTGCGCCTCACTGGAGAGCTCCATGATGGGGTCTCCAAGGCCAACTTCTCCATCGGTCGCATGACGCAAGACCTTGCAGGGACCTACAGATGCTACGGTTCTGTTCCTCATTCCCCCTATCAGTTGTCAGCTCCCAGTGACC
+
ffffffffffffffffffffffffffffffffffffffffffffffffffffffffffffffffffffffffffffffffffffffffffffffffffffffffffffffffffffffffffffffffffffffffffffffffffffff
@cA01~tA01_KP420442.1_11371_11295_1_0_0_0_0:0:0_0:0:0_5f/2
TCCACCCCCACATAAACACCAGGAAAGAGATTAGTGGGAAACAGATACAACAGCATAAGAGGTGACACTGAGCACAGTGGGAAGGGAATCAGGGCTACTAGAGACAGAGAGACAGGGAAGAGGGAGGGAGACAGATGGAGGGACCTGCAA
+
ffffffffffffffffffffffffffffffffffffffffffffffffffffffffffffffffffffffffffffffffffffffffffffffffffffffffffffffffffffffffffffffffffffffffffffffffffffff
@cA01~tA01_KP420442.1_139280_139395_0_1_0_0_0:0:0_0:0:0_60/2
TCTCTCTCTCTCTCACCCTCCACCCCAACTCTCTTCATGTCTATTTCCTCCTTCCGCCTTCTCTGTCTCTCTAGGTCTCTGACCTCACTTCCCCACCCCTGGGTATGCTTTCCCTTTTTGGATTGTTTTATTCTCTCTGACTCTCCTTGG
+
ffffffffffffffffffffffffffffffffffffffffffffffffffffffffffffffffffffffffffffffffffffffffffffffffffffffffffffffffffffffffffffffffffffffffffffffffffffff
@cA01~tA01_KP420442.1_133245_133461_0_1_0_0_2:0:0_1:0:0_61/2
AGATTGACAAATAAAAATTATATACTGTGGTCCTTCACTATTCCTGGGTGATTGGTTCCAGGATCCCCATTCAGATAGCAAAATCTGCAGATGCTCAAGCCCCTTGCATGAAATGGCATAGCGAAGCTGGGCACCGTGGCTCACGCCTGT
+
ffffffffffffffffffffffffffffffffffffffffffffffffffffffffffffffffffffffffffffffffffffffffffffffffffffffffffffffffffffffffffffffffffffffffffffffffffffff
@cA01~tA01_KP420442.1_34402_34583_0_1_0_0_0:0:0_0:0:0_62/2
TAGTAATGAACCTGCCTGTGTAATGTATTCTCTGTGTGTTCTGTCTCCCTGGAGTGACGGTGAGTGATAGGAATTGGCATAAGCCCAGGTGCAGTCCAGGAGGTATTTAGAGTCTTCTCTGGGAAGACTGCACTGGGATTGATACACAGC
+
ffffffffffffffffffffffffffffffffffffffffffffffffffffffffffffffffffffffffffffffffffffffffffffffffffffffffffffffffffffffffffffffffffffffffffffffffffffff
@cA01~tA01_KP420442.1_31798_31537_1_0_0_0_1:0:0_0:0:0_63/2
GGCTCAGTGAAATCTCTTAATCTCTCATTTTATGGAGCTGAGATCTCCTACAAGCTAGAAGAATGATTGCCAATCTGACATCCTTCTCAGGAAAAATGCAATGTTTGTTCTGCCTGCATTCCTAACTGGAGGATAAATTCCTGGGGGCTT
+
ffffffffffffffffffffffffffffffffffffffffffffffffffffffffffffffffffffffffffffffffffffffffffffffffffffffffffffffffffffffffffffffffffffffffffffffffffffff
@cA01~tA01_KP420442.1_73447_73615_0_1_0_0_0:0:0_0:0:0_64/2
TCTCCTTGGACTAGTTGACTTGATGTTACTTTTTTTAAATTCTGAGTTTCTCACTTTGTGTCCTGTTCATAACTTTCTGCATATTTCTATCTATTATCTATCGATATATCTATTTATCTATTTGGTGCCTATCTACAAATTCTCTACCTG
+
ffffffffffffffffffffffffffffffffffffffffffffffffffffffffffffffffffffffffffffffffffffffffffffffffffffffffffffffffffffffffffffffffffffffffffffffffffffff
@cA01~tA01_KP420442.1_1765_1566_1_0_0_0_0:0:0_0:0:0_65/2
CATCTACAGAGTACTCCACCCAACAACTGCAGAATATAGATTCTTCTTATCTGCACACACAAAAAACATATCATATTCTAAGACTGGCCACAAAGCAAGTCTCAATAAATTCAAAGAATCAAAATCATAACAAGGCACACAATAAAAATA
+
ffffffffffffffffffffffffffffffffffffffffffffffffffffffffffffffffffffffffffffffffffffffffffffffffffffffffffffffffffffffffffffffffffffffffffffffffffffff
@cA01~tA01_KP420442.1_27168_27233_0_1_0_0_0:0:0_0:0:0_66/2
ACCTGTCATCTATATCTATATATCATCTATGTATCTATCACTTGTCTATCTATCCATCAATCATCTGTTATTTATATGTATGTATCATCTCTCTCTCTATGATTTCTGTCTGCCTCTCTATCTGTACGTATTATCTGTCTTCATCATCAT
+
ffffffffffffffffffffffffffffffffffffffffffffffffffffffffffffffffffffffffffffffffffffffffffffffffffffffffffffffffffffffffffffffffffffffffffffffffffffff
@cA01~tA01_KP420442.1_20759_20913_0_1_0_0_0:0:0_0:0:0_67/2
TTTGCTTTTTGAAACTTCGGGGATTTTTTTTCTCAAAATATTTTTGATTTATTGCTGATTCAATAAACATGTGTAAACCCCAGAGATATGGAGGAGTGACTGTCTATTTATAGTAGTATGAAAGATGATGTGTTGATACGTGTCCCTGTG
+
ffffffffffffffffffffffffffffffffffffffffffffffffffffffffffffffffffffffffffffffffffffffffffffffffffffffffffffffffffffffffffffffffffffffffffffffffffffff
@cA01~tA01_KP420442.1_78918_78729_1_0_0_0_0:0:0_0:0:0_68/2
ATATCCCTTTGCCCACTTTTTAATGCTATTATTTGAGGGGTTATGTTTAGTTGTTTGAGTTGCCTAGAAATTCTGGATGTTAGTCCTCTGTTGGGTGCATAGTTTGCAAACATTTCCATTCATTCTGTGGGTTGTCTGTTCACCCTGCTA
+
ffffffffffffffffffffffffffffffffffffffffffffffffffffffffffffffffffffffffffffffffffffffffffffffffffffffffffffffffffffffffffffffffffffffffffffffffffffff
@cA01~tA01_KP420442.1_29920_29696_1_0_0_0_0:0:0_0:0:0_69/2
GTACTAATTTACACTCCTACCAACAGGGTATTAGGGTTCTCCTTTCTCTACCACTTTGGCAGGATTTCCTTTGCCTGTCTTGCAGCTAAAAGCCATTTTATTTTATTTCATTTTATTTTGAGATGGAGTTTCGCTCTTGTCACCCAGGCT
+
ffffffffffffffffffffffffffffffffffffffffffffffffffffffffffffffffffffffffffffffffffffffffffffffffffffffffffffffffffffffffffffffffffffffffffffffffffffff
@cA01~tA01_KP420442.1_132696_132837_0_1_0_0_0:0:0_0:0:0_6a/2
TGTAAACCCCACAGATATGGAGGACCGACTGTATATTTATATTATGAAAGATGATATGTTGATATGTGTCCCCGTGGAGATGAGACTAACAAGGCCTATGTCTCTACAAATGTTTCATCGTGGAATGACTCTGCCAGCTTTCCAGGTCTG
+
ffffffffffffffffffffffffffffffffffffffffffffffffffffffffffffffffffffffffffffffffffffffffffffffffffffffffffffffffffffffffffffffffffffffffffffffffffffff
@cA01~tA01_KP420442.1_123002_123247_0_1_0_0_0:0:0_0:0:0_6b/2
CTCCCCTCACACCTGACCTGAGAACTCACTCCCCTGCTCTATGGCCTAATGCTCTCTTTCTCTGTCTCACCCTCCACCCTATCTCTCTTCATGTCTATTTCCTCCTTCCACCTTCTCTGTCTCTGTAGGTCTCTGACCTCACTTCCCTAC
+
ffffffffffffffffffffffffffffffffffffffffffffffffffffffffffffffffffffffffffffffffffffffffffffffffffffffffffffffffffffffffffffffffffffffffffffffffffffff
@cA01~tA01_KP420442.1_113846_114092_0_1_0_0_1:0:0_0:0:0_6c/2
TACAAGATGGTATCTGTAGGGGGTGTCTTGGGCCTCTGAGAAGGGCGAGTGATTTTTCTCTGTGTGAAAACGCAGTGATCCAACTGTGCGTATGTCACCTCCTCAGGGTCTTGTTCATCAGAGTCCTGGAGAGAGGGAAATGCTGAGTGA
+
ffffffffffffffffffffffffffffffffffffffffffffffffffffffffffffffffffffffffffffffffffffffffffffffffffffffffffffffffffffffffffffffffffffffffffffffffffffff
@rand_0_0_0_0_1_1_0:0:0_0:0:0_6d/2
CTTTGCGCCGTGCCACGGTGCGAATATCGTCAGAAAGATAGCCAGGCCGACGGCCGGAAAGCCGTACGAACATAGTTCGTGAAAACATCATCAAACACGGTGGGTGCAGCGCTTGTTTGTCGGGTAAACGCAATGTTGACGTAAAGAGAA
+
ffffffffffffffffffffffffffffffffffffffffffffffffffffffffffffffffffffffffffffffffffffffffffffffffffffffffffffffffffffffffffffffffffffffffffffffffffffff
@cA01~tA01_KP420442.1_84253_84448_0_1_0_0_0:0:0_0:0:0_6e/2
CTGTTAATGGTCATTCTAAGAGGTGTGAGGTGATATCTCATTCTAGTTTTAATTTTTATTTAGCTGATGTTTAGTAATGCTAATCATTTTTTCATATACCTTTTGGTGATTTGTCTTATTCTTAGAAATGTTTATTCAGATACTTTGCCC
+
ffffffffffffffffffffffffffffffffffffffffffffffffffffffffffffffffffffffffffffffffffffffffffffffffffffffffffffffffffffffffffffffffffffffffffffffffffffff
@cA01~tA01_KP420442.1_15059_15274_0_1_0_0_0:0:0_0:0:0_6f/2
TAAGCTAAATTCTCTCTTACTGCACGTCTCTTGCTCTGCTGAGTCAACCAGGGTTGCATCTGGTACACTGCTGATACGAATGCAAATTAGTACAGCCATTACAGAGGAGAAGAGTATGGAAGTTCCTCAAAAAATAAAATGAGGTCGGGC
+
ffffffffffffffffffffffffffffffffffffffffffffffffffffffffffffffffffffffffffffffffffffffffffffffffffffffffffffffffffffffffffffffffffffffffffffffffffffff
@cA01~tA01_KP420442.1_52630_52799_0_1_0_0_0:0:0_0:0:0_70/2
GGCAGAAGTTGCAGTGAGCTGAGATTGTGTCACTGCAGTCCAGCCTGGGCGACAGAGCAAGACTCCGCCTCAAGAAAAAAAAGCAAATAGCCTATAATAACAAATTAGAGAGCTCTGGCTACTAAATTTAAAGGGTTCTATAAGGCTACA
+
ffffffffffffffffffffffffffffffffffffffffffffffffffffffffffffffffffffffffffffffffffffffffffffffffffffffffffffffffffffffffffffffffffffffffffffffffffffff
@cA01~tA01_KP420442.1_76823_76686_1_0_0_0_0:0:0_0:0:0_71/2
GAGATTAAACTGCAAATATAAAAACATATTTCCACTCTTCCTGTGTAAGAACAGGATTTTAGAGCATATTTAGTACATATGTTTGTATTTACTTATATGATGTTTTGTTTTGTGGTATACATAATTCTATCTTTTTCAGAAATTACACAG
+
ffffffffffffffffffffffffffffffffffffffffffffffffffffffffffffffffffffffffffffffffffffffffffffffffffffffffffffffffffffffffffffffffffffffffffffffffffffff
@cA01~tA01_KP420442.1_4905_4711_1_0_0_0_0:0:0_0:0:0_72/2
ACCAACAGTGGATTAGTTAAAGAAAATGTGCTACATATACACATGGAACATTACATGGCCATAAAAAATAATGAAATCATGTCCTTTGCAGCAACATGAATGTAGCAGGAGGTCAATCTCCTAAGTGAACTAACCCAGGAACAGAAAACC
+
ffffffffffffffffffffffffffffffffffffffffffffffffffffffffffffffffffffffffffffffffffffffffffffffffffffffffffffffffffffffffffffffffffffffffffffffffffffff
@cA01~tA01_KP420442.1_81393_81504_0_1_0_0_0:0:0_1:0:0_73/2
GCTTTAGCGTGTTCACCATGGATGAATGAAGGTGAGGTCAGAGGTTTGGGAAATGGTCCAGAATGAGGTGAGAAGAGAGCTGTGGAGGCATGGCCCCGGGGAGCTTGGTACCCCCCCATATCCAGAGCCTGTCTGGTCCAGGAGAGTTCC
+
ffffffffffffffffffffffffffffffffffffffffffffffffffffffffffffffffffffffffffffffffffffffffffffffffffffffffffffffffffffffffffffffffffffffffffffffffffffff
@cA01~tA01_KP420442.1_122844_123056_0_1_0_0_0:0:0_0:0:0_74/2
TGGCTCTCCTTGGATTGGTTGACTTGATGTTACTTTTTTTAACTCTGAGTTTCTCAGTTTGTGTCCCGTTCATAACTTTCTGCATATTTCTATCTATTATCTATCAATCCATCTATTTATCTATTCGGTGCCTATCTACAAATTCTCTAC
+
ffffffffffffffffffffffffffffffffffffffffffffffffffffffffffffffffffffffffffffffffffffffffffffffffffffffffffffffffffffffffffffffffffffffffffffffffffffff
@cA01~tA01_KP420442.1_100852_101084_0_1_0_0_1:0:0_0:0:0_75/2
TCTCAACTCCAGGCTCATATATCCACTCCAGGCTCATATCTCCACTCCAGGCCCATATTTCCACTCCAGGCTTCTATCTCCTCTCCAGGCCCATATCTCCTTTCCAGGCTTGTATGTCTGCTCCAGGCCCGTATCTCCACCCCAGGCCCA
+
ffffffffffffffffffffffffffffffffffffffffffffffffffffffffffffffffffffffffffffffffffffffffffffffffffffffffffffffffffffffffffffffffffffffffffffffffffffff
@rand_0_0_0_0_1_1_0:0:0_0:0:0_76/2
GTTGGAGTGAGATGTGTTGACCGAGACACACGGGTGCTAGGGCCGCTGATGATTTGATTAGCCAGCGCTGTTTGGTGGTCCCGGCGGGGCAATGTCTGAGGTAGAAGTCAACAAGTCGATACGACTTGAGGGGTCTCGCATTACGGCAAT
+
ffffffffffffffffffffffffffffffffffffffffffffffffffffffffffffffffffffffffffffffffffffffffffffffffffffffffffffffffffffffffffffffffffffffffffffffffffffff
@cA01~tA01_KP420442.1_79374_79275_1_0_0_0_0:0:0_1:0:0_77/2
TATACCAGCACTGTGCTATTTAAGTTACTATACCCTTAGAGCATAGTTTGAAGTCAGATAGCGTGATGCCTCCAGGTTTCTACATTCACCTAGAATTGCTTTCTCTATTAGGATCTTTTTTGGTTCTGTATGAATTTTAGGATTGCTTTT
+
ffffffffffffffffffffffffffffffffffffffffffffffffffffffffffffffffffffffffffffffffffffffffffffffffffffffffffffffffffffffffffffffffffffffffffffffffffffff
@cA01~tA01_KP420442.1_82889_83013_0_1_0_0_1:0:0_0:0:0_78/2
ATGGCATCTGGTGTAGTTTTAGTTAGTATTTCCCTAATGATTCGTGATGCTGAATATCTTGTCATGCGTATGTTCTTTGGAGAAATGTCTGTTTCAGTACTTTGCCCATTTTTGAATTGAGTTTATTGTGATTGAGTTTTAGGAGTTGTC
+
ffffffffffffffffffffffffffffffffffffffffffffffffffffffffffffffffffffffffffffffffffffffffffffffffffffffffffffffffffffffffffffffffffffffffffffffffffffff
@cA01~tA01_KP420442.1_133310_133495_0_1_0_0_0:0:0_0:0:0_79/2
CTTGTTGTTGTAAACTTTTTATGCTTTATTTTTAAGATTGACAAATAAAAATTATATACTGTGGTCCTTCACTATTCCTGGGTGATTGGTTCCAGGATCCCCATTCAGATACCAAAATCTGCAGATGCTCAAGCCCCTTGCATGAAATGG
+
ffffffffffffffffffffffffffffffffffffffffffffffffffffffffffffffffffffffffffffffffffffffffffffffffffffffffffffffffffffffffffffffffffffffffffffffffffffff
@rand_0_0_0_0_1_1_0:0:0_0:0:0_7a/2
AGCTAAACAACTTCGCGCTAACAGAATCAGGGAGTTCGGTAGGTTGGTTACTGTGAAACGAGGGATCTTGGGGTGAGCTTTCCGCGAGTCGATGGTGGCCCTAGTCCGATGTTTCCCGTACGACTGACAATATGGACGTGTAAACTAACT
+
ffffffffffffffffffffffffffffffffffffffffffffffffffffffffffffffffffffffffffffffffffffffffffffffffffffffffffffffffffffffffffffffffffffffffffffffffffffff
@cA01~tA01_KP420442.1_39549_39673_0_1_0_0_0:0:0_0:0:0_7b/2
CCATATCTCCACTCCAGGCCGATATTTCCATCATAGGCCCATATCGCCAATCCAGGCCCATATCGCCAATCCAGGCCAAGATCTCCACTGTAAGCCCATATCTCCAATCCAGGCCCATATCTCCACCCCAGGCTCAGATCTCCACCCTAG
+
ffffffffffffffffffffffffffffffffffffffffffffffffffffffffffffffffffffffffffffffffffffffffffffffffffffffffffffffffffffffffffffffffffffffffffffffffffffff
@cA01~tA01_KP420442.1_20274_20383_0_1_0_0_0:0:0_0:0:0_7c/2
ACAGAAGGCTGAAAGATACTCTGAGGAAAGGTGGAATAGCACGTATCTAAGTGCCGTGTTAAGAGGGAGCCTCTTATATGTTTGGAATTGTGAGTTCCTCAGTGTGATCGCAGCCTCAAGTAGACTAGGAAGTAAGCCAGTTAGGTTGGA
+
ffffffffffffffffffffffffffffffffffffffffffffffffffffffffffffffffffffffffffffffffffffffffffffffffffffffffffffffffffffffffffffffffffffffffffffffffffffff
@cA01~tA01_KP420442.1_42947_43158_0_1_0_0_0:0:0_0:0:0_7d/2
CCTGAGGCCACAGGGCCCAACTCAGGTCAGAAATATGGGTGTCCTTGGGTTCTCCTGGTAGAGAACACTTTGTGGAGGTAAAACAGAAATGAAACTTCTAACCTGTGCCAGGTCTCTGAGCAAAGTCAGCATGGAGGGACACCTCTCTCT
+
ffffffffffffffffffffffffffffffffffffffffffffffffffffffffffffffffffffffffffffffffffffffffffffffffffffffffffffffffffffffffffffffffffffffffffffffffffffff
@cA01~tA01_KP420442.1_63351_63529_0_1_0_0_0:0:0_1:0:0_7e/2
TTGTGAATATGTTATTTTACATGGAAAGGAGGAATGATGATTGCAGATGGAATTATGGTTGCTAATCAGCTGAACTTAAAACAAGGGTATCCTGGATGATTTCCAGGAGATTATGAGGGATTTTCATCTTGGTGAACCCAATAGAATCCC
+
ffffffffffffffffffffffffffffffffffffffffffffffffffffffffffffffffffffffffffffffffffffffffffffffffffffffffffffffffffffffffffffffffffffffffffffffffffffff
@cA01~tA01_KP420442.1_85433_85617_0_1_0_0_0:0:0_0:0:0_7f/2
TTGCACCTCAGCTTGGGCAACAACAGTGAAACTGCGTCTCAAAAAAAAAGCCAAAACAAATTTAATTAATGAGGAAAAGGGTATTTGTGGTGTCCATCATGATGTTTTCATATAGGTACACATTGTGGAATGGATGAAACAACCTCTTTA
+
ffffffffffffffffffffffffffffffffffffffffffffffffffffffffffffffffffffffffffffffffffffffffffffffffffffffffffffffffffffffffffffffffffffffffffffffffffffff
@cA01~tA01_KP420442.1_22602_22787_0_1_0_0_0:0:0_0:0:0_80/2
ATATCTCCACCTCCAGGCCCATATCTCCACCTCCAGGCCCATATCTCCACTCCAGGCCCATATCTCCACTCCAGGCCCATATCTCCACTCCAGGCCCCTATCTCTACTGCAGGCCCATATCTCCATCTCCAGGCCCATATCTCCATCTCC
+
ffffffffffffffffffffffffffffffffffffffffffffffffffffffffffffffffffffffffffffffffffffffffffffffffffffffffffffffffffffffffffffffffffffffffffffffffffffff
@cA01~tA01_KP420442.1_83232_83359_0_1_0_0_0:0:0_0:0:0_81/2
TTCTGTAAAAAAAAATGTCATTGGATTTTTGATAATGGTTGCATTGAATCACTTTGGATAGAATGGACATTTTAACAACATTAATCCTTCTGATCCGTGAACATGGAATATCTTTCGATTTATTTGTTTATTTCTTGAGTTTTTTCATCA
+
ffffffffffffffffffffffffffffffffffffffffffffffffffffffffffffffffffffffffffffffffffffffffffffffffffffffffffffffffffffffffffffffffffffffffffffffffffffff
@cA01~tA01_KP420442.1_91811_91949_0_1_0_0_0:0:0_0:0:0_82/2
ACTAGAATATAAAAGAAGCTCAAACACCTCAATAAAACTAATAATTTAATTATAAAATTAGTAAAAGACCTGAACAGACATTTCTCAATGAACAAAACATACAAATGAACATATATACATTGCATATATGAAAAAGTGCTCAGTATCACT
+
ffffffffffffffffffffffffffffffffffffffffffffffffffffffffffffffffffffffffffffffffffffffffffffffffffffffffffffffffffffffffffffffffffffffffffffffffffffff
@cA01~tA01_KP420442.1_123503_123671_0_1_0_0_0:0:0_0:0:0_83/2
CTTCTCTCCATCATCAGCAGGAAGCTCCTCAGCTAAGGCTCTAGGATCATAGGACATGGGACAGATATGGGGTTTCCTCACCTGTGACGGAAACAAGCAGTGGATCACTCGAGTTTGACCACTCGTAGGGAGCGTCACGGAAAGAGCCGA
+
ffffffffffffffffffffffffffffffffffffffffffffffffffffffffffffffffffffffffffffffffffffffffffffffffffffffffffffffffffffffffffffffffffffffffffffffffffffff
@cA01~tA01_KP420442.1_57912_57973_0_1_0_0_0:0:0_0:0:0_84/2
TGGGGCCATGATATCCTGGGACGATTACTCTCCATTACATGGAAGGCAGAGGTGTCAGAATAAACATGGCATCTGTAGGTGCCACAAGGCCTGAGGCCACAGGGCCCAACTCAGGTCAGAAATATGGGTGTCCTTGGGTTCTCCTGGTAG
+
ffffffffffffffffffffffffffffffffffffffffffffffffffffffffffffffffffffffffffffffffffffffffffffffffffffffffffffffffffffffffffffffffffffffffffffffffffffff
@cA01~tA01_KP420442.1_112983_113135_0_1_0_0_0:0:0_0:0:0_85/2
GCATCTCTTTCGGACAAGCACCCAGATGGCGGGAGACCTAGCTTCCTCCTGCTTTCTCAGTTATAGCTCTCATAGTAACCATGGAACGTGCTGAGGATACAACTACTTTAGTTGAGATGTTTGACCCCTTCAAACCTCACATTGAAATTT
+
ffffffffffffffffffffffffffffffffffffffffffffffffffffffffffffffffffffffffffffffffffffffffffffffffffffffffffffffffffffffffffffffffffffffffffffffffffffff
@cA01~tA01_KP420442.1_112924_113090_0_1_0_0_0:0:0_0:0:0_86/2
CTCCTGCTTTCTCAGTTATAGCTCTCATAGTAACCATGGAACGTGCTGAGGATACAACTACTTTAGTTGAGATGTTTGACCCCTTCAAACCTCACATTGAAATTTAACCCCCAGTGTGGGAGGTTGGGCCTCTTGGGAGGTGTTTGGGTC
+
ffffffffffffffffffffffffffffffffffffffffffffffffffffffffffffffffffffffffffffffffffffffffffffffffffffffffffffffffffffffffffffffffffffffffffffffffffffff
@cA01~tA01_KP420442.1_70124_70001_1_0_0_0_1:0:0_0:0:0_87/2
TTAGGCATCTCGTGTTCGGATAAAAATACATGAAAAGTCTTTCACGTTAGCACAGATTTTAGGCATCTTGTGTTCGGGAGGTTGGATCTGAGACGTGTTGTGAGTTGGTCATAGTGAAGGACGTGAGGTGCCAATTCTAGTGAGAACAAT
+
ffffffffffffffffffffffffffffffffffffffffffffffffffffffffffffffffffffffffffffffffffffffffffffffffffffffffffffffffffffffffffffffffffffffffffffffffffffff
@cA01~tA01_KP420442.1_40192_40005_1_0_0_0_0:0:0_0:0:0_88/2
GGGCCTGCCTACCAAGACTCACAGCCCAGTGAGGGCAGCAAGGGTGCCCTGGTTTGCCTGCAGATGGATCGTCCATCATGATCTTTCTTTCCAGGGTTCTTCTTGCTGCAGGGGGCCTGGCCACATGAGGGTGAGTCCTTCTCCAAACCT
+
ffffffffffffffffffffffffffffffffffffffffffffffffffffffffffffffffffffffffffffffffffffffffffffffffffffffffffffffffffffffffffffffffffffffffffffffffffffff
@cA01~tA01_KP420442.1_124189_124331_0_1_0_0_0:0:0_1:0:0_89/2
ACGTGGCCGGGCGCGGTGGCTCATGCCTGTAATCCCAGCACTTTGGGAGCCTGAGGCGGGTGGATCACGTGGTCAGGAGTTCCAGAGCAGCACGACCAACATGGTGAAACCCCCTCTCTACTAAATATACAAAAAGTAGCCCGGCGTGGT
+
ffffffffffffffffffffffffffffffffffffffffffffffffffffffffffffffffffffffffffffffffffffffffffffffffffffffffffffffffffffffffffffffffffffffffffffffffffffff
@cA01~tA01_KP420442.1_131174_131276_0_1_0_0_1:0:0_0:0:0_8a/2
GGGACCATCCTGCTGGTGAGGAACACACATCCGCGTGCTCCCATCCTGCTTCCCCACATGGCCCTGAGCTCTCTGGCCTCTGCTTCGTGAGACTTACTTTTTTTGTCGGAGCACCAGCGATGAAGGAGAAAGAAGAGGAGGATGGTGAAA
+
ffffffffffffffffffffffffffffffffffffffffffffffffffffffffffffffffffffffffffffffffffffffffffffffffffffffffffffffffffffffffffffffffffffffffffffffffffffff
@cA01~tA01_KP420442.1_117037_116925_1_0_0_0_0:0:0_0:0:0_8b/2
GGCCTAGAGATGGAGTGATGAGCCTAGAAGTGGAGATCTGCGCCTGGAGTGGAGATCTGGGCCTGGAGTGAAGATCTGGGCCTGGAGTGGAGATATGGGCCTGGAGTGGGGATAGGAACCTGGAGTGGAGAGAGGAACCTGGAGGAGAGA
+
ffffffffffffffffffffffffffffffffffffffffffffffffffffffffffffffffffffffffffffffffffffffffffffffffffffffffffffffffffffffffffffffffffffffffffffffffffffff
@cA01~tA01_KP420442.1_100613_100422_1_0_0_0_0:0:0_0:0:0_8c/2
CAACATGTAAACTGCATGGGCAGGGCGCCAAATAACATCCTGTGCGCTGCTGAGCTGAGCTGGGGCGCGGCCGCCTGTCTGCACCGGCAGCACCATGTTGCTCATGGTCGTCAGCATGGCGTGTGTTGGTGAGTCCTGGAAGGGAATCGA
+
ffffffffffffffffffffffffffffffffffffffffffffffffffffffffffffffffffffffffffffffffffffffffffffffffffffffffffffffffffffffffffffffffffffffffffffffffffffff
@cA01~tA01_KP420442.1_3251_3182_1_0_0_0_1:0:0_0:0:0_8d/2
GATGAAATAATTTTATACATAGAAAACCCTAAAGACTCTGTCAGAAGGCTCCTGAAACTGATAAACAAATTCAATAAAGTTTCGGGATTAAAAAAATGTACACAAATTAGTAACATTTCTATGCACCACTAACATTCTAGCTGAGAACTA
+
ffffffffffffffffffffffffffffffffffffffffffffffffffffffffffffffffffffffffffffffffffffffffffffffffffffffffffffffffffffffffffffffffffffffffffffffffffffff
@cA01~tA01_KP420442.1_102617_102424_1_0_0_0_0:0:0_0:0:0_8e/2
GTTTAACAATTTCATGCTATACAAAGAAGACAGAATCCACGTTCCCATCTTCCATGGCAGATTATTCCAGGAGAGCTTCAACATGAGCCCTGTGACCACAGCACATGCAGGGAACTACACATGTCGGGGTTCACACCCACACTCCCCCAC
+
ffffffffffffffffffffffffffffffffffffffffffffffffffffffffffffffffffffffffffffffffffffffffffffffffffffffffffffffffffffffffffffffffffffffffffffffffffffff
@cA01~tA01_KP420442.1_82368_82447_0_1_0_0_0:0:0_0:0:0_8f/2
GTGTTTGAACTTGCTCTTCTCCCTTTCAAATCGACTCCCTCACTTACATAGTTTGTGTTCAAATGTCAACAAATAAAACATAAAAAGAAATCAATCTTTTCATAGACCCTTTATCTAAAATAGAATAGTAGGTGCCATGACATTTCATCC
+
ffffffffffffffffffffffffffffffffffffffffffffffffffffffffffffffffffffffffffffffffffffffffffffffffffffffffffffffffffffffffffffffffffffffffffffffffffffff
@cA01~tA01_KP420442.1_103651_103494_1_0_0_0_0:0:0_0:0:0_90/2
TGAGGCTGTCTTCACAGTGGCAAGGGAGTCAGGGGCTACTGGAGACAGAGGGACAGAGAAGAGGGAGGAAGACAGATGGAGGCACCTGCACCAGGGGATATGGGCACAGAAAAGACACGGAGATGCAGAGAGGGAGGAGAGAGACAGACA
+
ffffffffffffffffffffffffffffffffffffffffffffffffffffffffffffffffffffffffffffffffffffffffffffffffffffffffffffffffffffffffffffffffffffffffffffffffffffff
@cA01~tA01_KP420442.1_90355_90169_1_0_0_0_2:0:0_0:0:0_91/2
ACCTACAGATGCTTCGGCTCTTTCCATGGATCTCCCTACGAGTGGTCAGACGCGAGTGACCCACTGCCTGTTTCTGTCACAGGTGAGGAAAGCCAATGTCTGTCCCATGTCCTATGGTCCTAGAGCCTTAGCTGAGGAGCTTCCTGCTGA
+
ffffffffffffffffffffffffffffffffffffffffffffffffffffffffffffffffffffffffffffffffffffffffffffffffffffffffffffffffffffffffffffffffffffffffffffffffffffff
@rand_0_0_0_0_1_1_0:0:0_0:0:0_92/2
CGCGGATGTCGTTCCGTCAAGCACGTTGTGACTCCAAAATTATTACATGGTCAATGAGAAGGGACATTGCAACACTCCTCGCAGTTACCACTCTGATAACTGTCACTAGCTGCTGGTTGTTCATGGGTCGGTTAAAAGGCAACTCTCTGT
+
ffffffffffffffffffffffffffffffffffffffffffffffffffffffffffffffffffffffffffffffffffffffffffffffffffffffffffffffffffffffffffffffffffffffffffffffffffffff
@cA01~tA01_KP420442.1_46371_46489_0_1_0_0_0:0:0_0:0:0_93/2
GGCTCACGTCTGTCATCCTAGAACTTTGAGAGCCTGAGGTGGGTGAATCTCATAAGGTCGGGAGTTTGAGACCAGTCTGACCCACATGGAGAAACACTGTCTCTACTAAAAATACAAAAATTAGTCGGGCGTGGTGGCGTGTGCCTGTAA
+
ffffffffffffffffffffffffffffffffffffffffffffffffffffffffffffffffffffffffffffffffffffffffffffffffffffffffffffffffffffffffffffffffffffffffffffffffffffff
@cA01~tA01_KP420442.1_45089_45240_0_1_0_0_0:0:0_0:0:0_94/2
TGCGGATGGATCACGTGGTCAGGAGTTCCAGACCAGCTTGACCAACATGGTGAAACCCCCTCTCTACTAAAAATACAAAAAGTAGCCTGGCATGGTGGTGCACGCCTGTAGCACCAGCTACTCAGGTGGCTGAGGCAAGAGAATCGCTTG
+
ffffffffffffffffffffffffffffffffffffffffffffffffffffffffffffffffffffffffffffffffffffffffffffffffffffffffffffffffffffffffffffffffffffffffffffffffffffff
@cA01~tA01_KP420442.1_117412_117216_1_0_0_0_0:0:0_0:0:0_95/2
CTGGAGTGGAGATATGAGCCTGGAGTGGAGATATGGTCCTGGAGTGGAGATATGGGCCTGGAGTGGAGATATGGGTCTGCAGTGGAGTTATGGGCCTGGAGTGAAGTTATGGGCCTGGAGGTGGAGATATGGGACTGGAGTGGAGATATG
+
ffffffffffffffffffffffffffffffffffffffffffffffffffffffffffffffffffffffffffffffffffffffffffffffffffffffffffffffffffffffffffffffffffffffffffffffffffffff
@cA01~tA01_KP420442.1_35556_35736_0_1_0_0_0:0:0_0:0:0_96/2
CTGGTGCTCTCTCTAGAAAGTCCTCCCTCTGTGGCTGCTGCCTTGGGCCAGGGACCATCCTGTCTGTGAGGAACACACACCTGAGTGCTCCCATCCTGCTTCCCCACATGGCCCTGAGCTCTCTGGCCTCTGCTTCGTGAGACTTACTTT
+
ffffffffffffffffffffffffffffffffffffffffffffffffffffffffffffffffffffffffffffffffffffffffffffffffffffffffffffffffffffffffffffffffffffffffffffffffffffff
@cA01~tA01_KP420442.1_76203_76305_0_1_0_0_0:0:0_0:0:0_97/2
CGAATTGTTTGAAATTTACAAAGGACACATCTCAATGTTAACAATTCATGGAGTTTGAAATTAAACAATGTAGAAATATACCAAGCAATCACTGTTAGAAATGTGGTATAACTATATTAAAATTAGACAAAATTAGTCTTTGGGAAAAAT
+
ffffffffffffffffffffffffffffffffffffffffffffffffffffffffffffffffffffffffffffffffffffffffffffffffffffffffffffffffffffffffffffffffffffffffffffffffffffff
@cA01~tA01_KP420442.1_126492_126305_1_0_0_0_0:0:0_0:0:0_98/2
TCAGCACTTTGGGAGGCCAAGGCTGGTGGATCACCTGAGGACAGGAGTACAAGATTACTCTGGCCGACGTGATGAAACATCGTCTCCACTAAAAATATAAAAATTAGCTGAGCATGGTGGTCAGCACCTGTAATACTACTACTCAGGAGT
+
ffffffffffffffffffffffffffffffffffffffffffffffffffffffffffffffffffffffffffffffffffffffffffffffffffffffffffffffffffffffffffffffffffffffffffffffffffffff
@cA01~tA01_KP420442.1_37604_37416_1_0_0_0_1:0:0_1:0:0_99/2
CAGGTCTTTATTGAAGAAAGTATAAATCAAAAATATTCAGAGAAAATATCCACAGAGTTCCAAAACTCATAACTATGTTGAATGGACACAAATGAAGCTGTGTGTAGGCTGTATCAGGAATTATAAGTAATCAAGAGATGATTTCATGTA
+
ffffffffffffffffffffffffffffffffffffffffffffffffffffffffffffffffffffffffffffffffffffffffffffffffffffffffffffffffffffffffffffffffffffffffffffffffffffff
@cA01~tA01_KP420442.1_128958_129123_0_1_0_0_0:0:0_1:0:0_9a/2
CTGGAACTCCTGACTTCATGGAATCCACCCGCCTTGGCCTCCTGCAGGGCTGGGTTACAAGCATGAGCCACCGTTCACAGACTTGTATATTATGCTATAATAGGTCCCTTCATTTCCACCATCCCTCATATATCTGTCACTCCTTTGCCA
+
ffffffffffffffffffffffffffffffffffffffffffffffffffffffffffffffffffffffffffffffffffffffffffffffffffffffffffffffffffffffffffffffffffffffffffffffffffffff
@cA01~tA01_KP420442.1_45903_45748_1_0_0_0_1:0:0_0:0:0_9b/2
TAGGTTGACTCCTCATCTTGGCTACTGTGAAGAGTGCTGCACCAATCATACGAGTGCAGATATCACTTCGATATATTGATTTACTTTCCTTTGGATATAAACCCAGTAGTGAAATTGCTGGATACTATGAAAGTTCTCTTTTTAGTTTTT
+
ffffffffffffffffffffffffffffffffffffffffffffffffffffffffffffffffffffffffffffffffffffffffffffffffffffffffffffffffffffffffffffffffffffffffffffffffffffff
@cA01~tA01_KP420442.1_109000_109194_0_1_0_0_0:0:0_0:0:0_9c/2
ATGTCAGATTGGCAATCATTCTTCTAGCTTGTAGGAGGTCTCACCTGCAGGACATTAAAGGTTAAGAGACTTCGCTGAGTCCTTTGGTGGCCCTAGATCCCTTTCACTGTTGGAGTGTCTGGAGTTCAGAGATGGTGGAAGACAGGCCCT
+
ffffffffffffffffffffffffffffffffffffffffffffffffffffffffffffffffffffffffffffffffffffffffffffffffffffffffffffffffffffffffffffffffffffffffffffffffffffff
@cA01~tA01_KP420442.1_5781_5878_0_1_0_0_0:0:0_0:0:0_9d/2
GCACACGTATTTGCCTCTTGGGATACTTCCACTTTTTTGAATTTCAAGTTACTAAATGGTATCATTAATCTTTGCTTCAAGAGCTTAACATTTATTGTAGAACAATGCTTCATGTAATAAATTGTGAGACATTTTTAATGGCACCTTTAT
+
ffffffffffffffffffffffffffffffffffffffffffffffffffffffffffffffffffffffffffffffffffffffffffffffffffffffffffffffffffffffffffffffffffffffffffffffffffffff
@cA01~tA01_KP420442.1_12217_12069_1_0_0_0_0:0:0_0:0:0_9e/2
GTCATAACATAGAAGCCAGACACAGGGGCCATACAAGGTGTTAGAAAAAGAGATAAAGAGGTAAAGAAGACACAGAGAGACAGATATATCCCAGAGAGAGGTGTCCTTCTATGCTGACTTTGTTCAGAGACCAGGCACAGGTTAGAAGGT
+
ffffffffffffffffffffffffffffffffffffffffffffffffffffffffffffffffffffffffffffffffffffffffffffffffffffffffffffffffffffffffffffffffffffffffffffffffffffff
@cA01~tA01_KP420442.1_98981_99151_0_1_0_0_0:0:0_0:0:0_9f/2
TGGAGAAAAATATATCTAAAAGTATTCTCACACTATAAAACACTTGTTTATTTTATCTTGTTATTGTAATTTTTTTATGTTTTATATTTAAAATTGAGAAATAAAAATTATATACAGTCATCCCTCACTATTCGTGGGTGATTGGTTTCA
+
ffffffffffffffffffffffffffffffffffffffffffffffffffffffffffffffffffffffffffffffffffffffffffffffffffffffffffffffffffffffffffffffffffffffffffffffffffffff
@cA01~tA01_KP420442.1_101715_101613_1_0_0_0_0:0:0_0:0:0_a0/2
GTGTCATCTCCCCACATAAGAGGATTTTCCTGAAATGGGAGGGAAGTCCTGTCGGGGAGTCTCTCATAAACTAGGAAGAGGGGACCCTCGGATGCTCGGCCCACATTTCTGACCTTGCCCTCCCCGGCCTTTCTTTCCCTTTCCTGAGTC
+
ffffffffffffffffffffffffffffffffffffffffffffffffffffffffffffffffffffffffffffffffffffffffffffffffffffffffffffffffffffffffffffffffffffffffffffffffffffff
@cA01~tA01_KP420442.1_36388_36507_0_1_0_0_0:0:0_0:0:0_a1/2
GAGCGATGCCCTAAGATGCAGACTCACGCCTTCAGATTCCAGCTGCTGGTACATTGGAGCTGGCAACCCAGTTTTGAGACAGGGCTGTTGTCTCCCTAGAAGATCCCCTCAAGGCCTGACTGTGGTGCTCATGGGCAGGAGACAACTTTG
+
ffffffffffffffffffffffffffffffffffffffffffffffffffffffffffffffffffffffffffffffffffffffffffffffffffffffffffffffffffffffffffffffffffffffffffffffffffffff
@cA01~tA01_KP420442.1_35647_35490_1_0_0_0_0:0:0_0:0:0_a2/2
AGGAGAAAGCTGGGTCTCCCTCCATCTGGGTGCTTGTCCTAAAGGGGTGTTGTATGTGGTTACCTGTCAATCAAGAAATGTGAGACAATTCATAAAGAGGAACTGCTATGATTAGCTTCTTATTGGTGTCTCCTCTTCTTCCAGGTAACC
+
ffffffffffffffffffffffffffffffffffffffffffffffffffffffffffffffffffffffffffffffffffffffffffffffffffffffffffffffffffffffffffffffffffffffffffffffffffffff
@cA01~tA01_KP420442.1_137019_136847_1_0_0_0_0:0:0_0:0:0_a3/2
CCAATTTCTGTCCCCAGAAGTGGAAGGGGTCAGTGTGTTCTCTCCTGCTGCCATGTTTGTGATAATTTTCTGCAGCAGCAACAGGAAACCGACACAGGAACCCAGGTCAAGGACAAGCTAGGAAACCAAACAAGGATAGCCAGGTGTGGT
+
ffffffffffffffffffffffffffffffffffffffffffffffffffffffffffffffffffffffffffffffffffffffffffffffffffffffffffffffffffffffffffffffffffffffffffffffffffffff
@cA01~tA01_KP420442.1_56043_56267_0_1_0_0_0:0:0_1:0:0_a4/2
CAGAAATCGGACCCTGTTTGTCGTGGGTAAAATCAAGGCACCTGCAGGGCTTCGTTCCCTCAGGAGACTCAGGAGAATCAGTTCCTTGACTTTTCCAGCCTCTATAGGCCACCTGCATTCATGGCTCCTGGACTTCCTCCACCTTCAAAG
+
ffffffffffffffffffffffffffffffffffffffffffffffffffffffffffffffffffffffffffffffffffffffffffffffffffffffffffffffffffffffffffffffffffffffffffffffffffffff
@cA01~tA01_KP420442.1_83394_83527_0_1_0_0_0:0:0_0:0:0_a5/2
GTGTCTGTTTTTATGCAAGTACTGTGTTGTTTTAATTACTGTAACTTTGTAATGTAGTTTGTGTTTAGGTAATGTGATGCTTCCAACTTTGTTCCTTTCCCTCTAGATGGCTTTGGTTATTTGAGATCTTTTGTGGTTCCACATGAATTT
+
ffffffffffffffffffffffffffffffffffffffffffffffffffffffffffffffffffffffffffffffffffffffffffffffffffffffffffffffffffffffffffffffffffffffffffffffffffffff
@cA01~tA01_KP420442.1_66886_66781_1_0_0_0_0:0:0_0:0:0_a6/2
TGCCATCTGGGTGCTTGTCCTAAAGAGGTGTTTTATGTGGTTACCTGTCAATCAAGAAATGCGAGACAATTCATAAAGAGGAACTGCTAAGATTAGCTTCTTATTGGTGTCTCATCTTCTTCCAGGTAACCCCCGACACCTGCACATTCT
+
ffffffffffffffffffffffffffffffffffffffffffffffffffffffffffffffffffffffffffffffffffffffffffffffffffffffffffffffffffffffffffffffffffffffffffffffffffffff
@cA01~tA01_KP420442.1_41339_41073_1_0_0_0_0:0:0_0:0:0_a7/2
GGGTTCACACCCACACTACCCCAGTGGGTGGTCGGCACCCAGCAACACCCTGGTGATCATGGCCACAGGTCAGAGGGCTCCTGTCTTGGATTCTCCTTTCCCACCTCCTGAATCCCAGAGCTTCTGGTGGGCGTGTCCTTGAGGGTCCCA
+
ffffffffffffffffffffffffffffffffffffffffffffffffffffffffffffffffffffffffffffffffffffffffffffffffffffffffffffffffffffffffffffffffffffffffffffffffffffff
@cA01~tA01_KP420442.1_133375_133539_0_1_0_0_0:0:0_0:0:0_a8/2
TCTAAACTTATCCTCACACTATAAAAACACTTCTTATTTTTTATCTTGTTGTTGTAAACTTTTTATGCTTTATTTTTAAGATTGACAAATAAAAATTATATACTGTGGTCCTTCACTATTCCTGGGTGATTGGTTCCAGGATCCCCATTC
+
ffffffffffffffffffffffffffffffffffffffffffffffffffffffffffffffffffffffffffffffffffffffffffffffffffffffffffffffffffffffffffffffffffffffffffffffffffffff
@cA01~tA01_KP420442.1_65229_65093_1_0_0_0_1:0:0_1:0:0_a9/2
GGAGGTTGCAGTGAGTGGAGATTGCATCACTGCACTCCAGCCTGGGGGACACAAGGAGACTCTATCTCAAAAAATAAAAATAAGAGATACATAAATATAATAAAACACACACGAATGACAAAGGCACCTGAATTCCAATCATGATTTTTC
+
ffffffffffffffffffffffffffffffffffffffffffffffffffffffffffffffffffffffffffffffffffffffffffffffffffffffffffffffffffffffffffffffffffffffffffffffffffffff
@cA01~tA01_KP420442.1_25878_25673_1_0_0_0_0:0:0_0:0:0_aa/2
ACAGCAGGAAATACATTAGTGTGAAATAGATACAACACCCCAAGAGATGAGGCTAAGCCCAGTGGGAAGGGAATCAGAGGCTACTAGAGACAGAGGGACAGAGAAGAGGGAGGGAGACAGATGGAAGGACCTGCACCAGGAGTTAAGGGC
+
ffffffffffffffffffffffffffffffffffffffffffffffffffffffffffffffffffffffffffffffffffffffffffffffffffffffffffffffffffffffffffffffffffffffffffffffffffffff
@cA01~tA01_KP420442.1_84639_84473_1_0_0_0_0:0:0_0:0:0_ab/2
CTAAGAATAAGACAAATCACCAAAAGGTATATGAAAAAATGATTAGCATTACTAAACATCAGCTAAATAAAAATTAAAACTAGAATGAGATATCACCTCACACCTCTTAGAATGACCATTAACAGTCTGGGCATGGTGGCTCATGCCTGT
+
ffffffffffffffffffffffffffffffffffffffffffffffffffffffffffffffffffffffffffffffffffffffffffffffffffffffffffffffffffffffffffffffffffffffffffffffffffffff
@cA01~tA01_KP420442.1_99374_99558_0_1_0_0_0:0:0_0:0:0_ac/2
GCCATGCCTGGTAGCAGGCACTTGTAATGCCAGCTATTCAAGAGGCTGAGCCACGGAATCCCTTGAACCTGGGAGGCGGAAGTTGCAGTGAGCCGAGATCGTGCCACTGCACTCCAGCCTGGGCAACAGAGCGAGACTCTGCCTCAAGAA
+
ffffffffffffffffffffffffffffffffffffffffffffffffffffffffffffffffffffffffffffffffffffffffffffffffffffffffffffffffffffffffffffffffffffffffffffffffffffff
@cA01~tA01_KP420442.1_62857_62788_1_0_0_0_0:0:0_0:0:0_ad/2
CGAAAGGGATCTGGGCCCAACACAGGGCTCAGTGAAATCTCTTCATCTCTCATTTTATGGAGCTGAGACCTCCTACAAGCTAGAAGAATGATTGCCAATCTGACATCCTTCTCAGGAAAAATGCAATGTTTGTTCTACCTGCATTCCTCA
+
ffffffffffffffffffffffffffffffffffffffffffffffffffffffffffffffffffffffffffffffffffffffffffffffffffffffffffffffffffffffffffffffffffffffffffffffffffffff
@cA01~tA01_KP420442.1_3571_3700_0_1_0_0_0:0:0_0:0:0_ae/2
TCCACATTGCTTGTTTTTGTCAATTTTTTCAAAGATGATTGTAGGTATGTAGCCTCATTTCTGGGTTCTCTATTCTGTCTCATTGGTCTATGTGTCTGTTTTTGTAGTAGTATCATGCTGTTTGGGTTACTATAGCATTGTAGTATAGTT
+
ffffffffffffffffffffffffffffffffffffffffffffffffffffffffffffffffffffffffffffffffffffffffffffffffffffffffffffffffffffffffffffffffffffffffffffffffffffff
@cA01~tA01_KP420442.1_21875_21992_0_1_0_0_1:0:0_0:0:0_af/2
TAACATTATCAGAGTAATTGTGACAAGAAGCCATTCTAATTTTCCTGCTTGAGTTTCTACTACTAAACCAGAGGCATCAGAATAGCTTGAACCTGGGAGACGGAGGTTGCAGTGAGCTGAGCTCAAGCCACTGAACTCCAGCTTGGGTGA
+
ffffffffffffffffffffffffffffffffffffffffffffffffffffffffffffffffffffffffffffffffffffffffffffffffffffffffffffffffffffffffffffffffffffffffffffffffffffff
@cA01~tA01_KP420442.1_101493_101338_1_0_0_0_1:0:0_0:0:0_b0/2
GTTGTGTAGATCTAGGCCTGGAGGTAGAGATCTGGGCCTGGAGGCTGAGTCTCTGCACAGCCGAGATCCTTGTTCCTGGGGGCAGGTAGGCAGCGAGGGTGAGTTTACCTTCAGCCCAGCAAGGGCCTGGCTGCCAAGACGCACAGCCCA
+
ffffffffffffffffffffffffffffffffffffffffffffffffffffffffffffffffffffffffffffffffffffffffffffffffffffffffffffffffffffffffffffffffffffffffffffffffffffff
@cA01~tA01_KP420442.1_78884_78699_1_0_0_0_0:0:0_0:0:0_b1/2
CGTATGTCTTCTTTTGAAAAATGTCTATGTATATCCCTTTGCCCACTTTTTAATGCTATTATTTGAGGGGTTATGTTTAGTTGTTTGAGTTGCCTAGAAATTCTGGATGTTAGTCCTCTGTTGGGTGCATAGTTTGCAAACATTTCCATT
+
ffffffffffffffffffffffffffffffffffffffffffffffffffffffffffffffffffffffffffffffffffffffffffffffffffffffffffffffffffffffffffffffffffffffffffffffffffffff
@cA01~tA01_KP420442.1_81307_81400_0_1_0_0_0:0:0_1:0:0_b2/2
TTGGTACCCCCCCATATCCAGAGCCTGTCTGGTCCAGGAGAGTTCCCAACCCTGTGAGCACCAACTCCGGATATTCTGGGCAGTGACCCGAGGGACAGCCTCTTATGAATACAGGCTGTTTTCCTCCAGTGTCTGCTGTGAAATCAGGAT
+
ffffffffffffffffffffffffffffffffffffffffffffffffffffffffffffffffffffffffffffffffffffffffffffffffffffffffffffffffffffffffffffffffffffffffffffffffffffff
@cA01~tA01_KP420442.1_136781_136595_1_0_0_0_0:0:0_0:0:0_b3/2
TGTCCTGCTGGGCTCAGTGTAATCACAAGGGTCCGCGTGAGAGGTGGAGGAAGAGGGGAGTGGGGATTAGAGCAGTGTAGTGGGAGGGAGACGCTATCAGCCACTGTGGGCTTTGAAGGTGGAGGAAGGCCACTAGTCACAGAATGCAGG
+
ffffffffffffffffffffffffffffffffffffffffffffffffffffffffffffffffffffffffffffffffffffffffffffffffffffffffffffffffffffffffffffffffffffffffffffffffffffff
@cA01~tA01_KP420442.1_33934_33844_1_0_0_0_0:0:0_0:0:0_b4/2
CACTGCACTCCAGCCTGGGGGACACAAGGAGACTCTATCTCAAAAAATAAAAATAAGAAATACATAAATATAATAAAACACACACGAATGACAAAGGCACCTGAATTCCAATCATCGTTTTTCTATTTCTCTATAATTACTTCTTTGATC
+
ffffffffffffffffffffffffffffffffffffffffffffffffffffffffffffffffffffffffffffffffffffffffffffffffffffffffffffffffffffffffffffffffffffffffffffffffffffff
@cA01~tA01_KP420442.1_121382_121264_1_0_0_0_0:0:0_0:0:0_b5/2
AGCCGGGACGTGCAGCCTATCCTGCTTCCTCTTCCACTCCCACATAGACAGTAAGAAAGACATTAGTGTGAAATAGATACAACAGCCCAAGAGATGAGGCTGAGCCCAGTGGGAAGGGAATCACAGCTACTAGAGACAGAGGGACAGAGA
+
ffffffffffffffffffffffffffffffffffffffffffffffffffffffffffffffffffffffffffffffffffffffffffffffffffffffffffffffffffffffffffffffffffffffffffffffffffffff
@cA01~tA01_KP420442.1_116756_116916_0_1_0_0_0:0:0_0:0:0_b6/2
CAGGTTCCTCTCTCCACTCCAGGTTCCTATCCCCACTCCAGGCCCATATCTCCACTCCAGGCCCAGATCTTCACTCCAGGCCCAGATCTCCACTCCAGGCGCAGATCTCCACTTCTAGGCTCATCACTCCATCTCTAGGCCCAGATCTCC
+
ffffffffffffffffffffffffffffffffffffffffffffffffffffffffffffffffffffffffffffffffffffffffffffffffffffffffffffffffffffffffffffffffffffffffffffffffffffff
@cA01~tA01_KP420442.1_117266_117464_0_1_0_0_0:0:0_0:0:0_b7/2
TATCTCCACTCTAGTCCCATATCTCCACTCCAGGCCCATATCTCCACCTCCAGGCCCATAACTTCACTCCAGGCCCATAACTCCACTCCAGGCCCATATCTCCACCTCCAGGCCCATATCTCCACTGCAGACCCATATCTCCACTCCAGG
+
ffffffffffffffffffffffffffffffffffffffffffffffffffffffffffffffffffffffffffffffffffffffffffffffffffffffffffffffffffffffffffffffffffffffffffffffffffffff
@cA01~tA01_KP420442.1_109068_108836_1_0_0_0_1:0:0_0:0:0_b8/2
AGGTAGTGTGATGCTCCTGTTTTCTCTTTATACCTTCAAGTCTCAAGACAGTGGGCATCGCACACAAAAATTATGGAGAAGAGGATCCCAAGACTCCCAGGGTCCAACATTAGATAACAGAGTGTTGGCCATGAACCAACCTCAAAGATT
+
ffffffffffffffffffffffffffffffffffffffffffffffffffffffffffffffffffffffffffffffffffffffffffffffffffffffffffffffffffffffffffffffffffffffffffffffffffffff
@cA01~tA01_KP420442.1_14912_15092_0_1_0_0_0:0:0_0:0:0_b9/2
GGGAGGCCGAGGTGGGTAGGTCACTTGAGGTCAGGAGTTGAAGAGCAGCCTGGCCAATATAGCGAAACTCTGTCTCTACTAAAAATATAAAAATTAGCCGAGTGTGGTGGTGGGAGCCAGTAACCCAGCTACTTGGGAGGCTGAGGCTGG
+
ffffffffffffffffffffffffffffffffffffffffffffffffffffffffffffffffffffffffffffffffffffffffffffffffffffffffffffffffffffffffffffffffffffffffffffffffffffff
@cA01~tA01_KP420442.1_95338_95505_0_1_0_0_0:0:0_0:0:0_ba/2
TGTGCCATGAACAGATCACGTTCTCTATTCCAGGACCTGTGCTGGTGGGTTTCACATTTTCCATATGATCTCATGCTCACAGAAAGCCAAATAAGGAAGATGTTTTCGCCTGATTTTCTTATGGATAGGATAAAGGATCAAAGAAGTCAT
+
ffffffffffffffffffffffffffffffffffffffffffffffffffffffffffffffffffffffffffffffffffffffffffffffffffffffffffffffffffffffffffffffffffffffffffffffffffffff
@cA01~tA01_KP420442.1_123169_123061_1_0_0_0_0:0:0_0:0:0_bb/2
GAATTTGTAGATAGGCACCGAATAGATAAATAGATGGATTGATAGATAATAGATAGAAATATGCAGAAAGTTATGAACGGGACACAAACTGAGAAACTCAGAGTTAAAAAAAGTAACATCAAGTCAACCAATCCAAGGAGAGCCAGAGAG
+
ffffffffffffffffffffffffffffffffffffffffffffffffffffffffffffffffffffffffffffffffffffffffffffffffffffffffffffffffffffffffffffffffffffffffffffffffffffff
@cA01~tA01_KP420442.1_116721_116880_0_1_0_0_0:0:0_0:0:0_bc/2
TCCAGGCCCATATCTCCACTCCAGGCCCAGATCTTCACTCCAGGCCCAGATCTCCACTCCAGGCGCAGATCTCCACTTCTAGGCTCATCACTCCATCTCTAGGCCCAGATCTCCACTCCAGGCCCATAACTCCACCTCCAGGCCCATATC
+
ffffffffffffffffffffffffffffffffffffffffffffffffffffffffffffffffffffffffffffffffffffffffffffffffffffffffffffffffffffffffffffffffffffffffffffffffffffff
@cA01~tA01_KP420442.1_93390_93286_1_0_0_0_0:0:0_0:0:0_bd/2
CCTGTCTGTCATGATCCAACCCTGGTTGACTTAGTGGAACAAGAGCTTTGCGGTAAGAGAGAACGTAGTTCATCCGTGCACATGACACTTCCACTTACTCGTTCAGCCACTGCCCCATGCTCAGACTGTGCAGTGTGGAACTTTTTCCTA
+
ffffffffffffffffffffffffffffffffffffffffffffffffffffffffffffffffffffffffffffffffffffffffffffffffffffffffffffffffffffffffffffffffffffffffffffffffffffff
@cA01~tA01_KP420442.1_113127_112973_1_0_0_0_0:0:0_0:0:0_be/2
AATGGAGCTTCCAAGCTCTTTTTAACAACCAGCTCTCCAGGAACTAATAGAGAGGGAACTTGCTAACCCCGTCTCCTTGGGACAGCATTGATCTGTTCATGATGGATCCACCTCCATGACCCAAACACCTCCCAAGAGGCCCAACCTCCC
+
ffffffffffffffffffffffffffffffffffffffffffffffffffffffffffffffffffffffffffffffffffffffffffffffffffffffffffffffffffffffffffffffffffffffffffffffffffffff
@cA01~tA01_KP420442.1_136416_136603_0_1_0_0_0:0:0_0:0:0_bf/2
AGAGGCCACCTGCATTCTGTGACTAGTGGCCTTCCTCCACCTTCAAAGCCCACAGTGGCTGATAGCGTCTCCCTCCCACTACACTGCTCTAATCCCCACTCCCCTCTTCCTCCACCTCTCACGCGGACCCTTGTGATTACACTGAGCCCA
+
ffffffffffffffffffffffffffffffffffffffffffffffffffffffffffffffffffffffffffffffffffffffffffffffffffffffffffffffffffffffffffffffffffffffffffffffffffffff
@cA01~tA01_KP420442.1_107537_107688_0_1_0_0_1:0:0_0:0:0_c0/2
GAGTTTTCATCTCATCCCATTAAAATGCCTTTTAGGCCGGTGGCTCACGCCTGTAATTCCGGCACTTCAGGAGGCGGAGGTGGGCGGATCACCTGAGGTCGGGAGACCAGCCTGACCATCATGGAGAAACTCCCTCTCTACTAAACATAC
+
ffffffffffffffffffffffffffffffffffffffffffffffffffffffffffffffffffffffffffffffffffffffffffffffffffffffffffffffffffffffffffffffffffffffffffffffffffffff
@cA01~tA01_KP420442.1_45343_45186_1_0_0_0_1:0:0_0:0:0_c1/2
TGCTGGAGTGCATTGGCACAATCTCAGCTCACTGCAACTTCCGCCTCCTGGGTTCAAGCGATTCTCTTGCCTCAGCCACCTGAGTAGCTGGTGCTACAGGCGTGCACCACCATGCCAGGCTACTTTTTGTATTTTTAGTAGAGAGGGGGT
+
ffffffffffffffffffffffffffffffffffffffffffffffffffffffffffffffffffffffffffffffffffffffffffffffffffffffffffffffffffffffffffffffffffffffffffffffffffffff
@rand_0_0_0_0_1_1_0:0:0_0:0:0_c2/2
CGTTACTAAACAAGGACCATTTAGCACACATAAGGTCGCCTGGTTCGTGCGGTACTCGTTATAAATTGTTTCAGTGCAGAATGGGGGTGGGTTGGAGTGGTCGCAAACTTACCGAAAACATTAGATACGTGCATCAAGATGAATCACACT
+
ffffffffffffffffffffffffffffffffffffffffffffffffffffffffffffffffffffffffffffffffffffffffffffffffffffffffffffffffffffffffffffffffffffffffffffffffffffff
@cA01~tA01_KP420442.1_56884_56649_1_0_0_0_0:0:0_1:0:0_c3/2
ACTACTTCACTCCAGCCTGGGCAAAGGAGTGAGACTCTGTCGCCAAAATTAATTAATTAATTAAAGAAACCAAACAAGGAGAAGGTTGGCTACACTGAGATCAGCAAGGCTCAGATGATGATGCCACCACCAGGCTCCATCCACATAGGG
+
ffffffffffffffffffffffffffffffffffffffffffffffffffffffffffffffffffffffffffffffffffffffffffffffffffffffffffffffffffffffffffffffffffffffffffffffffffffff
@cA01~tA01_KP420442.1_94434_94301_1_0_0_0_0:0:0_0:0:0_c4/2
TTTTTTTGGTATTTTTTTTTAGTACAGACAAGGTTTTACCATGTTGCCCAGGCTATCTCAAACTCCCAACCTTAAGGGATCCGCCCGTCTCAGCCTCCCAAAGTGCTGAGATTAGAGGCGTGAGCCAAGGCGCCGAGCCGTATTTTAAAA
+
ffffffffffffffffffffffffffffffffffffffffffffffffffffffffffffffffffffffffffffffffffffffffffffffffffffffffffffffffffffffffffffffffffffffffffffffffffffff
@cA01~tA01_KP420442.1_63316_63489_0_1_0_0_0:0:0_0:0:0_c5/2
TTGCAGATGGAATTATGGTTGCTAATCAGCTGAACTTAAAACAAGGGTATCCTGGATGATTTCCAGGAGATTATGAGGGATTTTCATCTTGGTGAACCCAATAGAATCCCCAAGTTTTCAAAAGATGAGGAAGAAGGGAGAGCAGCACTC
+
ffffffffffffffffffffffffffffffffffffffffffffffffffffffffffffffffffffffffffffffffffffffffffffffffffffffffffffffffffffffffffffffffffffffffffffffffffffff
@cA01~tA01_KP420442.1_134847_134648_1_0_0_0_0:0:0_0:0:0_c6/2
GAGATATGGGCCTGGGTGTGGAGATATGGGCCTGGAGGTGTAAATATGGGCCTGGAGTGCAGATATGGGCCTGGAGGGGAGATATGGGCCTGGGTGTGGAGATATGGGCCTGGAGTGGAGATACGGGCCTGGAGTGGAGATATGGGCCTG
+
ffffffffffffffffffffffffffffffffffffffffffffffffffffffffffffffffffffffffffffffffffffffffffffffffffffffffffffffffffffffffffffffffffffffffffffffffffffff
@cA01~tA01_KP420442.1_42656_42873_0_1_0_0_0:0:0_1:0:0_c7/2
ACCTCACCAAGTCAGTCTCTCTCCATAAGAATACCAAGCTCATCTTCCTTACAACTACCTGGGGGTTCCAAGTCGTGGATCATTCACTCGGCATCCCAATGACAATGAGAAGAATGTCCGGACACTCTCACCTGTGATGACGATGTCCAG
+
ffffffffffffffffffffffffffffffffffffffffffffffffffffffffffffffffffffffffffffffffffffffffffffffffffffffffffffffffffffffffffffffffffffffffffffffffffffff
@cA01~tA01_KP420442.1_48856_48964_0_1_0_0_0:0:0_0:0:0_c8/2
AGCTAGTGCTGGTGCTGATCTCTCATTCCAAGATCTGGACTCACTCCAAGGAGTATTAATGTTTACCTCCCCATGGTCTATCTGAATCTCCACAGGTGATTGGAAGTAGGGGTGAAGTGGGGGATTTGAGTGAGAGGGCAAGTTTTTTTT
+
ffffffffffffffffffffffffffffffffffffffffffffffffffffffffffffffffffffffffffffffffffffffffffffffffffffffffffffffffffffffffffffffffffffffffffffffffffffff
@cA01~tA01_KP420442.1_84450_84216_1_0_0_0_0:0:0_0:0:0_c9/2
TTTGGATATTAACCCAAAGGCCCAGGCAACAAAAGCAAAAGTAGACAAATAACATTATATCAAATTGAAAGTTTCTGCAAAGAAAAAAAAAAACTCAACAAGTGGAAAGACAACCTATGGAATGGGAGAATATATTTGCACCCATACATC
+
ffffffffffffffffffffffffffffffffffffffffffffffffffffffffffffffffffffffffffffffffffffffffffffffffffffffffffffffffffffffffffffffffffffffffffffffffffffff
@cA01~tA01_KP420442.1_39523_39590_0_1_0_0_0:0:0_0:0:0_ca/2
TCCACTGTAAGCCCATATCTCCAATCCAGGCCCATATCTCCACCCCAGGCTCAGATCTCCACCCTAGGCCCATATCTCCAATCCAGGCCCATATCTCCACACCAGGCCCATATCTCTACTGAAGGCCAGTAACTCCACCTCCAGGCCCAT
+
ffffffffffffffffffffffffffffffffffffffffffffffffffffffffffffffffffffffffffffffffffffffffffffffffffffffffffffffffffffffffffffffffffffffffffffffffffffff
@cA01~tA01_KP420442.1_99327_99476_0_1_0_0_0:0:0_0:0:0_cb/2
TTGCAGTGAGCCGAGATCGTGCCACTGCACTCCAGCCTGGGCAACAGAGCGAGACTCTGCCTCAAGAAAAATAAAAAAAGCATAGCAAATAGCCTATAATAAATAACTAGAGGACTCCAGCTACCAAATTTTAGGGGTTGTATAAGGCTG
+
ffffffffffffffffffffffffffffffffffffffffffffffffffffffffffffffffffffffffffffffffffffffffffffffffffffffffffffffffffffffffffffffffffffffffffffffffffffff
@cA01~tA01_KP420442.1_137235_137458_0_1_0_0_0:0:0_0:0:0_cc/2
CCATTTGTCTTCCTCCCTCTTCTCTGTCCCTCTGTCTCCAGTAGCCCCTGACTCCCTTCCCACTGTGAAGAGAGCCTCATCTCTTGGGCTGTTGTATCTCTTTCCCACTAGTCTCTTTCCTGCTGTCTATGTGAGGGTGGAAGAGGACAG
+
ffffffffffffffffffffffffffffffffffffffffffffffffffffffffffffffffffffffffffffffffffffffffffffffffffffffffffffffffffffffffffffffffffffffffffffffffffffff
@cA01~tA01_KP420442.1_65694_65523_1_0_0_0_0:0:0_0:0:0_cd/2
TCCAGATCTTGGAATCAGAGATCAGCGACAGCACTAGCTCCTGCTCCCCTTTCCTACTAATTCACAGGAGGACAGGTGGTTTTGAAGCAATAGATGGCCGAGGGGGTGGTCCTTCCCCCAGCCTCTCGGGTAGAACAGCAGCCTAATATG
+
ffffffffffffffffffffffffffffffffffffffffffffffffffffffffffffffffffffffffffffffffffffffffffffffffffffffffffffffffffffffffffffffffffffffffffffffffffffff
@cA01~tA01_KP420442.1_24043_23934_1_0_0_0_0:0:0_1:0:0_ce/2
ATCCGCTGATATCCATTCACAAAGGACATGCCCTCCACCTCATGTCTACCCTGTGTTGTTTTATGTGAGTAATCTTACAGTATTAAAATCTAGTAGGAGTCTCTTTACTCAGCACTTGCTCATAGTTCTCAGCTGAGGCTTTTGTTGTAG
+
ffffffffffffffffffffffffffffffffffffffffffffffffffffffffffffffffffffffffffffffffffffffffffffffffffffffffffffffffffffffffffffffffffffffffffffffffffffff
@cA01~tA01_KP420442.1_29540_29745_0_1_0_0_0:0:0_0:0:0_cf/2
ACCTGGGAGGTGGAGGTTGTGGTGAGCCGAGATCGCACCACTGCACTCCAGCCTGGGTGACAAGAGCGAAACTCCATCTCAAAATAAAATGAAATAAAATAAAATGGCTTTTAGCTGCAAGACAGGCAAAGGAAATCCTGCCAAAGTGGT
+
ffffffffffffffffffffffffffffffffffffffffffffffffffffffffffffffffffffffffffffffffffffffffffffffffffffffffffffffffffffffffffffffffffffffffffffffffffffff
@cA01~tA01_KP420442.1_137615_137728_0_1_0_0_0:0:0_0:0:0_d0/2
GCAGAAAGAAGTGCTCAAACATGACATCTGACCAACATTGCAGGATGACTGTCTCTCCTGATTTCAGCAGGGGCCCTGGGTGGGCCAGGAGGGAAGGTTTTCTGTGGTTTCCTAGAAAGAGAAGTTGTGAGTTTAGAAGGCATCTCTCTT
+
ffffffffffffffffffffffffffffffffffffffffffffffffffffffffffffffffffffffffffffffffffffffffffffffffffffffffffffffffffffffffffffffffffffffffffffffffffffff
@cA01~tA01_KP420442.1_88374_88495_0_1_0_0_0:0:0_0:0:0_d1/2
CGTCTCCCTACAACAAAAGTGTCAGTTGAGAACTGAGCAGGTGCTGAGTAAGGGACTCTTACTAGATTTTAATACTGCAAGATTAGTTACACCAAACAACACAAAGTAGACATGGGGTGGAGGGTATGACCTTTGTGAATGGAATATTAG
+
ffffffffffffffffffffffffffffffffffffffffffffffffffffffffffffffffffffffffffffffffffffffffffffffffffffffffffffffffffffffffffffffffffffffffffffffffffffff
@cA01~tA01_KP420442.1_109610_109463_1_0_0_0_0:0:0_0:0:0_d2/2
AGTTCCACTTGCCAAGGAATGAATTACTGTTGGTCATGAAGCAACCCTGGCTGACTCAGCAGAGCAAGAGCCTTGCCGTAACAGAGAACAGAGCTCATGCACGCACACTTCGACTCACTGACTCATTCAGCCACGGCCCCATGCTCAGGC
+
ffffffffffffffffffffffffffffffffffffffffffffffffffffffffffffffffffffffffffffffffffffffffffffffffffffffffffffffffffffffffffffffffffffffffffffffffffffff
@cA01~tA01_KP420442.1_22265_22421_0_1_0_0_0:0:0_0:0:0_d3/2
CTTCCAGGACTCACCAACACACACCATGCTGACGACCATGAGCGACATGGTGCTGTCTGTGCAGACAGGCGGCCGCGCCCCAGCTCAGCTCAGCAGCGCACAGGATGTTATTTGGCGCCCTGCCCATGCAGTTTACATGTTGACCACATC
+
ffffffffffffffffffffffffffffffffffffffffffffffffffffffffffffffffffffffffffffffffffffffffffffffffffffffffffffffffffffffffffffffffffffffffffffffffffffff
@cA01~tA01_KP420442.1_24206_24065_1_0_0_0_0:0:0_0:0:0_d4/2
GCTGAGGCTTTTGTTGTAGGGAGACACCATGTCTTTGCGGGATGGGTCCTTCCTTCAGCCCTGGGCACCAAGGTGTGATAGTAGCCATAGAAACGTGGAAAGCGAGGAGAATCTTCTGAGCACAGGGAGGGAAGGGCAGTTCCACATCCT
+
ffffffffffffffffffffffffffffffffffffffffffffffffffffffffffffffffffffffffffffffffffffffffffffffffffffffffffffffffffffffffffffffffffffffffffffffffffffff
@cA01~tA01_KP420442.1_79770_80000_0_1_0_0_0:0:0_0:0:0_d5/2
ACATAAAGAAAAGCATCTGAAAAGAAATTCAACATCCTTACCTGATGAAAACCCTCAAAAACTTAGGCATAGAAAGAACATACCTCAAAATAATAAAAGCCATAGATGACATATCTAGAGTCAACATCATACTGAACAGGAAAAGTTAAA
+
ffffffffffffffffffffffffffffffffffffffffffffffffffffffffffffffffffffffffffffffffffffffffffffffffffffffffffffffffffffffffffffffffffffffffffffffffffffff
@cA01~tA01_KP420442.1_131801_131992_0_1_0_0_0:0:0_0:0:0_d6/2
CCCTCAAGGCCTGACTGTGGTGCTCGTGGACAGAAGACAACTTTGGATCTGGGCTCAGCATTTGGAAGTTCTATGTACATGCTGGTATCTGTTGGGGGTGTCTTGGGCCTCTCAGAAGGGCGAGTGATTTTTCTCTGTGTGAAAACACAG
+
ffffffffffffffffffffffffffffffffffffffffffffffffffffffffffffffffffffffffffffffffffffffffffffffffffffffffffffffffffffffffffffffffffffffffffffffffffffff
@rand_0_0_0_0_1_1_0:0:0_0:0:0_d7/2
AACGCCAACCTCGCAATTACAACACGTAGCGGATGCGATTTGCCGAAGTAAATACCATGTGCCGACGTTTAGATTGCCGAACAACGGCCGTCCTGTACGTACGAGGGAATGATAGATTGCGGAATCGGGTACCCTTCTACCGGAGTTGTC
+
ffffffffffffffffffffffffffffffffffffffffffffffffffffffffffffffffffffffffffffffffffffffffffffffffffffffffffffffffffffffffffffffffffffffffffffffffffffff
@cA01~tA01_KP420442.1_20317_20466_0_1_0_0_0:0:0_0:0:0_d8/2
GAAACCATGAGGGCAGACATGTTTACTTGAAGAATAGAAAACTACATTGAAATTATAAAAAAAATTTATAAGTTTTACTGCTGACAGAAGGCTGAAAGATACTCTGAGGAAAGGTGGAATAGCACGTATCTAAGTGCCGTGTTAAGAGGG
+
ffffffffffffffffffffffffffffffffffffffffffffffffffffffffffffffffffffffffffffffffffffffffffffffffffffffffffffffffffffffffffffffffffffffffffffffffffffff
@cA01~tA01_KP420442.1_91094_91255_0_1_0_0_0:0:0_1:0:0_d9/2
CCACTAGTGGGTGTAAATGCAAAGAAAAGGACTTCAGTGTATTGAAGTGACATCTGCACTCCCATGACTGTTCCAGCACTGTTCACAGTAGCCAAGATGTGGAGTCAACCTACCTGCCCATCAGTGGATGAATCGATAGAGAGAATGTAG
+
ffffffffffffffffffffffffffffffffffffffffffffffffffffffffffffffffffffffffffffffffffffffffffffffffffffffffffffffffffffffffffffffffffffffffffffffffffffff
@cA01~tA01_KP420442.1_60967_60797_1_0_0_0_0:0:0_0:0:0_da/2
GGTTTTTTTAGTATAGATGCGGTTTCCCCATGTTGGCTGGGCTGCTCTCAAACTCATGACCTCAACTGAGGTGCCCGCCTCAGTCTCCCAAAGTGCCGGGATTACAGGCATGATCCACCTCACCCAACCTCTTTTTAGTTCTTTAAAGGA
+
ffffffffffffffffffffffffffffffffffffffffffffffffffffffffffffffffffffffffffffffffffffffffffffffffffffffffffffffffffffffffffffffffffffffffffffffffffffff
@cA01~tA01_KP420442.1_28364_28117_1_0_0_0_0:0:0_0:0:0_db/2
GGAGCTTCCTGCTGATGATGGAGAGAAGCATGGACAGATGCAGAGAGAAGACGAAGCTTGGGTGTGAGGGAGGGATCAGGGCACAGGATGGCAGACAGGGCACCTCCAAACCCTCCTACACGGCCTGCATGAAGGCCCGCGGCCAGGGCT
+
ffffffffffffffffffffffffffffffffffffffffffffffffffffffffffffffffffffffffffffffffffffffffffffffffffffffffffffffffffffffffffffffffffffffffffffffffffffff
@cA01~tA01_KP420442.1_63450_63559_0_1_0_0_0:0:0_0:0:0_dc/2
CCAAAATGTCCCTGTCCTAGCCTCCACAGCTTGTGAATATGTTATTTTACATGGAAAGGAGGAATGAAGATTGCAGATGGAATTATGGTTGCTAATCAGCTGAACTTAAAACAAGGGTATCCTGGATGATTTCCAGGAGATTATGAGGGA
+
ffffffffffffffffffffffffffffffffffffffffffffffffffffffffffffffffffffffffffffffffffffffffffffffffffffffffffffffffffffffffffffffffffffffffffffffffffffff
@cA01~tA01_KP420442.1_60875_61026_0_1_0_0_1:0:0_0:0:0_dd/2
TTGAACCTGGGAGGTGGAGGTTGTGGTGAGCCGAGATAGCGCCACTGCACTCCAGCCTGGGTGAGAAGAGCAAAACTCCATCTCAAAATAAAATGAAATAAAATAAAATGGCTTTTAGCTGCAAGACAGGCAAAAGAAATGCTGGCAAGG
+
ffffffffffffffffffffffffffffffffffffffffffffffffffffffffffffffffffffffffffffffffffffffffffffffffffffffffffffffffffffffffffffffffffffffffffffffffffffff
@cA01~tA01_KP420442.1_106151_106275_0_1_0_0_0:0:0_0:0:0_de/2
ATGATCCACCTTCCTTGGCCTCTCAAAGCGCCGAGATTACAACCGTGAACCACCACACCCAGCATATAAAGGTATTTATGACCACTAGATTTTACTTTTAAAAATGGTAAAGGTGGTAAATTATATAGTTACATTTAACCTCAATAAATA
+
ffffffffffffffffffffffffffffffffffffffffffffffffffffffffffffffffffffffffffffffffffffffffffffffffffffffffffffffffffffffffffffffffffffffffffffffffffffff
@cA01~tA01_KP420442.1_17777_17727_1_0_0_0_1:0:0_0:0:0_df/2
CGTGCTCTGTTCATGGCATAAAACTTGCCCCTTCACCCAAATCCCCCAATTCATCTCTACTTCCAATCACCTATGGAGATACAGATAGATCATGGGGAGGTAAACACTAATACTCTTTGGAGTGAGCTCAGATCTTGGACTCAGAGACCA
+
ffffffffffffffffffffffffffffffffffffffffffffffffffffffffffffffffffffffffffffffffffffffffffffffffffffffffffffffffffffffffffffffffffffffffffffffffffffff
@cA01~tA01_KP420442.1_105382_105549_0_1_0_0_1:0:0_0:0:0_e0/2
CCTGGATAGATGGTACATGTCATAGGAGCTCCGGGAGCTGCAGGACAAGGTCACGCTCTCTCCTGCCTGAACCTTGGGGCCCGGCTGGGCTGAGAGAGAAGGTTTCTCATATGGACCTGGAAGGAGAAGAGGCAGTTTCCTCAGGGAGGT
+
ffffffffffffffffffffffffffffffffffffffffffffffffffffffffffffffffffffffffffffffffffffffffffffffffffffffffffffffffffffffffffffffffffffffffffffffffffffff
@cA01~tA01_KP420442.1_91492_91590_0_1_0_0_0:0:0_0:0:0_e1/2
ACTGTGGCTCACGCTTGTAATCCCAGCACCTTGGGAGGCTGAAGTGGGCAGATCACTGGAGGTCAAGAGTTCGAGACCAGCCTGGCTAACATGGTGAAACCCCGTCTCTACTAAAAATACAAAAATCAGCCAGGCTTGGTGGCGGGCACC
+
ffffffffffffffffffffffffffffffffffffffffffffffffffffffffffffffffffffffffffffffffffffffffffffffffffffffffffffffffffffffffffffffffffffffffffffffffffffff
@cA01~tA01_KP420442.1_125136_125053_1_0_0_0_0:0:0_0:0:0_e2/2
AGCCTCCCTAGTAGCTGGGATTACAGGTGCACGCCACCATGCCGGGATACTTTTTGGTTTTTTTTAGTGTACATGGGGTTTCCCCAGGTTGGCTAGGCTGCTCTCAAACTCATGACCTCAACTGAGGTGCCCGCCTCGGTCTCCCAAAGT
+
ffffffffffffffffffffffffffffffffffffffffffffffffffffffffffffffffffffffffffffffffffffffffffffffffffffffffffffffffffffffffffffffffffffffffffffffffffffff
@cA01~tA01_KP420442.1_9524_9646_0_1_0_0_0:0:0_0:0:0_e3/2
TACTTACATAAAAGAACACAAGGTAGACACAGGATGGAGGGCATGATCAGCTAATGCATGAACCATAATAAACAACTGAGCCCCTATTAGAAGATCTGGAATGTCAGGGTCATGACTGTGGTTCCCCCACCTCTTAGGTAGAATGACAGC
+
ffffffffffffffffffffffffffffffffffffffffffffffffffffffffffffffffffffffffffffffffffffffffffffffffffffffffffffffffffffffffffffffffffffffffffffffffffffff
@cA01~tA01_KP420442.1_81140_81002_1_0_0_0_0:0:0_1:0:0_e4/2
GGATGATACCTCAAGGTGCCACTATATACATCGAGGGGATCCACAAAAGACCATTCAGTAAAATGTAGTTGGCATCTTAGGGTAGGTTGATTCCACCTCTAAAAAAGTAGGTACAACATCAGGTTGATTTTTCCGAAGAAAAGTGGTGAT
+
ffffffffffffffffffffffffffffffffffffffffffffffffffffffffffffffffffffffffffffffffffffffffffffffffffffffffffffffffffffffffffffffffffffffffffffffffffffff
@cA01~tA01_KP420442.1_42056_41851_1_0_0_0_0:0:0_1:0:0_e5/2
CTGAGGGCAGGAGAATCACTTGAACCCAGGAGACAGAGGTTGCAGTGACCCTAGACCACACAACTTCACTCCAGCTGGGGTGAAGGAGTGAGACTCTGTCTCCATAATTAATTAATTAATTAAAGGAACCAAACAAGGGGAAGGTTGGCT
+
ffffffffffffffffffffffffffffffffffffffffffffffffffffffffffffffffffffffffffffffffffffffffffffffffffffffffffffffffffffffffffffffffffffffffffffffffffffff
@cA01~tA01_KP420442.1_19599_19776_0_1_0_0_0:0:0_0:0:0_e6/2
GTGAGGGAGGGTGCTCACATTTTCCAGGACTCTTTGGGAATAAGACTAGCCACGAGGCTGGGCGGAGGAGCACCTACCTCCCTGTTCACTGTTCTGTTCCCTGCAGGCTCTTGGTCCATTACAACAGCATCTGTAGAAGACGGAAGTCGT
+
ffffffffffffffffffffffffffffffffffffffffffffffffffffffffffffffffffffffffffffffffffffffffffffffffffffffffffffffffffffffffffffffffffffffffffffffffffffff
@cA01~tA01_KP420442.1_135828_135691_1_0_0_0_1:0:0_0:0:0_e7/2
GAGGGGGCTCAGTTCATGAATTGGCTGATATTCCATTCACATAGGACATGCCCTCCATGCCGTGTCTACTTTGTGTTGTTTTATGTGAGTAATTTTGCAGTATTAAAATCTAGTAAGAGTCACTTATTCAGCACTTGCTCAAAGTTCTCA
+
ffffffffffffffffffffffffffffffffffffffffffffffffffffffffffffffffffffffffffffffffffffffffffffffffffffffffffffffffffffffffffffffffffffffffffffffffffffff
@cA01~tA01_KP420442.1_132301_132524_0_1_0_0_1:0:0_0:0:0_e8/2
TTATGTGGACATGGTAATGATAACACCGGAAGCCTTAGGCAAGAAAAGAGTCTCGTTACCGAAACCATGAGGGCAGACATGTTTATTTGAAGGCGGGAAAACTACATTGAAATTATTTAAAAAATTTATAAGTTTTACTGCTGGCAGAAG
+
ffffffffffffffffffffffffffffffffffffffffffffffffffffffffffffffffffffffffffffffffffffffffffffffffffffffffffffffffffffffffffffffffffffffffffffffffffffff
@cA01~tA01_KP420442.1_5169_5093_1_0_0_0_0:0:0_0:0:0_e9/2
ATCTACAGTAAAGGTTGAAGTTATTTAAAAATAGGAAGAAGAATTACCCTATACCTAAAGCTAAGATTTTTCCCTTTGAATATTCGTTTCTTCATCACTGTAGATAAGCAGGGAAAGAAAAATTATTATACTATACTAGCCTTTTATGTG
+
ffffffffffffffffffffffffffffffffffffffffffffffffffffffffffffffffffffffffffffffffffffffffffffffffffffffffffffffffffffffffffffffffffffffffffffffffffffff
@cA01~tA01_KP420442.1_7971_7774_1_0_0_0_1:0:0_0:0:0_ea/2
ACACCTGTAATCTCAGCACTTTGGGAGGCTGAAGTAGACAGATCACTTGAGGTTAGGAGTTCAAGACCAGCCTGGCCAACATGGAGAAACCTCCTCTCTACTAAAAGTACAAAAATTAGGTGGGCGTGGTGGTGGGTGCCTGTAAATCCA
+
ffffffffffffffffffffffffffffffffffffffffffffffffffffffffffffffffffffffffffffffffffffffffffffffffffffffffffffffffffffffffffffffffffffffffffffffffffffff
@cA01~tA01_KP420442.1_127739_127910_0_1_0_0_0:0:0_0:0:0_eb/2
GTTCACCATTTGTGGAAGGCAGGAGAATGCTGTCCCACCCCAAAATGTCCCTGTCCTAGCCTCCATAGCTTGTGAATATGTTATTTTACATGGAAAGGAGGAATGAAGATTGCAGATGGAATTATGGTTGCTAATCAGCTGAACTTAAAA
+
ffffffffffffffffffffffffffffffffffffffffffffffffffffffffffffffffffffffffffffffffffffffffffffffffffffffffffffffffffffffffffffffffffffffffffffffffffffff
@cA01~tA01_KP420442.1_32818_32709_1_0_0_0_1:0:0_0:0:0_ec/2
TGATTCTCCTGCCTCCGCCTCTCGAGTAGCTGGGATTACAGGCAACTGCCACCGTGCCCGGCTAATTCTTTTTGTATATTTTTTGTAGAAAGGATGTTTCACCACGTTGGCCAAGCTTGTCTGAAACTCCCAACCTCAAGTGATCCGACC
+
ffffffffffffffffffffffffffffffffffffffffffffffffffffffffffffffffffffffffffffffffffffffffffffffffffffffffffffffffffffffffffffffffffffffffffffffffffffff
@cA01~tA01_KP420442.1_136232_136082_1_0_0_0_1:0:0_0:0:0_ed/2
GGCTCTTCAGTGTCACTATCGTCGTGGGTTTAACAATTTCATGCTGTACAAAGAAGACAGAAGCCACGTTCCCATCTTCCACGGCAGAATATTCCAGGAGAGCTTCATCATGGGCCCTGTGACCCCAGCACATGCAGGGACCTACAGATG
+
ffffffffffffffffffffffffffffffffffffffffffffffffffffffffffffffffffffffffffffffffffffffffffffffffffffffffffffffffffffffffffffffffffffffffffffffffffffff
@cA01~tA01_KP420442.1_48646_48808_0_1_0_0_0:0:0_0:0:0_ee/2
AACAGAGCACTTTCTCTATTCCACGATCTGTGCTGGAGGATTCAGCGGGCTTTCACATTTTCTATATGGTCTCATGCTCACAGAAAGCCAAATACGGAAGAGGTTTTAGGCTCATTGCCTAATGGATAAGACAAAGGATCAAAGAAGTAA
+
ffffffffffffffffffffffffffffffffffffffffffffffffffffffffffffffffffffffffffffffffffffffffffffffffffffffffffffffffffffffffffffffffffffffffffffffffffffff
@cA01~tA01_KP420442.1_28985_29103_0_1_0_0_0:0:0_0:0:0_ef/2
TCTGCACTCGTATGATTGGTGCAGCACTGTTCACAGTAGCCAAGATGTGGAGTCAACCTACCTGCCCATCAGTGGATGAATGGATAGAGAGAATGTAGTACATACGCACAGTGGAGACTACTCATCCATAGAAAGAATAACATCCTGATA
+
ffffffffffffffffffffffffffffffffffffffffffffffffffffffffffffffffffffffffffffffffffffffffffffffffffffffffffffffffffffffffffffffffffffffffffffffffffffff
@cA01~tA01_KP420442.1_99494_99363_1_0_0_0_0:0:0_0:0:0_f0/2
GGCAGCCTTTGTCAACTATAAAGGGACTGTGTGTACACGGATGTATTTTAGACACTGTTTTCTGCTCAGTGGCTCTCTCTCTGTCCACTCTCTTGAGAATGCTGCATTTTATGCAGCCTTATACAACCCCTAAAATTTGGTAGCTGGAGT
+
ffffffffffffffffffffffffffffffffffffffffffffffffffffffffffffffffffffffffffffffffffffffffffffffffffffffffffffffffffffffffffffffffffffffffffffffffffffff
@cA01~tA01_KP420442.1_77407_77232_1_0_0_0_0:0:0_0:0:0_f1/2
TGGTTGTGCTTTTATGCTGCTTTTCTGTAATGTTGAACGTGAGGTGTGTTTACTTCATTCTGCCTGGCATTCACTGGATTTCTTGAACCTGTGGATTGATGGATGTGTCTACTTCCTCCAAATAATCAACAATTGCCTCTTTAAAGATTG
+
ffffffffffffffffffffffffffffffffffffffffffffffffffffffffffffffffffffffffffffffffffffffffffffffffffffffffffffffffffffffffffffffffffffffffffffffffffffff
@cA01~tA01_KP420442.1_140971_141055_0_1_0_0_2:0:0_1:0:0_f2/2
GCAGAGGTTGCAATGAGCCAAGATCGCACCACTTTGACTCCAGCTTGGACTAAGGAGGGAAACTCTTTCTCAAAAAAAAAAAAAAAAAAAAGAGAACTTTCATAGTGTCCAGCAATTTCACTACTGGGTTTATATCCAAAGGAAAGGACA
+
ffffffffffffffffffffffffffffffffffffffffffffffffffffffffffffffffffffffffffffffffffffffffffffffffffffffffffffffffffffffffffffffffffffffffffffffffffffff
@cA01~tA01_KP420442.1_13917_14019_0_1_0_0_0:0:0_0:0:0_f3/2
ATAAATATTTCTTCAAACAAAAAGAAAAGGGTGTAGGCGTTGCTGGTGATGACATCTCTCTGTGGGTGACAGGCCAGGATGGGCTTCTGGGAAGTGGGTAAGGTTGAGGGGCTGAGAGAACCTCTGATCTCCCCAGGCAGAGCCCAGTCT
+
ffffffffffffffffffffffffffffffffffffffffffffffffffffffffffffffffffffffffffffffffffffffffffffffffffffffffffffffffffffffffffffffffffffffffffffffffffffff
@cA01~tA01_KP420442.1_90117_89930_1_0_0_0_0:0:0_0:0:0_f4/2
TGAGGAAACTGCCTCTTCTCCTTCCAGGTCTATATGAGAAACCTTCGCTTACAGCCCGGCCGGGCCCCACGGTTCGCACAGGAGAGAACGTGACCTTGTCCTGCAGCTCCCAGAGCTCCTTTGACATCTACCATCTATCCAGGGAGGGGG
+
ffffffffffffffffffffffffffffffffffffffffffffffffffffffffffffffffffffffffffffffffffffffffffffffffffffffffffffffffffffffffffffffffffffffffffffffffffffff
@cA01~tA01_KP420442.1_108792_108600_1_0_0_0_0:0:0_0:0:0_f5/2
AAGAGAATTGCTTGAATCCAGGAAGTGGAGGTTGCATTGAGCTGAGATTGCACCTCTGCACTCCAGCCTGCATGACAGAGCAAGATTCTAACACACACACACACAAAAAAAGCCATTGGATGTAAATGCATGGATTATATCTGTGTTCTC
+
ffffffffffffffffffffffffffffffffffffffffffffffffffffffffffffffffffffffffffffffffffffffffffffffffffffffffffffffffffffffffffffffffffffffffffffffffffffff
@cA01~tA01_KP420442.1_86121_86242_0_1_0_0_1:0:0_0:0:0_f6/2
TCATGTTAAAAGCCCTCAACAAGCTAAGCATTGAAGAAACATAACTCAATATAATAAGAGCCGCCTATGACAAACCCACAACCAACATCATACTGAATGAGTAAAAGCTGGAAGAAGTTCCCTTCATAAGTGAAACAAGACAAGAATGCC
+
ffffffffffffffffffffffffffffffffffffffffffffffffffffffffffffffffffffffffffffffffffffffffffffffffffffffffffffffffffffffffffffffffffffffffffffffffffffff
@rand_0_0_0_0_1_1_0:0:0_0:0:0_f7/2
CAAAAACCCCTATACTTACACTATACAAGTAATCTACGGAAGTACATCTCCGTACTGAGGATGGGATTCAGTTGCGTCTAATCTCTTAACTAACCTACTGTAGGATGCCCGACACGCAGAGCAAGCGCACACACTTGCACCGGGGGACCT
+
ffffffffffffffffffffffffffffffffffffffffffffffffffffffffffffffffffffffffffffffffffffffffffffffffffffffffffffffffffffffffffffffffffffffffffffffffffffff
@cA01~tA01_KP420442.1_96451_96283_1_0_0_0_0:0:0_0:0:0_f8/2
TGAGCCAGTCCCTCAAGGCTCAGAAAAACTGCTCAGGACACATGGAGTCACTTCATGTGCACTGTAGCTGGGGGAAGCCAGAAAGCAGCCCAGCCTGGGTTTTGTACCCTGGAGCCACAGGGAACACTCAGCTAAAGCACTGCATGATGT
+
ffffffffffffffffffffffffffffffffffffffffffffffffffffffffffffffffffffffffffffffffffffffffffffffffffffffffffffffffffffffffffffffffffffffffffffffffffffff
@cA01~tA01_KP420442.1_137336_137081_1_0_0_0_0:0:0_0:0:0_f9/2
GACAACACCACTGCACTCCAGCCTGGGTGAAAAAGTGACTGTCTCAAAAATAAATTAATTAATCAATTAATTAAAGAAACCAAACAAGGAGAAGGTTGGCTACCGTGGGATCAGCAAGGGTGGGATGCTGATGCCACCACCAGGCTCCAT
+
ffffffffffffffffffffffffffffffffffffffffffffffffffffffffffffffffffffffffffffffffffffffffffffffffffffffffffffffffffffffffffffffffffffffffffffffffffffff
@cA01~tA01_KP420442.1_130610_130485_1_0_0_0_0:0:0_0:0:0_fa/2
GAAGCACTCAGCTAAAGCACTGCATGACGTCCTCCTCCAGGAAGAACAGGAAGACAGCCCAGGCTGTTCTGAGACATTCCTCCTGATCTCAGGATGTTGCTATCTTAGTCCATTTTTGTTGCTCTAAAGGAACACTTGAGCCTGGGTAAC
+
ffffffffffffffffffffffffffffffffffffffffffffffffffffffffffffffffffffffffffffffffffffffffffffffffffffffffffffffffffffffffffffffffffffffffffffffffffffff
@cA01~tA01_KP420442.1_4568_4414_1_0_0_0_0:0:0_0:0:0_fb/2
AGAAGCAATTACTAAAAAGTTTTTTGTTTTTTTTAATAACAGATGCTGACAAGATTGTGGAGAAAAGGGAACACTTATACACTCTTGGTGGGAATGTTAACTAGTTCAGCCAATGTGATAAGCAGTTTGGAGACTTCTCAAATAACTTAA
+
ffffffffffffffffffffffffffffffffffffffffffffffffffffffffffffffffffffffffffffffffffffffffffffffffffffffffffffffffffffffffffffffffffffffffffffffffffffff
@cA01~tA01_KP420442.1_63154_63002_1_0_0_0_0:0:0_0:0:0_fc/2
TGTTTTAGAGAAGTTCCACTTGCCAAGGAATGAGCTCCTGTAGGTCATGAAGCAACCCTGGCTGACTCCGCAGAGAAAGAGCCTTGCCGTAACAGAGAACAGAGCTCATGCACGCACACTTCGACTCACTGACTCATTCAGCCACGGCCC
+
ffffffffffffffffffffffffffffffffffffffffffffffffffffffffffffffffffffffffffffffffffffffffffffffffffffffffffffffffffffffffffffffffffffffffffffffffffffff
@cA01~tA01_KP420442.1_128363_128298_1_0_0_0_0:0:0_0:0:0_fd/2
TGATTCTCCTGCCTCACCCTCTCGAGTAGCTGGGATTACAGGCAACTGCCACCATGCCCGGCTAATTCTTTTTGTATATTTTTTGTAGAGAGGATGTTTCACCATGTTGGCCAAGCTTGTCTGAAACTCCCAACCTCAAGTGATCCGACC
+
ffffffffffffffffffffffffffffffffffffffffffffffffffffffffffffffffffffffffffffffffffffffffffffffffffffffffffffffffffffffffffffffffffffffffffffffffffffff
@cA01~tA01_KP420442.1_55260_55168_1_0_0_0_0:0:0_0:0:0_fe/2
CGGTAGGGGCTGCAGTGTGGCTGCTGTCATTCTACCAGAAGAGGTGGGAAAACCACAGCCATGGCCCTGACATTCCAATCCTCTGATGGGGACTCAGTTGTTTATTTTCGTTCAGGCATCGGCTGATATTCCATTCTCAAAGGACATGCC
+
ffffffffffffffffffffffffffffffffffffffffffffffffffffffffffffffffffffffffffffffffffffffffffffffffffffffffffffffffffffffffffffffffffffffffffffffffffffff
@cA01~tA01_KP420442.1_131338_131178_1_0_0_0_0:0:0_0:0:0_ff/2
GGAACTGCTATGATTAGCTTCTTATTGGTGTCTCCTCTTCTTCCAGGTAACCCCAGACACCTACATGTTCTGATTGGGACCTCAGTGGTCAAAATCCCTTTCACCATCCTCCTCTTCTTTCTCCTTCATCGCTGGTGCTCCGACAAAAAA
+
ffffffffffffffffffffffffffffffffffffffffffffffffffffffffffffffffffffffffffffffffffffffffffffffffffffffffffffffffffffffffffffffffffffffffffffffffffffff
@cA01~tA01_KP420442.1_97612_97504_1_0_0_0_0:0:0_0:0:0_100/2
GATAGAATCAATGGGATGGGAACTGACAGCTATTCATGGAATGGGGTCTTGCACTCAGAGAGATGGAATGTCTGAGTCTGGCTGTTGGCAGCTGAGGGACCTCAGGCACCTATGGCCTCCCCCTGTGTGTTGGTATCTGTTCATGAAATG
+
ffffffffffffffffffffffffffffffffffffffffffffffffffffffffffffffffffffffffffffffffffffffffffffffffffffffffffffffffffffffffffffffffffffffffffffffffffffff
@cA01~tA01_KP420442.1_97276_97421_0_1_0_0_0:0:0_0:0:0_101/2
TCCATCTCTCTGAGTGCAAGACCCCATTCCATGAATAGCTGTCAGTTCCCATCCCATTGATTCTATCTCCCACTTTCTGCCTGTCATGGAATCTTCTCCTGGATGTGAGTGGCTGCAGGGGACGTGAGGATACAGTTCACAATCAGGCAA
+
ffffffffffffffffffffffffffffffffffffffffffffffffffffffffffffffffffffffffffffffffffffffffffffffffffffffffffffffffffffffffffffffffffffffffffffffffffffff
@cA01~tA01_KP420442.1_130869_131061_0_1_0_0_0:0:0_0:0:0_102/2
AGACACCAATAAGAAGCTAATCATAGCAGTTCCTCTTTATGAATTGTCTCGCATTTCTTGATTGGCAGGTAACCACATACAACGTCTCTTTAGGACAAGCACCCAAATGGCGGGAGACCTAGCTTTCCCCTGCTTTCTCAATTATAGCTC
+
ffffffffffffffffffffffffffffffffffffffffffffffffffffffffffffffffffffffffffffffffffffffffffffffffffffffffffffffffffffffffffffffffffffffffffffffffffffff
@cA01~tA01_KP420442.1_121977_122078_0_1_0_0_0:0:0_1:0:0_103/2
GTAAAACAGAAATGAAACTTCTAACCTGTGCCAGGTCTCTGAGCAAAGTCAGCATGGAAGGACACCTCTGTCTGGGACATGTCTGTCTGTCTCCTTTAACTCTTTCTATCTTTTCTAACTCCCGGTATGGCCCCTGTGTTTGTCCTCTGT
+
ffffffffffffffffffffffffffffffffffffffffffffffffffffffffffffffffffffffffffffffffffffffffffffffffffffffffffffffffffffffffffffffffffffffffffffffffffffff
@cA01~tA01_KP420442.1_102839_102896_0_1_0_0_0:0:0_0:0:0_104/2
CTAGTGGTCTTCCTCCACCTTCAAAGCCCGCAGTGGCTGATAGCGTCTCCCTCCCACTACACTGCTCTAATCCCCACTCCCCTCTTCCTCCACCTCTCATGTGGACCCTTGTGATTACACTGAGCCCAGTGGGACAGTCCAGGCTGTCTC
+
ffffffffffffffffffffffffffffffffffffffffffffffffffffffffffffffffffffffffffffffffffffffffffffffffffffffffffffffffffffffffffffffffffffffffffffffffffffff
@cA01~tA01_KP420442.1_36385_36258_1_0_0_0_2:0:0_1:0:0_105/2
GTGCTCCTCGGCCCAGCCTCGTGGCTAGTGTTATTCCCAAAGAGACCTGGAAAATGTGAGCACCCTCCCTCACTCAGGATTTCCCTCTCTCCAGGACTCTGATGAACAAGACCCTCAGGAGGTGACATATGCACAGTTGAATCACTGCGT
+
ffffffffffffffffffffffffffffffffffffffffffffffffffffffffffffffffffffffffffffffffffffffffffffffffffffffffffffffffffffffffffffffffffffffffffffffffffffff
@cA01~tA01_KP420442.1_24249_24423_0_1_0_0_0:0:0_0:0:0_106/2
TCAGGAGGTGGGACAAGGAGAATCCAAGACAGGAGCCCTCTGACCTATGACCACGATCACCAGGGGGTTGCTGGGTGCTGACCACCCACTGGGGGAGTGTGTGTGTGAACCCCGACATCTGTATGTCCCTGTGTGTGCGGGGGTCACAGG
+
ffffffffffffffffffffffffffffffffffffffffffffffffffffffffffffffffffffffffffffffffffffffffffffffffffffffffffffffffffffffffffffffffffffffffffffffffffffff
@cA01~tA01_KP420442.1_88700_88580_1_0_0_0_0:0:0_0:0:0_107/2
CTAGTAAGAGTCCCTTACTCAGCACCTGCTCAGTTCTCAACTGACACTTTTGTTGTAGGGAGACGCCACGTCTATGCGGGATGGGTCCTTCCTGTAGCCCCAGGCACCCAGGTGTGGTAGGAGCCTTAGAAAGAAGAAATGGGGAGAATC
+
ffffffffffffffffffffffffffffffffffffffffffffffffffffffffffffffffffffffffffffffffffffffffffffffffffffffffffffffffffffffffffffffffffffffffffffffffffffff
@cA01~tA01_KP420442.1_64077_64243_0_1_0_0_0:0:0_0:0:0_108/2
TGAGTCAGAGCCTCTTCCTTCCACATCAGATTGTTTTCACCTTTGTGCCTTCATGGCTGACAGCTGTGTGTGCAAAATCCTTCCGCCAATCTTTCAGGGGTTCATTCCGTGTTTTTCATTAATGTCACAAATATCTGAATAGTGAGACCT
+
ffffffffffffffffffffffffffffffffffffffffffffffffffffffffffffffffffffffffffffffffffffffffffffffffffffffffffffffffffffffffffffffffffffffffffffffffffffff
@rand_0_0_0_0_1_1_0:0:0_0:0:0_109/2
TATACGTCTAAAGGATTGGAGATTATGGAGATGACTCGACCTCGATCCTGACAGGCGTACTCAACCGCGCCGGGCCCAGGAGCATAATCCGCCGGAGCATTCCGATCAGAAGTCTGTCGTGTTTCGCCCACCGGCGGACAATACTCGACT
+
ffffffffffffffffffffffffffffffffffffffffffffffffffffffffffffffffffffffffffffffffffffffffffffffffffffffffffffffffffffffffffffffffffffffffffffffffffffff
@cA01~tA01_KP420442.1_109830_109926_0_1_0_0_0:0:0_0:0:0_10a/2
TTACGGTTGCTAGTCAGCTGAACTGAAAACAAGGGTATCCTGAATGATTTCCGGGAGATTATGATGGATTTTCATCTTGGTGAACCCAATAGAATCCCCAAGTTTTCAAAAGATAAGGAAGAAGGGAGAGCAGCATTCAGAGAAAGAGGT
+
ffffffffffffffffffffffffffffffffffffffffffffffffffffffffffffffffffffffffffffffffffffffffffffffffffffffffffffffffffffffffffffffffffffffffffffffffffffff
@cA01~tA01_KP420442.1_59782_59522_1_0_0_0_0:0:0_1:0:0_10b/2
GCATGGACAGATGCAGAGAGAAGACGCAGCCTCGGTGTGAGGGAGGGATCAGGGCACAGGATGGCCGACAGGGCACCTCCAAACCCTCCTACATGGCCTGCATGGAGGCCCACGGCCAGGGCTCCAGGCACCCAGGCAGATGGAGAACGC
+
ffffffffffffffffffffffffffffffffffffffffffffffffffffffffffffffffffffffffffffffffffffffffffffffffffffffffffffffffffffffffffffffffffffffffffffffffffffff
@cA01~tA01_KP420442.1_76758_76917_0_1_0_0_1:0:0_0:0:0_10c/2
ACTGTCCAAGATCAACGCAGGAAAGAAACAGAACTGAAAGACAAAAGGGCAAAGAAAGCTTTTCTCACTGACCCTAAAGGAAATTCTGATGACCGTGCCTCAAAGATAAAGAAAGTGAAACCAGATGGGGTGTCGAAGATTCTGACAATA
+
ffffffffffffffffffffffffffffffffffffffffffffffffffffffffffffffffffffffffffffffffffffffffffffffffffffffffffffffffffffffffffffffffffffffffffffffffffffff
@cA01~tA01_KP420442.1_124694_124572_1_0_0_0_0:0:0_0:0:0_10d/2
GCCTCTGGTAGCCACCATTCTACTCTCTATCTTCATGAGATCCACCTTTTAGCTCCTGTATATGGGTGAGAAATGAGAATATTTGTAATGACTTCCAGTTCCATCCATGTGGCTGCAAATATCAGGATGTTATTCTTTCTATGGATGAGT
+
ffffffffffffffffffffffffffffffffffffffffffffffffffffffffffffffffffffffffffffffffffffffffffffffffffffffffffffffffffffffffffffffffffffffffffffffffffffff
@cA01~tA01_KP420442.1_84301_84527_0_1_0_0_0:0:0_0:0:0_10e/2
GAACTGCTGACCTCAGGTAATCTCCCTGCCTCGGCCTCCCAAAGTGCCTGAATTACAGGCATGAGCCACCATGCCCAGACTGTTAATGGTCATTCTAAGAGGTGTGAGGTGATATCTCATTCTAGTTTTAATTTTTATTTAGCTGATGTT
+
ffffffffffffffffffffffffffffffffffffffffffffffffffffffffffffffffffffffffffffffffffffffffffffffffffffffffffffffffffffffffffffffffffffffffffffffffffffff
@cA01~tA01_KP420442.1_52841_52717_1_0_0_0_0:0:0_0:0:0_10f/2
CTGTGTGTACACGGATGTACTTTAGACACTGTTTCTGCTAAGGGGCTCTCTGTGTCCACACTCTTGATGATGCTGCACTTTATGTAGCCTTATAGAACCCTTTAAATTTAGTAGCCAGAGCTCTCTAATTTGTTATTATAGGCTATTTGC
+
ffffffffffffffffffffffffffffffffffffffffffffffffffffffffffffffffffffffffffffffffffffffffffffffffffffffffffffffffffffffffffffffffffffffffffffffffffffff
@cA01~tA01_KP420442.1_128593_128742_0_1_0_0_0:0:0_0:0:0_110/2
GGCCTCCCTTATTTTCTTGTCAGTCACTATTAATCATGTAGGGATTCCTGGTTACCCCGAGGTGAATCCAATGGCTGTGAGTGTCAAACACACACTCCTTGTTCCTCCTTAGTTTCCTGTGTACCCAGAGTGCTCTCCATCTCTCTACAG
+
ffffffffffffffffffffffffffffffffffffffffffffffffffffffffffffffffffffffffffffffffffffffffffffffffffffffffffffffffffffffffffffffffffffffffffffffffffffff
@cA01~tA01_KP420442.1_90839_90982_0_1_0_0_0:0:0_2:0:0_111/2
AGGTGGACCTCATGAAGGTAGAGAGTAGAATGGTGGAGACCAGAGGTTAGGAAGGAAGGGGTGGAGGGTAACAAAAGAAGAATATAAAAGTATTTATTCATTTATTTATTTAGAGACAGAGTCTCTCTGTGTCACCAGGCTGCAGTGCAG
+
ffffffffffffffffffffffffffffffffffffffffffffffffffffffffffffffffffffffffffffffffffffffffffffffffffffffffffffffffffffffffffffffffffffffffffffffffffffff
@cA01~tA01_KP420442.1_44382_44523_0_1_0_0_0:0:0_0:0:0_112/2
ACCACTCGTAGGGAGAGTCACGGAAAGAGCCGAAGCATCTGTAGGTTCCTCCGTGGGTGGCAGGGCCCAGAGGAAAGTCAGCCTGGAATGTTCCGTTGACCTTGGGCCCTGCAGAGAACCTACGTTCATGGGCCTCCCCCTCCCTGGATA
+
ffffffffffffffffffffffffffffffffffffffffffffffffffffffffffffffffffffffffffffffffffffffffffffffffffffffffffffffffffffffffffffffffffffffffffffffffffffff
@cA01~tA01_KP420442.1_95287_95109_1_0_0_0_0:0:0_0:0:0_113/2
CTATTATAATATAACACACAAGGTTCTGAACGGTGGCTCACACCTGTAACCCAACATTTTGGGAGGCTGAGGAGGCTGGATCAAGTGAGATCAGGAGTTCGAGATCAGCCTGGACAACATGGTGAAACCCCATCTCTACAAAATATACAA
+
ffffffffffffffffffffffffffffffffffffffffffffffffffffffffffffffffffffffffffffffffffffffffffffffffffffffffffffffffffffffffffffffffffffffffffffffffffffff
@cA01~tA01_KP420442.1_74555_74295_1_0_0_0_0:0:0_0:0:0_114/2
TGTCACAGGTGAGGAAACCAGTCTGTTCCCCAAATAGTGGGACTCAGATGGACTACAATGGCCACATTCAGGGGAGCCTCAGATGGAGGGGGTGGCCATGGGGGTGTCAGCCAGAGATGCTGGACAGAAGAGACACAAAGCAAACATACA
+
ffffffffffffffffffffffffffffffffffffffffffffffffffffffffffffffffffffffffffffffffffffffffffffffffffffffffffffffffffffffffffffffffffffffffffffffffffffff
@cA01~tA01_KP420442.1_7235_7075_1_0_0_0_0:0:0_0:0:0_115/2
CTGAGTAAATAGGTAACTTTCACTTGCAGAAATACTACACATCAGCAAATTAATTCCAAAGTAACGTCGAGGAAAAACATAAAATGGCAAGCAAATATATACGTGCATATGTACATACATTCATAAATGACAAACAGGACAGAAAAATCA
+
ffffffffffffffffffffffffffffffffffffffffffffffffffffffffffffffffffffffffffffffffffffffffffffffffffffffffffffffffffffffffffffffffffffffffffffffffffffff
@cA01~tA01_KP420442.1_117319_117472_0_1_0_0_2:0:0_0:0:0_116/2
CAGGCCCCTATCTCCACTCTAGTCCCATATCTCCACTCCAGGCCCATATCTCCACCTCCAGGCCCATAACTTCACTCCAGGCCCATAACTCCACTCCAGGCCCATATCTCCACCTCCAGGCCCATATCTCCACTGCAGACCCATATCTCC
+
ffffffffffffffffffffffffffffffffffffffffffffffffffffffffffffffffffffffffffffffffffffffffffffffffffffffffffffffffffffffffffffffffffffffffffffffffffffff
@cA01~tA01_KP420442.1_21388_21509_0_1_0_0_0:0:0_0:0:0_117/2
TTTTATCTTGTTGTTGTAAATTTTTTATGCTTTATTTTTAAGATTGACAAATAAAAATTATATACCATGGTCCTTCACTATACCTGGGTGATTGGTTCCAGGATCCCCATTCAGATACCAAAATCTGCAGATGCTCAAGCCCCTTGCATG
+
ffffffffffffffffffffffffffffffffffffffffffffffffffffffffffffffffffffffffffffffffffffffffffffffffffffffffffffffffffffffffffffffffffffffffffffffffffffff
@cA01~tA01_KP420442.1_10701_10542_1_0_0_0_1:0:0_0:0:0_118/2
GACTGAAGGGGAAGATGGAGCTCAGGTTGTTGATGGGTTGACCTTGCGATGGGGAGACAGCCTGGACTGTCCTGCTGTGCTCAGAGTAATCACAAGGGTCCTCATGAGAGGAGGAGGAAGAGGAAAGTGGGGTTAGAGCAACGTCGTGGG
+
ffffffffffffffffffffffffffffffffffffffffffffffffffffffffffffffffffffffffffffffffffffffffffffffffffffffffffffffffffffffffffffffffffffffffffffffffffffff
@rand_0_0_0_0_1_1_0:0:0_0:0:0_119/2
CCACCTAGGGTCCAACGTTGTGTCTGTGGGCTGACTCTTCCTCTGGTCACCGCTGCACCATCGTGCAGTTTGAGCCTACCAAGGGTCACCGGTGCTCTACAAATTGAAAGACTTCTGTTATCGTTCTACTCGGGCAGTGCTACTTCATCG
+
ffffffffffffffffffffffffffffffffffffffffffffffffffffffffffffffffffffffffffffffffffffffffffffffffffffffffffffffffffffffffffffffffffffffffffffffffffffff
@cA01~tA01_KP420442.1_101769_101613_1_0_0_0_0:0:0_0:0:0_11a/2
GTGTCATCTCCCCACATAAGAGGATTTTCCTGAAATGGGAGGGAAGTCCTGTCGGGGAGTCTCTCATAAACTAGGAAGAGGGGACCCTCGGATGCTCGGCCCACATTTCTGACCTTGCCCTCCCCGGCCTTTCTTTCCCTTTCCTGAGTC
+
ffffffffffffffffffffffffffffffffffffffffffffffffffffffffffffffffffffffffffffffffffffffffffffffffffffffffffffffffffffffffffffffffffffffffffffffffffffff
@cA01~tA01_KP420442.1_98058_98291_0_1_0_0_2:0:0_0:0:0_11b/2
GTCTGAGGAAAGGTGGAACAGCACGAGGGAAGGTGGAACAGCACGTGTCTAAGTGCCGTGTTAATAGAGAGCCTCTTGTATGTTTGGAATTGTGAGTTCCTCAGTGTGATTGCAGCCTCAAGTAGACTAGGAAGTAAGCCAGTTAGGTTG
+
ffffffffffffffffffffffffffffffffffffffffffffffffffffffffffffffffffffffffffffffffffffffffffffffffffffffffffffffffffffffffffffffffffffffffffffffffffffff
@cA01~tA01_KP420442.1_111840_112035_0_1_0_0_0:0:0_0:0:0_11c/2
CCCGTGTGAAATGTGCTACTCTTTGTGATCTCGGGAGACACATGTTAGGCTGCTGTTCTACCTCAGAGGCTGGGGGAAGGACCACCCCCTCGACTATCTATTGCTTCAATACCACCTGTCCTCCTGTGAATTAGTAGGAAAGGGGAGCAG
+
ffffffffffffffffffffffffffffffffffffffffffffffffffffffffffffffffffffffffffffffffffffffffffffffffffffffffffffffffffffffffffffffffffffffffffffffffffffff
@cA01~tA01_KP420442.1_20645_20509_1_0_0_0_0:0:0_0:0:0_11d/2
TCAGAGTATCTTTCAGCCTTCTGTCAGCAGTAAAACTTATAAATTTTTTTTATAATTTCAATGTAGTTTTCTATTCTTCAAGTAAACATGTCTGCCCTCATGGTTTCTTCAATGGGACTCTTTTCTTGCCTAAGGCTTCCGGTGTTATCA
+
ffffffffffffffffffffffffffffffffffffffffffffffffffffffffffffffffffffffffffffffffffffffffffffffffffffffffffffffffffffffffffffffffffffffffffffffffffffff
@cA01~tA01_KP420442.1_100805_100654_1_0_0_0_0:0:0_0:0:0_11e/2
TTATGGGCCTGAAGTGGAGATCTGGGCCTGGAGTGGAGATCTGGGCCTGGAGTGGAGATAGGGGCCTGGGGTGGAGATATGTGCCTGGAGTGGAGATCTGGGCCTGGAGTGGAGATATGGGCCTGGGGTGGAGATATGTGCCTGGGGTGG
+
ffffffffffffffffffffffffffffffffffffffffffffffffffffffffffffffffffffffffffffffffffffffffffffffffffffffffffffffffffffffffffffffffffffffffffffffffffffff
@cA01~tA01_KP420442.1_18783_19012_0_1_0_0_0:0:0_0:0:0_11f/2
TTCTTGATTGACAGGTAACCACATACAACGTCTCTTTAGGACAAGCACCCAGATGGCGGGAGACCTAGCTTCCTCCTGCTTTCTCAGTTGTAGTAACCATAGAACGTGCTGAGGATACAACTGCTTTAGTTTAGATGTTTGACCCCTTCA
+
ffffffffffffffffffffffffffffffffffffffffffffffffffffffffffffffffffffffffffffffffffffffffffffffffffffffffffffffffffffffffffffffffffffffffffffffffffffff
@cA01~tA01_KP420442.1_60388_60215_1_0_0_0_1:0:0_0:0:0_120/2
CATTTTTATATATATATATATATACATTTTTTTTACCCTCCACCCTTTTCTTCCTGTCCTCCAGTAGCCACCATTCTACTCTCTACCTTCATGAGATCCACCTTTTAGCTCCTGTATATGGGTGAGAAATGGGAATCTTTTTAATGACCT
+
ffffffffffffffffffffffffffffffffffffffffffffffffffffffffffffffffffffffffffffffffffffffffffffffffffffffffffffffffffffffffffffffffffffffffffffffffffffff
@cA01~tA01_KP420442.1_42021_42069_0_1_0_0_0:0:0_0:0:0_121/2
TGGCAGTAGGTATGAACTGATGAATAAGGCAGGCACCAGTGTCCACACACCCTGTTCCTGGTCGGGACTGGGAGCCACTCTTGCCATGCCTGTGCCTTCTCCATGGTGCCAGCTTCCATAGGCTGGCTCCTGGTGCTGGTTTGAGGAGTA
+
ffffffffffffffffffffffffffffffffffffffffffffffffffffffffffffffffffffffffffffffffffffffffffffffffffffffffffffffffffffffffffffffffffffffffffffffffffffff
@cA01~tA01_KP420442.1_98858_98931_0_1_0_0_0:0:0_0:0:0_122/2
ATAACCCATGCACATCCTCCTGTGTACATGAAATCATCCCTTGATTATTTATAATTCCTGATACAGCCTACACACAGCTTCATTTGTGTCCATTCAACATAGTTTTGCTTTTTGAAACTTTGTGGATTTTTTCTCTGAATATTTTTGATT
+
ffffffffffffffffffffffffffffffffffffffffffffffffffffffffffffffffffffffffffffffffffffffffffffffffffffffffffffffffffffffffffffffffffffffffffffffffffffff
@cA01~tA01_KP420442.1_53161_53048_1_0_0_0_0:0:0_1:0:0_123/2
CACGGTTTCACTATATTGGCCAGGCTGCTCTCAAACTCCTTATCTCAGTTGATCCGCCCACCTCGGCTTCCCAACGTGCTGGGGAAACTTGATTTTCTATAGCATTATGTTACTGGATATTGCTGTAAAATTTAAAATGAGGGAGGGAGA
+
ffffffffffffffffffffffffffffffffffffffffffffffffffffffffffffffffffffffffffffffffffffffffffffffffffffffffffffffffffffffffffffffffffffffffffffffffffffff
@cA01~tA01_KP420442.1_31457_31332_1_0_0_0_0:0:0_0:0:0_124/2
ATAGTTGGCTTTCACCCACTGAACCAAGCTCCGAAACCGGTGAGTACAGAACCCTCTTATATCCGCTTTTGGAAACCTGGGGAGGTAGAAACCTTCGATGCAGGCATTGACTCAGCATCTCGCAGCTCTGACATTGTACGCCTGTCTTCT
+
ffffffffffffffffffffffffffffffffffffffffffffffffffffffffffffffffffffffffffffffffffffffffffffffffffffffffffffffffffffffffffffffffffffffffffffffffffffff
@cA01~tA01_KP420442.1_117448_117242_1_0_0_0_0:0:0_0:0:0_125/2
GGAGATATGGTCCTGGAGTGGAGATATGGGCCTGGAGTGGAGATATGGGTCTGCAGTGGAGTTATGGGCCTGGAGTGAAGTTATGGGCCTGGAGGTGGAGATATGGGACTGGAGTGGAGATATGGGACTAGAGTGGAGATAGGGGCCTGG
+
ffffffffffffffffffffffffffffffffffffffffffffffffffffffffffffffffffffffffffffffffffffffffffffffffffffffffffffffffffffffffffffffffffffffffffffffffffffff
@cA01~tA01_KP420442.1_64918_65090_0_1_0_0_1:0:0_0:0:0_126/2
AAATCATGATTGGAATTCAGGTGCCTTTGTCATTCGTGTGTGTTTTATTATATTTATGTATTTCTTATTTTTATTTTTTGAGATAGAGTCTCCTTGTGTCCCCCAGGCTGGAGTGCAGTGATGCAATCTCCACTCACTGCAACCTCCACC
+
ffffffffffffffffffffffffffffffffffffffffffffffffffffffffffffffffffffffffffffffffffffffffffffffffffffffffffffffffffffffffffffffffffffffffffffffffffffff
@cA01~tA01_KP420442.1_134754_135011_0_1_0_0_0:0:0_1:0:0_127/2
TGGCGGCCAGGCCCTTGCTGGGCTGAAGGTAAACTTAGCCTCCCTGCTACCTGCTGCCAAGAACAGGGCTCTCAGCTGTGGAGAGACCCAGGCTCCAGGCCCAGATCAACACTTCCTGGCCCAGATCTCCACTCCAGGCCCATATCTCCA
+
ffffffffffffffffffffffffffffffffffffffffffffffffffffffffffffffffffffffffffffffffffffffffffffffffffffffffffffffffffffffffffffffffffffffffffffffffffffff
@cA01~tA01_KP420442.1_117263_117151_1_0_0_0_0:0:0_0:0:0_128/2
TATGGGCCTGGAGTGGAGTTATGGGCCTGGAGTGAAGTTATGGGCCTGGAGGTGGAGATACGGGCCTGGAGTGGAGATATGAGCCTGGAGTGGAGATATGGTCCTGGAGTGGAGATATGGGCCTGGAGTGGAGATATGGGTCTGCAGTGG
+
ffffffffffffffffffffffffffffffffffffffffffffffffffffffffffffffffffffffffffffffffffffffffffffffffffffffffffffffffffffffffffffffffffffffffffffffffffffff
@cA01~tA01_KP420442.1_67073_66907_1_0_0_0_1:0:0_0:0:0_129/2
TAACCCCCGACACCTGCACATTCTGATTGGGACCTCAGTGGTCATCATCCTCTTCATCCTCCTCTTCTTTCTCCTTCATCGCTGGTGCTCCAACAAAAAAAGTAAGTCTCACGAAGCAGAGGCCAGAGAGCTCAGGGCCATGTGGGGAAG
+
ffffffffffffffffffffffffffffffffffffffffffffffffffffffffffffffffffffffffffffffffffffffffffffffffffffffffffffffffffffffffffffffffffffffffffffffffffffff
@cA01~tA01_KP420442.1_36404_36269_1_0_0_0_0:0:0_0:0:0_12a/2
CCCAGCCTCGTGGCTAGTGTTATTCCCAAAGAGTCCTGGAAAATGTGAGCACCCTCCCTCACTCAGGATTTCCCTCTCTCCAGGACTCTGATGAACAAGACCCTCAGGAGGTGACATATGCACAGTTGAATCACTGCGTTTTCACACAGA
+
ffffffffffffffffffffffffffffffffffffffffffffffffffffffffffffffffffffffffffffffffffffffffffffffffffffffffffffffffffffffffffffffffffffffffffffffffffffff
@cA01~tA01_KP420442.1_49800_49878_0_1_0_0_1:0:0_0:0:0_12b/2
TTGCCGTGTGATCTCTGTGGTCTCTGCACAGACAGACCCTCCTTCCCTTCTGCCAGAGTGGGAGCAGCCTGAGGCCATCACGAGAAATAGATGCTGGTGCCATGCTTCCAGTACAGCCTGCAGAACGGTGAGGCAAACCAATCTCTTTTC
+
ffffffffffffffffffffffffffffffffffffffffffffffffffffffffffffffffffffffffffffffffffffffffffffffffffffffffffffffffffffffffffffffffffffffffffffffffffffff
@cA01~tA01_KP420442.1_67670_67875_0_1_0_0_0:0:0_0:0:0_12c/2
GGGCTAAGCAAAGGAGTGTGTTTTTTCTCCAGCAGGCAGTGGGGACCTTAGACATTTGTAAGCAAGTGAGAGGCACATTCAGATTTGTGGTGTGAGGAAGATCGATGCCCTAAGATGCAGACTCATGCCTTCAGATTCCAGCTGCTGGTA
+
ffffffffffffffffffffffffffffffffffffffffffffffffffffffffffffffffffffffffffffffffffffffffffffffffffffffffffffffffffffffffffffffffffffffffffffffffffffff
@cA01~tA01_KP420442.1_1871_1701_1_0_0_0_3:0:0_0:0:0_12d/2
CACACAATAAAAATAGAAAAAAATACCAAGATGATCTCTCAAAACTACAGAAAAACATGGAAATTTAACAACTTGTTTCTGAATGAATATTAAGAGCCATCTATGACAAATCCACAGCCAACATCATATTGAATGGTCAAAAGCTGGAAC
+
ffffffffffffffffffffffffffffffffffffffffffffffffffffffffffffffffffffffffffffffffffffffffffffffffffffffffffffffffffffffffffffffffffffffffffffffffffffff
@cA01~tA01_KP420442.1_96119_95985_1_0_0_0_1:0:0_0:0:0_12e/2
AACCTCACTTATGTTGATTTCAATGTCACTGTTTTTTCCTTTTCTTGGAGAATGTAATTTGTTTGAGTCAAGAGGGTTGTGGATGTAGAAACTGTAAAGCACATTCACTGTGTATCAATCCCAGTCCAGTCTTCCCAGAGAAGACTCTAA
+
ffffffffffffffffffffffffffffffffffffffffffffffffffffffffffffffffffffffffffffffffffffffffffffffffffffffffffffffffffffffffffffffffffffffffffffffffffffff
@cA01~tA01_KP420442.1_137400_137576_0_1_0_0_0:0:0_0:0:0_12f/2
TCATCCCATCCATGGCACCTGGAATGAGTGAGGGTTCCCCTCCCAGAGGTCTGTCTCTCTCCTCCCTCTCTGTGTCTCCGTGTCTTTTCTGTGCCCATATCCCCTGGTGCAGGTCCCTCCATTTGTCTTCCTCCCTCTTCTCTGTCCCTC
+
ffffffffffffffffffffffffffffffffffffffffffffffffffffffffffffffffffffffffffffffffffffffffffffffffffffffffffffffffffffffffffffffffffffffffffffffffffffff
@cA01~tA01_KP420442.1_129340_129189_1_0_0_0_1:0:0_0:0:0_130/2
AAGTCTGTGAACGGTGGCTCATGCTTGTAACCCAGCCCTGCAGGAGGCCAAGGCGGGTGGATTCCATGAAGTCAGGAGTTCCAGACCAGCCTGGCCAACATGGTGAAACCCTATCTGTACTAAAAATACAAAAATTAGCCGAGCATGGTG
+
ffffffffffffffffffffffffffffffffffffffffffffffffffffffffffffffffffffffffffffffffffffffffffffffffffffffffffffffffffffffffffffffffffffffffffffffffffffff
@cA01~tA01_KP420442.1_113510_113598_0_1_0_0_0:0:0_0:0:0_131/2
TCTCCCACTTTCTGCCTCTCATGGAACCTTCTCCTGGATGTGAGTGGCTGCAGGGGACATGAGGATACAGTTCAGAATCAGGCAACGGTCTGTGAGCTGAAGGCAGGGGCAGGGAGTCTGGTGCTCTCTCTAGAAAGTCCTGCCTCTGTG
+
ffffffffffffffffffffffffffffffffffffffffffffffffffffffffffffffffffffffffffffffffffffffffffffffffffffffffffffffffffffffffffffffffffffffffffffffffffffff
@cA01~tA01_KP420442.1_139422_139236_1_0_0_0_0:0:0_0:0:0_132/2
ATTGATAGATAAATGATACATAGATATAGATGACAGATAATTTGTAGATAGACACAAAATAGATAGATAGATAATAGATAGAAATATGCAGAAAGTTATGAACAAGACAGAAAGTGAGAGACTCAGAATTATAGAAAAAGGAAGATCAAG
+
ffffffffffffffffffffffffffffffffffffffffffffffffffffffffffffffffffffffffffffffffffffffffffffffffffffffffffffffffffffffffffffffffffffffffffffffffffffff
@cA01~tA01_KP420442.1_94264_94491_0_1_0_0_0:0:0_0:0:0_133/2
GCAGAGCCTCTTCCTTCCACATAACATTGTTTTCACCTTTGTGCCTTCACGGCTGACAGCTGTGTGGAAAATCCTTCCGCCAATCTTCCAGGGGTTGATCTATTTTTTTCATTAAGGTCACAAGTATTATTTGATCAGTGAGAACTTCTC
+
ffffffffffffffffffffffffffffffffffffffffffffffffffffffffffffffffffffffffffffffffffffffffffffffffffffffffffffffffffffffffffffffffffffffffffffffffffffff
@cA01~tA01_KP420442.1_94184_94368_0_1_0_0_0:0:0_0:0:0_134/2
GTATTATTTGATCAGTGAGAACTTCTCTGTCACCCGAAATTATACACTCAGCATTATCTATTATTTCTTTTAAAATACGGCTCGGCGCCTTGGCTCACGCCTCTAATCTCAGCACTTTGGGAGGCTGAGACGGGCGGATCCCTTAAGGTT
+
ffffffffffffffffffffffffffffffffffffffffffffffffffffffffffffffffffffffffffffffffffffffffffffffffffffffffffffffffffffffffffffffffffffffffffffffffffffff
@cA01~tA01_KP420442.1_111201_111106_1_0_0_0_0:0:0_0:0:0_135/2
ACCCTAAGTGGATGAAGCAGATGGATATAAGCTATGTTTGGGAGGTAGAATCATTTGCAGGGAGGGCTTGCTGGGTTTGAGTTTCCTAGTTGTTTAATCCTTGCTAAATTAATTTCTTTCTGAGATTTATTCCTCCTACACATAAATCAA
+
ffffffffffffffffffffffffffffffffffffffffffffffffffffffffffffffffffffffffffffffffffffffffffffffffffffffffffffffffffffffffffffffffffffffffffffffffffffff
@cA01~tA01_KP420442.1_79003_78855_1_0_0_0_1:0:0_0:0:0_136/2
GTGGGTTGTCTGTTCACCCTGCTACTATTTCCTTTGCTTGGCAGAAGCTCTTTCGTTTATTAAGTCCCATTGGTCTAGTTTTATTTTTATTGCCTGTGCTTTTGAGGTCTTAGTGATGAATTCTTTGCCCAGACCAATGCCCAGAAGAGT
+
ffffffffffffffffffffffffffffffffffffffffffffffffffffffffffffffffffffffffffffffffffffffffffffffffffffffffffffffffffffffffffffffffffffffffffffffffffffff
@cA01~tA01_KP420442.1_18760_18593_1_0_0_0_0:0:0_0:0:0_137/2
ACGTTGCTGTCTTAGTCCATTTTTGTTGCTCTAAAGGAACACTTGAGCCTGGGTAACTTCTAAAGACAAGAAATGTGTTTGCCTCACAGTTCTGCAGGCTGTACTGGAAGCATGGCACCAGCATCTATTTCTTGTGACGGCCTCAGGCTG
+
ffffffffffffffffffffffffffffffffffffffffffffffffffffffffffffffffffffffffffffffffffffffffffffffffffffffffffffffffffffffffffffffffffffffffffffffffffffff
@cA01~tA01_KP420442.1_9645_9494_1_0_0_0_1:0:0_0:0:0_138/2
TGAAGTGCTCAAAGGAGTGGTGTGCAGGGAGGAAGTGGTGTCACCGGCAGAGGAAGGGAGAGAAGCAGTGCAAGGAACAACAGGCCTCTGAGGACAAGAGCATAACTCACACCCTCCAGCGTTTCCATGACGGTAGGGGCTGCAATGTGG
+
ffffffffffffffffffffffffffffffffffffffffffffffffffffffffffffffffffffffffffffffffffffffffffffffffffffffffffffffffffffffffffffffffffffffffffffffffffffff
@cA01~tA01_KP420442.1_82131_81928_1_0_0_0_0:0:0_0:0:0_139/2
TCTATGAAGGAGAAAGGAAAAGATGTGATACTGTAATTTTGCTCCATTTGTCTAAAATGAGTAGGCTGCAACTCCTCTTGAAGTGATACCTTTTCTAGCTCTTGTTGGAGGTGTCTCAGGACTCATTACTTCGGGGAACCTGCAACTGTG
+
ffffffffffffffffffffffffffffffffffffffffffffffffffffffffffffffffffffffffffffffffffffffffffffffffffffffffffffffffffffffffffffffffffffffffffffffffffffff
@cA01~tA01_KP420442.1_71883_71740_1_0_0_0_1:0:0_0:0:0_13a/2
GTCCCCACCAGGAACAGGGTGTGTGGACACTGGTGCCTGCCTTACTGATCAGTTCATACCTTCTGCCAAGGATTCCAAATCGTCCAAAAGAGATTGAACCAGTCTGCTAAGAGCCTGGACGTGCAGCCTATCCTGGTTCCTCTTCCACCC
+
ffffffffffffffffffffffffffffffffffffffffffffffffffffffffffffffffffffffffffffffffffffffffffffffffffffffffffffffffffffffffffffffffffffffffffffffffffffff
@cA01~tA01_KP420442.1_17918_17776_1_0_0_0_2:0:0_0:0:0_13b/2
TTCATCTCTACTTCCAATCACCTATGGAGATACAGATAGATCATGGGGAGGTAAACACTAATACTCTTTGGAGTGAGCTCAGATCTTGGACTCAGAGACCAGTGCCAGCACTAGCCCCTGGTCACATTTCGTACTAACTCACAGAAGGAC
+
ffffffffffffffffffffffffffffffffffffffffffffffffffffffffffffffffffffffffffffffffffffffffffffffffffffffffffffffffffffffffffffffffffffffffffffffffffffff
@cA01~tA01_KP420442.1_61079_61216_0_1_0_0_0:0:0_0:0:0_13c/2
AGGTGGCTCACTTGTGTCATCCTAGAACTTTGAGAACCTGAGGTGGGTGAATCTCATAAGGTTGGGAGTTTGAGACCAGTCTGACCCACATAGAGAAACGCTGTCTCTACTAAAAATACAAAAATTAGTAGGGCGTGGTGGCGTGTGCCT
+
ffffffffffffffffffffffffffffffffffffffffffffffffffffffffffffffffffffffffffffffffffffffffffffffffffffffffffffffffffffffffffffffffffffffffffffffffffffff
@cA01~tA01_KP420442.1_26267_26496_0_1_0_0_0:0:0_0:0:0_13d/2
GGTCATAAATATGGGTGTCCTTGGGTTCTCCTGGTAGAGAACACTTTGTGGAGGTAAAACAGAAATGAAACTTCTAACCTGTGCCAGGTCTGTGAGCAAAGTCAGCATGGAGGGACACCTCTCTCTGGGACATGTCTGTCTGTCTGTCTC
+
ffffffffffffffffffffffffffffffffffffffffffffffffffffffffffffffffffffffffffffffffffffffffffffffffffffffffffffffffffffffffffffffffffffffffffffffffffffff
@cA01~tA01_KP420442.1_22004_21816_1_0_0_0_1:0:0_0:0:0_13e/2
GTATTTTAGACACAGTTTTCTGTCCAGTGGTTCTCTGTATCCCCTCTCATGAGGATGCTGCATTTTATATAAACTTATAGAACCCCTTAAAATTTGGTAACCTGAGTCCTCTGATTTGTTATTATAGGTTATTTAGTTTGCTTTTTTTTT
+
ffffffffffffffffffffffffffffffffffffffffffffffffffffffffffffffffffffffffffffffffffffffffffffffffffffffffffffffffffffffffffffffffffffffffffffffffffffff
@cA01~tA01_KP420442.1_13677_13822_0_1_0_0_0:0:0_0:0:0_13f/2
CTGGAACCCTGATCAAGGGCCTCCTTGCAGGCCATACAGGAGGGTTTGGAGGTGCCCTGTCTGCCATCCTGCCCCCTGACCCCGCCCTTACACCCATGCTGTGTGTTCTGTCTCGGCATCTGTCCATGCTTCTCTCCATCATCAGCAGGA
+
ffffffffffffffffffffffffffffffffffffffffffffffffffffffffffffffffffffffffffffffffffffffffffffffffffffffffffffffffffffffffffffffffffffffffffffffffffffff
@cA01~tA01_KP420442.1_25606_25805_0_1_0_0_0:0:0_2:0:0_140/2
AGGATGAGAGGTTGTGAGTTTAGAAGGTGTCTCTCTTTATCATCCCATCCATGGCACCTAGAATGAGTGAGGCTTCCCCTTGCTGGTGTCTGTCTCTCTCCTTCCTCTCTGTGTCTTCATGTTCTTTTCTGTGCCATTAACTCCTGGTGC
+
ffffffffffffffffffffffffffffffffffffffffffffffffffffffffffffffffffffffffffffffffffffffffffffffffffffffffffffffffffffffffffffffffffffffffffffffffffffff
@rand_0_0_0_0_1_1_0:0:0_0:0:0_141/2
CGGAGACTTGGTGTTGGAGATAGCTCAAGAGGGGCTTCTTAGCTAGTACACGACCCTGTGGTCGTGCATAGCTACGCGTGTTCAAATGCAGTATCTGGGCTCCTCGTCCCTACAGCCCGAAATACTTGCCGGTCCCGCACTATTTTGGGA
+
ffffffffffffffffffffffffffffffffffffffffffffffffffffffffffffffffffffffffffffffffffffffffffffffffffffffffffffffffffffffffffffffffffffffffffffffffffffff
@cA01~tA01_KP420442.1_26456_26292_1_0_0_0_0:0:0_0:0:0_142/2
TGCAGAGTGAATGATCCACGACTTGGAACCCCCAGGTAGTTGTAAGGAAGATGAGCTTGGTATTCTTATGGAGAGAGACTGACTTGCTGAGGTTTGTACCAACAGAGACAGAGAAACAGGAGACACAAGTACAGACCAGGTGTCATAACA
+
ffffffffffffffffffffffffffffffffffffffffffffffffffffffffffffffffffffffffffffffffffffffffffffffffffffffffffffffffffffffffffffffffffffffffffffffffffffff
@cA01~tA01_KP420442.1_82683_82886_0_1_0_0_0:0:0_0:0:0_143/2
GTGATTGAGTTTTAGGAGTTGTCTGTATATTCTGGATGTTAATCCCTTACAGGTGGTGTGGTTTGAAAACATTTTCTCCCATTCTGTGGGTTGTCTTTTTACTTTGATAATATCGTCTTAAAAGTTCTTTTTCCTTGCCATGTGAAGTAA
+
ffffffffffffffffffffffffffffffffffffffffffffffffffffffffffffffffffffffffffffffffffffffffffffffffffffffffffffffffffffffffffffffffffffffffffffffffffffff
@cA01~tA01_KP420442.1_819_1002_0_1_0_0_1:0:0_0:0:0_144/2
AGACAGCAGGCAGTTGGCTCTTGGCTTTTTATCCACGTTGCCACTCTATGCCTTTTATGTGGGGAATTTAGGCCATTTACATTTCTTCTCCTGATATATCCTTTTTATATTTTTATGATTGCCTTTTAAAATATATTGAATGGTTGTAAT
+
ffffffffffffffffffffffffffffffffffffffffffffffffffffffffffffffffffffffffffffffffffffffffffffffffffffffffffffffffffffffffffffffffffffffffffffffffffffff
@cA01~tA01_KP420442.1_53784_53968_0_1_0_0_0:0:0_0:0:0_145/2
TTCCTATCTCCACTCCAGGCCCAGATCTCCACTACAGTCCCATCACTCCACCTCCAGGCCTATATCTCGACCTCTGGGCCCAGATCTCCACTTCTAGGCCCATCACTCCATCTCTAGGCCCATATATCCACTCCAGGCCCAGATCTCCAC
+
ffffffffffffffffffffffffffffffffffffffffffffffffffffffffffffffffffffffffffffffffffffffffffffffffffffffffffffffffffffffffffffffffffffffffffffffffffffff
@cA01~tA01_KP420442.1_12686_12818_0_1_0_0_0:0:0_0:0:0_146/2
TATCTATTTATATATCATCTGTCTGTCTTTCTACTTGTCTATCTATATCATCTATCAGTCATTCATCATCTATTTGTCTATCACCTGTCTCTCTATTATCTATCATCTACCTTTTATCTTTCATCTATCTATATCTATCTATCCATCTAT
+
ffffffffffffffffffffffffffffffffffffffffffffffffffffffffffffffffffffffffffffffffffffffffffffffffffffffffffffffffffffffffffffffffffffffffffffffffffffff
@cA01~tA01_KP420442.1_41374_41217_1_0_0_0_0:0:0_0:0:0_147/2
GTCCCATCACCCAGGCCCTGACTATATTTGGGGTAAAGGGGGATTGAATACAGGGAAATGGGTGCTGTGGTGGGAAGAATAATTGTCCCCAGTGATGACTACATTCAAATCCCTGGAGTCTGTGACTATTTATGTTATAGGGGAAGGAAC
+
ffffffffffffffffffffffffffffffffffffffffffffffffffffffffffffffffffffffffffffffffffffffffffffffffffffffffffffffffffffffffffffffffffffffffffffffffffffff
@cA01~tA01_KP420442.1_111667_111497_1_0_0_0_0:0:0_0:0:0_148/2
GTGCATCCCTGTAATCCCAGCTCCTGCTCTGGAGGATGAAGCAGGAGAATGACTTCAACCCAGGAGGTGGAGGTTGCAGTGAGTGGAGATCGCATCACTGCACTCCAGCCTGGGTGACACAAGGAGACTCCATCTCAAAAAATAAAAATA
+
ffffffffffffffffffffffffffffffffffffffffffffffffffffffffffffffffffffffffffffffffffffffffffffffffffffffffffffffffffffffffffffffffffffffffffffffffffffff
@cA01~tA01_KP420442.1_59551_59345_1_0_0_0_0:0:0_0:0:0_149/2
GCCACCCACGGAGGGACCTACAGATGCTTCGGCTCTTTCCATGACTCTCCATACGAGTGGTCAAAGTCAAGTGACCCACTGCTTGTTTCTGTCACAGGTGAGGAAAGCCCATGGCTGTCCCATGTCCTATGATCCTAGAGCCTTAGCTGA
+
ffffffffffffffffffffffffffffffffffffffffffffffffffffffffffffffffffffffffffffffffffffffffffffffffffffffffffffffffffffffffffffffffffffffffffffffffffffff
@cA01~tA01_KP420442.1_47329_47186_1_0_0_0_0:0:0_0:0:0_14a/2
ACTGTCCTTTCCTGATTGTGAGTTCTTGGCACCTTTGTCAAAGTCCATTGGATGGGCTGGGCATGGTGGCTGACACCTGCAATTTCAGCACTTTGGGAGCCCGAGGTGGGTGGATCACCTGAGGCCAAGAGTTCAAGATTAGTCTGGCCA
+
ffffffffffffffffffffffffffffffffffffffffffffffffffffffffffffffffffffffffffffffffffffffffffffffffffffffffffffffffffffffffffffffffffffffffffffffffffffff
@cA01~tA01_KP420442.1_43447_43614_0_1_0_0_0:0:0_0:0:0_14b/2
ATCTGTCTTGCTCTGCCTCTCGGTCTCTCTAGTTCTCTTTGGAATCTCTGCAATTCATCCCCACATCTCCATCTTTCTATGTCCTTGTGCCTCTCCCTCAGGAGTCTAATTTTAGTGCTTTTCTCTGCTCCCTTCCATCATTCTCACCAC
+
ffffffffffffffffffffffffffffffffffffffffffffffffffffffffffffffffffffffffffffffffffffffffffffffffffffffffffffffffffffffffffffffffffffffffffffffffffffff
@cA01~tA01_KP420442.1_138713_138853_0_1_0_0_0:0:0_1:0:0_14c/2
ATACCTATTTATCATCTATCTATATCTATCTATCCATCTATCATCTGTCTCTCTCCATCTCCTTGTCTTTCTCTGCCTCTCAGTCTCTCTAGTTCTATTTGGAATCTCTGCAATCCATCCCCACATCTTTATCTTTCTCTGTCTTTGTGC
+
ffffffffffffffffffffffffffffffffffffffffffffffffffffffffffffffffffffffffffffffffffffffffffffffffffffffffffffffffffffffffffffffffffffffffffffffffffffff
@cA01~tA01_KP420442.1_108148_107994_1_0_0_0_1:0:0_0:0:0_14d/2
CTTATATTTCCAGTTATTAATCCCGTCTCAGATGAATAGTTTGCAAATATTTGCTCCTATTTTGTCGGTTGTCTCTTCACTTTCTTGGTTTATCTTTTGTGGTGCAGAAGTTGCTTGGTTTGATGTAATCCTAATGGTCTATTTTTTGCT
+
ffffffffffffffffffffffffffffffffffffffffffffffffffffffffffffffffffffffffffffffffffffffffffffffffffffffffffffffffffffffffffffffffffffffffffffffffffffff
@cA01~tA01_KP420442.1_122516_122578_0_1_0_0_0:0:0_0:0:0_14e/2
TTGGAATCTCTGCAATTCATCCCCACATCTCCATCTTTCTATGCCCTTGTGCCTCGCCCTCAGGACTCTAATTTTAGTGGTTTTCTCTGCTCTCTTCCATCATTCTCTCCACTTCTCTGCCCTCTTCTCTCTCTTTATGTGTCTGTGAGT
+
ffffffffffffffffffffffffffffffffffffffffffffffffffffffffffffffffffffffffffffffffffffffffffffffffffffffffffffffffffffffffffffffffffffffffffffffffffffff
@cA01~tA01_KP420442.1_95928_96162_0_1_0_0_0:0:0_0:0:0_14f/2
GTTTTTCTGAGCCTTGAGGGACTGGCTCACCCTGAAAGGAAGGTTTCTGTTGTCACTCGCTGCTTATCTATAAGTAATGAACCTGCCTATGTAATGTATTCCCTGTGTGTTCTGTCTCCCTGGAGTGATGGTGAGTGATAGAAATTGGCA
+
ffffffffffffffffffffffffffffffffffffffffffffffffffffffffffffffffffffffffffffffffffffffffffffffffffffffffffffffffffffffffffffffffffffffffffffffffffffff
@rand_0_0_0_0_1_1_0:0:0_0:0:0_150/2
CCTCCGGTGAGCGTCACGCAGGGGTCAGTCTGAACGTTGCCAATATCAGCGCAAGTCAAGCAGGTGGACTAAGGGAATCCGGGTATCGGAAACCCGTTCGAGGGGCGGCTCAGACTATTAACAATACGTGGAGTCTCGATCGTTATCCGC
+
ffffffffffffffffffffffffffffffffffffffffffffffffffffffffffffffffffffffffffffffffffffffffffffffffffffffffffffffffffffffffffffffffffffffffffffffffffffff
@cA01~tA01_KP420442.1_88074_87885_1_0_0_0_0:0:0_0:0:0_151/2
GTGGGCACACGTGGGTGAGTCCTTCCCCAAATGATGGGTTGCCATCTTCACCCCAATACAAGTGAATTTTCCGGAAATGGGAGGGAGGCAGCACAGAGGGTGGGCTGATGGGCTGACCATGGGAAGGCCTGGGGGGAGTCTCTCATGAAC
+
ffffffffffffffffffffffffffffffffffffffffffffffffffffffffffffffffffffffffffffffffffffffffffffffffffffffffffffffffffffffffffffffffffffffffffffffffffffff
@rand_0_0_0_0_1_1_0:0:0_0:0:0_152/2
CTACCACTCGCTTAAGGTCCCCGGAGTCACGCTGAGGGTCGTAACATGAGAGACCGCAACCAGTCTACGGAGTCTTGGGTCTATGGATATCGAAGTCGCGCGGGTAACGCCAGCGTGAGACTATTCAATAGTTCAAAGCTATGGGGTAGG
+
ffffffffffffffffffffffffffffffffffffffffffffffffffffffffffffffffffffffffffffffffffffffffffffffffffffffffffffffffffffffffffffffffffffffffffffffffffffff
@cA01~tA01_KP420442.1_136005_136136_0_1_0_0_1:0:0_0:0:0_153/2
AGGGGGTTGCTGGGTGCCGACCACCCAGTGAGGGAGTGTGGGCGTGAACCCCGACATCTGTAGGTCCCTGCATGTGCTGGGGTCACAGGGCCCATGATGAAGCTCTCCTGGAATATTCTGCCGTGGAAGATGGGAACGTGGCTTCTGTCT
+
ffffffffffffffffffffffffffffffffffffffffffffffffffffffffffffffffffffffffffffffffffffffffffffffffffffffffffffffffffffffffffffffffffffffffffffffffffffff
@cA01~tA01_KP420442.1_96442_96286_1_0_0_0_0:0:0_1:0:0_154/2
GCCAGTCCCTCAAAGCTCAGAAAAACTGCTCAGGACACATGGAGTCACTTCATGTGCACTGTAGCTGGGGGAAGCCAGAAAGCAGCCCAGCCTGGGTTTTGTACCCTGGAGCCACAGGGAACACTCAGCTAAAGCACTGCATGATGTTCT
+
ffffffffffffffffffffffffffffffffffffffffffffffffffffffffffffffffffffffffffffffffffffffffffffffffffffffffffffffffffffffffffffffffffffffffffffffffffffff
@cA01~tA01_KP420442.1_127043_127181_0_1_0_0_0:0:0_0:0:0_155/2
GGAACTTCTCTAAAACACCTCGCCCTCATCAGATGTTCGCTTCCCTTCCCTCTCTCAAGCCCCCAGGAATTTATCCTCCAGTTAGGAATGCAAGCAGAACAAACATTGCGTTTTTCCTGAGAAGGATGTCAGATTGGCAATCATTCTTCT
+
ffffffffffffffffffffffffffffffffffffffffffffffffffffffffffffffffffffffffffffffffffffffffffffffffffffffffffffffffffffffffffffffffffffffffffffffffffffff
@cA01~tA01_KP420442.1_66416_66312_1_0_0_0_1:0:0_0:0:0_156/2
GTAACTTCTAAAGAAAAGAGATTGGTTTGCCTCACCGTTCTGCAGGCTGTACTGGAAGCATGGCACCAGCATCTATTTCTCGTGACGGCCTCAGGCTGCTCCCACTCTGGCAGAAGGGAAGGAGGGTCTGTCTGTGCAGAGACCACAGAG
+
ffffffffffffffffffffffffffffffffffffffffffffffffffffffffffffffffffffffffffffffffffffffffffffffffffffffffffffffffffffffffffffffffffffffffffffffffffffff
@cA01~tA01_KP420442.1_127131_127289_0_1_0_0_0:0:0_0:0:0_157/2
GTCAAAGTGTGCGTGCATGAGCTCTGTTCTCTGTTACGGCAAGGCTCTTGCTCTGCTGAGTCAGCCAGGGTTGTTTCATGACCAACAGGAGCTCATTCCTTGGCAAGTGGAACTTCTCTAAAACACCTCGCCCTCATCAGATGTTCGCTT
+
ffffffffffffffffffffffffffffffffffffffffffffffffffffffffffffffffffffffffffffffffffffffffffffffffffffffffffffffffffffffffffffffffffffffffffffffffffffff
@cA01~tA01_KP420442.1_81970_82130_0_1_0_0_1:0:0_0:0:0_158/2
CATTTTTAGTGTGTTATTATTATTATATTTAGATGAACAGAATTGCCTCAGGAACATGGCCAGGGGCTCATAGTCCAGGAGAACTGTGGCCTGACTCAGGTACATTTTACCTGCAATAACAGCAATTGCAGGTCACTGGAGTCCATCACA
+
ffffffffffffffffffffffffffffffffffffffffffffffffffffffffffffffffffffffffffffffffffffffffffffffffffffffffffffffffffffffffffffffffffffffffffffffffffffff
@cA01~tA01_KP420442.1_70356_70469_0_1_0_0_0:0:0_0:0:0_159/2
AAAACGGTGTTTCGGAATACTCTGTTGTAGAGCTCAGGGACAGGCATCCCGTCTTCTTTGGACAGACTGAATTCGTTAAACCCAAGACGAGAGCGACACTGAAGAGCCACATGTTCTCCTTCAGACACCACAGGGCTGGGCCAGGCAGAG
+
ffffffffffffffffffffffffffffffffffffffffffffffffffffffffffffffffffffffffffffffffffffffffffffffffffffffffffffffffffffffffffffffffffffffffffffffffffffff
@cA01~tA01_KP420442.1_138531_138622_0_1_0_0_0:0:0_0:0:0_15a/2
TTTTTGTGTGTCTGTGAGTCTCTCAATCCCCTTCCTCTGGCTCATTCTCTGTGTGTTTATGCCTTTGCTTTTTGAAGTCCCTGATTTATCTCTGTGTCTCTCAGTGATCCTATTATATGTAGGATTATTTGGAATATGAGCCTCAGAATC
+
ffffffffffffffffffffffffffffffffffffffffffffffffffffffffffffffffffffffffffffffffffffffffffffffffffffffffffffffffffffffffffffffffffffffffffffffffffffff
@cA01~tA01_KP420442.1_19055_18913_1_0_0_0_0:0:0_0:0:0_15b/2
ACAGCATTGATCTGTTCATGATGGATCCACCTCCATGACCCAAACAACTCCCAAGAGGCCCAACCTCCCACTCTGGGGGTTACATTTCAATGTGAGGTTTGAAGGGGTCAAACATCTAAACTAAAGCAGTTGTATCCTCAGCACGTTCTA
+
ffffffffffffffffffffffffffffffffffffffffffffffffffffffffffffffffffffffffffffffffffffffffffffffffffffffffffffffffffffffffffffffffffffffffffffffffffffff
@cA01~tA01_KP420442.1_39673_39471_1_0_0_0_0:0:0_0:0:0_15c/2
AGATCTGGGCCTGGGGTGGAGATATGGGCCTGGAGGTGGAGTTACGGGCCTTCAGTAGAGATATGGGCCTGGGGTGGAGATATGGGCTTGGGGTGGAGATCTGGGCCTGGAGTGGAGATATGGGCCTGGAGGTGGAGTTACTGGCCTTCA
+
ffffffffffffffffffffffffffffffffffffffffffffffffffffffffffffffffffffffffffffffffffffffffffffffffffffffffffffffffffffffffffffffffffffffffffffffffffffff
@cA01~tA01_KP420442.1_33629_33508_1_0_0_0_0:0:0_0:0:0_15d/2
TTCATCCTACACATAAATCAATACCTGGCAAAGGAGTGACAGATATATGAGTGGTGGTGGAAATGAAGAGACTTATTATAGCATAATATACAAGTCTGTGAACAGTGGCTCACGCCTGTAACCTAGCACTGCAGGAGGCCAAGGTGGGTG
+
ffffffffffffffffffffffffffffffffffffffffffffffffffffffffffffffffffffffffffffffffffffffffffffffffffffffffffffffffffffffffffffffffffffffffffffffffffffff
@cA01~tA01_KP420442.1_24977_25087_0_1_0_0_0:0:0_0:0:0_15e/2
CAAGTGATTCTCCTGCCCTCAGCCTCCTGAGTCGCTAGGATTACATGCACCTGCCACCATGCCTGGCTTTCCTTGGGTTGTTTCTTAACTTGTCCTTGACCTGGGTTCCAGTGTTGGTTTCCTGTTGCTGCTGTAGAAAATTATCAGAAG
+
ffffffffffffffffffffffffffffffffffffffffffffffffffffffffffffffffffffffffffffffffffffffffffffffffffffffffffffffffffffffffffffffffffffffffffffffffffffff
@cA01~tA01_KP420442.1_122373_122254_1_0_0_0_0:0:0_0:0:0_15f/2
AACCCAAGGACACCCATATTTCTGACCTGAGTTGGGCCCTGTGGCCTCAGGCCTTGTGGCACCTACAGATGCCATGCTTATTCTGACACCTCTGACTTCCATGCAATGGAGAATAATCGTCCCAAAATATCATGGCCCCAGAACACCAAC
+
ffffffffffffffffffffffffffffffffffffffffffffffffffffffffffffffffffffffffffffffffffffffffffffffffffffffffffffffffffffffffffffffffffffffffffffffffffffff
@cA01~tA01_KP420442.1_31018_31118_0_1_0_0_0:0:0_0:0:0_160/2
TCAATGGAAATCTTTGAGGTTGGTTCATGGCCAACACTCTGTTATCTAATATTGGGCCCTGGGAGTCCTGGGATCCTTTTTTCCGTAATTTTTGTATGTGACGCCCACTGTCTTGAGACTTCAAGGTATAAAGAGAAAACAGGAGCATCA
+
ffffffffffffffffffffffffffffffffffffffffffffffffffffffffffffffffffffffffffffffffffffffffffffffffffffffffffffffffffffffffffffffffffffffffffffffffffffff
@cA01~tA01_KP420442.1_108359_108415_0_1_0_0_0:0:0_0:0:0_161/2
GGTCACCATGCTCAGCTAATTTTTGTATTTTTAGTAGAGACGAGGTTTCACTCTGTTGGCCAGCCTGATCTTGAACTCCTGGCTTCAGGTGATCCACCCGCCTCGGCCTCCCAAAGTGCTGGAATTGCAGGTGTGAGCCACCATACCCAG
+
ffffffffffffffffffffffffffffffffffffffffffffffffffffffffffffffffffffffffffffffffffffffffffffffffffffffffffffffffffffffffffffffffffffffffffffffffffffff
@cA01~tA01_KP420442.1_127058_127241_0_1_0_0_0:0:0_0:0:0_162/2
TGCTCTGCTGAGTCAGCCAGGGTTGTTTCATGACCAACAGGAGCTCATTCCTTGGCAAGTGGAACTTCTCTAAAACACCTCGCCCTCATCAGATGTTCGCTTCCCTTCCCTCTCTCAAGCCCCCAGGAATTTATCCTCCAGTTAGGAATG
+
ffffffffffffffffffffffffffffffffffffffffffffffffffffffffffffffffffffffffffffffffffffffffffffffffffffffffffffffffffffffffffffffffffffffffffffffffffffff
@cA01~tA01_KP420442.1_117233_117120_1_0_0_0_0:0:0_0:0:0_163/2
CTGGAGTGGAGATATGGGACTGGAGTGGAGATATGGGCCTGGAGTGGAGTTATGGGCCTGGAGTGAAGTTATGGGCCTGGAGGTGGAGATACGGGCCTGGAGTGGAGATATGAGCCTGGAGTGGAGATATGGTCCTGGAGTGGAGATATG
+
ffffffffffffffffffffffffffffffffffffffffffffffffffffffffffffffffffffffffffffffffffffffffffffffffffffffffffffffffffffffffffffffffffffffffffffffffffffff
@cA01~tA01_KP420442.1_35397_35650_0_1_0_0_0:0:0_0:0:0_164/2
GCTCCCATCCTGCTTCCCCACATGGCCCTGAGCTCTCTGGCCTCTGCTTCGTGAGACTTACTTTTTTTGTTGCAGCACCAGCGATGAAGGAGAAAGAAGAGGAGGAGGATGAAGAGGATGATGACCACTGAGGTCCCAATCAGAACATGC
+
ffffffffffffffffffffffffffffffffffffffffffffffffffffffffffffffffffffffffffffffffffffffffffffffffffffffffffffffffffffffffffffffffffffffffffffffffffffff
@rand_0_0_0_0_1_1_0:0:0_0:0:0_165/2
CCATATTTGTAGTGGACCGACCGAATGCGGCCATAGGATTTGCGTCCTAGGCGCGGGTTCTAGTCGTTGAAGATATGTAACATGAGGAAATCTATGATGGATAAACCGTAGGCTGGGGGAACACGCCTTAGCAACCACTTTTACTAGAGG
+
ffffffffffffffffffffffffffffffffffffffffffffffffffffffffffffffffffffffffffffffffffffffffffffffffffffffffffffffffffffffffffffffffffffffffffffffffffffff
@cA01~tA01_KP420442.1_91238_91137_1_0_0_0_0:0:0_0:0:0_166/2
ATCCTGCATGTGAGTAAGAAATGGCAATCCTTGTAATGACCTCTAGTCCATCCATGTGGCTGCAAATGACAGGACGTTACTCTTTCTATGGATGAGTTGTCTCCATTGTGTGTATGTACTACATTCTCTCTATCCATTCATCCACTGATG
+
ffffffffffffffffffffffffffffffffffffffffffffffffffffffffffffffffffffffffffffffffffffffffffffffffffffffffffffffffffffffffffffffffffffffffffffffffffffff
@cA01~tA01_KP420442.1_6381_6179_1_0_0_0_0:0:0_0:0:0_167/2
ACATAGAATAGGTAAATGTTTGTAATAAAAAGTATTCCTCAATAGAAGTTTCTTAACTCAAAGAATGAAATATTTCACCATGCACATACAAAGAAGAGATATATGGAGATATGAAGAGGAGTACTTCATAATGACAAAGAGGCAAATTCA
+
ffffffffffffffffffffffffffffffffffffffffffffffffffffffffffffffffffffffffffffffffffffffffffffffffffffffffffffffffffffffffffffffffffffffffffffffffffffff
@cA01~tA01_KP420442.1_104610_104369_1_0_0_0_0:0:0_0:0:0_168/2
TTTACCTCCACAAAGTGTTCCTACCAGAAGAACCCAAGGACACCCATATTTCTGACCTGAGTTGGGCCCTGTGGCCTCAGGCCTTGTGCCACCTACAGATGCCGTGTTTATTCTGACACCTCTGCCTTCCATGCAATGGAGAGTAATCAT
+
ffffffffffffffffffffffffffffffffffffffffffffffffffffffffffffffffffffffffffffffffffffffffffffffffffffffffffffffffffffffffffffffffffffffffffffffffffffff
@cA01~tA01_KP420442.1_140579_140463_1_0_0_0_0:0:0_1:0:0_169/2
TTTGAGAGGCCAAGAAAGGTGGATCATTTAAGATCAGGGACTCGAGATCAGCCTGGCCAACATGCGGGAAATTCATCTTTACTAAACAGACAAGAAACATTAGCCAAGCATGCCGGCATGCACCTGTAGTCCTAGCTACTTGGGAGGCTG
+
ffffffffffffffffffffffffffffffffffffffffffffffffffffffffffffffffffffffffffffffffffffffffffffffffffffffffffffffffffffffffffffffffffffffffffffffffffffff
@cA01~tA01_KP420442.1_15669_15519_1_0_0_0_0:0:0_0:0:0_16a/2
AAATTTCCACAAGCTTCGTGGATGAAAACATGTTTTTCTTAATTATCTCACAGTGCTGTAACTCAGAAGTATGAACTGCATTTCACTGGGCTGATATCAAAGGGACAGTAAGGCTGGATTTCTTTTTAAGGTTCCAAGCAAGAATCTGCT
+
ffffffffffffffffffffffffffffffffffffffffffffffffffffffffffffffffffffffffffffffffffffffffffffffffffffffffffffffffffffffffffffffffffffffffffffffffffffff
@cA01~tA01_KP420442.1_115588_115442_1_0_0_0_0:0:0_0:0:0_16b/2
TAAAGGATGACCGTATATGACTTTTATTTCTCAATTTTAAATATAAATCATAAAAAATGTACAATAACTAGATAAAAAGTAAGAAGTGTTTTTATAGTGTGAGAATAAGTTTAGATTTATTTTTTCCTACGTGTAACCCTTTGGTTTAAT
+
ffffffffffffffffffffffffffffffffffffffffffffffffffffffffffffffffffffffffffffffffffffffffffffffffffffffffffffffffffffffffffffffffffffffffffffffffffffff
@rand_0_0_0_0_1_1_0:0:0_0:0:0_16c/2
GTTATATTCCGTCATCCTTCCTGCGTCGGGCGATCCCTCGTCGGCCCCGCCTCTTCTATTTGGCTGTATGAAGGGGGGCTAATCAAGTACCTGCTCAGCGTCCGTATGTCTGGTGTCTTCTTCAATCAGAACAGAAGGGAAGCTCCAAGG
+
ffffffffffffffffffffffffffffffffffffffffffffffffffffffffffffffffffffffffffffffffffffffffffffffffffffffffffffffffffffffffffffffffffffffffffffffffffffff
@cA01~tA01_KP420442.1_54706_54571_1_0_0_0_0:0:0_1:0:0_16d/2
GATATGGGCTTAGGGTGGAAATATCGGCCTGGAGTGGAGAAATGGGCCTGGAGTGGAGATATGGGCTTGAGGTGGGGATATGGACCTGGAGGCTGGGTCTCTGCACAGCCGACAGCCCTGTTCTTGGGTGCAGGTAGGCACTGAGGGTGA
+
ffffffffffffffffffffffffffffffffffffffffffffffffffffffffffffffffffffffffffffffffffffffffffffffffffffffffffffffffffffffffffffffffffffffffffffffffffffff
@cA01~tA01_KP420442.1_54970_54773_1_0_0_0_0:0:0_0:0:0_16e/2
GGGCAGCAAGGGTGCCCTGGTTTGCCTGCAGATGGGTCATCCATCATGATCTTTCTTTCCAGGGTTCTTCTTGCTGCAGGGGGCCTGGCCACATGAGGGTGAGTCCTTCTCCAAACCTTCGGGTGTCATCTCCCCACATAAGAGGATTTT
+
ffffffffffffffffffffffffffffffffffffffffffffffffffffffffffffffffffffffffffffffffffffffffffffffffffffffffffffffffffffffffffffffffffffffffffffffffffffff
@cA01~tA01_KP420442.1_28720_28440_1_0_0_0_0:0:0_0:0:0_16f/2
TTTACTTTTGTTTGAAGAAATATTTATTGAGGATAAATATACCTATATAGCTTACCACCTTTAACATTTTTTTTTTTTTTGAGGCAGAGTCTAGCTCTGTCCCCTATGCTGGAGTGCAGTGGCACAATCTCAGCTCACTGCAACTTCCGC
+
ffffffffffffffffffffffffffffffffffffffffffffffffffffffffffffffffffffffffffffffffffffffffffffffffffffffffffffffffffffffffffffffffffffffffffffffffffffff
@cA01~tA01_KP420442.1_74866_75064_0_1_0_0_0:0:0_0:0:0_170/2
ATGGAGTACAAGGCATTCCACATTTAGGAAGAGAACTCAGTTATGGAAGGTCAGAAATGAAAAGTTCCTACAGACCAACACCCAGGTTGGTGGCCACAGCCCTAAATGCTGATGGAGAATCACTGCAAGTCTGTAGGGAAGATGTCTGGC
+
ffffffffffffffffffffffffffffffffffffffffffffffffffffffffffffffffffffffffffffffffffffffffffffffffffffffffffffffffffffffffffffffffffffffffffffffffffffff
@cA01~tA01_KP420442.1_121598_121873_0_1_0_0_0:0:0_0:0:0_171/2
CCTCACCAAGTCAGTCTCTCTCCATAAGAATACCAAGCTCATCTTCCTTACAACCACCTGGGTCTCCAAGTCCTGGATCATTCACTCTGCATCCCAATGACAATGAGAAGAATGTCTGGACACTCTCACCTATGATCACCATGTCCAGAG
+
ffffffffffffffffffffffffffffffffffffffffffffffffffffffffffffffffffffffffffffffffffffffffffffffffffffffffffffffffffffffffffffffffffffffffffffffffffffff
@cA01~tA01_KP420442.1_60047_60324_0_1_0_0_0:0:0_0:0:0_172/2
CATCAGTGGGTGAATGGATAGAGAGAATGTAGTACATACGCACAGTGGAGACTACTCATCCATAGAAAGAATAACATCCTGTCATTTGCAGCCACATGGATGGAACTGGAGGTCATTAAAAAGATTCCCATTTCTCACCCATATACAGGA
+
ffffffffffffffffffffffffffffffffffffffffffffffffffffffffffffffffffffffffffffffffffffffffffffffffffffffffffffffffffffffffffffffffffffffffffffffffffffff
@cA01~tA01_KP420442.1_133364_133580_0_1_0_0_0:0:0_0:0:0_173/2
AATAACACAGGACCATAGGGTTACACGTAGGAAAAAATAAATCTAAACTTATCCTCACACTATAAAAACACTTCTTATTTTTTATCTTGTTGTTGTAAACTTTTTATGCTTTATTTTTAAGATTGACAAATAAAAATTATATACTGTGGT
+
ffffffffffffffffffffffffffffffffffffffffffffffffffffffffffffffffffffffffffffffffffffffffffffffffffffffffffffffffffffffffffffffffffffffffffffffffffffff
@cA01~tA01_KP420442.1_108827_108966_0_1_0_0_0:0:0_0:0:0_174/2
AGAGGGGTCCTTTACTCACCAGATTTGGAGCTTGGTTCTGTGGGTGAAGGCCAACTACTTGAAGGGTTTCCTAGAACATGGGACAGGAGAGATGTGAGGAAATGAGGGTGCTTGTCCTCTACTCAATGGAAATCTTTGAGGTTGGTTCAT
+
ffffffffffffffffffffffffffffffffffffffffffffffffffffffffffffffffffffffffffffffffffffffffffffffffffffffffffffffffffffffffffffffffffffffffffffffffffffff
@cA01~tA01_KP420442.1_37112_36894_1_0_0_0_0:0:0_0:0:0_175/2
GACACGTGCTGTTCCACCTTCCCTCATGCTGTTCCACCTCCCCTCAGACTAGCTTTCAGCCTTCTGTCAGCAGTAAAACTTATATATTTTTTAAAATAATTTCAATGTAGTTTTCCCTCCTTCAAATAAACATGTCTGCCCTCATGGTTT
+
ffffffffffffffffffffffffffffffffffffffffffffffffffffffffffffffffffffffffffffffffffffffffffffffffffffffffffffffffffffffffffffffffffffffffffffffffffffff
@cA01~tA01_KP420442.1_10439_10212_1_0_0_0_0:0:0_0:0:0_176/2
CCTGTGACCCCAGCACATGCAGGGACCTACAGATGTTGCAGTTCACACCCACACTCCCCCACTGGGTGGTCGGCACCCAGCAACCCTGTGGTGATCATGGTCACAGGTCAGAGGCTTTCTGTCTGGGCTTCTCACTGTCCCACCTCCTGA
+
ffffffffffffffffffffffffffffffffffffffffffffffffffffffffffffffffffffffffffffffffffffffffffffffffffffffffffffffffffffffffffffffffffffffffffffffffffffff
@cA01~tA01_KP420442.1_84931_84735_1_0_0_0_0:0:0_0:0:0_177/2
AGAGTTTGGTGGCGCACACTTGTAGTCCCAGCTACTCTGGAGACTGAGGCAGGGGAATCGCTTGAACCCAGGAGGCAGAGGTTGCAGTACACCGAGATTGTGCCACTGCACTCCAGCCTGGGTGACAGAGCAAGACTGAGTCTCAAAAAA
+
ffffffffffffffffffffffffffffffffffffffffffffffffffffffffffffffffffffffffffffffffffffffffffffffffffffffffffffffffffffffffffffffffffffffffffffffffffffff
@cA01~tA01_KP420442.1_118149_117962_1_0_0_0_0:0:0_0:0:0_178/2
GGCCTGGAGTGGAGATATGAGCCTGGAGTGGAGATATGGCCCTGGAGTGGAGATATGGGCCTGGAGTGGAGATATGGGCCTGGAGTGGACATATGGGTCTGGAGTGGAGATACGGGCCTGGAGGTGGAGATATGGGCCTGGAGTGGAGAT
+
ffffffffffffffffffffffffffffffffffffffffffffffffffffffffffffffffffffffffffffffffffffffffffffffffffffffffffffffffffffffffffffffffffffffffffffffffffffff
@cA01~tA01_KP420442.1_33238_33013_1_0_0_0_1:0:0_0:0:0_179/2
TGAACCCCTGAAAGATTGGCGGAAGGATTTTGCACACACAGCTGTCAGCCGTGAAGGCACAAAGGTGAAAACAATCTGATGTGGAAGGAAGAGGCTCTGCCTCAAATGCTGGGAATGAGGTGGGGAGAATGACAAGACGACTGTAGGGAG
+
ffffffffffffffffffffffffffffffffffffffffffffffffffffffffffffffffffffffffffffffffffffffffffffffffffffffffffffffffffffffffffffffffffffffffffffffffffffff
@cA01~tA01_KP420442.1_31882_31729_1_0_0_0_0:0:0_0:0:0_17a/2
TTTAGAGAAGTTCCACTTGCCAAGGAATGAATTACTGTTGGTCATGAAGCAACCCTGGCTGACTCAGCAGAGCAACAGCCTTGCCGTAACAGAGAACGGAGCTCATGCACGCACACTTCGACTCACTGACTCATTCAGCCACGGCCCCAT
+
ffffffffffffffffffffffffffffffffffffffffffffffffffffffffffffffffffffffffffffffffffffffffffffffffffffffffffffffffffffffffffffffffffffffffffffffffffffff
@cA01~tA01_KP420442.1_99825_99914_0_1_0_0_0:0:0_1:0:0_17b/2
CAGAACCAGTTCAAATGATTTAAACTCCCAGGGAAGGATTATGCAATTATTTACAATCTTAGAATTGTACTTTATCAGCAAAAATCACAACATGTAAATTCTGGATTTTTCTAGATTTATCTAGAATTTGTCTCATGTCCCAAGATTCCA
+
ffffffffffffffffffffffffffffffffffffffffffffffffffffffffffffffffffffffffffffffffffffffffffffffffffffffffffffffffffffffffffffffffffffffffffffffffffffff
@cA01~tA01_KP420442.1_113190_113419_0_1_0_0_0:0:0_1:0:0_17c/2
CCAGTGAGGGACACACAGCTGTGTGCTCCCATCCTGCTTCCCCACATGGCCCTGAGCTCTCTGGCCTGTGCCCCGTGAGACTTACTTTTTTTGTTGGAGCACCAGAGATGAAGGAGAAAGAAGAGGAGGAGGATGAAGAGGATGATGACC
+
ffffffffffffffffffffffffffffffffffffffffffffffffffffffffffffffffffffffffffffffffffffffffffffffffffffffffffffffffffffffffffffffffffffffffffffffffffffff
@cA01~tA01_KP420442.1_92098_91996_1_0_0_0_0:0:0_0:0:0_17d/2
TGTATGTTTTGTTCATTGAGAAATGTCTGTTCAGGTCTTTTACTAATTTTATAATTAAATTATTAGTTTTATTGAGGTGTTTGAGCTTCTTTTATATTCTAGTTATTAATCCCATCTCAGATGCATAGTTTGCAAATATTTGCTCCCATT
+
ffffffffffffffffffffffffffffffffffffffffffffffffffffffffffffffffffffffffffffffffffffffffffffffffffffffffffffffffffffffffffffffffffffffffffffffffffffff
@cA01~tA01_KP420442.1_116057_115820_1_0_0_0_0:0:0_0:0:0_17e/2
TCTTGAGGCGGAGTCTTGCTCTGTCGCCCAGGCGGGACTGTAGTGGAGCAATCTCAGCTCACTGCAACTTCCGCCTCCCAGGTTCAGGCGATTCTCGTGCCTCAGCCTCTTGAGTAGCTGGCGTTACAGGTGCCTGCCACCAGGCACGGC
+
ffffffffffffffffffffffffffffffffffffffffffffffffffffffffffffffffffffffffffffffffffffffffffffffffffffffffffffffffffffffffffffffffffffffffffffffffffffff
@cA01~tA01_KP420442.1_19887_20055_0_1_0_0_0:0:0_0:0:0_17f/2
GTACATGGGAGCTGGCAACCCGGTTTTGAGACAGGGCTATTGTCTCCCTAGAAGATCCCATCAAGGCCTGACTGTGGTGCTAGTGGACAGAAGACAACTTTGGATCTGCGCTCAGCATTTGGAAGTTCCGTGTTACACGCTGGTATCTGT
+
ffffffffffffffffffffffffffffffffffffffffffffffffffffffffffffffffffffffffffffffffffffffffffffffffffffffffffffffffffffffffffffffffffffffffffffffffffffff
@cA01~tA01_KP420442.1_67722_67865_0_1_0_0_0:0:0_0:0:0_180/2
AAGGAGTGTGTTTTTTCTCCAGCAGGCAGTGGGGACCTTAGACATTTGTAAGCAAGTGAGAGGCACATTCAGATTTGTGGTGTGAGGAAGATCGATGCCCTAAGATGCAGACTCATGCCTTCAGATTCCAGCTGCTGGTACATGGGAGCT
+
ffffffffffffffffffffffffffffffffffffffffffffffffffffffffffffffffffffffffffffffffffffffffffffffffffffffffffffffffffffffffffffffffffffffffffffffffffffff
@cA01~tA01_KP420442.1_109125_108974_1_0_0_0_1:0:0_0:0:0_181/2
ACCTCAAAGATTTCCATTGAGTAGAGGACAAGCACCCTCATTTCCTCACATCTCTCCTGTCCCATGTTCTAGGAAACCCTTCAAGTAGTTGGCCTTCACCCACAGAACCAAGCTCCAAATCTGGTGAGTAAAGGACCCCTCTTATCTCTG
+
ffffffffffffffffffffffffffffffffffffffffffffffffffffffffffffffffffffffffffffffffffffffffffffffffffffffffffffffffffffffffffffffffffffffffffffffffffffff
@rand_0_0_0_0_1_1_0:0:0_0:0:0_182/2
GTTGACTACTTCTTTCCATGGCGTAGCCACCAAATGGGCCCTAACGCTGATCGCGATTTGGAGCCCCTAGTGGTAGGGCATGTCCATAAAAACAGAGGTAGTGGGTACTAGGGTCCGCACCGAAGCTCTAGGTAGCATGATCACAACCAC
+
ffffffffffffffffffffffffffffffffffffffffffffffffffffffffffffffffffffffffffffffffffffffffffffffffffffffffffffffffffffffffffffffffffffffffffffffffffffff
@cA01~tA01_KP420442.1_122112_121938_1_0_0_0_0:0:0_0:0:0_183/2
GTGAATGATCCAGGACTTGGAGACCCAGGTGGTTGTAAGGAAGATGAGCTTGGTATTCTTATGGAGAGAGACTGACTTGGTGAGGTCTGTGCCAACAGAGACAGAGAAACAAGAGACACAAGTACAGACCAGGTGTCATAACAGAGGACA
+
ffffffffffffffffffffffffffffffffffffffffffffffffffffffffffffffffffffffffffffffffffffffffffffffffffffffffffffffffffffffffffffffffffffffffffffffffffffff
@cA01~tA01_KP420442.1_26612_26699_0_1_0_0_1:0:0_0:0:0_184/2
TGATCCTTTCATATGTGGGGTTATTTGGAATGTGAGCCACAGAATCCAGTCTGGAGACCACAAGTTCACACAGCATACAGGGGTTGGTGTTCTGGGGCCATGATATCCTGGGACGATTACTCTCCATTACATGGAAGGCAGAGGTGTCAG
+
ffffffffffffffffffffffffffffffffffffffffffffffffffffffffffffffffffffffffffffffffffffffffffffffffffffffffffffffffffffffffffffffffffffffffffffffffffffff
@cA01~tA01_KP420442.1_79686_79544_1_0_0_0_1:0:0_0:0:0_185/2
ATTTTTTTTCTTTTTTTTTTTTTGTATTATCTATAATTGCTTTCATTGGTGTCTTACACCTTTCCTGGTACAGCTCTTTCACCACCTTGGTTAAATGTATTCCTGAGTGTTTTAATTTTGCGTATCTATTGTAAACGGCATTGCCTTCTT
+
ffffffffffffffffffffffffffffffffffffffffffffffffffffffffffffffffffffffffffffffffffffffffffffffffffffffffffffffffffffffffffffffffffffffffffffffffffffff
@cA01~tA01_KP420442.1_3829_4006_0_1_0_0_0:0:0_0:0:0_186/2
ATCTGTTTACTCTGTTGATACTTTCGTTTGCTGTGCAGAAGCTCTTCAGTTGAGTTAGGTCCCAATTTCTGTCTTTGTCACAATTGGTTTTGGGGAGTTAGCCATAAATTCTTTGCCAAAGTCTATCTTGAGAAGGATATTTCCTAGGTT
+
ffffffffffffffffffffffffffffffffffffffffffffffffffffffffffffffffffffffffffffffffffffffffffffffffffffffffffffffffffffffffffffffffffffffffffffffffffffff
@cA01~tA01_KP420442.1_65020_64877_1_0_0_0_0:0:0_0:0:0_187/2
GTCTGTGAACAGTGGCTCACACCTGTAACCTAGCACTGCAGGAGGCCAAGGTGGGTGGATTCCATGAAGTCAGGAGTTCCAGACCAGCCTGGCCAACGTGGTGAAACCCTATCTCTACTAAAAATACAAAAATTAGCCGAGCACGATGGT
+
ffffffffffffffffffffffffffffffffffffffffffffffffffffffffffffffffffffffffffffffffffffffffffffffffffffffffffffffffffffffffffffffffffffffffffffffffffffff
@cA01~tA01_KP420442.1_25069_25271_0_1_0_0_1:0:0_0:0:0_188/2
TATGTGGATGGAGCCTGGTGGTGGCATCATCATCCCACCCTTGCTGATCTCAGGGTAGCCAACCTTCTCCTTGTTTGGTTTCTTTAATTAATTAATTAATTTTGGAGACAGAGTCTCACTCCTTCACCCAGGCTGGAGTGAAGTGGTGTG
+
ffffffffffffffffffffffffffffffffffffffffffffffffffffffffffffffffffffffffffffffffffffffffffffffffffffffffffffffffffffffffffffffffffffffffffffffffffffff
@cA01~tA01_KP420442.1_84980_84799_1_0_0_0_0:0:0_0:0:0_189/2
AACCCAGGAGGCAGAGGTTGCAGTACACCGAGATTGTGCCACTGCACTCCAGCCTGGGTGACAGAGCAAGACTGAGTCTCAAAAAAAAAAAAAAAAAGACCATTATCAAAAACATAAAAAATAACAAGCATTAACGAGGATGTGGAGAAA
+
ffffffffffffffffffffffffffffffffffffffffffffffffffffffffffffffffffffffffffffffffffffffffffffffffffffffffffffffffffffffffffffffffffffffffffffffffffffff
@cA01~tA01_KP420442.1_90364_90618_0_1_0_0_0:0:0_0:0:0_18a/2
TGCTGAGATTACAGGCGTGAGCCACCGCACACAGCATATAAAGGTATTTATGATCCCTAGATTTTACACTTAAAAATGGTAAAGTTGATAAATTATATAGGTATATTTAACCTCAATCAGCATTTTTTCAAAGGAAAAGAAAAAGTGTAG
+
ffffffffffffffffffffffffffffffffffffffffffffffffffffffffffffffffffffffffffffffffffffffffffffffffffffffffffffffffffffffffffffffffffffffffffffffffffffff
@cA01~tA01_KP420442.1_60508_60318_1_0_0_0_1:0:0_0:0:0_18b/2
TTTAGCTCCTGTATATGGGTGAGAAATGGGAATCTTTTTAATGACCTCCAGTTCCATCCATGTGGCTGCAAATGACAGGATGTTATTCTTTCTATGGATGAGTAGTCTCCACTGTGCGTATGTACTACATTCTCTCTATCCATTCACCCA
+
ffffffffffffffffffffffffffffffffffffffffffffffffffffffffffffffffffffffffffffffffffffffffffffffffffffffffffffffffffffffffffffffffffffffffffffffffffffff
@cA01~tA01_KP420442.1_48441_48342_1_0_0_0_0:0:0_0:0:0_18c/2
TGACTCAGCAGAGCAAGAGCTTTGCCTTAACAGAGAACGGAGCTCATGCACGCACACTTCGACTCACTGACTCATTCAGCCACGGCCCCATGCTCAGGCCGTGGAAAAGGCAATTCCCAGCACTGCAGGAGGCCAAGGCGGGTGGATCAC
+
ffffffffffffffffffffffffffffffffffffffffffffffffffffffffffffffffffffffffffffffffffffffffffffffffffffffffffffffffffffffffffffffffffffffffffffffffffffff
@cA01~tA01_KP420442.1_94753_94950_0_1_0_0_0:0:0_0:0:0_18d/2
TTTGCACCACCCCTCATGTATCTCTCACTCCTCTGCCAAGTATTGATTTACATGTAGGAAAAATAAATCTCAGAAAGAAATCAATGAAGTGAAGATTAAACAATTAGGAAAAATCAAACCAGGCAAGCCCTCCCTGCAAATTACTCTACC
+
ffffffffffffffffffffffffffffffffffffffffffffffffffffffffffffffffffffffffffffffffffffffffffffffffffffffffffffffffffffffffffffffffffffffffffffffffffffff
@cA01~tA01_KP420442.1_19792_19620_1_0_0_0_0:0:0_0:0:0_18e/2
CAGAGCTATACATGGGATGGATCCTTGAGCTCAGAGAGATAGAATGTCTGAGTCTGCTGTTGGCAACTGAGGGACCTCAGGCACCTATGGCCTCCCCCTGTATGTTGGTATCTGCTTATGAAATGAGGACCCAGAAGTGCCCTCCGAGCT
+
ffffffffffffffffffffffffffffffffffffffffffffffffffffffffffffffffffffffffffffffffffffffffffffffffffffffffffffffffffffffffffffffffffffffffffffffffffffff
@cA01~tA01_KP420442.1_48274_48218_1_0_0_0_0:0:0_0:0:0_18f/2
GGAGGATAAATTCCTGGGGGCTTGAGAGAGGGAAGGGTAGGGAACATTTGATGAGGGCAAGGTGTTTTAGAGAAGTTCCACTTGCCCAGGAATGAATTACTGTTGGTCATGAAGCAACCCTGGCTGACTCAGCAGAGCAAGAGCTTTGCC
+
ffffffffffffffffffffffffffffffffffffffffffffffffffffffffffffffffffffffffffffffffffffffffffffffffffffffffffffffffffffffffffffffffffffffffffffffffffffff
@cA01~tA01_KP420442.1_79402_79293_1_0_0_0_0:0:0_0:0:0_190/2
TTTAAGTTACTATAGCCTTAGAGCATAGTTTGAAGTCAGATAGCGTGATGCCTCCAGGTTTCTACATTCACCTAGAATTGCTTTCTCTATTAGGATCTTTTTTGGTTCTGTATGAATTTTAGGATTGCTTTTTCTAATTCTGTGAAAGCT
+
ffffffffffffffffffffffffffffffffffffffffffffffffffffffffffffffffffffffffffffffffffffffffffffffffffffffffffffffffffffffffffffffffffffffffffffffffffffff
@cA01~tA01_KP420442.1_121899_121707_1_0_0_0_1:0:0_0:0:0_191/2
AGAGAGGGGAAGTTTAACAACACTTTGCACCTCATTGGAGAGCACCATGATGGGGTTTCCAAGGCCAACTTCTCCATTGGTCCCATGATGCCTGTCCTTGCAGGAACCTACAGATGCTACGGTTCTGTTCCTCACTCCCCCTATCAGTTG
+
ffffffffffffffffffffffffffffffffffffffffffffffffffffffffffffffffffffffffffffffffffffffffffffffffffffffffffffffffffffffffffffffffffffffffffffffffffffff
@cA01~tA01_KP420442.1_12342_12238_1_0_0_0_1:0:0_0:0:0_192/2
ACAAAGTGTTCTCTCCCAGGAGAACCCAAAGAGACACATCTATCTGGCCTGAGTTGGGCCGTGTGGCCCCAGGCTGGTGGCACCTACAGATGCTGTGTTTATTCTTAAACCTCTGCCTTCCGTGCAGTGGAGCTGTCGTCGTCGCAGGAC
+
ffffffffffffffffffffffffffffffffffffffffffffffffffffffffffffffffffffffffffffffffffffffffffffffffffffffffffffffffffffffffffffffffffffffffffffffffffffff
@cA01~tA01_KP420442.1_52418_52529_0_1_0_0_0:0:0_0:0:0_193/2
GTGGCATAGAATGTCTTCTCAATAAATAATATTAAACCAATGGGTTATACCTAGGAAAAAATAAATCTAACTCACACTATAAAAACACTTCTTAGTTTTTATCTAGTTGTACATTTTTTATGATTTATATTTAAATTTGAGAAATAAAAG
+
ffffffffffffffffffffffffffffffffffffffffffffffffffffffffffffffffffffffffffffffffffffffffffffffffffffffffffffffffffffffffffffffffffffffffffffffffffffff
@cA01~tA01_KP420442.1_104841_104974_0_1_0_0_0:0:0_0:0:0_194/2
TATCATCTATCTCTCTCTCTATTACCTCTCTGTCTGCCTCTCTGTCTCTATTTATGTATCATCTATGTATATATCTATGTGTCTATCATCATCATCGTCATCTCTATGTATCATCTATCAGTCATCATCTATGTATCTATAACCAATCCA
+
ffffffffffffffffffffffffffffffffffffffffffffffffffffffffffffffffffffffffffffffffffffffffffffffffffffffffffffffffffffffffffffffffffffffffffffffffffffff
@cA01~tA01_KP420442.1_47979_47845_1_0_0_0_0:0:0_0:0:0_195/2
CCTCACCTCTCTCCTGTCTCGTGTTCTAGGAAACCCTTCAAATAGTTGGCCTTCACCCACTGAACCAAGCTCCAAAACCGGTGAGTACAGAACCCTCTTATATCCGCTTTTGGAAACCTGGGGAGGTGGAAACCTTGGATTCAGGCGTTG
+
ffffffffffffffffffffffffffffffffffffffffffffffffffffffffffffffffffffffffffffffffffffffffffffffffffffffffffffffffffffffffffffffffffffffffffffffffffffff
@cA01~tA01_KP420442.1_33922_34149_0_1_0_0_0:0:0_0:0:0_196/2
AAGGGGAGCAGGAGCTAGTGCTGGCACTGATCTCTGATTCCAAGATCTGGACTCACTCCAAGGAGTATCAATGTTTACCTCCCCATAGCCTATCTGAATCTCCACAGGTGATTGGAAGTAGGGGTGAGGTGGGGGATTTGGGTGAGTGGG
+
ffffffffffffffffffffffffffffffffffffffffffffffffffffffffffffffffffffffffffffffffffffffffffffffffffffffffffffffffffffffffffffffffffffffffffffffffffffff
@cA01~tA01_KP420442.1_45243_45379_0_1_0_0_0:0:0_1:0:0_197/2
AGGGTGGAGGGTAAAAAAAAATATGTGTATATATATATATATTAATGTATTTATGACCACTAGACTTTACACTTAAAAATGGTAAATGTGGCTGGGTGTGGTGGCTCATGCCTGTAATCCCAGCACTTTGGGAGGCTGATGCGGATGGAT
+
ffffffffffffffffffffffffffffffffffffffffffffffffffffffffffffffffffffffffffffffffffffffffffffffffffffffffffffffffffffffffffffffffffffffffffffffffffffff
@cA01~tA01_KP420442.1_50154_50306_0_1_0_0_1:0:0_0:0:0_198/2
AAGAAGATGAGACACCAATAAGAAGCTAATCATAGCAGTTCCTCTTTATGAATTGTCTCGCATTTCTTGATTGACAGGTAACCACGTAAAACACCTCTTTAGGACAAGCACCCAGATGGCGGGAGACCCAGCTTTCTCCTGCTTTCTCAG
+
ffffffffffffffffffffffffffffffffffffffffffffffffffffffffffffffffffffffffffffffffffffffffffffffffffffffffffffffffffffffffffffffffffffffffffffffffffffff
@rand_0_0_0_0_1_1_0:0:0_0:0:0_199/2
GATTCAGACCTTTTCGTGTTACAGATGCAAAGTCATTAGCGACGTGGTATGTGGCAGCAATATAAGTCACGGGCACGACGCGAATCGTGTAATCAGCTACGAGTCTTAGAATGAAAAGTGGTTCCGCGCACAGATAGGCACATAGTATGA
+
ffffffffffffffffffffffffffffffffffffffffffffffffffffffffffffffffffffffffffffffffffffffffffffffffffffffffffffffffffffffffffffffffffffffffffffffffffffff
@cA01~tA01_KP420442.1_135642_135762_0_1_0_0_1:0:0_0:0:0_19a/2
CCTGGGTGCCCAGGGCTACAGGAAGGACCCACCCCACATAGACATGGCGTCTCCCTACAACAAGTGTCAGCTGAGAACTTTGAGCAAGTGCTGAATAAGTGACTCTTACTAGATTTTAATACTGCAAAATTACTCACATAAAACAACACA
+
ffffffffffffffffffffffffffffffffffffffffffffffffffffffffffffffffffffffffffffffffffffffffffffffffffffffffffffffffffffffffffffffffffffffffffffffffffffff
@cA01~tA01_KP420442.1_17764_17811_0_1_0_0_0:0:0_0:0:0_19b/2
CGCCCTCTCCGTCGTTTATTGTTTCAATACAGCCTGTCCTTCTGTGAGTTAGTACGAAATGTGACCAGGGGCTAGTGCTGGCACTGGTCTCTGAGTCCAAGATCTGAGCTCACTCCAAAGAGTATTAGTGTTTACCTCCCCATGATCTAT
+
ffffffffffffffffffffffffffffffffffffffffffffffffffffffffffffffffffffffffffffffffffffffffffffffffffffffffffffffffffffffffffffffffffffffffffffffffffffff
@cA01~tA01_KP420442.1_80128_80340_0_1_0_0_0:0:0_0:0:0_19c/2
AGATATACATTTTTTTGTACATTTCAAAAATGTTCCCAAACTAATTCTCCAAAGCAATAAATGTTTGTGTGTATTGCTGGGTAGGTTATGCATACAAGGAAAGGAAGCATAGTGAGTCTGATTTGGCAGAGGAAACATATGTGGAAATTA
+
ffffffffffffffffffffffffffffffffffffffffffffffffffffffffffffffffffffffffffffffffffffffffffffffffffffffffffffffffffffffffffffffffffffffffffffffffffffff
@cA01~tA01_KP420442.1_120676_120780_0_1_0_0_0:0:0_0:0:0_19d/2
AGGCTGGAGTGAAGTGGTGTGGTCTACGCTCACTGCAACCTCTGTCTCCTGGGTTCAAGCGATTCTCCTGCTCTCAGCCTCCCGAGTCGCTAGGATTACATGCACCTGCCACCATGCCTGGCTATCCTTGTGTCTTTTCTTAACTTGTCC
+
ffffffffffffffffffffffffffffffffffffffffffffffffffffffffffffffffffffffffffffffffffffffffffffffffffffffffffffffffffffffffffffffffffffffffffffffffffffff
@rand_0_0_0_0_1_1_0:0:0_0:0:0_19e/2
GAACTAGACGAGCCCGACGGAGGATCGGCGTCGCATAGTTACTCGCTAATTTTCGTGTTGTCCGTGTCCGATTGATGATCTGTGAGATCTAGCGAGTGCTCGTTACGGTGTTAGTGCACCATAGCCTTGCACTTGTCGTCACGAGTCCAC
+
ffffffffffffffffffffffffffffffffffffffffffffffffffffffffffffffffffffffffffffffffffffffffffffffffffffffffffffffffffffffffffffffffffffffffffffffffffffff
@cA01~tA01_KP420442.1_128173_128005_1_0_0_0_0:0:0_0:0:0_19f/2
GACAGGGACATTTTGGGGTGGGACAGCATTCTCCTGCCTTCCACAAATGGTGAACAAGATGCATTTGGCCTCTGCTCTTGGGACACTGATATTGCAGATGGTTAAATGGGAGGACAGAAAATGAATGCACAAGTGGACCAATAAATGAAT
+
ffffffffffffffffffffffffffffffffffffffffffffffffffffffffffffffffffffffffffffffffffffffffffffffffffffffffffffffffffffffffffffffffffffffffffffffffffffff
@cA01~tA01_KP420442.1_1879_1805_1_0_0_0_0:0:0_1:0:0_1a0/2
GACAAATCCACAGCCAACATCATATTGAATGGTCAAAAGCTGGAACTGTACCCCTTGAGAACTCTTGGGTGAACAATGAAATTGAAGCAGAAATCACAAAACATTATTTAAAATTAATAAAAATAGAAACAAACTTACCAAAACCTTTGG
+
ffffffffffffffffffffffffffffffffffffffffffffffffffffffffffffffffffffffffffffffffffffffffffffffffffffffffffffffffffffffffffffffffffffffffffffffffffffff
@cA01~tA01_KP420442.1_136428_136576_0_1_0_0_0:0:0_0:0:0_1a1/2
GGCCTTCCTCCACCTTCAAAGCCCACAGTGGCTGATAGCGTCTCCCTCCCACTACACTGCTCTAATCCCCACTCCCCTCTTCCTCCACCTCTCACGCGGACCCTTGTGATTACACTGAGCCCAGCAGGACAGTCCAGGCTGTCTCCCCAT
+
ffffffffffffffffffffffffffffffffffffffffffffffffffffffffffffffffffffffffffffffffffffffffffffffffffffffffffffffffffffffffffffffffffffffffffffffffffffff
@cA01~tA01_KP420442.1_129004_128836_1_0_0_0_0:0:0_0:0:0_1a2/2
GGTAACCAGGAATCCCTACATGATTAATAGTGACTGACAAGAAAATAAGGGAGGCCCAGGTGCGTAACTGGAATCTAGGAGACTGTGGAAAAGGCAATTGCCGCCCCACTGGTGAAATGTGGTGCTGATTTAGACACTAAATGAATGAAG
+
ffffffffffffffffffffffffffffffffffffffffffffffffffffffffffffffffffffffffffffffffffffffffffffffffffffffffffffffffffffffffffffffffffffffffffffffffffffff
@cA01~tA01_KP420442.1_130129_129998_1_0_0_0_0:0:0_0:0:0_1a3/2
ATCACAAAGAGCAGCACATTTCACACGGGCTTCAACACTATTTTCTGGCTGTTTGACATAAGAGAATCTTGCTTCGCTATTTTTAATCGTGATTTCACCTTTGTTTCCTTTCCTTGGTGAATGCAATTTGTTTGACTCAAGAATGCTGTG
+
ffffffffffffffffffffffffffffffffffffffffffffffffffffffffffffffffffffffffffffffffffffffffffffffffffffffffffffffffffffffffffffffffffffffffffffffffffffff
@cA01~tA01_KP420442.1_25675_25462_1_0_0_0_0:0:0_0:0:0_1a4/2
CTATGGAAGCTGGCACCATGGAGAAGGCACAGGCATGGCAAGAGTGGCTCCCAGTCCCCACCAGGAACAGGGTGTGTGGACACTGGTGCCTGCCTTATTCATCAGTTCATACCTTCTGCCAAGGATTGCAATTCATCCAAAAGAGATTGA
+
ffffffffffffffffffffffffffffffffffffffffffffffffffffffffffffffffffffffffffffffffffffffffffffffffffffffffffffffffffffffffffffffffffffffffffffffffffffff
@cA01~tA01_KP420442.1_78119_78260_0_1_0_0_0:0:0_0:0:0_1a5/2
GAGGCAGGAGAATCATTTGAACCTGGTTGGTGGAGGTTGCAGCGCGTGGAGATGGCGGCACTGCACTCCAGCCTGGGTGACAGTGGAAGACTCCATCTCAAAAAGAAAAAAAGAAAAAGTGAAACATATAACAGGTGTTGGCAAGGATGC
+
ffffffffffffffffffffffffffffffffffffffffffffffffffffffffffffffffffffffffffffffffffffffffffffffffffffffffffffffffffffffffffffffffffffffffffffffffffffff
@cA01~tA01_KP420442.1_99558_99763_0_1_0_0_0:0:0_0:0:0_1a6/2
AGTTCCAACTCATGGTTTGCTCTCTCTCTGTCTCTCTGCCTCCCTCATTTTAAATTTTACAGAAATATCCAGTAACATAATGCTATAGAAAATCAATTTCCCCAGCACTTTGGAAGCCGAAGTGAGTGATCAACCGAGGTCAGGAGTTTG
+
ffffffffffffffffffffffffffffffffffffffffffffffffffffffffffffffffffffffffffffffffffffffffffffffffffffffffffffffffffffffffffffffffffffffffffffffffffffff
@cA01~tA01_KP420442.1_46455_46666_0_1_0_0_0:0:0_0:0:0_1a7/2
AAGAAGCTCAAACAACTCAATAAAACAAATGATTTAATTGAAAAAGGAGCAAAAGACATGAAATTTCCCCACATACGAAAAAGTGCTCAGTATCACTCATCATCAGAGAAACGCAAATTAAAATCAAAGTGAGTTTTCATCTCACCCCAT
+
ffffffffffffffffffffffffffffffffffffffffffffffffffffffffffffffffffffffffffffffffffffffffffffffffffffffffffffffffffffffffffffffffffffffffffffffffffffff
@cA01~tA01_KP420442.1_118909_118717_1_0_0_0_0:0:0_0:0:0_1a8/2
GAGATATGGGACTGGAGTGGAGATATGGGCCTGGAGTGGAGATATGGGCCTGGATTGGAGATATGGGCCGAGGGTGGAGATCTGAGCCTGGATTGGAGATGTGGGCCCGGATTGGCTATATGGGTCTAGGGTGGAAATATCGGCCTGGAG
+
ffffffffffffffffffffffffffffffffffffffffffffffffffffffffffffffffffffffffffffffffffffffffffffffffffffffffffffffffffffffffffffffffffffffffffffffffffffff
@cA01~tA01_KP420442.1_34849_34601_1_0_0_0_0:0:0_1:0:0_1a9/2
TGCAGTCTTCCCAGAGAAGACTCTAAATACCTCCTGGACTGCACCTGGGCTTATGCCAATTCTTATCACTCACCGTCACTCCAGGGAGACAGAACACACAGAGAATACATTACACAGGCAGGTTCATTACTAACAGATAAGCAGCGAGTG
+
ffffffffffffffffffffffffffffffffffffffffffffffffffffffffffffffffffffffffffffffffffffffffffffffffffffffffffffffffffffffffffffffffffffffffffffffffffffff
@cA01~tA01_KP420442.1_2423_2347_1_0_0_0_0:0:0_0:0:0_1aa/2
AAACAAGCTAGAAAACCTAGAAGAAATGGATAAATTCCTGGTAACACAAAATTTATCATATTTCAACCAGGAAGAAAGTGAAAACCTGAACAGACCAATAACAAGTTCAGAAATTTAATCAGTAATAAAAACCCTACTAACTAAAAATAG
+
ffffffffffffffffffffffffffffffffffffffffffffffffffffffffffffffffffffffffffffffffffffffffffffffffffffffffffffffffffffffffffffffffffffffffffffffffffffff
@cA01~tA01_KP420442.1_52927_53073_0_1_0_0_0:0:0_0:0:0_1ab/2
CTGGAGTTTGTTTTCCGTCTGTCTCTCTCCCTCCCTCATTTTAAATTTTACAGAAATATCCAGTAACATAATGCTATAGAAAATCAAGTTTCCCCAGCACGTTGGGAAGCCGAGGTGGGCGGATCAACTGAGATAAGGAGTTTGAGAGCA
+
ffffffffffffffffffffffffffffffffffffffffffffffffffffffffffffffffffffffffffffffffffffffffffffffffffffffffffffffffffffffffffffffffffffffffffffffffffffff
@cA01~tA01_KP420442.1_35432_35525_0_1_0_0_0:0:0_0:0:0_1ac/2
CACTGAGGTCCCAATCAGAACATGCAGGTGTCTGGGGTTACCTGGAAGAAGAGGAGACACCAATAAGAAGCTAATCATAGCAGTTCCTCTTTATGAATTGTCTCACATTTCTTGATTGACAGGTAACCACATACAACACCCCTTTAGGAC
+
ffffffffffffffffffffffffffffffffffffffffffffffffffffffffffffffffffffffffffffffffffffffffffffffffffffffffffffffffffffffffffffffffffffffffffffffffffffff
@cA01~tA01_KP420442.1_131661_131483_1_0_0_0_0:0:0_0:0:0_1ad/2
TCCCCTGCCTTCAGCTCACAGACCATTGCCTGATTCTGAACTGTATCCTCACGTCCCCTGCAGCCACTCACATCCAGGAGAAGGTTCCATGACAGGCAGAAAGTGGGAGATAGAATCAATGGGATGGGAACTCAGAGCTATTCATGGGAT
+
ffffffffffffffffffffffffffffffffffffffffffffffffffffffffffffffffffffffffffffffffffffffffffffffffffffffffffffffffffffffffffffffffffffffffffffffffffffff
@cA01~tA01_KP420442.1_34736_34881_0_1_0_0_0:0:0_0:0:0_1ae/2
AGTGTTCCTTTAGAGCAACAAAAATGGACTAAGACAGCAACGTCCTGAGATCAGGAGGAACGTCTCAGAACAGCCTGGGCTGTCTTCCTGTTCTTCCTGGAGGAGGACGTCATGCAGTGCTTTAGCTGAGTGCTTCCTGTGGCTCCACAG
+
ffffffffffffffffffffffffffffffffffffffffffffffffffffffffffffffffffffffffffffffffffffffffffffffffffffffffffffffffffffffffffffffffffffffffffffffffffffff
@cA01~tA01_KP420442.1_695_941_0_1_0_0_1:0:0_0:0:0_1af/2
GGGAATTTAGGCCATTTACATTTCTTCTCCTGATATATCCTTTTTATATTTTTATGATTGCCTTTTAAAATATATTGAATGGTTGTAATTCCAGGGAAATGTCTTTCAGAACAGTATTTATTCCTATCTACATGTTTTGGAGAGTGCACT
+
ffffffffffffffffffffffffffffffffffffffffffffffffffffffffffffffffffffffffffffffffffffffffffffffffffffffffffffffffffffffffffffffffffffffffffffffffffffff
@cA01~tA01_KP420442.1_17402_17295_1_0_0_0_0:0:0_0:0:0_1b0/2
GGTAGGAGTTTGAGACCAGCCTGGCCAACATGGTGAAACCCCGTCTGTACTAAAAATACAAAAATTAGCCTGGTGCATTGGCACCTGCCTGTAATCCCAGCGACTGGGGAGGCTGAAGCAGAAGAATGGCTTCAACCCTGGAGGCAGAGG
+
ffffffffffffffffffffffffffffffffffffffffffffffffffffffffffffffffffffffffffffffffffffffffffffffffffffffffffffffffffffffffffffffffffffffffffffffffffffff
@cA01~tA01_KP420442.1_68746_68600_1_0_0_0_0:0:0_1:0:0_1b1/2
AGTCTCATCTCCAGGGGGACACATATCAACACATCATCTTTCATAATATAAATATACGGTCACTCCTCCATATCTGCGGGGTTTACAGGTGTTTATTGAACCAAGTATAAATCAAAAATATTGAGAGAAAGTATCCACAGAGTTTCAAAA
+
ffffffffffffffffffffffffffffffffffffffffffffffffffffffffffffffffffffffffffffffffffffffffffffffffffffffffffffffffffffffffffffffffffffffffffffffffffffff
@cA01~tA01_KP420442.1_81625_81798_0_1_0_0_0:0:0_0:0:0_1b2/2
TTTCCTTTCTCCTTCATAGAATCTGGATGAACAGAACAGAAAGAGTTAATGGAATATAAGATTCCAATTCTCTGGCATGAGAAAATAGACAAGGAAAGGAAGATTCATCTTCATCACATCTCAGACATGCTTGGACACAGGGTCCAAGCA
+
ffffffffffffffffffffffffffffffffffffffffffffffffffffffffffffffffffffffffffffffffffffffffffffffffffffffffffffffffffffffffffffffffffffffffffffffffffffff
@cA01~tA01_KP420442.1_1282_1469_0_1_0_0_0:0:0_0:0:0_1b3/2
CAGATAAGAAGAATCTATATTCTGCAGTTGTTGGGTGGAGTACTCTGTAGATGTCTATGAGGTCCAATTGGTCAAGTGTTGTCTTTAAGACCAGAATTTCTTTGTTAGTTTTCTGTTTTAGTGATTCATCTGACGTTGTTAGTGGGATAC
+
ffffffffffffffffffffffffffffffffffffffffffffffffffffffffffffffffffffffffffffffffffffffffffffffffffffffffffffffffffffffffffffffffffffffffffffffffffffff
@cA01~tA01_KP420442.1_40797_40590_1_0_0_0_0:0:0_0:0:0_1b4/2
GTCTACCCTGTGTTGTTTTATGTGAGTAATCTTACAGTATTAAAATCTAGTAGGAGTCTCTTACTCAGCACTTGCTCAAAGTTCTCAGCTGACACTTTTGTTGTAGGGAGACACCTTGTGTTTGCGGGATGGGTCCTTCCTTTAGCCCTG
+
ffffffffffffffffffffffffffffffffffffffffffffffffffffffffffffffffffffffffffffffffffffffffffffffffffffffffffffffffffffffffffffffffffffffffffffffffffffff
@cA01~tA01_KP420442.1_116792_116985_0_1_0_0_0:0:0_0:0:0_1b5/2
ATATCTCCACTCCAGCCACATATCTCCACCCTAGGCTCCTACCTCCCCTCCAGGTTCCTATCTCTCCTCCAGGTTCCTCTCTCCACTCCAGGTTCCTATCCCCACTCCAGGCCCATATCTCCACTCCAGGCCCAGATCTTCACTCCAGGC
+
ffffffffffffffffffffffffffffffffffffffffffffffffffffffffffffffffffffffffffffffffffffffffffffffffffffffffffffffffffffffffffffffffffffffffffffffffffffff
@cA01~tA01_KP420442.1_116385_116619_0_1_0_0_0:0:0_0:0:0_1b6/2
AGACAGGCGGCCGCGCCCCAGCTCAGCTCAGCAGCACACAGGATGTTATTTGGCGCCCTGCCCATGCAGTTTACATGTTGACCACATCATGGGAGGGTGACGTACGCAGGCTTTTTCTACCTTGCATGAGGCCCAGTGGGTGCTCGCTCA
+
ffffffffffffffffffffffffffffffffffffffffffffffffffffffffffffffffffffffffffffffffffffffffffffffffffffffffffffffffffffffffffffffffffffffffffffffffffffff
@cA01~tA01_KP420442.1_926_1111_0_1_0_0_0:0:0_1:0:0_1b7/2
AGAATAGGAATGCCTTCGTTTTTTTTGTTTCCTGGTTGCCTAGTAAATATTTCTTCATCCTTTTACTTTGAGCCTGTGGGTGTCATTACATGTGAGATGGGTCTCTTGAAGACAGCAGGCAGTTGGCTCTTGGCTTTTTATCCACGTTGC
+
ffffffffffffffffffffffffffffffffffffffffffffffffffffffffffffffffffffffffffffffffffffffffffffffffffffffffffffffffffffffffffffffffffffffffffffffffffffff
@cA01~tA01_KP420442.1_8733_8918_0_1_0_0_1:0:0_0:0:0_1b8/2
CAGGCCCATATCTACACTCCAGGCCCATATCTCCACCTCCAGGCCTGTATCTCCACCTCCAGGCCCGTGTCTCCATTCCAGGCCCATATCTGCACTCCAAGCCAACATCTCCACTCCAGGCCCATATCTCTACTCCAGGCCCATATCTAC
+
ffffffffffffffffffffffffffffffffffffffffffffffffffffffffffffffffffffffffffffffffffffffffffffffffffffffffffffffffffffffffffffffffffffffffffffffffffffff
@cA01~tA01_KP420442.1_140182_140160_1_0_0_0_1:0:0_0:0:0_1b9/2
TGGAGAAAGCGGTCAGGACAGACCCAGAGAAGGGGAGACTGGGCTCAGTTTGGGGAGATCAGAGGTTCCCTCAGCCCCTCAACCTTACCCATTTCCCAGAAGCCCATCCTGGCCTCTCACCCACACAGAGAGATGTCATCACCAGCAACC
+
ffffffffffffffffffffffffffffffffffffffffffffffffffffffffffffffffffffffffffffffffffffffffffffffffffffffffffffffffffffffffffffffffffffffffffffffffffffff
@cA01~tA01_KP420442.1_83290_83411_0_1_0_0_0:0:0_0:0:0_1ba/2
TTATTTGAGATCTTTTGTGGTTCCACATGAATTTTAGGACTGTTTTTTCTATTTCTGTAAAAAAAAATGTCATTGGATTTTTGATAATGGTTGCATTGAATCACTTTGGATAGAATGGACATTTTAACAACATTAATCCTTCTGATCCGT
+
ffffffffffffffffffffffffffffffffffffffffffffffffffffffffffffffffffffffffffffffffffffffffffffffffffffffffffffffffffffffffffffffffffffffffffffffffffffff
@cA01~tA01_KP420442.1_22195_22312_0_1_0_0_0:0:0_0:0:0_1bb/2
ATTTGGCGCCCTGCCCATGCAGTTTACATGTTGACCACATCATGGGAGGGTGACGTACGCAGGCTCTTTCTACCTTGCATGAGGCCCAGTGGGTGCTCGCTCAAGAGCGGAACATGGCTTCCTGGAAATTGTTCTCACTAGAATTGACAC
+
ffffffffffffffffffffffffffffffffffffffffffffffffffffffffffffffffffffffffffffffffffffffffffffffffffffffffffffffffffffffffffffffffffffffffffffffffffffff
@cA01~tA01_KP420442.1_25706_25534_1_0_0_0_0:0:0_1:0:0_1bc/2
TGTGTGGACACTGGTGCCTGCCTTATTCATGAGTTCATACCTTCTGCCAAGGATTGCAATTCATCCAAAAGAGATTGAACCAGGCTGATAAGAGCCTGGATGTGCAGCCTATCCTGGTTCCTCTTTCACCCCCACATAAACAGCAGGAAA
+
ffffffffffffffffffffffffffffffffffffffffffffffffffffffffffffffffffffffffffffffffffffffffffffffffffffffffffffffffffffffffffffffffffffffffffffffffffffff
@cA01~tA01_KP420442.1_49723_49889_0_1_0_0_0:0:0_0:0:0_1bd/2
TGCTCCCTCTCTTGCCGTGTGATCTCTGTGGTCTCTGCACAGACAGACCCTCCTTCCCTTCTGCCAGAGTGGGAGCAGCCTGAGGCCATCACGAGAAATAGATGCTGGTGCCATGCTTCCAGTACAGCCTGCAGAACGGTGAGGCAAACC
+
ffffffffffffffffffffffffffffffffffffffffffffffffffffffffffffffffffffffffffffffffffffffffffffffffffffffffffffffffffffffffffffffffffffffffffffffffffffff
@cA01~tA01_KP420442.1_70477_70604_0_1_0_0_1:0:0_0:0:0_1be/2
TCCCAGACAGGAGCCCTCTGACCTGTGACCATGATCACCAGGGGGTTGCTGGGTGCTGACCACCCAGTGAGGAAGTGTGGGTGTGAACCCCGACATCTGTAGGTCCCTGCATGTGCTGGGGTCACAGGGCCTATGAAAACGGTGTTTCGG
+
ffffffffffffffffffffffffffffffffffffffffffffffffffffffffffffffffffffffffffffffffffffffffffffffffffffffffffffffffffffffffffffffffffffffffffffffffffffff
@cA01~tA01_KP420442.1_16682_16670_1_0_0_0_0:0:0_0:0:0_1bf/2
ACACTGAGCTCTCAGCCGTGAAGGCACAAAGGTGGAAACATTCTTAGTTCAAGGAAGAGGCTCTGCCTCAAATGCTGGGAATGAGATGGGGAGAATGACAAGACAACTGTAGAGAGATGGAGAGCACACTGGGTACACAGGAAACTAAGG
+
ffffffffffffffffffffffffffffffffffffffffffffffffffffffffffffffffffffffffffffffffffffffffffffffffffffffffffffffffffffffffffffffffffffffffffffffffffffff
@cA01~tA01_KP420442.1_129639_129836_0_1_0_0_0:0:0_1:0:0_1c0/2
ATGTTAGGCTGCTGTTCTACCCGAGAGGCTGGGGGAAGGACCACCCCCTCCACCATCTATTGCTTCAATACCACCTGTCCTCCTGTGATTTAGTAGGAAAGGGGAACAGGAGCTAGTGCTGTCGCTGATCTCTGATTCCAAGATCTGGAC
+
ffffffffffffffffffffffffffffffffffffffffffffffffffffffffffffffffffffffffffffffffffffffffffffffffffffffffffffffffffffffffffffffffffffffffffffffffffffff
@cA01~tA01_KP420442.1_9039_9187_0_1_0_0_0:0:0_0:0:0_1c1/2
TCGCCTGCCTCCCGTTTCAGGAACATCATCTTATGTGGGGAGATGACAACCTAAGGTTTGGGGGAAGGACTCACCCACATGTGGCCAGGGCCCCTCCAGCAAGAAGAACCCTGGAAAGAAAGATCATGATGGATGATCCATCTGTACATC
+
ffffffffffffffffffffffffffffffffffffffffffffffffffffffffffffffffffffffffffffffffffffffffffffffffffffffffffffffffffffffffffffffffffffffffffffffffffffff
@cA01~tA01_KP420442.1_96169_96351_0_1_0_0_0:0:0_0:0:0_1c2/2
AACATCCTGAGATCAGGAGGAACGTCTCAGAACAGCCTGGGCTGTCTTCCTGTTCTTCCTGGAGGAGAACATCATGCAGTGCTTTAGCTGAGTGTTCCCTGTGGCTCCAGGGTACAAAACCCAGGCTGGGCTGCTTTCTGGCTTCCCCCA
+
ffffffffffffffffffffffffffffffffffffffffffffffffffffffffffffffffffffffffffffffffffffffffffffffffffffffffffffffffffffffffffffffffffffffffffffffffffffff
@cA01~tA01_KP420442.1_125854_125777_1_0_0_0_0:0:0_0:0:0_1c3/2
ATGTGGGGAAATTTCATGTCTTTTGCTCCTTTTTCAATTAAATCATTTGTTTTATTGAGTTGTTTGAGCTTCTTATACTTCTAGTTATTAATCCCGTCTCAGATGCATAGTTTGCACATATTTGCTCCCAATCTGTGGGTTGTCTCTTCA
+
ffffffffffffffffffffffffffffffffffffffffffffffffffffffffffffffffffffffffffffffffffffffffffffffffffffffffffffffffffffffffffffffffffffffffffffffffffffff
@cA01~tA01_KP420442.1_19930_19789_1_0_0_0_0:0:0_0:0:0_1c4/2
TCTACAGATGCTGTTGTAATGGACCAAGAGCCTGCAGGGAACAGAACAGTGAACAGGGAGGTAGGTGCTCCTCCGCCCAGCCTCGTGGCTAGTCTTATTCCCAAAGAGTCCTGGAAAATGTGAGCACCCTCCCTCACTCAGCATTTCCCT
+
ffffffffffffffffffffffffffffffffffffffffffffffffffffffffffffffffffffffffffffffffffffffffffffffffffffffffffffffffffffffffffffffffffffffffffffffffffffff
@cA01~tA01_KP420442.1_67488_67588_0_1_0_0_0:0:0_0:0:0_1c5/2
GATATCTGTTGGGGGTGTCTTGGGCCTCTGAGAAGGGCGAGTGATTTTTCTCTGTGTGAAAACGCAGTGATTCAACTGTGTGTATGTCACCTCCTGAGGGTCTTGTTCATCAGAGTCCTGGAGAGAGGGAAATGCTGAGTGAGGGAGGGT
+
ffffffffffffffffffffffffffffffffffffffffffffffffffffffffffffffffffffffffffffffffffffffffffffffffffffffffffffffffffffffffffffffffffffffffffffffffffffff
@cA01~tA01_KP420442.1_92381_92263_1_0_0_0_0:0:0_0:0:0_1c6/2
TTGAGGTTTTAAACAAAATGTCTTCCCTCAGACAAATGTCCTGGAGCATTTCTCCAGTGTTTCCTTTTAGACATTTAATGGATTCAGGTCTTAAGTCATTAATCCATTTTCATCTGATTTTTGTGTATGGTGAGAGGTAGAGGTGCAGTT
+
ffffffffffffffffffffffffffffffffffffffffffffffffffffffffffffffffffffffffffffffffffffffffffffffffffffffffffffffffffffffffffffffffffffffffffffffffffffff
@cA01~tA01_KP420442.1_137052_137229_0_1_0_0_0:0:0_0:0:0_1c7/2
CAGTAAGGCAGACATCAGTGTCCACACACCCTGTTCCTGATGGGGATTGGGAGCCTCTCCTGCCATGTCTGTGCCTTCTCCATGGCCCCAGCTTCCATAGGGTGGTCCCTGGTGCTGGTTCCAGGAGCATCAACCCCTTCCTATGTGGAT
+
ffffffffffffffffffffffffffffffffffffffffffffffffffffffffffffffffffffffffffffffffffffffffffffffffffffffffffffffffffffffffffffffffffffffffffffffffffffff
@cA01~tA01_KP420442.1_135779_135552_1_0_0_0_0:0:0_0:0:0_1c8/2
ACAGCAGGTCCTCTGAGGACAAAGGTATAACTGACACCCTCCAGCGTTTCCGTGACGGTAGGGGCTGCAGTGTGGCTGCGGTCTTTCTACCAGAAGAGGGGGGAAACCACAGCCATGGCCCTGACATTCCAAATCCTCTGAGGGGGCTCA
+
ffffffffffffffffffffffffffffffffffffffffffffffffffffffffffffffffffffffffffffffffffffffffffffffffffffffffffffffffffffffffffffffffffffffffffffffffffffff
@cA01~tA01_KP420442.1_38810_38974_0_1_0_0_0:0:0_0:0:0_1c9/2
CCACCTCCAGGCCTATATCTCCACCTCTGGGCCCAGATCTCCAACCCCACACTCCCTTCCTCTATTCCCTTCCAGGACTCACCAACACACGCCACGCTGACGACCGTGAGCGACATGGTGCTGCCGGTGCAGACAGGCGGCCGCGCCCCA
+
ffffffffffffffffffffffffffffffffffffffffffffffffffffffffffffffffffffffffffffffffffffffffffffffffffffffffffffffffffffffffffffffffffffffffffffffffffffff
@cA01~tA01_KP420442.1_8624_8804_0_1_0_0_0:0:0_0:0:0_1ca/2
TCCAGGCCCATATCTCTACTCCAGGCCCATATCTACAGTTCCAGGCCCATATCTCCACCTCCAGGCCCATATCTCCACTCTAGGCCCATATCTCCACCTCCAGGCCCGTATCTCAATTCCAGGTCCATATCTGCACTCCAAGCCAATATC
+
ffffffffffffffffffffffffffffffffffffffffffffffffffffffffffffffffffffffffffffffffffffffffffffffffffffffffffffffffffffffffffffffffffffffffffffffffffffff
@cA01~tA01_KP420442.1_93788_94032_0_1_0_0_0:0:0_0:0:0_1cb/2
CCAGCCTGGGGCACAGAGGGAGACACCGTCTCATAAAAACAACCAATCAATCAATCATTCTCATGCACAGATGCTTCCCAATGGATCATTCATTTATTGGTCCACTGGTGTATTCATTTTCTGCCCTCCCATTTAATCCTTTGCAATATC
+
ffffffffffffffffffffffffffffffffffffffffffffffffffffffffffffffffffffffffffffffffffffffffffffffffffffffffffffffffffffffffffffffffffffffffffffffffffffff
@rand_0_0_0_0_1_1_0:0:0_0:0:0_1cc/2
TTTCACACGGGGCGGGCAGGTGTCGCCTTTCCTGGTTTTGGAGCCCGGAACCGAGGTAACAGATCCTATGTGGCTTTAAATAAGCCTCGTTTGGCAGACTTAACACATGGGCTCGGGGGACTGTCCTCTGGGGTGAGAAGTTGGAAATAG
+
ffffffffffffffffffffffffffffffffffffffffffffffffffffffffffffffffffffffffffffffffffffffffffffffffffffffffffffffffffffffffffffffffffffffffffffffffffffff
@cA01~tA01_KP420442.1_1645_1535_1_0_0_0_0:0:0_1:0:0_1cd/2
AGAGAACACTTGACCAATTGGACCTCATAGACATCTACAGAGTACTCCACCCAACAACTGCAGAATATAGATTCTTCTTATCTGCACACACAAAAAACATATCATATTCTAAGACTGGCCACAAAGCAAGTCTCAATAAATTCAAAGAAT
+
ffffffffffffffffffffffffffffffffffffffffffffffffffffffffffffffffffffffffffffffffffffffffffffffffffffffffffffffffffffffffffffffffffffffffffffffffffffff
@cA01~tA01_KP420442.1_139786_140005_0_1_0_0_0:0:0_0:0:0_1ce/2
CTGGGTGCCTGGAGCCCTGACCATGGGCCTCCATGCAGGCCATGCAAGAGGGTTTGGAGGTGCCCTGTCTGCCATCCTGCACCCTGACCCCCCCCTCACACCCAGTCTTCGTGTTCTCTCTGCATCTGTCCATGCTTCTCCCCATCATCG
+
ffffffffffffffffffffffffffffffffffffffffffffffffffffffffffffffffffffffffffffffffffffffffffffffffffffffffffffffffffffffffffffffffffffffffffffffffffffff
@cA01~tA01_KP420442.1_111079_111218_0_1_0_0_0:0:0_0:0:0_1cf/2
TGCAGTGCTGGGTTACAGGAGTGAGCCACCGTTCACAGACTTGTATACTATGCTATAATAGGTCCCTTCATTTCCACCACCCCTCATATATCTGTCACTCCTTTGGCAGGTATTGATTTATGTGTAGGAGGAATAAATCTCAGAAAGAAA
+
ffffffffffffffffffffffffffffffffffffffffffffffffffffffffffffffffffffffffffffffffffffffffffffffffffffffffffffffffffffffffffffffffffffffffffffffffffffff
@cA01~tA01_KP420442.1_38448_38256_1_0_0_0_0:0:0_0:0:0_1d0/2
CCTTATATCAGTTGATCCGCCCACCTCGGCTTCCCGACGTGCTGGGGGAAACTTGATTTTCTATAGCATTATGTTACTGGATATTTCTGTAAAATTTAAAATGAGGGAGGCAGAGAGACAGAGAGAGAACAAACTCCAGAGTTGGGACTC
+
ffffffffffffffffffffffffffffffffffffffffffffffffffffffffffffffffffffffffffffffffffffffffffffffffffffffffffffffffffffffffffffffffffffffffffffffffffffff
@cA01~tA01_KP420442.1_125784_125951_0_1_0_0_0:0:0_0:0:0_1d1/2
CCTGAACCTGTGAAACACGTAGAAGAAAATATTGGGGAAATGCTCCAGTACATTTGTCTGAAGGAAGACATTTTGTTTTAAACCTTCAAAACACAAGTAATCGAAGCAAAAATAGACCATTGGGATTACCTCAAACTAAGCAACTTCTGC
+
ffffffffffffffffffffffffffffffffffffffffffffffffffffffffffffffffffffffffffffffffffffffffffffffffffffffffffffffffffffffffffffffffffffffffffffffffffffff
@cA01~tA01_KP420442.1_4140_4299_0_1_0_0_1:0:0_0:0:0_1d2/2
TAAAAAAAACAAAAAACTTTTTAGTAATTGCTTCTGCTTCTCTGATTGTTGTGAGATGGTATCTCACTGTGGTTTTAATTTGCATTTCTCTGATGATTACTGATAATAAGCATTTGTTCATATGTTTTTTGGCCATGTGTACATCTTCTT
+
ffffffffffffffffffffffffffffffffffffffffffffffffffffffffffffffffffffffffffffffffffffffffffffffffffffffffffffffffffffffffffffffffffffffffffffffffffffff
@cA01~tA01_KP420442.1_55244_55429_0_1_0_0_0:0:0_0:0:0_1d3/2
CGCCTTAGAGAGGAGGATGTGGAGCCGCCCCTCCCTCCCTGTGCTCTGAAGATTCTCCTCGCTTTCCAAGTTTCTATGGCTGCTATCACACCTTGGTGCCCAGGGCTAAAGGAAGGACCCATCCCGCAAACACAAGGTGTCTCCCTACAA
+
ffffffffffffffffffffffffffffffffffffffffffffffffffffffffffffffffffffffffffffffffffffffffffffffffffffffffffffffffffffffffffffffffffffffffffffffffffffff
@rand_0_0_0_0_1_1_0:0:0_0:0:0_1d4/2
CCCTAGGATACGCGCGAGGGTTACTTGGAGGGGTAGCCATGAAGCCCTCCAATGCCCAGACATACTGCCAAAAGCGGATCTATTAGACCGAAAGTATCGTGGCGAGACTGCTCTCCGATAATACAATCTAGTCGTACCATGTCTCTGCTG
+
ffffffffffffffffffffffffffffffffffffffffffffffffffffffffffffffffffffffffffffffffffffffffffffffffffffffffffffffffffffffffffffffffffffffffffffffffffffff
@cA01~tA01_KP420442.1_28460_28312_1_0_0_0_0:0:0_2:0:0_1d5/2
GGAGAGAGACTGGGCTCAGTTTGGGAAGATCAGAGGTTCCCTAAGCCCCTCAACATTACCCATTTCCCAGAAGCACATCCTGGCCTCTCACCCACACAGGGATGTCATCACCAGCAACCCCTACACCCTTTACTTTTGTTTGAAGAAATA
+
ffffffffffffffffffffffffffffffffffffffffffffffffffffffffffffffffffffffffffffffffffffffffffffffffffffffffffffffffffffffffffffffffffffffffffffffffffffff
@cA01~tA01_KP420442.1_133638_133851_0_1_0_0_0:0:0_0:0:0_1d6/2
ACTCCAGCTTGGGTGACAGAGGAAGAGTCTGTCTCAAGAAAGAAAAAAAAAAGCAAACTAAATAACCTATAATAACAAATCAGAGAACTCAGGTTACCAAATTTTAAGGGGTTCTATAAGTTTATATGAAATGCAGCATCCTCATGAGAG
+
ffffffffffffffffffffffffffffffffffffffffffffffffffffffffffffffffffffffffffffffffffffffffffffffffffffffffffffffffffffffffffffffffffffffffffffffffffffff
@cA01~tA01_KP420442.1_8081_8163_0_1_0_0_0:0:0_0:0:0_1d7/2
CACCTTGCATCCTTCACTATAACCAACTCAAAACACGTCTCAGATCCAATCTCTCATACAGGAGATGACTGAATGCTTGGCTTACATTAAAGACTTTTGATGTATTTTTGTTGTTTTTATCTGAGATTCAAACTCTTCTTCATGTGCTAT
+
ffffffffffffffffffffffffffffffffffffffffffffffffffffffffffffffffffffffffffffffffffffffffffffffffffffffffffffffffffffffffffffffffffffffffffffffffffffff
@cA01~tA01_KP420442.1_77715_77487_1_0_0_0_0:0:0_1:0:0_1d8/2
GTTATTTGCTTTTTCTGTGCATTAATATTGATGGTTTCCTCTGTCATAGAGGATAAATACTCTCTTCACTGTTGTGTACACAACATTTTAACTAGTTATTCTGGTTTAAATTTAATATTGCCTTTATCTACATATCACAATTGATTACTG
+
ffffffffffffffffffffffffffffffffffffffffffffffffffffffffffffffffffffffffffffffffffffffffffffffffffffffffffffffffffffffffffffffffffffffffffffffffffffff
@cA01~tA01_KP420442.1_110715_110942_0_1_0_0_0:0:0_0:0:0_1d9/2
CATTTCACCAGTGGGGCGGCAATTGCCTTTTCCACTGTCTCCTAGATTCCAGTTACGCACCTGGGCCTCCCTTATTTTCATGTCAGTCACTATTAATCATGTAGGGATTCCTGGCTACCCCGAGGTGAATCCAATGGCTGTGAGTGTCAA
+
ffffffffffffffffffffffffffffffffffffffffffffffffffffffffffffffffffffffffffffffffffffffffffffffffffffffffffffffffffffffffffffffffffffffffffffffffffffff
@cA01~tA01_KP420442.1_105234_105367_0_1_0_0_0:0:0_0:0:0_1da/2
CTGAGAACTCACTCCCCTGCTCTATGACCTAATGCTCTCTCTCTCTCTCTCACCCTCCACCCCATCTCTCTTCATATCTGTTTCCTCCTTCTACCTTTTCTGTCTCTCTAGGTCTATGACCTCACTTCCCCACCCTGAGGTATGTTTTCC
+
ffffffffffffffffffffffffffffffffffffffffffffffffffffffffffffffffffffffffffffffffffffffffffffffffffffffffffffffffffffffffffffffffffffffffffffffffffffff
@cA01~tA01_KP420442.1_139359_139234_1_0_0_0_0:0:0_0:0:0_1db/2
CAATTGATAGATAAATGATACATAGATATAGATGACAGATAATTTGTAGATAGACACAAAATAGATAGATAGATAATAGATAGAAATATGCAGAAAGTTATGAACAAGACAGAAAGTGAGAGACTCAGAATTATAGAAAAAGGAAGATCA
+
ffffffffffffffffffffffffffffffffffffffffffffffffffffffffffffffffffffffffffffffffffffffffffffffffffffffffffffffffffffffffffffffffffffffffffffffffffffff
@cA01~tA01_KP420442.1_94157_94021_1_0_0_0_0:0:0_0:0:0_1dc/2
TCTTGGACACTGATATTGCAAAGGATTAAATGGGAGGGCAGAAAATGAATACACCAGTGGACCAATAAATGAATGATCCATTGGGAAGCATCTGTGCATGAGAATGATTGATTGATTGGTTGTTTTTATGAGACGGTGTCTCCCTCTGTG
+
ffffffffffffffffffffffffffffffffffffffffffffffffffffffffffffffffffffffffffffffffffffffffffffffffffffffffffffffffffffffffffffffffffffffffffffffffffffff
@cA01~tA01_KP420442.1_82435_82284_1_0_0_0_0:0:0_0:0:0_1dd/2
GCCATTGTTAATTCCTGAAGTCTCATTTGAAAATTACTAAATGTCTGTTATTTTTTGGTGTTTACATTATATGTAGACAGATAAACTACACACACACACACACACACATGCACACAGAAGAATGGATTGGTTCATGTAGAAAAGTAAATA
+
ffffffffffffffffffffffffffffffffffffffffffffffffffffffffffffffffffffffffffffffffffffffffffffffffffffffffffffffffffffffffffffffffffffffffffffffffffffff
@cA01~tA01_KP420442.1_76777_76909_0_1_0_0_0:0:0_0:0:0_1de/2
AGATCAACGCAGGAAAGAAACAGAACTGAAAGACAAAAGGGCAAAGAAAGCTTTTCTCACTGACCCTAAAGGAAATTCTGATGACCGTGCCTCAAAGATAAAGAAAGTGAAACCAGATGGGGTGTCGAAGATTCTGACAATAACTAAGAG
+
ffffffffffffffffffffffffffffffffffffffffffffffffffffffffffffffffffffffffffffffffffffffffffffffffffffffffffffffffffffffffffffffffffffffffffffffffffffff
@cA01~tA01_KP420442.1_102419_102580_0_1_0_0_0:0:0_0:0:0_1df/2
GACCCCAAATACAGTCAGGGCCTGGGTGATGGGACCCTGACGGACACCCCCACCAGAAGCTCTGGGATTCAGGAGGTGGGACAGTGAGAAGCCCAGACGGAAAGCCTCTGACCTGTGACCATGATCACCACGGGGTTGCTGGGTGCCGAC
+
ffffffffffffffffffffffffffffffffffffffffffffffffffffffffffffffffffffffffffffffffffffffffffffffffffffffffffffffffffffffffffffffffffffffffffffffffffffff
@cA01~tA01_KP420442.1_57771_57680_1_0_0_0_0:0:0_1:0:0_1e0/2
TGGAGACCCAGGTGGCTGTAAGGAAGATGAGCTTGGTATTCTTATGGAGAGAGACTGACTTGGTGAGGTCTGTGCCAACAGAGACAGAGAAACAGGAGACATAAGTACAGACCAGGTGTCATAACAGAGAACAGACACAGGGGCCATACC
+
ffffffffffffffffffffffffffffffffffffffffffffffffffffffffffffffffffffffffffffffffffffffffffffffffffffffffffffffffffffffffffffffffffffffffffffffffffffff
@cA01~tA01_KP420442.1_120978_121203_0_1_0_0_0:0:0_1:0:0_1e1/2
TAGGCTGTTGTATCTATTTCACACTAATGTCTTTCTTACTGTCTATGTGGGAGTGGAAGAGGAAGCAGGATAGGCTGCACGTCCCGGCTCTTAGCAGCCTGGTTCAATCTCTTTTGGACGAATTGGAATCCTTGGCAGGAGGTATGAACT
+
ffffffffffffffffffffffffffffffffffffffffffffffffffffffffffffffffffffffffffffffffffffffffffffffffffffffffffffffffffffffffffffffffffffffffffffffffffffff
@cA01~tA01_KP420442.1_92335_92516_0_1_0_0_1:0:0_0:0:0_1e2/2
TATAAGGAGAAAACAGGAGCATCACACTACCTGACTTAAAAATATGTTACAGAGCTGTAGTAAGCAAAACAACATGACATTGGCATAAAGAAAAGCACATAAAACAATGAAGCAGAATGAAGAACACGGATGTAATCCACCCATTTACAT
+
ffffffffffffffffffffffffffffffffffffffffffffffffffffffffffffffffffffffffffffffffffffffffffffffffffffffffffffffffffffffffffffffffffffffffffffffffffffff
@cA01~tA01_KP420442.1_29275_29472_0_1_0_0_0:0:0_0:0:0_1e3/2
ATCCCGGCACTTTGGGAGACCGAGGCGGGCACCTCAGTTGAGGTCATGAGTTTGAGAGCAGCCCAGCCAACATGGGGAAACCGCATCTATACTAAAAAAAACAAAAAGTAGCCAGGCATGGTGGCGTGCACCTGTAATCCCAGCTACTAG
+
ffffffffffffffffffffffffffffffffffffffffffffffffffffffffffffffffffffffffffffffffffffffffffffffffffffffffffffffffffffffffffffffffffffffffffffffffffffff
@cA01~tA01_KP420442.1_96461_96355_1_0_0_0_0:0:0_0:0:0_1e4/2
GGAAGCCAGAAAGCAGCCCAGCCTGGGTTTTGTACCCTGGAGCCACAGGGAACACTCAGCTAAAGCACTGCATGATGTTCTCCTCCAGGAAGAACAGGAAGACAGCCCAGGCTGTTCTGAGACGTTCCTCCTGATCTCAGGATGTTGCTG
+
ffffffffffffffffffffffffffffffffffffffffffffffffffffffffffffffffffffffffffffffffffffffffffffffffffffffffffffffffffffffffffffffffffffffffffffffffffffff
@cA01~tA01_KP420442.1_45402_45377_1_0_0_0_0:0:0_0:0:0_1e5/2
TGATCCATCCGCATCAGCCTCCCAAAGTGCTGGGATTACAGGCATGAGCCACCACGCCCAGCCACATTTACCATTTTTAAGTGTAAAGTCTAGTGGTCATAAATACATTAATATATATATATATACACATATTTTTTTTTACCCTCCACC
+
ffffffffffffffffffffffffffffffffffffffffffffffffffffffffffffffffffffffffffffffffffffffffffffffffffffffffffffffffffffffffffffffffffffffffffffffffffffff
@cA01~tA01_KP420442.1_31452_31244_1_0_0_0_0:0:0_0:0:0_1e6/2
ACCAACCTCAAAGATTTCCATTGAGTAGAGGACAGACACCCTCATTTCCTCACCTCTCTCCTGTCTCATGTTCTAGGAAACCCTTCAAATAGTTGGCTTTCACCCACTGAACCAAGCTCCGAAACCGGTGAGTACAGAACCCTCTTATAT
+
ffffffffffffffffffffffffffffffffffffffffffffffffffffffffffffffffffffffffffffffffffffffffffffffffffffffffffffffffffffffffffffffffffffffffffffffffffffff
@cA01~tA01_KP420442.1_41386_41576_0_1_0_0_0:0:0_0:0:0_1e7/2
AAGCATGGCAGCAGGAGAGAGCACACTGACCCATTTCACTACTGGAGACAGAAATAGGACCCTGTTTTTCCTGGGCTAAAATCAAGGCATCTGCAGGGCTTCGTTCCCTCTGGAGACTCTGGAGAATCATTTCCTTGACTTTTCCAACCT
+
ffffffffffffffffffffffffffffffffffffffffffffffffffffffffffffffffffffffffffffffffffffffffffffffffffffffffffffffffffffffffffffffffffffffffffffffffffffff
@cA01~tA01_KP420442.1_571_387_1_0_0_0_0:0:0_0:0:0_1e8/2
GAGTCCGACAACAGGATTCTAACAAGTCCCAACCCCTTCATGCCTTAACCTGGTCTGGAAATAAATTATGTTTAAGCCATCCCATACCCCAGCCACATCAAGCCCCACAACCACTCTGAGAAGTGAGATTTATAGCAAAATGCTCCAAAC
+
ffffffffffffffffffffffffffffffffffffffffffffffffffffffffffffffffffffffffffffffffffffffffffffffffffffffffffffffffffffffffffffffffffffffffffffffffffffff
@cA01~tA01_KP420442.1_55376_55510_0_1_0_0_0:0:0_0:0:0_1e9/2
CACATGTCCTGGAGGCACCACAGGGCTTGGCCAGGCAGACAGCAAGGGCTTGTCCTGACCACCGTGGGGAGAAGGAGGCACCGCCTTAGAGAGGAGGATGTGGAGCCGCCCCTCCCTCCCTGTGCTCTGAAGATTCTCCTCGCTTTCCAA
+
ffffffffffffffffffffffffffffffffffffffffffffffffffffffffffffffffffffffffffffffffffffffffffffffffffffffffffffffffffffffffffffffffffffffffffffffffffffff
@cA01~tA01_KP420442.1_128670_128826_0_1_0_0_0:0:0_0:0:0_1ea/2
TTAGTGTCTAAATCAGCACCACATTTCACCAGTGGGGCGGCAATTGCCTTTTCCACAGTCTCCTAGATTCCAGTTACGCACCTGGGCCTCCCTTATTTTCTTGTCAGTCACTATTAATCATGTAGGGATTCCTGGTTACCCCGAGGTGAA
+
ffffffffffffffffffffffffffffffffffffffffffffffffffffffffffffffffffffffffffffffffffffffffffffffffffffffffffffffffffffffffffffffffffffffffffffffffffffff
@cA01~tA01_KP420442.1_49717_49818_0_1_0_0_0:0:0_0:0:0_1eb/2
GGAGCAGCCTGAGGCCATCACGAGAAATAGATGCTGGTGCCATGCTTCCAGTACAGCCTGCAGAACGGTGAGGCAAACCAATCTCTTTTCTTTAGAAGTTGCCCAGGCTCAAGTGTTCCTTTAGAGCAACAAAAATGGACTAAGACAGCA
+
ffffffffffffffffffffffffffffffffffffffffffffffffffffffffffffffffffffffffffffffffffffffffffffffffffffffffffffffffffffffffffffffffffffffffffffffffffffff
@cA01~tA01_KP420442.1_132632_132806_0_1_0_0_0:0:0_0:0:0_1ec/2
TATATTTATATTATGAAAGATGATATGTTGATATGTGTCCCCGTGGAGATGAGACTAACAAGGCCTATGTCTCTACAAATGTTTCATCGTGGAATGACTCTGCCAGCTTTCCAGGTCTGCAGAGAGTAAGAATATCACTTGTTCATGTGA
+
ffffffffffffffffffffffffffffffffffffffffffffffffffffffffffffffffffffffffffffffffffffffffffffffffffffffffffffffffffffffffffffffffffffffffffffffffffffff
@cA01~tA01_KP420442.1_82678_82515_1_0_0_0_0:0:0_0:0:0_1ed/2
TATGTTTTATTTGTTGACATTTGAACACAAACTATGTAAGTGAGGGAGTCGATTTGAAAGGGAGAAGAGCAAGTTCAAACACATTCAGGTGAGGTCATGCTTTACATGTTTTAATTGAAATGATCCATCTTGGGAGTAGATCAATAACTG
+
ffffffffffffffffffffffffffffffffffffffffffffffffffffffffffffffffffffffffffffffffffffffffffffffffffffffffffffffffffffffffffffffffffffffffffffffffffffff
@cA01~tA01_KP420442.1_1237_1423_0_1_0_0_0:0:0_0:0:0_1ee/2
GTAGATGTCTATGAGGTCCAATTGGTCAAGTGTTGTCTTTAAGACCAGAATTTCTTTGTTAGTTTTCTGTTTTAGTGATTCATCTGACGTTGTTAGTGGGATACTGAAGTCCCTTACTATTATTGTGTGGCTGTCTAACTCTTTTCATAG
+
ffffffffffffffffffffffffffffffffffffffffffffffffffffffffffffffffffffffffffffffffffffffffffffffffffffffffffffffffffffffffffffffffffffffffffffffffffffff
@cA01~tA01_KP420442.1_125039_124961_1_0_0_0_1:0:0_0:0:0_1ef/2
AGTTTCCCTCTGTGCCCAGGCTGGAGTACAAGTGATGTGATCTTGGCTCATTGCAACCTCCGCCTCCTGGGTTCAAATGATTTTCCTGCCTCAGCCTCCCTAGTAGCTGGGATTACAGGTGCACGCCACCATGCCGGGATACTTTTTGGT
+
ffffffffffffffffffffffffffffffffffffffffffffffffffffffffffffffffffffffffffffffffffffffffffffffffffffffffffffffffffffffffffffffffffffffffffffffffffffff
@cA01~tA01_KP420442.1_17585_17414_1_0_0_0_1:0:0_0:0:0_1f0/2
AGAAGAATGGCTTCAACCCTGGAGGCAGAGGTTGAACTGAGATCGCATCACTGCACTCCAGCCTGACACAGGGGGACTCTGTCTCAAAAAATAAAAATAAAACATACATAATTATGACACACAGAAATTACAAAGGCAACTGGATACCAA
+
ffffffffffffffffffffffffffffffffffffffffffffffffffffffffffffffffffffffffffffffffffffffffffffffffffffffffffffffffffffffffffffffffffffffffffffffffffffff
@cA01~tA01_KP420442.1_104998_105188_0_1_0_0_0:0:0_1:0:0_1f1/2
CTCCTTGGATTGGTTGACTTGATCTTCCTTTTTCTTTAATTTTGAGTCTCTCACTTTCTGTCTTGTTCATAACTTTCTGCACATTTCTATCTATTTATCTATTTTGTGTCTATCTACAAATTATCTATCATCTATATTTATGTATAACTT
+
ffffffffffffffffffffffffffffffffffffffffffffffffffffffffffffffffffffffffffffffffffffffffffffffffffffffffffffffffffffffffffffffffffffffffffffffffffffff
@cA01~tA01_KP420442.1_98999_99156_0_1_0_0_0:0:0_0:0:0_1f2/2
ACACATGGAGAAAAATATATCTAAAAGTATTCTCACACTATAAAACACTTGTTTATTTTATCTTGTTATTGTAATTTTTTTATGTTTTATATTTAAAATTGAGAAATAAAAATTATATACAGTCATCCCTCACTATTCGTGGGTGATTGG
+
ffffffffffffffffffffffffffffffffffffffffffffffffffffffffffffffffffffffffffffffffffffffffffffffffffffffffffffffffffffffffffffffffffffffffffffffffffffff
@cA01~tA01_KP420442.1_127055_127121_0_1_0_0_0:0:0_0:0:0_1f3/2
CCCCAGGAATTTATCCTCCAGTTAGGAATGCAAGCAGAACAAACATTGCGTTTTTCCTGAGAAGGATGTCAGATTGGCAATCATTCTTCTAGCTTGTAGGAGGTCTCAGCTCCATAAAATGAGAGATGAAGAGATTTCACTGAGCCCTGT
+
ffffffffffffffffffffffffffffffffffffffffffffffffffffffffffffffffffffffffffffffffffffffffffffffffffffffffffffffffffffffffffffffffffffffffffffffffffffff
@cA01~tA01_KP420442.1_121852_121950_0_1_0_0_1:0:0_0:0:0_1f4/2
GGCCCCTGTGTTTGTCCTCTGTTATGACACCTGGTCTGTACTTGTGTCTCTTGTTTCTCTGTCTCTGTTGGCACAGACCTCACCAAGTCAGTCTCTCTCCATAAGAATACCAAGCTCATCTTCCTTACAACCACCTGGGTCTCCAAGTCC
+
ffffffffffffffffffffffffffffffffffffffffffffffffffffffffffffffffffffffffffffffffffffffffffffffffffffffffffffffffffffffffffffffffffffffffffffffffffffff
@cA01~tA01_KP420442.1_28646_28835_0_1_0_0_0:0:0_0:0:0_1f5/2
CAGGAATAAAAGGGTGGAGGGTAAAAAAAAAAAAAAAAAAAAAAAAATATATATATATATATATATATATATATATATATATATATATATGTATATATGTGTGTGTGTGTGTATATATATATATATATATATATATATAAATGTATTTAT
+
ffffffffffffffffffffffffffffffffffffffffffffffffffffffffffffffffffffffffffffffffffffffffffffffffffffffffffffffffffffffffffffffffffffffffffffffffffffff
@rand_0_0_0_0_1_1_0:0:0_0:0:0_1f6/2
GCCTAAGGCCTAAGTCAATTTCACGTGGTATATCATGCTAACGAGTAACGGAGGTTTAGCAAGTTACTGGGCGCGGTGGGGTAGATGGCAAGGTCCCGACATACCCAATCTTTCGTTTCCTCGACAGGTATGCAGACAATGGTAACGGCC
+
ffffffffffffffffffffffffffffffffffffffffffffffffffffffffffffffffffffffffffffffffffffffffffffffffffffffffffffffffffffffffffffffffffffffffffffffffffffff
@cA01~tA01_KP420442.1_91161_91252_0_1_0_0_0:0:0_0:0:0_1f7/2
CTAGTGGGTGTAAATGCAAAGAAAAGGACTTCAGTGTATTGAAGTGACATCTGCACTCCCATGACTGTTCCAGCACTGTTCACAGTAGCCAAGATGTGGAGTCAACCTACCTGCCCATCAGTGGATGAATGGATAGAGAGAATGTAGTAC
+
ffffffffffffffffffffffffffffffffffffffffffffffffffffffffffffffffffffffffffffffffffffffffffffffffffffffffffffffffffffffffffffffffffffffffffffffffffffff
@cA01~tA01_KP420442.1_53895_54022_0_1_0_0_0:0:0_0:0:0_1f8/2
TATCTCCACCTCCAGGCCCATATCTCCCCTCCAGGTTCCTATCTCCCCTCCAGGTTCCTATCTCCACTCCAGGCCCAGATCTCCACTACAGTCCCATCACTCCACCTCCAGGCCTATATCTCGACCTCTGGGCCCAGATCTCCACTTCTA
+
ffffffffffffffffffffffffffffffffffffffffffffffffffffffffffffffffffffffffffffffffffffffffffffffffffffffffffffffffffffffffffffffffffffffffffffffffffffff
@cA01~tA01_KP420442.1_96856_96714_1_0_0_0_0:0:0_0:0:0_1f9/2
GGGAGAAAGGGGGTGTGATGGAGCTTCCAAGCTCTTTTTAAGAATCAACTCTCCAGGGTACTAATAGAGGGAGAACTTGCTAAACCCGTCCTCTGGGGACAGCATTAATCTATTCATGATGGATCCACCCCCATGACCAAAACACCCCTC
+
ffffffffffffffffffffffffffffffffffffffffffffffffffffffffffffffffffffffffffffffffffffffffffffffffffffffffffffffffffffffffffffffffffffffffffffffffffffff
@cA01~tA01_KP420442.1_49395_49235_1_0_0_0_0:0:0_0:0:0_1fa/2
GATCACAAAGAGTAGGACGTTTCACAGGGGCTTCAACACGATTTCCTGGCTGTTGGACATAAGATAACTCTATTTCGCTTTTTTATCTTGATTTCACTTTTGTTTCCTTTCCTTGGAGAACGCAAGTTGTTTGACTCAAGAATGCTGTGG
+
ffffffffffffffffffffffffffffffffffffffffffffffffffffffffffffffffffffffffffffffffffffffffffffffffffffffffffffffffffffffffffffffffffffffffffffffffffffff
@cA01~tA01_KP420442.1_51964_51724_1_0_0_0_0:0:0_1:0:0_1fb/2
CGTCCTGTTCCACCTTCCCTCATGCTGTTCCACCTCCCCTCAGAGTATCTTTCAGCCTTCTGTCAGCAGTAAAACTTATATAGTTTTTAAAATAATTTCAATGTAGTTTTCCCTCCTTCAAATAAACATGTCTGCCCTCATGGTTTCGGT
+
ffffffffffffffffffffffffffffffffffffffffffffffffffffffffffffffffffffffffffffffffffffffffffffffffffffffffffffffffffffffffffffffffffffffffffffffffffffff
@cA01~tA01_KP420442.1_110731_110574_1_0_0_0_0:0:0_0:0:0_1fc/2
GTGATCCGACCATCTCAGCAACCCAAAGTACTGGGATTACAGGCGTGAGCCACTTTGCCCAGCCAGAATTCAAAATAAATAATAGATAATGCTGAGTGTATAATTTTGGGTGACAGAGAAGGTCTCACTAATCAGATATTTGTGACATTA
+
ffffffffffffffffffffffffffffffffffffffffffffffffffffffffffffffffffffffffffffffffffffffffffffffffffffffffffffffffffffffffffffffffffffffffffffffffffffff
@cA01~tA01_KP420442.1_48842_48594_1_0_0_0_0:0:0_0:0:0_1fd/2
CAGCTCCTACTCTTGAGGATGAAGCAGGAGAACAACTTCAACCCAGGAGGTGGAGGTTGCAGTGAGTGGAGATTGCATCACTGCACTCCAGCCTGGGTGACACAAGGAGACTCCGTCTCAAAAAATAAAAATAAGAAATGCATAAATATA
+
ffffffffffffffffffffffffffffffffffffffffffffffffffffffffffffffffffffffffffffffffffffffffffffffffffffffffffffffffffffffffffffffffffffffffffffffffffffff
@cA01~tA01_KP420442.1_115965_115731_1_0_0_0_1:0:0_0:0:0_1fe/2
GCTGCACTTCATGTAGCCTTATAAAACCCTTTAAATTTAGTAGCCAGAGCCCTCTAATTTGTTATTATAGGCTACTTGCTATTTTTTTTTCTTGAGGCGGAGTCTTGCTCTGTCGCCCAGGCGGGACTGTAGTGGAGCAATCTCAGCTCA
+
ffffffffffffffffffffffffffffffffffffffffffffffffffffffffffffffffffffffffffffffffffffffffffffffffffffffffffffffffffffffffffffffffffffffffffffffffffffff
@cA01~tA01_KP420442.1_64487_64240_1_0_0_0_0:0:0_0:0:0_1ff/2
AGAAGGTCTCACTATTCAGATATTTGTGACATTAATGAAAAACACGGAATGAACCCCTGAAAGATTGGCGGAAGGATTTTGCACACACAGCTGTCAGCCATGAAGGCACAAAGGTGAAAACAATCTGATGTGGAAGGAAGAGGCTCTGAC
+
ffffffffffffffffffffffffffffffffffffffffffffffffffffffffffffffffffffffffffffffffffffffffffffffffffffffffffffffffffffffffffffffffffffffffffffffffffffff
@cA01~tA01_KP420442.1_130457_130623_0_1_0_0_0:0:0_0:0:0_200/2
GTCTCTGCACAGACAGACCCTCCTTCCCTTCTGCCAGAGTGGGAGCAGCCTGAGGCCGTCAAGAGAAATAGATTCTGGTGCCATGCTTCCAGTACAGCCTGCAGAACTGTGAGGCAAACCAATCTCTTTTCTTTAGAAGTTACCCAGGCT
+
ffffffffffffffffffffffffffffffffffffffffffffffffffffffffffffffffffffffffffffffffffffffffffffffffffffffffffffffffffffffffffffffffffffffffffffffffffffff
@cA01~tA01_KP420442.1_40156_40316_0_1_0_0_0:0:0_0:0:0_201/2
GGTGGAGTGACAGCAGCCACACTGCAGCCCCTACCGTCATGGAAACGCTGAAGTGTGAGTAACACCTTTGTCCTCAGAGGATCTGCTGTTCCTACCACTTCCCCACCACGCACCCCAGCTTTGAGCACCCCAGTCTAACCCTGGTCCCCA
+
ffffffffffffffffffffffffffffffffffffffffffffffffffffffffffffffffffffffffffffffffffffffffffffffffffffffffffffffffffffffffffffffffffffffffffffffffffffff
@cA01~tA01_KP420442.1_92734_92922_0_1_0_0_1:0:0_0:0:0_202/2
ACTGAGCCCTGTGCTGGGCCCAGATCCCTTTCGCTGTTGGAGTGTCTGGGGTTCAGAGACAATGGAAGACAGGCCCACAATCACAGAGCTGGCAGGTGCTGAGCCAACGCTTGAATCCAAGGCTTCTACCTCCCCAGGTTTCCAAAAGCA
+
ffffffffffffffffffffffffffffffffffffffffffffffffffffffffffffffffffffffffffffffffffffffffffffffffffffffffffffffffffffffffffffffffffffffffffffffffffffff
@rand_0_0_0_0_1_1_0:0:0_0:0:0_203/2
GATTGCTCTAGATGCTCATAAAATTCGCAGGGCACGCTTAAAATGCTAACGGCCTAACATCTGGAGCAGCGACTACGAGCCTATATTAACACGTCGTTTATCGGTCTTGGGTTCACAATACGCCGACTAGTCTCCCGTTTCGTGGTGCGC
+
ffffffffffffffffffffffffffffffffffffffffffffffffffffffffffffffffffffffffffffffffffffffffffffffffffffffffffffffffffffffffffffffffffffffffffffffffffffff
@cA01~tA01_KP420442.1_103405_103501_0_1_0_0_0:0:0_0:0:0_204/2
CTCCCCGTGTCTGTCTCTCTCCTCCCTCTCTGCATCTCCGTGTCTTTTCTGTGCCCATATCCCCTGGTGCAGGTGCCTCCATCTGTCTTCCTCCCTCTTCTCTGTCCCTCTGTCTCCAGTAGCCCCTGACTCCCTTGCCACTGTGAAGAC
+
ffffffffffffffffffffffffffffffffffffffffffffffffffffffffffffffffffffffffffffffffffffffffffffffffffffffffffffffffffffffffffffffffffffffffffffffffffffff
@cA01~tA01_KP420442.1_126823_126704_1_0_0_0_0:0:0_0:0:0_205/2
TGTGATGCTCCTGTTTTCTCTTTATACCTTGAAGTCTCAAGACAGTGGGCGTCACATACAAAAATTATGGAAGAAAGGATCCCTGGACTCCCAGGGCCCAATGTTAGATAACAGAGTGTTGGCCATGAACCAAACTCAAAGATTTCCACT
+
ffffffffffffffffffffffffffffffffffffffffffffffffffffffffffffffffffffffffffffffffffffffffffffffffffffffffffffffffffffffffffffffffffffffffffffffffffffff
@cA01~tA01_KP420442.1_70513_70415_1_0_0_0_0:0:0_1:0:0_206/2
CCTCTCTAAGGTGGCGCCTCCTTCTCCCCCAGGTGGTCAGGACAAGCGCTTCCTCTCTGCCTGGCCCAGCCCTGTGGTGTCTGAAGGAGAACATGTGGCTCTTCAGTGTCGCTCTCGTCTTGGGTTTAACGAATTCAGTCTGTCCAAAGA
+
ffffffffffffffffffffffffffffffffffffffffffffffffffffffffffffffffffffffffffffffffffffffffffffffffffffffffffffffffffffffffffffffffffffffffffffffffffffff
@cA01~tA01_KP420442.1_140507_140412_1_0_0_0_0:0:0_0:0:0_207/2
TAAATACCTTTATATGCTGGGTGTGGTGGTTCACGGTTGTAATCTTGGCGCTTTGAGAGGCCAAGAAAGGTGGATCATTTAAGATCAGGGACTCGAGATCAGCCTGGCCAACATGCGGGAAATTCATCTTTACTAAACAGACAAGAAAAA
+
ffffffffffffffffffffffffffffffffffffffffffffffffffffffffffffffffffffffffffffffffffffffffffffffffffffffffffffffffffffffffffffffffffffffffffffffffffffff
@cA01~tA01_KP420442.1_99234_99070_1_0_0_0_0:0:0_0:0:0_208/2
GCATGGGTTATTTGCAAATGCTGTGCCATTTCATGTAAGAGGCTTGAGCATCTGCAGATTGTGCTATCTGAGTGGAGATCCTGAAACCAATCACCCACGAATAGTGAGGGATGACTGTATATAATTTTTATTTCTCAATTTTAAATATAA
+
ffffffffffffffffffffffffffffffffffffffffffffffffffffffffffffffffffffffffffffffffffffffffffffffffffffffffffffffffffffffffffffffffffffffffffffffffffffff
@cA01~tA01_KP420442.1_45866_45685_1_0_0_0_0:0:0_0:0:0_209/2
GAGTAGTCTCCACTATGCAAATGTACCACATTCTCTCTATCCATTCACCCACTGATGGGCAGGTAGGTTGACTCCTCATCTTGGCTACTGTGAAGAGTGCTGCACCAATCATACGAGTGCAGATATCACTTCGATATATTGATTTACTTT
+
ffffffffffffffffffffffffffffffffffffffffffffffffffffffffffffffffffffffffffffffffffffffffffffffffffffffffffffffffffffffffffffffffffffffffffffffffffffff
@cA01~tA01_KP420442.1_20718_20823_0_1_0_0_0:0:0_0:0:0_20a/2
GAGGAGTGACTGTCTATTTATAGTAGTATGAAAGATGATGTGTTGATACGTGTCCCTGTGGAGATGAGACTAACAAGGCCTATGACTCTACAAATGTTTCATCGTGGAATGACTCTGCCAGCTTTCCAGATCTGCAGAGAGTAAGAATAT
+
ffffffffffffffffffffffffffffffffffffffffffffffffffffffffffffffffffffffffffffffffffffffffffffffffffffffffffffffffffffffffffffffffffffffffffffffffffffff
@cA01~tA01_KP420442.1_48844_48972_0_1_0_0_0:0:0_0:0:0_20b/2
GGAGCAGGAGCTAGTGCTGGTGCTGATCTCTCATTCCAAGATCTGGACTCACTCCAAGGAGTATTAATGTTTACCTCCCCATGGTCTATCTGAATCTCCACAGGTGATTGGAAGTAGGGGTGAAGTGGGGGATTTGAGTGAGAGGGCAAG
+
ffffffffffffffffffffffffffffffffffffffffffffffffffffffffffffffffffffffffffffffffffffffffffffffffffffffffffffffffffffffffffffffffffffffffffffffffffffff
@cA01~tA01_KP420442.1_110051_109942_1_0_0_0_0:0:0_0:0:0_20c/2
GCTGCTCTCCCTTCTTCCTTATCTTTTGAAAACTTGGGGATTCTATTGGGTTCACCAAGATGAAAATCCATCATAATCTCCCGGAAATCATTCAGGATACCCTTGTTTTCAGTTCAGCTGACTAGCAACCGTAATTCCATCTGCAATCTT
+
ffffffffffffffffffffffffffffffffffffffffffffffffffffffffffffffffffffffffffffffffffffffffffffffffffffffffffffffffffffffffffffffffffffffffffffffffffffff
@cA01~tA01_KP420442.1_62997_63112_0_1_0_0_0:0:0_1:0:0_20d/2
TACAGCACTTTAAGATAATTAAAAAACCGTTTTGTTTTCACCCACGAATCTTGTGGAAATTTGTTATGGCAACAATAGGAAAAGGTTCCACACTGCACAGCCTGAGCATGGGGCCGTGGCTGAATGAGTCAGTGAGTCGAAGTGTGCGTG
+
ffffffffffffffffffffffffffffffffffffffffffffffffffffffffffffffffffffffffffffffffffffffffffffffffffffffffffffffffffffffffffffffffffffffffffffffffffffff
@rand_0_0_0_0_1_1_0:0:0_0:0:0_20e/2
CAGTTAAGGAATGTTAGTCACGTGCAACCCCTACAGTTTGGGAAAATAGTCAAGGGCTATAGTGAAACTAGAGGGGCTGGAGGAGATACTTAAGACCGAAACAAGTTCGAGGTGAAGCGACTAGATAGCTAGATCATCGGCGTGGCAATT
+
ffffffffffffffffffffffffffffffffffffffffffffffffffffffffffffffffffffffffffffffffffffffffffffffffffffffffffffffffffffffffffffffffffffffffffffffffffffff
@cA01~tA01_KP420442.1_58827_58640_1_0_0_0_1:0:0_0:0:0_20f/2
GGCAGACATAGAGAAATCATAGAGAGAGAGAGATGATACATAGATATAGATAATAGATGATTGATGGATAGATAGACAATTGATGGATAAATAGATGATATATAGATATAGATGACAGGTAGAGAATTTGTAGATAGGCACCGAATAGAT
+
ffffffffffffffffffffffffffffffffffffffffffffffffffffffffffffffffffffffffffffffffffffffffffffffffffffffffffffffffffffffffffffffffffffffffffffffffffffff
@cA01~tA01_KP420442.1_81893_81770_1_0_0_0_0:0:0_0:0:0_210/2
ATGGGAAGAAGTATGTGTTTCTCTTTTGTGCTTGGACCCTGTGTCCAAGCATGTCTGAGATGTGATGAAGATGAATCTTCCTTTCCTTGTCTATTTTCTCATGCCAGAGAATTGGAATCTTATATTCCATTAACTCTTTCTGTTCTGTTC
+
ffffffffffffffffffffffffffffffffffffffffffffffffffffffffffffffffffffffffffffffffffffffffffffffffffffffffffffffffffffffffffffffffffffffffffffffffffffff
@cA01~tA01_KP420442.1_89112_89000_1_0_0_0_0:0:0_0:0:0_211/2
GGACCTACAGATGTCGAGGTTTTCACCCGCACTCCCCCACTGAGTGGTCGGCACCCAGCAACCCCCTGGTGATCATGGTCACAGGTCAGAGGGCTCCTGTCTGGGCTTCTCCTTGTCCCACCTCCTGAGTCCCAGAGCTTCTGGTGGGGG
+
ffffffffffffffffffffffffffffffffffffffffffffffffffffffffffffffffffffffffffffffffffffffffffffffffffffffffffffffffffffffffffffffffffffffffffffffffffffff
@cA01~tA01_KP420442.1_139926_139856_1_0_0_0_1:0:0_0:0:0_212/2
GGACCTACAGATGCTTCGGCTCTTTCCGTGCCCTGCCCTGCGTGTGGTCAAACTCAAGTGACCCACTGCTTGTTTCTGTCACAGGTGAGGAAAACCCGTGTCTGTCCCATGTCTTATGATCCTAGAGCCATAGCTGAGGAGCTTCCTGCC
+
ffffffffffffffffffffffffffffffffffffffffffffffffffffffffffffffffffffffffffffffffffffffffffffffffffffffffffffffffffffffffffffffffffffffffffffffffffffff
@cA01~tA01_KP420442.1_132670_132511_1_0_0_0_0:0:0_0:0:0_213/2
ACTATCTTTCAGCCTTCTGCCAGCAGTAAAACTTATAAATTTTTTAAATAATTTCAATGTAGTTTTCCCGCCTTCAAATAAACATGTCTGCCCTCATGGTTTCGGTAACGAGACTCTTTTCTTGCCTAAGGCTTCCGGTGTTATCATTAC
+
ffffffffffffffffffffffffffffffffffffffffffffffffffffffffffffffffffffffffffffffffffffffffffffffffffffffffffffffffffffffffffffffffffffffffffffffffffffff
@cA01~tA01_KP420442.1_62418_62269_1_0_0_0_0:0:0_0:0:0_214/2
TGTAAATGCATGGAATATATCTGTGTTATTCATTCTGCTCCGTTGTTCTATGTGCCTTTCTTTATGCCAATGTCATGCTATTTTGCTTACTACAGCTCTGTAACATATTTTGAGATCAGGTAGTGTGATGCTCCTGTTTTCTCTTTATAT
+
ffffffffffffffffffffffffffffffffffffffffffffffffffffffffffffffffffffffffffffffffffffffffffffffffffffffffffffffffffffffffffffffffffffffffffffffffffffff
@cA01~tA01_KP420442.1_13410_13271_1_0_0_0_0:0:0_1:0:0_215/2
GGAGAAGTGAGGTCAGAGACCTAGAGAGACAGAGAAGGTGGAAGAAGGAAATAGACATGAAGAGAGATGGGGGTGGAGGGTGAGAGAGAGAAAGAGAGCATTAAGTCATAGAGCAGGGGAGTGAGTTCTCAGCTCAGGTGTGAGGAGAGC
+
ffffffffffffffffffffffffffffffffffffffffffffffffffffffffffffffffffffffffffffffffffffffffffffffffffffffffffffffffffffffffffffffffffffffffffffffffffffff
@cA01~tA01_KP420442.1_127148_126968_1_0_0_0_0:0:0_0:0:0_216/2
GGACCCTCTTATATCCGCTTTTGGAACCCTGGGGAGGTGGAAACCTTGGATTCAGGCGTTGACTCAGCATCTCACAGCTCTGACATTGTACGCCTGTCTTCTACCATCTCCGAACTCCAGATACTCCAACAGCGAAAGGGATCTGGGCCC
+
ffffffffffffffffffffffffffffffffffffffffffffffffffffffffffffffffffffffffffffffffffffffffffffffffffffffffffffffffffffffffffffffffffffffffffffffffffffff
@cA01~tA01_KP420442.1_129539_129309_1_0_0_0_0:0:0_0:0:0_217/2
TAAAAATACAAAAATTAGCCGAGCATGGTGGTGCATCCCTGTAATCCCAGCTCCTACTCTGGAGGATGAAGCAGGAGAATGACTTCAACCCAGGAGGTGGAGGTTGCAGTGAGTGGAGATTGCATCACTGCACTCCAGCCTGGGTGACAC
+
ffffffffffffffffffffffffffffffffffffffffffffffffffffffffffffffffffffffffffffffffffffffffffffffffffffffffffffffffffffffffffffffffffffffffffffffffffffff
@cA01~tA01_KP420442.1_106199_106333_0_1_0_0_0:0:0_0:0:0_218/2
TTAGTAAAGATGAATTTCCCACATGTTGGCCAGGGTGATCTCGAGTTCCTGATCTTAAATGATCCACCTTCCTTGGCCTCTCAAAGCGCCGAGATTACAACCGTGAACCACCACACCCAGCATATAAAGGTATTTATGACCACTAGATTT
+
ffffffffffffffffffffffffffffffffffffffffffffffffffffffffffffffffffffffffffffffffffffffffffffffffffffffffffffffffffffffffffffffffffffffffffffffffffffff
@cA01~tA01_KP420442.1_125622_125773_0_1_0_0_1:0:0_0:0:0_219/2
GAGACAACCCACAGATTGGGAGCAAATATGTGCAAACTATGCATCTGAGACGGGATTAATAACTAGAAGTATAAGAAGCTCAAACAACTCAATAAAACAAATGATTTAATTGAAAAAGGAGCAAAAGACATGAAATTTCCCCACATACGA
+
ffffffffffffffffffffffffffffffffffffffffffffffffffffffffffffffffffffffffffffffffffffffffffffffffffffffffffffffffffffffffffffffffffffffffffffffffffffff
@cA01~tA01_KP420442.1_126500_126254_1_0_0_0_0:0:0_0:0:0_21a/2
TTTGTCAAAGTCCATTGGATGGGCTGGGCATGGTGGCTAACACCAGCAACTTCAGCACTTTGGGAGGCCAAGGCTGGTGGATCACCTGAGGACAGGAGTACAAGATTACTCTGGCCGACGTGATGAAACATCGTCTCCACTAAAAATATA
+
ffffffffffffffffffffffffffffffffffffffffffffffffffffffffffffffffffffffffffffffffffffffffffffffffffffffffffffffffffffffffffffffffffffffffffffffffffffff
@cA01~tA01_KP420442.1_31682_31850_0_1_0_0_0:0:0_0:0:0_21b/2
TTCCTACTTTGAGCTACAGCACTGTAAGATAATTAAAAAACCGTTTTGTTTTCACCCACGAATCTTGTGGAAATTTGTTATGGCAACAATAGGAAAAGGTTCCGCACTGCACAGCCTGAGCATGGGGCCGTGGCTGAATGAGTCAGTGAG
+
ffffffffffffffffffffffffffffffffffffffffffffffffffffffffffffffffffffffffffffffffffffffffffffffffffffffffffffffffffffffffffffffffffffffffffffffffffffff
@cA01~tA01_KP420442.1_60150_60312_0_1_0_0_0:0:0_0:0:0_21c/2
AATGGATAGAGAGAATGTAGTACATACGCACAGTGGAGACTACTCATCCATAGAAAGAATAACATCCTGTCATTTGCAGCCACATGGATGGAACTGGAGGTCATTAAAAAGATTCCCATTTCTCACCCATATACAGGAGCTAAAAGGTGG
+
ffffffffffffffffffffffffffffffffffffffffffffffffffffffffffffffffffffffffffffffffffffffffffffffffffffffffffffffffffffffffffffffffffffffffffffffffffffff
@cA01~tA01_KP420442.1_17346_17462_0_1_0_0_1:0:0_0:0:0_21d/2
AAGATAAAGGGTCAAAGAATTAAACACAGAGAAATAGAAAAATGATGGTTGGTATCCAGTTGCCTTTGTAATTTCTGTGTGTCATAATTATGTATGTTTTATTTTTATTTTTTGAGACAGAGTCCCCCTGTGTCAGGCTGGAGTGCAGTG
+
ffffffffffffffffffffffffffffffffffffffffffffffffffffffffffffffffffffffffffffffffffffffffffffffffffffffffffffffffffffffffffffffffffffffffffffffffffffff
@rand_0_0_0_0_1_1_0:0:0_0:0:0_21e/2
ACGCATAGGCCTTCTTTCAGAGGAACGGAGCAGCTCGATCCAGTAACCGCATGGATGTCAAGGGAAGGGATTATCGAGATTCCGTTCGTCGATATTTGGTCCCGGGGTCGCGTATGACGCGGTTTGTCCAGTGGGCGTCGTGCAAGATAT
+
ffffffffffffffffffffffffffffffffffffffffffffffffffffffffffffffffffffffffffffffffffffffffffffffffffffffffffffffffffffffffffffffffffffffffffffffffffffff
@cA01~tA01_KP420442.1_31688_31938_0_1_0_0_0:0:0_0:0:0_21f/2
GGGATAAGTGAGAAGCAGATTCTTGCCTGGAATCCTCAGAGGGAAGGCAGCCTTGCTGTCACCTTGATTTTAGCCCAGTAAGATGCACTTCCTACTTTGAGCTACAGCACTGTAAGATAATTAAAAAACCGTTTTGTTTTCACCCACGAA
+
ffffffffffffffffffffffffffffffffffffffffffffffffffffffffffffffffffffffffffffffffffffffffffffffffffffffffffffffffffffffffffffffffffffffffffffffffffffff
@cA01~tA01_KP420442.1_110483_110619_0_1_0_0_0:0:0_0:0:0_220/2
AAATCCTTCCGCCAATCTTTCAGGGGTTCAATCCGTGTTTTTCATTAATGTCACAAATATCTGATTAGTGAGACCTTCTCTGTCACCCAAAATTATACACTCAGCATTATCTATTATTTATTTTGAATTCTGGCTGGGCAAAGTGGCTCA
+
ffffffffffffffffffffffffffffffffffffffffffffffffffffffffffffffffffffffffffffffffffffffffffffffffffffffffffffffffffffffffffffffffffffffffffffffffffffff
@cA01~tA01_KP420442.1_131177_131314_0_1_0_0_0:0:0_0:0:0_221/2
CTAGAAAGTCCTGCCTCTGTGGCTCCTGTCTTGGGCCAGGGACCATCCTGCTGGTGAGGAACACACATCCGCGTGCTCCCATCCTGCTTCCCCACATGGCCCTGAGCTCTCTGGCCTCTGCTTCGTGAGACTTACTTTTTTTGTCGGAGC
+
ffffffffffffffffffffffffffffffffffffffffffffffffffffffffffffffffffffffffffffffffffffffffffffffffffffffffffffffffffffffffffffffffffffffffffffffffffffff
@rand_0_0_0_0_1_1_0:0:0_0:0:0_222/2
AGTACCCCATAAAACGGCCCTTGGTCCCGCTTGTGCGAAAGACAGCCCTAAATGCCTAGCGCTACGGTGCGGCAGTTCATGAGTTAGGCGCTTTAACCATACATACCTTCGTAGTGCTCCGAGTTAGTTGAATGTAATGGCGAAGATTCA
+
ffffffffffffffffffffffffffffffffffffffffffffffffffffffffffffffffffffffffffffffffffffffffffffffffffffffffffffffffffffffffffffffffffffffffffffffffffffff
@cA01~tA01_KP420442.1_107068_107189_0_1_0_0_0:0:0_0:0:0_223/2
TTATGCCTGTAACTTCAGCACTTTGGGAAACCGAGGCAGGCACCTCACTTGAGGTCAGGAGTTTGAGAGCAGCCTGCCCAAAATTGGGATATCCCGTCTGTGCTAAAAAAATACAAGAATTAGCCAGGCATGGTGGCGTGCACCTGTAAT
+
ffffffffffffffffffffffffffffffffffffffffffffffffffffffffffffffffffffffffffffffffffffffffffffffffffffffffffffffffffffffffffffffffffffffffffffffffffffff
@cA01~tA01_KP420442.1_15_126_0_1_0_0_0:0:0_0:0:0_224/2
AGTAAAGTGATAGCCCTGGAAGTAGACAGGGAACCATAAGAAAAAAGAGAGAGCAAAGCTCAGTGGTCACCAGTGCCTGGGACCATCAAGGGGTTATTAAGGAGGAAGTTTCCACCTCTGTGGGGAACAGAAGAGGCTCCCTAGGGTCCA
+
ffffffffffffffffffffffffffffffffffffffffffffffffffffffffffffffffffffffffffffffffffffffffffffffffffffffffffffffffffffffffffffffffffffffffffffffffffffff
@cA01~tA01_KP420442.1_117565_117715_0_1_0_0_1:0:0_0:0:0_225/2
GATCTCCACCTCCAGGCCCGTATCTCCACTCTAGTCCCATATCTCCACTCCAGGCCCATATCTCCACCTCCAGGCCCATAACTTCACTCCAGGCCCATAACTCCACTCCAGGCCCATATCTCCACCTCCAGGCCCATATCTCCACTCCAG
+
ffffffffffffffffffffffffffffffffffffffffffffffffffffffffffffffffffffffffffffffffffffffffffffffffffffffffffffffffffffffffffffffffffffffffffffffffffffff
@cA01~tA01_KP420442.1_112931_112741_1_0_0_0_1:0:0_1:0:0_226/2
CTGTCTTAGTCCATTTTTGTTGCTCTAAAGGAACACTTGAGCCTGGGTAACTTCTAAAGAAGAGATTGGTTTGCCTCACCATTCTGCAGGCTGTACTGGAAGCATGGCACCAGCATCTATTTCTTATGATGGCCTCAGGCCGCTCCCTCT
+
ffffffffffffffffffffffffffffffffffffffffffffffffffffffffffffffffffffffffffffffffffffffffffffffffffffffffffffffffffffffffffffffffffffffffffffffffffffff
@cA01~tA01_KP420442.1_99277_99123_1_0_0_0_0:0:0_0:0:0_227/2
GCAGATTGTGCTATCTGAGTGGAGATCCTGAAACCAATCACCCACGAATAGTGAGGGATGACTGTATATAATTTTTATTTCTCAATTTTAAATATAAAACATAAAAAAATTACAATAACAAGATAAAATAAACAAGTGTTTTATAGTGTG
+
ffffffffffffffffffffffffffffffffffffffffffffffffffffffffffffffffffffffffffffffffffffffffffffffffffffffffffffffffffffffffffffffffffffffffffffffffffffff
@cA01~tA01_KP420442.1_57376_57146_1_0_0_0_0:0:0_0:0:0_228/2
GGAGACAGATGGAAGGACCTGCACCAGGAGTTATGGGCACAGAAAAGAACATGAAGACACAGAGAGGAAGGAGAGAGATAAGACACCAGGAAGGGGAAGCCTGACTCAATCCAGGTGCCATGGATGGGATGATAAAGAGAGACACCTTCT
+
ffffffffffffffffffffffffffffffffffffffffffffffffffffffffffffffffffffffffffffffffffffffffffffffffffffffffffffffffffffffffffffffffffffffffffffffffffffff
@cA01~tA01_KP420442.1_78265_78039_1_0_0_0_0:0:0_0:0:0_229/2
ATTCACAGACACTTAGATTGATTTCATATCTTTGCTATTGCAAACAGTGCTGCAATAAACATACAGGTGCAGGTATTTTTTGAGTAGATACCCAGCAGCGGGACCCCTAGATCGAATGGTGCTTCTATTTTTGGTTCTCTGCCAAATTTC
+
ffffffffffffffffffffffffffffffffffffffffffffffffffffffffffffffffffffffffffffffffffffffffffffffffffffffffffffffffffffffffffffffffffffffffffffffffffffff
@cA01~tA01_KP420442.1_26414_26572_0_1_0_0_1:0:0_0:0:0_22a/2
TACATGGAAGGCAGAGGTGTCAGAATAAACATGGCCTGTAGGTGCCACAAGGCCTGAGGCCACAGGGCCCAACTCAGGTCATAAATATGGGTGTCCTTGGGTTCTCCTGGTAGAGAACACTTTGTGGAGGTAAAACAGAAATGAAACTTC
+
ffffffffffffffffffffffffffffffffffffffffffffffffffffffffffffffffffffffffffffffffffffffffffffffffffffffffffffffffffffffffffffffffffffffffffffffffffffff
@cA01~tA01_KP420442.1_47048_47192_0_1_0_0_0:0:0_0:0:0_22b/2
TCACGTTGGCCAGACTAATCTTGAACTCTTGGCCTCAGGTGATCCACCCACCTCGGGCTCCCAAAGTGCTGAAATTGCAGGTGTCAGCCACCATGCCCAGCCCATCCAATGGACTTTGACAAAGGTGCCAAGAACTCACAATCAGGAAAG
+
ffffffffffffffffffffffffffffffffffffffffffffffffffffffffffffffffffffffffffffffffffffffffffffffffffffffffffffffffffffffffffffffffffffffffffffffffffffff
@cA01~tA01_KP420442.1_30167_30366_0_1_0_0_0:0:0_0:0:0_22c/2
AAGGCCTGAACCTATGAAACACGTAGAAGAAAATATTGGGGAAATGCTCCAGGACATTTGTCTGAAGGAAGACATTTTGTTTTAAACCTTCAAAACACAAGTAATCGAAGCAAAAATAGACCATTGGGATTACCTCAAACTAAGCAACTT
+
ffffffffffffffffffffffffffffffffffffffffffffffffffffffffffffffffffffffffffffffffffffffffffffffffffffffffffffffffffffffffffffffffffffffffffffffffffffff
@cA01~tA01_KP420442.1_13389_13539_0_1_0_0_0:0:0_0:0:0_22d/2
CTGTAGTTCCCTCCGTGGGTCACAGGGCCCAGAGGGAAGTTGGCCTGGAATGTTCCATTGACCCTCAGCACCGCAGTGAGCCTAAGTTCACCGGCCTCTGCCTCCCTGGATAGATGGTAAATGTCAAACAAGCTCCGGGAGCTGCAGGAC
+
ffffffffffffffffffffffffffffffffffffffffffffffffffffffffffffffffffffffffffffffffffffffffffffffffffffffffffffffffffffffffffffffffffffffffffffffffffffff
@cA01~tA01_KP420442.1_32415_32557_0_1_0_0_0:0:0_0:0:0_22e/2
TGAATCCAGGAGACGCAGGTTGCAGTGAGCCAAGATCGTGACACTGCACTGTAGCCTGGAAGACAGAGGGCGACTCTGTCTCAATAAACAAAAGAACAAACAAAAAATAGATTTCATGCACAGATGCTTCCCAATGGATCATTCATTTAT
+
ffffffffffffffffffffffffffffffffffffffffffffffffffffffffffffffffffffffffffffffffffffffffffffffffffffffffffffffffffffffffffffffffffffffffffffffffffffff
@cA01~tA01_KP420442.1_85429_85230_1_0_0_0_0:0:0_0:0:0_22f/2
TGAAGTACTATACAACCTTTACAACAAAGAAGGAAGTCCTCTCATTTGTGACAATGTGAAAAAACTTAGAGGACATTATGTTAAGGGAAACAATCCAGGCACAGAAAGACAAATGCCACATGATCTCATGTGTGGAGTGTAAGAAGTGGA
+
ffffffffffffffffffffffffffffffffffffffffffffffffffffffffffffffffffffffffffffffffffffffffffffffffffffffffffffffffffffffffffffffffffffffffffffffffffffff
@cA01~tA01_KP420442.1_9889_10023_0_1_0_0_0:0:0_1:0:0_230/2
CTCAGGGACAGGAATCCCGTCTTCTTTGGACAGACTGAATTCGTTAAACCCAAGACGAGAGCGACACTGAAGAGTCACATGTTGTCCTTCAGACACCACAGTGCCGGGCCAGGCAGAGAGGAAGGGCTTGTCCTGACCACCTGGGGGAGA
+
ffffffffffffffffffffffffffffffffffffffffffffffffffffffffffffffffffffffffffffffffffffffffffffffffffffffffffffffffffffffffffffffffffffffffffffffffffffff
@cA01~tA01_KP420442.1_11851_12042_0_1_0_0_0:0:0_0:0:0_231/2
ACAAAGTCAGCATAGAAGGACACCTCTCTCTGGGATATATCTGTCTCTCTGTGTCTTCTTTACCTCTTTATCTCTTTTTCTAACACCTTGTATGGCCCCTGTGTCTGGCTTCTATGTTATGACATGAGGTCTGTACTTGTGTCTCCTGTT
+
ffffffffffffffffffffffffffffffffffffffffffffffffffffffffffffffffffffffffffffffffffffffffffffffffffffffffffffffffffffffffffffffffffffffffffffffffffffff
@cA01~tA01_KP420442.1_9845_10052_0_1_0_0_0:0:0_1:0:0_232/2
AAGCTGTTCCGGAATATTCTGTTGTAGAGCTCAGGGACAGGCATCCCGTCTTCTTTGGACAGACTGAATTCGTTAAACCCAAGACGAGAGCGACACTAAAGAGTCACATGTTGTCCTTCAGACACCACAGTGCCGGGCCAGGCAGAGAGG
+
ffffffffffffffffffffffffffffffffffffffffffffffffffffffffffffffffffffffffffffffffffffffffffffffffffffffffffffffffffffffffffffffffffffffffffffffffffffff
@cA01~tA01_KP420442.1_23564_23728_0_1_0_0_0:0:0_0:0:0_233/2
ATGGCTGTGGTTTCCCACCTCTTCTGGTAGAATGACAGCAGCCACACTGCAGCCCCTACCATCATGGAAACGCTGAAGTGTGTGAGTAACACCTTTGTCCTCAGAGGATCTGCTGTTCCTACCACTTCCCAACCACACACCCCAGCTTTG
+
ffffffffffffffffffffffffffffffffffffffffffffffffffffffffffffffffffffffffffffffffffffffffffffffffffffffffffffffffffffffffffffffffffffffffffffffffffffff
@cA01~tA01_KP420442.1_92498_92552_0_1_0_0_0:0:0_0:0:0_234/2
ATTGTAGGTGACACCAACTATCTTGAGACTTCAAGGTATAAGGAGAAAACAGGAGCATCACACTACCTGACTTAAAAATATGTTACAGAGCTGTAGTAAGCAAAACAACATGACATTGGCATAAAGAAAAGCACATAAAACAATGAAGCA
+
ffffffffffffffffffffffffffffffffffffffffffffffffffffffffffffffffffffffffffffffffffffffffffffffffffffffffffffffffffffffffffffffffffffffffffffffffffffff
@cA01~tA01_KP420442.1_127591_127434_1_0_0_0_0:0:0_0:0:0_235/2
TTGACTCACTGACTTATTCAGCCACGGCCCCATGCTCAGGTTGTGCAGTGTGGAAGCTTTTCCTATTGTTGCCATAACAAATTTCCACAAGATTCGTGGGTGAAAACAAAACGGTTATTTAATTATCTTACAGTGCTCTAGCTCAAAGCA
+
ffffffffffffffffffffffffffffffffffffffffffffffffffffffffffffffffffffffffffffffffffffffffffffffffffffffffffffffffffffffffffffffffffffffffffffffffffffff
@cA01~tA01_KP420442.1_19135_19139_0_1_0_0_0:0:0_0:0:0_236/2
TAGCAAAGGGGATGATGACCACTGAGGTCCCAATCAGAACGTGCAGGTTTCTGGAGTTACCTGGAGGAAGACAAGACACCAATAAGAAGCTAATCATAGCAGTTCCTCTATATGAATTGTCTCACATTTCTTGATTGACAGGTAACCACA
+
ffffffffffffffffffffffffffffffffffffffffffffffffffffffffffffffffffffffffffffffffffffffffffffffffffffffffffffffffffffffffffffffffffffffffffffffffffffff
@cA01~tA01_KP420442.1_126666_126936_0_1_0_0_0:0:0_0:0:0_237/2
GGAGTTCGGAGATGGTAGAAGACAGGCGTACAATGTCAGAGCTGTGAGATGCTGAGTCAACGCCTGAATCCAAGGTTTCCACCTCCCCAGGGTTCCAAAAGCGGATATAAGAGGGTCCTGTACTCACCGGTTTTGGAGCTTGGTTCAGTG
+
ffffffffffffffffffffffffffffffffffffffffffffffffffffffffffffffffffffffffffffffffffffffffffffffffffffffffffffffffffffffffffffffffffffffffffffffffffffff
@cA01~tA01_KP420442.1_39245_39386_0_1_0_0_1:0:0_0:0:0_238/2
CATATCTCTACTGAAGGCCCGTAACTCCACCTCCAGGCCCATATCTCCACCCCAGGCCCAGATCTCCACCCCAAGCCCATATCTCCACTCTAGGCCCATATCTCCTCTCCAGTCCCATATCTCCACAACCAGGCCCATATCTCCATCCTA
+
ffffffffffffffffffffffffffffffffffffffffffffffffffffffffffffffffffffffffffffffffffffffffffffffffffffffffffffffffffffffffffffffffffffffffffffffffffffff
@cA01~tA01_KP420442.1_113423_113449_1_0_0_0_0:0:0_0:0:0_239/2
CTTTCTCCTTCATCTCTGGTGCTCCAACAAAAAAAGTAAGTCTCACGGGGCACAGGCCAGAGAGCTCAGGGCCATGTGGGGAAGCAGGATGGGAGCACACAGCTGTGTGTTCCTCACTGGCAGGATGGTCCCTGGCCCAAGACAGGAGCC
+
ffffffffffffffffffffffffffffffffffffffffffffffffffffffffffffffffffffffffffffffffffffffffffffffffffffffffffffffffffffffffffffffffffffffffffffffffffffff
@cA01~tA01_KP420442.1_77645_77771_0_1_0_0_0:0:0_0:0:0_23a/2
AAACCACTCAGAAAGACAAATACCACATCTTCTCACTCTACATGGGAGGGGAGTAATGTGTACATATGGACGTAGAGTGTGGAATGACGGACAGCGGAGGCTAGAAGGCTGGAGGGTGGCGGGACGTGGGTGAGTGATGAGAATTTGCTT
+
ffffffffffffffffffffffffffffffffffffffffffffffffffffffffffffffffffffffffffffffffffffffffffffffffffffffffffffffffffffffffffffffffffffffffffffffffffffff
@cA01~tA01_KP420442.1_65795_65911_0_1_0_0_0:0:0_0:0:0_23b/2
GGACTGGGTCACATTGAAATATAGGTTTCTGTTGTCACTCGCTGCTTATCTGTTAGTAATGAACCTGCCTATGTAACGTATTCTCTGTGTGTTCTGTCTCCCTGGAGTGACGGTGAGTGATAGGAATTGGCATAGGCCCAGGTGCAGTCC
+
ffffffffffffffffffffffffffffffffffffffffffffffffffffffffffffffffffffffffffffffffffffffffffffffffffffffffffffffffffffffffffffffffffffffffffffffffffffff
@cA01~tA01_KP420442.1_104013_103833_1_0_0_0_0:0:0_0:0:0_23c/2
TCTTTCTGCACAAAGAGGGGATCTCTAAGGACCCCTCACGCCTCGTTGGACAGATCCATGATGGGGTCTCCAAGGCCAATTTCTCCATCGGTCCCATGATGCTTGCCCTTGCAGGGACCTACAGATGCTACGGTTCTGTTACTCACACCC
+
ffffffffffffffffffffffffffffffffffffffffffffffffffffffffffffffffffffffffffffffffffffffffffffffffffffffffffffffffffffffffffffffffffffffffffffffffffffff
@cA01~tA01_KP420442.1_109739_109904_0_1_0_0_0:0:0_0:0:0_23d/2
CTGAAAACAAGGGTATCCTGAATGATTTCCGGGAGATTATGATGGATTTTCATCTTGGTGAACCCAATAGAATCCCCAAGTTTTCAAAAGATAAGGAAGAAGGGAGAGCAGCATTCAGAGAAAGAGGTGTGGTAAGGAAGAAGGGTCTGA
+
ffffffffffffffffffffffffffffffffffffffffffffffffffffffffffffffffffffffffffffffffffffffffffffffffffffffffffffffffffffffffffffffffffffffffffffffffffffff
@cA01~tA01_KP420442.1_84653_84501_1_0_0_0_0:0:0_0:0:0_23e/2
ATATGAAAAAATGATTAGCATTACTAAACATCAGCTAAATAAAAATTAAAACTAGAATGAGATATCACCTCACACCTCTTAGAATGACCATTAACAGTCTGGGCATGGTGGCTCATGCCTGTAATTCAGGCACTTTGGGAGGCCGAGGCA
+
ffffffffffffffffffffffffffffffffffffffffffffffffffffffffffffffffffffffffffffffffffffffffffffffffffffffffffffffffffffffffffffffffffffffffffffffffffffff
@cA01~tA01_KP420442.1_52813_52960_0_1_0_0_0:0:0_0:0:0_23f/2
GGTGGGCGGATCAACTGAGATAAGGAGTTTGAGAGCAGCCTGGCCAATATAGTGAAACCGTGTCTCTGTTAAAAATCCAAAAATTAGCCGTGCCTGGTGGCAGGCACCTGTAACGCCAGCTACTCAAGAGGCTGAGGCACGAGAATCGCT
+
ffffffffffffffffffffffffffffffffffffffffffffffffffffffffffffffffffffffffffffffffffffffffffffffffffffffffffffffffffffffffffffffffffffffffffffffffffffff
@cA01~tA01_KP420442.1_56473_56332_1_0_0_0_0:0:0_0:0:0_240/2
GGAACTGATTCTCCTGAGTCTCCAGAGGGAACGAAGCCCTGCAGGTGCCTTGATTTTACCCACGACAAACAGGGTCCGATTTCTGTCTCCAGAATTGGAAGGGGTTAGTGTGCTCTCTCCTGGTGCCATGCTTCTGATAATTTTCTACAG
+
ffffffffffffffffffffffffffffffffffffffffffffffffffffffffffffffffffffffffffffffffffffffffffffffffffffffffffffffffffffffffffffffffffffffffffffffffffffff
@cA01~tA01_KP420442.1_18926_19038_0_1_0_0_0:0:0_1:0:0_241/2
GTTCCTCTATATGAAGTGTCTCACATTTCTTGATTGACAGGTAACCACATACAACGTCTCTTTAGGACAAGCACCCAGATGGCGGGAGACCTAGCTTCCTCCTGCTTTCTCAGTTGTAGTAACCATAGAACGTGCTGAGGATACAACTGC
+
ffffffffffffffffffffffffffffffffffffffffffffffffffffffffffffffffffffffffffffffffffffffffffffffffffffffffffffffffffffffffffffffffffffffffffffffffffffff
@cA01~tA01_KP420442.1_40366_40200_1_0_0_0_0:0:0_0:0:0_242/2
GGAAGTCCTGTCAGGGAGCCTCTCATAAACTAGGAAGAGGGGACCCTGGGGTGCTCGGCCCACAGTTCCGACCTCGCCTCCCTGGCCTTTCATTCCCTTGGCAGAGTCAAGTTCTGTGGGGACCAGGGTTAGACTGGGGTGCTCAAAGCT
+
ffffffffffffffffffffffffffffffffffffffffffffffffffffffffffffffffffffffffffffffffffffffffffffffffffffffffffffffffffffffffffffffffffffffffffffffffffffff
@cA01~tA01_KP420442.1_75265_75092_1_0_0_0_0:0:0_0:0:0_243/2
TGATTCTCCATCAGCATTTAGGGCTGTGGCCACCAACCTGGGTGTTGGTCTGTAGGAACTTTTCATTTCTGACCTTCCATAACTGAGTTCTCTTCCTAAATGTGGAATGCCTTGTACTCCATGTTACTCTCTCCCCAGAAAGAATGTGTG
+
ffffffffffffffffffffffffffffffffffffffffffffffffffffffffffffffffffffffffffffffffffffffffffffffffffffffffffffffffffffffffffffffffffffffffffffffffffffff
@cA01~tA01_KP420442.1_11794_11996_0_1_0_0_0:0:0_0:0:0_244/2
CTCTGTGTCTTCTTTACCTCTTTATCTCTTTTTCTAACACCTTGTATGGCCCCTGTGTCTGGCTTCTATGTTATGACATGAGGTCTGTACTTGTGTCTCCTGTTTCTCTGCCTTTGTTGGTACAGACCTCACCAAGTCACTTTCTCTCCA
+
ffffffffffffffffffffffffffffffffffffffffffffffffffffffffffffffffffffffffffffffffffffffffffffffffffffffffffffffffffffffffffffffffffffffffffffffffffffff
@cA01~tA01_KP420442.1_15544_15747_0_1_0_0_0:0:0_0:0:0_245/2
AGATTGAGATGGATTATCTTGGTGACCCCAATAGAATCCCAAAGTCCTTAAAAGATGAGGAAGAAGGCAGAGCAGGATTCAGAGAAAAAGGTATGGGTAAAGAAGAAGAGTCTGAATGATGCCATGTGAGACGTGACCAGCCTTTGTGGG
+
ffffffffffffffffffffffffffffffffffffffffffffffffffffffffffffffffffffffffffffffffffffffffffffffffffffffffffffffffffffffffffffffffffffffffffffffffffffff
@cA01~tA01_KP420442.1_92776_92952_0_1_0_0_1:0:0_1:0:0_246/2
GCAGCAGAAAATTAGAGATTAAGAGATTTCACTGAGCCCTGTGCTGGGCCCAGATCCCTTTCGCTGCTGGAGTGTCTGGGGTTCAGAGACAATGGAAGACAGGCCCACAATCACAGAGCTGGCAGGTGCTGAGCCAACGCTTGAATCCAA
+
ffffffffffffffffffffffffffffffffffffffffffffffffffffffffffffffffffffffffffffffffffffffffffffffffffffffffffffffffffffffffffffffffffffffffffffffffffffff
@cA01~tA01_KP420442.1_73894_74006_0_1_0_0_0:0:0_0:0:0_247/2
CAGGGAACCTAAGTTCATGAGCCTCCCCCTCCCTTGATAGATGGTAGATGTCATAGGAGCTCCGGGAGCTGCAGGACAAGGTCACGCTCTCTCCTGCCTTAACCATGGGGCGCGGCTGGGCTGAGAGAGAAGGTTTCCCACATAGACCTG
+
ffffffffffffffffffffffffffffffffffffffffffffffffffffffffffffffffffffffffffffffffffffffffffffffffffffffffffffffffffffffffffffffffffffffffffffffffffffff
@cA01~tA01_KP420442.1_20753_20548_1_0_0_0_0:0:0_0:0:0_248/2
TAAATTTTTTTTATAATTTCAATGTAGTTTTCTATTCTTCAAGTAAACATGTCTGCCCTCATGGTTTCTTCAATGGGACTCTTTTCTTGCCTAAGGCTTCCGGTGTTATCATTACCACGTCCACATAACCCCATCTGTTCTCCGCTGGGT
+
ffffffffffffffffffffffffffffffffffffffffffffffffffffffffffffffffffffffffffffffffffffffffffffffffffffffffffffffffffffffffffffffffffffffffffffffffffffff
@cA01~tA01_KP420442.1_3575_3734_0_1_0_0_0:0:0_0:0:0_249/2
TATCCCAGAACTATTTATTGAAGAAAGGGTACTTTCCACATTGCTTGTTTTTGTCAATTTTTTCAAAGATGATTGTAGGTATGTAGCCTCATTTCTGGGTTCTCTATTCTGTCTCATTGGTCTATGTGTCTGTTTTTGTAGTAGTATCAT
+
ffffffffffffffffffffffffffffffffffffffffffffffffffffffffffffffffffffffffffffffffffffffffffffffffffffffffffffffffffffffffffffffffffffffffffffffffffffff
@cA01~tA01_KP420442.1_45942_46126_0_1_0_0_0:0:0_0:0:0_24a/2
TGTTGGTAGGAGTGTAAATTAGTACAGCCATTACGGAGAAAAGTGTGGAAGTCCTTTAAAGAACTAAAAAGAGGTTGGGTGAGGTGGATCATGCCTGTAATCCCGGCACTTTGGGAGACCGAGGCGGGCACCTCAGTTGAGGTCATGAGT
+
ffffffffffffffffffffffffffffffffffffffffffffffffffffffffffffffffffffffffffffffffffffffffffffffffffffffffffffffffffffffffffffffffffffffffffffffffffffff
@cA01~tA01_KP420442.1_92745_92881_0_1_0_0_0:0:0_0:0:0_24b/2
GTGTCTGGGGTTCAGAGACAATGGAAGACAGGCCCACAATCACAGAGCTGGCAGGTGCTGAGCCAACGCTTGAATCCAAGGCTTCTACCTCCCCAGGTTTCCAAAAGCAGAGATAAGAGGGGTCCTTCACTTACCAGTTTTGAAGCTTGG
+
ffffffffffffffffffffffffffffffffffffffffffffffffffffffffffffffffffffffffffffffffffffffffffffffffffffffffffffffffffffffffffffffffffffffffffffffffffffff
@rand_0_0_0_0_1_1_0:0:0_0:0:0_24c/2
CCTCAATGATATAGGCCAAGTTTTCGTGTAGCCCGTGTACCTTGGGTTAAAACTGACCTTAACATAGAACTGGATTGGGCAGGTTCAAGTCGGAGTCGGGTTGTATATGAGGAGCCCCCAATACGTGCGGGGCGGTAGTGTAATTAGGGA
+
ffffffffffffffffffffffffffffffffffffffffffffffffffffffffffffffffffffffffffffffffffffffffffffffffffffffffffffffffffffffffffffffffffffffffffffffffffffff
@cA01~tA01_KP420442.1_102947_103166_0_1_0_0_0:0:0_1:0:0_24d/2
CACCACCACATCTGGCTATCCTTGTTTGGTTTCCTAACTTGTCCTTGACCTGGGTTCCTGTGTTGGTTTCCTGTTGCTGCTGCAGAAAATTACCAGAAACATGGCAGCGGGAGAGAACACACTGACCCCTTCCACTTCTGGAGACAGAAA
+
ffffffffffffffffffffffffffffffffffffffffffffffffffffffffffffffffffffffffffffffffffffffffffffffffffffffffffffffffffffffffffffffffffffffffffffffffffffff
@cA01~tA01_KP420442.1_86884_86994_0_1_0_0_0:0:0_0:0:0_24e/2
CAGTAGAAAAGACTATATAGTTATTTCGCATCATAGAATTCCACCTTATTAGCAAAAACACAATATGTCAATTGAAGGTCTGGTCGTGTTATCTAGAATTTGTCTTATGACACAAGAGTCCAAATTCACAGTTCCCTGTCTCCCTTTTTG
+
ffffffffffffffffffffffffffffffffffffffffffffffffffffffffffffffffffffffffffffffffffffffffffffffffffffffffffffffffffffffffffffffffffffffffffffffffffffff
@cA01~tA01_KP420442.1_86482_86723_0_1_0_0_0:0:0_0:0:0_24f/2
ATAACTGAAGGTTGAAATCTACACATTTAATGTGCTGTCATTCTTACAAATGTCTCTTATTTACACCTACCTTTCTGGAGTTTGTAAGAACTTTTTCACTATGCATTTTAAATTTGTAAAACTCATAATTTTTAAAAAGGGATGGGTCTC
+
ffffffffffffffffffffffffffffffffffffffffffffffffffffffffffffffffffffffffffffffffffffffffffffffffffffffffffffffffffffffffffffffffffffffffffffffffffffff
@cA01~tA01_KP420442.1_50399_50237_1_0_0_0_0:0:0_0:0:0_250/2
AGGGGTCAAACATCTCAACTAAAGTAGTTGTATCCTCAGCACATTCTATGGTTACTTTGAGAGCTATAACTGAGAAAGCAGGAGAAAGCTGGGTCTCCCGCCATCTGGGTGCTTGTCCTAAAGAGGTGTTTTACGTGGTTACCTGTCAAT
+
ffffffffffffffffffffffffffffffffffffffffffffffffffffffffffffffffffffffffffffffffffffffffffffffffffffffffffffffffffffffffffffffffffffffffffffffffffffff
@cA01~tA01_KP420442.1_130671_130827_0_1_0_0_0:0:0_0:0:0_251/2
CCCCATTGTGGGAGGTTGGGCCTCTTCAGAGGTGTTTGGGTCATGGAGGTGGATCCATCATGAACAGATCAATGCTGTCCCAAGGAGACGGGGTTAGCAAGTTCCCCCTCTGTTAGTTCCTGGAGAGCTGGTTGTTAAAAAGAGCTTGGA
+
ffffffffffffffffffffffffffffffffffffffffffffffffffffffffffffffffffffffffffffffffffffffffffffffffffffffffffffffffffffffffffffffffffffffffffffffffffffff
@cA01~tA01_KP420442.1_42178_42291_0_1_0_0_1:0:0_0:0:0_252/2
AGGTCCTTCCATCTGTCTCCCTCCCTCTTCTCTGTCCCTCTGTCTCTAGTCGCCTCTGATTCCCTTCCCACTGGGCTTAGCCTCATCTCTTGGGGTGTTGTATCTATTTCACACTAATGTCTTTCCTGCTGTTTATGTGGGGGTGAAAGA
+
ffffffffffffffffffffffffffffffffffffffffffffffffffffffffffffffffffffffffffffffffffffffffffffffffffffffffffffffffffffffffffffffffffffffffffffffffffffff
@cA01~tA01_KP420442.1_99272_99121_1_0_0_0_0:0:0_0:0:0_253/2
CTGCAGATTGTGCTATCTGAGTGGAGATCCTGAAACCAATCACCCACGAATAGTGAGGGATGACTGTATATAATTTTTATTTCTCAATTTTAAATATAAAACATAAAAAAATTACAATAACAAGATAAAATAAACAAGTGTTTTATAGTG
+
ffffffffffffffffffffffffffffffffffffffffffffffffffffffffffffffffffffffffffffffffffffffffffffffffffffffffffffffffffffffffffffffffffffffffffffffffffffff
@cA01~tA01_KP420442.1_106393_106660_0_1_0_0_0:0:0_1:0:0_254/2
GGATGGAACTGGAGGTCATTACAAAGATTCCCATTTCTCACCCACATGCAGGAGATAAAAGGTGGATCTCATGAAGGTGGAGAATACAATGGTGGACACCAGAGGCCATGAAGGGAAGGGTGGAGGGTAACAAAAAAAAGAATATAGATG
+
ffffffffffffffffffffffffffffffffffffffffffffffffffffffffffffffffffffffffffffffffffffffffffffffffffffffffffffffffffffffffffffffffffffffffffffffffffffff
@cA01~tA01_KP420442.1_38960_39086_0_1_0_0_0:0:0_1:0:0_255/2
TCCAGGTTCCTATCGGCACTCCAGGCCCAGATCTCCACTTCTAGGCCCATCACTCCATCTCTAGGCCCATATATCCACTCCAGGCCCAGATCTCCACTCCAGGCCCACAACTCCACCTCCAGGCCTATATGTCCACCTCTGGGCCCAGAT
+
ffffffffffffffffffffffffffffffffffffffffffffffffffffffffffffffffffffffffffffffffffffffffffffffffffffffffffffffffffffffffffffffffffffffffffffffffffffff
@cA01~tA01_KP420442.1_58195_58037_1_0_0_0_0:0:0_0:0:0_256/2
TGTGGCACCTACAGATGCCATGTTTATTCTGACACCTCTGCCTTCCATGTAATGGAGAGTAATCGTCCCAGGATATCATGGCCCCACAACACCAACCCCTGTATGCTGTGTGAACTTGTAGTCTCCAGACTGGATTCTGAGGCTCATATT
+
ffffffffffffffffffffffffffffffffffffffffffffffffffffffffffffffffffffffffffffffffffffffffffffffffffffffffffffffffffffffffffffffffffffffffffffffffffffff
@cA01~tA01_KP420442.1_113323_113541_0_1_0_0_0:0:0_0:0:0_257/2
CATGAGGATACAGTTCAGAATCAGGCAACGGTCTGTGAGCTGAAGGCAGGGGCAGGGAGTCTGGTGCTCTCTCTAGAAAGTCCTGCCTCTGTGGCTCCTGTCTTGGGCCAGGGACCATCCTGCCAGTGAGGAACACACAGCTGTGTGCTC
+
ffffffffffffffffffffffffffffffffffffffffffffffffffffffffffffffffffffffffffffffffffffffffffffffffffffffffffffffffffffffffffffffffffffffffffffffffffffff
@cA01~tA01_KP420442.1_94967_94815_1_0_0_0_0:0:0_0:0:0_258/2
TGAAAATAAGGGAGGCCCAGGTGCATAACTGGAATCTAGGAGACTGTGGAAAAGGCAATTCCCGCCCCCCTGGTGAAATGTGGTGCTGATTTAGACACTAAATGAATGAAAGATGGACACAAGATGTGTTTGTGAGGTAGAGTAATTTGC
+
ffffffffffffffffffffffffffffffffffffffffffffffffffffffffffffffffffffffffffffffffffffffffffffffffffffffffffffffffffffffffffffffffffffffffffffffffffffff
@cA01~tA01_KP420442.1_7436_7575_0_1_0_0_1:0:0_0:0:0_259/2
TTTATATACATATGGTTATACACACACACACACACACACACACACACCCTAAGCACTCACATATATAGTTGTTTCAAATTTTAAAAAATATAAATTTTGTATTTTTCTTTCTTTTTCTCACATTTGTGTTTCTATGACACCATATACATA
+
ffffffffffffffffffffffffffffffffffffffffffffffffffffffffffffffffffffffffffffffffffffffffffffffffffffffffffffffffffffffffffffffffffffffffffffffffffffff
@cA01~tA01_KP420442.1_31694_31487_1_0_0_0_0:0:0_1:0:0_25a/2
ATCCGAACTCCAGATACTCCAACAGCGAAAGGGATCTGGGCCCAACCTAGGGCTCAGTGAAATCTCTTAATCTCTCATTTTATGGAGCTGAGATCTCCTACAAGCTAGAAGAATGATTGCCAATCTGACATCCTTCTCAGGAAAAATGCA
+
ffffffffffffffffffffffffffffffffffffffffffffffffffffffffffffffffffffffffffffffffffffffffffffffffffffffffffffffffffffffffffffffffffffffffffffffffffffff
@cA01~tA01_KP420442.1_50757_50676_1_0_0_0_0:0:0_0:0:0_25b/2
AGCCACAGAGGCAGGACTTTCTAGAGAGGGCACCAGACTCCCTGTCCCTGCTTTCAGCTCACAGACCGTTGCCTGATTCTGAACTGTATCCTCATGTCCCCTGCAGCCACTCACATCCAGGAGAAGGTTCCATGACAGGCAGAAAGTGGG
+
ffffffffffffffffffffffffffffffffffffffffffffffffffffffffffffffffffffffffffffffffffffffffffffffffffffffffffffffffffffffffffffffffffffffffffffffffffffff
@cA01~tA01_KP420442.1_41378_41514_0_1_0_0_0:0:0_0:0:0_25c/2
TGTTTTTCCTGGGCTAAAATCAAGGCATCTGCAGGGCTTCGTTCCCTCTGGAGACTCTGGAGAATCATTTCCTTGACTTTTCCAACCTCTACAGGCCACCTGCATTCATGGCTCCTGGCCTTCCTCCACCTTCAAAGCTGGTGGAGTCTC
+
ffffffffffffffffffffffffffffffffffffffffffffffffffffffffffffffffffffffffffffffffffffffffffffffffffffffffffffffffffffffffffffffffffffffffffffffffffffff
@cA01~tA01_KP420442.1_119360_119494_0_1_0_0_1:0:0_0:0:0_25d/2
CTACTAGATTTTAATACTGTAAGATTACTGACATAAAACAACACAGGGTAGACATGAAGTGGAGGGCATGTCCTTTGAGAATGGAATATCAGCAGTTGCCTGAATGAAAATAAAAAACTTAGCCCCCATCAGAGGATTTGGAATGTCAGG
+
ffffffffffffffffffffffffffffffffffffffffffffffffffffffffffffffffffffffffffffffffffffffffffffffffffffffffffffffffffffffffffffffffffffffffffffffffffffff
@cA01~tA01_KP420442.1_15226_15294_0_1_0_0_0:0:0_0:0:0_25e/2
GGAAGTGTCGTGTGCATAAATAAGCTAAATTCTCTCTTACTGCACGTCTCTTGCTCTGCTGAGTCAACCAGGGTTGCATCTGGTACACTGCTGATACGAATGCAAATTAGTACAGCCATTACAGAGGAGAAGAGTATGGAAGTTCCTCAA
+
ffffffffffffffffffffffffffffffffffffffffffffffffffffffffffffffffffffffffffffffffffffffffffffffffffffffffffffffffffffffffffffffffffffffffffffffffffffff
@cA01~tA01_KP420442.1_75532_75695_0_1_0_0_0:0:0_1:0:0_25f/2
ACTCCCCAGGGCTCACTTCCTCTTGTCTCTAAGATCGGAGTTTAAATGTGATCTCTCTGATGAGGTCTCAGTGAGACGTTCCCTCCTGTACACTCCAAATGACAACGTTCCACGTTCATTCATTTCATTCTGTGCATGGCACTTTCACCA
+
ffffffffffffffffffffffffffffffffffffffffffffffffffffffffffffffffffffffffffffffffffffffffffffffffffffffffffffffffffffffffffffffffffffffffffffffffffffff
@cA01~tA01_KP420442.1_94861_94623_1_0_0_0_0:0:0_0:0:0_260/2
GGAAGGAAGAGGCTCTGCCTGAAATGCTGGGAATGACATGGGGAGAATGACAAGACGACTGTGGAGAGACAGAGAGCACTCTGGGTACACAGGAAACTAAGGAGGAACAAGGAGCGTGTGTTTGATACTCACAGCCATTGGACTTACCTC
+
ffffffffffffffffffffffffffffffffffffffffffffffffffffffffffffffffffffffffffffffffffffffffffffffffffffffffffffffffffffffffffffffffffffffffffffffffffffff
@cA01~tA01_KP420442.1_104193_104384_0_1_0_0_0:0:0_0:0:0_261/2
CCATGATATCCTGGGATGATTACTCTCCATTGCATGGAAGGCAGAGGTGTCAGAATAAACACGGCATCTGTAGGTGGCACAAGGCCTGAGGCCACAGGGCCCAACTCAGGTCAGAAATATGGGTGTCCTTGGGTTCTTCTGGTAGGAACA
+
ffffffffffffffffffffffffffffffffffffffffffffffffffffffffffffffffffffffffffffffffffffffffffffffffffffffffffffffffffffffffffffffffffffffffffffffffffffff
@cA01~tA01_KP420442.1_62115_61993_1_0_0_0_0:0:0_0:0:0_262/2
TCAGCACTTTGGGAGCCCGAGGTGGGTGGATCACCTGAGGCCAGGAGTTCAAGATTAGTCTGGCCAACGTGATGAAACATCGTCTCCACTAAAAATATAAAAATTAGCTGAGCATGGTGGTCAGCACCTGTAATACCACTACTCAGGAAT
+
ffffffffffffffffffffffffffffffffffffffffffffffffffffffffffffffffffffffffffffffffffffffffffffffffffffffffffffffffffffffffffffffffffffffffffffffffffffff
@rand_0_0_0_0_1_1_0:0:0_0:0:0_263/2
GCCGCCACGTCCAGTAAAATCATCCGGAAGGAGTCAGATGAAGAACTGCAGTGCTGTGGCTTTCGCACAGCATTCCGTCTGGCAGAGGGTGAGCGTGAAGTCGGCTACCATTGAACGTCCCAAGCCCGGTGTGGGGCAGCGTAGAGAATC
+
ffffffffffffffffffffffffffffffffffffffffffffffffffffffffffffffffffffffffffffffffffffffffffffffffffffffffffffffffffffffffffffffffffffffffffffffffffffff
@cA01~tA01_KP420442.1_89170_89380_0_1_0_0_0:0:0_1:0:0_264/2
CCATTGATTTCTCCAGCCCCTTCGTGGCTCGTGGTCTTCCTCCACCTTCAAAGCCCACAGTGGCTGGTGGAGTATCCCACGATGCTGCTCTAATCCCCATTCTCCTCTTCATTCTCCACTCATATGGACCCTTGTGATTACACTGAGCCC
+
ffffffffffffffffffffffffffffffffffffffffffffffffffffffffffffffffffffffffffffffffffffffffffffffffffffffffffffffffffffffffffffffffffffffffffffffffffffff
@cA01~tA01_KP420442.1_11723_11894_0_1_0_0_1:0:0_1:0:0_265/2
TTTCTCTGCCTTTGTTGGTACAGACCTCACCAAGTCACTTTCTCTCCATAGGAACCCCACACTCATCTTCCTCATGACCACCTGGGGCTTCCAGTCCTAGATCATTCACTCCATCTCCCAGCAAGGGTGAGAGGTAGGTCTGTATTCTCT
+
ffffffffffffffffffffffffffffffffffffffffffffffffffffffffffffffffffffffffffffffffffffffffffffffffffffffffffffffffffffffffffffffffffffffffffffffffffffff
@rand_0_0_0_0_1_1_0:0:0_0:0:0_266/2
GCGAGGACATGGGCCCTAGCCGGGTGACTCACGAGGCCTTAGAGGACTAGTAGACAAATTCGCTGACGGTACGTAATAGAAAGGAGAGGCGGAAGAAGTAGAGGATGCCGGCAGTGGATCAACCCGGCCCGTCTGCAATTGAAACTTATC
+
ffffffffffffffffffffffffffffffffffffffffffffffffffffffffffffffffffffffffffffffffffffffffffffffffffffffffffffffffffffffffffffffffffffffffffffffffffffff
@cA01~tA01_KP420442.1_12794_12654_1_0_0_0_0:0:0_0:0:0_267/2
CGTATGATGGAAGGAAGCAGAGAAAAGCCCTAAAATCAGAGCCCTGAGGGAGGGGCACAAAGACAGGGAAAGATAAAGATGTGGGGATGGATTGCAGAGACTCCAAAAGGGAACTAGAGAGACTGAGAGGCAGAGAAAGACAAGGAGATG
+
ffffffffffffffffffffffffffffffffffffffffffffffffffffffffffffffffffffffffffffffffffffffffffffffffffffffffffffffffffffffffffffffffffffffffffffffffffffff
@cA01~tA01_KP420442.1_7599_7460_1_0_0_0_0:0:0_0:0:0_268/2
CCGGAAACAACACAAATGTCCATGATAAAAAGAATGGATAATTACATGTTGATAAAGTTATGCATGGACTATTAAACTGCAATCCAAAAGAATAAAATAGAGCTATAAAATTCAATATGTATATGGTGTCATAGAAACACAAATGTGAGA
+
ffffffffffffffffffffffffffffffffffffffffffffffffffffffffffffffffffffffffffffffffffffffffffffffffffffffffffffffffffffffffffffffffffffffffffffffffffffff
@cA01~tA01_KP420442.1_106286_106015_1_0_0_0_0:0:0_0:0:0_269/2
ATGGCAGACAGGGCACCTCCAAACCCTCCTTCATGGCCTGCATGGAGGCCTCCGATCAGGGCTCCAGGCACCCAGGCAGATGGAGAAAGCGGTCAGGACAGACCCAGAGAAGGGGAGACTGGGCTTAGTTTGGGGAGATCAGAGGTTCCC
+
ffffffffffffffffffffffffffffffffffffffffffffffffffffffffffffffffffffffffffffffffffffffffffffffffffffffffffffffffffffffffffffffffffffffffffffffffffffff
@cA01~tA01_KP420442.1_125430_125658_0_1_0_0_0:0:0_0:0:0_26a/2
AAGGAGCAAAAGACATGAAATTTCCCCACATACGAAAAAGTGCTCAGTATCACTCATCATCAGAGAAACGCGAATTAAAATCAAAGTGAGTTTTCATCTCACCCCATTAAAATGGCTTTTAGGCCGGGCGAGGTGGCTCACGTCTGTCAT
+
ffffffffffffffffffffffffffffffffffffffffffffffffffffffffffffffffffffffffffffffffffffffffffffffffffffffffffffffffffffffffffffffffffffffffffffffffffffff
@cA01~tA01_KP420442.1_6007_6201_0_1_0_0_0:0:0_0:0:0_26b/2
TAGGATGATTATGTCTTATTTATGAATTTGCCTCTTTGTCATTATGAAGTACTCCTCTTCATATCTCCATATATCTCTTCTTTGTATGTGCATGGTGAAATATTTCATTCTTTGAGTTAAGAAACTTCTATTGAGGAATACTTTTTATTA
+
ffffffffffffffffffffffffffffffffffffffffffffffffffffffffffffffffffffffffffffffffffffffffffffffffffffffffffffffffffffffffffffffffffffffffffffffffffffff
@cA01~tA01_KP420442.1_13287_13428_0_1_0_0_0:0:0_0:0:0_26c/2
AGATGGTAAATGTCAAACAAGCTCCGGGAGCTGCAGGACAAGGTCACATTCTCTCCTGCCTGAACCGTGGGGCCCGGCTGGGCTGAGAGAGAAGGTTTCCCATATAGACCTGGAAGGAGAAGAGGTGGTTTCCTCAGGGAGGTTCTTCGT
+
ffffffffffffffffffffffffffffffffffffffffffffffffffffffffffffffffffffffffffffffffffffffffffffffffffffffffffffffffffffffffffffffffffffffffffffffffffffff
@cA01~tA01_KP420442.1_137403_137568_0_1_0_0_0:0:0_0:0:0_26d/2
TCCATGGCACCTGGAATGAGTGAGGGTTCCCCTCCCAGAGGTCTGTCTCTCTCCTCCCTCTCTGTGTCTCCGTGTCTTTTCTGTGCCCATATCCCCTGGTGCAGGTCCCTCCATTTGTCTTCCTCCCTCTTCTCTGTCCCTCTGTCTCCA
+
ffffffffffffffffffffffffffffffffffffffffffffffffffffffffffffffffffffffffffffffffffffffffffffffffffffffffffffffffffffffffffffffffffffffffffffffffffffff
@cA01~tA01_KP420442.1_67966_68164_0_1_0_0_0:0:0_0:0:0_26e/2
GAAACCATGGGGGCAGACATGTTTATTTGAAGGATGGAAAACTACATTGAAGTTATTTTAAAAAATATATAAGTTTTACTGCTGACAGAAGACTGAAAGCTAGTCTGAGGGGAGGTGGAACAGCATGAGGGAAGGTGGAACAACACGTGT
+
ffffffffffffffffffffffffffffffffffffffffffffffffffffffffffffffffffffffffffffffffffffffffffffffffffffffffffffffffffffffffffffffffffffffffffffffffffffff
@cA01~tA01_KP420442.1_10289_10201_1_0_0_0_1:0:0_0:0:0_26f/2
TTCTCATGGGCCCTGTGACCCCAGCACATGCAGGGACCTACAGATGTTGCAGTTCACACCCACACTCCCCCACTGGGTGGTCGGCACCCAGCAACCCTGTGGTGATCATGGTCACAGGTCAGAGGCTTTCTGTCTGGGCTTCTCACTGTC
+
ffffffffffffffffffffffffffffffffffffffffffffffffffffffffffffffffffffffffffffffffffffffffffffffffffffffffffffffffffffffffffffffffffffffffffffffffffffff
@cA01~tA01_KP420442.1_28500_28598_0_1_0_0_0:0:0_0:0:0_270/2
CGGGTGGATCACGTGGTCAGGAGTTGGAGACCAGCTCGACCAACATGGTGAAACCCCCTCTCTACTAAAAATACAAAAAGTAGCCTGGCGTGGTGGTGCGCGCCTGTAGCACCAGCTACTCAGGTGGCTGAGGCAGGAGAATCACTTGAA
+
ffffffffffffffffffffffffffffffffffffffffffffffffffffffffffffffffffffffffffffffffffffffffffffffffffffffffffffffffffffffffffffffffffffffffffffffffffffff
@cA01~tA01_KP420442.1_130075_130004_1_0_0_0_0:0:0_0:0:0_271/2
AAGAGCAGCACATTTCACACGGGCTTCAACACTATTTTCTGGCTGTTTGACATAAGAGAATCTTGCTTCGCTATTTTTAATCGTGATTTCACCTTTGTTTCCTTTCCTTGGTGAATGCAATTTGTTTGACTCAAGAATGCTGTGGATGTA
+
ffffffffffffffffffffffffffffffffffffffffffffffffffffffffffffffffffffffffffffffffffffffffffffffffffffffffffffffffffffffffffffffffffffffffffffffffffffff
@cA01~tA01_KP420442.1_49607_49858_0_1_0_0_0:0:0_1:0:0_272/2
TCTCTGCTCAGACAGACCCTCCTTCCCTTCTGCCAGAGTGGGAGCAGCCTGAGGCCATCACGAGAAATAGATGCTGGTGCCATGCTTCCAGTACAGCCTGCAGAACGGTGAGGCAAACCAATCTCTTTTCTTTAGAAGTTGCCCAGGCTC
+
ffffffffffffffffffffffffffffffffffffffffffffffffffffffffffffffffffffffffffffffffffffffffffffffffffffffffffffffffffffffffffffffffffffffffffffffffffffff
@cA01~tA01_KP420442.1_40644_40470_1_0_0_0_0:0:0_0:0:0_273/2
GAGGTGGGAAACCACAGCCATGGCCCTGACATTCCAAATCCTCTGATGGGGGCTCAGTTGCTTATTTTCATTCAGGCATCTGCTGATATTCCATTCTCAAAGACATGCCCTCCACCCCATGTCTACCCTGTGTTGTTTTATGTGAGTAAT
+
ffffffffffffffffffffffffffffffffffffffffffffffffffffffffffffffffffffffffffffffffffffffffffffffffffffffffffffffffffffffffffffffffffffffffffffffffffffff
@cA01~tA01_KP420442.1_56884_56799_1_0_0_0_0:0:0_0:0:0_274/2
AGCGGTTGATACTCCTCCAACCAGCACCAGGAGCCAGCCTATGGAAGCTGGCACTGGCATGGCAAGAGTGGCTCCCAGTCCCTACCAGGAACAGGGTGTGTGGCCACTGGTGCCTGCCTTACTGATCAGTTCATACCTCCTGCCAAGGAT
+
ffffffffffffffffffffffffffffffffffffffffffffffffffffffffffffffffffffffffffffffffffffffffffffffffffffffffffffffffffffffffffffffffffffffffffffffffffffff
@rand_0_0_0_0_1_1_0:0:0_0:0:0_275/2
TACGGTGGTGTATGCATTGACCCTCGGCAGAGGTCGAACAAAATCATGAGCAAAGTGTAGAGATTTCGATTACAGGTTCATCGGATGAAGAGTGTATTCTCACAGGTAAGGGCCGCTGTGTCCGAAGAAGATGGCACACCTGTTCGATCT
+
ffffffffffffffffffffffffffffffffffffffffffffffffffffffffffffffffffffffffffffffffffffffffffffffffffffffffffffffffffffffffffffffffffffffffffffffffffffff
@cA01~tA01_KP420442.1_104872_104799_1_0_0_0_0:0:0_1:0:0_276/2
ACCCTGAGGGAGGGGCACAAAGACAGAGAAAGATAAATATGTGGGGATGGATTGCAGAGATTCCAAATAGAACTAGAGAGACTGAGAGGCAGAGAAAGACAAGGAGACGGAGAGAGAGAGATGATAGATGGATAGATAGACGTAGATAGA
+
ffffffffffffffffffffffffffffffffffffffffffffffffffffffffffffffffffffffffffffffffffffffffffffffffffffffffffffffffffffffffffffffffffffffffffffffffffffff
@cA01~tA01_KP420442.1_13506_13307_1_0_0_0_0:0:0_0:0:0_277/2
GGTGGAAGGAGGAAATAGACATGAAGAGAGATGGGGGTGGAGGGTGAGAGAGAGAAAGAGAGCATTAAGTCATAGAGCAGGGGAGTGAGTTCTCAGCTCAGGTGTGAGGAGAGCTGTGACAACGAAGAACCTCCCTGAGGAAACCACCTC
+
ffffffffffffffffffffffffffffffffffffffffffffffffffffffffffffffffffffffffffffffffffffffffffffffffffffffffffffffffffffffffffffffffffffffffffffffffffffff
@cA01~tA01_KP420442.1_102449_102201_1_0_0_0_1:0:0_2:0:0_278/2
CTTCCTGTAGCCCTGGGCACCCAGGTGTGGTAGGAGCCTTAGAAAGTGGAAATGGGGAGAATCTTCTGGGCACGGGCAGTGAGGGGCGGCTCCACATCCTCCTCTCTAAGGCAGTGCCTCCTTCTCCCCCAGGTGGTCAGGACAAGCCCT
+
ffffffffffffffffffffffffffffffffffffffffffffffffffffffffffffffffffffffffffffffffffffffffffffffffffffffffffffffffffffffffffffffffffffffffffffffffffffff
@cA01~tA01_KP420442.1_39710_39845_0_1_0_0_0:0:0_1:0:0_279/2
GAAGTTAAACTCACCCTCAGTGCTTACCTGCACCCAAGAACAGGGCTGTCGGCTGTGCAGAGACCCAGCCTCCAAGCCCAGATCCCCACCACAAGCCCATATCCCCACCACAAGCCCATATCTCCACTCCAGGCCAATATTTCCACCCTA
+
ffffffffffffffffffffffffffffffffffffffffffffffffffffffffffffffffffffffffffffffffffffffffffffffffffffffffffffffffffffffffffffffffffffffffffffffffffffff
@cA01~tA01_KP420442.1_138732_138744_0_1_0_0_0:0:0_0:0:0_27a/2
GCAATCCATCCCCACATCTTTATCTTTCTCTGTCTTTGTGCCCCTCCCTCAGGGTTCTGATTTTGGGGCTTTTCTCTCCTCCCTTCCAGCATTCTCTCCACTCCTCTGCCCTCTTTTCTTTCTTTTTGTGTGTCTGTGAGTCTCTCAATC
+
ffffffffffffffffffffffffffffffffffffffffffffffffffffffffffffffffffffffffffffffffffffffffffffffffffffffffffffffffffffffffffffffffffffffffffffffffffffff
@cA01~tA01_KP420442.1_108997_109096_0_1_0_0_0:0:0_0:0:0_27b/2
CCCTTTCACTGTTGGAGTGTCTGGAGTTCAGAGATGGTGGAAGACAGGCCCTCATTCACAGAGCTGGGAGGTTTGAGCCAACACTTGCATCCAAGGCTTCCACCTCCCCAGGTTTCCAAAAGCAGAGATAAGAGGGGTCCTTTACTCACC
+
ffffffffffffffffffffffffffffffffffffffffffffffffffffffffffffffffffffffffffffffffffffffffffffffffffffffffffffffffffffffffffffffffffffffffffffffffffffff
@cA01~tA01_KP420442.1_31606_31420_1_0_0_0_0:0:0_0:0:0_27c/2
AAACCTTCGATGCAGGCATTGACTCAGCATCTCGCAGCTCTGACATTGTACGCCTGTCTTCTACCATCTCCGAACTCCAGATACTCCAACAGCGAAAGGGATCTGGGCCCAACCTAGGGCTCAGTGAAATCTCTTAATCTCTCATTTTAT
+
ffffffffffffffffffffffffffffffffffffffffffffffffffffffffffffffffffffffffffffffffffffffffffffffffffffffffffffffffffffffffffffffffffffffffffffffffffffff
@cA01~tA01_KP420442.1_115133_115249_0_1_0_0_0:0:0_0:0:0_27d/2
AAATCTGCAGATGCTCAAGCCTCTTACATAAAATGACACAGCATTTGGATATAACCCATGCACATCCTCCTGTATACATGAAATCATCTCTTGATTACTTATAATTCCTGATACAGCCTACACACTGCCTCATTTGTGTCCATTCAACAT
+
ffffffffffffffffffffffffffffffffffffffffffffffffffffffffffffffffffffffffffffffffffffffffffffffffffffffffffffffffffffffffffffffffffffffffffffffffffffff
@cA01~tA01_KP420442.1_35313_35434_0_1_0_0_0:0:0_0:0:0_27e/2
TATGAATTGTCTCACATTTCTTGATTGACAGGTAACCACATACAACACCCCTTTAGGACAAGCACCCAGATGGAGGGAGACCCAGCTTTCTCCTGCTTTCTCAGTTATAGCTCTCATAGTAACCATAGAACGTGTTGAGGATACAACTAC
+
ffffffffffffffffffffffffffffffffffffffffffffffffffffffffffffffffffffffffffffffffffffffffffffffffffffffffffffffffffffffffffffffffffffffffffffffffffffff
@cA01~tA01_KP420442.1_8907_9087_0_1_0_0_1:0:0_0:0:0_27f/2
AAGAAGAACCCTGGAAAGAAAGATCATGATGGATGATCCATCTGTACATCACCTCCAGGCCCATATCTCCACTCCAGGCCCATATCTCCACTTCCGTCCTATATCTCTACTCCAGGCCCATATCTCCACTCCAGGCCTATATCTCCACCT
+
ffffffffffffffffffffffffffffffffffffffffffffffffffffffffffffffffffffffffffffffffffffffffffffffffffffffffffffffffffffffffffffffffffffffffffffffffffffff
@cA01~tA01_KP420442.1_106100_106194_0_1_0_0_0:0:0_0:0:0_280/2
CCACTAGATTTTACTTTTAAAAATGGTAAAGGTGGTAAATTATATAGTTACATTTAACCTCAATAAATATTTTTGAAAATGAAAAGAAAAGGGTGTAGGGGTTGCTGGTGATGATATCTCTCTGTGTGGGTGAGAGGCCATGATGGGCTT
+
ffffffffffffffffffffffffffffffffffffffffffffffffffffffffffffffffffffffffffffffffffffffffffffffffffffffffffffffffffffffffffffffffffffffffffffffffffffff
@cA01~tA01_KP420442.1_134989_135201_0_1_0_0_0:0:0_1:0:0_281/2
CAGGACTTCCCTCCTGTTTCAGAAAAATCCTCTTATGTGTGGAGATGACACCCTAAGGTTTGGGGAAGGACTCACCCATGAGTGGCCAGGCCCCCTGCAGCAAGAAGAACCCTGGAAAGAAAGATCATGATAGACGATCCAACTGCAGGC
+
ffffffffffffffffffffffffffffffffffffffffffffffffffffffffffffffffffffffffffffffffffffffffffffffffffffffffffffffffffffffffffffffffffffffffffffffffffffff
@cA01~tA01_KP420442.1_26321_26455_0_1_0_0_0:0:0_0:0:0_282/2
CACTTTGTGGAGGTAAAACAGAAATGAAACTTCTAACCTGTGCCAGGTCTGTGAGCAAAGTCAGCATGGAGGGACACCTCTCTCTGGGACATGTCTGTCTGTCTGTCTCTTTTAACTCTTTCTGTCTTTTCTAACTCCCTGTATGGCCCC
+
ffffffffffffffffffffffffffffffffffffffffffffffffffffffffffffffffffffffffffffffffffffffffffffffffffffffffffffffffffffffffffffffffffffffffffffffffffffff
@cA01~tA01_KP420442.1_111226_111457_0_1_0_0_0:0:0_2:0:0_283/2
GGCTGGAGTGCAGTGATGCGATCTCCACTCACTGCAACCTCCACCTCCTGGGTTGAAGTCATTCTCCTGCTTCATCCTCCAGAGCAGGAGCTGGGTTTACAGGGATGCACCACCATGCTCGGCTGATTTTTGTATTTTTAGGAGAGATAG
+
ffffffffffffffffffffffffffffffffffffffffffffffffffffffffffffffffffffffffffffffffffffffffffffffffffffffffffffffffffffffffffffffffffffffffffffffffffffff
@cA01~tA01_KP420442.1_56218_56264_0_1_0_0_0:0:0_0:0:0_284/2
AAATCGGACCCTGTTTGTCGTGGGTAAAATCAAGGCACCTGCAGGGCTTCGTTCCCTCTGGAGACTCAGGAGAATCAGTTCCTTGACTTTTCCAGCCTCTATAGGCCACCTGCATTCATGGCTCCTGGACTTCCTCCACCTTCAAAGCTG
+
ffffffffffffffffffffffffffffffffffffffffffffffffffffffffffffffffffffffffffffffffffffffffffffffffffffffffffffffffffffffffffffffffffffffffffffffffffffff
@cA01~tA01_KP420442.1_15442_15598_0_1_0_0_0:0:0_0:0:0_285/2
GCTTTGAGGAAGGAGGAAGGAGGAAGGGGACCAGGGGCCCAGGAACGTGGGAGCCTCTAGGAGCTGGGAAACGTTAAGGAGCAGATTCTTGCTTGGAACCTTAAAAAGAAATCCAGCCTTACTGTCCCTTTGATATCAGCCCAGTGAAAT
+
ffffffffffffffffffffffffffffffffffffffffffffffffffffffffffffffffffffffffffffffffffffffffffffffffffffffffffffffffffffffffffffffffffffffffffffffffffffff
@cA01~tA01_KP420442.1_15304_15185_1_0_0_0_0:0:0_0:0:0_286/2
TTGGCCAGGCTGCTCTTCAACTCCTGACCTCAAGTGACCTACCCACCTCGGCCTCCCAATGTGCTGGGATTACAGGCATGAACCACTGTGCCCGACCTCATTTTATTTTTTGAGGAACTTCCATACTCTTCTCCTCTGTAATGGCTGTAC
+
ffffffffffffffffffffffffffffffffffffffffffffffffffffffffffffffffffffffffffffffffffffffffffffffffffffffffffffffffffffffffffffffffffffffffffffffffffffff
@cA01~tA01_KP420442.1_63091_63271_0_1_0_0_0:0:0_0:0:0_287/2
GCTTTGAGGAAGGAGGAAGGGGACCAGGAGCCAAGGAACTGGGAGCCTTTAGAAGCTGGGACAAGTGAGAAGCAGATTCGTGCCTGGAATCCTCAGAGGGAAGGCAGCCTTGCTGTCACCTTGATTTTAGCCCAGTAAGATGCACTTCCT
+
ffffffffffffffffffffffffffffffffffffffffffffffffffffffffffffffffffffffffffffffffffffffffffffffffffffffffffffffffffffffffffffffffffffffffffffffffffffff
@cA01~tA01_KP420442.1_50646_50473_1_0_0_0_0:0:0_1:0:0_288/2
CCTGCACGTTCTGATTGGGACCTCAGTGGTCATCATCCTCTTCATCCTCCTCCTCTTCTTTCTCCTTCATCGCTGGTGCTCCAACAAGAAAGGTAAGTCTCACGAAGGAGAGGCCAGAGAGCTCAGGGCCATGTGGGGAAGCAGGATGGG
+
ffffffffffffffffffffffffffffffffffffffffffffffffffffffffffffffffffffffffffffffffffffffffffffffffffffffffffffffffffffffffffffffffffffffffffffffffffffff
@cA01~tA01_KP420442.1_64636_64769_0_1_0_0_0:0:0_0:0:0_289/2
CCTGCAGTGCTAGGTTACAGGTGTGAGCCACTGTTCACAGACTTGTATATTATGCTATAATAAGTCTCTTCATTTCCACCACCACTCATATATCTGTCACTCCTTTGCCAGGTATTGATTTATGTGTAGGATGAATAAATCTCAGAAAGA
+
ffffffffffffffffffffffffffffffffffffffffffffffffffffffffffffffffffffffffffffffffffffffffffffffffffffffffffffffffffffffffffffffffffffffffffffffffffffff
@cA01~tA01_KP420442.1_1680_1796_0_1_0_0_0:0:0_0:0:0_28a/2
TTGGTAAGTTTGTTTCTATTTTTATTAATTTTAAATAATGTTTTGTGATTTCTGCTTTAATTTCATTGTTCACCCAAGAGTTCTCAAGGGGTACAGTTCCAGCTTTTGACCATTCAATATGATGTTGGCTGTGGATTTGTCATAGATGGC
+
ffffffffffffffffffffffffffffffffffffffffffffffffffffffffffffffffffffffffffffffffffffffffffffffffffffffffffffffffffffffffffffffffffffffffffffffffffffff
@cA01~tA01_KP420442.1_33370_33457_0_1_0_0_0:0:0_0:0:0_28b/2
ACAGACTTGTATATTATGCTATAATAAGTCTCTTCATTTCCACCACCACTCATATATCTGTCACTCCTTTGCCAGGTATTGATTTATGTGTAGGATGAATAAATCTCAGAAAGAAATTAATTAAGCGAGGATTAAACAAGTAGGAAAATC
+
ffffffffffffffffffffffffffffffffffffffffffffffffffffffffffffffffffffffffffffffffffffffffffffffffffffffffffffffffffffffffffffffffffffffffffffffffffffff
@cA01~tA01_KP420442.1_69005_69209_0_1_0_0_0:0:0_0:0:0_28c/2
GCAGTCCAGCCTGGGCGACAGAGCAAGACTCCGCCTCAAGAAAAAAAAAGCAAACAGCCTATAATAACAAATTAGAGGGCTCTGGCTACTAAATTTAAAGGGTTCTATAAGGCTACATAAAGTGCAGCATCATCAAGAGTGTGGACACAG
+
ffffffffffffffffffffffffffffffffffffffffffffffffffffffffffffffffffffffffffffffffffffffffffffffffffffffffffffffffffffffffffffffffffffffffffffffffffffff
@cA01~tA01_KP420442.1_52703_52851_0_1_0_0_0:0:0_0:0:0_28d/2
GTAACGCCAGCTACTCAAGAGGCTGAGGCACGAGAATCGCTTGAACCTGGGAGGCAGAAGTTGCAGTGAGCTGAGATTGTGTCACTGCAGTCCAGCCTGGGCGACAGAGCAAGACTCCGCCTCAAGAAAAAAAAGCAAATAGCCTATAAT
+
ffffffffffffffffffffffffffffffffffffffffffffffffffffffffffffffffffffffffffffffffffffffffffffffffffffffffffffffffffffffffffffffffffffffffffffffffffffff
@cA01~tA01_KP420442.1_80541_80327_1_0_0_0_0:0:0_0:0:0_28e/2
AGAGTAAATGATATAATTTCCACATATGTTTCCTCTGCCAAATCAGACTCACTATGCTTCCTTTCCTTGTATGCATAACCTACCCAGCAATACACACAAACATTTATTGCTTTGGAGAATTAGTTTGGGAACATTTTTGAAATGTACAAA
+
ffffffffffffffffffffffffffffffffffffffffffffffffffffffffffffffffffffffffffffffffffffffffffffffffffffffffffffffffffffffffffffffffffffffffffffffffffffff
@cA01~tA01_KP420442.1_75029_75183_0_1_0_0_2:0:0_1:0:0_28f/2
CACCTAGGTGGTCTCATACTTTGTTCTTGCCCTCTCCTCTTGCTCCCTAAGGATTATCAATCTCCATGACAGGGCTGGAGAGCAGACAAGCCACACATTCTTTCTGGGGAGAGAGTAACATGGAGTACAAGGCATTCCACATTTAGGAAG
+
ffffffffffffffffffffffffffffffffffffffffffffffffffffffffffffffffffffffffffffffffffffffffffffffffffffffffffffffffffffffffffffffffffffffffffffffffffffff
@cA01~tA01_KP420442.1_793_970_0_1_0_0_0:0:0_0:0:0_290/2
CCACGTTGCCACTCTATGCCTTTTATGTGGGGAATTTAGGCCATTTACATTTCTTCTCCTGATATATCCTTTTTATATTTTTATGATTGCCTTTTAAAATATATTGAATGGTTGTAATTCCAGGGAAATGTCTTTCAGAACAGTATTTAT
+
ffffffffffffffffffffffffffffffffffffffffffffffffffffffffffffffffffffffffffffffffffffffffffffffffffffffffffffffffffffffffffffffffffffffffffffffffffffff
@cA01~tA01_KP420442.1_87487_87612_0_1_0_0_0:0:0_0:0:0_291/2
ACCACTCACTTGCTTCAGAACATGGCTCTCTGCTGGGGAGACACCCAATCTGCAGGCCCATAGTGTAACCCTGGTGCTCCTTCCCTTCCAGGACTCACCAAGACATGCCAGGATGATGACCGTGGGTGACATGGACATGGTGCAGCTTCT
+
ffffffffffffffffffffffffffffffffffffffffffffffffffffffffffffffffffffffffffffffffffffffffffffffffffffffffffffffffffffffffffffffffffffffffffffffffffffff
@cA01~tA01_KP420442.1_133264_133169_1_0_0_0_0:0:0_0:0:0_292/2
TGCTATGCTATTTTTTTTTTTTTTTGAGACAGTCTCACTCTCTCACCCAGGCTGGAGTGCAGTGGCATGATCTCAGCTCACTGCAACCTCTGCCTCCCAGGTTCAAGCGATTGTCTTCCCTCAGCCTCCCCAGTAGCCTCCCCTAGGATT
+
ffffffffffffffffffffffffffffffffffffffffffffffffffffffffffffffffffffffffffffffffffffffffffffffffffffffffffffffffffffffffffffffffffffffffffffffffffffff
@cA01~tA01_KP420442.1_8084_8210_0_1_0_0_0:0:0_0:0:0_293/2
TCAAGAGCAGAACATGGCTTCCTGGAAATTGTTCCAACTAGAATTGACACCTTGCATCCTTCACTATAACCAACTCAAAACACGTCTCAGATCCAATCTCTCATACAGGAGATGACTGAATGCTTGGCTTACATTAAAGACTTTTGATGT
+
ffffffffffffffffffffffffffffffffffffffffffffffffffffffffffffffffffffffffffffffffffffffffffffffffffffffffffffffffffffffffffffffffffffffffffffffffffffff
@cA01~tA01_KP420442.1_122084_121958_1_0_0_0_0:0:0_0:0:0_294/2
AGACCCAGGTGGTTGTAAGGAAGATGAGCTTGGTATTCTTATGGAGAGAGACTGACTTGGTGAGGTCTGTGCCAACAGAGACAGAGAAACAAGAGACACAAGTACAGACCAGGTGTCATAACAGAGGACAAACACAGGGGCCATACCGGG
+
ffffffffffffffffffffffffffffffffffffffffffffffffffffffffffffffffffffffffffffffffffffffffffffffffffffffffffffffffffffffffffffffffffffffffffffffffffffff
@cA01~tA01_KP420442.1_10090_10272_0_1_0_0_1:0:0_0:0:0_295/2
ATACAGTCTGGGCCTGGATGATTGGACCCTGATGGACACCCCCACCAGAAGCTCTGGGATTCAGGAGGTGGGACAGTGAGAAGCCCAGACAGAAAGCCTCTGACCTGTGACCATGATCACCACAGGGTTGCTGGGTGCCGACCACCCAGT
+
ffffffffffffffffffffffffffffffffffffffffffffffffffffffffffffffffffffffffffffffffffffffffffffffffffffffffffffffffffffffffffffffffffffffffffffffffffffff
@cA01~tA01_KP420442.1_132764_132603_1_0_0_0_0:0:0_0:0:0_296/2
CTCATGGTTTCGGTAACGAGACTCTTTTCTTGCCTAAGGCTTCCGGTGTTATCATTACCATGTCCACATAACCCCATCTGTTCTCCATTGGGTTCTCAGCCCTGGACTCTGAGCTTCTGGAAGCAGAATGTAGCCTGATTTGTCTCTGAG
+
ffffffffffffffffffffffffffffffffffffffffffffffffffffffffffffffffffffffffffffffffffffffffffffffffffffffffffffffffffffffffffffffffffffffffffffffffffffff
@cA01~tA01_KP420442.1_130336_130136_1_0_0_0_0:0:0_0:0:0_297/2
AAGAATGCTGTGGATGTAGAAATCCTAAAGCACATTCGCTGTGTATCAATCCCAGTGCAGTCTTCCCAGAGAAGACTCTAAACAAATCCTGGACTGCACCTGGGCCTATGCCAATTCCTATCACTCACCGTCACTCCAGGGAGACAGAAC
+
ffffffffffffffffffffffffffffffffffffffffffffffffffffffffffffffffffffffffffffffffffffffffffffffffffffffffffffffffffffffffffffffffffffffffffffffffffffff
@cA01~tA01_KP420442.1_67931_67787_1_0_0_0_0:0:0_0:0:0_298/2
CCTGCCCATGAGCACCACAGTCAGGCCTTGAGGGCGTCTTCTAGGGAGACAACAGCCCTGTCTCAAAACCGGGTTGCCAGCTCCCATGTACCAGCAGCTGGAATCTGAAGGCATGAGTCTGCATCTTAGGGCATCGATCTTCCTCACACC
+
ffffffffffffffffffffffffffffffffffffffffffffffffffffffffffffffffffffffffffffffffffffffffffffffffffffffffffffffffffffffffffffffffffffffffffffffffffffff
@cA01~tA01_KP420442.1_12161_11921_1_0_0_0_0:0:0_1:0:0_299/2
TGCTGGGAGATGGAGTGAATGGTCTAGGACTGGAAGCCCCAGGTGGTCATGAGGAAGATGAGTGTGGGGTTCCTATGGAGAGAAAGTGACTTGGTGAGGTCTGTACCAACAAAGGCAGAGAAACAGGAGACACAAGTACAGACCTCATGT
+
ffffffffffffffffffffffffffffffffffffffffffffffffffffffffffffffffffffffffffffffffffffffffffffffffffffffffffffffffffffffffffffffffffffffffffffffffffffff
@cA01~tA01_KP420442.1_138128_138259_0_1_0_0_0:0:0_0:0:0_29a/2
CAAAACAGAAATGAAACTTCTAACCTGTGCCAGGTCTCTGAGCAAAGTCAGCATGGAAGGACACTTCTCTCTGGCACATGTCTGTCTGTCTGAGTGTCTCCTTTACCTCTTTCTCTCTTTTCTACTTCCCCGTATGGCCCCTGTGTCTGT
+
ffffffffffffffffffffffffffffffffffffffffffffffffffffffffffffffffffffffffffffffffffffffffffffffffffffffffffffffffffffffffffffffffffffffffffffffffffffff
@cA01~tA01_KP420442.1_56843_56667_1_0_0_0_0:0:0_1:0:0_29b/2
GGGCAAAGGAGTGAGACTCTGTCGCCAAAATTAATTAATTAATTAAAGAAACCAAACAAGGAGAAGGTTGGCTACACTGAGATCAGCAAGGCTCAGATGATGATGCCACCACCAGGCTCCATCCACATCGGGAGCGGTTGATACTCCTCC
+
ffffffffffffffffffffffffffffffffffffffffffffffffffffffffffffffffffffffffffffffffffffffffffffffffffffffffffffffffffffffffffffffffffffffffffffffffffffff
@cA01~tA01_KP420442.1_112509_112597_0_1_0_0_0:0:0_0:0:0_29c/2
AGACAGCAAAGTCCTGAGATCAGGAGGATCGTCCCAGAACAGCCTGGGCTGTCTTCCTGTTCTTCCTGGAGGAGGACGTCATGCAGTGCTTTAGCTGAGTGCTTCCTGTGGCTCCAGGGTACAAAACCCAGGCTGGGCTGCTTTCTGGCT
+
ffffffffffffffffffffffffffffffffffffffffffffffffffffffffffffffffffffffffffffffffffffffffffffffffffffffffffffffffffffffffffffffffffffffffffffffffffffff
@cA01~tA01_KP420442.1_16241_16080_1_0_0_0_0:0:0_0:0:0_29d/2
ATTTGGCCTCTGCTCTTGGGACGCTGATATTGCAGATGGGTAAATGCGAGGGCAGAGAATGAATGCACAAGGGTACCAATAAATGAATGATCCATTGGGAAGCATCTGTGCACCAAATCTGGGGTTTTTTGTGTGTGTGTGTGTTTTTTG
+
ffffffffffffffffffffffffffffffffffffffffffffffffffffffffffffffffffffffffffffffffffffffffffffffffffffffffffffffffffffffffffffffffffffffffffffffffffffff
@cA01~tA01_KP420442.1_38166_38383_0_1_0_0_0:0:0_0:0:0_29e/2
AATTCCCAGGGAAGGATTATGCAATTATTTACAATCTTTGAATTGTACGTTATCAGCAAAAACCACACATTTAAACTCTGGATTTTTGTAGATTTATCTAAAATTTGTCTCATGACCCAAGTTTCCAGAGTCCCAACTCTGGAGTTTGTT
+
ffffffffffffffffffffffffffffffffffffffffffffffffffffffffffffffffffffffffffffffffffffffffffffffffffffffffffffffffffffffffffffffffffffffffffffffffffffff
@cA01~tA01_KP420442.1_81421_81557_0_1_0_0_0:0:0_0:0:0_29f/2
TTAGTTCCCAGAGATGAAGCCCAATTTTCCTCTGTCTCAAGCTTTGAAGGCCAGCTTTAGCGTGTTCACCATGGATGAATGAAGGTGAGGTCAGAGGTTTGGGAAATGGTCAAGAATGAGGTGAGAAGAGAGCTGTGGAGGCATGGCCCC
+
ffffffffffffffffffffffffffffffffffffffffffffffffffffffffffffffffffffffffffffffffffffffffffffffffffffffffffffffffffffffffffffffffffffffffffffffffffffff
@cA01~tA01_KP420442.1_124468_124355_1_0_0_0_0:0:0_0:0:0_2a0/2
ATTTAGTAGAGAGGGGGTTTCACCATGTTGGTCGAGCTGCTCTGGAACTCCTGACCACGTGATCCACCCGCCTCAGGCTCCCAAAGTGCTGGGATTACAGGCATGAGCCACCGCGCCCGGCCACGTTTACCAATTTTAAGTGTAAGGTCT
+
ffffffffffffffffffffffffffffffffffffffffffffffffffffffffffffffffffffffffffffffffffffffffffffffffffffffffffffffffffffffffffffffffffffffffffffffffffffff
@cA01~tA01_KP420442.1_91442_91592_0_1_0_0_1:0:0_0:0:0_2a1/2
GCACTGTGGCTCACGCTTGTAATCCCAGCACCTTGGGAGGCTGAAGTGGGCAGATCACTGGAGGTCAAGAGTTCGAGACCAGCCTGGCTAACATGGTGAAACCCCGTCTCTACTAAAAATACAAAAATCAGCCAGGCTTGGTGGCGGGCA
+
ffffffffffffffffffffffffffffffffffffffffffffffffffffffffffffffffffffffffffffffffffffffffffffffffffffffffffffffffffffffffffffffffffffffffffffffffffffff
@cA01~tA01_KP420442.1_133712_133603_1_0_0_0_1:0:0_0:0:0_2a2/2
GTCAATCTTAAAAATAAAGCATAAAAAGTTTACAACAACAAGATAAAAAATAAGAAGTGTTTTTATAGTGTGAGGATAAGTTTAGATTTATTTTTTCCTACGTGTAACCCTATGGTCCTGTGTTATTTATTGAGAAAATATTCTATTCCA
+
ffffffffffffffffffffffffffffffffffffffffffffffffffffffffffffffffffffffffffffffffffffffffffffffffffffffffffffffffffffffffffffffffffffffffffffffffffffff
@cA01~tA01_KP420442.1_113335_113534_0_1_0_0_0:0:0_0:0:0_2a3/2
ATACAGTTCAGAATCAGGCAACGGTCTGTGAGCTGAAGGCAGGGGCAGGGAGTCTGGTGCTCTCTCTAGAAAGTCCTGCCTCTGTGGCTCCTGTCTTGGGCCAGGGACCATCCTGCCAGTGAGGAACACACAGCTGTGTGCTCCCATCCT
+
ffffffffffffffffffffffffffffffffffffffffffffffffffffffffffffffffffffffffffffffffffffffffffffffffffffffffffffffffffffffffffffffffffffffffffffffffffffff
@cA01~tA01_KP420442.1_113158_113344_0_1_0_0_0:0:0_0:0:0_2a4/2
TGAGACTTACTTTTTTTGTTGGAGCACCAGAGATGAAGGAGAAAGAAGAGGAGGAGGATGAAGAGGATGATGACCACTGAGGTCCCAATCAGAATGTGCAGGTGTCTGGGGTTACCTGGAAGAAGAGGAGACACCAGTAAGAAGCTAATC
+
ffffffffffffffffffffffffffffffffffffffffffffffffffffffffffffffffffffffffffffffffffffffffffffffffffffffffffffffffffffffffffffffffffffffffffffffffffffff
@cA01~tA01_KP420442.1_16838_16743_1_0_0_0_0:0:0_0:0:0_2a5/2
GCTGGGAATGAGATGGGGAGAATGACAAGACAACTGTAGAGAGATGGAGAGCACACTGGGTACACAGGAAACTAAGGAGGAACAAGGAGCATGTTTTTGATACTCACAGCCCTTGGATTCAACTCAGAGCTAACTAGGAATCCCTACCTG
+
ffffffffffffffffffffffffffffffffffffffffffffffffffffffffffffffffffffffffffffffffffffffffffffffffffffffffffffffffffffffffffffffffffffffffffffffffffffff
@cA01~tA01_KP420442.1_52789_52679_1_0_0_0_0:0:0_0:0:0_2a6/2
CTTAAACCACACGGCAGCCTTTGTCAACTCTAAAGGGACTGTGTGTACACGGATGTACTTTAGACACTGTTTCTGCTAAGGGGCTCTCTGTGTCCACACTCTTGATGATGCTGCACTTTATGTAGCCTTATAGAACCCTTTAAATTTAGT
+
ffffffffffffffffffffffffffffffffffffffffffffffffffffffffffffffffffffffffffffffffffffffffffffffffffffffffffffffffffffffffffffffffffffffffffffffffffffff
@cA01~tA01_KP420442.1_32707_32802_0_1_0_0_0:0:0_1:0:0_2a7/2
ATCATACACTCAGCATTATCTATTATTGATTTTTAATTCTGGCTGGGCACAGTGGCTCACGCCTGTAGTCCCATTACTTTGGCATGCTGAGACGGTCGGATCACTTGAGGTTGGGAGTTTCAGACAAGCTTGGCCAACGTGGTGAAACAT
+
ffffffffffffffffffffffffffffffffffffffffffffffffffffffffffffffffffffffffffffffffffffffffffffffffffffffffffffffffffffffffffffffffffffffffffffffffffffff
@cA01~tA01_KP420442.1_39618_39698_0_1_0_0_0:0:0_0:0:0_2a8/2
CTAGGCCTGTATCTCCACTCCAGGCCCATATCTCCACTCCAGGCCGATATTTCCATCATAGGCCCATATCGCCAATCCAGGCCCATATCGCCAATCCAGGCCAAGATCTCCACTGTAAGCCCATATCTCCAATCCAGGCCCATATCTCCA
+
ffffffffffffffffffffffffffffffffffffffffffffffffffffffffffffffffffffffffffffffffffffffffffffffffffffffffffffffffffffffffffffffffffffffffffffffffffffff
@cA01~tA01_KP420442.1_23697_23599_1_0_0_0_0:0:0_0:0:0_2a9/2
GGAGTCTCTCATAAACTAGGAAGAGAGGACCCTGGGGTGCTCAGCCCACATTTCTGACCTCGCCTCCCTGGCCTCTCAACCCCTTGGCAGAGTCAAGTTCTGTGGGGACCAGGGTTAGACTGGGGTGCTCAAAGCTGGGGTGTGTGGTTG
+
ffffffffffffffffffffffffffffffffffffffffffffffffffffffffffffffffffffffffffffffffffffffffffffffffffffffffffffffffffffffffffffffffffffffffffffffffffffff
@cA01~tA01_KP420442.1_105160_104999_1_0_0_0_0:0:0_1:0:0_2aa/2
GTGACTGATAGATGATACATAGAGATGACGATGATGATGATAGACACATAGATATATACATAGATGATACATAAATAGAGACAGAGAGGCAGACAGAGAGGTAATAGAGAGAGAGATAGATGATACATATATAGATAATAGATGATTGAT
+
ffffffffffffffffffffffffffffffffffffffffffffffffffffffffffffffffffffffffffffffffffffffffffffffffffffffffffffffffffffffffffffffffffffffffffffffffffffff
@cA01~tA01_KP420442.1_95855_96057_0_1_0_0_0:0:0_1:0:0_2ab/2
TGTGTTCTGTCTCCCTGGAGTGATGGTGAGTGATAGAAATTGGCACAGGCCCAGGTGCAGTATGGGAGGTGTTTAGAGTCTTCTCTGGGAAGACTGGACTCGGATTGATACACAGTGAATGTGCTTTACAGTTTCTACATCCACAACCCT
+
ffffffffffffffffffffffffffffffffffffffffffffffffffffffffffffffffffffffffffffffffffffffffffffffffffffffffffffffffffffffffffffffffffffffffffffffffffffff
@cA01~tA01_KP420442.1_136055_136285_0_1_0_0_1:0:0_1:0:0_2ac/2
CCCTGTATTCAATCTCCCTTGACCCCAAATACAGTTGGGGCCTGGGTGATGGGACCCTGATGGACACCCCCACCAGAAGCTCTGGGATTCAGGAGGTGGGACAGTGCGAAGCCCAGACAGAAAGCCTCTGACCTGTGACCATGATCACCA
+
ffffffffffffffffffffffffffffffffffffffffffffffffffffffffffffffffffffffffffffffffffffffffffffffffffffffffffffffffffffffffffffffffffffffffffffffffffffff
@cA01~tA01_KP420442.1_8851_8685_1_0_0_0_1:0:0_0:0:0_2ad/2
GGAGATATGGGCCTGGAGTGGAGATATGGGCCTGGAACTGTAGATATGGGCCTGAAGTAGAGATATGGGCCTGGAGTAGAGATATGGGCCTGGAACTGTAGATATGGGCCTGGAGTGGAGATATTGGCTTGGAGTGCAGATATGGACCTG
+
ffffffffffffffffffffffffffffffffffffffffffffffffffffffffffffffffffffffffffffffffffffffffffffffffffffffffffffffffffffffffffffffffffffffffffffffffffffff
@cA01~tA01_KP420442.1_66234_66096_1_0_0_0_0:0:0_0:0:0_2ae/2
GTCACCCCATTTGCAGTGTAGCTGGGGGAAGCCAGAAAGCAGCCCAGCCTGGGTTTTGTACCCTGGAGCCACAGGAAGCACTCAGCTAAAGCACTGCATGACGTCCTCCAGGAAGAACAGGAAGACAGCCCAGGGTGTTCTGAGACGTTC
+
ffffffffffffffffffffffffffffffffffffffffffffffffffffffffffffffffffffffffffffffffffffffffffffffffffffffffffffffffffffffffffffffffffffffffffffffffffffff
@cA01~tA01_KP420442.1_63601_63401_1_0_0_0_0:0:0_0:0:0_2af/2
CCTTCCTCCTTCCTCAAAGCCCACAAAGACTGGTCACATCTCACATGGCATCACTCAGTGCCTTCTTCCTTACCACACCTCTTTCTCTGAGTGCTGCTCTCCCTTCTTCCTCATCTTTTGAAAACTTGGGGATTCTATTGGGTTCACCAA
+
ffffffffffffffffffffffffffffffffffffffffffffffffffffffffffffffffffffffffffffffffffffffffffffffffffffffffffffffffffffffffffffffffffffffffffffffffffffff
@cA01~tA01_KP420442.1_44564_44642_0_1_0_0_0:0:0_0:0:0_2b0/2
TCCTTCTCTCCATCCTCAGCAGGAAGCTCCTCAGCTAAGGCTCTAGGATCATAGGACATGGGACAGCCATGGGCTTTCCTCACCTGTGACAGAAACAAGCAGTGGGTCACTCGAGTTTGACCACTCGTAGGGAGAGTCACGGAAAGAGCC
+
ffffffffffffffffffffffffffffffffffffffffffffffffffffffffffffffffffffffffffffffffffffffffffffffffffffffffffffffffffffffffffffffffffffffffffffffffffffff
@cA01~tA01_KP420442.1_119611_119676_0_1_0_0_0:0:0_1:0:0_2b1/2
GATGTGGAGCTGTGCCTCCCTCCCTGTGCTCAGAAGATTCTCCCCACTTTCCACATTTCTATGGCTGCTATCACACCTTGGTGCCTAGGGCTAAAGGAAGGACCCATCCCACAAAGACAAGGTGTCTTCGTACAACAAAAGTGTCAGCTG
+
ffffffffffffffffffffffffffffffffffffffffffffffffffffffffffffffffffffffffffffffffffffffffffffffffffffffffffffffffffffffffffffffffffffffffffffffffffffff
@cA01~tA01_KP420442.1_46208_46150_1_0_0_0_0:0:0_0:0:0_2b2/2
CGCCTCGGTCTCCCAAAGTGCCGGGATTACAGGCATGATCCACCTCACCCAACCTCTTTTTAGTTCTTTAAAGGACTTCCACACTTTTCTCCGTAATGGCTGTACTAATTTACACTCCTACCAACAGGATACCAGGATTCTCCTTTCTCT
+
ffffffffffffffffffffffffffffffffffffffffffffffffffffffffffffffffffffffffffffffffffffffffffffffffffffffffffffffffffffffffffffffffffffffffffffffffffffff
@cA01~tA01_KP420442.1_16121_16325_0_1_0_0_0:0:0_1:0:0_2b3/2
GATCACTTGAGATTGGGAGTTTGAGACAGCCTGCACAACATGGTGAAACCTCATTTCTACTAAAAAATATACCAAAAAAATTAGCCGAGTGTGGTGGCGCGCAGCTGTAATCCCAGCTACTCGGTAGGCTGAGGCAGGAGAATTGCATGA
+
ffffffffffffffffffffffffffffffffffffffffffffffffffffffffffffffffffffffffffffffffffffffffffffffffffffffffffffffffffffffffffffffffffffffffffffffffffffff
@cA01~tA01_KP420442.1_9551_9616_0_1_0_0_0:0:0_0:0:0_2b4/2
AGGATGGAGGGCATGATCAGCTAATGCATGAACCATAATAAACAACTGAGCCCCTATTAGAAGATCTGGAATGTCAGGGTCATGACTGTGGTTCCCCCACCTCTTAGGTAGAATGACAGCAGCCACATTGCAGCCCCTACCGTCATGGAA
+
ffffffffffffffffffffffffffffffffffffffffffffffffffffffffffffffffffffffffffffffffffffffffffffffffffffffffffffffffffffffffffffffffffffffffffffffffffffff
@cA01~tA01_KP420442.1_41604_41798_0_1_0_0_0:0:0_0:0:0_2b5/2
AGAGTCTCACTCCTTCACCCCAGCTGGAGTGAAGTGGTGTGGTCTAGGGTCACTGCAACCTCTGTCTCCTGGGTTCAAGTGATTCTCCTGCCCTCAGCCTCCCAAGTCGCTAGGATTACATGCGCCTGCCACCACACCCGGCTATCCTTG
+
ffffffffffffffffffffffffffffffffffffffffffffffffffffffffffffffffffffffffffffffffffffffffffffffffffffffffffffffffffffffffffffffffffffffffffffffffffffff
@cA01~tA01_KP420442.1_128128_128279_0_1_0_0_0:0:0_0:0:0_2b6/2
GGGAGTTTCAGACAAGCTTGGCCAACATGGTGAAACATCCTCTCTACAAAAAATATACAAAAAGAATTAGCCGGGCATGGTGGCAGTTGCCTGTAATCCCAGCTACTCGAGAGGGTGAGGCAGGAGAATCACTTGGATCCAGGAGACGCA
+
ffffffffffffffffffffffffffffffffffffffffffffffffffffffffffffffffffffffffffffffffffffffffffffffffffffffffffffffffffffffffffffffffffffffffffffffffffffff
@cA01~tA01_KP420442.1_57578_57472_1_0_0_0_0:0:0_0:0:0_2b7/2
AACACCATGATGGGGTCTCCAAGGCCAACTTCTCCATCAGTCGCATGACGCAAGACCTGGCAGGGACCTACAGATGCTACGGTTCTGTTACTCACTCCCCCTATCAGGTGTCAGCTCCCAGTGACCCTCTGGACATCGTGATCATAGGTG
+
ffffffffffffffffffffffffffffffffffffffffffffffffffffffffffffffffffffffffffffffffffffffffffffffffffffffffffffffffffffffffffffffffffffffffffffffffffffff
@rand_0_0_0_0_1_1_0:0:0_0:0:0_2b8/2
AATACCGCATGGCATTCACGAAACATGTTGCTTCTCTAACCGTACCGGCACCAGTTACGATCGGGGCATAGCTACCACCATCCAACTGAGGGAATTGTACGTATTCCCGTCTTGTTGGGACGGGCCGTTATTCCGGATAAAACCCGCGGG
+
ffffffffffffffffffffffffffffffffffffffffffffffffffffffffffffffffffffffffffffffffffffffffffffffffffffffffffffffffffffffffffffffffffffffffffffffffffffff
@cA01~tA01_KP420442.1_12394_12547_0_1_0_0_0:0:0_0:0:0_2b9/2
GGCTCTGATTTTAGGGCTTTTCTCTGCTTCCTTCCATCATACGCTCCACTTCTCTGCCCTCTTTTTCTATCTCTTTATGTGTCTGTGAGTCTCTCAATTCCCTTCTTCTGGCTCATTCTGTGTGTGTGTTCATGTCTTTGCTTTTTGATT
+
ffffffffffffffffffffffffffffffffffffffffffffffffffffffffffffffffffffffffffffffffffffffffffffffffffffffffffffffffffffffffffffffffffffffffffffffffffffff
@cA01~tA01_KP420442.1_18419_18565_0_1_0_0_1:0:0_0:0:0_2ba/2
GCTGGTGCCATGCTTCCAGTACAGCCTGCAGAACTGTGAGGCAAACACATTTCTTGTCTTTAGAAGTTACCCAGGCTCAAGTGTTCCTTTAGAGCAACAAAAATGGACTAAGACAGCAACGTCCTGAGATCAGGAGGAACATCCCAGAAC
+
ffffffffffffffffffffffffffffffffffffffffffffffffffffffffffffffffffffffffffffffffffffffffffffffffffffffffffffffffffffffffffffffffffffffffffffffffffffff
@rand_0_0_0_0_1_1_0:0:0_0:0:0_2bb/2
TAGGGACGGTGTTGGTCGATCAGTATATGCGGGAGGGTTTTGAGAACACGGCGACTACGTATGCCTCTTTGATCTTTTTTAGGGCTGGGTACGGTCACGGCTATCAGCATGTACACTTAGATAGGATTACAGGGCCCAAATGTACCGTAT
+
ffffffffffffffffffffffffffffffffffffffffffffffffffffffffffffffffffffffffffffffffffffffffffffffffffffffffffffffffffffffffffffffffffffffffffffffffffffff
@cA01~tA01_KP420442.1_139516_139700_0_1_0_0_0:0:0_0:0:0_2bc/2
GGGTGGCAGGGCCCAGAGGAAAGTCTGCCTGGAATGTTCTGTTGACCTTGGGCACTGCACGGAGCCTACGTTCATGGGCCTCCCCTTCCCTGGACAGATGGTAGATGTCATAGGAGCTCCAGGAGCTACAGGACAAGGTCACGTTCTCTC
+
ffffffffffffffffffffffffffffffffffffffffffffffffffffffffffffffffffffffffffffffffffffffffffffffffffffffffffffffffffffffffffffffffffffffffffffffffffffff
@cA01~tA01_KP420442.1_29728_29787_0_1_0_0_0:0:0_1:0:0_2bd/2
AATTCCAGCTACTCGGGAGGCTGAGGCAGGAGAATCGCTTGAACCTGGGAGGTGGAGGTTGTGGTGAGCCGGGATCGCACCACTGCACTCCAGCCTGGGTGACAAGAGCGAAACTCCATCTCAAAATAAAATGAAATAAAATAAAATGGC
+
ffffffffffffffffffffffffffffffffffffffffffffffffffffffffffffffffffffffffffffffffffffffffffffffffffffffffffffffffffffffffffffffffffffffffffffffffffffff
@cA01~tA01_KP420442.1_22334_22064_1_0_0_0_0:0:0_0:0:0_2be/2
GATGCCTCTGGTTTAGTAGTAGAAACTCAAGCAGGAAAATTAGAATGGCTTCTTGTCACAATTACTCTGATAATGTTAATAATACCTGTTAGACATTTTGCACATTACATATGAAGAAGAGTTTGAATCTCAGATAAAAACAAAAATACA
+
ffffffffffffffffffffffffffffffffffffffffffffffffffffffffffffffffffffffffffffffffffffffffffffffffffffffffffffffffffffffffffffffffffffffffffffffffffffff
@cA01~tA01_KP420442.1_35624_35525_1_0_0_0_0:0:0_0:0:0_2bf/2
GTCCTAAAGGGGTGTTGTATGTGGTTACCTGTCAATCAAGAAATGTGAGACAATTCATAAAGAGGAACTGCTATGATTAGCTTCTTATTGGTGTCTCCTCTTCTTCCAGGTAACCCCAGACACCTGCATGTTCTGATTGGGACCTCAGTG
+
ffffffffffffffffffffffffffffffffffffffffffffffffffffffffffffffffffffffffffffffffffffffffffffffffffffffffffffffffffffffffffffffffffffffffffffffffffffff
@rand_0_0_0_0_1_1_0:0:0_0:0:0_2c0/2
AGAGTGTGCGGTTCGACCGGTTGGACGCTTAGATAAAACCCGCGGCAGGTCCAACGCTGTATAAACCAAAGCTGAAATGCCGTTTACCAATTAATTGTTGTCTTCCGTAAAGTTTGGCTGCCAACCCCAACATCCTATGCACGGGGCTCC
+
ffffffffffffffffffffffffffffffffffffffffffffffffffffffffffffffffffffffffffffffffffffffffffffffffffffffffffffffffffffffffffffffffffffffffffffffffffffff
@cA01~tA01_KP420442.1_12952_12749_1_0_0_0_0:0:0_0:0:0_2c1/2
AGAGACTCCAAAAGGGAACTAGAGAGACTGAGAGGCAGAGAAAGACAAGGAGATGGAGAGAGACAGATGATAGATGGATAGATAGATATAGATAGATGAAAGATAAAAGGTAGATGATAGATAATAGAGAGACAGGTGATAGACAAATAG
+
ffffffffffffffffffffffffffffffffffffffffffffffffffffffffffffffffffffffffffffffffffffffffffffffffffffffffffffffffffffffffffffffffffffffffffffffffffffff
@cA01~tA01_KP420442.1_46140_45959_1_0_0_0_0:0:0_0:0:0_2c2/2
GTGATGTCATCTTGGCTCATTGCAACCTCTGCCTCCTGGGTTCAAATGATTTTCCTGCCTCAGCCTCCCTAGTATCAGGGATTATAGGCGCACGCCACCATGCCTGGCTACTTTTTGTTTTTTTTAGTATAGATGCGGTTTCCCCATGTT
+
ffffffffffffffffffffffffffffffffffffffffffffffffffffffffffffffffffffffffffffffffffffffffffffffffffffffffffffffffffffffffffffffffffffffffffffffffffffff
@cA01~tA01_KP420442.1_69088_69241_0_1_0_0_0:0:0_1:0:0_2c3/2
CGGAGGTTGCAGTGAGCTTAGATTGTGCCACTGCAGTCCAGCCTGGGCGACAGAGCAAGACTCCGCCTCAAGAAAAAAAAAGCAAACAGCCTATAATAACAAATTAGAGGGCTCTGGCTACTAAATTTAAAGGGTTCTATAAGGCTACAT
+
ffffffffffffffffffffffffffffffffffffffffffffffffffffffffffffffffffffffffffffffffffffffffffffffffffffffffffffffffffffffffffffffffffffffffffffffffffffff
@cA01~tA01_KP420442.1_70058_69908_1_0_0_0_1:0:0_0:0:0_2c4/2
TTAGATACTTTGCATATTACACAGGAAGAAGAGTTTGAATCTCAGATAAAAACAAAAAAAATACATGAAAAGTCTTTCATGTTAGCACAGATTTTAGGCATCTCGTGTTCGGATAAAAATACATGAAAAGTCTTTCACGTTAGCACAGAT
+
ffffffffffffffffffffffffffffffffffffffffffffffffffffffffffffffffffffffffffffffffffffffffffffffffffffffffffffffffffffffffffffffffffffffffffffffffffffff
@cA01~tA01_KP420442.1_94811_94754_1_0_0_0_0:0:0_1:0:0_2c5/2
CAGCCATTGGACTTACCTCGGGGCTAACTGGGAATCCCTACATGATGAATAGTGACTGACATGAAAATAAGGGAGGCCCAGGTGCAGAACTGGAATCTAGGAGACTGTGGAAAAGGCAATTCCCGCCCCCCTGGTGAAATGTGGTGCTGA
+
ffffffffffffffffffffffffffffffffffffffffffffffffffffffffffffffffffffffffffffffffffffffffffffffffffffffffffffffffffffffffffffffffffffffffffffffffffffff
@cA01~tA01_KP420442.1_3418_3202_1_0_0_0_0:0:0_0:0:0_2c6/2
AGAAAACCCTAAAGACTCTGTCAGAAGGCTCCTGAAACTGATAAACAAATTCAATAAAGTTTCGGGATTAAAAAAATGTACACAAATTAGTAACATTTCTATGCACCACTAACATTCTAGCTGAGAACTAAATCAAGAACACAATTCCAT
+
ffffffffffffffffffffffffffffffffffffffffffffffffffffffffffffffffffffffffffffffffffffffffffffffffffffffffffffffffffffffffffffffffffffffffffffffffffffff
@cA01~tA01_KP420442.1_113074_113266_0_1_0_0_0:0:0_0:0:0_2c7/2
GAGGTCCCAATCAGAATGTGCAGGTGTCTGGGGTTACCTGGAAGAAGAGGAGACACCAGTAAGAAGCTAATCATAGCAGTTTCTCTATATGAATTGTCTTGCATTTCTTGATTGACAGGTAACCACTTACAGCATCTCTTTCGGACAAGC
+
ffffffffffffffffffffffffffffffffffffffffffffffffffffffffffffffffffffffffffffffffffffffffffffffffffffffffffffffffffffffffffffffffffffffffffffffffffffff
@cA01~tA01_KP420442.1_6653_6784_0_1_0_0_0:0:0_0:0:0_2c8/2
CTTCCACTCATTGTTTATTGCTATGTGTGTTTATTAATTTTAAAATATTTGATAATTTCCCCAGCATTTCCTTGTTGTACATTTATAATTTAATTCAACTGTTTCATCTATCATATTACCTATGATTCAGCATTTAAAAATTTATTTTGG
+
ffffffffffffffffffffffffffffffffffffffffffffffffffffffffffffffffffffffffffffffffffffffffffffffffffffffffffffffffffffffffffffffffffffffffffffffffffffff
@cA01~tA01_KP420442.1_117617_117523_1_0_0_0_0:0:0_0:0:0_2c9/2
CTGGAGTGGAGTTATGGGCCTGGAGTGAAGTTATGGGCCTGGAGGTGGAGATATGGGCCTGGAGTGGAGATATGGGACTAGAGTGGAGATAGGGGCCTGGAGGTGGAGATCTGGGCCTGGAGTGGAGATATGGCCCTGGAGTGGAGATAT
+
ffffffffffffffffffffffffffffffffffffffffffffffffffffffffffffffffffffffffffffffffffffffffffffffffffffffffffffffffffffffffffffffffffffffffffffffffffffff
@cA01~tA01_KP420442.1_24309_24545_0_1_0_0_0:0:0_1:0:0_2ca/2
GGGACAATTATTCTTCCCACCACAGCACCCATTTCCCTGTATTCAATCCCCCTTTACCACAAATATAGTCAGGGCCTGCGTGATGGGACCCTCAAGGACATGCCCACCAGAAGCTCTGGGATTCAGGAGGTGGGACAAGGAGAATCCAAG
+
ffffffffffffffffffffffffffffffffffffffffffffffffffffffffffffffffffffffffffffffffffffffffffffffffffffffffffffffffffffffffffffffffffffffffffffffffffffff
@cA01~tA01_KP420442.1_8563_8758_0_1_0_0_0:0:0_0:0:0_2cb/2
CCATATCTCCACCTCCAGGCCCATATCTCCACTCTAGGCCCATATCTCCACCTCCAGGCCCGTATCTCAATTCCAGGTCCATATCTGCACTCCAAGCCAATATCTCCACTCCAGGCCCATATCTACAGTTCCAGGCCCATATCTCTACTC
+
ffffffffffffffffffffffffffffffffffffffffffffffffffffffffffffffffffffffffffffffffffffffffffffffffffffffffffffffffffffffffffffffffffffffffffffffffffffff
@cA01~tA01_KP420442.1_111086_111271_0_1_0_0_0:0:0_0:0:0_2cc/2
GCCAGGCTGGTCTCGAACTCCTGACTTCTTGGAATCCACTGGCCTTAGCCTCCTGCAGTGCTGGGTTACAGGAGTGAGCCACCGTTCACAGACTTGTATACTATGCTATAATAGGTCCCTTCATTTCCACCACCCCTCATATATCTGTCA
+
ffffffffffffffffffffffffffffffffffffffffffffffffffffffffffffffffffffffffffffffffffffffffffffffffffffffffffffffffffffffffffffffffffffffffffffffffffffff
@cA01~tA01_KP420442.1_31619_31718_0_1_0_0_0:0:0_0:0:0_2cd/2
GCTGAATGAGTCAGTGAGTCGAAGTGTGCGTGCATGAGCTCCGTTCTCTGTTACGGCAAGGCTGTTGCTCTGCTGAGTCAGCCAGGGTTGCTTCATGACCAACAGTAATTCATTCCTTGGCAAGTGGAACTTCTCTAAAACACCTCGCCC
+
ffffffffffffffffffffffffffffffffffffffffffffffffffffffffffffffffffffffffffffffffffffffffffffffffffffffffffffffffffffffffffffffffffffffffffffffffffffff
@cA01~tA01_KP420442.1_97935_97768_1_0_0_0_0:0:0_0:0:0_2ce/2
CTAGCCCAGCCTCATGGATACAGTCTTATTCCCTAATAGTCCTGAAAAATGTGAACACCCTCCCTCACTCAGGATTTCCCTCTCTCCAGGACTCTGATGAACAAGACCCTCAGGAGGTGACATACGCACAGTTGGATCACTGCATTTTCA
+
ffffffffffffffffffffffffffffffffffffffffffffffffffffffffffffffffffffffffffffffffffffffffffffffffffffffffffffffffffffffffffffffffffffffffffffffffffffff
@cA01~tA01_KP420442.1_78470_78291_1_0_0_0_0:0:0_0:0:0_2cf/2
CTTTTTCTTTTTTTCTTTTTGAGATGGAGTCTTCCACTGTCACCCAGGCTGGAGTGCAGTGCCGCCATCTCCACGCGCTGCAACCTCCACCAACCAGGTTCAAATGATTCTCCTGCCTCAGCCTCCTGAGTAGCTGGGATTACAGAACCA
+
ffffffffffffffffffffffffffffffffffffffffffffffffffffffffffffffffffffffffffffffffffffffffffffffffffffffffffffffffffffffffffffffffffffffffffffffffffffff
@cA01~tA01_KP420442.1_92175_92121_1_0_0_0_0:0:0_0:0:0_2d0/2
TAGTTTGCAAATATTTGCTCCCATTCTGTGGGTTTTCTCTTCTTCACTTCATTGGTTGCTTCCTTTGCGGTGCAGAAGCTGCTTGATTTGATATAATCCCAATGGTCTATTTTTTTTGTTGTTGTTGTGATTACTTGTGTTTTTGAGGTT
+
ffffffffffffffffffffffffffffffffffffffffffffffffffffffffffffffffffffffffffffffffffffffffffffffffffffffffffffffffffffffffffffffffffffffffffffffffffffff
@cA01~tA01_KP420442.1_35313_35528_0_1_0_0_0:0:0_0:0:0_2d1/2
GACCACTGAGGTCCCAATCAGAACATGCAGGTGTCTGGGGTTACCTGGAAGAAGAGGAGACACCAATAAGAAGCTAATCATAGCAGTTCCTCTTTATGAATTGTCTCACATTTCTTGATTGACAGGTAACCACATACAACACCCCTTTAG
+
ffffffffffffffffffffffffffffffffffffffffffffffffffffffffffffffffffffffffffffffffffffffffffffffffffffffffffffffffffffffffffffffffffffffffffffffffffffff
@cA01~tA01_KP420442.1_2274_2142_1_0_0_0_0:0:0_0:0:0_2d2/2
GACCAAAAAGTCCATACAAGAGATAAATAAAACCAAGAGTTTTTCTTTGAAAAAAAATAAACAAAATTCATAGACTGTTAGCTAGATTAACAAAGAAAAAGAGAAAAGATCCAAATAAACACAAATAGAACTGACAAAACAATGTTACGA
+
ffffffffffffffffffffffffffffffffffffffffffffffffffffffffffffffffffffffffffffffffffffffffffffffffffffffffffffffffffffffffffffffffffffffffffffffffffffff
@cA01~tA01_KP420442.1_9026_9217_0_1_0_0_0:0:0_0:0:0_2d3/2
CATGGTCAGCCCATCAGTCAACCCCCTGTGTCGCCTGCCTCCCGTTTCAGGAACATCATCTTATGTGGGGAGATGACAACCTAAGGTTTGGGGGAAGGACTCACCCACATGTGGCCAGGGCCCCTCCAGCAAGAAGAACCCTGGAAAGAA
+
ffffffffffffffffffffffffffffffffffffffffffffffffffffffffffffffffffffffffffffffffffffffffffffffffffffffffffffffffffffffffffffffffffffffffffffffffffffff
@cA01~tA01_KP420442.1_127875_127727_1_0_0_0_0:0:0_0:0:0_2d4/2
CAAAACCCACAAAGACTGGTCACATCTCACATGGCATCACTCAGACCCTTCTTCCTTACCACACCTCTTTCTCTGAATGCTGCTCTCCCTTCTTCCTCATCTTTTGAAAACTTGGGGATTCTATTGGGTTCACCAAGATGAAAATCCGTC
+
ffffffffffffffffffffffffffffffffffffffffffffffffffffffffffffffffffffffffffffffffffffffffffffffffffffffffffffffffffffffffffffffffffffffffffffffffffffff
@cA01~tA01_KP420442.1_38361_38240_1_0_0_0_0:0:0_0:0:0_2d5/2
AGGCTGCTCTCAAACTCCTTATATCAGTTGATCCGCCCACCTCGGCTTCCCGACGTGCTGGGGGAAACTTGATTTTCTATAGCATTATGTTACTGGATATTTCTGTAAAATTTAAAATGAGGGAGGCAGAGAGACAGAGAGAGAACAAAC
+
ffffffffffffffffffffffffffffffffffffffffffffffffffffffffffffffffffffffffffffffffffffffffffffffffffffffffffffffffffffffffffffffffffffffffffffffffffffff
@cA01~tA01_KP420442.1_113368_113532_0_1_0_0_0:0:0_0:0:0_2d6/2
ACAGTTCAGAATCAGGCAACGGTCTGTGAGCTGAAGGCAGGGGCAGGGAGTCTGGTGCTCTCTCTAGAAAGTCCTGCCTCTGTGGCTCCTGTCTTGGGCCAGGGACCATCCTGCCAGTGAGGAACACACAGCTGTGTGCTCCCATCCTGC
+
ffffffffffffffffffffffffffffffffffffffffffffffffffffffffffffffffffffffffffffffffffffffffffffffffffffffffffffffffffffffffffffffffffffffffffffffffffffff
@cA01~tA01_KP420442.1_53291_53419_0_1_0_0_0:0:0_0:0:0_2d7/2
ACGAGATGCCTAAAATCTGTGCTAACATGAAAGACTTTTCATGTATTTCTATTGTTTTTATCTGAGATTCAAACTCTTCTTCCTGTGTAATATGCAAAATATCTAATAGGTATTATTAATGTTTTCAGAGTCATTGTGACTAACAAACCA
+
ffffffffffffffffffffffffffffffffffffffffffffffffffffffffffffffffffffffffffffffffffffffffffffffffffffffffffffffffffffffffffffffffffffffffffffffffffffff
@cA01~tA01_KP420442.1_28137_28239_0_1_0_0_0:0:0_0:0:0_2d8/2
TGGGCTTCTGGGAAATGGGTAATGTTGAGGGGCTGAGGGAACCTCTGATCTTCCCAAACTGAGCCCAGTCTCTCTCCTCTGCGTCTCTCCTGACCGTTTTCTCCATCTGCCTGTGTGCCTGGAGCCCTGGCCGCGGGCCTTCATGCAGGC
+
ffffffffffffffffffffffffffffffffffffffffffffffffffffffffffffffffffffffffffffffffffffffffffffffffffffffffffffffffffffffffffffffffffffffffffffffffffffff
@cA01~tA01_KP420442.1_44664_44849_0_1_0_0_0:0:0_0:0:0_2d9/2
AGGGAACCTCTGATCTTCCCAAACTGAGCCCAGTCTCCCTCCTCTGGGTCTCTCCTGACCGCTTTCTCCATCTGCCTGGGTGCCTGGAGTCCTGGCCGCAGGCCTTCATGCAGGCCATGTAGGAGGGTTTGGAGGTGCCCTGTCTGCCAT
+
ffffffffffffffffffffffffffffffffffffffffffffffffffffffffffffffffffffffffffffffffffffffffffffffffffffffffffffffffffffffffffffffffffffffffffffffffffffff
@cA01~tA01_KP420442.1_10442_10610_0_1_0_0_0:0:0_0:0:0_2da/2
CCAACTGCCTTTGTGGCTCATGGCCTTCCCCCATCTTCAAAGCCCGCTGTGGCTGATGGAGTCTCCCTCCCACGACGTTGCTCTAACCCCACTTTCCTCTTCCTCCTCCTCTCATGAGGACCCTTGTGATTACTCTGAGCACAGCAGGAC
+
ffffffffffffffffffffffffffffffffffffffffffffffffffffffffffffffffffffffffffffffffffffffffffffffffffffffffffffffffffffffffffffffffffffffffffffffffffffff
@cA01~tA01_KP420442.1_85878_86069_0_1_0_0_0:0:0_0:0:0_2db/2
TAGTACTTGAAGTCCTAGACAGAGCCATCAGGAAAGAGAAAGAATTATAAGGCATCCAAGTAAGAAGAGAGTAGCAGAGAGAGGTAGTCAAATTACCTCTGTTTGAAGATGAGATAATTTCTATACCTAGAAACCCCATAGTCTCTGCCC
+
ffffffffffffffffffffffffffffffffffffffffffffffffffffffffffffffffffffffffffffffffffffffffffffffffffffffffffffffffffffffffffffffffffffffffffffffffffffff
@cA01~tA01_KP420442.1_36080_35949_1_0_0_0_0:0:0_1:0:0_2dc/2
CCTGCAGCCACTCACATCCAGGAGAAGGTTCCATGACAGGCAGAAAGTGGGAGACAGACTCAATGGGATGGGAACTCAGAGCTATTCATGGGATGGGTCCTTGAGCTCAGAGAGATAGAATGTCTGAGTCTGCTGTTGGCAACTGAGGGA
+
ffffffffffffffffffffffffffffffffffffffffffffffffffffffffffffffffffffffffffffffffffffffffffffffffffffffffffffffffffffffffffffffffffffffffffffffffffffff
@cA01~tA01_KP420442.1_48579_48415_1_0_0_0_0:0:0_0:0:0_2dd/2
ATTCAGCCACGGCCCCATGCTCAGGCCGTGGAAAAGGCAATTCCCAGCACTGCAGGAGGCCAAGGCGGGTGGATCACTTGAAGTCAGGAGTTCCAGACCAGCCTGGCCAAAATGGTGAAACCCTGTCTCTATGAAAAATACAAAAATTAG
+
ffffffffffffffffffffffffffffffffffffffffffffffffffffffffffffffffffffffffffffffffffffffffffffffffffffffffffffffffffffffffffffffffffffffffffffffffffffff
@cA01~tA01_KP420442.1_26899_26651_1_0_0_0_0:0:0_0:0:0_2de/2
TGGGCCCTGTGGCCTCAGGCCTTGTGGCACCTACAGGCCATGTTTATTCTGACACCTCTGCCTTCCATGTAATGGAGAGTAATCGTCCCAGGATATCATGGCCCCAGAACACCAACCCCTGTATGCTGTGTGAACTTGTGGTCTCCAGAC
+
ffffffffffffffffffffffffffffffffffffffffffffffffffffffffffffffffffffffffffffffffffffffffffffffffffffffffffffffffffffffffffffffffffffffffffffffffffffff
@cA01~tA01_KP420442.1_126048_125879_1_0_0_0_0:0:0_0:0:0_2df/2
ATGCATAGTTTGCACATATTTGCTCCCAATCTGTGGGTTGTCTCTTCACTTTGTTGGTTTATTTTTAGCGGTGCAGAAGTTGCTTAGTTTGAGGTAATCCCAATGGTCTATTTTTGCTTCGATTACTTGTGTTTTGAAGGTTTAAAACAA
+
ffffffffffffffffffffffffffffffffffffffffffffffffffffffffffffffffffffffffffffffffffffffffffffffffffffffffffffffffffffffffffffffffffffffffffffffffffffff
@cA01~tA01_KP420442.1_38071_37963_1_0_0_0_0:0:0_1:0:0_2e0/2
ACTTTATGTAGCCTTATAGAACCCTTTAAATTTAGTAGCCAGAGCCCTCTAATTTGTTATTATAGGCTATTTGCTTTTTTTTTTCTTGAGGCGGAGTCTTGCTCTGTCGCCCAGGCTGGACTGCAGTGGTCCAATCTCAGCTCACTGCAA
+
ffffffffffffffffffffffffffffffffffffffffffffffffffffffffffffffffffffffffffffffffffffffffffffffffffffffffffffffffffffffffffffffffffffffffffffffffffffff
@cA01~tA01_KP420442.1_57639_57472_1_0_0_0_0:0:0_0:0:0_2e1/2
AACACCATGATGGGGTCTCCAAGGCCAACTTCTCCATCAGTCGCATGACGCAAGACCTGGCAGGGACCTACAGATGCTACGGTTCTGTTACTCACTCCCCCTATCAGGTGTCAGCTCCCAGTGACCCTCTGGACATCGTGATCATAGGTG
+
ffffffffffffffffffffffffffffffffffffffffffffffffffffffffffffffffffffffffffffffffffffffffffffffffffffffffffffffffffffffffffffffffffffffffffffffffffffff
@rand_0_0_0_0_1_1_0:0:0_0:0:0_2e2/2
TGAATAGAAGGCGTAAGGTTTGACGGGTAAATTAGACTCCAGATTGATAGTGTCCTTATATAAACCTGTATCAGGCACGGGCCGCTGAAACCAACATGAAACAATGGTCGAAGAAGTTACCGTTACAACGTCCTCGATATTGGCTCCTGA
+
ffffffffffffffffffffffffffffffffffffffffffffffffffffffffffffffffffffffffffffffffffffffffffffffffffffffffffffffffffffffffffffffffffffffffffffffffffffff
@cA01~tA01_KP420442.1_46579_46746_0_1_0_0_0:0:0_0:0:0_2e3/2
AAAGTGAAGAGACAACCCACAGATTGGGAGCAAATATGTGCAAACTATGCATCTGAGATGGGATTAATAACTAGAAATATAAGAAGCTCAAACAACTCAATAAAACAAATGATTTAATTGAAAAAGGAGCAAAAGACATGAAATTTCCCC
+
ffffffffffffffffffffffffffffffffffffffffffffffffffffffffffffffffffffffffffffffffffffffffffffffffffffffffffffffffffffffffffffffffffffffffffffffffffffff
@cA01~tA01_KP420442.1_112301_112168_1_0_0_0_0:0:0_0:0:0_2e4/2
AGCACATTTCACACGGGCTTCAACACTATTTTCTGGCTGTTTGACATAAGAGAATTCTACTTCGCTTTTTTTATATTGATTTCACTTTTGTTTCCTTTTCTTGGAGAATGCAAGTTGTTTAACTCAAGAATGCCGTGGATGTAGAAATCC
+
ffffffffffffffffffffffffffffffffffffffffffffffffffffffffffffffffffffffffffffffffffffffffffffffffffffffffffffffffffffffffffffffffffffffffffffffffffffff
@cA01~tA01_KP420442.1_28069_28168_0_1_0_0_0:0:0_0:0:0_2e5/2
CTCTCCTCTGCGTCTCTCCTGACCGTTTTCTCCATCTGCCTGTGTGCCTGGAGCCCTGGCCGCGGGCCTTCATGCAGGCCGTGTAGGAGGGTTTGGAGGTGCCCTGTCTGCCATCCTGTGCCCTGATCCCTCCCTCACACCCAAGCTTCG
+
ffffffffffffffffffffffffffffffffffffffffffffffffffffffffffffffffffffffffffffffffffffffffffffffffffffffffffffffffffffffffffffffffffffffffffffffffffffff
@cA01~tA01_KP420442.1_83333_83564_0_1_0_0_0:0:0_0:0:0_2e6/2
TTTTTTCCTGGGCTATGAATCACTTCCATTGGTCTATGTGTCTGTTTTTATGCAAGTACTGTGTTGTTTTAATTACTGTAACTTTGTAATGTAGTTTGTGTTTAGGTAATGTGATGCTTCCAACTTTGTTCCTTTCCCTCTAGATGGCTT
+
ffffffffffffffffffffffffffffffffffffffffffffffffffffffffffffffffffffffffffffffffffffffffffffffffffffffffffffffffffffffffffffffffffffffffffffffffffffff
@cA01~tA01_KP420442.1_17001_17166_0_1_0_0_0:0:0_0:0:0_2e7/2
GGCTGGTCTCAAACTCCTACCCTTAAGTGATCTACCCGCCTTGGCCTCCCAAAGTGTTGGGTTACAGGTGTGAGCCCCCATCCACAGTCTTGTATATTATATTATACTAGGTCCCTTCATTTGCACCACCCCTCATGTGTCTATCGCTCC
+
ffffffffffffffffffffffffffffffffffffffffffffffffffffffffffffffffffffffffffffffffffffffffffffffffffffffffffffffffffffffffffffffffffffffffffffffffffffff
@cA01~tA01_KP420442.1_109209_109074_1_0_0_0_0:0:0_0:0:0_2e8/2
CACAGAACCAAGCTCCAAATCTGGTGAGTAAAGGACCCCTCTTATCTCTGCTTTTGGAAACCTGGGGAGGTGGAAGCCTTGGATGCAAGTGTTGGCTCAAACCTCCCAGCTCTGTGAATGAGGGCCTGTCTTCCACCATCTCTGAACTCC
+
ffffffffffffffffffffffffffffffffffffffffffffffffffffffffffffffffffffffffffffffffffffffffffffffffffffffffffffffffffffffffffffffffffffffffffffffffffffff
@cA01~tA01_KP420442.1_58539_58450_1_0_0_0_0:0:0_0:0:0_2e9/2
GAGAACTAGAGAGACCGAGAGGCAGAGCAAGACAGATGATAGATGGATAGATATAGATAGATGATAAATAGGTAGATGATAGATAATAGGTTATAGATACATAGATGATGATTGATTGATTCATTAATAGATGAGACATAGAGATGATGA
+
ffffffffffffffffffffffffffffffffffffffffffffffffffffffffffffffffffffffffffffffffffffffffffffffffffffffffffffffffffffffffffffffffffffffffffffffffffffff
@cA01~tA01_KP420442.1_57638_57482_1_0_0_0_0:0:0_0:0:0_2ea/2
TGGGGTCTCCAAGGCCAACTTCTCCATCAGTCGCATGACGCAAGACCTGGCAGGGACCTACAGATGCTACGGTTCTGTTACTCACTCCCCCTATCAGGTGTCAGCTCCCAGTGACCCTCTGGACATCGTGATCATAGGTGAGAGTGTCCA
+
ffffffffffffffffffffffffffffffffffffffffffffffffffffffffffffffffffffffffffffffffffffffffffffffffffffffffffffffffffffffffffffffffffffffffffffffffffffff
@cA01~tA01_KP420442.1_22437_22564_0_1_0_0_0:0:0_0:0:0_2eb/2
CTCCAGGCCCAGATCTCCACTCCAGGCCCAGATCTCCACTTCTAGGCCCATCACTCCATCTCTAGGCCCATAACTCCACTTCCAGGCCTATATCTCCAACTCTGGGCCCCGATCTCCATCCCCGCACTCCCTCCCTCGATGCCCTTCCAG
+
ffffffffffffffffffffffffffffffffffffffffffffffffffffffffffffffffffffffffffffffffffffffffffffffffffffffffffffffffffffffffffffffffffffffffffffffffffffff
@cA01~tA01_KP420442.1_101630_101533_1_0_0_0_0:0:0_0:0:0_2ec/2
ATCATGATCTTTCTTTCTAGGGTTCTTCTTGGTCCAGAGGGCCGGTCCACACGTGGGTGAGTCCTTCCCCAAACCTTAGGGTGTCATCTCCCCACATAAGAGGATTTTCCTGAAATGGGAGGGAAGTCCTGTCGGGGAGTCTCTCATAAA
+
ffffffffffffffffffffffffffffffffffffffffffffffffffffffffffffffffffffffffffffffffffffffffffffffffffffffffffffffffffffffffffffffffffffffffffffffffffffff
@cA01~tA01_KP420442.1_69967_69761_1_0_0_0_0:0:0_0:0:0_2ed/2
CAATTCTAAGATTGTAAATAATTGCATAATCCTTCCCTGGGAATTTAAATCATTTTAGCTGGTTCTGCTGTAATACTAGAAATACAAGCATGAAAAATTCTAATGGTTTATTAGTCACAATGACTCCGAAAACATTAATAATACCTATTA
+
ffffffffffffffffffffffffffffffffffffffffffffffffffffffffffffffffffffffffffffffffffffffffffffffffffffffffffffffffffffffffffffffffffffffffffffffffffffff
@cA01~tA01_KP420442.1_28015_27845_1_0_0_0_0:0:0_0:0:0_2ee/2
GCAGCTCCCGGAGCTCCTATGACATGTACCATCTATCCAGGGAGGGGGAGGCCCATGAACGTAGGTTCTCTGCAGGGCCCAAGGTCAACGGAACATTCCAGGCCGACTTTCCTCTGGGCCCTGCCACCCACGGAGGAACCTACAGATGCT
+
ffffffffffffffffffffffffffffffffffffffffffffffffffffffffffffffffffffffffffffffffffffffffffffffffffffffffffffffffffffffffffffffffffffffffffffffffffffff
@cA01~tA01_KP420442.1_68363_68226_1_0_0_0_0:0:0_0:0:0_2ef/2
CTGTCAGCAGTAAAACTTATATATTTTTTAAAATAACTTCAATGTAGTTTTCCATCCTTCAAATAAACATGTCTGCCCCCATGGTTTCGGTAATGGGACTCTTTTCTTGCCTAAGGCTTCCGGTGTTATCAGTACCATGTCCATATAATC
+
ffffffffffffffffffffffffffffffffffffffffffffffffffffffffffffffffffffffffffffffffffffffffffffffffffffffffffffffffffffffffffffffffffffffffffffffffffffff
@cA01~tA01_KP420442.1_32645_32841_0_1_0_0_0:0:0_1:0:0_2f0/2
ACAAATATCTGAATAGAGAGACCTTCTTTGTCACCTGAAATCATACACTCAGCATTATCTATCATTGATTTTGAATTCTGGCTGGGCACAGTGGCTCACGCCTGTAGTCCCATTACTTTGGCATGCTGAGACGGTCGGATCACTTGAGGT
+
ffffffffffffffffffffffffffffffffffffffffffffffffffffffffffffffffffffffffffffffffffffffffffffffffffffffffffffffffffffffffffffffffffffffffffffffffffffff
@cA01~tA01_KP420442.1_44828_44658_1_0_0_0_0:0:0_0:0:0_2f1/2
CTCCCTACGAGTGGTCAAACTCGAGTGACCCACTGCTTGTTTCTGTCACAGGTGAGGAAAGCCCATGGCTGTCCCATGTCCTATGATCCTAGAGCCTTAGCTGAGGAGCTTCCTGCTGAGGATGGAGAGAAGGATGAACAGATGCAGAGA
+
ffffffffffffffffffffffffffffffffffffffffffffffffffffffffffffffffffffffffffffffffffffffffffffffffffffffffffffffffffffffffffffffffffffffffffffffffffffff
@cA01~tA01_KP420442.1_70006_69863_1_0_0_0_0:0:0_1:0:0_2f2/2
ATGGTTTATTAGTGACAATGACTCCGAAAACATTAATAATACCTATTAGATACTTTGCATATTACACAGGAAGAAGAGTTTGAATCTCAGATAAAAACAAAAAAAATACATGAAAAGTCTTTCATGTTAGCACAGATTTTAGGCATCTCG
+
ffffffffffffffffffffffffffffffffffffffffffffffffffffffffffffffffffffffffffffffffffffffffffffffffffffffffffffffffffffffffffffffffffffffffffffffffffffff
@cA01~tA01_KP420442.1_14100_13859_1_0_0_0_2:0:0_0:0:0_2f3/2
AGACAGAACACACAGCATGGGTGTAAGGGCGGGGTCAGGGGGCAGGATGGCAGACAGGGCACCTCCAAACCCTCCTGTATGGCCTGCAAGGAGGCCCTTGATCAGGGTTCCAGGCACCCAGGCAGATGGAGAAAGAGGTCAGAACAGACC
+
ffffffffffffffffffffffffffffffffffffffffffffffffffffffffffffffffffffffffffffffffffffffffffffffffffffffffffffffffffffffffffffffffffffffffffffffffffffff
@cA01~tA01_KP420442.1_101156_101261_0_1_0_0_0:0:0_0:0:0_2f4/2
ACAAGGATCTCGGCTGTGCAGAGACTCAGCCTCCAGGCCCAGATCTCTACCTCCAGGCCTAGATCTACACAACAGGCCCAGATCTCCACTCCAGGTCCGTATCTCCACTCCAGACCCATATCTCCTCTCCAGGCTGATAAGTCCACTCCA
+
ffffffffffffffffffffffffffffffffffffffffffffffffffffffffffffffffffffffffffffffffffffffffffffffffffffffffffffffffffffffffffffffffffffffffffffffffffffff
@cA01~tA01_KP420442.1_141000_141083_0_1_0_0_0:0:0_0:0:0_2f5/2
AGTCAGGAGAATCGTTTGAACCTAGGAAGCAGAGGTTGCAATGAGCCAAGATCGCACCACTTTGACTCCAGCTTGGACTAAGGAGGGAAACTCTTTCTCAAAAAAGAAAAAAAAAAAAAGAGAACTTTCATAGTGTCCAGCAATTTCACT
+
ffffffffffffffffffffffffffffffffffffffffffffffffffffffffffffffffffffffffffffffffffffffffffffffffffffffffffffffffffffffffffffffffffffffffffffffffffffff
@cA01~tA01_KP420442.1_23825_23715_1_0_0_0_0:0:0_0:0:0_2f6/2
AGACTGGGGTGCTCAAAGCTGGGGTGTGTGGTTGGGAAGTGGTAGGAACAGCAGATCCTCTGAGGACAAAGGTGTTACTCACACACTTCAGCGTTTCCATGATGGTAGGGGCTGCAGTGTGGCTGCTGTCATTCTACCAGAAGAGGTGGG
+
ffffffffffffffffffffffffffffffffffffffffffffffffffffffffffffffffffffffffffffffffffffffffffffffffffffffffffffffffffffffffffffffffffffffffffffffffffffff
@cA01~tA01_KP420442.1_72393_72238_1_0_0_0_0:0:0_1:0:0_2f7/2
GAGACAGTCATCCTGCAATGTTGGTCAGATGTCATGTTTGAGCACTTCCTTCTGCACAGAGAGGGGACGTTTAATGACACTTTGCGCCTCACTGGAGAGCTCCATGATGGGGTGTCCAAGGCCAACTTCTCCATCGGTCGCATGACGCAA
+
ffffffffffffffffffffffffffffffffffffffffffffffffffffffffffffffffffffffffffffffffffffffffffffffffffffffffffffffffffffffffffffffffffffffffffffffffffffff
@cA01~tA01_KP420442.1_83426_83334_1_0_0_0_0:0:0_0:0:0_2f8/2
TCTGTATGCAAAAGCTATAAAACATTGATGAAAAAACTCAAGAAATAAACAAATAAATCGAAAGATATTCCATGTTCACGGATCAGAAGGATTAATGTTGTTAAAATGTCCATTCTATCCAAAGTGATTCAATGCAACCATTATCAAAAA
+
ffffffffffffffffffffffffffffffffffffffffffffffffffffffffffffffffffffffffffffffffffffffffffffffffffffffffffffffffffffffffffffffffffffffffffffffffffffff
@cA01~tA01_KP420442.1_133745_133471_1_0_0_0_0:0:0_1:0:0_2f9/2
GCCACGGTGCCCAGCTTCGCTATACCATTTCATGCAAGGGGCTTGAGCATCTGCAGATTTTGGTATCTGAATGGGGATCCTGGAACCAATCACCCAGGAATAGTGAAGGACCACAGTATATAATTTTTATTTGTCAATCTTAAAAATAAA
+
ffffffffffffffffffffffffffffffffffffffffffffffffffffffffffffffffffffffffffffffffffffffffffffffffffffffffffffffffffffffffffffffffffffffffffffffffffffff
@cA01~tA01_KP420442.1_7931_7733_1_0_0_0_0:0:0_1:0:0_2fa/2
TACGCACACATATAGAATGTCCCGGCCAGGCATGGTGGCTCACACCTGTAATCTCAGCACTTTGGGAGGCTGAATTAGACAGATCACTTGAGGTTAGGAGTTCAAGACCAGCCTGGCCAACATGGAGAAACCTCCTCTCTACTAAAAGTA
+
ffffffffffffffffffffffffffffffffffffffffffffffffffffffffffffffffffffffffffffffffffffffffffffffffffffffffffffffffffffffffffffffffffffffffffffffffffffff
@cA01~tA01_KP420442.1_10110_9883_1_0_0_0_0:0:0_0:0:0_2fb/2
GTCTATGCGGGATGGGTCCTTCCTGTAGCCCTGGGCACCCAGGTGTGGTAGGAGCCTTAGAAACGTGGAAATGGGAGAATCTTCTGAGCACAGGGAGGGAGGGGCGGCTCCACATCCTCCTCTCTAAGGTAGTGCCTCCTTCTCCCCCAG
+
ffffffffffffffffffffffffffffffffffffffffffffffffffffffffffffffffffffffffffffffffffffffffffffffffffffffffffffffffffffffffffffffffffffffffffffffffffffff
@cA01~tA01_KP420442.1_110201_110039_1_0_0_0_0:0:0_1:0:0_2fc/2
TACCCTTGTTTTCAGTTCAGCTGACTAGCAACCGTAATTCCATCTGCAATCTTCATTCCTTCTTTCCATGTCAAATAAGATATTCACAAGCTATGGAGGCTAGGACAGGGACATTTTGGGGTGGGACAGCATTCTCCTGCCTTCCACGAA
+
ffffffffffffffffffffffffffffffffffffffffffffffffffffffffffffffffffffffffffffffffffffffffffffffffffffffffffffffffffffffffffffffffffffffffffffffffffffff
@cA01~tA01_KP420442.1_41078_40926_1_0_0_0_0:0:0_0:0:0_2fd/2
TCGGTGTCATTCTTATCTTGGGTTTAACAACTTCAGTCTGTAAAAGGAAGATGGGGTGCCTGGCACTGAGCTCTACAACAGAATATTCTGGAAGAGCCTTTTCATGGGCCCTGTGACCCCAGCACACACAGGGACGTACAGATGTCGGGG
+
ffffffffffffffffffffffffffffffffffffffffffffffffffffffffffffffffffffffffffffffffffffffffffffffffffffffffffffffffffffffffffffffffffffffffffffffffffffff
@cA01~tA01_KP420442.1_112149_112260_0_1_0_0_0:0:0_0:0:0_2fe/2
GAATTGGCATAGGCCCAGGTGCAGTCCAGGAGGTGTTTAGAGTCTTCTCTGGGAAGACTGGACTGGGATTGATACACAGCGAATGTGCTTTAGGATTTCTACATCCACGGCATTCTTGAGTTAAACAACTTGCATTCTCCAAGAAAAGGA
+
ffffffffffffffffffffffffffffffffffffffffffffffffffffffffffffffffffffffffffffffffffffffffffffffffffffffffffffffffffffffffffffffffffffffffffffffffffffff
@cA01~tA01_KP420442.1_60657_60699_0_1_0_0_0:0:0_1:0:0_2ff/2
TTTGAGAGCAGCCCAGCCAACATGGGGAAACCACATCTATACTAAAAAAACCAAAAAGTAGCCAGGCATGGTGGTGTGCACCTGTAATCCCAGCTACTAGGGAGGCTGAGGCAGGAAAATCATTTGAACCCAGGAGGCGGAGGTTGCAAT
+
ffffffffffffffffffffffffffffffffffffffffffffffffffffffffffffffffffffffffffffffffffffffffffffffffffffffffffffffffffffffffffffffffffffffffffffffffffffff
@cA01~tA01_KP420442.1_69644_69716_0_1_0_0_0:0:0_0:0:0_300/2
CATTAGAATTTTTCATGCTTGTATTTCTAGTATTACAGCAGAACCAGCTAAAATGATTTAAATTCCCAGGGAAGGATTATGCAATTATTTACAATCTTAGAATTGTACTTTATCAGCAAAAACCACACCTGTAAATTCTGGAGTTTTGTA
+
ffffffffffffffffffffffffffffffffffffffffffffffffffffffffffffffffffffffffffffffffffffffffffffffffffffffffffffffffffffffffffffffffffffffffffffffffffffff
@cA01~tA01_KP420442.1_111131_110906_1_0_0_0_0:0:0_0:0:0_301/2
TACACAGGAAACTAAGGAGCAACAAGGAGTGTGTGTTTGACACTCACAGCCATTGGATTCACCTCGGGGTAGCCAGGAATCCCTACATGATTAATAGTGACTGACATGAAAATAAGGGAGGCCCAGGTGCGTAACTGGAATCTAGGAGAC
+
ffffffffffffffffffffffffffffffffffffffffffffffffffffffffffffffffffffffffffffffffffffffffffffffffffffffffffffffffffffffffffffffffffffffffffffffffffffff
@cA01~tA01_KP420442.1_35905_36157_0_1_0_0_0:0:0_0:0:0_302/2
CAGGACTCTTTGGGAATAACACTAGCCACGAGGCTGGGCCGAGGAGCACCTACCTCCCTGTTCACTGTTCTGTTCCCTGCAGGCTCTTGGTCCATTACAACAGCATCTGTAGAAGACGGAAGTCAACAAAACAGCTCAGAGGGCACTTCT
+
ffffffffffffffffffffffffffffffffffffffffffffffffffffffffffffffffffffffffffffffffffffffffffffffffffffffffffffffffffffffffffffffffffffffffffffffffffffff
@cA01~tA01_KP420442.1_97397_97559_0_1_0_0_0:0:0_0:0:0_303/2
GCATCTGTAGGAGACGGAAGCAATCAAAACAGCTGGGAGGGCACTTCTGGGTCCTCATTTCATGAACAGATACCAACACACAGGGGGAGGCCATAGGTGCCTGAGGTCCCTCAGCTGCCAACAGCCAGACTCAGACATTCCATCTCTCTG
+
ffffffffffffffffffffffffffffffffffffffffffffffffffffffffffffffffffffffffffffffffffffffffffffffffffffffffffffffffffffffffffffffffffffffffffffffffffffff
@rand_0_0_0_0_1_1_0:0:0_0:0:0_304/2
GTCCTCGTCCCAGGGTTGACCGTAGGCCGACTAGTAAGCGTCACGCCCACGATGCGATGCAAAACATCAACGGTCCTAAAAACTCTCATCAAATTATCCAAGCAATAATATCTGTCGCGTAATCTGGAGACGACCCTGAAAATGGACACG
+
ffffffffffffffffffffffffffffffffffffffffffffffffffffffffffffffffffffffffffffffffffffffffffffffffffffffffffffffffffffffffffffffffffffffffffffffffffffff
@cA01~tA01_KP420442.1_16894_16771_1_0_0_0_0:0:0_0:0:0_305/2
GACAACTGTAGAGAGATGGAGAGCACACTGGGTACACAGGAAACTAAGGAGGAACAAGGAGCATGTTTTTGATACTCACAGCCCTTGGATTCAACTCAGAGCTAACTAGGAATCCCTACCTGATTAACAGTGACCGACATGAAAATAAGG
+
ffffffffffffffffffffffffffffffffffffffffffffffffffffffffffffffffffffffffffffffffffffffffffffffffffffffffffffffffffffffffffffffffffffffffffffffffffffff
@cA01~tA01_KP420442.1_96300_96120_1_0_0_0_0:0:0_0:0:0_306/2
CAGAGAAGACTCTAAACACCTCCCATACTGCACCTGGGCCTGTGCCAATTTCTATCACTCACCATCACTCCAGGGAGACAGAACACACAGGGAATACATTACATAGGCAGGTTCATTACTTATAGATAAGCAGCGAGTGACAACAGAAAC
+
ffffffffffffffffffffffffffffffffffffffffffffffffffffffffffffffffffffffffffffffffffffffffffffffffffffffffffffffffffffffffffffffffffffffffffffffffffffff
@cA01~tA01_KP420442.1_136756_136662_1_0_0_0_0:0:0_0:0:0_307/2
TAGAGCAGTGTAGTGGGAGGGAGACGCTATCAGCCACTGTGGGCTTTGAAGGTGGAGGAAGGCCACTAGTCACAGAATGCAGGTGGCCTCTAAGGGCTGGAGAAGTCAAGAGAACTGATTCGCTGAGTCTCCAGAGGGAACGCAGCCCTG
+
ffffffffffffffffffffffffffffffffffffffffffffffffffffffffffffffffffffffffffffffffffffffffffffffffffffffffffffffffffffffffffffffffffffffffffffffffffffff
@cA01~tA01_KP420442.1_832_668_1_0_0_0_0:0:0_0:0:0_308/2
ACCTCAGGAGGAGCTAAGAATCCTACCCCAGGAAAATTACCAATATCAGAAAGGAAACAATGACATCAGTACAGATCCTACAGAATTCAAAAGATTCTAAGTGGACATTATGAAGACATTATTCAGCTTAGATGAAGTGGTCACATATCA
+
ffffffffffffffffffffffffffffffffffffffffffffffffffffffffffffffffffffffffffffffffffffffffffffffffffffffffffffffffffffffffffffffffffffffffffffffffffffff
@cA01~tA01_KP420442.1_49396_49532_0_1_0_0_0:0:0_0:0:0_309/2
CTGGCTTCCCCCAGCTACACTGCAAATGGGGTGACTCCATATGTCCCGAGCAGCTTTTCTGAGCCTTGAGGGACTGGCTCACATTGAAATGTAGGCTTCTGTTTTCACTCGCTGCTTATCTGTTAGTAATGAACCTGCCTATGTAACGTA
+
ffffffffffffffffffffffffffffffffffffffffffffffffffffffffffffffffffffffffffffffffffffffffffffffffffffffffffffffffffffffffffffffffffffffffffffffffffffff
@cA01~tA01_KP420442.1_23295_23134_1_0_0_0_0:0:0_0:0:0_30a/2
CTGGAGTGGAGATATGGGCTTAGGGTGGAGATCTGGGCCTGGGGCGGAGATATGGGACTGGATTGGAGATAGGGGCCTAGGGTGGAGATCTGAGCCTGGATTGGCGATATGGGCCTAGGGTGGAAATATCAGCCTGGAGTGGAGATATGG
+
ffffffffffffffffffffffffffffffffffffffffffffffffffffffffffffffffffffffffffffffffffffffffffffffffffffffffffffffffffffffffffffffffffffffffffffffffffffff
@cA01~tA01_KP420442.1_42088_42243_0_1_0_0_0:0:0_1:0:0_30b/2
GTCGCCTCTGATTCCCTTCCCACTGGGCTAAGCCTCATCTCTTGGGGTGTTGTATCTATTTCACACTAATGTCTTTCCTGCTGTTTATGTGGGGGTGAAAGAGGAACCAGGATAGGCTGCACATCCAGCCTCTTATCAGCCTGGTTCAAT
+
ffffffffffffffffffffffffffffffffffffffffffffffffffffffffffffffffffffffffffffffffffffffffffffffffffffffffffffffffffffffffffffffffffffffffffffffffffffff
@cA01~tA01_KP420442.1_46138_46340_0_1_0_0_0:0:0_0:0:0_30c/2
ATTCCAGCTACTCGGGAGGCTGAGGCAGGAGAATCGCTTGAACCTGGGAGGTGGAGGTTGTGGTGAGCCGAGATCGCACCACTGCACTCAGCCTGGGTGACAAGAGCGAAACTCCATCTCAAAATAAAATGAAATAAAATAAAATGGCTT
+
ffffffffffffffffffffffffffffffffffffffffffffffffffffffffffffffffffffffffffffffffffffffffffffffffffffffffffffffffffffffffffffffffffffffffffffffffffffff
@cA01~tA01_KP420442.1_98490_98590_0_1_0_0_0:0:0_0:0:0_30d/2
TTGTTCATGTGATTCACGATCCTTGGAACCTCTTATGTGCTGCATCTTTGGATGGAAATTGGAGTCTCAGAGACAAATCAGGCTCCACCCTGCTTCCAGAAGCTCAGAGTCCAGGGGTGAGAACCCAGTGGAGAACAGTTGGAGTTATTT
+
ffffffffffffffffffffffffffffffffffffffffffffffffffffffffffffffffffffffffffffffffffffffffffffffffffffffffffffffffffffffffffffffffffffffffffffffffffffff
@cA01~tA01_KP420442.1_2785_2876_0_1_0_0_0:0:0_0:0:0_30e/2
TTCCAGCTTTTGCCCATCAATATGATGTTGGCTGTGGGTTTGTCATAGATGGCTCTTAATATTTTGAGGTATGTTCCTTTGATGCCTATTGACAGTTTTTATCATGAAGGGATGTTGGATTTTACAGAAAGCTTTTTTTGCATCTATTGA
+
ffffffffffffffffffffffffffffffffffffffffffffffffffffffffffffffffffffffffffffffffffffffffffffffffffffffffffffffffffffffffffffffffffffffffffffffffffffff
@cA01~tA01_KP420442.1_16024_15923_1_0_0_0_0:0:0_2:0:0_30f/2
TTTTAAGTTCAGCTGATTAGCGACCGTAATGCCATCTGCAATCTTCATTCCTCCTTTCCTGTAAAATAACATATTCACAAGCTATGGAGGCTAAGACAGGGACATTTTGGGGGTGGGGCAGCATTCTCCTGCCTTCCACAAATTGTAAAC
+
ffffffffffffffffffffffffffffffffffffffffffffffffffffffffffffffffffffffffffffffffffffffffffffffffffffffffffffffffffffffffffffffffffffffffffffffffffffff
@cA01~tA01_KP420442.1_22225_22091_1_0_0_0_1:0:0_0:0:0_310/2
CAAGCAGGAAAATTAGAATGGCTTCTTGTCACAATTACTCTGATAATGTTAATAATACCTGTTAGACATTTTGCACATTACATATGAAGAAGAGTTTGAATCTCAGATAAAAACAAAAATACATCAAAAATCTTTAATGTAAGCACAGAA
+
ffffffffffffffffffffffffffffffffffffffffffffffffffffffffffffffffffffffffffffffffffffffffffffffffffffffffffffffffffffffffffffffffffffffffffffffffffffff
@cA01~tA01_KP420442.1_12460_12639_0_1_0_0_0:0:0_0:0:0_311/2
CTCTGCCTCTCAGTCTCTCTAGTTCCCTTTTGGAGTCTCTGCAATCCATCCCCACATCTTTATCTTTCCCTGTCTTTGTGCCCCTCCCTCAGGGCTCTGATTTTAGGGCTTTTCTCTGCTTCCTTCCATCATACGCTCCACTTCTCTGCC
+
ffffffffffffffffffffffffffffffffffffffffffffffffffffffffffffffffffffffffffffffffffffffffffffffffffffffffffffffffffffffffffffffffffffffffffffffffffffff
@cA01~tA01_KP420442.1_16762_16953_0_1_0_0_0:0:0_0:0:0_312/2
GGATTAAACTACTAGGAAAAATCAAACCCAGCAAGCCCTCCCTGCAAATGATTCTACCTCACAAGCATAGCTTATATCCATCTTTCATTCATTTAGTGTGTAAATCAACCCTACGTTTCACCAGTGGGGCGGGAATTGCCTTTTCCACGG
+
ffffffffffffffffffffffffffffffffffffffffffffffffffffffffffffffffffffffffffffffffffffffffffffffffffffffffffffffffffffffffffffffffffffffffffffffffffffff
@cA01~tA01_KP420442.1_12462_12317_1_0_0_0_0:0:0_1:0:0_313/2
GCACCTACAGATGCTGTGTTTATTCTTAAACCTCTGCCTTCCGTGCAGTGGAGCTGTCGTCGTCGCAGGACACCATGTCCCCAGGTGAGGGAGCAGAACACCAACCCCTGTATGTTGTGAGTTCCTGGAGTCCCCATACTGGATTCTGAG
+
ffffffffffffffffffffffffffffffffffffffffffffffffffffffffffffffffffffffffffffffffffffffffffffffffffffffffffffffffffffffffffffffffffffffffffffffffffffff
@rand_0_0_0_0_1_1_0:0:0_0:0:0_314/2
GATGGTGAGACGGGGTATGCGGGTCCAAGCTGCATCAGCGTTGGTATAGCACTCAAAGGAGATAGAGCCCGGCAGCCGACGCTCGGCTAGCACGCGGCAGTGAATCTAACATCACCTAGGACTATACTGTGGATGCGGGTTACAGGCCAG
+
ffffffffffffffffffffffffffffffffffffffffffffffffffffffffffffffffffffffffffffffffffffffffffffffffffffffffffffffffffffffffffffffffffffffffffffffffffffff
@cA01~tA01_KP420442.1_122695_122879_0_1_0_0_0:0:0_0:0:0_315/2
TTTATCTATCAATTGTCTATCCGTCAATCATCTATTATCTATATATATGTATCATCTCTCTCTCTCTATTATTTCTCTCTTTGTCTTCCTCTCTATCTCTATGTATTATCTATCCATCTATCTTCATCATCATCATCTCTATGTATCATC
+
ffffffffffffffffffffffffffffffffffffffffffffffffffffffffffffffffffffffffffffffffffffffffffffffffffffffffffffffffffffffffffffffffffffffffffffffffffffff
@cA01~tA01_KP420442.1_127917_127746_1_0_0_0_0:0:0_0:0:0_316/2
TCACATCTCACATGGCATCACTCAGACCCTTCTTCCTTACCACACCTCTTTCTCTGAATGCTGCTCTCCCTTCTTCCTCATCTTTTGAAAACTTGGGGATTCTATTGGGTTCACCAAGATGAAAATCCGTCATAATCTCCCGGAAATCAT
+
ffffffffffffffffffffffffffffffffffffffffffffffffffffffffffffffffffffffffffffffffffffffffffffffffffffffffffffffffffffffffffffffffffffffffffffffffffffff
@cA01~tA01_KP420442.1_39206_38901_1_0_0_0_0:0:0_0:0:0_317/2
CCCATGATGTGGTCAACATGTAAACTGCATGGGCAGGGCGCCAAATAACATCCTGTGCGCTGCTGAGCTGAGCTGGGGCGCGGCCGCCTGTCTGCACCGGCAGCACCATGTCGCTCACGGTCGTCAGCGTGGCGTGTGTTGGTGAGTCCT
+
ffffffffffffffffffffffffffffffffffffffffffffffffffffffffffffffffffffffffffffffffffffffffffffffffffffffffffffffffffffffffffffffffffffffffffffffffffffff
@cA01~tA01_KP420442.1_41659_41870_0_1_0_0_0:0:0_0:0:0_318/2
CACTTGCTCATCTCGGTGTAGCCAACCTTCCCCTTGTTTGGTTCCTTTAATTAATTAATTAATTATGGAGACAGAGTCTCACTCCTTCACCCCAGCTGGAGTGAAGTGGTGTGGTCTAGGGTCACTGCAACCTCTGTCTCCTGGGTTCAA
+
ffffffffffffffffffffffffffffffffffffffffffffffffffffffffffffffffffffffffffffffffffffffffffffffffffffffffffffffffffffffffffffffffffffffffffffffffffffff
@cA01~tA01_KP420442.1_113961_114113_0_1_0_0_0:0:0_1:0:0_319/2
TTAGCATTAGGAAGTTCCGTGTACAAGATGGTATCTGTAGGGGGTGTCTTGGGCCTCTGAGAAGGGCGAGTGATTTTTCTCTGTGTGAAAACGCAGTGATCCAACTGTGCGTATGTCACCTCCTCAGGGTCTTGTTCATCAGAGTCCTGG
+
ffffffffffffffffffffffffffffffffffffffffffffffffffffffffffffffffffffffffffffffffffffffffffffffffffffffffffffffffffffffffffffffffffffffffffffffffffffff
@cA01~tA01_KP420442.1_139402_139205_1_0_0_0_0:0:0_0:0:0_31a/2
CATAGATGATTGATGGATAGACAGATAGACAATTGATAGATAAATGATACATAGATATAGATGACAGATAATTTGTAGATAGACACAAAATAGATAGATAGATAATAGATAGAAATATGCAGAAAGTTATGAACAAGACAGAAAGTGAGA
+
ffffffffffffffffffffffffffffffffffffffffffffffffffffffffffffffffffffffffffffffffffffffffffffffffffffffffffffffffffffffffffffffffffffffffffffffffffffff
@cA01~tA01_KP420442.1_87963_87815_1_0_0_0_0:0:0_0:0:0_31b/2
GGTAGGTTGGTGCCGAGATGAATAGTTCATCATGATCTTTCTTTGCAGGGTTCTTCTTGGACCAGAGTGTGTGGGCACACGTGGGTGAGTCCTTCCCCAAATGATGGGTTGCCATCTTCACCCCAATACAAGTGAATTTTCCGGAAATGG
+
ffffffffffffffffffffffffffffffffffffffffffffffffffffffffffffffffffffffffffffffffffffffffffffffffffffffffffffffffffffffffffffffffffffffffffffffffffffff
@cA01~tA01_KP420442.1_4794_4899_0_1_0_0_0:0:0_0:0:0_31c/2
TCTGAGGTTTGTGGTTCCAACAATGCCATCACCCAGGCAATGAGCATAGAATCCAACAGGTGTTTCTTCAGCCTATACCTCCCTACTCCTCCCCCCATCTGTAGTCCTCGGTATCTGTTGTTTCCATCTTTATGTTCATGTGTATTCAAT
+
ffffffffffffffffffffffffffffffffffffffffffffffffffffffffffffffffffffffffffffffffffffffffffffffffffffffffffffffffffffffffffffffffffffffffffffffffffffff
@cA01~tA01_KP420442.1_27708_27806_0_1_0_0_0:0:0_0:0:0_31d/2
GAAAGTCGGCCTGGAATGTTCCGTTGACCTTGGGCCCTGCAGAGAACCTACGTTCATGGGCCTCCCCCTCCCTGGATAGATGGTACATGTCATAGGAGCTCCGGGAGCTGCAGGACAAGGTCACGCTCTCTCCTGCCAGAACCGTGGGGC
+
ffffffffffffffffffffffffffffffffffffffffffffffffffffffffffffffffffffffffffffffffffffffffffffffffffffffffffffffffffffffffffffffffffffffffffffffffffffff
@cA01~tA01_KP420442.1_54260_54082_1_0_0_0_0:0:0_0:0:0_31e/2
TGTAGTGGAGATCTGGGCCTGGAGTGGAGATAGGAACCTGGAGGGGAGATAGGAACCTGGAGGGGAGATATGGGCCTGGAGGTGGAGATATGGGCCTGGAGTGGAGTCATGGGCCTGGAGGTGGAGTTACGGGCCTGCAGTAGAGATATG
+
ffffffffffffffffffffffffffffffffffffffffffffffffffffffffffffffffffffffffffffffffffffffffffffffffffffffffffffffffffffffffffffffffffffffffffffffffffffff
@rand_0_0_0_0_1_1_0:0:0_0:0:0_31f/2
AAACCCGCTAAGAGACTGATGGTTTAGACCATTAAGTCCCGCCGGCCACATTAATCGCTCCGGTCCGCCTGCTAGAGATGATAACAACCTGGACACTATCCCCTCTTGGGAGTAATCGTTTACTGGCTTTCCCGGCACTCACCTCTTGGA
+
ffffffffffffffffffffffffffffffffffffffffffffffffffffffffffffffffffffffffffffffffffffffffffffffffffffffffffffffffffffffffffffffffffffffffffffffffffffff
@cA01~tA01_KP420442.1_18251_18444_0_1_0_0_0:0:0_0:0:0_320/2
TCCTGAGATCAGGAGGAACATCCCAGAACAGCCTGGGCTGTCTTCCTGTTCTTCCTGGAGGAGGACGTCATGCAGTGCTTTAGCTGAGTGCTTCCTGTGGCTCCAGGGTACAAAACCCAGGCTGGGCTGCTTTTTGATTTCCCCCAGATA
+
ffffffffffffffffffffffffffffffffffffffffffffffffffffffffffffffffffffffffffffffffffffffffffffffffffffffffffffffffffffffffffffffffffffffffffffffffffffff
@cA01~tA01_KP420442.1_52991_52857_1_0_0_0_0:0:0_0:0:0_321/2
GGCTATTTGCTTTTTTTTCTTGAGGCGGAGTCTTGCTCTGTCGCCCAGGCTGGACTGCAGTGACACAATCTCAGCTCACTGCAACTTCTGCCTCCCAGGTTCAAGCGATTCTCGTGCCTCAGCCTCTTGAGTAGCTGGCGTTACAGGTGC
+
ffffffffffffffffffffffffffffffffffffffffffffffffffffffffffffffffffffffffffffffffffffffffffffffffffffffffffffffffffffffffffffffffffffffffffffffffffffff
@cA01~tA01_KP420442.1_134370_134221_1_0_0_0_0:0:0_0:0:0_322/2
GTAAGCACAGAATTCAATCACCTCATGTGTGAGAGGTTGGATCTGAGACGTCTTTTGAGTCTGGTCATAGTGAAGGATGCAAGGTGGCAATTGTAGTCACAACAATTTCCAGGAAGCCATGTTCCGCTCTTGAGCGAGCACCCACTGGGC
+
ffffffffffffffffffffffffffffffffffffffffffffffffffffffffffffffffffffffffffffffffffffffffffffffffffffffffffffffffffffffffffffffffffffffffffffffffffffff
@cA01~tA01_KP420442.1_13314_13115_1_0_0_0_1:0:0_0:0:0_323/2
TCGATCAATAGATAGTAGATAGAAATATGCAGAAAGTTATGAGCAAGACAGAAAGTGAGAGACTCAGAATTAAAGAAAGAGGAAGATCAAGTCAACCAGTCCAAGGAGGGTCAGAGAGAATAAAATGGTACAAAAAAAGAAAACATAGCT
+
ffffffffffffffffffffffffffffffffffffffffffffffffffffffffffffffffffffffffffffffffffffffffffffffffffffffffffffffffffffffffffffffffffffffffffffffffffffff
@cA01~tA01_KP420442.1_49554_49429_1_0_0_0_0:0:0_0:0:0_324/2
CAGTCTTCCCAGAAAAGACCCTAAACACCTCCTAGACTGCACCTGGGCCTACGCCAATTCCTATCACTCACCGTCACTCCAGGGAGACAGAACACACAGAGAATACGTTACATAGGCAGGTTCATTACTAACAGATAAGCAGCGAGTGAA
+
ffffffffffffffffffffffffffffffffffffffffffffffffffffffffffffffffffffffffffffffffffffffffffffffffffffffffffffffffffffffffffffffffffffffffffffffffffffff
@cA01~tA01_KP420442.1_105945_106119_0_1_0_0_0:0:0_0:0:0_325/2
AAAATGAAAAGAAAAGGGTGTAGGGGTTGCTGGTGATGATATCTCTCTGTGTGGGTGAGAGGCCATGATGGGCTTCTGGGAAATGGATAAGATTGAGGGGCTGAGGGAACCTCTGATCTCCCCAAACTAAGCCCAGTCTCCCCTTCTCTG
+
ffffffffffffffffffffffffffffffffffffffffffffffffffffffffffffffffffffffffffffffffffffffffffffffffffffffffffffffffffffffffffffffffffffffffffffffffffffff
@cA01~tA01_KP420442.1_75658_75823_0_1_0_0_0:0:0_0:0:0_326/2
AAATCTCTCTGGATTCTGACCAGCCCTCACCATATGGCAGGTCCATGGACTTCTTGGAACACACCAAGCTCATTCTCACATTAGGGTCATCCCCAATGTCCTAAGTCCATGAAAGTTCCTTTCAACACACTCCCCAGGGCTCACTCCCTC
+
ffffffffffffffffffffffffffffffffffffffffffffffffffffffffffffffffffffffffffffffffffffffffffffffffffffffffffffffffffffffffffffffffffffffffffffffffffffff
@cA01~tA01_KP420442.1_11456_11541_0_1_0_0_0:0:0_1:0:0_327/2
CGCTCAAACCTGACATCTGACCAACATTGCAGGATGACCGTCTCTCCCGATTTCACTAGGGGACCTGGGTGGGCCAGGAGGGAAGGTTTTCTGTGGACTCCTAAGAAGAGAGGTTGTGAGTTCAGAAGGCGTCTCCCTTTCTCATCCCAT
+
ffffffffffffffffffffffffffffffffffffffffffffffffffffffffffffffffffffffffffffffffffffffffffffffffffffffffffffffffffffffffffffffffffffffffffffffffffffff
@cA01~tA01_KP420442.1_27564_27319_1_0_0_0_0:0:0_0:0:0_328/2
ATGATTGATGGATAGATAGACAAGTGATAGATACATAGATGATATATAGATATAGATGACAGGTAGAGAATTTGTAGATAGACACCGAATAGATAAATAGATAGATCGACAGATAATAGATAGAAATATGCAGAAAGTTATGAACAGGAC
+
ffffffffffffffffffffffffffffffffffffffffffffffffffffffffffffffffffffffffffffffffffffffffffffffffffffffffffffffffffffffffffffffffffffffffffffffffffffff
@cA01~tA01_KP420442.1_11362_11154_1_0_0_0_0:0:0_0:0:0_329/2
TCCCAATCCCCATCAGGAACAGGGACACTGATGCCTGCCTTACTGATGAGTTCGTACCTCCTGCCAGCCTTTCCAATCTGTCCAAAAGAGATTGATTCAGGCTGCTAAGAGCCTGGACATGCAGCCTGTCGTGGTTCCTCTTCCACCCCC
+
ffffffffffffffffffffffffffffffffffffffffffffffffffffffffffffffffffffffffffffffffffffffffffffffffffffffffffffffffffffffffffffffffffffffffffffffffffffff
@cA01~tA01_KP420442.1_68426_68319_1_0_0_0_0:0:0_0:0:0_32a/2
TGGGACTCTTTTCTTGCCTAAGGCTTCCGGTGTTATCAGTACCATGTCCATATAATCCCATCTGTTCCCCACTGAGTTCTCATCCCCGGACTCTGAGTTTCTGGAAGCAGGGTGGAGCCTCATTTGTCTCTGGGACTCCAATTTCCATCC
+
ffffffffffffffffffffffffffffffffffffffffffffffffffffffffffffffffffffffffffffffffffffffffffffffffffffffffffffffffffffffffffffffffffffffffffffffffffffff
@cA01~tA01_KP420442.1_127425_127360_1_0_0_0_0:0:0_1:0:0_32b/2
ATGAAACAACCCTGGCTGACTCAGCAGAGCAAGAGCCTTGCCGTAACAGAGAACAGAGCTCATGCACGCACACTTTGACTCACTGACTTATTCAGCCACGGCCCCATGCTCAGGTTGTGCTGTGTGGAAGCTTTTCCTATTGTTGCCATA
+
ffffffffffffffffffffffffffffffffffffffffffffffffffffffffffffffffffffffffffffffffffffffffffffffffffffffffffffffffffffffffffffffffffffffffffffffffffffff
@cA01~tA01_KP420442.1_85472_85322_1_0_0_0_1:0:0_0:0:0_32c/2
ATCCAGGCACAGAAAGACAAATGCCACATGATCTCATGTGTGGAGTGTAAGAAGTGGAACCTAGAGGAACAGTAAAATGGTCGTCGAAAGAACCTGGGAAGGAGAGAGATTGAAGAGATGTTGGTCAAAGGATGCAAAATTTCAGTTAGA
+
ffffffffffffffffffffffffffffffffffffffffffffffffffffffffffffffffffffffffffffffffffffffffffffffffffffffffffffffffffffffffffffffffffffffffffffffffffffff
@cA01~tA01_KP420442.1_7270_7402_0_1_0_0_0:0:0_0:0:0_32d/2
TTCTTTTGGATTGCAGTTTAATAGTCCATGCATAACTTTATCAACATGTAATTATCCATTCTTTTTATCATGGACATTTGTGTTGTTTCCGGATTTTCTCTTTTATAACTCGGGCCTTGATAATCGTGTTTCTGTGTGATCCCTTGCATA
+
ffffffffffffffffffffffffffffffffffffffffffffffffffffffffffffffffffffffffffffffffffffffffffffffffffffffffffffffffffffffffffffffffffffffffffffffffffffff
@cA01~tA01_KP420442.1_90118_90276_0_1_0_0_0:0:0_0:0:0_32e/2
CCATGCAGGAGGGTTTGGAGGTGCCCTGTCTGCCATCCTGTGCCCTGATCCCACCCTCACACCATGCTGCATCTTCTCTCCACATCTGTCCATGCTTCTCTCCATCATCAGCAGGAAGCTCCTCAGCTAAGGCTCTAGGACCATAGGACA
+
ffffffffffffffffffffffffffffffffffffffffffffffffffffffffffffffffffffffffffffffffffffffffffffffffffffffffffffffffffffffffffffffffffffffffffffffffffffff
@cA01~tA01_KP420442.1_96403_96605_0_1_0_0_0:0:0_0:0:0_32f/2
TTAAAAAGAGCTTGGAAGCTCCATCACACCCCCTTTCTCCCTCTCTTGCCATGTGATCTCTGTGGTCTCTGCACACGCAGGACCCCCTTCTCTTCTGTCAGTGTGGGAGCAGCCTGAGGCCGCAGCCAGAAATAGATGGTAGTGTCCTGC
+
ffffffffffffffffffffffffffffffffffffffffffffffffffffffffffffffffffffffffffffffffffffffffffffffffffffffffffffffffffffffffffffffffffffffffffffffffffffff
@cA01~tA01_KP420442.1_117247_117448_0_1_0_0_0:0:0_0:0:0_330/2
CCATATCTCCACTCCAGGCCCATATCTCCACCTCCAGGCCCATAACTTCACTCCAGGCCCATAACTCCACTCCAGGCCCATATCTCCACCTCCAGGCCCATATCTCCACTGCAGACCCATATCTCCACTCCAGGCCCATATCTCCACTCC
+
ffffffffffffffffffffffffffffffffffffffffffffffffffffffffffffffffffffffffffffffffffffffffffffffffffffffffffffffffffffffffffffffffffffffffffffffffffffff
@cA01~tA01_KP420442.1_61175_60996_1_0_0_0_0:0:0_0:0:0_331/2
CAGGGTACCAGGGTTCTCCTTTCTCTACCACCTTGCCAGCATTTCTTTTGCCTGTCTTGCAGCTAAAAGCCATTTTATTTTATTTCATTTTATTTTGAGATGGAGTTTTGCTCTTCTCACCCAGGCTGGAGTGCAGTGGCGCTATCTCGG
+
ffffffffffffffffffffffffffffffffffffffffffffffffffffffffffffffffffffffffffffffffffffffffffffffffffffffffffffffffffffffffffffffffffffffffffffffffffffff
@cA01~tA01_KP420442.1_859_693_1_0_0_0_1:0:0_0:0:0_332/2
CCCCAGGAAAATTACCAATATCAGAAAGGAAACAATGACATCAGTACAGATCCTACAGAATTCAAAAGATTCTAAGTGGACATTATGAAGACATTATTCAGCTTAGATGAAGTGGTCACATATCACAAGAAAACAAACTGTCTAAAACAA
+
ffffffffffffffffffffffffffffffffffffffffffffffffffffffffffffffffffffffffffffffffffffffffffffffffffffffffffffffffffffffffffffffffffffffffffffffffffffff
@cA01~tA01_KP420442.1_16073_16227_0_1_0_0_1:0:0_1:0:0_333/2
GCGCAGCTGTAATCCCAGCTACTCGGTAGGCTGAGGCAGGAGAATTGCATGAACCCAGGAGGCAGAGGTTGCAATGAGCTGAGATTGTGCTACTGCACTCCAGCCTGTGGAACAGAGAGAGACTCTACTCAAAAAAAAAAAAGAAAACAA
+
ffffffffffffffffffffffffffffffffffffffffffffffffffffffffffffffffffffffffffffffffffffffffffffffffffffffffffffffffffffffffffffffffffffffffffffffffffffff
@cA01~tA01_KP420442.1_60132_59986_1_0_0_0_0:0:0_0:0:0_334/2
TGCCTCAGCCACCTGAGTAGCTAGTGCTACAGGCACGCACCACCACGCCAGGCTACTTTTTGTATTTTTAGTAGAGAGGTGGTTTCACCATGTTGGTCGAGCTGGTCTCGAACTCCTGACCACGTGATCCACCCGCATCAGCCTCCCAAA
+
ffffffffffffffffffffffffffffffffffffffffffffffffffffffffffffffffffffffffffffffffffffffffffffffffffffffffffffffffffffffffffffffffffffffffffffffffffffff
@cA01~tA01_KP420442.1_20221_19993_1_0_0_0_0:0:0_1:0:0_335/2
ATCACTGCGTTTTCACAAAGAGAAAAATCACTCGCCCTTCTCAGAGGCCCAAGACACCCCCAACAGATACCAGCGTGTAACACGGAACTTCCAAATGCTGAGCGCAGATCCAAAGTTGTCTTCTGTCCACTAGCACCACAGTCAGGCCTT
+
ffffffffffffffffffffffffffffffffffffffffffffffffffffffffffffffffffffffffffffffffffffffffffffffffffffffffffffffffffffffffffffffffffffffffffffffffffffff
@cA01~tA01_KP420442.1_13986_14099_0_1_0_0_0:0:0_0:0:0_336/2
CTATAAATGTATTTATGAACAGTAGACTTCACACTTAAAAATGGTAAAGGTGGTAAATTACATAGGTATATTTCACCTCAATAAATATTTCTTCAAACAAAAAGAAAAGGGTGTAGGCGTTGCTGGTGATGACATCTCTCTGTGGGTGAC
+
ffffffffffffffffffffffffffffffffffffffffffffffffffffffffffffffffffffffffffffffffffffffffffffffffffffffffffffffffffffffffffffffffffffffffffffffffffffff
@cA01~tA01_KP420442.1_12287_12126_1_0_0_0_1:0:0_0:0:0_337/2
GAGGTAAAGAAGACACAGAGAGACAGATATATCCCAGAGAGAGGTGTCCTTCTATGCTGACTTTGTTCAGAGACCAGGCACAGGTTAGAAGGTTCCATTCTGTTTTACCTCTACAAAGTGTTCTCTCCCAGGAGAACCCAAAGAGACACA
+
ffffffffffffffffffffffffffffffffffffffffffffffffffffffffffffffffffffffffffffffffffffffffffffffffffffffffffffffffffffffffffffffffffffffffffffffffffffff
@cA01~tA01_KP420442.1_111833_111745_1_0_0_0_0:0:0_0:0:0_338/2
TATCTTATCCATTAGGCAATCAGCCTAAAACCTCTTCCGTATTTGGCTTTCTGTGAGCATGAGATCATATAGAAAATGTGAAAGCCCGCTGAATCCTCCAGCACAAATCCTGGAATAGAGAAAGTGCTCTGGTCATCACAAAAAAAACTT
+
ffffffffffffffffffffffffffffffffffffffffffffffffffffffffffffffffffffffffffffffffffffffffffffffffffffffffffffffffffffffffffffffffffffffffffffffffffffff
@cA01~tA01_KP420442.1_135753_135884_0_1_0_0_0:0:0_0:0:0_339/2
GGTTTGTCCTGACCACCTGGGGGAGAAGGAGGCACTGCCTTAGAGAGGAGGATGTGGAGCCACCCCTCCCTCCCTGTGCTCAGAAGATTCTCCCATTTCCGCTTTCTAAGGCTCCTACCACACCTGGGTGCCCAGGGCTACAGGAAGGAC
+
ffffffffffffffffffffffffffffffffffffffffffffffffffffffffffffffffffffffffffffffffffffffffffffffffffffffffffffffffffffffffffffffffffffffffffffffffffffff
@cA01~tA01_KP420442.1_69295_69457_0_1_0_0_0:0:0_0:0:0_33a/2
AGTAACATAATGCTATAGAAAATCAAGTTTTCCCCAGCACGTTGGGAAGCCGAGGTGGGCGGATCAACTGAGATAAGGAGTTTGAGAGCAGCCTGGCCAATATAGTGAAACCGTGTCTCTGTTAAAAATCCAAAAATTAGCCGTGCCTGG
+
ffffffffffffffffffffffffffffffffffffffffffffffffffffffffffffffffffffffffffffffffffffffffffffffffffffffffffffffffffffffffffffffffffffffffffffffffffffff
@cA01~tA01_KP420442.1_66067_66134_0_1_0_0_0:0:0_0:0:0_33b/2
AAAAATGGCCTAAGACAGCAACTTCCTGAGATCAGGAGGAACGTCTCAGAACACCCTGGGCTGTCTTCCTGTTCTTCCTGGAGGACGTCATGCAGTGCTTTAGCTGAGTGCTTCCTGTGGCTCCAGGGTACAAAACCCAGGCTGGGCTGC
+
ffffffffffffffffffffffffffffffffffffffffffffffffffffffffffffffffffffffffffffffffffffffffffffffffffffffffffffffffffffffffffffffffffffffffffffffffffffff
@cA01~tA01_KP420442.1_70737_70558_1_0_0_0_0:0:0_0:0:0_33c/2
CCAAAGAAGACGGGATGCCTGTCCCTGAGCTCTACAACAGAGTATTCCGAAACACCGTTTTCATAGGCCCTGTGACCCCAGCACATGCAGGGACCTACAGATGTCGGGGTTCACACCCACACTTCCTCACTGGGTGGTCAGCACCCAGCA
+
ffffffffffffffffffffffffffffffffffffffffffffffffffffffffffffffffffffffffffffffffffffffffffffffffffffffffffffffffffffffffffffffffffffffffffffffffffffff
@cA01~tA01_KP420442.1_112803_112939_0_1_0_0_0:0:0_0:0:0_33d/2
TGGAGGTGGATCCATCATGAACAGATCAATGCTGTCCCAAGGAGACGGGGTTAGCAAGTTCCCTCTCTATTAGTTCCTGGAGAGCTGGTTGTTAAAAAGAGCTTGGAAGCTCCATTGCTCCCCCTCCCCCTTGCTCCCTCTCTTGCCGTG
+
ffffffffffffffffffffffffffffffffffffffffffffffffffffffffffffffffffffffffffffffffffffffffffffffffffffffffffffffffffffffffffffffffffffffffffffffffffffff
@cA01~tA01_KP420442.1_49275_49304_0_1_0_0_0:0:0_0:0:0_33e/2
TTTAGGGTCTTTTCTGGGAAGACTGCACTGGGATTGACACACAGCGAATGTGCTTTAGGATTTCTACATCCACAGCATTCTTGAGTCAAACAACTTGCGTTCTCCAAGGAAAGGAAACAAAAGTGAAATCAAGATAAAAAAGCGAAATAG
+
ffffffffffffffffffffffffffffffffffffffffffffffffffffffffffffffffffffffffffffffffffffffffffffffffffffffffffffffffffffffffffffffffffffffffffffffffffffff
@cA01~tA01_KP420442.1_134356_134474_0_1_0_0_0:0:0_0:0:0_33f/2
CAGGCCCATATCTTTACCTCTAGGCCGAGATCTCCATCCCCACTCTCCCTCCCTCTATTCCCTTCCAGGACTCACCAACGCACGCCATGCTGACGACAGTGAGCGACATGGTGCTGCCGGTGCAGACAGGAGGCCGCGCCCCAGCTCAGC
+
ffffffffffffffffffffffffffffffffffffffffffffffffffffffffffffffffffffffffffffffffffffffffffffffffffffffffffffffffffffffffffffffffffffffffffffffffffffff
@cA01~tA01_KP420442.1_79458_79590_0_1_0_0_0:0:0_0:0:0_340/2
AGTAGCATTTCTCTACACCTATAATGATCTAGCTGAGAACCAAATCAAGAAGGCAATGCCGTTTACAATAGATACGCAAAATTAAAACACTCAGGAATACATTTAACCAAGGTGGTGAAAGAGCTGTACCAGGAAAGGTGTAAGACACCA
+
ffffffffffffffffffffffffffffffffffffffffffffffffffffffffffffffffffffffffffffffffffffffffffffffffffffffffffffffffffffffffffffffffffffffffffffffffffffff
@cA01~tA01_KP420442.1_93643_93785_0_1_0_0_0:0:0_1:0:0_341/2
ATCTTGTGAATATGTTATTTTACATGGAAAAAAGGAATGCAGATTGCAGATGGAATTACGGTTGCTAATCAGCTAACCTTAAAAGGAGGGTATCCTAGATGATTTTAGGGAAATTATGATGGATTATCTTTGTGTTTCCAATAGAATGCC
+
ffffffffffffffffffffffffffffffffffffffffffffffffffffffffffffffffffffffffffffffffffffffffffffffffffffffffffffffffffffffffffffffffffffffffffffffffffffff
@cA01~tA01_KP420442.1_62847_63029_0_1_0_0_0:0:0_3:0:0_342/2
GGTTCCACACTGCACAGCCTGAGCATGGGGCCGTGGCTGAATGAGTCAGTGAGTCGAAGTGTGCGTGCATGAGCTCTGTTCTCTGTTACGGCGAGGCTCTTTCTCTGCGGAGTCAGCCAGGGTTGCTTCATGACCTACACGAGCTCATGC
+
ffffffffffffffffffffffffffffffffffffffffffffffffffffffffffffffffffffffffffffffffffffffffffffffffffffffffffffffffffffffffffffffffffffffffffffffffffffff
@cA01~tA01_KP420442.1_69648_69757_0_1_0_0_0:0:0_0:0:0_343/2
AGGTATTATTAATGTTTTCGGAGTCATTGTGACTAATAAACCATTAGAATTTTTCATGCTTGTATTTCTAGTATTACAGCAGAACCAGCTAAAATGATTTAAATTCCCAGGGAAGGATTATGCAATTATTTACAATCTTAGAATTGTACT
+
ffffffffffffffffffffffffffffffffffffffffffffffffffffffffffffffffffffffffffffffffffffffffffffffffffffffffffffffffffffffffffffffffffffffffffffffffffffff
@cA01~tA01_KP420442.1_95638_95466_1_0_0_0_0:0:0_0:0:0_344/2
GCACACCAATTCCAATCATCATTTTTCTATTTCTCTATAATGACTTCTTTGATCCTTTATCCTATCCATAAGAAAATCAGGCGAAAACATCTTCCTTATTTGGCTTTCTGTGAGCATGAGATCATATGGAAAATGTGAAACCCACCAGCA
+
ffffffffffffffffffffffffffffffffffffffffffffffffffffffffffffffffffffffffffffffffffffffffffffffffffffffffffffffffffffffffffffffffffffffffffffffffffffff
@cA01~tA01_KP420442.1_61721_61941_0_1_0_0_0:0:0_0:0:0_345/2
ATATTTTTAGTGGAGACGATGTTTCATCACGTTGGCCAGACTAATCTTGAACTCCTGGCCTCAGGTGATCCACCCACCTCGGGCTCCCAAAGTGCTGAAATTGCAGGTGTTAGCCACCAAGCCCAGCCCATCCAATGGACTTTGACAAAG
+
ffffffffffffffffffffffffffffffffffffffffffffffffffffffffffffffffffffffffffffffffffffffffffffffffffffffffffffffffffffffffffffffffffffffffffffffffffffff
@cA01~tA01_KP420442.1_1816_1898_0_1_0_0_1:0:0_0:0:0_346/2
GCAGTGTTAAGTCACTAATTTGAGATCTTTCTAAACTTCTGATGAGGCATGTATTGCTATAAATTTTCCTCTTATCACTGCTTTAACTGCATCCCAAAGGTTTTGGTAAGTTTGTTTCTATTTTTATTAATTTTAAATAATGTTTTGTGA
+
ffffffffffffffffffffffffffffffffffffffffffffffffffffffffffffffffffffffffffffffffffffffffffffffffffffffffffffffffffffffffffffffffffffffffffffffffffffff
@cA01~tA01_KP420442.1_85574_85668_0_1_0_0_1:0:0_0:0:0_347/2
GAACCGCTTGAACCTGGGAGGCAGAGGTTGCAGTGAGCGGAGATCACGCCATTGCACCTCAGCTTGGGCAACAACAGTGAAACTGCGTCTCAAAAAAAAAGCCAAAACAAATTTAATTAATGAGGAAAAGGGTATTTGTGGTGTCCATCA
+
ffffffffffffffffffffffffffffffffffffffffffffffffffffffffffffffffffffffffffffffffffffffffffffffffffffffffffffffffffffffffffffffffffffffffffffffffffffff
@cA01~tA01_KP420442.1_83862_83725_1_0_0_0_1:0:0_0:0:0_348/2
TTAGGGTCAAACAATTTTTGGGATGTATCAAGAACACACAATGGAGAAGGAACAGTCTCTTTAATAAATGGGATTGGGAGACATGCAGAAGAATGGAAGTGGACATTTGCCTCACAAAACATACAAAGTCAACTCAAGATAGATTAATGA
+
ffffffffffffffffffffffffffffffffffffffffffffffffffffffffffffffffffffffffffffffffffffffffffffffffffffffffffffffffffffffffffffffffffffffffffffffffffffff
@cA01~tA01_KP420442.1_12406_12502_0_1_0_0_0:0:0_0:0:0_349/2
CCACTTCTCTGCCCTCTTTTTCTATCTCTTTATGTGTCTGTGAGTCTCTCAATTCCCTTCTTCTGGCTCATTCTGTGTGTGTGTTCATGTCTTTGCTTTTTGATTTCCCTGATTTCACTCCGTGTCTCTCTGTGGGCTTTTGTTCTCAGT
+
ffffffffffffffffffffffffffffffffffffffffffffffffffffffffffffffffffffffffffffffffffffffffffffffffffffffffffffffffffffffffffffffffffffffffffffffffffffff
@cA01~tA01_KP420442.1_42484_42315_1_0_0_0_0:0:0_0:0:0_34a/2
GGAAAGACATTAGTGTGAAATAGATACAACACCCCAAGAGATGAGGCTAAGCCCAGTGGGAAGGGAATCAGAGGCGACTAGAGACAGAGGGACAGAGAAGAGGGAGGGAGACAGATGGAAGGACCTGCACCAGGAGTTATGGGCACAGAA
+
ffffffffffffffffffffffffffffffffffffffffffffffffffffffffffffffffffffffffffffffffffffffffffffffffffffffffffffffffffffffffffffffffffffffffffffffffffffff
@cA01~tA01_KP420442.1_74095_73870_1_0_0_0_1:0:0_0:0:0_34b/2
AAAGAGAGATGGTGTGGAGGGTGAGACAGAGAGAGAGAGCATTAGGCCATAGAGCAGGGGAGTGAGTTCTCAGCTCAGGTGGGAGGGGAGTTGTGACAAGGAAGAACCTCCCTGAGGAAACTGCCTCTTCTCCTTCCAGGTCTATGTGGG
+
ffffffffffffffffffffffffffffffffffffffffffffffffffffffffffffffffffffffffffffffffffffffffffffffffffffffffffffffffffffffffffffffffffffffffffffffffffffff
@cA01~tA01_KP420442.1_89260_89102_1_0_0_0_0:0:0_0:0:0_34c/2
GGGCTTCTCCTTGTCCCACCTCCTGAGTCCCAGAGCTTCTGGTGGGGGTGTCCACCAGAGTCCGATCATCCAGGCCCCAACTATATTTGGGGTAAAGGGGGATTGAATACAGGGGAATGGGTGCTGTGTTGGAAAGAATAACTGTCCCCA
+
ffffffffffffffffffffffffffffffffffffffffffffffffffffffffffffffffffffffffffffffffffffffffffffffffffffffffffffffffffffffffffffffffffffffffffffffffffffff
@cA01~tA01_KP420442.1_100613_100469_1_0_0_0_1:0:0_0:0:0_34d/2
TGCTGAGCTGAGCTGGGGCGCGGCCGCCTGTCTGCACCGGCAGCACCATGTTGCTCATGGTCGTCAGCATGGCGTGTGTTGGTGAGTCCTGGAAGGGAATCGAGGGAGGGAGTGCGGGGATGGAGATCTGGACCTGGAGGTAAAGATATG
+
ffffffffffffffffffffffffffffffffffffffffffffffffffffffffffffffffffffffffffffffffffffffffffffffffffffffffffffffffffffffffffffffffffffffffffffffffffffff
@cA01~tA01_KP420442.1_50506_50433_1_0_0_0_0:0:0_1:0:0_34e/2
TCTTATTGGTGTCTCATCTTCTTCCAGGTAACCCAAGACACCTGCACGTTCTGATTGGGACCTCAGTGGTCATCATCCTCTTCATCCTCCTCCTCTTCTTTCTCCTTCATCGCTGGTGCTCCACCAAGAAAAGTAAGTCTCACGAAGGAG
+
ffffffffffffffffffffffffffffffffffffffffffffffffffffffffffffffffffffffffffffffffffffffffffffffffffffffffffffffffffffffffffffffffffffffffffffffffffffff
@cA01~tA01_KP420442.1_33298_33090_1_0_0_0_0:0:0_0:0:0_34f/2
GATGTGGAAGGAAGAGGCTCTGCCTCAAATGCTGGGAATGAGGTGGGGAGAATGACAAGACGACTGTAGGGAGACGGAGAGCACACTGGGTACACAGGAAACTAAGGAGCAACAAGGAGTGTGTGTTTGACACTCACAGCCATTGGATTC
+
ffffffffffffffffffffffffffffffffffffffffffffffffffffffffffffffffffffffffffffffffffffffffffffffffffffffffffffffffffffffffffffffffffffffffffffffffffffff
@cA01~tA01_KP420442.1_129610_129799_0_1_0_0_1:0:0_0:0:0_350/2
GGACCACCCCCTCCACCATCTATTGCTTCAATACCACCTGTCCTCCTGTGAATTAGTAGGAAAGGGGAACAGGAGCTAGTGCTGTCGCTGATCTCTGATTCCAAGATCTGGACTCACTCCAAGGAATATTAATGTTTCCTCCCCATGGTC
+
ffffffffffffffffffffffffffffffffffffffffffffffffffffffffffffffffffffffffffffffffffffffffffffffffffffffffffffffffffffffffffffffffffffffffffffffffffffff
@cA01~tA01_KP420442.1_52694_52507_1_0_0_0_0:0:0_0:0:0_351/2
AGTGAAGGATGACCGTATATGACTTTTATTTCTCAAATTTAAATATAAATCATAAAAAATGTACAACTAGATAAAAACTAAGAAGTGTTTTTATAGTGTGAGTTAGATTTATTTTTTCCTAGGTATAACCCATTGGTTTAATATTATTTA
+
ffffffffffffffffffffffffffffffffffffffffffffffffffffffffffffffffffffffffffffffffffffffffffffffffffffffffffffffffffffffffffffffffffffffffffffffffffffff
@cA01~tA01_KP420442.1_14890_14712_1_0_0_0_1:0:0_0:0:0_352/2
CATTCATGTGGCTGTAAATGACAGGATGTTACTCTTTCTATGGATGAGTTGTCCCTATTGTGTGTGTGTACCACATTCTCTCCATCCATTCACCCACTGATGGGCAGGTAGGTTGATCCACATCTTGGCTACTGTGAACACTGCTGGAAC
+
ffffffffffffffffffffffffffffffffffffffffffffffffffffffffffffffffffffffffffffffffffffffffffffffffffffffffffffffffffffffffffffffffffffffffffffffffffffff
@cA01~tA01_KP420442.1_115829_115728_1_0_0_0_0:0:0_0:0:0_353/2
GATGCTGCACTTCATGTAGCCTTATAAAACCCTTTAAATTTAGTAGCCAGAGCCCTCTAATTTGTTATTATAGGCTACTTGCTATTTTTTTTTCTTGAGGCGGAGTCTTGCTCTGTCGCCCAGGCGGGACTGTAGTGGAGCAATCTCAGC
+
ffffffffffffffffffffffffffffffffffffffffffffffffffffffffffffffffffffffffffffffffffffffffffffffffffffffffffffffffffffffffffffffffffffffffffffffffffffff
@cA01~tA01_KP420442.1_28696_28917_0_1_0_0_0:0:0_0:0:0_354/2
AAGATTCCCATTTCTCACCCATATACAGAGCTAAAAGGTGGATCTCATGAAGGTAGAGAGTAGAATGGTGGCTTCCAGAGGCCAGGAATAAAAGGGTGGAGGGTAAAAAAAAAAAAAAAAAAAAAAAAATATATATATATATATATATAT
+
ffffffffffffffffffffffffffffffffffffffffffffffffffffffffffffffffffffffffffffffffffffffffffffffffffffffffffffffffffffffffffffffffffffffffffffffffffffff
@cA01~tA01_KP420442.1_51762_51544_1_0_0_0_0:0:0_0:0:0_355/2
TGCCTGCTGGAGAGAAAACACACTCCTTTGCTTAGCCCACAATTCTCCATTTCACTTGACCCCTGCCCACCTCTCCAACCTTACTGGCTTACTTCCTAGTCTACTTGAGGCTGCAATCACACTGAGGAACTCACAGTTCCAAACATACAA
+
ffffffffffffffffffffffffffffffffffffffffffffffffffffffffffffffffffffffffffffffffffffffffffffffffffffffffffffffffffffffffffffffffffffffffffffffffffffff
@cA01~tA01_KP420442.1_85917_86082_0_1_0_0_0:0:0_0:0:0_356/2
ATCCTATTCAACATAGTACTTGAAGTCCTAGACAGAGCCATCAGGAAAGAGAAAGAATTATAAGGCATCCAAGTAAGAAGAGAGTAGCAGAGAGAGGTAGTCAAATTACCTCTGTTTGAAGATGAGATAATTTCTATACCTAGAAACCCC
+
ffffffffffffffffffffffffffffffffffffffffffffffffffffffffffffffffffffffffffffffffffffffffffffffffffffffffffffffffffffffffffffffffffffffffffffffffffffff
@cA01~tA01_KP420442.1_99915_100072_0_1_0_0_0:0:0_1:0:0_357/2
TGAAAGACTTTTCATGTATTTTTTTTGCTTTTATCTGAGATTCAAACTCTTCTTCCTGTGTAATATGCCAAATATCTAATAGGTATTATTAAGGTTTTCAGAGCAATTGTGACAATAAACCATTAGAATTTTTCATGATTGTATTTCTAG
+
ffffffffffffffffffffffffffffffffffffffffffffffffffffffffffffffffffffffffffffffffffffffffffffffffffffffffffffffffffffffffffffffffffffffffffffffffffffff
@cA01~tA01_KP420442.1_22125_21985_1_0_0_0_0:0:0_0:0:0_358/2
TCCTCTGTCACCCAAGCTGGAGTTCAGTGGCTTGAGCTCAGCTCACTGCAACCTCCGTCTCCCAGGTTCAAGCTATTCTGATGCCTCTGGTTTAGTAGTAGAAACTCAAGCAGGAAAATTAGAATGGCTTCTTGTCACAATTACTCTGAT
+
ffffffffffffffffffffffffffffffffffffffffffffffffffffffffffffffffffffffffffffffffffffffffffffffffffffffffffffffffffffffffffffffffffffffffffffffffffffff
@cA01~tA01_KP420442.1_84968_85143_0_1_0_0_0:0:0_0:0:0_359/2
TTTTTCACATTGTCACAAATGAGAGGACTTCCTTCTTTGTTGTAAAGGTTGTATAGTACTTCATTACGTTCCTATCGTATACCACGTTTTCTTTGTCCATGCACCCATAGATGGGCAGTAAGGGTGATTCCACATCTTGGCTGTTATGAA
+
ffffffffffffffffffffffffffffffffffffffffffffffffffffffffffffffffffffffffffffffffffffffffffffffffffffffffffffffffffffffffffffffffffffffffffffffffffffff
@cA01~tA01_KP420442.1_45353_45162_1_0_0_0_0:0:0_0:0:0_35a/2
GGCGGAGTCTAGCTCTGTCCCCTATGCTGGAGTGCATTGGCACAATCTCAGCTCACTGCAACTTCCGCCTCCTGGGTTCAAGCGATTCTCTTGCCTCAGCCACCTGAGTAGCTGGTGCTACAGGCGTGCACCACCATGCCAGGCTACTTT
+
ffffffffffffffffffffffffffffffffffffffffffffffffffffffffffffffffffffffffffffffffffffffffffffffffffffffffffffffffffffffffffffffffffffffffffffffffffffff
@cA01~tA01_KP420442.1_38533_38718_0_1_0_0_0:0:0_0:0:0_35b/2
TGAGGCCCAGTGGGTGCTCGCTCAAGAGCGGAACACGGCTTCCTGGAAATTGTTCTCACTAGAATTTACACCTAGCGTCCTTCACTATGACCAACTCAAAACACGTCTCAGATCCAACCTCCTGAACACGAGATGCCTAAAATCTGTGCT
+
ffffffffffffffffffffffffffffffffffffffffffffffffffffffffffffffffffffffffffffffffffffffffffffffffffffffffffffffffffffffffffffffffffffffffffffffffffffff
@cA01~tA01_KP420442.1_122567_122692_0_1_0_0_0:0:0_0:0:0_35c/2
AACCTATTATCTATCATCTACCTATATATCATCTATCTATATCTATCCATCATCTATCTGTATCTATCCATCTATCATCTGTCTTGCTCTGCCTCTCGGTCTCTCTAGTTCTCTTTGGAATCTCTGCAATTCATCCCCACATCTCCATCT
+
ffffffffffffffffffffffffffffffffffffffffffffffffffffffffffffffffffffffffffffffffffffffffffffffffffffffffffffffffffffffffffffffffffffffffffffffffffffff
@cA01~tA01_KP420442.1_103274_103208_1_0_0_0_0:0:0_0:0:0_35d/2
GCTGCCATGTTTGTGGTAATTTTCTGCAGCAGCAACAGGAAACCAACACAGGAACCCAGGTCAAGGACAAGTTAGGAAACCAAACAAGGATAGCCAGATGTGGTGGTGGGCGCGAGTAATCCAACGACTGGGGAGGCTGAGGCAAGAGAA
+
ffffffffffffffffffffffffffffffffffffffffffffffffffffffffffffffffffffffffffffffffffffffffffffffffffffffffffffffffffffffffffffffffffffffffffffffffffffff
@cA01~tA01_KP420442.1_107284_107121_1_0_0_0_0:0:0_0:0:0_35e/2
TGGCTCATTGCAACCTGTGCCTCCTAGGTTCAAATGATTGTCCTGACTCAGCCTCCCTAGTAGCTGTGATTACAGGTGCACGCCACCATGCCTGGCTAATTCTTGTATTTTTTTAGCACAGACGGGATATCCCAATTTTGGGCAGGCTGC
+
ffffffffffffffffffffffffffffffffffffffffffffffffffffffffffffffffffffffffffffffffffffffffffffffffffffffffffffffffffffffffffffffffffffffffffffffffffffff
@cA01~tA01_KP420442.1_118672_118832_0_1_0_0_0:0:0_1:0:0_35f/2
CACCATCAGTGCCTACCTGCACCCAAGAACAGTGGTCTCGGCTGTACAGAGACCCAGCCTCCAGGCCCATATCCCCACCCCAAGCCCATATCTCCACTCCAGGCCCATATCTCCACTCCAGGCCGATATTTCCACCCTAGACCCATATAG
+
ffffffffffffffffffffffffffffffffffffffffffffffffffffffffffffffffffffffffffffffffffffffffffffffffffffffffffffffffffffffffffffffffffffffffffffffffffffff
@cA01~tA01_KP420442.1_58174_58341_0_1_0_0_1:0:0_0:0:0_360/2
TATCATCTGTCTTGCTCTGCCTCTCGGTCTCTCTAGTTCTCTTTGGAATCTCTGCAATTCATCCCCACATCTCCATCTTTCAATGTCCTTGTGCCTCTCCCTCAGGAGTCTAATTTTAGTGCTTTTCTCTGCTCCCTTCCATCATTCTCA
+
ffffffffffffffffffffffffffffffffffffffffffffffffffffffffffffffffffffffffffffffffffffffffffffffffffffffffffffffffffffffffffffffffffffffffffffffffffffff
@cA01~tA01_KP420442.1_68034_67985_1_0_0_0_1:0:0_0:0:0_361/2
ACTGCCTGCTGGAGAAAAAACACACTCCTTTGCTTAGCCCACAGTTCTCCATTTCACTTGACCCCTGCCCACCTCTCCAACCTAACTGGCTTACTTCCTAGTCTACTTGAGGCTGCAATCACACTGAGGAACTCACAATTCCAAACATAC
+
ffffffffffffffffffffffffffffffffffffffffffffffffffffffffffffffffffffffffffffffffffffffffffffffffffffffffffffffffffffffffffffffffffffffffffffffffffffff
@cA01~tA01_KP420442.1_95225_95361_0_1_0_0_0:0:0_0:0:0_362/2
AGTCATTATAGAGAAATAGAAAAATGATGATTGGAATTGGTGTGCCTTTGTCATTCGTGTATGTTATATTATATTTATGTATTCTTTATTTTTATTTTTTGCCATGGAGTCTCACTCTGTCACCTAGGGTGCAGTGCAATGACGCGATCT
+
ffffffffffffffffffffffffffffffffffffffffffffffffffffffffffffffffffffffffffffffffffffffffffffffffffffffffffffffffffffffffffffffffffffffffffffffffffffff
@cA01~tA01_KP420442.1_69349_69239_1_0_0_0_0:0:0_1:0:0_363/2
TTATGTAGCCTTATAGAACCCTTTAAATTTAGTAGCCAGAGCCCTCTAATTTGTTATTATAGGCTGTTTGCTTTTTTTTTCTTGAGGCGGAGTCTTGCTCTGTCGCCCAGGCTGGACTGCAGTGGCACAATCTCAGCTCACTGTAACCTC
+
ffffffffffffffffffffffffffffffffffffffffffffffffffffffffffffffffffffffffffffffffffffffffffffffffffffffffffffffffffffffffffffffffffffffffffffffffffffff
@cA01~tA01_KP420442.1_10968_10887_1_0_0_0_0:0:0_0:0:0_364/2
AGGGGTCATTGTATTCTCTCTTGCCCCATGTTTGTGACAATTTTCTCCAGCAGCAACAGGAAACCAACACAGGAACCCAGGTGAAGCACAAGTTAAGAAACCAAACAAGGAGAAGGTTGGCTACACTGATTTTAGCATGGGTGGGATACT
+
ffffffffffffffffffffffffffffffffffffffffffffffffffffffffffffffffffffffffffffffffffffffffffffffffffffffffffffffffffffffffffffffffffffffffffffffffffffff
@cA01~tA01_KP420442.1_139572_139742_0_1_0_0_0:0:0_0:0:0_365/2
GCAGGGCACGGAAAGAGCCGAAGCATCTGTAGGTCCCTCCGTGGGTGGCAGGGCCCAGAGGAAAGTCTGCCTGGAATGTTCTGTTGACCTTGGGCACTGCACGGAGCCTACGTTCATGGGCCTCCCCTTCCCTGGACAGATGGTAGATGT
+
ffffffffffffffffffffffffffffffffffffffffffffffffffffffffffffffffffffffffffffffffffffffffffffffffffffffffffffffffffffffffffffffffffffffffffffffffffffff
@cA01~tA01_KP420442.1_66253_66405_0_1_0_0_0:0:0_0:0:0_366/2
CCCCTCTATTAGTTCCCGGAGAGCTGGTTGTTAAAAAGAGCTTGGAAGCTCCATCACTCCCCCTCCCCCTTGCTCCCTCTCTTGCCGTGTGATCTCTGTGGTCTCTGCACAGACAGACCCTCCTTCCCTTCTGCCAGAGTGGGAGCAGCC
+
ffffffffffffffffffffffffffffffffffffffffffffffffffffffffffffffffffffffffffffffffffffffffffffffffffffffffffffffffffffffffffffffffffffffffffffffffffffff
@cA01~tA01_KP420442.1_82441_82301_1_0_0_0_0:0:0_0:0:0_367/2
AAGTCTCATTTGAAAATTACTAAATGTCTGTTATTTTTTGGTGTTTACATTATATGTAGACAGATAAACTACACACACACACACACACACATGCACACAGAAGAATGGATTGGTTCATGTAGAAAAGTAAATAATTCAAGATGAAAGGAT
+
ffffffffffffffffffffffffffffffffffffffffffffffffffffffffffffffffffffffffffffffffffffffffffffffffffffffffffffffffffffffffffffffffffffffffffffffffffffff
@cA01~tA01_KP420442.1_60435_60282_1_0_0_0_1:0:0_0:0:0_368/2
CCACCATTCTACTCTCTACCTTCATGAGATCCACCTTTTAGCTCCTGTATATGGGTGAGAAATGGGAATCTTTTTAATGACCTCCAGTTCCATCCATGTGGCTGCAAATGACAGGATGTTATTCTTTCTATGGATGAGTAGTCTCCACTG
+
ffffffffffffffffffffffffffffffffffffffffffffffffffffffffffffffffffffffffffffffffffffffffffffffffffffffffffffffffffffffffffffffffffffffffffffffffffffff
@cA01~tA01_KP420442.1_104511_104712_0_1_0_0_1:0:0_0:0:0_369/2
GAATCTCTGCAATCCATCCCCACATATTTATCTTTCTCTGTCTTTGTGTCCCTCCCTCAGGGTTCTGATTTTGGGGCTTTTCTCTCCTCCTTTCCATCATTCTCTCCATTCTGCCCTCTTTTCTTTCTTTTTATGTGTCTGTGAATCTCT
+
ffffffffffffffffffffffffffffffffffffffffffffffffffffffffffffffffffffffffffffffffffffffffffffffffffffffffffffffffffffffffffffffffffffffffffffffffffffff
@cA01~tA01_KP420442.1_25417_25304_1_0_0_0_0:0:0_1:0:0_36a/2
GAGACTCTGTCTCCAAAATTAATTAATTAATTAAAGAAACCAAACAAGGAGAAGGTTGGCTACCCTGAGATCAGCAAGGGTGGGATGATGATGCCACCACCAGGCTCCATCCACATAGGGAGGGGTTGATACTCATCCAACCAGCACCAG
+
ffffffffffffffffffffffffffffffffffffffffffffffffffffffffffffffffffffffffffffffffffffffffffffffffffffffffffffffffffffffffffffffffffffffffffffffffffffff
@cA01~tA01_KP420442.1_75563_75721_0_1_0_0_0:0:0_1:0:0_36b/2
AAGTCCATGAAAGTTCCTTTCAACACACTCCCCAGGGCTCACTCCCTCTTGTCTCTTAGATCGGAGTTTAAATGTGATCTCTCTGATGAGGTCTCAGTGAGACGTTCCCTCCTGTACACTCCAAATGACAACGTTCCACGTTCATTCATT
+
ffffffffffffffffffffffffffffffffffffffffffffffffffffffffffffffffffffffffffffffffffffffffffffffffffffffffffffffffffffffffffffffffffffffffffffffffffffff
@cA01~tA01_KP420442.1_129560_129411_1_0_0_0_0:0:0_1:0:0_36c/2
GTTGCAGTGAGTGGAGATTGCATCACTGCACTCCAGCCTGGGTGACACAAGGAGACTCCGTCTCAAAAAATAAAAATAAGAAATGCATAAATATAATAAAACACACACGAATGACAAAGGCACCTGAATTCCAATCATCATTTTTCTCTT
+
ffffffffffffffffffffffffffffffffffffffffffffffffffffffffffffffffffffffffffffffffffffffffffffffffffffffffffffffffffffffffffffffffffffffffffffffffffffff
@cA01~tA01_KP420442.1_63545_63693_0_1_0_0_0:0:0_0:0:0_36d/2
ATTCATTTATAGATCCACTTGTGCGTTCATTTTCTGCCCTCCCATTTAACCATCTGCAATATCAGTGTCCCAAGGGCAGAGGCCAAATGCATCTTGTTCACTGTTTGTGGAAGGCAGGAGAATGCTGTCCCACCCCAAAATGTCCCTGTC
+
ffffffffffffffffffffffffffffffffffffffffffffffffffffffffffffffffffffffffffffffffffffffffffffffffffffffffffffffffffffffffffffffffffffffffffffffffffffff
@cA01~tA01_KP420442.1_65970_66096_0_1_0_0_0:0:0_0:0:0_36e/2
GAACGTCTCAGAACACCCTGGGCTGTCTTCCTGTTCTTCCTGGAGGACGTCATGCAGTGCTTTAGCTGAGTGCTTCCTGTGGCTCCAGGGTACAAAACCCAGGCTGGGCTGCTTTCTGGCTTCCCCCAGCTACACTGCAAATGGGGTGAC
+
ffffffffffffffffffffffffffffffffffffffffffffffffffffffffffffffffffffffffffffffffffffffffffffffffffffffffffffffffffffffffffffffffffffffffffffffffffffff
@cA01~tA01_KP420442.1_45368_45512_0_1_0_0_0:0:0_0:0:0_36f/2
GATATTTGCAGCCACATGGATGGAACTGGAGGTCATTACAAAGATTCCCATTTCTTACCCATATACAGGAGCTAAAAGGTGGATCTCATGAAGGTAGAGAGTAGAATGGTGGCTACCAGAGGCCAGGAAGAAAAGGGTGGAGGGTAAAAA
+
ffffffffffffffffffffffffffffffffffffffffffffffffffffffffffffffffffffffffffffffffffffffffffffffffffffffffffffffffffffffffffffffffffffffffffffffffffffff
@rand_0_0_0_0_1_1_0:0:0_0:0:0_370/2
GTTAGTGGGGCGACCGGAGGTCTACTGCCAGTAGTCCTCTTGGGCTCCGATTTCGGTTCTTATCACTTTAGCGAAGGTTGGCTTAGATAATAGAATCGCCACGCCTACGCTTTCATCGGGTAGACCGGATCGATTGCCCTCGGTCGCGTA
+
ffffffffffffffffffffffffffffffffffffffffffffffffffffffffffffffffffffffffffffffffffffffffffffffffffffffffffffffffffffffffffffffffffffffffffffffffffffff
@cA01~tA01_KP420442.1_97262_97126_1_0_0_0_0:0:0_0:0:0_371/2
CATCTTCCTCCAGGTATCGCCAGACACCTGCATGCTGTGATTAGGTACTCAGTGGCCATCATCCTCTTCACCATCCTTCCCTTCTTTCTCCTTCATCGCTGGTGCTCCAAAAAAAAAAGTAAGCCTCACGAAGCAGAGGCCAGAGAACTC
+
ffffffffffffffffffffffffffffffffffffffffffffffffffffffffffffffffffffffffffffffffffffffffffffffffffffffffffffffffffffffffffffffffffffffffffffffffffffff
@cA01~tA01_KP420442.1_114493_114660_0_1_0_0_0:0:0_0:0:0_372/2
TTACCTGAAGCAATGAGGGCAGACATGTTTATTTGAAGAGGAGACAGCTACATTGAAATCACAAAAAATTTTATAAGTTTCACTGCTGACAGAAGGCTGGAAAATAGTCCGAAGAAAGGTGAAACAGCATGAGGGAAGGTGGAACAGCAC
+
ffffffffffffffffffffffffffffffffffffffffffffffffffffffffffffffffffffffffffffffffffffffffffffffffffffffffffffffffffffffffffffffffffffffffffffffffffffff
@cA01~tA01_KP420442.1_17639_17758_0_1_0_0_0:0:0_0:0:0_373/2
ACGAAATGTGACCAGGGGCTAGTGCTGGCACTGGTCTCTGAGTCCAAGATCTGAGCTCACTCCAAAGAGTATTAGTGTTTACCTCCCCATGATCTATCTGTATCTCCATAGGTGATTGGAAGTAGAGATGAATTGGGGGATTTGGGTGAA
+
ffffffffffffffffffffffffffffffffffffffffffffffffffffffffffffffffffffffffffffffffffffffffffffffffffffffffffffffffffffffffffffffffffffffffffffffffffffff
@cA01~tA01_KP420442.1_12602_12374_1_0_0_0_0:0:0_0:0:0_374/2
CGTCGTCGCAGGACACCATGGCCCCAGGTGAGGGAGCAGAACACCAACCCCTGTATGTTGTGAGTTCCTGGAGTCCCCATACTGGATTCTGAGGCTCATATTCAAATAGCACCACATGTTATAGGATTACTGAGAACAAAAGCCCACAGA
+
ffffffffffffffffffffffffffffffffffffffffffffffffffffffffffffffffffffffffffffffffffffffffffffffffffffffffffffffffffffffffffffffffffffffffffffffffffffff
@cA01~tA01_KP420442.1_26397_26223_1_0_0_0_0:0:0_0:0:0_375/2
GCTCCCAGTGACCCTCTGGACATCGTCATCACAGGTGAGAGTGTCCGGACATTCTCATTGTCATTGGGATGCAGAGTGAATGATCCACGACTTGGAACCCCCAGGTAGTTGTAAGGAAGATGAGCTTGGTATTCTTATGGAGAGAGACTG
+
ffffffffffffffffffffffffffffffffffffffffffffffffffffffffffffffffffffffffffffffffffffffffffffffffffffffffffffffffffffffffffffffffffffffffffffffffffffff
@cA01~tA01_KP420442.1_83305_83482_0_1_0_0_0:0:0_0:0:0_376/2
TTTGTAATGTAGTTTGTGTTTAGGTAATGTGATGCTTCCAACTTTGTTCCTTTCCCTCTAGATGGCTTTGGTTATTTGAGATCTTTTGTGGTTCCACATGAATTTTAGGACTGTTTTTTCTATTTCTGTAAAAAAAAATGTCATTGGATT
+
ffffffffffffffffffffffffffffffffffffffffffffffffffffffffffffffffffffffffffffffffffffffffffffffffffffffffffffffffffffffffffffffffffffffffffffffffffffff
@cA01~tA01_KP420442.1_51650_51452_1_0_0_0_0:0:0_0:0:0_377/2
AGGCGTGAGTCTGCATCTTAGGGCATCGCTCTTCCTCACACCACAAATCTGAATGTGCCTCTCTCTTGCTTACAAATGTCTAAGGTCCCCACTGCCTGCTGGAGAGAAAACACACTCCTTTGCTTAGCCCACAATTCTCCATTTCACTTG
+
ffffffffffffffffffffffffffffffffffffffffffffffffffffffffffffffffffffffffffffffffffffffffffffffffffffffffffffffffffffffffffffffffffffffffffffffffffffff
@cA01~tA01_KP420442.1_69691_69822_0_1_0_0_0:0:0_0:0:0_378/2
GTATTTTTTTTGTTTTTATCTGAGATTCAAACTCTTCTTCCTGTGTAATATGCAAAGTATCTAATAGGTATTATTAATGTTTTCGGAGTCATTGTGACTAATAAACCATTAGAATTTTTCATGCTTGTATTTCTAGTATTACAGCAGAAC
+
ffffffffffffffffffffffffffffffffffffffffffffffffffffffffffffffffffffffffffffffffffffffffffffffffffffffffffffffffffffffffffffffffffffffffffffffffffffff
@cA01~tA01_KP420442.1_83580_83477_1_0_0_0_0:0:0_0:0:0_379/2
TCAAAAATCCAATGACATTTTTTTTTACAGAAATAGAAAAAACAGTCCTAAAATTCATGTGGAACCACAAAAGATCTCAAATAACCAAAGCCATCTAGAGGGAAAGGAACAAAGTTGGAAGCATCACATTACCTAAACACAAACTACATT
+
ffffffffffffffffffffffffffffffffffffffffffffffffffffffffffffffffffffffffffffffffffffffffffffffffffffffffffffffffffffffffffffffffffffffffffffffffffffff
@rand_0_0_0_0_1_1_0:0:0_0:0:0_37a/2
AGGAGGCTGATCAGAGTATCCGAATCGTATCACTGAAGGCATGCGTTAAACGCATAAGACTTTGAAGAGGTTCTCCATAAATAGGGTGGAGAAGAGTGCCCCAGGAACCTTGATAGAGAACCATTTAAATCTGTGTCGGAGCAGGGTACA
+
ffffffffffffffffffffffffffffffffffffffffffffffffffffffffffffffffffffffffffffffffffffffffffffffffffffffffffffffffffffffffffffffffffffffffffffffffffffff
@cA01~tA01_KP420442.1_136483_136713_0_1_0_0_0:0:0_0:0:0_37b/2
TGGGGACAGAAATTGGATCCAGTTCTCCCTGTGCTGAAATCAAGGCATCTGCAGGGCTGCGTTCCCTCTGGAGACTCAGCGAATCAGTTCTCTTGACTTCTCCAGCCCTTAGAGGCCACCTGCATTCTGTGACTAGTGGCCTTCCTCCAC
+
ffffffffffffffffffffffffffffffffffffffffffffffffffffffffffffffffffffffffffffffffffffffffffffffffffffffffffffffffffffffffffffffffffffffffffffffffffffff
@cA01~tA01_KP420442.1_110851_111011_0_1_0_0_0:0:0_0:0:0_37c/2
AATGATTCTACCTCCCAAACATAGCTTATATCCATCTGCTTCATCCACTTAGGGTCTAAATCAGCACCACATTTCACCAGTGGGGCGGCAATTGCCTTTTCCACTGTCTCCTAGATTCCAGTTACGCACCTGGGCCTCCCTTATTTTCAT
+
ffffffffffffffffffffffffffffffffffffffffffffffffffffffffffffffffffffffffffffffffffffffffffffffffffffffffffffffffffffffffffffffffffffffffffffffffffffff
@cA01~tA01_KP420442.1_109706_109565_1_0_0_0_0:0:0_0:0:0_37d/2
GCACACTTCGACTCACTGACTCATTCAGCCACGGCCCCATGCTCAGGCTGTGCAGTTGGAATCCTTTCCTATTGTTGCCATAACAAATTTCCACAAGATTCGTGGGTGAAAACAAAACGGTTTTTTAATTATCTTACAGTGCTGTAGCTC
+
ffffffffffffffffffffffffffffffffffffffffffffffffffffffffffffffffffffffffffffffffffffffffffffffffffffffffffffffffffffffffffffffffffffffffffffffffffffff
@cA01~tA01_KP420442.1_18329_18519_0_1_0_0_1:0:0_0:0:0_37e/2
ACATTTCTTGTCTTTAGAAGTTACCCAGGCTCAAGTGTTCCTTTAGAGCAACAAAAATGGACTAAGACAGCAACGTCCTGAGATCAGGAGGAACATCCCAGAACAGCCTGGGCTGTCTTCCTGTTCTTCCTGGAGGAGGACGTCATGCAG
+
ffffffffffffffffffffffffffffffffffffffffffffffffffffffffffffffffffffffffffffffffffffffffffffffffffffffffffffffffffffffffffffffffffffffffffffffffffffff
@cA01~tA01_KP420442.1_108950_109007_0_1_0_0_0:0:0_0:0:0_37f/2
TCCAAGGCTTCCACCTCCCCAGGTTTCCAAAAGCAGAGATAAGAGGGGTCCTTTACTCACCAGATTTGGAGCTTGGTTCTGTGGGTGAAGGCCAACTACTTGAAGGGTTTCCTAGAACATGGGACAGGAGAGATGTGAGGAAATGAGGGT
+
ffffffffffffffffffffffffffffffffffffffffffffffffffffffffffffffffffffffffffffffffffffffffffffffffffffffffffffffffffffffffffffffffffffffffffffffffffffff
@rand_0_0_0_0_1_1_0:0:0_0:0:0_380/2
TATTTTCTCGGATTTAAATAATATTGAAGCACTGTGCCAACAAGAAACGGGGAATAGATATGGCTACCCGTGACTTGGAAAGGAACCTCAAAGCTAATGTCCTGTGAGGAAACTTGCCTCGCAAAAGATTATGATTGACGAGGTTTCCTG
+
ffffffffffffffffffffffffffffffffffffffffffffffffffffffffffffffffffffffffffffffffffffffffffffffffffffffffffffffffffffffffffffffffffffffffffffffffffffff
@cA01~tA01_KP420442.1_111168_111017_1_0_0_0_0:0:0_0:0:0_381/2
ATAAGGGAGGCCCAGGTGCGTAACTGGAATCTAGGAGACAGTGGAAAAGGCAATTGCCGCCCCACTGGTGAAATGTGGTGCTGATTTAGACCCTAAGTGGATGAAGCAGATGGATATAAGCTATGTTTGGGAGGTAGAATCATTTGCAGG
+
ffffffffffffffffffffffffffffffffffffffffffffffffffffffffffffffffffffffffffffffffffffffffffffffffffffffffffffffffffffffffffffffffffffffffffffffffffffff
@cA01~tA01_KP420442.1_47708_47428_1_0_0_0_0:0:0_0:0:0_382/2
AGAGAAGTGATTGAACCCAGGAGGCTGTGGTGGCAGTGAACCGAGATTGCACCTCTGCACTCCAGCCTGGGTGACAGAGCAAGACTCCATCTCAAAAGAAAAACAAAAAATACATTGGAGGTAAATGCATGGATTATATCTGTGTTATTC
+
ffffffffffffffffffffffffffffffffffffffffffffffffffffffffffffffffffffffffffffffffffffffffffffffffffffffffffffffffffffffffffffffffffffffffffffffffffffff
@cA01~tA01_KP420442.1_123405_123540_0_1_0_0_0:0:0_0:0:0_383/2
GCGTCACGGAAAGAGCCGAAGCATCTGTAGGTCCCTCCGTGGGTGGCAGGGCCCAGAGGAAAGTCGGCCTGGAATGTTCCGTTGATGCTGCGCACTGCAGGGAGCCTACGTTCATGGGCCTCCCCTTCCCTGGATAGATGGTACATGTCA
+
ffffffffffffffffffffffffffffffffffffffffffffffffffffffffffffffffffffffffffffffffffffffffffffffffffffffffffffffffffffffffffffffffffffffffffffffffffffff
@cA01~tA01_KP420442.1_36570_36744_0_1_0_0_0:0:0_0:0:0_384/2
TAAGTGCCGTGTTAAGAGGGAGCCTCTTGTATGTTTGGAATTGTGAGTTCCTCAGTGTGATTGCAGCCTCAAATAGACTAGGAAGTAAGCCAGTTAGGTTGGAGAGGTGGGCAGGGGTCAAGTGAAATGGAGAATTGTGGGCTAAGCAAA
+
ffffffffffffffffffffffffffffffffffffffffffffffffffffffffffffffffffffffffffffffffffffffffffffffffffffffffffffffffffffffffffffffffffffffffffffffffffffff
@cA01~tA01_KP420442.1_102170_101982_1_0_0_0_0:0:0_0:0:0_385/2
GCCCTGACATTCCAAATCCTCTGATGGGGGCTCAGTTCATCAATTGGCTGATATTCCATTCACATAGGACTTGCCCTCCATGCCGTGTCTACTTTGTGTTGTTTTATATGAGTAATTTTGCAGTATTAAAATCTAGTAAGAGTTGCTTCT
+
ffffffffffffffffffffffffffffffffffffffffffffffffffffffffffffffffffffffffffffffffffffffffffffffffffffffffffffffffffffffffffffffffffffffffffffffffffffff
@rand_0_0_0_0_1_1_0:0:0_0:0:0_386/2
GCTACTCATAGCGCCTGAGGTACCTATAAAAGAGCTTAGAATCGTCTATGCCTCTGCAGAACGCGGTTTAACATACTGGTCGGTGCCAAGTTTGGAAGGCTCCTCCCATTCTACCGAACTAGAACCGATCCGGGCGCTTCAAGGGGCCGA
+
ffffffffffffffffffffffffffffffffffffffffffffffffffffffffffffffffffffffffffffffffffffffffffffffffffffffffffffffffffffffffffffffffffffffffffffffffffffff
@cA01~tA01_KP420442.1_42266_42338_0_1_0_0_1:0:0_0:0:0_387/2
CCTCTCTGTGTCTTCATGTTCTTTTCTGTGCCCATAACTCCTGGTGCAGGTCCTTCCATCTGTCTCCCTCCCTCTTCTCTGTCCCTCTGTCTCTAGTCGCCTCTGATTCCCTTCCCACTGGGCTTAGCCTCATCTCTTGGGGTGTTGTAT
+
ffffffffffffffffffffffffffffffffffffffffffffffffffffffffffffffffffffffffffffffffffffffffffffffffffffffffffffffffffffffffffffffffffffffffffffffffffffff
@cA01~tA01_KP420442.1_95763_95593_1_0_0_0_1:0:0_0:0:0_388/2
GGAAAATGTGAAACCCACCAGCACAGGTCCTGGAATAGAGAACGTGATCTGTTCATGGCACAAAACTTGCCCCTTCACCCAAATCCCCCACCTCACCCCTACTTCCAATCACATTAATGATACAGATAGATCATGGGGAGGTAAAAACTA
+
ffffffffffffffffffffffffffffffffffffffffffffffffffffffffffffffffffffffffffffffffffffffffffffffffffffffffffffffffffffffffffffffffffffffffffffffffffffff
@cA01~tA01_KP420442.1_29805_29613_1_0_0_0_0:0:0_0:0:0_389/2
TGCCGGGATTACAGGCATGATCCACCTCACCCAACCTCTTTTTAGTTCTTTAAAGGACTTCCACACTTTTCTCCGTAAAGGCTGTACTAATTTACACTCCTACCAACAGGGTATTAGGGTTCTCCTTTCTCTACCACTTTGGCAGGATTT
+
ffffffffffffffffffffffffffffffffffffffffffffffffffffffffffffffffffffffffffffffffffffffffffffffffffffffffffffffffffffffffffffffffffffffffffffffffffffff
@cA01~tA01_KP420442.1_41906_42017_0_1_0_0_0:0:0_0:0:0_38a/2
TGTTCCTGGTCGGGACTGGGAGCCACTCTTGCCATGCCTGTGCCTTCTCCATGGTGCCAGCTTCCATAGGCTGGCTCCTGGTGCTGGTTTGAGGAGTATCAACCCCTCCCTATGTGGATGGAGCCTGGTGGTGGCATCATCATCCCACAC
+
ffffffffffffffffffffffffffffffffffffffffffffffffffffffffffffffffffffffffffffffffffffffffffffffffffffffffffffffffffffffffffffffffffffffffffffffffffffff
@cA01~tA01_KP420442.1_35098_35280_0_1_0_0_0:0:0_1:0:0_38b/2
GTTGAGATGTTTGACCCCTTCAAACCTCACATTGAAATTTCACCCCCACTGTGGGAGATTGGGCCTCTTGAGAGGTGTTTGGGTCATGGAGGTGGATCCATCATGAACAGACCAATGCTGTCCCAAGGAGACGGGGTTAGCAAGTTCCCC
+
ffffffffffffffffffffffffffffffffffffffffffffffffffffffffffffffffffffffffffffffffffffffffffffffffffffffffffffffffffffffffffffffffffffffffffffffffffffff
@cA01~tA01_KP420442.1_96785_96633_1_0_0_0_0:0:0_1:0:0_38c/2
CGGCCTCAGGCTGCTCCCACACTGACAGAAGAGAAGGGGGTCCTGCGTGTGCAGAGACCACAGAGATCACGTGGCAAGAGAGGGAGAAAGGGGGTGTGATGGAGCTTCCAAGCTCTTTTTAAGAATCAACTCTCCAGGGTACTAATAGAG
+
ffffffffffffffffffffffffffffffffffffffffffffffffffffffffffffffffffffffffffffffffffffffffffffffffffffffffffffffffffffffffffffffffffffffffffffffffffffff
@cA01~tA01_KP420442.1_80990_81186_0_1_0_0_0:0:0_0:0:0_38d/2
GTCCAACTTCCACTCTGTTTAGCTGGAAAAAGAAGGGGTTTGTTCCCATACATCTCACTCCTGTGTTCCTCTTTCAGTCTCAAAGCTCAGATGAAAACAATGAGTGTCACTTATTGTCAATCCTCTTCCCTGCCTTTTCCACACTCATCA
+
ffffffffffffffffffffffffffffffffffffffffffffffffffffffffffffffffffffffffffffffffffffffffffffffffffffffffffffffffffffffffffffffffffffffffffffffffffffff
@cA01~tA01_KP420442.1_101077_101274_0_1_0_0_0:0:0_0:0:0_38e/2
CCTGCCCCCAGGAACAAGGATCTCGGCTGTGCAGAGACTCAGCCTCCAGGCCCAGATCTCTACCTCCAGGCCTAGATCTACACAACAGGCCCAGATCTCCACTCCAGGTCCGTATCTCCACTCCAGACCCATATCTCCTCTCCAGGCTGA
+
ffffffffffffffffffffffffffffffffffffffffffffffffffffffffffffffffffffffffffffffffffffffffffffffffffffffffffffffffffffffffffffffffffffffffffffffffffffff
@cA01~tA01_KP420442.1_21646_21541_1_0_0_0_0:0:0_0:0:0_38f/2
GTATCTGAATGGGGATCCTGGAACCAATCACCCAGGTATAGTGAAGGACCATGGTATATAATTTTTATTTGTCAATCTTAAAAATAAAGCATAAAAAATTTACAACAACAAGATAAAAAATAAGAAGTGTTTTTATAGTGTGAGGATAAG
+
ffffffffffffffffffffffffffffffffffffffffffffffffffffffffffffffffffffffffffffffffffffffffffffffffffffffffffffffffffffffffffffffffffffffffffffffffffffff
@cA01~tA01_KP420442.1_36158_35973_1_0_0_0_0:0:0_0:0:0_390/2
AAGGTTCCATGACAGGCAGAAAGTGGGAGACAGAATCAATGGGATGGGAACTCAGAGCTATTCATGGGATGGGTCCTTGAGCTCAGAGAGATAGAATGTCTGAGTCTGCTGTTGGCAACTGAGGGACCTCAGGCTCCTATGGTCTCCCCC
+
ffffffffffffffffffffffffffffffffffffffffffffffffffffffffffffffffffffffffffffffffffffffffffffffffffffffffffffffffffffffffffffffffffffffffffffffffffffff
@cA01~tA01_KP420442.1_15848_16025_0_1_0_0_0:0:0_1:0:0_391/2
ATGGATCATTCATTTATTGGTACCCTTGTGCATTCATTCTCTGCCCTCGCATTTTCCCATCTGCAATATCAGCGTCCCAAGAGCAGAGGCCAAATGCATCCTGTTTACCATTTGTGGAAGGCAGGAGAATGCTGCCCCACCCCCAAAATG
+
ffffffffffffffffffffffffffffffffffffffffffffffffffffffffffffffffffffffffffffffffffffffffffffffffffffffffffffffffffffffffffffffffffffffffffffffffffffff
@cA01~tA01_KP420442.1_121749_121649_1_0_0_0_0:0:0_0:0:0_392/2
AGAGACAGTCATCCTGCAATGTTGGTCGGATGTCATGTTTGAGCACTTCCTTCTGCACAGAGAGGGGAAGTTTAACAACACTTTGCACCTCATTGGAGAGCACCATGATGGGGTTTCCAAGGCCAACTTCTCCATTGGTCCCATGATGCC
+
ffffffffffffffffffffffffffffffffffffffffffffffffffffffffffffffffffffffffffffffffffffffffffffffffffffffffffffffffffffffffffffffffffffffffffffffffffffff
@cA01~tA01_KP420442.1_42788_42674_1_0_0_0_0:0:0_0:0:0_393/2
CAGATGTCAGGTTTGAGCACTTCCTTCTGCACAGAGAAGGGAAGTTTAACGACACTTTGCACCTCACTGGAGAGCACCATGATGGGGTTTCCAAGGCCAACTTCTCCATCGGTCCCATGATGGAAGACCTGGCAGGGACCTACAGATGCT
+
ffffffffffffffffffffffffffffffffffffffffffffffffffffffffffffffffffffffffffffffffffffffffffffffffffffffffffffffffffffffffffffffffffffffffffffffffffffff
@cA01~tA01_KP420442.1_32243_32120_1_0_0_0_1:0:0_1:0:0_394/2
GTTCCCCTTCCTCCTTCCTCAAAGCCCACAAAGACTGGTCACATCTCACATGGCATCACTCAGTGCCTTCTTCCTTACCACACCTCTTTCTCTGAATGCTGCTCTCCGTTCTTCCTTATCTTTTGAAAACTTGGGGATTCTATTGGGTTC
+
ffffffffffffffffffffffffffffffffffffffffffffffffffffffffffffffffffffffffffffffffffffffffffffffffffffffffffffffffffffffffffffffffffffffffffffffffffffff
@cA01~tA01_KP420442.1_119748_119860_0_1_0_0_0:0:0_1:0:0_395/2
TTCTGTTGTACAGCTCAGGGACAGGCACCCCATCGTCCTTGTACAGACTGAAGTTGTTAAACCCAAGATTAGAGTGACACTGAAGAGTCACATGTTCTGGAGGCACCACAAGGCTGGGCCAGGTAGAAAGCAAGGGCTTGTCCTGACCAC
+
ffffffffffffffffffffffffffffffffffffffffffffffffffffffffffffffffffffffffffffffffffffffffffffffffffffffffffffffffffffffffffffffffffffffffffffffffffffff
@cA01~tA01_KP420442.1_63571_63661_0_1_0_0_0:0:0_0:0:0_396/2
TCTGCCCTCCCATTTAACCATCTGCAATATCAGTGTCCCAAGGGCAGAGGCCAAATGCATCTTGTTCACTGTTTGTGGAAGGCAGGAGAATGCTGTCCCACCCCAAAATGTCCCTGTCCTAGCCTCCACAGCTTGTGAATATGTTATTTT
+
ffffffffffffffffffffffffffffffffffffffffffffffffffffffffffffffffffffffffffffffffffffffffffffffffffffffffffffffffffffffffffffffffffffffffffffffffffffff
@cA01~tA01_KP420442.1_135742_135668_1_0_0_0_1:0:0_0:0:0_397/2
GGCCCTGACATTCCAAATCCTCTGAGGGGGCTCAGTTCATGAATTGGCTGATATTCCATTCACATAGGACATGCCCTCCATGCCGTGTCTACTTTGTGTTGTTTTATGTGAGTAATTTTGCAGTATTAAAATCTAGTAAGAGTCACTTAT
+
ffffffffffffffffffffffffffffffffffffffffffffffffffffffffffffffffffffffffffffffffffffffffffffffffffffffffffffffffffffffffffffffffffffffffffffffffffffff
@cA01~tA01_KP420442.1_82365_82171_1_0_0_0_0:0:0_0:0:0_398/2
TAAAATGTACCTGAGTCAGGCCACAGTTCTCCTGGACTATGAGCCCCTGGCCATGTTCCTGAGGCAATTCTGTTCATCTAAATATAATAATAATAACACACTAAAAATGGCAAGCCATTGTTAATTCCTGAAGTCTCATTTGAAAATTAC
+
ffffffffffffffffffffffffffffffffffffffffffffffffffffffffffffffffffffffffffffffffffffffffffffffffffffffffffffffffffffffffffffffffffffffffffffffffffffff
@cA01~tA01_KP420442.1_39442_39541_0_1_0_0_0:0:0_0:0:0_399/2
CTCAGATCTCCACCCTAGGCCCATATCTCCAATCCAGGCCCATATCTCCACACCAGGCCCATATCTCTACTGAAGGCCAGTAACTCCACCTCCAGGCCCATATCTCCACTCCAGGCCCAGATCTCCACCCCAAGCCCATATCTCCACCCC
+
ffffffffffffffffffffffffffffffffffffffffffffffffffffffffffffffffffffffffffffffffffffffffffffffffffffffffffffffffffffffffffffffffffffffffffffffffffffff
@cA01~tA01_KP420442.1_128753_128624_1_0_0_0_0:0:0_1:0:0_39a/2
AAGGATTTTCCACACACAGCTGTCAGCTGTGAAGGCACAAAGGTGAAAACAATCTGCTGTTGAAGGAAGAGGCTCTGCCTGAAATGCTGGGAATGAGGTGGGGAGAATGACAAGATGACTGTAGAGAGATGGAGAGCACTCTGGGTACAC
+
ffffffffffffffffffffffffffffffffffffffffffffffffffffffffffffffffffffffffffffffffffffffffffffffffffffffffffffffffffffffffffffffffffffffffffffffffffffff
@cA01~tA01_KP420442.1_42360_42434_0_1_0_0_1:0:0_0:0:0_39b/2
GAGGTTGTGAGTTTAGAAGGTGTCTCTCTTTATCATCCCATCCATGGCACCTAGAATGAGTGAGGCTTCCCCTTGCTGGTGTCTGTCTCTCTCCTTCCTCTCTGTGTCTTCATGTTCTTTTCTGTGCCCATAACTCCTGGTGCAGGTCCT
+
ffffffffffffffffffffffffffffffffffffffffffffffffffffffffffffffffffffffffffffffffffffffffffffffffffffffffffffffffffffffffffffffffffffffffffffffffffffff
@cA01~tA01_KP420442.1_133289_133408_0_1_0_0_0:0:0_0:0:0_39c/2
GGTTCCAGGATCCCCATTCAGATACCAAAATCTGCAGATGCTCAAGCCCCTTGCATGAAATGGCATAGCGAAGCTGGGCACCGTGGCTCACGCCTGTAATCCCAGCACTTTGGGAGGCTGAGTTGGGTAGATCACGAGGTCAGGAGTTCA
+
ffffffffffffffffffffffffffffffffffffffffffffffffffffffffffffffffffffffffffffffffffffffffffffffffffffffffffffffffffffffffffffffffffffffffffffffffffffff
@cA01~tA01_KP420442.1_42385_42252_1_0_0_0_0:0:0_0:0:0_39d/2
GGCTGATAAGAGGCTGGATGTGCAGCCTATCCTGGTTCCTCTTTCACCCCCACATAAACAGCAGGAAAGACATTAGTGTGAAATAGATACAACACCCCAAGAGATGAGGCTAAGCCCAGTGGGAAGGGAATCAGAGGCGACTAGAGACAG
+
ffffffffffffffffffffffffffffffffffffffffffffffffffffffffffffffffffffffffffffffffffffffffffffffffffffffffffffffffffffffffffffffffffffffffffffffffffffff
@cA01~tA01_KP420442.1_136140_136279_0_1_0_0_0:0:0_0:0:0_39e/2
ATTCAATCTCCCTTGACCCCAAATACAGTTGGGGCCTGGGTGATGGGACCCTGATGGACACCCCCACCAGAAGCTCTGGGATTCAGGAGGTGGGACAGTGAGAAGCCCAGACAGAAAGCCTCTGACCTGTGACCATGATCACCAGGGGGT
+
ffffffffffffffffffffffffffffffffffffffffffffffffffffffffffffffffffffffffffffffffffffffffffffffffffffffffffffffffffffffffffffffffffffffffffffffffffffff
@cA01~tA01_KP420442.1_71830_71909_0_1_0_0_0:0:0_0:0:0_39f/2
GTTCTTTTCTGTGCCCATAACTCCTGGTACAGGTCCTTCCATCTGTCTCCCTCCCTCTTCTCTGTCCCTCTGTCTCTAGTAGCTCCTGATTCCCTTGCCGCTGGGCTCAGCCTCATCTCTTGGGCTGTTGTATCTATTTCGAACTAATGT
+
ffffffffffffffffffffffffffffffffffffffffffffffffffffffffffffffffffffffffffffffffffffffffffffffffffffffffffffffffffffffffffffffffffffffffffffffffffffff
@cA01~tA01_KP420442.1_30556_30403_1_0_0_0_1:0:0_0:0:0_3a0/2
TTGCTTCGATTACTTGTGTTTTGAAGGTTTAAAACAAAATGTCTTCCTTCAGACAAATGTCCTGGAGCATTTCCCCAATATTTTCTTCTACGTGTTTCATAGGTTCAGGCCTTAGACTCACATCTTTAATCCATTTTCATTTGAGTTTTG
+
ffffffffffffffffffffffffffffffffffffffffffffffffffffffffffffffffffffffffffffffffffffffffffffffffffffffffffffffffffffffffffffffffffffffffffffffffffffff
@cA01~tA01_KP420442.1_106238_106396_0_1_0_0_0:0:0_0:0:0_3a1/2
GCCTCCCAAGTAGCTAGGACTACAGGTGCATGCCAGCATGCTCGGCTAATTTTTCTTGTCTGTTTAGTAAAGATGAATTTCCCACATGTTGGCCAGGGTGATCTCGAGTTCCTGATCTTAAATGATCCACCTTCCTTGGCCTCTCAAAGC
+
ffffffffffffffffffffffffffffffffffffffffffffffffffffffffffffffffffffffffffffffffffffffffffffffffffffffffffffffffffffffffffffffffffffffffffffffffffffff
@cA01~tA01_KP420442.1_49944_49882_1_0_0_0_0:0:0_1:0:0_3a2/2
AGAGATTGGTTTGCCTCACCGTTCTGCAGGCTGTACTGGAAGCATGGCACCAGCATCTATTTCTCGTGATGGCCTCAGGCTGCTCCCACTCTGGCAGAAGGGAAGGAGGGTCTGTCTGTGTAGAGACCACAGAGATCACACGGCAAGAGA
+
ffffffffffffffffffffffffffffffffffffffffffffffffffffffffffffffffffffffffffffffffffffffffffffffffffffffffffffffffffffffffffffffffffffffffffffffffffffff
@cA01~tA01_KP420442.1_91084_91266_0_1_0_0_0:0:0_0:0:0_3a3/2
ATCTAGCAATTCCACTAGTGGGTGTAAATGCAAAGAAAAGGACTTCAGTGTATTGAAGTGACATCTGCACTCCCATGACTGTTCCAGCACTGTTCACAGTAGCCAAGATGTGGAGTCAACCTACCTGCCCATCAGTGGATGAATGGATAG
+
ffffffffffffffffffffffffffffffffffffffffffffffffffffffffffffffffffffffffffffffffffffffffffffffffffffffffffffffffffffffffffffffffffffffffffffffffffffff
@cA01~tA01_KP420442.1_97216_97374_0_1_0_0_0:0:0_0:0:0_3a4/2
CCCATCCCATTGATTCTATCTCCCACTTTCTGCCTGTCATGGAATCTTCTCCTGGATGTGAGTGGCTGCAGGGGACGTGAGGATACAGTTCACAATCAGGCAATGGTCTGTGAGCTGAAGGCAGGGGCAGGGTGTCTGGTGCTCTCTCTA
+
ffffffffffffffffffffffffffffffffffffffffffffffffffffffffffffffffffffffffffffffffffffffffffffffffffffffffffffffffffffffffffffffffffffffffffffffffffffff
@rand_0_0_0_0_1_1_0:0:0_0:0:0_3a5/2
TCAAGTTTCACGACAACATAAAAGCATACCGTTCACAGAAAGTCTCACAGTGAACAGTCTCTCCGGAGCGCCAAAGGCATCTGCGATATAAATCCTTACACCTTGGACACGTTGCTTCTGCCATATGAGCGCACACTATTAGGTATGCAT
+
ffffffffffffffffffffffffffffffffffffffffffffffffffffffffffffffffffffffffffffffffffffffffffffffffffffffffffffffffffffffffffffffffffffffffffffffffffffff
@cA01~tA01_KP420442.1_130426_130727_0_1_0_0_0:0:0_0:0:0_3a6/2
GTTCCCCCTCTGTTAGTTCCTGGAGAGCTGGTTGTTAAAAAGAGCTTGGAAGCTCCATCGCTCCCTCTCCCCCTTACTCTCTCTCTTGCCGTGTGATCTCTGCGGTCTCTGCACAGACAGACCCTCCTTCCCTTCTGCCAGAGTGGGAGC
+
ffffffffffffffffffffffffffffffffffffffffffffffffffffffffffffffffffffffffffffffffffffffffffffffffffffffffffffffffffffffffffffffffffffffffffffffffffffff
@cA01~tA01_KP420442.1_24123_23987_1_0_0_0_0:0:0_0:0:0_3a7/2
TGTTGTTTTATGTGAGTAATCTTACAGTATTAAAATCTAGTAGGAGTCTCTTTACTCAGCACTTGCTCAAAGTTCTCAGCTGAGGCTTTTGTTGTAGGGAGACACCATGTCTTTGCGGGATGGGTCCTTCCTTCAGCCCTGGGCACCAAG
+
ffffffffffffffffffffffffffffffffffffffffffffffffffffffffffffffffffffffffffffffffffffffffffffffffffffffffffffffffffffffffffffffffffffffffffffffffffffff
@cA01~tA01_KP420442.1_17937_18087_0_1_0_0_0:0:0_0:0:0_3a8/2
GGTGTTTAGAATCTTCTCTGGGAAGACTGGATTGGGATTGATACACAGCGAATGTGCTTTACAGTTTCTACCACCACAACCCTCTTGACTCAAAAAAATTACATTCTCCAAGAAAAGAAAGAAAAAATGAAATCAAGATAAAAAAAGTGA
+
ffffffffffffffffffffffffffffffffffffffffffffffffffffffffffffffffffffffffffffffffffffffffffffffffffffffffffffffffffffffffffffffffffffffffffffffffffffff
@cA01~tA01_KP420442.1_140820_140710_1_0_0_0_0:0:0_0:0:0_3a9/2
CTAAATAAATAAATACATCTATATTCTTTTTTTTGTTACCCTCCACCCTTCCCTTCCTGGCCTCTGGTATCCACCATTCTATTCTCTACCTTCATGAGATCCACCTTTTATCTCCTGCATGTGGTGAGAAATGGGAATCTTTGTAATGAC
+
ffffffffffffffffffffffffffffffffffffffffffffffffffffffffffffffffffffffffffffffffffffffffffffffffffffffffffffffffffffffffffffffffffffffffffffffffffffff
@cA01~tA01_KP420442.1_130977_130935_1_0_0_0_0:0:0_0:0:0_3aa/2
GACCCAAACACCTCTGAAGAGGCCCAACCTCCCACAATGGGGGTGAAATTTCAATGTGAGGTTTGAAAGGGTCAAACATCTCAACTAAAGTAGTTGTATCCTCAGCACGTTCTATGGTTACTATGAGAGCTATAATTGAGAAAGCAGGGG
+
ffffffffffffffffffffffffffffffffffffffffffffffffffffffffffffffffffffffffffffffffffffffffffffffffffffffffffffffffffffffffffffffffffffffffffffffffffffff
@cA01~tA01_KP420442.1_9016_8869_1_0_0_0_0:0:0_0:0:0_3ab/2
GCCTAGAGTGGAGATATGGGCCTGGAGGTGGAGATATGGGCCTGGAACTGTAGATATGGGCCTGGAGTAGAGATATGGGCCTGGAGTGGAGATGTTGGCTTGGAGTGCAGATATGGGCCTGGAATGGAGACACGGGCCTGGAGGTGGAGA
+
ffffffffffffffffffffffffffffffffffffffffffffffffffffffffffffffffffffffffffffffffffffffffffffffffffffffffffffffffffffffffffffffffffffffffffffffffffffff
@cA01~tA01_KP420442.1_134474_134319_1_0_0_0_0:0:0_0:0:0_3ac/2
ACAACAATTTCCAGGAAGCCATGTTCCGCTCTTGAGCGAGCACCCACTGGGCCTCATGCAAGGTAGAAAGAGCCTGCGTACGTCACCCTCCCATGATGTGGTCAACATGTAAACTGCATGGGCAGGGCGCCAAATAACATCCTGTGCGCT
+
ffffffffffffffffffffffffffffffffffffffffffffffffffffffffffffffffffffffffffffffffffffffffffffffffffffffffffffffffffffffffffffffffffffffffffffffffffffff
@cA01~tA01_KP420442.1_94293_94182_1_0_0_0_0:0:0_0:0:0_3ad/2
AGTGCAGTGGCGGGATCTCGGCTCACCGCAACCTCCACCTCCCAGGTTAAAGCGATTCTCTACACTCAGCTTCCCGAGAGGCTGGGATTACACCCATGTCCCACCACGCCTGGCTAATTTTTTTTTGGTATTTTTTTTTAGTACAGACAA
+
ffffffffffffffffffffffffffffffffffffffffffffffffffffffffffffffffffffffffffffffffffffffffffffffffffffffffffffffffffffffffffffffffffffffffffffffffffffff
@cA01~tA01_KP420442.1_42900_42777_1_0_0_0_1:0:0_0:0:0_3ae/2
CTCCATCGGTCCCATGATGGAAGACCTGGCAGGGACCTACAGATGCTACGGTTCTGTTACTCACTCCCCCATCAGTTGTCAGCTCCCAGTGACCCTCTGGACATCGTCATCACAGGTGAGAGTGTCCGGACATTCTTCTCATTGTCATTG
+
ffffffffffffffffffffffffffffffffffffffffffffffffffffffffffffffffffffffffffffffffffffffffffffffffffffffffffffffffffffffffffffffffffffffffffffffffffffff
@cA01~tA01_KP420442.1_117859_118003_0_1_0_0_0:0:0_0:0:0_3af/2
ATGTCTACACTCCAGGCCCATATCACCACCTCCAGGCCCATATCTCCACTCCAGGCCCATATCTCCACCTCCAGGCCCGTATCTCCACTCCAGACCCATATGTCCACTCCAGGCCCATATCTCCACTCCAGGCCCATATCTCCACTCCAG
+
ffffffffffffffffffffffffffffffffffffffffffffffffffffffffffffffffffffffffffffffffffffffffffffffffffffffffffffffffffffffffffffffffffffffffffffffffffffff
@cA01~tA01_KP420442.1_42994_42743_1_0_0_0_0:0:0_0:0:0_3b0/2
GAGAGCACCATGATGGGGTTTCCAAGGCCAACTTCTCCATCGGTCCCATGATGGAAGACCTGGCAGGGACCTACAGATGCTACGGTTCTGTTACTCACTCCCCCATCAGTTGTCAGCTCCCAGTGACCCTCTGGACATCGTCATCACAGG
+
ffffffffffffffffffffffffffffffffffffffffffffffffffffffffffffffffffffffffffffffffffffffffffffffffffffffffffffffffffffffffffffffffffffffffffffffffffffff
@cA01~tA01_KP420442.1_20909_20764_1_0_0_0_0:0:0_0:0:0_3b1/2
TCCATCCAAAGATGCAGCACATAGGAGGTTCCAAGGATGGTGAATCAGATGAACAAGTGATATTCTTACTCTCTGCAGATCTGGAAAGCTGGCAGAGTCATTCCACGATGAAACATTTGTAGAGTCATAGGCCTTGTTAGTCTCATCTCC
+
ffffffffffffffffffffffffffffffffffffffffffffffffffffffffffffffffffffffffffffffffffffffffffffffffffffffffffffffffffffffffffffffffffffffffffffffffffffff
@cA01~tA01_KP420442.1_93419_93305_1_0_0_0_0:0:0_0:0:0_3b2/2
CCCTGGTTGACTTAGTGGAACAAGAGCTTTGCGGTAAGAGAGAACGTAGTTCATCCGTGCACATGACACTTCCACTTACTCGTTCAGCCACTGCCCCATGCTCAGACTGTGCAGTGTGGAACTTTTTCCTATGTTGCCATAACAAATTTC
+
ffffffffffffffffffffffffffffffffffffffffffffffffffffffffffffffffffffffffffffffffffffffffffffffffffffffffffffffffffffffffffffffffffffffffffffffffffffff
@cA01~tA01_KP420442.1_28681_28810_0_1_0_0_0:0:0_0:0:0_3b3/2
AAAAAAAAAAAAAAAAAAAAAATATATATATATATATATATATATATATATATATATATATATATGTATATATGTGTGTGTGTGTGTATATATATATATATATATATATATATAAATGTATTTATGACCACTAGACTTTACACTTAAAAA
+
ffffffffffffffffffffffffffffffffffffffffffffffffffffffffffffffffffffffffffffffffffffffffffffffffffffffffffffffffffffffffffffffffffffffffffffffffffffff
@cA01~tA01_KP420442.1_73496_73225_1_0_0_0_0:0:0_0:0:0_3b4/2
AGAGAAAAGCACTAAAATTAGAGTCCTGAGGGAGAGACACAAGGACATAGAAAGATGGAGATGTGGGGATGAATTGCAGAGATTCCAAAGAGAACTAGAGAGACCGAGAGGCAGAGCAAGACAGATGATAGATGGATAGATATAGATAGA
+
ffffffffffffffffffffffffffffffffffffffffffffffffffffffffffffffffffffffffffffffffffffffffffffffffffffffffffffffffffffffffffffffffffffffffffffffffffffff
@cA01~tA01_KP420442.1_57556_57356_1_0_0_0_1:0:0_0:0:0_3b5/2
TCCCCTGGTGAAATCAGAAGAGACAGTCATCCTGCAATGTTGGTCAGATGTCATGTTTGAACACTTCCTTCTGCACAGAGAGGGGATGTTTAACGACACTTTGCGCCTCATTGGAGAACACCATGATGGGGTCTCCAAGGCCAACTTCTC
+
ffffffffffffffffffffffffffffffffffffffffffffffffffffffffffffffffffffffffffffffffffffffffffffffffffffffffffffffffffffffffffffffffffffffffffffffffffffff
@rand_0_0_0_0_1_1_0:0:0_0:0:0_3b6/2
GCGTTCGGCCGCGCGGTATCAAATCCAGCTGTGGTGCGTCTAAGGCTGATGCCAGCCTAACACTCCGGTATCTTTTCACGATTCGCCCGATCTATTAGTCTCTAAACGAGCAAGGGAGACCATGAGGAAGTGCGGATGAGGGCGAGACGA
+
ffffffffffffffffffffffffffffffffffffffffffffffffffffffffffffffffffffffffffffffffffffffffffffffffffffffffffffffffffffffffffffffffffffffffffffffffffffff
@rand_0_0_0_0_1_1_0:0:0_0:0:0_3b7/2
AGGCGCTACGCTTATGTATAGGACACTCTCTTGGAGTCTAGCCTCTCTATATTAGAACCGAAGCCTTTACGAAACACCGAAAGTTGATGTATAAAGAGTCCTTAAAACAGCGTTATGCCCATGAAGTTCTTGAGGACGTAGTTATTGTCC
+
ffffffffffffffffffffffffffffffffffffffffffffffffffffffffffffffffffffffffffffffffffffffffffffffffffffffffffffffffffffffffffffffffffffffffffffffffffffff
@cA01~tA01_KP420442.1_72796_72927_0_1_0_0_1:0:0_0:0:0_3b8/2
GTGATCCTCTCATATGTGGGGTTATTTGGAATGTGAGCCTCAGAATCCAGTCTGGGGACCGCAAGTTCACACAGTATACAGGGGTTGATGTTCTGGGGCCATGATATCCTGGGACGATTACTCTCCATTGCATGGAAGGCAGAGGTGTCA
+
ffffffffffffffffffffffffffffffffffffffffffffffffffffffffffffffffffffffffffffffffffffffffffffffffffffffffffffffffffffffffffffffffffffffffffffffffffffff
@cA01~tA01_KP420442.1_124523_124369_1_0_0_0_0:0:0_0:0:0_3b9/2
GGGTTTCACCATGTTGGTCGAGCTGCTCTGGAACTCCTGACCACGTGATCCACCCGCCTCAGGCTCCCAAAGTGCTGGGATTACAGGCATGAGCCACCGCGCCCGGCCACGTTTACCAATTTTAAGTGTAAGGTCTAGTGGTCATAAATA
+
ffffffffffffffffffffffffffffffffffffffffffffffffffffffffffffffffffffffffffffffffffffffffffffffffffffffffffffffffffffffffffffffffffffffffffffffffffffff
@cA01~tA01_KP420442.1_91426_91225_1_0_0_0_0:0:0_0:0:0_3ba/2
TGGATGAGTTGTCTCCATTGTGTGTATGTACTACATTCTCTCTATCCATTCATCCACTGATGGGCAGGTAGGTTGACTCCACATCTTGGCTACTGTGAACAGTGCTGGAACAGTCATGGGAGTGCAGATGTCACTTCAATACACTGAAGT
+
ffffffffffffffffffffffffffffffffffffffffffffffffffffffffffffffffffffffffffffffffffffffffffffffffffffffffffffffffffffffffffffffffffffffffffffffffffffff
@cA01~tA01_KP420442.1_4343_4521_0_1_0_0_1:0:0_0:0:0_3bb/2
GCACAGCAATGAATATACTAGTGCATGTGTCTTTTTGACATAGTTAATTACCTTCCTTTTGGTATATACCCAGTAGTGGGATTGCTTGATTGAATAGTAGTTCTATTTTAAGTTATTTGAGAAGTCTCCAAACTGCTTATCACATTGGCT
+
ffffffffffffffffffffffffffffffffffffffffffffffffffffffffffffffffffffffffffffffffffffffffffffffffffffffffffffffffffffffffffffffffffffffffffffffffffffff
@rand_0_0_0_0_1_1_0:0:0_0:0:0_3bc/2
ATAATCAAAGGCTGGGGATAGTCGAACGTCGTCCTTACCCCATACACGGTGCGCCCTAAAGCAGGTAACCCAAAGGGTTTGCACAACGAGTCACTGTTACTGACCGTACTTTGGAAGGTGAGACCATTGTATAAGTCATGAGATGTGAGG
+
ffffffffffffffffffffffffffffffffffffffffffffffffffffffffffffffffffffffffffffffffffffffffffffffffffffffffffffffffffffffffffffffffffffffffffffffffffffff
@cA01~tA01_KP420442.1_17955_17759_1_0_0_0_0:0:0_0:0:0_3bd/2
TCACCCAAATCCCCCAATTCATCTCTACTTCCAATCACCTATGGAGATACAGATAGATCATGGGGAGGTAAACACTAATACTCTTTGGAGTGAGCTCAGATCTTGGACTCAGAGACCAGTGCCAGCACTAGCCCCTGGTCACATTTCGTA
+
ffffffffffffffffffffffffffffffffffffffffffffffffffffffffffffffffffffffffffffffffffffffffffffffffffffffffffffffffffffffffffffffffffffffffffffffffffffff
@cA01~tA01_KP420442.1_76789_76669_1_0_0_0_0:0:0_0:0:0_3be/2
TGAAATTAATCATTTCAGAGATTAAACTGCAAATATAAAAACATATTTCCACTCTTCCTGTGTAAGAACAGGATTTTAGAGCATATTTAGTACATATGTTTGTATTTACTTATATGATGTTTTGTTTTGTGGTATACATAATTCTATCTT
+
ffffffffffffffffffffffffffffffffffffffffffffffffffffffffffffffffffffffffffffffffffffffffffffffffffffffffffffffffffffffffffffffffffffffffffffffffffffff
@cA01~tA01_KP420442.1_105_273_0_1_0_0_0:0:0_1:0:0_3bf/2
GGGGTTGGGACTTGTTAGAATCCTGTTGTCGGACTCCACAGTAAGGGTAGACATTTGAGGCACCCAATCAAAAACCTCAGTTGTTGCTAGCACTGAGAAATTTGATAGAATGTTTCTAAAACATTATTCATGGTCTAATGCACAAAAAGT
+
ffffffffffffffffffffffffffffffffffffffffffffffffffffffffffffffffffffffffffffffffffffffffffffffffffffffffffffffffffffffffffffffffffffffffffffffffffffff
@cA01~tA01_KP420442.1_6536_6652_0_1_0_0_0:0:0_1:0:0_3c0/2
TTTACAAATTTATTTTGGTGAATGTTCCAGGGGTGCTAGACAAGTTTGTGGATTAGGAAGATTTGAGGTGGATGTTTTCTAAATGTCAGTTAAGAAAAAAATCATTCAAATGTTTTTCTTTATTTAAAAAAAATAGAGACGGGGTCTCAC
+
ffffffffffffffffffffffffffffffffffffffffffffffffffffffffffffffffffffffffffffffffffffffffffffffffffffffffffffffffffffffffffffffffffffffffffffffffffffff
@cA01~tA01_KP420442.1_71087_71200_0_1_0_0_0:0:0_0:0:0_3c1/2
GTTGGTTTCCTGTTGGTGCTGTGGAAAATTATCAGAAGCATGGCAGCAGGAGAGAGCACACTGACCCCTTCCGTTTCTGGAGACAGAAATCGGACCCTGTTTTTTGAGGGCTAAAATCAAGGCATCTGCAGGGCTGCGTTCCCTCTGGAG
+
ffffffffffffffffffffffffffffffffffffffffffffffffffffffffffffffffffffffffffffffffffffffffffffffffffffffffffffffffffffffffffffffffffffffffffffffffffffff
@cA01~tA01_KP420442.1_129090_128965_1_0_0_0_0:0:0_0:0:0_3c2/2
TTAGACACTAAATGAATGAAGTAGATGGATATAAGATATGCTTGTGAGGTAGAATCATTGGCTGGAAAGGCTTGCTGGGTTTGATTTTCCTACTTGTTTAATCCTCGCTTAATTAATTTCTTTCTGAGATTTATTCATCCTACACATAAA
+
ffffffffffffffffffffffffffffffffffffffffffffffffffffffffffffffffffffffffffffffffffffffffffffffffffffffffffffffffffffffffffffffffffffffffffffffffffffff
@cA01~tA01_KP420442.1_25189_25346_0_1_0_0_0:0:0_0:0:0_3c3/2
GCCTGTGCCTTCTCCATGGTGCCAGCTTCCATAGGCTGGCTCCTGGTGCTGGTTGGAGGAGTATCAACCCCTCCCTATGTGGATGGAGCCTGGTGGTGGCATCATCATCCCACCCTTGCTGATCTCAGGGTAGCCAACCTTCTCCTTGTT
+
ffffffffffffffffffffffffffffffffffffffffffffffffffffffffffffffffffffffffffffffffffffffffffffffffffffffffffffffffffffffffffffffffffffffffffffffffffffff
@cA01~tA01_KP420442.1_35749_35572_1_0_0_0_0:0:0_0:0:0_3c4/2
AGACAATTCATAAAGAGGAACTGCTATGATTAGCTTCTTATTGGTGTCTCCTCTTCTTCCAGGTAACCCCAGACACCTGCATGTTCTGATTGGGACCTCAGTGGTCATCATCCTCTTCATCCTCCTCCTCTTCTTTCTCCTTCATCGCTG
+
ffffffffffffffffffffffffffffffffffffffffffffffffffffffffffffffffffffffffffffffffffffffffffffffffffffffffffffffffffffffffffffffffffffffffffffffffffffff
@cA01~tA01_KP420442.1_63977_63819_1_0_0_0_0:0:0_0:0:0_3c5/2
GCACAAGTGGATCTATAAATGAATGGTCCATTGGGAAGCATCTGTGCATGAAATCTATTTTTTGTTTGTTCTTTTGTTTATTGAGACAGAGTCGCCCTCTGTCTTCCAGGCTACAGTGCAGTGTCACGATCTTGGCTCACTGCAACCTGC
+
ffffffffffffffffffffffffffffffffffffffffffffffffffffffffffffffffffffffffffffffffffffffffffffffffffffffffffffffffffffffffffffffffffffffffffffffffffffff
@cA01~tA01_KP420442.1_24357_24114_1_0_0_0_1:0:0_0:0:0_3c6/2
TTCCTTCAGCCCTGGGCACCAAGGTGTGATAGTAGCCATAGAAACGTGGAAAGCGAGGAGAATCTTCTGAGCACAGGGAGGGAAGGGCAGTTCCACATCCTCCTCTCTAAGGCGGCGCCTCCTTCTCCCCAAGGTGGTCAGGACAAGCCC
+
ffffffffffffffffffffffffffffffffffffffffffffffffffffffffffffffffffffffffffffffffffffffffffffffffffffffffffffffffffffffffffffffffffffffffffffffffffffff
@cA01~tA01_KP420442.1_48998_48813_1_0_0_0_0:0:0_0:0:0_3c7/2
TCTTTGATCCTTTGTCTTATCCATTAGGCAATGAGCCTAAAACCTCTTCCGTATTTGGCTTTCTGTGAGCATGAGACCATATAGAAAATGTGAAAGCCCGCTGAATCCTCCAGCACAGATCGTGGAATAGAGAAAGTGCTCTGTTCATCA
+
ffffffffffffffffffffffffffffffffffffffffffffffffffffffffffffffffffffffffffffffffffffffffffffffffffffffffffffffffffffffffffffffffffffffffffffffffffffff
@cA01~tA01_KP420442.1_28384_28567_0_1_0_0_0:0:0_0:0:0_3c8/2
CAGCTCGACCAACATGGTGAAACCCCCTCTCTACTAAAAATACAAAAAGTAGCCTGGCGTGGTGGTGCGCGCCTGTAGCACCAGCTACTCAGGTGGCTGAGGCAGGAGAATCACTTGAACCCAGGAGGCGGAAGTTGCAGTGAGCTGAGA
+
ffffffffffffffffffffffffffffffffffffffffffffffffffffffffffffffffffffffffffffffffffffffffffffffffffffffffffffffffffffffffffffffffffffffffffffffffffffff
@cA01~tA01_KP420442.1_75841_75939_0_1_0_0_0:0:0_0:0:0_3c9/2
GAAGTGGTTCAGGCAATTAGAGAGGATTTAGAAAGATAATTGCTGGACCTGACCCAAGGTATAAGTCCACTCCCAACCACAGGACTCACTTTCCTTACAAGCACAAGGGCATTTAGAAATCTCTCTGGATTCTGACCAGCCCTCACCATA
+
ffffffffffffffffffffffffffffffffffffffffffffffffffffffffffffffffffffffffffffffffffffffffffffffffffffffffffffffffffffffffffffffffffffffffffffffffffffff
@cA01~tA01_KP420442.1_136080_135896_1_0_0_0_0:0:0_0:0:0_3ca/2
GCCCTGGGCACCCAGGTGTGGTAGGAGCCTTAGAAAGCGGAAATGGGAGAATCTTCTGAGCACAGGGAGGGAGGGGTGGCTCCACATCCTCCTCTCTAAGGCAGTGCCTCCTTCTCCCCCAGGTGGTCAGGACAAACCCTTCCTGTCTGC
+
ffffffffffffffffffffffffffffffffffffffffffffffffffffffffffffffffffffffffffffffffffffffffffffffffffffffffffffffffffffffffffffffffffffffffffffffffffffff
@cA01~tA01_KP420442.1_5564_5454_1_0_0_0_0:0:0_0:0:0_3cb/2
CCTGTAATCCCAGCACTTTGGGAGGCCAAAGCAGGTGGATCATTTGAGGTCAGGAGTTCTGGCCAATATGGCAAAACTTCATCTCTACAAAAAAAAAATACAAAAAAAAAAATTGGCTGGGTATGGTGGCGCATGCCTGTAGTCCCAGCT
+
ffffffffffffffffffffffffffffffffffffffffffffffffffffffffffffffffffffffffffffffffffffffffffffffffffffffffffffffffffffffffffffffffffffffffffffffffffffff
@cA01~tA01_KP420442.1_98342_98422_0_1_0_0_0:0:0_0:0:0_3cc/2
ACTGGAAACTTTCAGCCAAAAAAAGAGTCACCTAAAGAATGAAGGCAGACATGTTTATTTGAAGAGGAGAGAACTACACTGAAATCAAAAAAATTTTATAAGGTTTGCTGATGCCAGAAGGCTGAAAAATAGTCTGAGGAAAGGTGGAAC
+
ffffffffffffffffffffffffffffffffffffffffffffffffffffffffffffffffffffffffffffffffffffffffffffffffffffffffffffffffffffffffffffffffffffffffffffffffffffff
@cA01~tA01_KP420442.1_44515_44389_1_0_0_0_0:0:0_0:0:0_3cd/2
AAGGAAAATGCCTCTTCTCCTTCCAGGTCTATATGAGAAACCTTCTCTCTCAGCCCAGCCGGGCCCCACGGTTCTGGCAGGAGAGAGCGTGACCTTGTCCTGCAGCTCCCGGAGCTCCTATGACATGTACCATCTATCCAGGGAGGGGGA
+
ffffffffffffffffffffffffffffffffffffffffffffffffffffffffffffffffffffffffffffffffffffffffffffffffffffffffffffffffffffffffffffffffffffffffffffffffffffff
@cA01~tA01_KP420442.1_3390_3623_0_1_0_0_0:0:0_0:0:0_3ce/2
TCTCATTGGTCTATGTGTCTGTTTTTGTAGTAGTATCATGCTGTTTGGGTTACTATAGCATTGTAGTATAGTTTGAAGTTGGGTAATGTGATGCCTGGGCTTTGTTCTTTGTGCTTAGGATTCCTATGTGTATTCAGGCTCTTTTTTTGG
+
ffffffffffffffffffffffffffffffffffffffffffffffffffffffffffffffffffffffffffffffffffffffffffffffffffffffffffffffffffffffffffffffffffffffffffffffffffffff
@cA01~tA01_KP420442.1_27106_27338_0_1_0_0_0:0:0_1:0:0_3cf/2
TCTCAGTTTCTCACGTTGTGTCCTGTTCATAACTTTCTGCATATTTCTATCTATTATCTGTCGATCTATCTATTTATCTATTCGGTGTCTATCTACAAATTCTCTACCTGTCATCTATATCTATATATCATCTATGTATCTATCACTTGT
+
ffffffffffffffffffffffffffffffffffffffffffffffffffffffffffffffffffffffffffffffffffffffffffffffffffffffffffffffffffffffffffffffffffffffffffffffffffffff
@cA01~tA01_KP420442.1_7449_7360_1_0_0_0_0:0:0_0:0:0_3d0/2
ATTTCATTTCTAGGTAAATATGTCTAATTAATTCAGCATATGTATGCAAGGGATCACACAGAAACACGATTATCAAGGCCCGAGTTATAAAAGAGAAAATCCGGAAACAACACAAATGTCCATGATAAAAAGAATGGATAATTACATGTT
+
ffffffffffffffffffffffffffffffffffffffffffffffffffffffffffffffffffffffffffffffffffffffffffffffffffffffffffffffffffffffffffffffffffffffffffffffffffffff
@cA01~tA01_KP420442.1_130984_130831_1_0_0_0_0:0:0_1:0:0_3d1/2
AGCTCTTTTTAACAACCAGCTCTCCAGGAACTAACAGAGGGGGAACTTGCTAACCCCGTCTCCTTGGGACAGCATTGATCTGTTCATGATGGATCCACCTCCATGACCCAAACACCTCTGAAGAGGCCCAACCTCCCACAATGGTGGTGA
+
ffffffffffffffffffffffffffffffffffffffffffffffffffffffffffffffffffffffffffffffffffffffffffffffffffffffffffffffffffffffffffffffffffffffffffffffffffffff
@cA01~tA01_KP420442.1_40871_41005_0_1_0_0_0:0:0_0:0:0_3d2/2
AGGAGCCCTCTGACCTGTGGCCATGATCACCAGGGTGTTGCTGGGTGCCGACCACCCACTGGGGTAGTGTGGGTGTGAACCCCGACATCTGTACGTCCCTGTGTGTGCTGGGGTCACAGGGCCCATGAAAAGGCTCTTCCAGAATATTCT
+
ffffffffffffffffffffffffffffffffffffffffffffffffffffffffffffffffffffffffffffffffffffffffffffffffffffffffffffffffffffffffffffffffffffffffffffffffffffff
@cA01~tA01_KP420442.1_1005_1234_0_1_0_0_0:0:0_1:0:0_3d3/2
TTTGGGTGCATATATATTTAGAATAGTTAAGTCTTCTGTCAAATTGAACCCTTTATCATTTTGTAATGCCCTTCTTTGTCCTTCCTGATTGCTGTTGATTCAAAGTGTGTTTCATGTGATATAAGAATAGGAATGCCTTCCTTTTTTTTG
+
ffffffffffffffffffffffffffffffffffffffffffffffffffffffffffffffffffffffffffffffffffffffffffffffffffffffffffffffffffffffffffffffffffffffffffffffffffffff
@cA01~tA01_KP420442.1_126289_126507_0_1_0_0_0:0:0_0:0:0_3d4/2
ATGATGTTGGCATGAAGAAAGGCACATAGAACAACGGAGCAGAATGAAGAACACAGATATAATCCATGCATTTACATCCAATTTTTTTTATTTTTTCTTTTGAGATGGAGTCTTGCTCTGTCACCCAGGCTGGAGTGCAGAGGTGCAATC
+
ffffffffffffffffffffffffffffffffffffffffffffffffffffffffffffffffffffffffffffffffffffffffffffffffffffffffffffffffffffffffffffffffffffffffffffffffffffff
@cA01~tA01_KP420442.1_45407_45567_0_1_0_0_0:0:0_0:0:0_3d5/2
AATGTGGTACATTTGCATAGTGGAGACTACTCTTCCATAGAAAGAAAAACATCCTGATATTTGCAGCCACATGGATGGAACTGGAGGTCATTACAAAGATTCCCATTTCTTACCCATATACAGGAGCTAAAAGGTGGATCTCATGAAGGT
+
ffffffffffffffffffffffffffffffffffffffffffffffffffffffffffffffffffffffffffffffffffffffffffffffffffffffffffffffffffffffffffffffffffffffffffffffffffffff
@cA01~tA01_KP420442.1_45693_45548_1_0_0_0_0:0:0_0:0:0_3d6/2
AGCCACCATTCTACTCTCTACCTTCATGAGATCCACCTTTTAGCTCCTGTATATGGGTAAGAAATGGGAATCTTTGTAATGACCTCCAGTTCCATCCATGTGGCTGCAAATATCAGGATGTTTTTCTTTCTATGGAAGAGTAGTCTCCAC
+
ffffffffffffffffffffffffffffffffffffffffffffffffffffffffffffffffffffffffffffffffffffffffffffffffffffffffffffffffffffffffffffffffffffffffffffffffffffff
@cA01~tA01_KP420442.1_47094_47249_0_1_0_0_0:0:0_0:0:0_3d7/2
AGGTGCTGACCACCATGCTCAGCTAATTTTTATATTTTTAGTGTAGACGATGTTTCATCACGTTGGCCAGACTAATCTTGAACTCTTGGCCTCAGGTGATCCACCCACCTCGGGCTCCCAAAGTGCTGAAATTGCAGGTGTCAGCCACCA
+
ffffffffffffffffffffffffffffffffffffffffffffffffffffffffffffffffffffffffffffffffffffffffffffffffffffffffffffffffffffffffffffffffffffffffffffffffffffff
@cA01~tA01_KP420442.1_1733_1537_1_0_0_0_0:0:0_0:0:0_3d8/2
ACAACACTTGACCAATTGGACCTCATAGACATCTACAGAGTACTCCACCCAACAACTGCAGAATATAGATTCTTCTTATCTGCACACACAAAAAACATATCATATTCTAAGACTGGCCACAAAGCAAGTCTCAATAAATTCAAAGAATCA
+
ffffffffffffffffffffffffffffffffffffffffffffffffffffffffffffffffffffffffffffffffffffffffffffffffffffffffffffffffffffffffffffffffffffffffffffffffffffff
@cA01~tA01_KP420442.1_121258_121075_1_0_0_0_0:0:0_0:0:0_3d9/2
CCTCAAATCAGCACGAGGAGCCAGCCTATGGAAACTGGCACCATGGAGAAGGCACAGACATGGCAAGAGTGGCTCCCAGTCCCCACCAGGAACAGGGTGTGTGGACACTGGTGCCTGCCTTACTGATCAGTTCATACCTCCTGCCAAGGA
+
ffffffffffffffffffffffffffffffffffffffffffffffffffffffffffffffffffffffffffffffffffffffffffffffffffffffffffffffffffffffffffffffffffffffffffffffffffffff
@cA01~tA01_KP420442.1_117442_117310_1_0_0_0_0:0:0_1:0:0_3da/2
CCTGGAGTGAAGTTATGGGCCTGGAGGTGGAGATATGGGACTGGAGTGGAGATATGGGACTAGAGTGGAGATAGGGGCCTGGAGGTGGAGATCTGGGCCTGGAGTGGAGAACTGGGCCTGGAGTGGAGATCTGGGCCTGGAGTGGAGATA
+
ffffffffffffffffffffffffffffffffffffffffffffffffffffffffffffffffffffffffffffffffffffffffffffffffffffffffffffffffffffffffffffffffffffffffffffffffffffff
@rand_0_0_0_0_1_1_0:0:0_0:0:0_3db/2
AGACAACAACCTTCGAGCCACGGTAGCGTAGCAGAGGAGCTGTCAATGAATATTCTGATTCGTCCGGCCGCTCTATATTATAAGACCCTGTACGTCTTATCCGGGTAACGTGAAGCTGGATGGCACTAATAACTTCTCTTGAAACTTATT
+
ffffffffffffffffffffffffffffffffffffffffffffffffffffffffffffffffffffffffffffffffffffffffffffffffffffffffffffffffffffffffffffffffffffffffffffffffffffff
@cA01~tA01_KP420442.1_62908_63063_0_1_0_0_0:0:0_0:0:0_3dc/2
CTTGTGGAAATTTGTTATGGCAACAATAGGAAAAGGTTCCACACTGCACAGCCTGAGCATGGGGCCGTGGCTGAATGAGTCAGTGAGTCGAAGTGTGCGTGCATGAGCTCTGTTCTCTGTTACGGCAAGGCTCTTTCTCTGCGGAGTCAG
+
ffffffffffffffffffffffffffffffffffffffffffffffffffffffffffffffffffffffffffffffffffffffffffffffffffffffffffffffffffffffffffffffffffffffffffffffffffffff
@cA01~tA01_KP420442.1_65784_65651_1_0_0_0_0:0:0_0:0:0_3dd/2
GGTAGAACAGCAGCCTAATATGTGTCTCCCGAGATCACAAAGAGCAGCAGGTTTCACACGGGCTTCAACACTATTTCCTGGCCGTTTGACATAAGAGAATTCTATTTCGCTTTTTTTATCTTGATTTCACTTTTGTTTTCTTTCCTTGGA
+
ffffffffffffffffffffffffffffffffffffffffffffffffffffffffffffffffffffffffffffffffffffffffffffffffffffffffffffffffffffffffffffffffffffffffffffffffffffff
@cA01~tA01_KP420442.1_96933_97040_0_1_0_0_0:0:0_0:0:0_3de/2
GGATGATGGCCACTGAGTACCTAATCACAGCATGCAGGTGTCTGGCGATACCTGGAGGAAGATGAGAATCCAATAAGAAGCTAACCATAGCAGTTCCTCTTTGTGGATTGTCTCTCATTTCTTGGTTGCCAGGCAACCACATAAAACACC
+
ffffffffffffffffffffffffffffffffffffffffffffffffffffffffffffffffffffffffffffffffffffffffffffffffffffffffffffffffffffffffffffffffffffffffffffffffffffff
@cA01~tA01_KP420442.1_12429_12491_0_1_0_0_0:0:0_0:0:0_3df/2
CCCTCTTTTTCTATCTCTTTATGTGTCTGTGAGTCTCTCAATTCCCTTCTTCTGGCTCATTCTGTGTGTGTGTTCATGTCTTTGCTTTTTGATTTCCCTGATTTCACTCCGTGTCTCTCTGTGGGCTTTTGTTCTCAGTAATCCTATAAC
+
ffffffffffffffffffffffffffffffffffffffffffffffffffffffffffffffffffffffffffffffffffffffffffffffffffffffffffffffffffffffffffffffffffffffffffffffffffffff
@cA01~tA01_KP420442.1_80636_80779_0_1_0_0_0:0:0_0:0:0_3e0/2
TGTGGTAGCAAGAACATTACTAAAAGTCACAGCTGATACAACACACTTGAAACCCATCTGGCCAATCTCCCACAGACAGAATGTCGCGCCATTCACTCCAGCCAGCTTCAGTCATGTTTCTTCCATTTCCACCTGTGGCCCCTCATGTCT
+
ffffffffffffffffffffffffffffffffffffffffffffffffffffffffffffffffffffffffffffffffffffffffffffffffffffffffffffffffffffffffffffffffffffffffffffffffffffff
@cA01~tA01_KP420442.1_21895_22102_0_1_0_0_0:0:0_0:0:0_3e1/2
AGATGATTGAATTCTGTGCTTACATTAAAGATTTTTGATGTATTTTTGTTTTTATCTGAGATTCAAACTCTTCTTCATATGTAATGTGCAAAATGTCTAACAGGTATTATTAACATTATCAGAGTAATTGTGACAAGAAGCCATTCTAAT
+
ffffffffffffffffffffffffffffffffffffffffffffffffffffffffffffffffffffffffffffffffffffffffffffffffffffffffffffffffffffffffffffffffffffffffffffffffffffff
@cA01~tA01_KP420442.1_139844_140011_0_1_0_0_0:0:0_0:0:0_3e2/2
ATCTGCCTGGGTGCCTGGAGCCCTGACCATGGGCCTCCATGCAGGCCATGCAAGAGGGTTTGGAGGTGCCCTGTCTGCCATCCTGCACCCTGACCCCCCCCTCACACCCAGTCTTCGTGTTCTCTCTGCATCTGTCCATGCTTCTCCCCA
+
ffffffffffffffffffffffffffffffffffffffffffffffffffffffffffffffffffffffffffffffffffffffffffffffffffffffffffffffffffffffffffffffffffffffffffffffffffffff
@cA01~tA01_KP420442.1_93368_93137_1_0_0_0_0:0:0_0:0:0_3e3/2
ACATTCTTCTCAGGAAAAATGCTGTGTTTGTTCTGCCTGCATTCCTAACTGGGAGGACAAATGCCTGGGGGCTTGAGAAGGGGAAGGAAGGGGAACATTTTTGAGGGTGGTGTGTTTGTAGAGAAGTTCTACTTGCCAAGGAATGAGCTC
+
ffffffffffffffffffffffffffffffffffffffffffffffffffffffffffffffffffffffffffffffffffffffffffffffffffffffffffffffffffffffffffffffffffffffffffffffffffffff
@cA01~tA01_KP420442.1_48402_48332_1_0_0_0_0:0:0_0:0:0_3e4/2
CAACCCTGGCTGACTCAGCAGAGCAAGAGCTTTGCCTTAACAGAGAACGGAGCTCATGCACGCACACTTCGACTCACTGACTCATTCAGCCACGGCCCCATGCTCAGGCCGTGGAAAAGGCAATTCCCAGCACTGCAGGAGGCCAAGGCG
+
ffffffffffffffffffffffffffffffffffffffffffffffffffffffffffffffffffffffffffffffffffffffffffffffffffffffffffffffffffffffffffffffffffffffffffffffffffffff
@cA01~tA01_KP420442.1_83716_83958_0_1_0_0_1:0:0_0:0:0_3e5/2
ATCTCGGCTCACTGCAACCTCTACCTCCTGGGTTCAAGTGATTCTCCTGTCTCAACCTCCCGAGTAGCTGAGATTACAGGCACCCACAACCACACCCAGCTGTTTTTGTATTTTTAGTAGAGGCGGGATTTCACCATGTTGGCCATGCTG
+
ffffffffffffffffffffffffffffffffffffffffffffffffffffffffffffffffffffffffffffffffffffffffffffffffffffffffffffffffffffffffffffffffffffffffffffffffffffff
@cA01~tA01_KP420442.1_122919_122760_1_0_0_0_0:0:0_0:0:0_3e6/2
ACAGATGATAGATGGATAGATACAGATAGATGATGGATAGATATAGATAGATGATATATAGGTAGATGATAGATAATAGGTTATAGATACATAGATGATGATTGATTGATTCATTAATAGATGATACATAGAGATGATGATGATGAAGAT
+
ffffffffffffffffffffffffffffffffffffffffffffffffffffffffffffffffffffffffffffffffffffffffffffffffffffffffffffffffffffffffffffffffffffffffffffffffffffff
@cA01~tA01_KP420442.1_136886_136747_1_0_0_0_0:0:0_0:0:0_3e7/2
GCCTCTAAGGGCTGGAGAAGTCAAGAGAACTGATTCGCTGAGTCTCCAGAGGGAACGCAGCCCTGCAGATGCCTTGATTTCAGCACAGGGAGAACTGGATCCAATTTCTGTCCCCAGAAGTGGAAGGGGTCAGTGTGTTCTCTCCTGCTG
+
ffffffffffffffffffffffffffffffffffffffffffffffffffffffffffffffffffffffffffffffffffffffffffffffffffffffffffffffffffffffffffffffffffffffffffffffffffffff
@cA01~tA01_KP420442.1_98300_98178_1_0_0_0_0:0:0_0:0:0_3e8/2
GTGCCTGTCTCTTGCTTACCAATGTCTAAGGTCCCCACTGCCTGCTGCAGAGAAAACACACTCCTTTGCTTAGCCCACAATTCTCTATTTCACTTGACCCCTGCCCACCTCTCCAACCTAACTGGCTTACTTCCTAGTCTACTTGAGGCT
+
ffffffffffffffffffffffffffffffffffffffffffffffffffffffffffffffffffffffffffffffffffffffffffffffffffffffffffffffffffffffffffffffffffffffffffffffffffffff
@cA01~tA01_KP420442.1_49403_49307_1_0_0_0_0:0:0_1:0:0_3e9/2
TTTCGCTTTTTTATCTTGATTTCACTTTTGTTTCCTTTCCTTGGAGAACGCAAGTTGTTTGACTCAAGAATGCTGTGGATGTAGAAATCTTAAAGCACATTCGCTGTGTGTCAATCCCAGTGCAGTCTTCCCAGAAAAGACCCTAAACAC
+
ffffffffffffffffffffffffffffffffffffffffffffffffffffffffffffffffffffffffffffffffffffffffffffffffffffffffffffffffffffffffffffffffffffffffffffffffffffff
@cA01~tA01_KP420442.1_76184_76378_0_1_0_0_0:0:0_0:0:0_3ea/2
AATAACAAAAATATGATTGGAAGAACTGCTCAAACATGAACAAAAGATTGTCAGAAAGTCTTACTTTCTAAGGCGAATTGTTTGAAATTTACAAAGGACACATCTCAATGTTAACAATTCATGGAGTTTGAAATTAAACAATGTAGAAAT
+
ffffffffffffffffffffffffffffffffffffffffffffffffffffffffffffffffffffffffffffffffffffffffffffffffffffffffffffffffffffffffffffffffffffffffffffffffffffff
@cA01~tA01_KP420442.1_136914_137047_0_1_0_0_0:0:0_0:0:0_3eb/2
TGCTGATCCCACGGTAGCCAACCTTCTCCTTGTTTGGTTTCTTTAATTAATTGATTAATTAATTTATTTTTGAGACAGTCACTTTTTCACCCAGGCTGGAGTGCAGTGGTGTTGTCTTGGCTCACTGCAACCTCTGCCTCCCCGGTTCAA
+
ffffffffffffffffffffffffffffffffffffffffffffffffffffffffffffffffffffffffffffffffffffffffffffffffffffffffffffffffffffffffffffffffffffffffffffffffffffff
@cA01~tA01_KP420442.1_129277_129100_1_0_0_0_0:0:0_0:0:0_3ec/2
CATCCTACACATAAATCAATACCTGGCAAAGGAGTGACAGATATATGAGGGGTGGTGGAAATGAAGGGACCTATTATAGCATAATATACAAGTCTGTGAACGGTGGCTCATGCTTGTAACCCAGCCCTGCAGGAGGCCAAGGCGGGTGGA
+
ffffffffffffffffffffffffffffffffffffffffffffffffffffffffffffffffffffffffffffffffffffffffffffffffffffffffffffffffffffffffffffffffffffffffffffffffffffff
@cA01~tA01_KP420442.1_5998_5869_1_0_0_0_0:0:0_0:0:0_3ed/2
TTTCCTGCAATAAAGGTGCCATTAAAAATGTCTCACAATTTATTACATGAAGCATTGTTCTACAATAAATGTTAAGCTCTTGAAGCAAAGATTAATGATACCATTTAGTAACTTGAAATTCAAAAAAGTGGAAGTATCCCAAGAGGCAAA
+
ffffffffffffffffffffffffffffffffffffffffffffffffffffffffffffffffffffffffffffffffffffffffffffffffffffffffffffffffffffffffffffffffffffffffffffffffffffff
@cA01~tA01_KP420442.1_55383_55133_1_0_0_0_0:0:0_0:0:0_3ee/2
AAAGGTGTTACTCACACACTTCAGCGTTTCCATGACGGTAGGGGCTGCAGTGTGGCTGCTGTCATTCTACCAGAAGAGGTGGGAAAACCACAGCCATGGCCCTGACATTCCAATCCTCTGATGGGGACTCAGTTGTTTATTTTCGTTCAG
+
ffffffffffffffffffffffffffffffffffffffffffffffffffffffffffffffffffffffffffffffffffffffffffffffffffffffffffffffffffffffffffffffffffffffffffffffffffffff
@cA01~tA01_KP420442.1_32947_32771_1_0_0_0_0:0:0_0:0:0_3ef/2
TAATTCTTTTTGTATATTTTTTGTAGAAAGGATGTTTCACCACGTTGGCCAAGCTTGTCTGAAACTCCCAACCTCAAGTGATCCGACCGTCTCAGCATGCCAAAGTAATGGGACTACAGGCGTGAGCCACTGTGCCCAGCCAGAATTCAA
+
ffffffffffffffffffffffffffffffffffffffffffffffffffffffffffffffffffffffffffffffffffffffffffffffffffffffffffffffffffffffffffffffffffffffffffffffffffffff
@cA01~tA01_KP420442.1_101103_100928_1_0_0_0_1:0:0_0:0:0_3f0/2
TATGGGCCTGCAGTAGAGATATGGGCCTGAAGTGGAGATATGGGCCTGGAGTGGAGATATGGGCCTAGAGGTGGAGTTATGGGCCCGGAGGTGGAGTTAAGGGCATGAAGTGGAGATCTGGGCCTGGAGTGGAGATATGATCCTGGAGTG
+
ffffffffffffffffffffffffffffffffffffffffffffffffffffffffffffffffffffffffffffffffffffffffffffffffffffffffffffffffffffffffffffffffffffffffffffffffffffff
@cA01~tA01_KP420442.1_47587_47655_0_1_0_0_0:0:0_0:0:0_3f1/2
GGTTGGTTCATGGCCAACACTCTGTTATCTAATATTGGGCCCTGGGAGTCCTGGGATCCTTTTTTCCGTAATTTTTGTATGTGACGGCTACTGTCTTGAGACTTCAAGGTATAAAGAGAAAACAGGAGCATCACACTACCTGATCTCAAA
+
ffffffffffffffffffffffffffffffffffffffffffffffffffffffffffffffffffffffffffffffffffffffffffffffffffffffffffffffffffffffffffffffffffffffffffffffffffffff
@rand_0_0_0_0_1_1_0:0:0_0:0:0_3f2/2
CGGCGCGGTATTCGCCATATTTTTGATACCCGGAACCACTGCGTAGGGCGGATGCTCGGTCGTCTATATATACATCTCGGTCGCTAAATCGGTCGTCGCAGTCAGCACTGCTAACTTAAGTCCGTTTATTTACCTGCAGAGATTGGTACG
+
ffffffffffffffffffffffffffffffffffffffffffffffffffffffffffffffffffffffffffffffffffffffffffffffffffffffffffffffffffffffffffffffffffffffffffffffffffffff
@cA01~tA01_KP420442.1_24632_24498_1_0_0_0_0:0:0_0:0:0_3f3/2
CCCAGCAACCCCCTGGTGATCGTGGTCATAGGTCAGAGGGCTCCTGTCTTGGATTCTCCTTGTCCCACCTCCTGAATCCCAGAGCTTCTGGTGGGCATGTCCTTGAGGGTCCCATCACGCAGGCCCTGACTGTATTTGTGGTAAAGGGGG
+
ffffffffffffffffffffffffffffffffffffffffffffffffffffffffffffffffffffffffffffffffffffffffffffffffffffffffffffffffffffffffffffffffffffffffffffffffffffff
@cA01~tA01_KP420442.1_8531_8776_0_1_0_0_0:0:0_0:0:0_3f4/2
ATATCTACAGTTCCAGGCCCATATCTCCACCTCCAGGCCCATATCTCCACTCTAGGCCCATATCTCCACCTCCAGGCCCGTATCTCAATTCCAGGTCCATATCTGCACTCCAAGCCAATATCTCCACTCCAGGCCCATATCTACAGTTCC
+
ffffffffffffffffffffffffffffffffffffffffffffffffffffffffffffffffffffffffffffffffffffffffffffffffffffffffffffffffffffffffffffffffffffffffffffffffffffff
@cA01~tA01_KP420442.1_110047_109900_1_0_0_0_0:0:0_0:0:0_3f5/2
TCACTCAGACCCTTCTTCCTTACCACACCTCTTTCTCTGAATGCTGCTCTCCCTTCTTCCTTATCTTTTGAAAACTTGGGGATTCTATTGGGTTCACCAAGATGAAAATCCATCATAATCTCCCGGAAATCATTCAGGATACCCTTGTTT
+
ffffffffffffffffffffffffffffffffffffffffffffffffffffffffffffffffffffffffffffffffffffffffffffffffffffffffffffffffffffffffffffffffffffffffffffffffffffff
@cA01~tA01_KP420442.1_83927_84018_0_1_0_0_0:0:0_1:0:0_3f6/2
TTTTTTTTTTTTTTAAGATGGAGTCTCACTCTGTTGCCCCGGCTGGAGTGCAGTGATGCGATCTCGGCTCACTACAACCTCTACCTCCTGGGTTCAAGTGATTCTCCTGTCTCAACCTCCCGAGTAGCTGAGATTACAGGCACCCACAAC
+
ffffffffffffffffffffffffffffffffffffffffffffffffffffffffffffffffffffffffffffffffffffffffffffffffffffffffffffffffffffffffffffffffffffffffffffffffffffff
@cA01~tA01_KP420442.1_2103_2019_1_0_0_0_0:0:0_0:0:0_3f7/2
AAGATCTCAAATTAGTGACTTAACACTGCATCTAGAGGAACTATTAAAAAAAAGGAACAGTCCAAACCCAAGGCCAGCAAAAGATGAGAAATAACTAAAGTCAGAGAGAACTGAATAAATTGAGACCAAAAAGTCCATACAAGAGATAAA
+
ffffffffffffffffffffffffffffffffffffffffffffffffffffffffffffffffffffffffffffffffffffffffffffffffffffffffffffffffffffffffffffffffffffffffffffffffffffff
@cA01~tA01_KP420442.1_113564_113691_0_1_0_0_0:0:0_0:0:0_3f8/2
CTCAGTTGCCAACAGCAGACTCAGACATTCTATCTCTCTGAGCTCAAGGACCCATCCCATGAATAGCTCTGAGTTCCCATCCCATTGATTCTGTCTCCCACTTTCTGCCTCTCATGGAACCTTCTCCTGGATGTGAGTGGCTGCAGGGGA
+
ffffffffffffffffffffffffffffffffffffffffffffffffffffffffffffffffffffffffffffffffffffffffffffffffffffffffffffffffffffffffffffffffffffffffffffffffffffff
@cA01~tA01_KP420442.1_126739_126897_0_1_0_0_0:0:0_1:0:0_3f9/2
AGCTGTGAGATGCTGAGTCAACGCCTGAATCCAAGGTTTCCACCTCCCCAGGGTTCCAAAAGCGGATATAGGAGGGTCCTGTACTCACCGGTTTTGGAGCTTGGTTCAGTGGGTGAAGGCCAACTATTTGAAGGGTTTCCTAGAACATGA
+
ffffffffffffffffffffffffffffffffffffffffffffffffffffffffffffffffffffffffffffffffffffffffffffffffffffffffffffffffffffffffffffffffffffffffffffffffffffff
@cA01~tA01_KP420442.1_87158_87363_0_1_0_0_0:0:0_0:0:0_3fa/2
GGACATAGGTAGGCTTCTTCTACGTCATATGAGGTTCAAGTGGTGAGTCAGTCAAGGGAGGAATGAGGGTTTCTGAAAACTGCAGACTAGACTTGTCAGTTCACATCATGCGCAACGGCCAGGCTCAAAACACATCTCAGACTCACTTAC
+
ffffffffffffffffffffffffffffffffffffffffffffffffffffffffffffffffffffffffffffffffffffffffffffffffffffffffffffffffffffffffffffffffffffffffffffffffffffff
@cA01~tA01_KP420442.1_128734_128857_0_1_0_0_0:0:0_0:0:0_3fb/2
AGCATATCTTATATCCATCTACTTCATTCATTTAGTGTCTAAATCAGCACCACATTTCACCAGTGGGGCGGCAATTGCCTTTTCCACAGTCTCCTAGATTCCAGTTACGCACCTGGGCCTCCCTTATTTTCTTGTCAGTCACTATTAATC
+
ffffffffffffffffffffffffffffffffffffffffffffffffffffffffffffffffffffffffffffffffffffffffffffffffffffffffffffffffffffffffffffffffffffffffffffffffffffff
@cA01~tA01_KP420442.1_102814_102642_1_0_0_0_0:0:0_0:0:0_3fc/2
CTCACTGTCCCACCTCCTGAATCCCAGAGCTTCTGGTGGGGGTGTCCGTCAGGGTCCCATCACCCAGGCCCTGACTGTATTTGGGGTCAAGGGAGATTGAATACAGGGGAAATGGGTGCTGTGGTGGGAAGAATCACTGTCCCCAATGAT
+
ffffffffffffffffffffffffffffffffffffffffffffffffffffffffffffffffffffffffffffffffffffffffffffffffffffffffffffffffffffffffffffffffffffffffffffffffffffff
@cA01~tA01_KP420442.1_10277_10371_0_1_0_0_0:0:0_0:0:0_3fd/2
GTCACAGGGTTCATGGATTACCATGTAGCCATCACTGGGGACAATTATTCTTCCCACCACAGCAACTATTTCTCTGTACTGAATCCCCCTTTACCCCAAATACAGTCTGGGCCTGGATGATTGGACCCTGATGGACACCCCCACCAGAAG
+
ffffffffffffffffffffffffffffffffffffffffffffffffffffffffffffffffffffffffffffffffffffffffffffffffffffffffffffffffffffffffffffffffffffffffffffffffffffff
@cA01~tA01_KP420442.1_53554_53426_1_0_0_0_0:0:0_0:0:0_3fe/2
TTAGTCACAATGACTCTGAAAACATTAATAATACCTATTAGATATTTTGCATATTACACAGGAAGAAGAGTTTGAATCTCAGATAAAAACAATAGAAATACATGAAAAGTCTTTCATGTTAGCACAGATTTTAGGCATCTCGTGTTCGGG
+
ffffffffffffffffffffffffffffffffffffffffffffffffffffffffffffffffffffffffffffffffffffffffffffffffffffffffffffffffffffffffffffffffffffffffffffffffffffff
@cA01~tA01_KP420442.1_120236_120449_0_1_0_0_1:0:0_0:0:0_3ff/2
GTTACTTGACTTTCCCAGCCTCTATAGGCCACCTGCATTCATGGCTTATGGCCTTCATCCACCTTCAAAGCTAATGGAGTCTCCCACTACGCTGCTCTAATCCCCACTCTCCTCTTCCTCCTCCTTTCATGTGGACACTTGTGATTATAT
+
ffffffffffffffffffffffffffffffffffffffffffffffffffffffffffffffffffffffffffffffffffffffffffffffffffffffffffffffffffffffffffffffffffffffffffffffffffffff
@rand_0_0_0_0_1_1_0:0:0_0:0:0_400/2
CACCGTGAAGAGCGATTGATTTTCACCCTGTCCATCGCCGACTTGGGCCTTATCAGGCAGGACGTTCGAAAGGATAGCCGCAAGGTTGCATTCGTGCCCCCTAACCCGCCCGTCAGGCCTTAGAACAGGTCAGATGATATAGAGGGCTAA
+
ffffffffffffffffffffffffffffffffffffffffffffffffffffffffffffffffffffffffffffffffffffffffffffffffffffffffffffffffffffffffffffffffffffffffffffffffffffff
@cA01~tA01_KP420442.1_134349_134464_0_1_0_0_0:0:0_0:0:0_401/2
TCTTTACCTCTAGGCCGAGATCTCCATCCCCACTCTCCCTCCCTCTATTCCCTTCCAGGACTCACCAACGCACGCCATGCTGACGACAGTGAGCGACATGGTGCTGCCGGTGCAGACAGGAGGCCGCGCCCCAGCTCAGCTCAGCAGCGC
+
ffffffffffffffffffffffffffffffffffffffffffffffffffffffffffffffffffffffffffffffffffffffffffffffffffffffffffffffffffffffffffffffffffffffffffffffffffffff
@cA01~tA01_KP420442.1_60448_60243_1_0_0_0_0:0:0_0:0:0_402/2
TTTTTTACCCTCCACCCTTTTCTTCCTGTCCTCCAGTAGCCACCATTCTACTCTCTACCTTCATGAGATCCACCTTTTAGCTCCTGTATATGGGTGAGAAATGGGAATCTTTTTAATGACCTCCAGTTCCATCCATGTGGCTGCAAATGA
+
ffffffffffffffffffffffffffffffffffffffffffffffffffffffffffffffffffffffffffffffffffffffffffffffffffffffffffffffffffffffffffffffffffffffffffffffffffffff
@cA01~tA01_KP420442.1_88490_88375_1_0_0_0_0:0:0_0:0:0_403/2
GTAGGGGCTGCAGTGTGGCTGCTGTCATTCTGCCAGAAGAGGTGGGGGAACCACAGCCACGACCCTGCCATTCCAAATCCTCTGATGGAGCTCAGTTGTTTATTGTGGTTCAGGCATTAGCTAATATTCCATTCACAAAGGTCATACCCT
+
ffffffffffffffffffffffffffffffffffffffffffffffffffffffffffffffffffffffffffffffffffffffffffffffffffffffffffffffffffffffffffffffffffffffffffffffffffffff
@cA01~tA01_KP420442.1_110277_110072_1_0_0_0_0:0:0_0:0:0_404/2
GTAATTCCATCTGCAATCTTCATTCCTTCTTTCCATGTAAAATAAGATATTCACAAGCTATGGAGGCTAGGACAGGGACATTTTGGGGTGGGACAGCATTCTCCTGCCTTCCACGAACGGTGAACAAGATGCATTTGGCCTCTGCTCTTG
+
ffffffffffffffffffffffffffffffffffffffffffffffffffffffffffffffffffffffffffffffffffffffffffffffffffffffffffffffffffffffffffffffffffffffffffffffffffffff
@cA01~tA01_KP420442.1_124075_123863_1_0_0_0_0:0:0_0:0:0_405/2
AGGGATCAGGGCGCAGGATGGCACACACAGCACCTCCAAACCCTCCTGCATGGCCTGCATGGAGGCCTCCGATTAGGGCTCCAGAAACCCAGGCAGATGTAGAAAGCGGTCAGGAGAGACCCAGAGAAGGGGAGACTGGGCTCAGTTTGG
+
ffffffffffffffffffffffffffffffffffffffffffffffffffffffffffffffffffffffffffffffffffffffffffffffffffffffffffffffffffffffffffffffffffffffffffffffffffffff
@cA01~tA01_KP420442.1_118158_118018_1_0_0_0_0:0:0_0:0:0_406/2
GGGCCTGGAGTGGAGATATGGGCCTGGAGTGGACATATGGGTCTGGAGTGGAGATACGGGCCTGGAGGTGGAGATATGGGCCTGGAGTGGAGATATGGGCCTGGAGGTGGTGATATGGGCCTGGAGTGTAGACATGGGCCGAGTGGAGAT
+
ffffffffffffffffffffffffffffffffffffffffffffffffffffffffffffffffffffffffffffffffffffffffffffffffffffffffffffffffffffffffffffffffffffffffffffffffffffff
@cA01~tA01_KP420442.1_12487_12378_1_0_0_0_0:0:0_0:0:0_407/2
GTCGCAGGACACCATGGCCCCAGGTGAGGGAGCAGAACACCAACCCCTGTATGTTGTGAGTTCCTGGAGTCCCCATACTGGATTCTGAGGCTCATATTCAAATAGCACCACATGTTATAGGATTACTGAGAACAAAAGCCCACAGAGAGA
+
ffffffffffffffffffffffffffffffffffffffffffffffffffffffffffffffffffffffffffffffffffffffffffffffffffffffffffffffffffffffffffffffffffffffffffffffffffffff
@cA01~tA01_KP420442.1_87508_87426_1_0_0_0_0:0:0_0:0:0_408/2
GTCTGCAGTTTTCAGAAACCCTCATTCCTCCCTTGACTGACTCACCACTTGAACCTCATATGACGTAGAAGAAGCCTACCTATGTCCCCTTCACATGTTGTGGTCAATGTGTCAACTGCACGATCCGGGCCCCTCACCACATCCTCTGCA
+
ffffffffffffffffffffffffffffffffffffffffffffffffffffffffffffffffffffffffffffffffffffffffffffffffffffffffffffffffffffffffffffffffffffffffffffffffffffff
@cA01~tA01_KP420442.1_39108_38986_1_0_0_0_0:0:0_1:0:0_409/2
GCCTGTCTGCACCGGCAGCACCATGTCGCTCACGGTCGTCAGCGTGGCGTGTGTTGGTGAGTCCTGGAAGGGAATAGAGGAAGGGAGTGTGGGGTTGGAGATCTGGGCCCAGAGGTGGAGATATAGGCCTGGAGGTTGAGTTGTGGGCCT
+
ffffffffffffffffffffffffffffffffffffffffffffffffffffffffffffffffffffffffffffffffffffffffffffffffffffffffffffffffffffffffffffffffffffffffffffffffffffff
@cA01~tA01_KP420442.1_29529_29454_1_0_0_0_0:0:0_0:0:0_40a/2
TTTCCTGCCTCAGCCTCCCTAGTAGCTGGGATTACAGGTGCACGCCACCATGCCTGGCTACTTTTTGTTTTTTTTAGTATAGATGCGGTTTCCCCATGTTGGCTGGGCTGCTCTCAAACTCATGACCTCAACTGAGGTGCCCGCCTCGGT
+
ffffffffffffffffffffffffffffffffffffffffffffffffffffffffffffffffffffffffffffffffffffffffffffffffffffffffffffffffffffffffffffffffffffffffffffffffffffff
@cA01~tA01_KP420442.1_69552_69677_0_1_0_0_0:0:0_0:0:0_40b/2
AGAACCAGCTAAAATGATTTAAATTCCCAGGGAAGGATTATGCAATTATTTACAATCTTAGAATTGTACTTTATCAGCAAAAACCACACCTGTAAATTCTGGAGTTTTGTAGTTTAATCTAAAATTTGTCTCATGACCCAAGATTCCAGA
+
ffffffffffffffffffffffffffffffffffffffffffffffffffffffffffffffffffffffffffffffffffffffffffffffffffffffffffffffffffffffffffffffffffffffffffffffffffffff
@cA01~tA01_KP420442.1_111611_111360_1_0_0_0_0:0:0_0:0:0_40c/2
GCACTGCAGGAGGCTAAGGCCAGTGGATTCCAAGAAGTCAGGAGTTCGAGACCAGCCTGGCCAACATGGAGAAACCCTATCTCTACATGGTGAAACCCTATCTCTCCTAAAAATACAAAAATTAGCCGAGCATGGTGGTGCATCCCTGTA
+
ffffffffffffffffffffffffffffffffffffffffffffffffffffffffffffffffffffffffffffffffffffffffffffffffffffffffffffffffffffffffffffffffffffffffffffffffffffff
@cA01~tA01_KP420442.1_116677_116815_0_1_0_0_0:0:0_0:0:0_40d/2
CAGATCTCCACTTCTAGGCTCATCACTCCATCTCTAGGCCCAGATCTCCACTCCAGGCCCATAACTCCACCTCCAGGCCCATATCTCCACCTCTGGGCCCAGATCTCCATCCCCACGCTCCCTCCCTCTATTCCCTTCCAGGACTCACCA
+
ffffffffffffffffffffffffffffffffffffffffffffffffffffffffffffffffffffffffffffffffffffffffffffffffffffffffffffffffffffffffffffffffffffffffffffffffffffff
@cA01~tA01_KP420442.1_109156_109076_1_0_0_0_0:0:0_0:0:0_40e/2
CAGAACCAAGCTCCAAATCTGGTGAGTAAAGGACCCCTCTTATCTCTGCTTTTGGAAACCTGGGGAGGTGGAAGCCTTGGATGCAAGTGTTGGCTCAAACCTCCCAGCTCTGTGAATGAGGGCCTGTCTTCCACCATCTCTGAACTCCAG
+
ffffffffffffffffffffffffffffffffffffffffffffffffffffffffffffffffffffffffffffffffffffffffffffffffffffffffffffffffffffffffffffffffffffffffffffffffffffff
@cA01~tA01_KP420442.1_128796_128645_1_0_0_0_0:0:0_0:0:0_40f/2
GTCAGCTGTGAAGGCACAAAGGTGAAAACAATCTGATGTTGAAGGAAGAGGCTCTGCCTGAAATGCTGGGAATGAGGTGGGGAGAATGACAAGATGACTGTAGAGAGATGGAGAGCACTCTGGGTACACAGGAAACTAAGGAGGAACAAG
+
ffffffffffffffffffffffffffffffffffffffffffffffffffffffffffffffffffffffffffffffffffffffffffffffffffffffffffffffffffffffffffffffffffffffffffffffffffffff
@cA01~tA01_KP420442.1_136962_137135_0_1_0_0_0:0:0_0:0:0_410/2
CCATAGGGTGGTCCCTGGTGCTGGTTCCAGGAGCATCAACCCCTTCCTATGTGGATGGAGCCTGGTGGTGGCATCAGCATCCCACCCTTGCTGATCCCACGGTAGCCAACCTTCTCCTTGTTTGGTTTCTTTAATTAATTGATTAATTAA
+
ffffffffffffffffffffffffffffffffffffffffffffffffffffffffffffffffffffffffffffffffffffffffffffffffffffffffffffffffffffffffffffffffffffffffffffffffffffff
@cA01~tA01_KP420442.1_126181_126071_1_0_0_0_1:0:0_0:0:0_411/2
ATTTTCTTCTACGTGTTTCACAGGTTCAGGCCTTAGACTCACATCTTTAATCCACTTTCATTTGATTTTTGTGTATGGTGACAGGTAGAGGTGCAGTTTCATTCCTCTGCATGTAGATGTCCAGGTTTCCCTGCACTGTTTATTGAAAAA
+
ffffffffffffffffffffffffffffffffffffffffffffffffffffffffffffffffffffffffffffffffffffffffffffffffffffffffffffffffffffffffffffffffffffffffffffffffffffff
@cA01~tA01_KP420442.1_90467_90307_1_0_0_0_0:0:0_0:0:0_412/2
GCTTCCTGCTGATGATGGAGAGAAGCATGGACAGATGTGGAGAGAAGATGCAGCATGGTGTGAGGGTGGGATCAGGGCACAGGATGGCAGACAGGGCACCTCCAAACCCTCCTGCATGGCCTGCATGGAAGCTTGCAGTAAGGGCTCCGG
+
ffffffffffffffffffffffffffffffffffffffffffffffffffffffffffffffffffffffffffffffffffffffffffffffffffffffffffffffffffffffffffffffffffffffffffffffffffffff
@cA01~tA01_KP420442.1_115682_115894_0_1_0_0_0:0:0_0:0:0_413/2
AACTGAGATGAGGAGATTGAGAGCAGCCTGGCCAACATAGTGAAACCGTGTCTCTGCTAAAAATCCAAAAATTAGCCGTGCCTGGTGGCAGGCACCTGTAACGCCAGCTACTCAAGAGGCTGAGGCACGAGAATCGCCTGAACCTGGGAG
+
ffffffffffffffffffffffffffffffffffffffffffffffffffffffffffffffffffffffffffffffffffffffffffffffffffffffffffffffffffffffffffffffffffffffffffffffffffffff
@cA01~tA01_KP420442.1_125491_125316_1_0_0_0_0:0:0_0:0:0_414/2
CAGGGTTCTCCTTTCTCTACCACCTTGCCAGCATTTGTTTTGCCTGTCTTGCAGCTAAAAGCCATTTTATTTTATTTCATTTTATTTTGAGATGGAGTTTCGCTCTTGTCACCCAGGCTGGAGTGCAGTGGTGCGATCTCGGCTCACCGC
+
ffffffffffffffffffffffffffffffffffffffffffffffffffffffffffffffffffffffffffffffffffffffffffffffffffffffffffffffffffffffffffffffffffffffffffffffffffffff
@cA01~tA01_KP420442.1_97674_97520_1_0_0_0_0:0:0_0:0:0_415/2
TGGGAACTGACAGCTATTCATGGAATGGGGTCTTGCACTCAGAGAGATGGAATGTCTGAGTCTGGCTGTTGGCAGCTGAGGGACCTCAGGCACCTATGGCCTCCCCCTGTGTGTTGGTATCTGTTCATGAAATGAGGACCCAGAAGTGCC
+
ffffffffffffffffffffffffffffffffffffffffffffffffffffffffffffffffffffffffffffffffffffffffffffffffffffffffffffffffffffffffffffffffffffffffffffffffffffff
@cA01~tA01_KP420442.1_54722_54870_0_1_0_0_0:0:0_0:0:0_416/2
CAGGGAGGCAAGGTCAGAAATGTGGGCCCAGCACCCCAGGGTCCCTTCTTCCTAGTTTATGAGAGACTCCCTGACAGGACTTCCCTCCCATTTCAGGAAAATCCTCTTATGTGGGGAGATGACACCCGAAGGTTTGGAGAAGGACTCACC
+
ffffffffffffffffffffffffffffffffffffffffffffffffffffffffffffffffffffffffffffffffffffffffffffffffffffffffffffffffffffffffffffffffffffffffffffffffffffff
@cA01~tA01_KP420442.1_31535_31418_1_0_0_0_0:0:0_1:0:0_417/2
AGAAACCTTCGATGCAGGCATTGACTCAGCATCTCGCAGCTCTGACATTGTACGCCTGTCTTCTACCATCTCCGAACTACAGATACTCCAACAGCGAAAGGGATCTGGGCCCAACCTAGGGCTCAGTGAAATCTCTTAATCTCTCATTTT
+
ffffffffffffffffffffffffffffffffffffffffffffffffffffffffffffffffffffffffffffffffffffffffffffffffffffffffffffffffffffffffffffffffffffffffffffffffffffff
@cA01~tA01_KP420442.1_116363_116480_0_1_0_0_0:0:0_1:0:0_418/2
GTGCTCGCTCAAGAGCGGAACATGGCTTCCTGGAAATTGCTCTCACTAGAATTGACACCTGGCGTCCTTCACTATGACCAACTCAAAACATGTCTTAGATCCAACCTCCCAAACATGAGATGCCTAAAATCTGTGCTAACATGAAAGACT
+
ffffffffffffffffffffffffffffffffffffffffffffffffffffffffffffffffffffffffffffffffffffffffffffffffffffffffffffffffffffffffffffffffffffffffffffffffffffff
@cA01~tA01_KP420442.1_133861_133690_1_0_0_0_0:0:0_0:0:0_419/2
TTATTTTTTCCTACGTGTAACCCTATGGTCCTGTGTTATTTATTGAGAAAATATTCTATTCCACCTTAAACTACATGGCAGCCTTTGTCAACTATAAAGGGACTGTGTATCCACAGATGTATTTTAGACACAGTTTTCTGCCCAGTGGTT
+
ffffffffffffffffffffffffffffffffffffffffffffffffffffffffffffffffffffffffffffffffffffffffffffffffffffffffffffffffffffffffffffffffffffffffffffffffffffff
@cA01~tA01_KP420442.1_139827_139610_1_0_0_0_0:0:0_0:0:0_41a/2
GAACCTCCCTGAGGAAACTGCCTCTTCTCCTTCCAGGTCTATATGAGAAACCTTCTCTCTCAGCCCAGCCGGGCCCCACGGTTCAGGCAGGAGAGAACGTGACCTTGTCCTGTAGCTCCTGGAGCTCCTATGACATCTACCATCTGTCCA
+
ffffffffffffffffffffffffffffffffffffffffffffffffffffffffffffffffffffffffffffffffffffffffffffffffffffffffffffffffffffffffffffffffffffffffffffffffffffff
@cA01~tA01_KP420442.1_33961_34144_0_1_0_0_0:0:0_0:0:0_41b/2
GAGCAGGAGCTAGTGCTGGCACTGATCTCTGATTCCAAGATCTGGACTCACTCCAAGGAGTATCAATGTTTACCTCCCCATAGCCTATCTGAATCTCCACAGGTGATTGGAAGTAGGGGTGAGGTGGGGGATTTGGGTGAGTGGGCAAGT
+
ffffffffffffffffffffffffffffffffffffffffffffffffffffffffffffffffffffffffffffffffffffffffffffffffffffffffffffffffffffffffffffffffffffffffffffffffffffff
@cA01~tA01_KP420442.1_65338_65220_1_0_0_0_0:0:0_0:0:0_41c/2
CTGAATTCCAATCATGATTTTTCTATTTCTCTATAATTACTTCTTTGATCCTTTATCTTATCCATTAGGCAATGAGCCTAAAACCTCTTCCCTATTTGGCTTTCTGTGAGCATGAGATCATATAGAAAATGTGAAAGCCCGCTGAATCCT
+
ffffffffffffffffffffffffffffffffffffffffffffffffffffffffffffffffffffffffffffffffffffffffffffffffffffffffffffffffffffffffffffffffffffffffffffffffffffff
@cA01~tA01_KP420442.1_77962_78028_0_1_0_0_0:0:0_0:0:0_41d/2
GAGAACCAAAAATAGAAGCACCATTCGATCTAGGGGTCCCGCTGCTGGGTATCTACTCAAAAAATACCTGCACCTGTATGTTTATTGCAGCACTGTTTGCAATAGCAAAGATATGAAATCAATCTAAGTGTCTGTGAATGAATGATTGGA
+
ffffffffffffffffffffffffffffffffffffffffffffffffffffffffffffffffffffffffffffffffffffffffffffffffffffffffffffffffffffffffffffffffffffffffffffffffffffff
@cA01~tA01_KP420442.1_132058_132221_0_1_0_0_0:0:0_0:0:0_41e/2
GGGGTCAAGTGAAATGGAGAATTGTGGGCTAAGCAAAGGAGTGTGTTTTCTCTCCAGCAGGCAGTGGGGACCTTAGACATTTGTAAGCAAGAGAGAGGCATGTTCAGATTCGTGGTGTGAGGAAGAGCGATGCCCTAAGATGAAGACTGA
+
ffffffffffffffffffffffffffffffffffffffffffffffffffffffffffffffffffffffffffffffffffffffffffffffffffffffffffffffffffffffffffffffffffffffffffffffffffffff
@cA01~tA01_KP420442.1_53408_53347_1_0_0_0_1:0:0_0:0:0_41f/2
CTTCCCTGGGAATTTAAATCATTTTAACTGGTTCTGCTGTAATACTAGAAATACAAGCATGAAAAATTCTAATGGTTTGTTAGTCACAATGACTCTGAAAACATTAATAATACCTATTAGATATTTTGCATATTACACAGGAAGAAGAGT
+
ffffffffffffffffffffffffffffffffffffffffffffffffffffffffffffffffffffffffffffffffffffffffffffffffffffffffffffffffffffffffffffffffffffffffffffffffffffff
@cA01~tA01_KP420442.1_31439_31260_1_0_0_0_0:0:0_0:0:0_420/2
TCCATTGAGTAGAGGACAGACACCCTCATTTCCTCACCTCTCTCCTGTCTCATGTTCTAGGAAACCCTTCAAATAGTTGGCTTTCACCCACTGAACCAAGCTCCGAAACCGGTGAGTACAGAACCCTCTTATATCCGCTTTTGGAAACCT
+
ffffffffffffffffffffffffffffffffffffffffffffffffffffffffffffffffffffffffffffffffffffffffffffffffffffffffffffffffffffffffffffffffffffffffffffffffffffff
@cA01~tA01_KP420442.1_127112_127070_1_0_0_0_0:0:0_0:0:0_421/2
ACCATCTCCGAACTCCAGATACTCCAACAGCGAAAGGGATCTGGGCCCAACACAGGGCTCAGTGAAATCTCTTCATCTCTCATTTTATGGAGCTGAGACCTCCTACAAGCTAGAAGAATGATTGCCAATCTGACATCCTTCTCAGGAAAA
+
ffffffffffffffffffffffffffffffffffffffffffffffffffffffffffffffffffffffffffffffffffffffffffffffffffffffffffffffffffffffffffffffffffffffffffffffffffffff
@cA01~tA01_KP420442.1_16895_16810_1_0_0_0_0:0:0_0:0:0_422/2
GAAACTAAGGAGGAACAAGGAGCATGTTTTTGATACTCACAGCCCTTGGATTCAACTCAGAGCTAACTAGGAATCCCTACCTGATTAACAGTGACCGACATGAAAATAAGGGAGGCCCAGGTGCGTAACTGGAATCTAGGAGACCGTGGA
+
ffffffffffffffffffffffffffffffffffffffffffffffffffffffffffffffffffffffffffffffffffffffffffffffffffffffffffffffffffffffffffffffffffffffffffffffffffffff
@cA01~tA01_KP420442.1_51457_51621_0_1_0_0_0:0:0_2:0:0_423/2
TACTCTGAGGGGAGGTGGAACAGCATGAGGGAAGGTGGAACAGGACGTGTGTAAGTGCCGTGTTAAGAGGGAGCCTCTTGTATGTTTGCAACTGTGAGTTCCTCAGTGTGATTGCAGCCTCAAGTAGACTAGGAAGTAAGCCAGTAAGGT
+
ffffffffffffffffffffffffffffffffffffffffffffffffffffffffffffffffffffffffffffffffffffffffffffffffffffffffffffffffffffffffffffffffffffffffffffffffffffff
@cA01~tA01_KP420442.1_44975_44805_1_0_0_0_0:0:0_0:0:0_424/2
AGAGAAGACGAAGCTTGGGTGTGAGGGAGGGATCAGGGCACAGGATGGCAGACAGGGCACCTCCAAACCCTCCTACATGGCCTGCATGAAGGCCTGCGGCCAGGACTCCAGGCACCCAGGCAGATGGAGAAAGCGGTCAGGAGAGACCCA
+
ffffffffffffffffffffffffffffffffffffffffffffffffffffffffffffffffffffffffffffffffffffffffffffffffffffffffffffffffffffffffffffffffffffffffffffffffffffff
@cA01~tA01_KP420442.1_109210_109066_1_0_0_0_0:0:0_0:0:0_425/2
CCTTCACCCACAGAACCAAGCTCCAAATCTGGTGAGTAAAGGACCCCTCTTATCTCTGCTTTTGGAAACCTGGGGAGGTGGAAGCCTTGGATGCAAGTGTTGGCTCAAACCTCCCAGCTCTGTGAATGAGGGCCTGTCTTCCACCATCTC
+
ffffffffffffffffffffffffffffffffffffffffffffffffffffffffffffffffffffffffffffffffffffffffffffffffffffffffffffffffffffffffffffffffffffffffffffffffffffff
@cA01~tA01_KP420442.1_44014_43927_1_0_0_0_0:0:0_0:0:0_426/2
ATAGAGAGAGAGATGATACATAGATATAGATAACAGATGATTGATGGATAGATAGACAAGTGATAGATACATAGATGATATATAGACATAGATGACAGGTAGAGAATTTGTAGATAGGCACCGAATAGATAAATAGATAGATCGATAGAT
+
ffffffffffffffffffffffffffffffffffffffffffffffffffffffffffffffffffffffffffffffffffffffffffffffffffffffffffffffffffffffffffffffffffffffffffffffffffffff
@cA01~tA01_KP420442.1_90942_90874_1_0_0_0_1:0:0_0:0:0_427/2
AGCCAGGCATGGTGCCAGGCGCCTATAATCCCAGCAACTTGGGAGGCTGAGGCGGGAGAGTGGCTTAAACCCAGGAGGAGGAGGTTGCAGTGAGCTGAGATCATGCCACTGCACTGCAGCCTGGTGACACAGAGAGACTCTGTCTCTAAA
+
ffffffffffffffffffffffffffffffffffffffffffffffffffffffffffffffffffffffffffffffffffffffffffffffffffffffffffffffffffffffffffffffffffffffffffffffffffffff
@cA01~tA01_KP420442.1_22292_22174_1_0_0_0_0:0:0_0:0:0_428/2
ATGAAGAAGAGTTTGAATCTCAGATAAAAACAAAAATACATCAAAAATCTTTAATGTAAGCACAGAATTCAATCATCTCGTGTATGAGAGGTTGGATCTGAGACGTCTTTTGAGTCTGGTCGTAGTGAAGGACGCAAGGTGTCAATTCTA
+
ffffffffffffffffffffffffffffffffffffffffffffffffffffffffffffffffffffffffffffffffffffffffffffffffffffffffffffffffffffffffffffffffffffffffffffffffffffff
@cA01~tA01_KP420442.1_75272_75038_1_0_0_0_0:0:0_0:0:0_429/2
TCTGCCACTTCGCTCAGTGGCCTCAAGCCAGACATCTTCCCTACAGACTTGCAGTGATTCTCCATCAGCATTTAGGGCTGTGGCCACCAACCTGGGTGTTGGTCTGTAGGAACTTTTCATTTCTGACCTTCCATAACTGAGTTCTCTTCC
+
ffffffffffffffffffffffffffffffffffffffffffffffffffffffffffffffffffffffffffffffffffffffffffffffffffffffffffffffffffffffffffffffffffffffffffffffffffffff
@cA01~tA01_KP420442.1_112793_112565_1_0_0_0_0:0:0_1:0:0_42a/2
GGAGTCACCCCATTTGCAGTGTAGCTGGGGGAAGCCAGAAAGCAGCCCTGCCTGGGTTTTGTACCCTGGAGCCACAGGAAGCACTCAGCTAAAGCACTGCATGACGTCCTCCTCCAGGAAGAACAGGAAGACAGCCCAGGCTGTTCTGGG
+
ffffffffffffffffffffffffffffffffffffffffffffffffffffffffffffffffffffffffffffffffffffffffffffffffffffffffffffffffffffffffffffffffffffffffffffffffffffff
@cA01~tA01_KP420442.1_21528_21602_0_1_0_0_1:0:0_0:0:0_42b/2
ATATTTTCTCAACAAATAACACAGGACCATAGGGTTACACGTAGGAAAAAATAAATCTAAACTTATCCTCACACTATAAAAACACTTCTTATTTTTTATCTTGTTGTTGTAAATTTTTTATGCTTTATTTTTAAGATTGACAAATAAAAA
+
ffffffffffffffffffffffffffffffffffffffffffffffffffffffffffffffffffffffffffffffffffffffffffffffffffffffffffffffffffffffffffffffffffffffffffffffffffffff
@cA01~tA01_KP420442.1_110485_110305_1_0_0_0_0:0:0_0:0:0_42c/2
GCATCTGTGCATGAAATCTATTTGTTTGTTCGTTCATTTATTTATTGAGACAGAGTCTCCCTCTGTCTTCCAGGCTACAGTGCAGTGTCACGATCTTGGCTCACTGCAACCTGCGTCTCCTGGATCCAAGTGATTCTCCTGCCTCACCCT
+
ffffffffffffffffffffffffffffffffffffffffffffffffffffffffffffffffffffffffffffffffffffffffffffffffffffffffffffffffffffffffffffffffffffffffffffffffffffff
@cA01~tA01_KP420442.1_64085_63937_1_0_0_0_0:0:0_0:0:0_42d/2
CAGTGTCACGATCTTGGCTCACTGCAACCTGCGTCTCCTGGATTCAAGGGATTCTCCTGCCTCCGCCTCTCGAGTAGCTGGGATTACAGGCAACTGCCACCGTGCCCGGCTAATTCTTTTTGTATATTTTTTGTAGAGAGGATGTTTCAC
+
ffffffffffffffffffffffffffffffffffffffffffffffffffffffffffffffffffffffffffffffffffffffffffffffffffffffffffffffffffffffffffffffffffffffffffffffffffffff
@cA01~tA01_KP420442.1_100076_100044_1_0_0_0_1:0:0_0:0:0_42e/2
AATCATTTGAACTGGTTCTGCTGTAATACTAGAAATACAATCATGAAAAATTCTAATGGTTTATTGTCACAATTGCTCTGAAAACCTTAATAATACCTATTAGATATTTTGCATATTACACAGGAAGAAGAGTTTGAATCTCAGATAAAA
+
ffffffffffffffffffffffffffffffffffffffffffffffffffffffffffffffffffffffffffffffffffffffffffffffffffffffffffffffffffffffffffffffffffffffffffffffffffffff
@cA01~tA01_KP420442.1_124209_124091_1_0_0_0_1:0:0_0:0:0_42f/2
TGTCATCACCAGCAACCCCTACATCCTTTTCTTTTTGTTTGAAAAAATATTCATTGAGGTTAAATATACCTATATAGCTTACCACTTTTAACATTTTTTTTTTTTTGAGGTGGAGTCTAGCTCTGTCTCCTATGCTGGAATGCAGTGGCA
+
ffffffffffffffffffffffffffffffffffffffffffffffffffffffffffffffffffffffffffffffffffffffffffffffffffffffffffffffffffffffffffffffffffffffffffffffffffffff
@cA01~tA01_KP420442.1_59454_59616_0_1_0_0_0:0:0_0:0:0_430/2
GGGCTTCTGGGAAATGGGTAAGGTTGAGGGGCTGAGGGAACCTCTGATCTCCCCAAACTGAGCCCAGTCTCCCTCCTCTGGGTCTCTCCTGACCGCTTTCTCCATCTGCCTGGGTGCCTGGAGCCCTGGCCGTGGGCCTCCATGCAGGCC
+
ffffffffffffffffffffffffffffffffffffffffffffffffffffffffffffffffffffffffffffffffffffffffffffffffffffffffffffffffffffffffffffffffffffffffffffffffffffff
@cA01~tA01_KP420442.1_44003_43892_1_0_0_0_0:0:0_0:0:0_431/2
GATAATACATAGAGATAGAGAGGCAGACAGAAGTCATAGAGAGAGAGATGATACATAGATATAGATAACAGATGATTGATGGATAGATAGACAAGTGATAGATACATAGATGATATATAGACATAGATGACAGGTAGAGAATTTGTAGAT
+
ffffffffffffffffffffffffffffffffffffffffffffffffffffffffffffffffffffffffffffffffffffffffffffffffffffffffffffffffffffffffffffffffffffffffffffffffffffff
@cA01~tA01_KP420442.1_125943_125778_1_0_0_0_0:0:0_0:0:0_432/2
TGTGGGGAAATTTCATGTCTTTTGCTCCTTTTTCAATTAAATCATTTGTTTTATTGAGTTGTTTGAGCTTCTTATACTTCTAGTTATTAATCCCGTCTCAGATGCATAGTTTGCACATATTTGCTCCCAATCTGTGGGTTGTCTCTTCAC
+
ffffffffffffffffffffffffffffffffffffffffffffffffffffffffffffffffffffffffffffffffffffffffffffffffffffffffffffffffffffffffffffffffffffffffffffffffffffff
@cA01~tA01_KP420442.1_80116_80339_0_1_0_0_0:0:0_1:0:0_433/2
GATATACATTTTTTTGTACATTTCAAAAATGTTCCCAAACTAATTCTCCAAAGCAATAAATGTTTGTGTGTATTGCTGGGTAGGTTATGCATACAAGGAAAGGAAGCATAGTGAGTCTGATTTCGCAGAGGAAACATATGTGGAAATTAT
+
ffffffffffffffffffffffffffffffffffffffffffffffffffffffffffffffffffffffffffffffffffffffffffffffffffffffffffffffffffffffffffffffffffffffffffffffffffffff
@rand_0_0_0_0_1_1_0:0:0_0:0:0_434/2
AAGTCCGAACAGCCCACGGCGTGATTATGGTACGTCACCCTCGGATAGTACTGACAGAAGTTACGTCATATACGCTAGGCCCAGCGCTCTAGAGAGCTCAACGGGCCTCTCCCATCAGGATTCCAGTTATTAGGTAGCAGTAAGTCTTCT
+
ffffffffffffffffffffffffffffffffffffffffffffffffffffffffffffffffffffffffffffffffffffffffffffffffffffffffffffffffffffffffffffffffffffffffffffffffffffff
@cA01~tA01_KP420442.1_52653_52820_0_1_0_0_0:0:0_0:0:0_435/2
GAGAATCGCTTGAACCTGGGAGGCAGAAGTTGCAGTGAGCTGAGATTGTGTCACTGCAGTCCAGCCTGGGCGACAGAGCAAGACTCCGCCTCAAGAAAAAAAAGCAAATAGCCTATAATAACAAATTAGAGAGCTCTGGCTACTAAATTT
+
ffffffffffffffffffffffffffffffffffffffffffffffffffffffffffffffffffffffffffffffffffffffffffffffffffffffffffffffffffffffffffffffffffffffffffffffffffffff
@cA01~tA01_KP420442.1_82166_82295_0_1_0_0_0:0:0_0:0:0_436/2
TCATCTTGAATTATTTACTTTTCTACATGAACCAATCCATTCTTCTGTGTGCATGTGTGTGTGTGTGTGTGTGTAGTTTATCTGTCTACATATAATGTAAACACCAAAAAATAACAGACATTTAGTAATTTTCAAATGAGACTTCAGGAA
+
ffffffffffffffffffffffffffffffffffffffffffffffffffffffffffffffffffffffffffffffffffffffffffffffffffffffffffffffffffffffffffffffffffffffffffffffffffffff
@cA01~tA01_KP420442.1_26062_25927_1_0_0_0_1:0:0_0:0:0_437/2
ACCTTCTAAACTCACAACCTCTCTTCCTAGGAGTCCACAGAAAACCTTCCCTCCTGGCCCACCCAGGTCCCCTGGTGAAATCAGAAGAGACAGTCATCCTGCAATGTTGGTCAGATGTCAGGTTTCAGCACTTCCTTCTGCACAGAGAAG
+
ffffffffffffffffffffffffffffffffffffffffffffffffffffffffffffffffffffffffffffffffffffffffffffffffffffffffffffffffffffffffffffffffffffffffffffffffffffff
@cA01~tA01_KP420442.1_20442_20642_0_1_0_0_1:0:0_0:0:0_438/2
CCTCCTATGTGCTGCATCTTTGGATGGAAATTGGAGTCTCAGAGACAATTCAGGCTCCACCATGCTTCCAGAAGCTCAGAGTCCAGGGCTGAGAACCCAGCGGAGAACAGATGGGGTTATGTGGACGTGGTAATGATAACACCGGAAGCC
+
ffffffffffffffffffffffffffffffffffffffffffffffffffffffffffffffffffffffffffffffffffffffffffffffffffffffffffffffffffffffffffffffffffffffffffffffffffffff
@cA01~tA01_KP420442.1_16819_16650_1_0_0_0_0:0:0_0:0:0_439/2
GATTGGCGGAAGGATTTTCCACACTGAGCTCTCAGCCGTGAAGGCACAAAGGTGGAAACATTCTTAGTTCAAGGAAGAGGCTCTGCCTCAAATGCTGGGAATGAGATGGGGAGAATGACAAGACAACTGTAGAGAGATGGAGAGCACACT
+
ffffffffffffffffffffffffffffffffffffffffffffffffffffffffffffffffffffffffffffffffffffffffffffffffffffffffffffffffffffffffffffffffffffffffffffffffffffff
@cA01~tA01_KP420442.1_9071_9137_0_1_0_0_0:0:0_0:0:0_43a/2
CTAAGGTTTGGGGGAAGGACTCACCCACATGTGGCCAGGGCCCCTCCAGCAAGAAGAACCCTGGAAAGAAAGATCATGATGGATGATCCATCTGTACATCACCTCCAGGCCCATATCTCCACTCCAGGCCCATATCTCCACTTCCGTCCT
+
ffffffffffffffffffffffffffffffffffffffffffffffffffffffffffffffffffffffffffffffffffffffffffffffffffffffffffffffffffffffffffffffffffffffffffffffffffffff
@cA01~tA01_KP420442.1_110716_110623_1_0_0_0_0:0:0_1:0:0_43b/2
CCACTTTGCCCAGCCAGAATTCAAAATAAATAATAGATAATGCTGAGTGTATAATTTTGGGTGACAGAGAAGGTCTCACTAATCAGATATTTGTGACATTAATGAAAAACACGGATTGAACCCCTGAAAGATTGACGGAAGGATTTTCCA
+
ffffffffffffffffffffffffffffffffffffffffffffffffffffffffffffffffffffffffffffffffffffffffffffffffffffffffffffffffffffffffffffffffffffffffffffffffffffff
@cA01~tA01_KP420442.1_1867_1715_1_0_0_0_0:0:0_1:0:0_43c/2
AGAAAAAAATACCAAGATGATCTCTCAAAACTACAGAAAAACATGGAAATTTAACAACTTGTTTCTGAATGAATATTAAGAGCCATCTATGACAAATCCACAGCCAACATCATATTGAATGGTCAAAAGTTGGAACTGTACCCCTTGAGA
+
ffffffffffffffffffffffffffffffffffffffffffffffffffffffffffffffffffffffffffffffffffffffffffffffffffffffffffffffffffffffffffffffffffffffffffffffffffffff
@cA01~tA01_KP420442.1_36307_36513_0_1_0_0_0:0:0_0:0:0_43d/2
GAGGAAGAGCGATGCCCTAAGATGCAGACTCACGCCTTCAGATTCCAGCTGCTGGTACATTGGAGCTGGCAACCCAGTTTTGAGACAGGGCTGTTGTCTCCCTAGAAGATCCCCTCAAGGCCTGACTGTGGTGCTCATGGGCAGGAGACA
+
ffffffffffffffffffffffffffffffffffffffffffffffffffffffffffffffffffffffffffffffffffffffffffffffffffffffffffffffffffffffffffffffffffffffffffffffffffffff
@cA01~tA01_KP420442.1_64313_64494_0_1_0_0_0:0:0_0:0:0_43e/2
CCACATTTCACCAGTGGGGCGGCAATTGCCTTTTCCACGGTCTCCTAGATTCCAGTTATGCACCTGGGCCTCCCTTATTTTCATGTCAGTCATATTAATCATGTAGGGATTCCTGGTTACCCCGAGGTGAATCCAATGGCTGTGAGTGTC
+
ffffffffffffffffffffffffffffffffffffffffffffffffffffffffffffffffffffffffffffffffffffffffffffffffffffffffffffffffffffffffffffffffffffffffffffffffffffff
@cA01~tA01_KP420442.1_75617_75330_1_0_0_0_0:0:0_0:0:0_43f/2
GTGCTACTGGTTGAGGTTCCATTTGCCAGTGAAGGGACTTCACTCAGCCGAGGGGGCAACTCAGGGAAGTCAGCCGAGGGAGGGCATTAGAGTAGAGAGAACTGAGCTCACCCAGTAAATGACCCCTTCACTAACTCATTCATCTAATAT
+
ffffffffffffffffffffffffffffffffffffffffffffffffffffffffffffffffffffffffffffffffffffffffffffffffffffffffffffffffffffffffffffffffffffffffffffffffffffff
@cA01~tA01_KP420442.1_46747_46541_1_0_0_0_0:0:0_0:0:0_440/2
AGTGTTTCTCCATGTGGGTCAGACTGGTCTCAAACTCCCGACCTTATGAGATTCACCCACCTCAGGCTCTCAAAGTTCTAGGATGACAGACGTGAGCCACCACGCCCGGCCTAAAAGCCATTTTAATGGGGTGAGATGAAAACTCACTTT
+
ffffffffffffffffffffffffffffffffffffffffffffffffffffffffffffffffffffffffffffffffffffffffffffffffffffffffffffffffffffffffffffffffffffffffffffffffffffff
@cA01~tA01_KP420442.1_118536_118676_0_1_0_0_0:0:0_0:0:0_441/2
CGGGCCCACATCTCCAATCCAGGCTCAGATCTCCACCCTCGGCCCATATCTCCAATCCAGGCCCATATCTCCACTCCAGGCCCATATCTCCACTCCAGTCCCATATCTCCTCTCCAGTCCCATATCTCCACTCCAGGCCCATATCTCCAC
+
ffffffffffffffffffffffffffffffffffffffffffffffffffffffffffffffffffffffffffffffffffffffffffffffffffffffffffffffffffffffffffffffffffffffffffffffffffffff
@cA01~tA01_KP420442.1_44942_45087_0_1_0_0_0:0:0_0:0:0_442/2
CCAGGAGGCGGAAGTTGCAGTGAGCTGAGATTGTGCCAATGCACTCCAGCATAGGGGACAGAGCTAGACTCCGCCTCAAAAAAAAAATGTTAAAGGTGGTAAGCTATATAGGTATATTTATCCTCAATAAATATTTCTCAAACAAAAGTA
+
ffffffffffffffffffffffffffffffffffffffffffffffffffffffffffffffffffffffffffffffffffffffffffffffffffffffffffffffffffffffffffffffffffffffffffffffffffffff
@cA01~tA01_KP420442.1_8861_8914_0_1_0_0_0:0:0_0:0:0_443/2
CCCATATCTACACTCCAGGCCCATATCTCCACCTCCAGGCCTGTATCTCCACCTCCAGGCCCGTGTCTCCATTCCAGGCCCATATCTGCACTCCAAGCCAACATCTCCACTCCAGGCCCATATCTCTACTCCAGGCCCATATCTACAGTT
+
ffffffffffffffffffffffffffffffffffffffffffffffffffffffffffffffffffffffffffffffffffffffffffffffffffffffffffffffffffffffffffffffffffffffffffffffffffffff
@cA01~tA01_KP420442.1_116966_117156_0_1_0_0_1:0:0_0:0:0_444/2
TAACTCCACTGCAGACCCATATCTCCACTCCAGGCCCATATCTCCACTCCAGGACCATATCTCCACTCCAGGCTCATATCTCCACTCCAGGCCCGTATCTCCACCTCCAGGCCCATAACTTCACTCCAGGCCCATAACTCCACTCCAGGC
+
ffffffffffffffffffffffffffffffffffffffffffffffffffffffffffffffffffffffffffffffffffffffffffffffffffffffffffffffffffffffffffffffffffffffffffffffffffffff
@rand_0_0_0_0_1_1_0:0:0_0:0:0_445/2
CTTCTGCGCAGGTGACGGGCATGATAACCCTGTGCTATCCAATCACAGAACCCGCTTGTAAGAATCGGAGGGCACATACAAGATTGAAGGCCGTAGCCCCACCGAGAACCACCTGAGGTAGCTAGGCTCCGCCATTCCGATGATTTTAGT
+
ffffffffffffffffffffffffffffffffffffffffffffffffffffffffffffffffffffffffffffffffffffffffffffffffffffffffffffffffffffffffffffffffffffffffffffffffffffff
@cA01~tA01_KP420442.1_67883_67988_0_1_0_0_1:0:0_0:0:0_446/2
CTTGTATGTTTGGAATTGTGAGTTCCTCAGTGTGATTGCAGCCTCAAGTAGACTAGGAAGTAAGCCAGTTAGGTTGGAGAGGTGGGCAGGGGTCAAGTGAAATGGAGAACTGTGGGCTAAGCAAAGGAGTGTGTTTTTTCTCCAGCAGGC
+
ffffffffffffffffffffffffffffffffffffffffffffffffffffffffffffffffffffffffffffffffffffffffffffffffffffffffffffffffffffffffffffffffffffffffffffffffffffff
@cA01~tA01_KP420442.1_122872_122695_1_0_0_0_0:0:0_0:0:0_447/2
TGGAGATGTGGGGATGAATTGCAGAGATTCCAAAGAGAACTAGAGAGACCGAGAGGCAGAGCAAGACAGATGATAGATGGATAGATACAGATAGATGATGGATAGATATAGATAGATGATATATAGGTAGATGATAGATAATAGGTTATA
+
ffffffffffffffffffffffffffffffffffffffffffffffffffffffffffffffffffffffffffffffffffffffffffffffffffffffffffffffffffffffffffffffffffffffffffffffffffffff
@cA01~tA01_KP420442.1_111371_111554_0_1_0_0_0:0:0_0:0:0_448/2
ATGGGAATTCAGGTGCCTTTGTCATTCGTGTGTGTTTTATTATATTTATGCATTTCTTATTTTTATTTTTTGAGATGGAGTCTCCTTGTGTCACCCAGGCTGGAGTGCAGTGATGCGATCTCCACTCACTGCAACCTCCACCTCCTGGGT
+
ffffffffffffffffffffffffffffffffffffffffffffffffffffffffffffffffffffffffffffffffffffffffffffffffffffffffffffffffffffffffffffffffffffffffffffffffffffff
@cA01~tA01_KP420442.1_123117_122946_1_0_0_0_0:0:0_0:0:0_449/2
CAAAGAGAGAAATAATAGAGAGAGAGAGATGATACATATATATAGATAATAGATGATTGACGGATAGACAATTGATAGATAAATAGATGATATATAGATATAGATGACAGGTAGAGAATTTGTAGATAGGCACCGAATAGATAAATAGAT
+
ffffffffffffffffffffffffffffffffffffffffffffffffffffffffffffffffffffffffffffffffffffffffffffffffffffffffffffffffffffffffffffffffffffffffffffffffffffff
@cA01~tA01_KP420442.1_128830_128763_1_0_0_0_0:0:0_0:0:0_44a/2
TCTGGGTACACAGGAAACTAAGGAGGAACAAGGAGTGTGTGTTTGACACTCACAGCCATTGGATTCACCTCGGGGTAACCAGGAATCCCTACATGATTAATAGTGACTGACAAGAAAATAAGGGAGGCCCAGGTGCGTAACTGGAATCTA
+
ffffffffffffffffffffffffffffffffffffffffffffffffffffffffffffffffffffffffffffffffffffffffffffffffffffffffffffffffffffffffffffffffffffffffffffffffffffff
@cA01~tA01_KP420442.1_64237_64189_1_0_0_0_0:0:0_0:0:0_44b/2
GAATTCAAAATCAATAATAGATAATGCTGAGTGTATGATTTCAGGTGACAAAGAAGGTCTCACTATTCAGATATTTGTGACATTAATGAAAAACACGGAATGAACCCCTGAAAGATTGGCGGAAGGATTTTGCACACACAGCTGTCAGCC
+
ffffffffffffffffffffffffffffffffffffffffffffffffffffffffffffffffffffffffffffffffffffffffffffffffffffffffffffffffffffffffffffffffffffffffffffffffffffff
@cA01~tA01_KP420442.1_25400_25532_0_1_0_0_0:0:0_0:0:0_44c/2
TCCTGCTGTTTATGTGGGGGTGAAAGAGGAACCAGGATAGGCTGCACATCCAGGCTCTTATCAGCCTGGTTCAATCTCTTTTGGATGAATTGCAATCCTTGGCAGAAGGTATGAACTGATGAATAAGGCAGGCACCAGTGTCCACACACC
+
ffffffffffffffffffffffffffffffffffffffffffffffffffffffffffffffffffffffffffffffffffffffffffffffffffffffffffffffffffffffffffffffffffffffffffffffffffffff
@cA01~tA01_KP420442.1_33697_33910_0_1_0_0_0:0:0_0:0:0_44d/2
CTCATTCTCACAGAAAGCCAAATAGGGAAGAGGTTTTAAGCTCATTGCCTAATGGATAAGATAAAGGATCAAAGAAGTAATTATAGAGAAATAGAAAAACGATGATTGGAATTCAGGTGCCTTTGTCATTCGTGTGTGTTTTATTATATT
+
[truncated: 3,237,239 more chars]
