# Supplementary material for: Accurate and Efficient KIR Gene and Haplotype Inference From Genome Sequencing Reads With Novel K-mer Signatures
Source: Front Immunol. 2020 Nov 26;11:583013. doi: 10.3389/fimmu.2020.583013 (PMC7727328; doi:10.3389/fimmu.2020.583013)
Supplement: Supplemental Data Sheet 2 — Raw reads from synthetic evaluation, whose results are in Table 2 . Each of the six simulated individuals have a pair of fastq files for each parental haplotype. [file DataSheet_2.zip › 5/GU182341_paired.bwa.read1.fastq]

@cB02~tA01_GU182341.1_73672_73516_1_0_0_0_0:0:0_0:0:0_0/1
AAAGCAATAAATGTTTGTGTGTATTGCTGGGTAGGTTATGTATACAAGGAAAGGAAGCATAGTGAGTCTGATTTGGCAGAGGAAACATATGTGGAAATTATATCATTTACTCTCTTTACAAAATTAAGTACAAAATTGAAAACACTGGTA
+
ffffffffffffffffffffffffffffffffffffffffffffffffffffffffffffffffffffffffffffffffffffffffffffffffffffffffffffffffffffffffffffffffffffffffffffffffffffff
@cB02~tA01_GU182341.1_120249_120329_0_1_0_0_1:0:0_1:0:0_1/1
GTCGGCCTTCACCCACTGAACCAAGCTCCAAAACCGGTGAGTACAGGACCCTCTTATATCCGCTTTTGGAACCCTGGGGAGGTGGAAACCTTGGATTCAGGCGTTGACTCAGCATCTCACAGCTCTGACATTGTACGCCTGTCTTCTACC
+
ffffffffffffffffffffffffffffffffffffffffffffffffffffffffffffffffffffffffffffffffffffffffffffffffffffffffffffffffffffffffffffffffffffffffffffffffffffff
@cB02~tA01_GU182341.1_26791_26965_0_1_0_0_0:0:0_0:0:0_2/1
TGTAATGGACCAAGAGCCTGCAGGGAACAGAACAGTGAACAGGGAGGTAGGTGCTCCTCAGCCCAGCCTCATGGCTAGTCTTATTCCCAAAGAGTCCTGAAAAATGTGAGCACCCTCCCTCACTCAGCATTTCCCTCCCTCCAGGACTCT
+
ffffffffffffffffffffffffffffffffffffffffffffffffffffffffffffffffffffffffffffffffffffffffffffffffffffffffffffffffffffffffffffffffffffffffffffffffffffff
@cB02~tA01_GU182341.1_69286_69460_0_1_0_0_0:0:0_0:0:0_3/1
GCTTGGTGTGTTCCAAGAAGTCCATGGACCTGCCATATGGTGAGGGCTGGTCAGAATCCAGAGAGATTTCTAAATGCCCTTGTGCTTGTAAGGAAAGTGAGTCCTGTGGTTGGGAGTGGACTTATACCTTGGGTCAGGTCCAGCAATTAT
+
ffffffffffffffffffffffffffffffffffffffffffffffffffffffffffffffffffffffffffffffffffffffffffffffffffffffffffffffffffffffffffffffffffffffffffffffffffffff
@cB02~tA01_GU182341.1_60712_60577_1_0_0_0_0:0:0_1:0:0_4/1
ACTATTCGTGGGTGATTGGTTTTGAGATCTCCACTCAGATACCAAAATCTGTAGATGCTCAAGCCTCTTATATGAAATGGCACAGAGTTTGCAAATAACCTATGCACATCCTCCTGTATACATGAAATCATCTCTAGATTACTTATAATT
+
ffffffffffffffffffffffffffffffffffffffffffffffffffffffffffffffffffffffffffffffffffffffffffffffffffffffffffffffffffffffffffffffffffffffffffffffffffffff
@cB02~tA01_GU182341.1_121649_121843_0_1_0_0_0:0:0_0:0:0_5/1
GTAGCTGGGATTACAGGCAACTGCCACCATGCCCGGCTAATTCTTTTTGTATATTTTTTGTAGAGAGGATGTTTCACCATGTTGGCCAAGCTTGTCTGAAACTCCCAACCTCAAGTGATCCGACCATCTCAGCAACCCAAAGTACTGGGA
+
ffffffffffffffffffffffffffffffffffffffffffffffffffffffffffffffffffffffffffffffffffffffffffffffffffffffffffffffffffffffffffffffffffffffffffffffffffffff
@cB02~tA01_GU182341.1_29698_29820_0_1_0_0_0:0:0_0:0:0_6/1
GTGGAGATATGGGCCTGGAGGTTGAGATATGGGCCTGCAGTAGAGATATGGGCTTGTAGTGGAGACATGGGCCTGGAGATGGAGATATGGGCCTGGAGATGGAGATATGGGCCTGCAGTAGAGATATGGGCCTGGAGTGGAGATATGGGC
+
ffffffffffffffffffffffffffffffffffffffffffffffffffffffffffffffffffffffffffffffffffffffffffffffffffffffffffffffffffffffffffffffffffffffffffffffffffffff
@cB02~tA01_GU182341.1_33960_34170_0_1_0_0_0:0:0_0:0:0_7/1
CTAGAGAGACCGAGAGGCAGAGCAAGACAGATGATAGATGGATAGATATAGATAGATGATAAATAGGTAGATGATAGATAATAGGTTAAAGATACATAGATGATGATTGATTGATTCATTAATAGATAATACATAGAGATGATGATGATG
+
ffffffffffffffffffffffffffffffffffffffffffffffffffffffffffffffffffffffffffffffffffffffffffffffffffffffffffffffffffffffffffffffffffffffffffffffffffffff
@cB02~tA01_GU182341.1_54838_54666_1_0_0_0_0:0:0_0:0:0_8/1
GGCTGTTGCTCTGCTGAGTCAGCCAGGGTTGCTTCATGACCAACAGTAATTCATTCCTTGGCAAGTGGAACTTCTCTAAAACACCTCGCCCTCATCAGATGTTCCCTTCCCTTCCCTCTCTCAAGCCCCCAGGAATTTATCCTCCAGTTA
+
ffffffffffffffffffffffffffffffffffffffffffffffffffffffffffffffffffffffffffffffffffffffffffffffffffffffffffffffffffffffffffffffffffffffffffffffffffffff
@cB02~tA01_GU182341.1_138976_139123_0_1_0_0_0:0:0_1:0:0_9/1
CTGCACACCAGCCTGGGCTACACAGGGATACTCTGTCTCAAAAAATAAAAATAAAAAATACATAAATATAATAATATACACAAATGATGCAGGCACCTGAATTCCAATCATCATTTTTCTATTCCTCTATAATTACTTCTTTGATCCTTT
+
ffffffffffffffffffffffffffffffffffffffffffffffffffffffffffffffffffffffffffffffffffffffffffffffffffffffffffffffffffffffffffffffffffffffffffffffffffffff
@cB02~tA01_GU182341.1_83983_83718_1_0_0_0_0:0:0_1:0:0_a/1
CAAAATGCTGAGATTACAGGCATGAGCCACCGCACACAGCATATAAAGGTATTTATGATCCCTAGATTTTACACTTAAAAATGGTAAAGTTGATAAATTATATAGGTATATTTAACCTCAATCAGCATTTTTTCAAAGGAAAAGAAAAAG
+
ffffffffffffffffffffffffffffffffffffffffffffffffffffffffffffffffffffffffffffffffffffffffffffffffffffffffffffffffffffffffffffffffffffffffffffffffffffff
@cB02~tA01_GU182341.1_55959_56087_0_1_0_0_0:0:0_0:0:0_b/1
TTGTATATTTTTTGTAGAGAGGATGTTTCACCACGTTGGCCAAGCTTGTCTGAAACTCCCAACCTCAAGTGATCCGACCGTCTCAGCATGCCAAAGTAATGGGACTACAGGCGTGAGCCACTGTGCCCAGCCAGAATTCAAAATCAATAA
+
ffffffffffffffffffffffffffffffffffffffffffffffffffffffffffffffffffffffffffffffffffffffffffffffffffffffffffffffffffffffffffffffffffffffffffffffffffffff
@cB02~tA01_GU182341.1_114952_115125_0_1_0_0_0:0:0_0:0:0_c/1
AAAACCTTCCTTCCTGGCCCTCCCAGGTCACCTGGTGAAATCAGAAGAGACAGTCATCCTGCAATGTTGGTCGGATGTCATGTTTGAGCACTTCCTTCTGCACAGAGAGGGGAAGTTTAACAACACTTTGCACCTCATTGGAGAGCACCA
+
ffffffffffffffffffffffffffffffffffffffffffffffffffffffffffffffffffffffffffffffffffffffffffffffffffffffffffffffffffffffffffffffffffffffffffffffffffffff
@cB02~tA01_GU182341.1_79042_78954_1_0_0_0_0:0:0_0:0:0_d/1
CAGAGGTTGCAGTGAGCGGAGATCACGCCATTGCACCTCAGCTTGGGCAACAACAGTGAAACTGCATCTCAAAAAAAAAACCAAAACAAATTTAATTAATGAGGAAAAGGGTATTTGTGGTGTCCATCATGATGTTTTCATATAGGTACA
+
ffffffffffffffffffffffffffffffffffffffffffffffffffffffffffffffffffffffffffffffffffffffffffffffffffffffffffffffffffffffffffffffffffffffffffffffffffffff
@cB02~tA01_GU182341.1_41424_41583_0_1_0_0_0:0:0_0:0:0_e/1
GACTGCACCTGGGCCTATGCCAATTCCTATCACTCACCGTCACTCCAGGGAGACAGAACACACAGAGAATACATTACACAGGCAGGTTCATTACTAACAGATAAGCAGCGAGTGACAACAGAAGCCTACATTTCAATGTGAGCCAGTCCC
+
ffffffffffffffffffffffffffffffffffffffffffffffffffffffffffffffffffffffffffffffffffffffffffffffffffffffffffffffffffffffffffffffffffffffffffffffffffffff
@cB02~tA01_GU182341.1_46193_46310_0_1_0_0_0:0:0_0:0:0_f/1
GGAGTTATGGGCCTAGAGGTGGATATCTGGGCCTGGAGTGGAGATATGGGCCTAGGAAGGAGATATGGGCCTGGGTGTGGAGATATGGGACTGGAGAGGTGATATGGGCCTGGAGTGGAGATATGGGCTTAGGGTGGAGTTCTGGGCCTG
+
ffffffffffffffffffffffffffffffffffffffffffffffffffffffffffffffffffffffffffffffffffffffffffffffffffffffffffffffffffffffffffffffffffffffffffffffffffffff
@cB02~tA01_GU182341.1_24869_25017_0_1_0_0_0:0:0_1:0:0_10/1
AGCACTAGCCCCTGGTCACATTTCGTACTAACTCACAGAAGGACAGGCTGTATTGAAACAATAAACGACGGAGAGGGCGGTCCTTCCCCGTGCTTCTCGGGTGGAATAGCAGCCTAATATATGTCTCAGCAGATCACAAAAAGTAGCATG
+
ffffffffffffffffffffffffffffffffffffffffffffffffffffffffffffffffffffffffffffffffffffffffffffffffffffffffffffffffffffffffffffffffffffffffffffffffffffff
@cB02~tA01_GU182341.1_6361_6572_0_1_0_0_0:0:0_0:0:0_11/1
AACCTGCTTATTTCATCATATGTCATAAGTTCACATGTATATCCCATGAATTATTGAGGGTCTTATTCATTTCAAGTGGCATTTAGGTTTTTAAAAATATCTTTTGGCGACCAGGTGCAGTGGCTCATGCCTGTAATCCCAGCACTTTGG
+
ffffffffffffffffffffffffffffffffffffffffffffffffffffffffffffffffffffffffffffffffffffffffffffffffffffffffffffffffffffffffffffffffffffffffffffffffffffff
@cB02~tA01_GU182341.1_92192_92054_1_0_0_0_0:0:0_0:0:0_12/1
CATTCAACATAGTTTTGCTTTTTGAAACTTTGTGGATTTTTTCTCTGAATATTTTTGATTTATATTTGGTTCAATAAACACCTGTAAATCCCACAGATACAGAGGACCGACTGTATATTTATAGTATGAAAGATGATGTGTTGATATGTG
+
ffffffffffffffffffffffffffffffffffffffffffffffffffffffffffffffffffffffffffffffffffffffffffffffffffffffffffffffffffffffffffffffffffffffffffffffffffffff
@cB02~tA01_GU182341.1_108366_108533_0_1_0_0_0:0:0_1:0:0_13/1
TTACTCTCTGCAACCTGGAAAGCTGGCAGAGTCATTCCACGATGAAACATTTGTAGAGTCATAAGCCTTGCTAGTCTCATCTCCACGGGGACACATATCAACACATCATATTTCATACTATAAATATACAGTCGCTCCTCCATATCTGTG
+
ffffffffffffffffffffffffffffffffffffffffffffffffffffffffffffffffffffffffffffffffffffffffffffffffffffffffffffffffffffffffffffffffffffffffffffffffffffff
@cB02~tA01_GU182341.1_75268_75504_0_1_0_0_0:0:0_0:0:0_14/1
ATCTTATATTCCATTAACTCTTTCTGTTCTGTTCATCCAGATTCTATGAAGGAGAAAGGAAAAGATGTGATACTGTAATTTTGCTCCATTTGTCTAAAATGAGTAGGCTGCAACTCCTCTTGAAGTGATACCTTTTCTAGCTCTTGTTGG
+
ffffffffffffffffffffffffffffffffffffffffffffffffffffffffffffffffffffffffffffffffffffffffffffffffffffffffffffffffffffffffffffffffffffffffffffffffffffff
@cB02~tA01_GU182341.1_140936_140810_1_0_0_0_0:0:0_0:0:0_15/1
ACAAGAAAAAAACAAACAATCCTATCAAAAAGTGGGCAAAGGACATGAACAGACACTTCTCAAAAGAAGACATTTATGCAGCCAAAAAACACATGAAAAAATGCTCACCATGACTGGCCATCAGAGAAATGCAAATCAAAACCACAATGA
+
ffffffffffffffffffffffffffffffffffffffffffffffffffffffffffffffffffffffffffffffffffffffffffffffffffffffffffffffffffffffffffffffffffffffffffffffffffffff
@cB02~tA01_GU182341.1_86397_86458_0_1_0_0_0:0:0_0:0:0_16/1
GGGATCTGGGCCCAGCACAGGGCTCAGTGAAATCTCTTAATCTCTAATTTTCTGCTGCTGAGACCTCAGGGTAGAAGGATGAGTGCAAATCAGACATTCTTCTCAGGAAAAATGCTGTGTTTGTTCTGCCTGCATTCCTAACTGGGAGGA
+
ffffffffffffffffffffffffffffffffffffffffffffffffffffffffffffffffffffffffffffffffffffffffffffffffffffffffffffffffffffffffffffffffffffffffffffffffffffff
@cB02~tA01_GU182341.1_120761_120905_0_1_0_0_0:0:0_0:0:0_17/1
TGACTCACTGACTTATTCAGCCACGGCCCCATGCTCAGGTTGTGCAGTGTGGAAGCTTTTCCTATTGTTGCCATAACAAATTTCCACAAGATTCGTGGGTGAAAACAAAACGGTTATTTAATTATCTTACAGTGCTCTAGCTCAAAGCAT
+
ffffffffffffffffffffffffffffffffffffffffffffffffffffffffffffffffffffffffffffffffffffffffffffffffffffffffffffffffffffffffffffffffffffffffffffffffffffff
@cB02~tA01_GU182341.1_119396_119266_1_0_0_0_0:0:0_0:0:0_18/1
TTTTCAATAAACAGTGCAGGGAAACCTGGACATCTACATGCAGAGGAATGAAACTGCACCTCTACCTGTCACCATACACAAAAATCAAATGAAAGTGGATTAAAGATGTGAGTCTAAGGCCTGAACCTGTGAAACACGTAGAAGAAAATA
+
ffffffffffffffffffffffffffffffffffffffffffffffffffffffffffffffffffffffffffffffffffffffffffffffffffffffffffffffffffffffffffffffffffffffffffffffffffffff
@cB02~tA01_GU182341.1_31644_31809_0_1_0_0_0:0:0_0:0:0_19/1
ATGGGGAGACAGCCTGGACTGTCCCACTGGGCTCAGTGTAATCACAAGGGTGCACATGAAAGGAGGAGGAAGAGGGGAGTGGGGATTAGAGCAGTCCAGTGGAAGTCTTCACCAGCTTTGAAGGTGGAGGAAGGCCAAGAGCCATGAATG
+
ffffffffffffffffffffffffffffffffffffffffffffffffffffffffffffffffffffffffffffffffffffffffffffffffffffffffffffffffffffffffffffffffffffffffffffffffffffff
@cB02~tA01_GU182341.1_1345_1209_1_0_0_0_0:0:0_0:0:0_1a/1
CTTTACTCCCCTCTTTCCTTAGCGTCCTGAGCTCTCCTGGGGGCAGGGCCTGAGCTGAGGTTTGAGCTCAGAGAGGACAGGGTCAGCGGCCTCACCTGAGACCACGAGCTCCAGGGGGTCACTGGGGTGAGACAGCAGGTAGGGGAAGAA
+
ffffffffffffffffffffffffffffffffffffffffffffffffffffffffffffffffffffffffffffffffffffffffffffffffffffffffffffffffffffffffffffffffffffffffffffffffffffff
@cB02~tA01_GU182341.1_2924_3123_0_1_0_0_0:0:0_0:0:0_1b/1
TATATGCACACACTATTACATATCTTATTATATATTTATATGTATACACACACTATTATATATCTTATTATATATTATGTACTATATATTTATATATACTATTATATATCTTATAATATATAATGTATTATATATTTATATATACACACA
+
ffffffffffffffffffffffffffffffffffffffffffffffffffffffffffffffffffffffffffffffffffffffffffffffffffffffffffffffffffffffffffffffffffffffffffffffffffffff
@cB02~tA01_GU182341.1_144694_144574_1_0_0_0_0:0:0_0:0:0_1c/1
TGTTTCATCTTGGAATGACTCTGCCAGCTTTCCAGGTCTGCAGAGAGTAAGAATATCACTTGTTCATGTGATTCACGATCCTTGGAACCTCCTATGTGCTGCATCTTTGGATGGAAATTGGAGTCCCAGAGACAAATGAGGCTCCACCCT
+
ffffffffffffffffffffffffffffffffffffffffffffffffffffffffffffffffffffffffffffffffffffffffffffffffffffffffffffffffffffffffffffffffffffffffffffffffffffff
@cB02~tA01_GU182341.1_97373_97608_0_1_0_0_0:0:0_0:0:0_1d/1
TCACAGGTGAGAGTGTCTAGACATTGTTCTCATTGTCACTGGGACACAGAGTGAATGATCCAGGACTTGGAACCCCCAGGTGGTCATGAGGAAGATAAGTGTGGGATTCTTATGGAAAGAGAGTGACTTGGTGAGGTCTGTACCAACAGA
+
ffffffffffffffffffffffffffffffffffffffffffffffffffffffffffffffffffffffffffffffffffffffffffffffffffffffffffffffffffffffffffffffffffffffffffffffffffffff
@cB02~tA01_GU182341.1_67258_67418_0_1_0_0_0:0:0_1:0:0_1e/1
AGATGGTGTGGAGGGTGAGACAGAGAGAGAGAGCATTAGGCCATAGAGCAGGGGAGTGAGTTCTCAGCTCAGGTGGGAGGGGAGTTGTGACAAGGAAGAACCTCCCTGAGGAAACTGCCTCTTCTCCTTCCAGGTCTATGTGGGAAACCT
+
ffffffffffffffffffffffffffffffffffffffffffffffffffffffffffffffffffffffffffffffffffffffffffffffffffffffffffffffffffffffffffffffffffffffffffffffffffffff
@cB02~tA01_GU182341.1_3345_3145_1_0_0_0_0:0:0_0:0:0_1f/1
GTGTGCATATATAAATATATAATATATAATAAGATATATAATAGTGTGTATATATAAATATATAATACATAATATATTATAAGATATATAATAGTATGTATATATAAATATATAATACATAATATATAAGATATATAATAGTGTGTGTAT
+
ffffffffffffffffffffffffffffffffffffffffffffffffffffffffffffffffffffffffffffffffffffffffffffffffffffffffffffffffffffffffffffffffffffffffffffffffffffff
@cB02~tA01_GU182341.1_8144_8281_0_1_0_0_0:0:0_0:0:0_20/1
ATGTAATGACACCCACAGGCTCAAAGTAAAAGGATGAAGAAATATTTACTAGGCAACCAGGAAACAAAAAAAAGGAAGGCATTCCTATTCTTATATCACATGAAACACACTTTAAATCAACAGCAATCAGGAAGGACAAAGAAGGGCATT
+
ffffffffffffffffffffffffffffffffffffffffffffffffffffffffffffffffffffffffffffffffffffffffffffffffffffffffffffffffffffffffffffffffffffffffffffffffffffff
@cB02~tA01_GU182341.1_41620_41494_1_0_0_0_0:0:0_0:0:0_21/1
GATCAGGAGGAATGTCTCAGAACAGCCTGGGCTGTCTTCCTGTTCTTCCTGGAGGAAGGCGTCATGCAGTGCTTTAGCTGAGTGCTTCCTGTGGCTCCAGGGTACAAAACCCAGGCTGGGCTGCTTTCTGGCTTCCCCCAGCTACACTGC
+
ffffffffffffffffffffffffffffffffffffffffffffffffffffffffffffffffffffffffffffffffffffffffffffffffffffffffffffffffffffffffffffffffffffffffffffffffffffff
@cB02~tA01_GU182341.1_107383_107230_1_0_0_0_0:0:0_0:0:0_22/1
CTCTGTGTGAAAACGCAGTGATCCAACTGTGCGTATGTCACCTCCTCAGGGTCTTGTTCATCAGAGTCCTGGAGAGAGGGAAATGCTGAGTGAGGGAGGGAAATGCTGAGTGAGGGAGGGTGCTCACGTTTTCCAGGACTGTTTGGGAAT
+
ffffffffffffffffffffffffffffffffffffffffffffffffffffffffffffffffffffffffffffffffffffffffffffffffffffffffffffffffffffffffffffffffffffffffffffffffffffff
@cB02~tA01_GU182341.1_134202_134432_0_1_0_0_0:0:0_0:0:0_23/1
CAGTTCCATCCATGTGGCTGCAAATGACAGGATGTTATTGTTTCTATGGATGAGTAGTCTCCACCGTGTGTGTGTACTACAGTTCTCTATCCATTCACCCACTGATAGGCAGGTAGGTTGACTCCACATCTTGGCTACTGTGAACAGTGC
+
ffffffffffffffffffffffffffffffffffffffffffffffffffffffffffffffffffffffffffffffffffffffffffffffffffffffffffffffffffffffffffffffffffffffffffffffffffffff
@cB02~tA01_GU182341.1_33286_33080_1_0_0_0_0:0:0_0:0:0_24/1
CTGTGCCAGGTCTGTGAGCAAAGTCAGCATGGAGGGACACCTCTCTCTGGGACATGTCTGTCTGTCTGTCTCCTTTAACTCTTTCTGTCTTTTCTAACTCCCTGTATGGCCCCTGTGTCTGTCCTCCGTTATGACACCTGGTCTGTACTT
+
ffffffffffffffffffffffffffffffffffffffffffffffffffffffffffffffffffffffffffffffffffffffffffffffffffffffffffffffffffffffffffffffffffffffffffffffffffffff
@cB02~tA01_GU182341.1_137025_137136_0_1_0_0_1:0:0_0:0:0_25/1
GCTTTTCCTATTGTTGCCATAACAAATTTCCACCAGATTCGTGTGTGAAAACAAAACGGTTATTTAATTATCTTACAGTGCTGTAGCTCAAAGCATGACGTGCATGTCACTGGGCTAAAATCAAGGTGACAGCAAGGCTGCCTTCCCTCT
+
ffffffffffffffffffffffffffffffffffffffffffffffffffffffffffffffffffffffffffffffffffffffffffffffffffffffffffffffffffffffffffffffffffffffffffffffffffffff
@cB02~tA01_GU182341.1_82122_81831_1_0_0_0_0:0:0_1:0:0_26/1
GTACAGCGTGAAGATGTTAAACCCACGACGATAGTGACACCGAAGAGTCACGTGTCCTCCTTGAGGCACCACAGCGCTGGGCCAGGCAGAGCAGAAGGGCTTGTCCTGACCACCTTGGGGAGAAGGAGATGCCGCCTCAGAGAGGAGTAT
+
ffffffffffffffffffffffffffffffffffffffffffffffffffffffffffffffffffffffffffffffffffffffffffffffffffffffffffffffffffffffffffffffffffffffffffffffffffffff
@cB02~tA01_GU182341.1_70585_70742_0_1_0_0_0:0:0_0:0:0_27/1
ATCCTTTTCCTCTGGCTAATTTTAAGGGTTGGTTGTGCTTTTATGCTGCTTTTCTGTAATGTTGAACGTGAGGTGTGTTTACTTCATTCTGCCTGGCATTCACTGGATTTCTTGAACCTGTGGATTGATGGATGTGTCTACTTCCTCCAA
+
ffffffffffffffffffffffffffffffffffffffffffffffffffffffffffffffffffffffffffffffffffffffffffffffffffffffffffffffffffffffffffffffffffffffffffffffffffffff
@rand_0_0_0_0_1_1_0:0:0_0:0:0_28/1
CGACAAGCGCGCACAAACTCGATGATGACATGTCATACTATGACAGTGACCCTGCTGGCATTCACAATGGGGCACGAAAAGTTCAGTGTGAGTAGGCAGTCGCCGCGGTGTAGTTCCCGGGGCACGCTGCCGCTTAAGTTCGTAGATCCT
+
ffffffffffffffffffffffffffffffffffffffffffffffffffffffffffffffffffffffffffffffffffffffffffffffffffffffffffffffffffffffffffffffffffffffffffffffffffffff
@cB02~tA01_GU182341.1_71116_71028_1_0_0_0_0:0:0_0:0:0_29/1
CTACATGGGAGGGGAGTAATGTGTACATATGGACGTAGAGTGTGGAATGACGGACAGCGGAGGCTAGAAGGCTGGAGGGTGGCGGGACGTGGGTGAGTGATGAGAATTTGCTTAATGAGTACAATGTACGGTATTTGGGTGATGGATATA
+
ffffffffffffffffffffffffffffffffffffffffffffffffffffffffffffffffffffffffffffffffffffffffffffffffffffffffffffffffffffffffffffffffffffffffffffffffffffff
@cB02~tA01_GU182341.1_134906_134786_1_0_0_0_0:0:0_0:0:0_2a/1
ATCCCAGCTACTTTGGAGGCTGAGGCAGGAGAATCAGTTGAACGCGGGAGGCAGAGGTTGCAGTGAGCCGAGATCACACCCTTGCACTCCAGCCTGGGCGACTATGAGTGAAACTCCATCTCAACATAAATAAATAAATAAATAAAGTAA
+
ffffffffffffffffffffffffffffffffffffffffffffffffffffffffffffffffffffffffffffffffffffffffffffffffffffffffffffffffffffffffffffffffffffffffffffffffffffff
@cB02~tA01_GU182341.1_124974_125208_0_1_0_0_0:0:0_1:0:0_2b/1
GAGAGATAGAATGTCTGAGTCTGCTGTTGGCAACTGAGGGACCTCAGGCACCTATGGCCTCCCCCTGTTTGTTGGTATCTGCTTATGAAATGAGGACCCAGAAGTGCCCTCCGAGCTCTTTTGTTGACTTCCGTCTTCTACAGATGCTGC
+
ffffffffffffffffffffffffffffffffffffffffffffffffffffffffffffffffffffffffffffffffffffffffffffffffffffffffffffffffffffffffffffffffffffffffffffffffffffff
@cB02~tA01_GU182341.1_92652_92872_0_1_0_0_0:0:0_0:0:0_2c/1
TGTGTAACCCTTGGGCCCATGTTATTTATTGAGAAGACATTCTATTCCACCTTAAACCACATGGCAGCCTTTGTCAACTATAAAGGGACTGTGTGTACACGGATGTATTTTAGACACTGTTTTCTGCTCAGTGGCTCTCTCTCTGTCCAC
+
ffffffffffffffffffffffffffffffffffffffffffffffffffffffffffffffffffffffffffffffffffffffffffffffffffffffffffffffffffffffffffffffffffffffffffffffffffffff
@cB02~tA01_GU182341.1_17370_17221_1_0_0_0_0:0:0_0:0:0_2d/1
CCCCTGCCCTATGACATAAATAGTCACAGGGTTCATGGATTACCATGTAGCCATCACTGGGGACAATTATTCTTCCCACCACAGCAACTATTTCTCTGTACTGAATCCCCCTTTACCCCAAATACAGTCTGGGCCTGGATGATTGGACCC
+
ffffffffffffffffffffffffffffffffffffffffffffffffffffffffffffffffffffffffffffffffffffffffffffffffffffffffffffffffffffffffffffffffffffffffffffffffffffff
@cB02~tA01_GU182341.1_140739_140574_1_0_0_0_0:0:0_0:0:0_2e/1
AACAACAGGTGCTGGAGAGGATGTGGAGAAATAGGAACACTTTTACACTGTTGGTGGGACTGTAAACTAGTTCAACCATTGTGGAAGTCAGTGTGGCGATTCCTCAGGGATCTAGAGCTTGAAATACCATTTGACCCAGCCATCCCATTA
+
ffffffffffffffffffffffffffffffffffffffffffffffffffffffffffffffffffffffffffffffffffffffffffffffffffffffffffffffffffffffffffffffffffffffffffffffffffffff
@cB02~tA01_GU182341.1_69118_68996_1_0_0_0_0:0:0_1:0:0_2f/1
CATCCCCAATGTCCTAAGTCCATGAAAGTTCCTTTCAACACACTCCCCAGGGCTCACTCCCTCTTGTCTCTAAGATCGGAGTTTAAATGTGATCTCTCTGATGAGGTCTCAGTGAGACGTTCCCTCCTGTACACTCCAAATGACAACGTT
+
ffffffffffffffffffffffffffffffffffffffffffffffffffffffffffffffffffffffffffffffffffffffffffffffffffffffffffffffffffffffffffffffffffffffffffffffffffffff
@cB02~tA01_GU182341.1_131736_131535_1_0_0_0_0:0:0_0:0:0_30/1
TGCATGGAAGGCAGAGGTGTCAGAATAAACATGGCATCTGTAGATGCCACAAGGCCTGAGGCCACAGGGCCCAACTCAGGTCAGAAATATGGGTGTCCTTGGGTTCTCCTCGTAGAAGCACTTTGTGGAGACAAAACAGAAATGAAACTT
+
ffffffffffffffffffffffffffffffffffffffffffffffffffffffffffffffffffffffffffffffffffffffffffffffffffffffffffffffffffffffffffffffffffffffffffffffffffffff
@cB02~tA01_GU182341.1_33005_33085_0_1_0_0_0:0:0_0:0:0_31/1
ACTTCTCCATCGGTCCCATGATGCAAGACCTTGCAGGGACCTACAGATGCTACGGTTCTGTTACTCACTCCCCCTATCAGTTGTCAGCTCCCAGTGACCCTCTGGACATCGTCATCACAGGTGAGAGTGTCCGGACATTCTCATTGTCAT
+
ffffffffffffffffffffffffffffffffffffffffffffffffffffffffffffffffffffffffffffffffffffffffffffffffffffffffffffffffffffffffffffffffffffffffffffffffffffff
@cB02~tA01_GU182341.1_77036_76906_1_0_0_0_0:0:0_0:0:0_32/1
GTCTCCCAATCCCATTTATTAAAGAGACTGTTCCTTCTCCATTGTGTGTTCTTGACACATCCCAAAAATTGTTTGACCCTAAATGCATGCATTTTTTTCCTGGGCTATGAATCACTTCCATTGGTCTATGTGTCTGTTTTTATGCAAGTA
+
ffffffffffffffffffffffffffffffffffffffffffffffffffffffffffffffffffffffffffffffffffffffffffffffffffffffffffffffffffffffffffffffffffffffffffffffffffffff
@cB02~tA01_GU182341.1_125843_125711_1_0_0_0_0:0:0_0:0:0_33/1
GACATGGTAATGATAACACCGGAAGCCTTAGGCAAGAAAAGAGTCTCGTTACCGAAACCATGAGGGCAGACATGTTTATTTGAAGGCGGGAAAACTACATTGAAATTATTTAAAAAATTTATAAGTTTTACTGCTGGCAGAAGGCTGAAA
+
ffffffffffffffffffffffffffffffffffffffffffffffffffffffffffffffffffffffffffffffffffffffffffffffffffffffffffffffffffffffffffffffffffffffffffffffffffffff
@cB02~tA01_GU182341.1_89031_89172_0_1_0_0_0:0:0_0:0:0_34/1
CCCCACCTCACCCCTACTTCCAATCACATTAATGATACAGATAGATCATGGGGAGGTAAAAACTAATATTCTTTGGAGTTCAGATCGTAGACTCAGAGACCAGTGCCAGCACTATCTCCTGGTCACCTTTTGGAGTAATTCACAGAAAGA
+
ffffffffffffffffffffffffffffffffffffffffffffffffffffffffffffffffffffffffffffffffffffffffffffffffffffffffffffffffffffffffffffffffffffffffffffffffffffff
@cB02~tA01_GU182341.1_101089_100967_1_0_0_0_0:0:0_0:0:0_35/1
AAAAAGTACTCGGCATCACTCATCATCAGAGAAATGTAAATTACAATCGCGATGAGTTTTCATCTCATCCCATTAAAATGCCTTTTAGGCCGGTGGCTCACGCCTGTAATTCCGGCACTTCAGGAGGCGGAGGTGGGCGGATCACCTGAG
+
ffffffffffffffffffffffffffffffffffffffffffffffffffffffffffffffffffffffffffffffffffffffffffffffffffffffffffffffffffffffffffffffffffffffffffffffffffffff
@cB02~tA01_GU182341.1_119545_119350_1_0_0_0_0:0:0_0:0:0_36/1
GCCAGAGTAATCTTGTACTCCTGTCCTCAGGTGATCCACCAGCCTTGGCCTCCCAAAGTGCTGAAGTTGCTGGTGTTAGCCACCATGCCCAGCCCATCCAATGGACTTTGACAAAGGTGCCAAGAACTCACAATCAGGAAAGGACAGTTT
+
ffffffffffffffffffffffffffffffffffffffffffffffffffffffffffffffffffffffffffffffffffffffffffffffffffffffffffffffffffffffffffffffffffffffffffffffffffffff
@cB02~tA01_GU182341.1_124117_123987_1_0_0_0_1:0:0_0:0:0_37/1
TGGGTCATGGAGGTGGATCCATCATGAACAGATCAATGCTGTCCCAAGGAGACGGGGTTAGCAAGTTCCCCCACTGTTAGTTCCTGGAGAGCTGGTTGTTAAAAAGAGCTTGGAAGCTCCATCGCTCCCTCTCCCCCTTACTCTCTCTCT
+
ffffffffffffffffffffffffffffffffffffffffffffffffffffffffffffffffffffffffffffffffffffffffffffffffffffffffffffffffffffffffffffffffffffffffffffffffffffff
@cB02~tA01_GU182341.1_21294_21326_0_1_0_0_0:0:0_0:0:0_38/1
TGAGATCAGGGGCTCAAGACCACCCTGGCCAACATGGGGAAAATCCATCTGTACTAAAAATACAAAATAATAATAATAATGATAATAATTAGCCGAGCATGGTGGCACATGCCTGTAGTCCCAGCTACTTGGGAGGGTTGGGCAGGAGTT
+
ffffffffffffffffffffffffffffffffffffffffffffffffffffffffffffffffffffffffffffffffffffffffffffffffffffffffffffffffffffffffffffffffffffffffffffffffffffff
@rand_0_0_0_0_1_1_0:0:0_0:0:0_39/1
TCGCGCGCACGCGTTTTCGTGCCTGCCCTCGGTCCGCGAGCGCATGCCGAAGGTACACTTGGTATGAATCCATCCCCGACATACCCGGTACAACAGCTGAACTAAGAAGGTGATCCCGACATGGAGACTGGCTCGGCGCTCCGTGGTTTC
+
ffffffffffffffffffffffffffffffffffffffffffffffffffffffffffffffffffffffffffffffffffffffffffffffffffffffffffffffffffffffffffffffffffffffffffffffffffffff
@cB02~tA01_GU182341.1_5317_5128_1_0_0_0_0:0:0_0:0:0_3a/1
TTTCTTTTCCCTCCATTGTGCTATGATTTTTGACATTACAATTTTACTGAAACTACACCATAAGAATGAAGCAGAAATTATTATAACCTTTAAATAAACTTTACAACTGGTTCATACTCGTGTGAACGACAATTCTTTTGACTACTTCCC
+
ffffffffffffffffffffffffffffffffffffffffffffffffffffffffffffffffffffffffffffffffffffffffffffffffffffffffffffffffffffffffffffffffffffffffffffffffffffff
@rand_0_0_0_0_1_1_0:0:0_0:0:0_3b/1
GAGCGCACCAGATATCAGAAATGAGAGGAGGGCTTGAGCTCATGGTGAGGCCGATTCCATGCGAAGTGCCCAAGGCCGTTAGTCCACGTCGTTCAGCAGGCAAAGTTATGGTAATATAACATGGGGTATTGGCGTAGCTCAACAGCTTAA
+
ffffffffffffffffffffffffffffffffffffffffffffffffffffffffffffffffffffffffffffffffffffffffffffffffffffffffffffffffffffffffffffffffffffffffffffffffffffff
@cB02~tA01_GU182341.1_99313_99475_0_1_0_0_0:0:0_2:0:0_3c/1
AGATGCAGAGAGAAGACACAGCAGGTGTGAGGGCGGAGTCAGGGCGCAGGATGGCAGACAGGGCACCTCCAAACCCTCCTTCATGGCCTGCATGGAGGCCTCCGATCAGGGCTCCAGGCACCCAGGCAGATGGAGAAAGCGGTCAGGACA
+
ffffffffffffffffffffffffffffffffffffffffffffffffffffffffffffffffffffffffffffffffffffffffffffffffffffffffffffffffffffffffffffffffffffffffffffffffffffff
@cB02~tA01_GU182341.1_20318_20175_1_0_0_0_1:0:0_0:0:0_3d/1
AAGGTTTCCCATATAGACCTGGAAGAAGAAGAGGTGGTTTCCTCAGGGAGGTTCTTCCTTGTCACAGCTCTCCTCACACCTGAGCTGAGAACTCACTCCCCTGCTCTATGACTTAATGCTGTCTTTCTCTCTCTCACCCTCCACCCCCAT
+
ffffffffffffffffffffffffffffffffffffffffffffffffffffffffffffffffffffffffffffffffffffffffffffffffffffffffffffffffffffffffffffffffffffffffffffffffffffff
@cB02~tA01_GU182341.1_151251_151417_0_1_0_0_0:0:0_1:0:0_3e/1
CATCTGGTTCAAAGATGAATTTGAACACCATTAGACACTGGCTTAATGAAAATTCACTTCTCATTCGTTTCTCATCTGAAACATAAATAGAAATATAGGTCTTAGGCAGGAGGATTTCTTGATGCCAGAAGTTAGAGACTACCCTGGCCA
+
ffffffffffffffffffffffffffffffffffffffffffffffffffffffffffffffffffffffffffffffffffffffffffffffffffffffffffffffffffffffffffffffffffffffffffffffffffffff
@cB02~tA01_GU182341.1_41158_41245_0_1_0_0_0:0:0_0:0:0_3f/1
TCTCGGGTAGAACAGCAACCTAACATGTGTCTCCTGAGATCACAAAGAGTAGCACGTTTCACATGGGCTTCAACACTGTTTCCTGGCCATTTGACATAAGAGAATTCTACTTCGCTTTTTTTATCTTGATTTCACTTTTGTTTCCTTTTC
+
ffffffffffffffffffffffffffffffffffffffffffffffffffffffffffffffffffffffffffffffffffffffffffffffffffffffffffffffffffffffffffffffffffffffffffffffffffffff
@cB02~tA01_GU182341.1_20829_20610_1_0_0_0_0:0:0_0:0:0_40/1
ACCTCTTTCTCCATCTGCCTGGGTGCCTGGAACCCTGATCAAGGGCCTCCTTGCAGGCCATACAGGAGGGTTTGGAGGTGCCCTGTCTGCCATCCTGCGCCCTGACCCCGCCCTTACACCCATGCTGTGTGTTCTGTCTCGGCATCTGTC
+
ffffffffffffffffffffffffffffffffffffffffffffffffffffffffffffffffffffffffffffffffffffffffffffffffffffffffffffffffffffffffffffffffffffffffffffffffffffff
@cB02~tA01_GU182341.1_7419_7603_0_1_0_0_0:0:0_0:0:0_41/1
AAATAAATTATGTTTAAGCCATCCCATACCCCAGCCACATCAAGCCCCACAACCACTCTGAGAAGTGAGATTTATAGCAAAATGCTCCAAACAAGGTAACTAAGGTTCAGACAAGGGATGTTAATGTGTCCATTTACATAAACAAAAAAT
+
ffffffffffffffffffffffffffffffffffffffffffffffffffffffffffffffffffffffffffffffffffffffffffffffffffffffffffffffffffffffffffffffffffffffffffffffffffffff
@cB02~tA01_GU182341.1_19868_19723_1_0_0_0_0:0:0_0:0:0_42/1
CTATCAATCAATGTATGTATGTATGCATCTATCCATCTATCATCATGTGTTTATCTGTCTTTCTATCTCTCTATATCTATTTATATATCATCTGTCTGTCTTTCTACTTGTCTATCTATATCATCTATCAGTCATTCATCATCTATTTGT
+
ffffffffffffffffffffffffffffffffffffffffffffffffffffffffffffffffffffffffffffffffffffffffffffffffffffffffffffffffffffffffffffffffffffffffffffffffffffff
@cB02~tA01_GU182341.1_78144_78037_1_0_0_0_0:0:0_0:0:0_43/1
GGTCTTTTTTTTTTTTTTTTTTTTGAGACTCAGTCTTGCTCTGTCACCCAGGCTGGAGTGCAGTGGCACAATCTCGGTGTACTGCAACCTCTGCCTCCTGGGTTCAAGCGATTCCCCTGCCTCAGTCTCCAGAGTAGCTGGGACTACAAG
+
ffffffffffffffffffffffffffffffffffffffffffffffffffffffffffffffffffffffffffffffffffffffffffffffffffffffffffffffffffffffffffffffffffffffffffffffffffffff
@cB02~tA01_GU182341.1_117058_116920_1_0_0_0_0:0:0_0:0:0_44/1
ATCCTGCGCCCTGATCCCTCCCTCACAGGCATGCTGCGTCTTCTCTCTGCATCTGTCCATGCTTCTCTCCATCATCAGCAGGAAGCTCCTCAGCTAAGGCTCTAGGATCATAGGACATGGGACAGATATGGGGTTTCCTCACCTGTGACG
+
ffffffffffffffffffffffffffffffffffffffffffffffffffffffffffffffffffffffffffffffffffffffffffffffffffffffffffffffffffffffffffffffffffffffffffffffffffffff
@cB02~tA01_GU182341.1_48339_48226_1_0_0_0_0:0:0_0:0:0_45/1
TTTTGGAGACAGAGTCTCACTCCTTCACCCAGGCTGGAGTGAAGTGGTGTGGTCTAGGCTCACTGCAACCTCTGTTTCCTGGGTTCAAGTGATTCTCCTGCCCTCAGCCTCCTGAGTCGCTAGGATTACATGCACCTGCCACCATGCCTG
+
ffffffffffffffffffffffffffffffffffffffffffffffffffffffffffffffffffffffffffffffffffffffffffffffffffffffffffffffffffffffffffffffffffffffffffffffffffffff
@cB02~tA01_GU182341.1_101709_101531_1_0_0_0_0:0:0_0:0:0_46/1
GTTGGCCAGCCTGGTCTTGAACTCCTGGCTTCAGGTGATCCACCCGCCTCGGCCTCCCAAAGTGCTGGAATTGCAGGTGTGAGCCACCATACCCAGCCCATTTAATGGACTTTGACAAAGGTGCCGAGAACTTACAATCAGGAAAGGACA
+
ffffffffffffffffffffffffffffffffffffffffffffffffffffffffffffffffffffffffffffffffffffffffffffffffffffffffffffffffffffffffffffffffffffffffffffffffffffff
@cB02~tA01_GU182341.1_55265_55353_0_1_0_0_1:0:0_0:0:0_47/1
CCAGCTTCTAAAGGCTCCCAGTTCCTTGGCTCCTGGTCCCCTTCCTCCTTCCTCAAAACCCACAAAGACTGGTCACATCTCACATGGCATCACTCAGTGCCTTCTTCCTTACCACACCTCTTTCTCTGAATGCTGCTCTCCCTTCTTACT
+
ffffffffffffffffffffffffffffffffffffffffffffffffffffffffffffffffffffffffffffffffffffffffffffffffffffffffffffffffffffffffffffffffffffffffffffffffffffff
@cB02~tA01_GU182341.1_53699_53812_0_1_0_0_0:0:0_1:0:0_48/1
TCACATCTTTAATCCATTTTCATTTGATTTTTGTGTATGGTGACAGGTAGAGGTGCAGTTTCATTCCTCTGCATGTAGATGTCCAGGTTTCCCTGCACTGTTTATTGAAAAGACTGTCCTTTCCTGATTGTGAGTTCTTGGCACCTTTGT
+
ffffffffffffffffffffffffffffffffffffffffffffffffffffffffffffffffffffffffffffffffffffffffffffffffffffffffffffffffffffffffffffffffffffffffffffffffffffff
@cB02~tA01_GU182341.1_48296_48410_0_1_0_0_0:0:0_0:0:0_49/1
GAACCCAGGTCAAGGACAAGTTAAGAAACAACCCAAGGAAAGCCAGGCATGGTGGCAGGTGCATGTAATCCTAGCGACTCAGGAGGCTGAGGGCAGGAGAATCACTTGAACCCAGGAAACAGAGGTTGCAGTGAGCCTAGACCACACCAC
+
ffffffffffffffffffffffffffffffffffffffffffffffffffffffffffffffffffffffffffffffffffffffffffffffffffffffffffffffffffffffffffffffffffffffffffffffffffffff
@cB02~tA01_GU182341.1_61064_60888_1_0_0_0_0:0:0_0:0:0_4a/1
CAGCCTATAATAACAAATTAGAGGGCTCTGGCTACTAAATTTAAAGGGTTCTATAAGGCTACATAAAGTGCAGCATCATCAAGAGTGTGGACACAGAGAGCCCCTTAGCAGAAACAGTGTCTAAAATACATCCATGTACACACAGTCCCT
+
ffffffffffffffffffffffffffffffffffffffffffffffffffffffffffffffffffffffffffffffffffffffffffffffffffffffffffffffffffffffffffffffffffffffffffffffffffffff
@cB02~tA01_GU182341.1_81435_81304_1_0_0_0_0:0:0_0:0:0_4b/1
ACAGAGCTCAACTCAGCCATGGGGAAGAAAGGCTGGGGAGGGCTAAGACAAAACAGAGGGCTGAGCATACCAGGATCTCCTCTTACTAGTTCATGAGAGACTCCCAGGATCTCCTCTTACTAGTTCATGAGAGACTCCCAGGATCTCCTC
+
ffffffffffffffffffffffffffffffffffffffffffffffffffffffffffffffffffffffffffffffffffffffffffffffffffffffffffffffffffffffffffffffffffffffffffffffffffffff
@cB02~tA01_GU182341.1_58781_58609_1_0_0_0_0:0:0_0:0:0_4c/1
TTCGTGAGACTTACTTTTTTTGTTGGAGCACCAGCGATGAAGGAGAAAGAAGAGGAGGATGAAGAGGATGATGACCACTGAGGTCCCAATCAGAATGTGCAGGTGTCGGGGGTTACCTGGAAGAAGATGAGACACCAATAAGAAGCTAAT
+
ffffffffffffffffffffffffffffffffffffffffffffffffffffffffffffffffffffffffffffffffffffffffffffffffffffffffffffffffffffffffffffffffffffffffffffffffffffff
@cB02~tA01_GU182341.1_114801_114992_0_1_0_0_0:0:0_0:0:0_4d/1
TATGGGCACAGAAAAGAACATGAAGACACAGAGAGGAAGCAGAGAGACAGACACCAGCGAAGGGAAGGCTCACTCATTCCAGGTGCCATGGATGGGATGATAAAGAGAGACACCTTCTAAACTCACAACCTCTCTTCCTAGGAGTCCACA
+
ffffffffffffffffffffffffffffffffffffffffffffffffffffffffffffffffffffffffffffffffffffffffffffffffffffffffffffffffffffffffffffffffffffffffffffffffffffff
@cB02~tA01_GU182341.1_57479_57398_1_0_0_0_0:0:0_0:0:0_4e/1
GTTGAAGCCCGTGTGAAACCTGCTGCTCTTTGTGATCTCGGGAGACACATATTAGGCTGCTGTTCTACCCGAGAGGCTGGGGGAAGGACCACCCCCTCGGCCATCTATTGCTTCAATACCACCTGTCCTCCTGTGAATTAGTAGGAAAGG
+
ffffffffffffffffffffffffffffffffffffffffffffffffffffffffffffffffffffffffffffffffffffffffffffffffffffffffffffffffffffffffffffffffffffffffffffffffffffff
@cB02~tA01_GU182341.1_90247_90108_1_0_0_0_1:0:0_0:0:0_4f/1
ACACCTCTTTAAGACAAGCACCCACGAGGCGGGAGACCCAGCTTTCTCCTGCTTTCTCCGTTATAGTTTTCATAATAACAATAGAATGTGCTGATGATACAACTGCTATTGTTACAATGTTTGACCCCTCCAAACCCCACTTTGAAATTT
+
ffffffffffffffffffffffffffffffffffffffffffffffffffffffffffffffffffffffffffffffffffffffffffffffffffffffffffffffffffffffffffffffffffffffffffffffffffffff
@cB02~tA01_GU182341.1_128633_128809_0_1_0_0_0:0:0_1:0:0_50/1
CCCAAACCTTAGGGTGTCATCTCCCCACATAAGAGGATTTTTCTGAAACAGGAGGGAAGTCCTGTCGGGGAGTCTCTCATAAACTAGGAAGAGGGGACCCTTGGATACTCGGCCCACATTTCTGACCTCGCCCTCCCTGGCCTTTCTTTC
+
ffffffffffffffffffffffffffffffffffffffffffffffffffffffffffffffffffffffffffffffffffffffffffffffffffffffffffffffffffffffffffffffffffffffffffffffffffffff
@cB02~tA01_GU182341.1_104381_104206_1_0_0_0_0:0:0_0:0:0_51/1
AACCCAGCAAGCCCTCCCTGCAAATGATTCTACCTCCCAAACATAGCTTATATCCATCTGCTTCATCCACTTAGGGTCTAAATCAGCACCACATTTCACCAGTGGGGCGGCAATTGCCTTTTCCACTGTCTCCTAGATTCCAGTTACGCA
+
ffffffffffffffffffffffffffffffffffffffffffffffffffffffffffffffffffffffffffffffffffffffffffffffffffffffffffffffffffffffffffffffffffffffffffffffffffffff
@rand_0_0_0_0_1_1_0:0:0_0:0:0_52/1
TTAGCCAGCGCTGTTTGGTGGTCCCGGCGGGGCAATGTCTGAGGTAGAAGTCAACAAGTCGATACGACTTGAGGGGTCTCGCATTACGGCAATACAGCAGCTGATACGGAGATCTTGTCACCCCGACATAAAACAACGGTCCCGTATCAA
+
ffffffffffffffffffffffffffffffffffffffffffffffffffffffffffffffffffffffffffffffffffffffffffffffffffffffffffffffffffffffffffffffffffffffffffffffffffffff
@cB02~tA01_GU182341.1_140194_140121_1_0_0_0_0:0:0_1:0:0_53/1
CCTAATGCTAAATGACGAGTTGATGGGTGCAGCACACCAGCATGGCACATGTATACATATGTAACTAACCTGCACATTGTGCACATGTACCCTAAAACTTAAAGTATAATAATAATAAAAATTTTAAAAAAAAGCTCATCAGAAGCACTA
+
ffffffffffffffffffffffffffffffffffffffffffffffffffffffffffffffffffffffffffffffffffffffffffffffffffffffffffffffffffffffffffffffffffffffffffffffffffffff
@cB02~tA01_GU182341.1_106792_106978_0_1_0_0_0:0:0_0:0:0_54/1
CTCTTCTTTCTCCTTCATCTCTGGTGCTCCAACAAAAAAAGTAAGTCTCACGGGGCACAGGCCAGAGAGCTCAGGGCCATGTGGGGAAGCAGGATGGGAGCACACAGCTGTGTGTTCCTCACTGGCAGGATGGTCCCTGGCCCAAGACAG
+
ffffffffffffffffffffffffffffffffffffffffffffffffffffffffffffffffffffffffffffffffffffffffffffffffffffffffffffffffffffffffffffffffffffffffffffffffffffff
@cB02~tA01_GU182341.1_96850_96993_0_1_0_0_0:0:0_0:0:0_55/1
TCTTCACAGTGGCAAGGGAGTCAGGGGCTACTGGAGACAGAGGGACAGAGAAGAGGGAGGAAGACAGATGGAGGCACCTGCACCAGGGGATATGGGCACAGAAAAGACACGGAGATGCAGAGAGGGAGGAGAGAGACAGACACGGGGAGG
+
ffffffffffffffffffffffffffffffffffffffffffffffffffffffffffffffffffffffffffffffffffffffffffffffffffffffffffffffffffffffffffffffffffffffffffffffffffffff
@cB02~tA01_GU182341.1_35900_35794_1_0_0_0_0:0:0_0:0:0_56/1
CGAAGTGATATCTGCACTCGTATGATTGGTGCAGCACTGTTCACAGTAGCCAAGATGTGGAGTCAACCTACCTGCCCATCAGTGGATGAATGGATAGAGAGAATGTAGTACATACGCACAGTGGAGACTACTCATCCATAGAAAGAATAA
+
ffffffffffffffffffffffffffffffffffffffffffffffffffffffffffffffffffffffffffffffffffffffffffffffffffffffffffffffffffffffffffffffffffffffffffffffffffffff
@cB02~tA01_GU182341.1_22861_22685_1_0_0_0_0:0:0_0:0:0_57/1
AAATGTCCCTGTCTTAGCCTCCATAGCTTGTGAATATGTTATTTTACAGGAAAGGAGGAATGAAGATTGCAGATGGCATTACGGTTGCTAATCAGCTGAACTTAAAAAGAGGGTACGCTGGATGATTTTAGGGAGATTGAGATGGATTAT
+
ffffffffffffffffffffffffffffffffffffffffffffffffffffffffffffffffffffffffffffffffffffffffffffffffffffffffffffffffffffffffffffffffffffffffffffffffffffff
@cB02~tA01_GU182341.1_131087_130965_1_0_0_0_0:0:0_0:0:0_58/1
ATCCCCTCTCTGTGCAGAAAGAAGTGCTCAAACATGACATCTGACCAACATTGCAGGATGACTGTCTCTCCTGATTTCAGCAGGGGCCCTGGGTGGGCCAGGAGGGAAGGTTTTCTGTGGTTTCCTAGAAAGAGAAGTTGTGAGTTTAGA
+
ffffffffffffffffffffffffffffffffffffffffffffffffffffffffffffffffffffffffffffffffffffffffffffffffffffffffffffffffffffffffffffffffffffffffffffffffffffff
@cB02~tA01_GU182341.1_134604_134748_0_1_0_0_0:0:0_0:0:0_59/1
CGCCACCATGCCTGACTAATTCTTGTATTTTTTAGCACAGACGGGATATCCCAATTTTGGGCAGGCTGCTCTCAAACTCCTGACCTCAAGTGAGGTGCCTGCCTCGGTTTCCCAAAGTGCTGAAGTTACAGGCATAAGCCACTATGCCCA
+
ffffffffffffffffffffffffffffffffffffffffffffffffffffffffffffffffffffffffffffffffffffffffffffffffffffffffffffffffffffffffffffffffffffffffffffffffffffff
@cB02~tA01_GU182341.1_69871_69966_0_1_0_0_1:0:0_0:0:0_5a/1
TCATGTTTGAGCAGTTCTTCCAATCATATTTTTGTTATTATTACGTTGTGTTTTCCTGATTACCTTTTTTTCCCACTGACTTCTGTGGTTTTCTATTTCAAACATTCTATTTTTGATCTATGTCGTTTAGGAATACATATATGGTGTACT
+
ffffffffffffffffffffffffffffffffffffffffffffffffffffffffffffffffffffffffffffffffffffffffffffffffffffffffffffffffffffffffffffffffffffffffffffffffffffff
@cB02~tA01_GU182341.1_150882_150746_1_0_0_0_0:0:0_0:0:0_5b/1
AGGCATTTTCTCTGGCACTATTTGTCATCTCTAAAGAAAGAATCTACTATTTTATTATACTTTTTTGTTTATTTGTATAAATTTAAGGAGCGCAAGTGAAATTTTATTACGTGGATATTTTGTGTAGTGGTGAAGTCTGGGCTTTTAATA
+
ffffffffffffffffffffffffffffffffffffffffffffffffffffffffffffffffffffffffffffffffffffffffffffffffffffffffffffffffffffffffffffffffffffffffffffffffffffff
@cB02~tA01_GU182341.1_98681_98524_1_0_0_0_0:0:0_0:0:0_5c/1
CTCTCTCTCTCTCTCTCACCCTCCACCCCATCTCTCTTCATATCTGTTTCCTCCTTCTACCTTTTCTGTCTCTCTAGGTCTATGACCTCACTTCCCCACCCTGAGGTATGTTTTCCCTTTTTGGATTGTTTTATTCTCTCTGACCCTCCT
+
ffffffffffffffffffffffffffffffffffffffffffffffffffffffffffffffffffffffffffffffffffffffffffffffffffffffffffffffffffffffffffffffffffffffffffffffffffffff
@cB02~tA01_GU182341.1_139678_139800_0_1_0_0_0:0:0_0:0:0_5d/1
GGATGTAGAAACTGTAAAGCACATTCACTGTGTATCAATCCCAGTCCAGTCTTTCCAGAGAAGACTCTAAACACCTGCTGTACTGCACCTGGGCCTATGCCAATTTCTATCACTCACCGTCACTCCAGGGAGACAGAACACACAGAGAAT
+
ffffffffffffffffffffffffffffffffffffffffffffffffffffffffffffffffffffffffffffffffffffffffffffffffffffffffffffffffffffffffffffffffffffffffffffffffffffff
@cB02~tA01_GU182341.1_8208_8425_0_1_0_0_0:0:0_0:0:0_5e/1
CAAAAAAAAGGAAGGCATTCCTATTCTTATATCACATGAAACACACTTTAAATCAACAGCAATCAGGAAGGACAAAGAAGGGCATTACAAAATGATAAAGGGTTCAATTTGACAGAAGACTTAACTATTCTAAATATATATGCACCCAAA
+
ffffffffffffffffffffffffffffffffffffffffffffffffffffffffffffffffffffffffffffffffffffffffffffffffffffffffffffffffffffffffffffffffffffffffffffffffffffff
@cB02~tA01_GU182341.1_40547_40307_1_0_0_0_0:0:0_0:0:0_5f/1
TATTTATGCATTTCTTATTTTTATTTTTTGAGACGGAGTCTCCTTGTGTCACCCAGGCTGGAGTGCAGTGATGCAATCTCCACTCACTGCAACCTCCACCTCCTGGGTTGAAGTCATTCTCCTGCTTCATCCTCCAGAGTAGGAGCTGGG
+
ffffffffffffffffffffffffffffffffffffffffffffffffffffffffffffffffffffffffffffffffffffffffffffffffffffffffffffffffffffffffffffffffffffffffffffffffffffff
@cB02~tA01_GU182341.1_142305_142148_1_0_0_0_0:0:0_0:0:0_60/1
TTTGACAAAATTCAACAACGCTTCATGCTAAAAACTCTCAATAAATTAGGCATTGATGGGACGTATCTCAAAATAATAAGAGCCATCTATAACAAACCCACAGCCAGTATCATACTGAATGGGCAAAAACTGGAAGCATTCCCTTTGAAA
+
ffffffffffffffffffffffffffffffffffffffffffffffffffffffffffffffffffffffffffffffffffffffffffffffffffffffffffffffffffffffffffffffffffffffffffffffffffffff
@cB02~tA01_GU182341.1_36572_36404_1_0_0_0_0:0:0_0:0:0_61/1
TTCCAGCTACTCGGGAGGCTGAGGCAGGAGAATCGCTTGAACCTGGGAGGTGGAGGTTGTGGTGAGCCGAGATAGCGCCACTGCACTCCTGCCTGGGTGAGAAGAGCAAAACTCCATCTCAAAATAAAATGAAATAAAATAAAATGGCTT
+
ffffffffffffffffffffffffffffffffffffffffffffffffffffffffffffffffffffffffffffffffffffffffffffffffffffffffffffffffffffffffffffffffffffffffffffffffffffff
@cB02~tA01_GU182341.1_54553_54345_1_0_0_0_1:0:0_0:0:0_62/1
AGATCCCTTGCGCTGTTGGAGTATCTGGAGTTCGGAGATGGTAGAAGACAGGCGTACAATGTCAGAGCTGCGAGATGCTGAGTCAATGCCTGCATCGAAGGTTTCTACCTCCCCAGGTTTCCAAAAGCGGATATAAGAGGGTTCTGTACT
+
ffffffffffffffffffffffffffffffffffffffffffffffffffffffffffffffffffffffffffffffffffffffffffffffffffffffffffffffffffffffffffffffffffffffffffffffffffffff
@cB02~tA01_GU182341.1_57328_57495_0_1_0_0_0:0:0_0:0:0_63/1
ACTTGCCCACTCACCCAAATCCCCCACCTCACCCCTACTTCCAATCACCTGTGGAGATTCAGGTAGACCATGGGGAGGTAAACATTAACACTCCTTGGAGTGAGTCCAGATCTTGGAATCAGAGATCAGCGACAGCACTAGCTCCTGCTC
+
ffffffffffffffffffffffffffffffffffffffffffffffffffffffffffffffffffffffffffffffffffffffffffffffffffffffffffffffffffffffffffffffffffffffffffffffffffffff
@cB02~tA01_GU182341.1_70044_70158_0_1_0_0_0:0:0_0:0:0_64/1
TTAAAATTGAAATTAATCATTTCAGAGATTAAACTGCAAATATAAAAACATATTTCCACTCTTCCTGTGTAAGAACAGGATTTTAGAGCATATTTAGTACATATGTTTGTATTTACTTATATGATGTTTTGTTTTGTGGTATACATAATT
+
ffffffffffffffffffffffffffffffffffffffffffffffffffffffffffffffffffffffffffffffffffffffffffffffffffffffffffffffffffffffffffffffffffffffffffffffffffffff
@cB02~tA01_GU182341.1_118816_118909_0_1_0_0_1:0:0_1:0:0_65/1
GATTCTCGTGCCTCAGCCTCCCGAGTAGCTGGAATTACAGGCACACGCCACCACGCCCGACTAATTTTTGTATTTTTAGTAGAGACAGCGTTTCTCCATGTGGGTCAGACTGGTCTCAAACTCCCGACCTTATGAGATTCGCCCACCTCG
+
ffffffffffffffffffffffffffffffffffffffffffffffffffffffffffffffffffffffffffffffffffffffffffffffffffffffffffffffffffffffffffffffffffffffffffffffffffffff
@cB02~tA01_GU182341.1_27254_27382_0_1_0_0_0:0:0_0:0:0_66/1
GAATCTGAACATGCCTCTCTCTTGCTTACAAATGTCTAAGGTCCCCACTGCCTGCTGGAGAGAAAACACACTCCTTTGCTTAGCCCACAATTCTCCATTTCACTTGACCCCTGCCCACCTCTCCAACCTAACTGGCTTACTTCCTAGTCT
+
ffffffffffffffffffffffffffffffffffffffffffffffffffffffffffffffffffffffffffffffffffffffffffffffffffffffffffffffffffffffffffffffffffffffffffffffffffffff
@cB02~tA01_GU182341.1_130868_130763_1_0_0_0_0:0:0_0:0:0_67/1
CTCTCTCCTCCCTCTCTGTGTCTCCGTGTCTTTTCTGTGCCCATATCCCCTGGTGCAGGTCCCTCCATTTGTCTTCCTCCCTCTTCTCTGTCCCTCTGTCTCCAGTAGCCCCTGACTCCCTTCCCACTGTGAAGAGAGCCTCATCTCTTG
+
ffffffffffffffffffffffffffffffffffffffffffffffffffffffffffffffffffffffffffffffffffffffffffffffffffffffffffffffffffffffffffffffffffffffffffffffffffffff
@cB02~tA01_GU182341.1_35706_35584_1_0_0_0_1:0:0_0:0:0_68/1
CAAAGATTCCCATATCTCACCCATATACAGAGCTAAAAGGTGGATCTCATGAAGGTAGAGAGTAGAATGATGGCTTCCAGAGGCCAGGAAGAAAAGGGTGGAGGGTAAAAAAAAAAAAAAAAATATATATATATATAAATGTATTTATGA
+
ffffffffffffffffffffffffffffffffffffffffffffffffffffffffffffffffffffffffffffffffffffffffffffffffffffffffffffffffffffffffffffffffffffffffffffffffffffff
@cB02~tA01_GU182341.1_40792_40834_0_1_0_0_0:0:0_0:0:0_69/1
ATCCATTAGGCAATGAGCCTAAAACCTCTTCCCTATTTGGCTTTCTGTGAGCATGAGATCATATAGAAAATGTGAAAGCCCGCTGAATCCTCCAGCACAGATCCTGGAATACACAAAGTGCTCTGTTCATCACAAGAAAACATGCCCTCT
+
ffffffffffffffffffffffffffffffffffffffffffffffffffffffffffffffffffffffffffffffffffffffffffffffffffffffffffffffffffffffffffffffffffffffffffffffffffffff
@cB02~tA01_GU182341.1_78782_78676_1_0_0_0_0:0:0_0:0:0_6a/1
ATACACCATATGTTGCTATTAACTGGAGTCACCAAGACATACAATAGATCTCTTGAACCGATTTCTTCTAACTGAAATTTTGCATCCTTTGACCAACATCTCTTCAATCTCTCTCCATCCCAGGTTCTTTCGACGACCATTTTACTGTTC
+
ffffffffffffffffffffffffffffffffffffffffffffffffffffffffffffffffffffffffffffffffffffffffffffffffffffffffffffffffffffffffffffffffffffffffffffffffffffff
@cB02~tA01_GU182341.1_46750_46823_0_1_0_0_0:0:0_0:0:0_6b/1
GAGGGAAGTCCTGTCGGGGAGTCTCTCATAAACTAGGAAGAGAGGACCCTGGGGTGCTCAGCCCACATTTCTGACCTCGCCTCCCTGGCCTCTCAACCCCTTGGCAGAGTCAAGTTCTGTGGGGACCAGGGTTAGACTGGGGTGCTCAAA
+
ffffffffffffffffffffffffffffffffffffffffffffffffffffffffffffffffffffffffffffffffffffffffffffffffffffffffffffffffffffffffffffffffffffffffffffffffffffff
@cB02~tA01_GU182341.1_65018_64910_1_0_0_0_1:0:0_1:0:0_6c/1
AGTAAGGCAGGCACCAGTTTCCACACACCCTGTTCCTGGTGGGGACTGGGAGCCACTCTTGCCATGCCTGTGCCTTCTCCATGGTGCCAGCTTCCATAGGCTGGCTTCTGGTGCTGGTTTGAGGAGTATCAACCCCTCCCTATGTGGATG
+
ffffffffffffffffffffffffffffffffffffffffffffffffffffffffffffffffffffffffffffffffffffffffffffffffffffffffffffffffffffffffffffffffffffffffffffffffffffff
@cB02~tA01_GU182341.1_77084_77210_0_1_0_0_0:0:0_0:0:0_6d/1
CAGGAAAAAAATGCATGCATTTAGGGTCAAACAATTTTTGGGATGTGTCAAGAACACACAATGGAGAAGGAACAGTCTCTTTAATAAATGGGATTGGGAGACTGCATGTCCACATGCAGAAGAATGGAAGTGGACATTTGCCTCACAAAA
+
ffffffffffffffffffffffffffffffffffffffffffffffffffffffffffffffffffffffffffffffffffffffffffffffffffffffffffffffffffffffffffffffffffffffffffffffffffffff
@cB02~tA01_GU182341.1_35248_35362_0_1_0_0_0:0:0_0:0:0_6e/1
TTCCCAGAAGCCCATCCTGGCCTCTCACCCACACAGGGATGTCATCACCAGCAACCCCTACACCCTTTACTTTTGTTTGAAGAAATATTTATTGAGGATAAATATACCTATATAGCTTACCACCTTTAACATTTTTTTTTTTTTTGAGGC
+
ffffffffffffffffffffffffffffffffffffffffffffffffffffffffffffffffffffffffffffffffffffffffffffffffffffffffffffffffffffffffffffffffffffffffffffffffffffff
@cB02~tA01_GU182341.1_27261_27385_0_1_0_0_0:0:0_0:0:0_6f/1
AACATGCCTCTCTCTTGCTTACAAATGTCTAAGGTCCCCACTGCCTGCTGGAGAGAAAACACACTCCTTTGCTTAGCCCACAATTCTCCATTTCACTTGACCCCTGCCCACCTCTCCAACCTAACTGGCTTACTTCCTAGTCTACTTGAG
+
ffffffffffffffffffffffffffffffffffffffffffffffffffffffffffffffffffffffffffffffffffffffffffffffffffffffffffffffffffffffffffffffffffffffffffffffffffffff
@cB02~tA01_GU182341.1_129902_129722_1_0_0_0_0:0:0_0:0:0_70/1
GCCCACAGTGGCTGATAGCGTCTCCCTCCCACTACACTGCTCTAATCCCCACTCCCCTCTTCCTCCACCTCTCACGCGGACCCTTGTGATTACACTGAGCCCAGCAGGACAGTCCAGGCTGTCTCCCCATCTCAAGGTCAACTCATCAAC
+
ffffffffffffffffffffffffffffffffffffffffffffffffffffffffffffffffffffffffffffffffffffffffffffffffffffffffffffffffffffffffffffffffffffffffffffffffffffff
@cB02~tA01_GU182341.1_143376_143259_1_0_0_0_0:0:0_0:0:0_71/1
CTGCCTGTCATGGAAGCTTCTGGATGTCAGTAGCTGCAGGGGATGTGAGGATACAGTTCAGAACCAGGCAATGGTCTGTGAGCTGAAGGCAGGGGCAGGTTGTCTGGTGCTCTCTCTAGAAAGCCCTGCCTCTGTGGCTCCTCCCTTGGG
+
ffffffffffffffffffffffffffffffffffffffffffffffffffffffffffffffffffffffffffffffffffffffffffffffffffffffffffffffffffffffffffffffffffffffffffffffffffffff
@cB02~tA01_GU182341.1_83075_83157_0_1_0_0_0:0:0_0:0:0_72/1
GACAAGTTAAAAAACCAAACAAGAAGGTTGGCTACCCTGAGATCAGCAAGGGTGCACTGCTGATGCCACCACCAGGCTGGAACCACATAGGGAGGGATCGACAGGAAGAGTTGGGGGTGGAGGGTGAGAGAGAGAGAGAGAGCACTAGGC
+
ffffffffffffffffffffffffffffffffffffffffffffffffffffffffffffffffffffffffffffffffffffffffffffffffffffffffffffffffffffffffffffffffffffffffffffffffffffff
@cB02~tA01_GU182341.1_53629_53739_0_1_0_0_0:0:0_0:0:0_73/1
TTCAGACAAATGTCCTGGAGCATTTCCCCAATATTTTCTTCTACGTGTTTCATAGGTTCAGGCCTTAGACTCACATCTTTAATCCATTTTCATTTGATTTTTGTGTATGGTGACAGGTAGAGGTGCAGTTTCATTCCTCTGCATGTAGAT
+
ffffffffffffffffffffffffffffffffffffffffffffffffffffffffffffffffffffffffffffffffffffffffffffffffffffffffffffffffffffffffffffffffffffffffffffffffffffff
@cB02~tA01_GU182341.1_95221_95141_1_0_0_0_0:0:0_2:0:0_74/1
TGATGAACTGAGCCCCCATCAGAGGATTTGGAATGTCAGGGCCATGGCTGTGGTTTCCTCACCTTTTCTGGTAGAAAGACCGCAGCCACACTGCAGCCCCTACCATCACGGAAACGCTGGAGGGTGTGAGTTACACCTTTGTCCTCAGAG
+
ffffffffffffffffffffffffffffffffffffffffffffffffffffffffffffffffffffffffffffffffffffffffffffffffffffffffffffffffffffffffffffffffffffffffffffffffffffff
@cB02~tA01_GU182341.1_59147_59293_0_1_0_0_0:0:0_1:0:0_75/1
GGAGAAGGTTCCATGACAGGCAGAAAGTGGGAGACAGAATCAATGGGATGGGAACTCAGAGCTATTCATGGGATGGGTCCTTGAGCTCAGAGAGATAGAATGTCTGAGTCTGCTGTTGGCAACTGAGGGACCTCAGCCACCTATGGTCTC
+
ffffffffffffffffffffffffffffffffffffffffffffffffffffffffffffffffffffffffffffffffffffffffffffffffffffffffffffffffffffffffffffffffffffffffffffffffffffff
@cB02~tA01_GU182341.1_69297_69169_1_0_0_0_0:0:0_1:0:0_76/1
GATTTAGAAAGATAATTGCTGGACCTGACCCAAGGTATAAGTCCACTCCCAACCACAGGACTCACTTTCCTTACAAGCACAAGGGCATTTAGAAATCTCTCTGGATTCTGACCAGCCCTCACCATATGGCAGGTCCATGGACTTCTTGGA
+
ffffffffffffffffffffffffffffffffffffffffffffffffffffffffffffffffffffffffffffffffffffffffffffffffffffffffffffffffffffffffffffffffffffffffffffffffffffff
@cB02~tA01_GU182341.1_144213_144065_1_0_0_0_0:0:0_0:0:0_77/1
TCAAGTAGGACTAGGAAGTAAGCCAGTTAGGTTGGAGAGGTGGGCAGGGGTCAAGTGAAATAGATACTTGTGGGCTAAGCAAAGGAGTGTGTTTTCTCTGCAGCAGGCAGTGGCGACCTTAGGCATTTGTAAGCAAGAGAGAGGCATGTT
+
ffffffffffffffffffffffffffffffffffffffffffffffffffffffffffffffffffffffffffffffffffffffffffffffffffffffffffffffffffffffffffffffffffffffffffffffffffffff
@cB02~tA01_GU182341.1_96420_96611_0_1_0_0_0:0:0_0:0:0_78/1
GCTGGAGAAGTCAAGAGAACTGATTCGCTGATTCTCCAGAGGGAACGCAGCCCTGTAGACACCTTGATTTCAGCACAGGGAGAACTGGATCCAATTTCTGTCTCCAGAAGTGGAAGGGGTCAGTGTGTTCTCTCCCGCTGCCATGTTTGT
+
ffffffffffffffffffffffffffffffffffffffffffffffffffffffffffffffffffffffffffffffffffffffffffffffffffffffffffffffffffffffffffffffffffffffffffffffffffffff
@cB02~tA01_GU182341.1_111637_111762_0_1_0_0_0:0:0_0:0:0_79/1
TGGGGTGGAGATATGTGCCTGGAGGTGGAGATATGGGCGTGGGTTGGAGATATGGGCCTGGAGTGGAGATATGGGCGTGGGGTGGAGATATGGATCTGGAGTGGAGACATGGGCATGGGGTGGAGATATGGGCCTGGTGTGTAGATATGG
+
ffffffffffffffffffffffffffffffffffffffffffffffffffffffffffffffffffffffffffffffffffffffffffffffffffffffffffffffffffffffffffffffffffffffffffffffffffffff
@cB02~tA01_GU182341.1_12130_11990_1_0_0_0_0:0:0_0:0:0_7a/1
CCTGTATCAATATCCTGGTGAATTATCTAAGCTGTCCACCTACCTACCCCAAATCCTCATGGTCACATAAAAGGCTAGTATAGTATAATAATTTTTCTTTCCCTGCTTATCTACAGTGATGAAGAAACGAATATTCAAAGGGAAAAATCT
+
ffffffffffffffffffffffffffffffffffffffffffffffffffffffffffffffffffffffffffffffffffffffffffffffffffffffffffffffffffffffffffffffffffffffffffffffffffffff
@cB02~tA01_GU182341.1_49520_49311_1_0_0_0_0:0:0_0:0:0_7b/1
CTGTCTCTTTTAACTCTTTCTGTCTTTTCTAACTCCCTGTATGGCCCCTGTGTCTGTCCTCCGTTATGACACCTGGTCTGTACTTGTGTCTCCTGTTTCTCTGTCTCTGTTGGTACAAACCTCAGCAAGTCAGTCTCTCTCCATAAGAAT
+
ffffffffffffffffffffffffffffffffffffffffffffffffffffffffffffffffffffffffffffffffffffffffffffffffffffffffffffffffffffffffffffffffffffffffffffffffffffff
@cB02~tA01_GU182341.1_37254_37426_0_1_0_0_0:0:0_0:0:0_7c/1
GAGCATTTCCCCAATATTTTGTTCTACGTGTTTCATAGGTTCAGGCCTTAGACTCACATCTTTAATCCATTTTCATTTGATTTTTGTGTATGGTGACAGGTAGAGGTGCAGTTTCATTCCTCTGCATGTCGATGTCCAGGTTTCCCTGCA
+
ffffffffffffffffffffffffffffffffffffffffffffffffffffffffffffffffffffffffffffffffffffffffffffffffffffffffffffffffffffffffffffffffffffffffffffffffffffff
@cB02~tA01_GU182341.1_151651_151520_1_0_0_0_0:0:0_0:0:0_7d/1
AATCTCCTTGGCAGCCACTAAAATCTCCTAGTCACACTGTTAAGAGACACCCTGATTATTTTGGGATTTCTCTATCTTCCCCTCTAACCCACTTTTACTCTGAAACTCACCAAGACACAGGAGGGTGGTCTGTTTGGGGTCCATCGTGCT
+
ffffffffffffffffffffffffffffffffffffffffffffffffffffffffffffffffffffffffffffffffffffffffffffffffffffffffffffffffffffffffffffffffffffffffffffffffffffff
@cB02~tA01_GU182341.1_40998_40863_1_0_0_0_0:0:0_0:0:0_7e/1
AGGACCACCCCCTCGGCCATCTATTGCTTCAATACCACCTGTCCTCCTGTGAATTAGTAGGAAAGGGGAGCAGGAGCTACTGCTGACGCTAATCTCTGATTCCAAGATCTGGACTCACTCCAAGGAGTATTAGAATTTACCTCCCCATGG
+
ffffffffffffffffffffffffffffffffffffffffffffffffffffffffffffffffffffffffffffffffffffffffffffffffffffffffffffffffffffffffffffffffffffffffffffffffffffff
@cB02~tA01_GU182341.1_63395_63250_1_0_0_0_0:0:0_0:0:0_7f/1
TTTGTGAATGGAATATCAGCCAATGTGTGAACCACAATACACAACTGAGCCCCCAACAGAGGATTTGGAAGGTCAGGGCCCTGGCTGGGGTTCCCCCACCTCTGAGGTAGAATGACAGCAGCCACACTGCAGCCCCTACCGTCATGGAAA
+
ffffffffffffffffffffffffffffffffffffffffffffffffffffffffffffffffffffffffffffffffffffffffffffffffffffffffffffffffffffffffffffffffffffffffffffffffffffff
@cB02~tA01_GU182341.1_33628_33461_1_0_0_0_1:0:0_0:0:0_80/1
ATTCTCTGTGTGTTTATGTCTTTGCTTTTTGGTGTTCCTGATTTCTCTCTGTGCCTCTCAGTGATCCTTTCATATGTGGGGTTATTTGGAATGTGAGCCTCAGAATCCAGTCTGGAGACCACAAGTTCAGACAGCATACAGGGGTTGGTG
+
ffffffffffffffffffffffffffffffffffffffffffffffffffffffffffffffffffffffffffffffffffffffffffffffffffffffffffffffffffffffffffffffffffffffffffffffffffffff
@cB02~tA01_GU182341.1_10905_11054_0_1_0_0_0:0:0_0:0:0_81/1
CTATATACAAAAATTAACCCAAGATAGTTTAAAGATTTAAATGTAAAACCTCAAAATATTAAAATTCTAGAAGAAAACCTAGGAAATATCCTTCTCAAGATAGACTTTGGCAAAGAATTTATGGCTAACTCCCCAAAACCAATTGTGACA
+
ffffffffffffffffffffffffffffffffffffffffffffffffffffffffffffffffffffffffffffffffffffffffffffffffffffffffffffffffffffffffffffffffffffffffffffffffffffff
@cB02~tA01_GU182341.1_152397_152243_1_0_0_0_0:0:0_0:0:0_82/1
TTTTTTTTTGAGACAGAGTCTCGCTGTGTCGCCCAAGCTGGAGTGCAGTGGCATGATCTTGGCTCACTGCAAGCTCTGCCTCCCAGGTTCATGCCATTCTCCTGCCTCAGCCGCACGAGTAGCTGGGACTACAGGCGCCCGCCACCACGC
+
ffffffffffffffffffffffffffffffffffffffffffffffffffffffffffffffffffffffffffffffffffffffffffffffffffffffffffffffffffffffffffffffffffffffffffffffffffffff
@cB02~tA01_GU182341.1_119274_119365_0_1_0_0_0:0:0_0:0:0_83/1
GGTGCAGAAGTTGCTTAGTTTGAGGTAATCCCAATGGTCTATTTTTGCTTCGATTACTTGTGTTTTGAAGGTTTAAAACAAAATGTCTTCCTTCAGACAAATGTACTGGAGCATTTCCCCAATATTTTCTTCTACGTGTTTCACAGGTTC
+
ffffffffffffffffffffffffffffffffffffffffffffffffffffffffffffffffffffffffffffffffffffffffffffffffffffffffffffffffffffffffffffffffffffffffffffffffffffff
@cB02~tA01_GU182341.1_57813_57952_0_1_0_0_1:0:0_0:0:0_84/1
ACCTCCTGGACTGCACCTGGGCCTATGCCAATTCCTATCACTCACCGTCACTCCAGGGAGACAGAACACACAGAGAATACGTTACATAGGCAGGTTCATTACTAACAGATAAGCAGCGAGTGACAAGAGAAACCTATATTTCAATGTGAG
+
ffffffffffffffffffffffffffffffffffffffffffffffffffffffffffffffffffffffffffffffffffffffffffffffffffffffffffffffffffffffffffffffffffffffffffffffffffffff
@cB02~tA01_GU182341.1_68965_69114_0_1_0_0_1:0:0_0:0:0_85/1
GAGAGGCAGAACATGAATGGATGAATGAGAGAATGAATGAATGAGTGAATGATGGAATGAGTGAATGAATGAATGAATGAATGTATGAATTAGTGAGTGAATCCTTAGCACTTGGTGAAAGTGCCATGCACAGAATGAAATGAATGAACG
+
ffffffffffffffffffffffffffffffffffffffffffffffffffffffffffffffffffffffffffffffffffffffffffffffffffffffffffffffffffffffffffffffffffffffffffffffffffffff
@cB02~tA01_GU182341.1_88347_88530_0_1_0_0_0:0:0_0:0:0_86/1
TAATTGTTTAATCTTCACTTCATTGATTTCTTTCTGAGATTTATTTTTCCTACATGTAAATCAATACTTGGCAGAGGAGTGAGAGATACATGAGGGGTGGTGCAAAGGAAGAGACCTATTATAATATAACACACAAGGTTCTGAACGGTG
+
ffffffffffffffffffffffffffffffffffffffffffffffffffffffffffffffffffffffffffffffffffffffffffffffffffffffffffffffffffffffffffffffffffffffffffffffffffffff
@cB02~tA01_GU182341.1_39914_39674_1_0_0_0_0:0:0_0:0:0_87/1
ACTATTAATCATGTAGGGATTCCTGGCTACCCCGAGGTGAATCCAATGGCTGTGAGTGTCAAACACACACTCCTTGTTGCTCCTTAGTTTCCTGTGTACCCAGTGTGCTCTCCGTCTCTCCACAGTCGTCTTGTCATTCTCCCCACCTCA
+
ffffffffffffffffffffffffffffffffffffffffffffffffffffffffffffffffffffffffffffffffffffffffffffffffffffffffffffffffffffffffffffffffffffffffffffffffffffff
@cB02~tA01_GU182341.1_110338_110200_1_0_0_0_0:0:0_0:0:0_88/1
GTCCCATATCTCCACTCCAGTCCCATATCTCCACCCTAGGCTCCTACCTCCCCTCCAGGTTCCTATCTCTCCTCCAGGTTCCTCTCTCCACTCCAGGTTCCTATCCCCACTCCAGGCCCATATCTCCACTCCAGGCCCAGATCTTCACTC
+
ffffffffffffffffffffffffffffffffffffffffffffffffffffffffffffffffffffffffffffffffffffffffffffffffffffffffffffffffffffffffffffffffffffffffffffffffffffff
@rand_0_0_0_0_1_1_0:0:0_0:0:0_89/1
GCTGGAACTCGACATAAGCCTTGTCCAGGCGTATCTTCCGTTGACCAATTAAGTCGTGGATGTTGGATTTTCCTGTCATTTGAACTGTAAGCAGGGGCCGCCCACGCACCCAGCCGCACGTGGACCCTACGATGTCGATGCATTGGAGAG
+
ffffffffffffffffffffffffffffffffffffffffffffffffffffffffffffffffffffffffffffffffffffffffffffffffffffffffffffffffffffffffffffffffffffffffffffffffffffff
@cB02~tA01_GU182341.1_99102_99315_0_1_0_0_0:0:0_1:0:0_8a/1
TCCAGGCAGATTTCCCTCTGGGCCCTGCCACCCACGGAGGGACCTACAGATGCTTCGGCTCTTTCCGTCACTCTCCCTACGAGTGGTCAGACCCGAGTGACCCACTGCTTGTTTCTGTCACAGGTGAGAAAAGCCCATATCTCTCTCATG
+
ffffffffffffffffffffffffffffffffffffffffffffffffffffffffffffffffffffffffffffffffffffffffffffffffffffffffffffffffffffffffffffffffffffffffffffffffffffff
@cB02~tA01_GU182341.1_95881_95956_0_1_0_0_1:0:0_0:0:0_8b/1
GGGAACTACACATGTCGGGGTTCACACCCACACTCCCCCACTGGGTGGTCGGCACCCAGCAACCCCGTGGTGATCATGGTCACAGGTCAGAGGCTTTCCGTCTGGGCTTCTCACTGTCCCACCTCCTGAGTCCCAGAGCTTCTGGTGGGG
+
ffffffffffffffffffffffffffffffffffffffffffffffffffffffffffffffffffffffffffffffffffffffffffffffffffffffffffffffffffffffffffffffffffffffffffffffffffffff
@cB02~tA01_GU182341.1_90179_90376_0_1_0_0_0:0:0_0:0:0_8c/1
TTCATGATGGATCCACCCCCATGACCAAAACACCCCTCCCAATAGGCACAACTCCCACACTGGGGATTAAATTTCAAAGTGGGGTTTGGAGGGGTCAAACATTGAAACAATAGCAGTTGTATCATCAGCACATTCTATTGTTATTATGAA
+
ffffffffffffffffffffffffffffffffffffffffffffffffffffffffffffffffffffffffffffffffffffffffffffffffffffffffffffffffffffffffffffffffffffffffffffffffffffff
@cB02~tA01_GU182341.1_91253_91068_1_0_0_0_0:0:0_1:0:0_8d/1
CATCAAGGCCTGACTGTGGTGCTCATGGGCAGGAGACAACGCTCTGGGCTCAGCATTTGGAAGTTCTATACACACGCTGGTATCTGTTGAGGGTCTCTTGCTCCTCTGAGAAGGGCCAGTGATTTTTCTCTGTGTGAAAATGCAGTGATC
+
ffffffffffffffffffffffffffffffffffffffffffffffffffffffffffffffffffffffffffffffffffffffffffffffffffffffffffffffffffffffffffffffffffffffffffffffffffffff
@cB02~tA01_GU182341.1_67104_66974_1_0_0_0_0:0:0_0:0:0_8e/1
TTATGTCTATTTCCTCTTTCCACCTTCTCTGTCTCTCTAGGTCTCTGACCTCACTTTCTCACCTCTAGATATGTTTTCCCTTTTTGGATTGTTTTATTCTCTCTGACTCTCCTTGGACTAGTTGACTTGATGTTACTTTTTTTAAATTCT
+
ffffffffffffffffffffffffffffffffffffffffffffffffffffffffffffffffffffffffffffffffffffffffffffffffffffffffffffffffffffffffffffffffffffffffffffffffffffff
@cB02~tA01_GU182341.1_52265_52111_1_0_0_0_0:0:0_0:0:0_8f/1
GGTGCAGCACTGTTCACAGTAGCCAAGATGTGGAGTCAACCTACCTGCCCATCAGTGGATGAATGGATAGAGAGAATGTAGTACATACGCACAGTGGAGACTACTCATCCATAGAAAGAATAACATCCTGATATTTGCAGCCACATGGAT
+
ffffffffffffffffffffffffffffffffffffffffffffffffffffffffffffffffffffffffffffffffffffffffffffffffffffffffffffffffffffffffffffffffffffffffffffffffffffff
@cB02~tA01_GU182341.1_11804_11667_1_0_0_0_0:0:0_0:0:0_90/1
AGCCTATACCTCCCTACTCCTCCCCCCATCTGTAGTCCTCGGTATCTGTTGTTTCCATCTTTATGTTCATGTGTATTCAATGTTTGGTTCTCAGTTATAAGTGATAACATGTGGTATTTGGTTTTCTGTTCCTGGATTAGTTCACTTAGG
+
ffffffffffffffffffffffffffffffffffffffffffffffffffffffffffffffffffffffffffffffffffffffffffffffffffffffffffffffffffffffffffffffffffffffffffffffffffffff
@cB02~tA01_GU182341.1_124334_124123_1_0_0_0_0:0:0_0:0:0_91/1
TTTCTTGATTGGCAGGTAACCACATACAACGTCTCTTTAGGACAAGCACCCAAATGGCGGGAGACCTAGCTTTCCCCTGCTTTCTCAATTATAGCTCTCATAGTAACCATAGAACGTGCTGAGGATACAACTACTTTAGTTGAGATGTTT
+
ffffffffffffffffffffffffffffffffffffffffffffffffffffffffffffffffffffffffffffffffffffffffffffffffffffffffffffffffffffffffffffffffffffffffffffffffffffff
@cB02~tA01_GU182341.1_54137_53991_1_0_0_0_0:0:0_0:0:0_92/1
TCTCAAAATATGTTACAGAGCTGTAGTAAGCAAGACAGCATGATGTTGGCATGAAGAAAGGCACATAGAACAATGGAGCAGAATGAACAACACAAATATAATCCATGCATTTACATCCAATGTTTTTTTCTTTTTTCTTTTGAGATGGAG
+
ffffffffffffffffffffffffffffffffffffffffffffffffffffffffffffffffffffffffffffffffffffffffffffffffffffffffffffffffffffffffffffffffffffffffffffffffffffff
@cB02~tA01_GU182341.1_107112_107193_0_1_0_0_0:0:0_1:0:0_93/1
GGAACTCAGAGCTATTCATGGGATGGGTCCTTGAGCTCAGAGAGATAGAATGTCTGAGTCTGCTGTTGGCAACTGAGGGACCTCAGGCACCTATGGCCTCCCCCTGTTTGTTGGTATCTGCTTATGAAATGAGGACCCAGAAGTGCCCTC
+
ffffffffffffffffffffffffffffffffffffffffffffffffffffffffffffffffffffffffffffffffffffffffffffffffffffffffffffffffffffffffffffffffffffffffffffffffffffff
@cB02~tA01_GU182341.1_12907_12766_1_0_0_0_0:0:0_0:0:0_94/1
GTGCAGCTTATGCAGACAGCATAAGGTTGGGTGTTGATATGAAACATTTAATAATTGCACACGTATTTGCCTCTTGGGATACTTCCACTTTTTTGAATTTCAAGTTACTAAATGGTATCATTAATCTTTGCTTCAAGAGCTTAACATTTA
+
ffffffffffffffffffffffffffffffffffffffffffffffffffffffffffffffffffffffffffffffffffffffffffffffffffffffffffffffffffffffffffffffffffffffffffffffffffffff
@cB02~tA01_GU182341.1_79293_79451_0_1_0_0_0:0:0_0:0:0_95/1
AGGGTTTCGCCATGTTGGCCAGGCTGGTCTCGAACTCCAGACCTCAGGTGATCCACCCGCTTCGCCCTCCCAAAGTGCTAGATTTCAGGCTGAGACACCACACCCAGCCTGTACATTGACTTTCTGCCCTTAAACTGTGCTGAAGTTTGT
+
ffffffffffffffffffffffffffffffffffffffffffffffffffffffffffffffffffffffffffffffffffffffffffffffffffffffffffffffffffffffffffffffffffffffffffffffffffffff
@cB02~tA01_GU182341.1_59578_59689_0_1_0_0_0:0:0_0:0:0_96/1
CACTGCGTTTTCACACAGAGAAAAATCACTCGCCCTTCTCAGAGGCCCAAGACACCCCCAACAGATATCATCGTGTACACGGAACTTCCAAATGCTGAGTCCAGATCCAAAGTTGTCTCCTGCCCATGAGCACCACAGTCAGGCCTTGAG
+
ffffffffffffffffffffffffffffffffffffffffffffffffffffffffffffffffffffffffffffffffffffffffffffffffffffffffffffffffffffffffffffffffffffffffffffffffffffff
@cB02~tA01_GU182341.1_12131_12012_1_0_0_0_0:0:0_0:0:0_97/1
GCCTGTATCAATATCCTGGTGAATTATCTAAGCTGTCCACCTACCTACCCCAAATCCTCATGGTCACATAAAAGGCTAGTATAGTATAATAATTTTTCTTTCCCTGCTTATCTACAGTGATGAAGAAACGAATATTCAAAGGGAAAAATC
+
ffffffffffffffffffffffffffffffffffffffffffffffffffffffffffffffffffffffffffffffffffffffffffffffffffffffffffffffffffffffffffffffffffffffffffffffffffffff
@cB02~tA01_GU182341.1_82951_83111_0_1_0_0_0:0:0_0:0:0_98/1
GGAAGAACAGGGTCTGATTTCTGTCTCCAGAAGTGGAAGGGGTCAGTGTGTTCTCTCCTGCCGCCATGTTTGTGATAATTTTCTCCAGCAACAACAGGAAACCAACACAGGAACCCAGGTGAAGGACAAGTTAAAAAACCAAACAAGAAG
+
ffffffffffffffffffffffffffffffffffffffffffffffffffffffffffffffffffffffffffffffffffffffffffffffffffffffffffffffffffffffffffffffffffffffffffffffffffffff
@cB02~tA01_GU182341.1_8060_8273_0_1_0_0_0:0:0_0:0:0_99/1
TTCCCCACATAAAAGGCATAGAGTGGCAACGTGGATAAAAAGCCAAGAGCCAACTGCCTGCTGTCTTCAAGAGACCCATCTCACATGTAATGACACCCACAGGCTCAAAGTAAAAGGATGAAGAAATATTTACTAGGCAACCAGGAAACA
+
ffffffffffffffffffffffffffffffffffffffffffffffffffffffffffffffffffffffffffffffffffffffffffffffffffffffffffffffffffffffffffffffffffffffffffffffffffffff
@cB02~tA01_GU182341.1_103548_103398_1_0_0_0_0:0:0_0:0:0_9a/1
ATAAATAAATGAACGAACAAACAAATAGATTTCATGCACAGATGCTTCCCAATGGATCATTCATTTATTGGTCCACTTGTGCACTCATTTTCTGTCCTCCCATTTAACCATCTGCAATATCAGTGTCCCAAGAGCAGAGGCCAAATGCAT
+
ffffffffffffffffffffffffffffffffffffffffffffffffffffffffffffffffffffffffffffffffffffffffffffffffffffffffffffffffffffffffffffffffffffffffffffffffffffff
@cB02~tA01_GU182341.1_44016_44230_0_1_0_0_0:0:0_1:0:0_9b/1
AGTGATATTCTTACTCTCTGCAGACCTGGAAAGCTGGCAGAGTCATTCCACGATGAAACATTTGTAGAGTCATAGGCCTTGTTAGTCTCATCTCCACGGGGACACATATCAACATATCATCTTTCATAATATAAATATACAGTCGGTCCT
+
ffffffffffffffffffffffffffffffffffffffffffffffffffffffffffffffffffffffffffffffffffffffffffffffffffffffffffffffffffffffffffffffffffffffffffffffffffffff
@cB02~tA01_GU182341.1_112691_112793_0_1_0_0_0:0:0_1:0:0_9c/1
AAGCTGGGTTGTGTGGTGGGGAAGTGGTAGGAACAGCAGATCCTCTGAGGACAAAGGTGTTACTCACACACTTCAGCGTTTCCATGACGGTAGGGGCTGCAGTGTGGCTGCTGTCATTCTACCAGAAGAGGTGGGAAACCACAGCCATGG
+
ffffffffffffffffffffffffffffffffffffffffffffffffffffffffffffffffffffffffffffffffffffffffffffffffffffffffffffffffffffffffffffffffffffffffffffffffffffff
@cB02~tA01_GU182341.1_113292_113483_0_1_0_0_0:0:0_0:0:0_9d/1
TTGGGTTTAACAACTTCAGTCTGTACAAGGATGATGGGGTGCCTGTCCCTGAGCTGTACAACAGAATATTCTGGAAAAGCCTTTTCATGGGCCCTGTGACCACGTCACATGCAGGGACCTATACATGCCGGGGTTCACACACACACTCCC
+
ffffffffffffffffffffffffffffffffffffffffffffffffffffffffffffffffffffffffffffffffffffffffffffffffffffffffffffffffffffffffffffffffffffffffffffffffffffff
@cB02~tA01_GU182341.1_148332_148504_0_1_0_0_0:0:0_1:0:0_9e/1
ATAATGATAGATATATAATGATATCACAAATAATGATAGACATATAGTTGGATAATGACAGATATATAATGATTGATACACAGATAGGGTATTTATATATTGGCTTATGCAACTATGTAGACTGACAGGTCCCATGATCTGCCATCTGCA
+
ffffffffffffffffffffffffffffffffffffffffffffffffffffffffffffffffffffffffffffffffffffffffffffffffffffffffffffffffffffffffffffffffffffffffffffffffffffff
@rand_0_0_0_0_1_1_0:0:0_0:0:0_9f/1
AGTTGGGCAAGTTCCTGGTATGTTTGATTTCACATCGAGAAAGACCGCATATCACACGGACGGTCAGAATCCAGTGGCTTGTCGGTTAAGAATAGTCATACTTAAGTGGGTAGCTCCTTGGATGTAGTATCAACCTAATTAACTGAATTT
+
ffffffffffffffffffffffffffffffffffffffffffffffffffffffffffffffffffffffffffffffffffffffffffffffffffffffffffffffffffffffffffffffffffffffffffffffffffffff
@cB02~tA01_GU182341.1_14025_13872_1_0_0_0_0:0:0_0:0:0_a0/1
TTTATGAATGTATGTACATATGCACGTATATATTTGCTTGCCATTTTATGTTTTTCCTCGACGTTACTTTGGAATTAATTTGCTGATGTGTAGTATTTCTGCAAGTGAAAGTTACCTATTTACTCAGCTCTTCCTTCTTTTCTAACACAG
+
ffffffffffffffffffffffffffffffffffffffffffffffffffffffffffffffffffffffffffffffffffffffffffffffffffffffffffffffffffffffffffffffffffffffffffffffffffffff
@cB02~tA01_GU182341.1_79801_80017_0_1_0_0_0:0:0_0:0:0_a1/1
AAAAGTATGTTCTACATGTGTGTTGAGAAGATCATGTGGTTTTTGTTTTTAGTTTTGTTTAGGTGATGAATCACATGTATTGATTGTGTATGTTCAACCAACCTTGCACCCTAAGAATAAAGTTGACTTGATCATGGTGGATTCACTTTT
+
ffffffffffffffffffffffffffffffffffffffffffffffffffffffffffffffffffffffffffffffffffffffffffffffffffffffffffffffffffffffffffffffffffffffffffffffffffffff
@cB02~tA01_GU182341.1_106779_106887_0_1_0_0_0:0:0_0:0:0_a2/1
CTTCATCCTCCTCCTCTTCTTTCTCCTTCATCTCTGGTGCTCCAACAAAAAAAGTAAGTCTCACGGGGCACAGGCCAGAGAGCTCAGGGCCATGTGGGGAAGCAGGATGGGAGCACACAGCTGTGTGTTCCTCACTGGCAGGATGGTCCC
+
ffffffffffffffffffffffffffffffffffffffffffffffffffffffffffffffffffffffffffffffffffffffffffffffffffffffffffffffffffffffffffffffffffffffffffffffffffffff
@cB02~tA01_GU182341.1_123687_123520_1_0_0_0_0:0:0_0:0:0_a3/1
CATGCAGTGCTTTAGCTGAGTGCTTCCTGTGGCTCCAGGGTACAAAACCCAGGCTGGGCTGCTTTCTGGCTTCCCGCAGCTACACTGCAAATGGGGTGACTCCATATGTCCCGAGCAGCTTTTCTGAGCCTTGAGGGACTGGCTCACATT
+
ffffffffffffffffffffffffffffffffffffffffffffffffffffffffffffffffffffffffffffffffffffffffffffffffffffffffffffffffffffffffffffffffffffffffffffffffffffff
@cB02~tA01_GU182341.1_22774_22621_1_0_0_0_0:0:0_0:0:0_a4/1
CTAATCAGCTGAACTTAAAAAGAGGGTACGCTGGATGATTTTAGGGAGATTGAGATGGATTATCTTGGTGACCCCAATAGAATCCCAAAGTCCTTAAAAGATGAGGAAGAAGGCAGAGCAGGATTCAGAGAAAAAGGTATGGGTAAAGAA
+
ffffffffffffffffffffffffffffffffffffffffffffffffffffffffffffffffffffffffffffffffffffffffffffffffffffffffffffffffffffffffffffffffffffffffffffffffffffff
@cB02~tA01_GU182341.1_138153_137977_1_0_0_0_0:0:0_0:0:0_a5/1
GTGCTCTCCGTCTCTCTACAGTCATCTTGTCATTCTCCCCACCTCATTCCCAGCATTTGAGTCAGAGCCTCTTCCTTCCACATCAGATTGTTTTCACCTTTGTGCCTTCACGGCTGACAGCTGTGTGTGCAAAATCCTTCCGCCAATCTT
+
ffffffffffffffffffffffffffffffffffffffffffffffffffffffffffffffffffffffffffffffffffffffffffffffffffffffffffffffffffffffffffffffffffffffffffffffffffffff
@cB02~tA01_GU182341.1_40140_40284_0_1_0_0_0:0:0_0:0:0_a6/1
ACTGGTGAAATGTGGTGCTGATTTAGACCCTAACTGGGTGAAGCAGATGGATATAAGCTATGCTTGTGAGGTGGAATCATTGGCTGGAAAGGCTTGCTGGGTATGATTTTCCTAGTTGTCTAATCCTCGCTTAATTTCTTTCTGAGCTTT
+
ffffffffffffffffffffffffffffffffffffffffffffffffffffffffffffffffffffffffffffffffffffffffffffffffffffffffffffffffffffffffffffffffffffffffffffffffffffff
@cB02~tA01_GU182341.1_14131_14276_0_1_0_0_0:0:0_0:0:0_a7/1
ATGGCAAGCAAATATATACGTGCATATGTACATACATTCATAAATGACAAACAGGACAGAAAAATCAGTGACATCAATTTTGTTCCTTAGAAGAAACAGGAAAATTGACCCCAAAAAACTTTCCAGGCCACATTTGGTCATGATGGAAAT
+
ffffffffffffffffffffffffffffffffffffffffffffffffffffffffffffffffffffffffffffffffffffffffffffffffffffffffffffffffffffffffffffffffffffffffffffffffffffff
@cB02~tA01_GU182341.1_23217_23398_0_1_0_0_0:0:0_0:0:0_a8/1
TTTTTTTTTTTTGAGTAGAGTCTCTCTCTGTTCCACAGGCTGGAGTGCAGTAGCACAATCTCAGCTCATTGCAACCTCTGCCTCCTGGGTTCATGCAATTCTCCTGCCTCAGCCTACTGAGTAGCTGGGATTACAGCTGTGCGCCACCAC
+
ffffffffffffffffffffffffffffffffffffffffffffffffffffffffffffffffffffffffffffffffffffffffffffffffffffffffffffffffffffffffffffffffffffffffffffffffffffff
@cB02~tA01_GU182341.1_125347_125498_0_1_0_0_0:0:0_0:0:0_a9/1
GCCCTTCTGAGAGGCCCAAGACACCCCCAACAGATACCAGCATGTACATAGAACTTCCAAATGCTGAGCCCAGATCCAAAGTTGTCTTCTGTCCACGAGCACCACAGTCAGGCCTTGAGGGGATCTTCTAGGGAGACAACAGCCCTGTCT
+
ffffffffffffffffffffffffffffffffffffffffffffffffffffffffffffffffffffffffffffffffffffffffffffffffffffffffffffffffffffffffffffffffffffffffffffffffffffff
@cB02~tA01_GU182341.1_125403_125591_0_1_0_0_1:0:0_0:0:0_aa/1
CCAAATGCTGAGCCCAGATCCAAAGTTGTCTTCTGTCCACGAGCACCACAGTCAGGCCTTGACGGGATCTTCTAGGGAGACAACAGCCCTGTCTCAAAACCGGGTTGCCAGCTCCCATGTACCAGCAGCTGGAATCTGAAGGCATCAGTC
+
ffffffffffffffffffffffffffffffffffffffffffffffffffffffffffffffffffffffffffffffffffffffffffffffffffffffffffffffffffffffffffffffffffffffffffffffffffffff
@cB02~tA01_GU182341.1_4486_4526_0_1_0_0_0:0:0_0:0:0_ab/1
TCTCTGTGATGTGAAGGCACGTCCCCCATGGTGGGTTTGCATCCACACCCCTGCGATCACGTGCTCTGGTCCACTGTCATGTAATACATTTGTCTTTGTTTCCAACTACCGCATTCTCTAAAGTGAACTATTGATTCTCCATCTTTTCAG
+
ffffffffffffffffffffffffffffffffffffffffffffffffffffffffffffffffffffffffffffffffffffffffffffffffffffffffffffffffffffffffffffffffffffffffffffffffffffff
@cB02~tA01_GU182341.1_38016_37921_1_0_0_0_0:0:0_0:0:0_ac/1
TGTACTCACCGGTTTTGGAGCTTGGTTCAGTGGGTGAAGGCCAACTATTTGAAGGGTTTCCTAGAACATGAGACAGGAGAGAGGTGAGGAAATGAGGGTGTCTGTCCTCTACTCAGTGGAAATCTTTGAGGATGGTTCATGGCCAACACT
+
ffffffffffffffffffffffffffffffffffffffffffffffffffffffffffffffffffffffffffffffffffffffffffffffffffffffffffffffffffffffffffffffffffffffffffffffffffffff
@cB02~tA01_GU182341.1_117964_118102_0_1_0_0_0:0:0_0:0:0_ad/1
TGAGAAATGAGAATATTTGTAATGACTTCCAGTTCCATCCATGTGGCTGCAAATATCAGGATGTTATTCTTTCTATGGATGAGTAGTCTCCGCTGTGCGTATGTACTACATTCTCTCTATCCATTCATCCACTGATGGGCAGGTAGGTTG
+
ffffffffffffffffffffffffffffffffffffffffffffffffffffffffffffffffffffffffffffffffffffffffffffffffffffffffffffffffffffffffffffffffffffffffffffffffffffff
@cB02~tA01_GU182341.1_137450_137285_1_0_0_0_0:0:0_0:0:0_ae/1
CTTGTTCACTGTTTGTGGAAGGCAGGAGAATGTTGTCCCACCCCAAAAATGTCCATGTCCTAGCCTCCATAGCTTGTGAATATGTTATTTTACATGAAAGGAGGAATGAAGATTGCAGATGGAATTATGGTTGCTAGTCAGCTGAACTTA
+
ffffffffffffffffffffffffffffffffffffffffffffffffffffffffffffffffffffffffffffffffffffffffffffffffffffffffffffffffffffffffffffffffffffffffffffffffffffff
@cB02~tA01_GU182341.1_63402_63215_1_0_0_0_0:0:0_0:0:0_af/1
CATGTTCTTTGTGAATGGAATATCAGCCAATGTGTGAACCACAATACACAACTGAGCCCCCAACAGAGGATTTGGAAGGTCAGGGCCCTGGCTGGGGTTCCCCCACCTCTGAGGTAGAATGACAGCAGCCACACTGCAGCCCCTACCGTC
+
ffffffffffffffffffffffffffffffffffffffffffffffffffffffffffffffffffffffffffffffffffffffffffffffffffffffffffffffffffffffffffffffffffffffffffffffffffffff
@cB02~tA01_GU182341.1_111928_112037_0_1_0_0_0:0:0_0:0:0_b0/1
GTGGAGATATGGGCCTGATGTGGAGATATGGGCTTGGAGTGGAGATATGATCCTGGAGTGTAGTTATGGGCCTGGAGGTGGAGATCTGGGCCTGGGGTGGAGATATGGGCCTGGAGTGGAGATATGGGACTGGAGAGGAGATATGGGACT
+
ffffffffffffffffffffffffffffffffffffffffffffffffffffffffffffffffffffffffffffffffffffffffffffffffffffffffffffffffffffffffffffffffffffffffffffffffffffff
@cB02~tA01_GU182341.1_60371_60642_0_1_0_0_0:0:0_0:0:0_b1/1
TCCATCCAAAGATGTAGCACATAGGAGGTTCCAAGGATCACGAATCATATGAACAAGTGATACTCTTACTCTCTGCAGACCTGGAAAGCTGGCAGAGTCATTCCACAATGAAACATTTGTAGAATCATAGGCCTTGTTAGTCTCATCTCC
+
ffffffffffffffffffffffffffffffffffffffffffffffffffffffffffffffffffffffffffffffffffffffffffffffffffffffffffffffffffffffffffffffffffffffffffffffffffffff
@cB02~tA01_GU182341.1_119267_119142_1_0_0_0_0:0:0_0:0:0_b2/1
TGAAACACGTAGAAGAAAATATTGGGGAAATGCTCCAGTACATTTGTCTGAAGGAAGACATTTTGTTTTAAACCTTCAAAACACAAGTAATCGAAGCAAAAATAGACCATTGGGATTACCTCAAACTAAGCAACTTCTGCACCGCTAAAA
+
ffffffffffffffffffffffffffffffffffffffffffffffffffffffffffffffffffffffffffffffffffffffffffffffffffffffffffffffffffffffffffffffffffffffffffffffffffffff
@cB02~tA01_GU182341.1_106485_106681_0_1_0_0_0:0:0_0:0:0_b3/1
ATTTCAATGTGAGGTTTGAAGGGGTCAAACATCTCAACTAAAGTAGTTGTATCCTCAGCACGTTCCATGGTTACTATGAGAGCTATAACTGAGAAAGCAGGAGGAAGCTAGATCTCCCGCCATCTGGGTGCTTGTCCGAAAGAGATGCTG
+
ffffffffffffffffffffffffffffffffffffffffffffffffffffffffffffffffffffffffffffffffffffffffffffffffffffffffffffffffffffffffffffffffffffffffffffffffffffff
@cB02~tA01_GU182341.1_98403_98253_1_0_0_0_0:0:0_1:0:0_b4/1
ATATTTATGTATCACTTATCTATCTCTCTATCAATTGTCTGTCTGTCTATCTATCCATCAATCATCTATTATCTATATATGTATCATCTATCTCTCTCTCTATTACCTCTCTGTCTGCCTCTCTGTCTCTATTTATGTATCATCTATGTA
+
ffffffffffffffffffffffffffffffffffffffffffffffffffffffffffffffffffffffffffffffffffffffffffffffffffffffffffffffffffffffffffffffffffffffffffffffffffffff
@cB02~tA01_GU182341.1_122034_122105_0_1_0_0_0:0:0_0:0:0_b5/1
TGCTGGGAATGAGGTGGGGAGAATGACAAGATGACTGTAGAGAGATGGAGAGCACTCTGGGTACACAGGAAACTAAGGAGGAACAAGGAGTGTGTGTTTGACACTCACAGCCATTGGATTCACCTCGGGGTAACCAGGAATCCCTACATG
+
ffffffffffffffffffffffffffffffffffffffffffffffffffffffffffffffffffffffffffffffffffffffffffffffffffffffffffffffffffffffffffffffffffffffffffffffffffffff
@cB02~tA01_GU182341.1_144378_144143_1_0_0_0_0:0:0_0:0:0_b6/1
TATAAAAAAAATTTATAAATTTTACTGATGACAGAAGGCTGAAAGATAGTCTGAGGGGAGGTGGAACAGCATGAGGGAAGGTGGAACAGCAAGTGTGTAAGTGCCGTGTTAAGAGGGAGCCTCTTGTATGTTTGGAATTGTGAGTTCCTC
+
ffffffffffffffffffffffffffffffffffffffffffffffffffffffffffffffffffffffffffffffffffffffffffffffffffffffffffffffffffffffffffffffffffffffffffffffffffffff
@cB02~tA01_GU182341.1_143401_143509_0_1_0_0_0:0:0_0:0:0_b7/1
GGCTTTCTAGAGAGAGCACCAGACAACCTGCCCCTGCCTTCAGCTCACAGACCATTGCCTGGTTCTGAACTGTATCCTCACATCCCCTGCAGCTACTGACATCCAGAAGCTTCCATGACAGGCAGAAAGTGGGAGACAGAATCAATGGGA
+
ffffffffffffffffffffffffffffffffffffffffffffffffffffffffffffffffffffffffffffffffffffffffffffffffffffffffffffffffffffffffffffffffffffffffffffffffffffff
@cB02~tA01_GU182341.1_145000_144774_1_0_0_0_0:0:0_1:0:0_b8/1
GAAATGGCACAGCGTTTGCATATAACCCATGCACATCCTCCTGTATACATGAAATCATCTCTAGATTACTTATAATTCCTGATACAGCCTACACACCACCTCACTTGTGTCCACACAATATAGTATTTTTGCTTTTTGGAACTTTGTGGA
+
ffffffffffffffffffffffffffffffffffffffffffffffffffffffffffffffffffffffffffffffffffffffffffffffffffffffffffffffffffffffffffffffffffffffffffffffffffffff
@cB02~tA01_GU182341.1_86841_87053_0_1_0_0_0:0:0_0:0:0_b9/1
AAAATATCTCATGGTGCTGTAGCTCAGAAGTATGAAATGCATCATCTCACTGGGCTAAAATCAAGGTGACAGCAAGGCTGCCTTCCCTCTGAATGTTCCAGGCAAGAATCTGCTTCCTCACTTTTCCCAGCTCCTAGAGGCTCCCACATT
+
ffffffffffffffffffffffffffffffffffffffffffffffffffffffffffffffffffffffffffffffffffffffffffffffffffffffffffffffffffffffffffffffffffffffffffffffffffffff
@cB02~tA01_GU182341.1_3655_3807_0_1_0_0_0:0:0_1:0:0_ba/1
ATGTATACACATATGCATAACACATATTATGTATACACACATATTTACACCTATGCATATATGTATGTATGTATGCGAATGTACCTCTGCCACGGCAGGGAAAGGTTCTATCACACAACTACAGAGCAGTTAGGAGAAGTGTAGACACAA
+
ffffffffffffffffffffffffffffffffffffffffffffffffffffffffffffffffffffffffffffffffffffffffffffffffffffffffffffffffffffffffffffffffffffffffffffffffffffff
@cB02~tA01_GU182341.1_60385_60426_0_1_0_0_1:0:0_0:0:0_bb/1
TAGCACATAGGAGGTTCCAAGGATCACGAATCATATGAACAAGTGATACTCTTACTCTCTGCAGACCTGGAAAGCTGGCAGAGTCATTCCACAATGAAACATTTGTAGAATCATAGGCCTTGTTAGTCTCATCTCCATGTGGACACATAT
+
ffffffffffffffffffffffffffffffffffffffffffffffffffffffffffffffffffffffffffffffffffffffffffffffffffffffffffffffffffffffffffffffffffffffffffffffffffffff
@cB02~tA01_GU182341.1_78559_78720_0_1_0_0_0:0:0_0:0:0_bc/1
ATCACCCTTACTGCCCATCTATGGGTGCATGGACAAAGAAAACGTGGTATACGATAGGAACGTAATGAAGTACTATACAACCTTTACAACAAAGAAGGAAGTCCTCTCATTTGTGACAATGTGAAAAAACTTAGAGGACATTATGTTAAG
+
ffffffffffffffffffffffffffffffffffffffffffffffffffffffffffffffffffffffffffffffffffffffffffffffffffffffffffffffffffffffffffffffffffffffffffffffffffffff
@cB02~tA01_GU182341.1_104616_104754_0_1_0_0_0:0:0_0:0:0_bd/1
GAGTGACAGATATATGAGGGGTGGTGGAAATGAAGGGACCTATTATAGCATAGTATACAAGTCTGTGAACGGTGGCTCACTCCTGTAACCCAGCACTGCAGGAGGCTAAGGCCAGTGGATTCCAAGAAGTCAGGAGTTCGAGACCAGCCT
+
ffffffffffffffffffffffffffffffffffffffffffffffffffffffffffffffffffffffffffffffffffffffffffffffffffffffffffffffffffffffffffffffffffffffffffffffffffffff
@cB02~tA01_GU182341.1_30056_29863_1_0_0_0_0:0:0_0:0:0_be/1
GGCTGTCGGCTGTGCAGAGACCCAGTTTCCAGGCCCAGATCCCCACCACAAGCCCATATCTCCACTCCAGGCTGATATTTCCACCCTAGGCCCATATCTCCAATCCAGTCCCATATCTCTGCCCCAGGCCCAGATCTCCACCCTAAGCCC
+
ffffffffffffffffffffffffffffffffffffffffffffffffffffffffffffffffffffffffffffffffffffffffffffffffffffffffffffffffffffffffffffffffffffffffffffffffffffff
@cB02~tA01_GU182341.1_33230_33079_1_0_0_0_0:0:0_0:0:0_bf/1
TCTGTCTGTCTGTCTCCTTTAACTCTTTCTGTCTTTTCTAACTCCCTGTATGGCCCCTGTGTCTGTCCTCCGTTATGACACCTGGTCTGTACTTGTGTCTCCTGTTTCTCTGTCTCTGTTGGTACAAACCTCAGCAAGTCAGTCTCTCTC
+
ffffffffffffffffffffffffffffffffffffffffffffffffffffffffffffffffffffffffffffffffffffffffffffffffffffffffffffffffffffffffffffffffffffffffffffffffffffff
@rand_0_0_0_0_1_1_0:0:0_0:0:0_c0/1
AATACGGTCGCCTCGTCTGCTGACCCCGCCACCGCCGTAAGCAAAGAACCTGCCGTTGCTTCGAGAGCACAGTATGGCTACAACATTCCCGTAACGGAAAACGTCGCTCGAGGTATCAACTGTGTGGCTTAAACCCAGATCTGTCGACTC
+
ffffffffffffffffffffffffffffffffffffffffffffffffffffffffffffffffffffffffffffffffffffffffffffffffffffffffffffffffffffffffffffffffffffffffffffffffffffff
@cB02~tA01_GU182341.1_16707_16849_0_1_0_0_1:0:0_0:0:0_c1/1
ATGGTTCATGCAGTAGCTGATCATGCCCTCCATCCTGTGTCTACCTTGTGTTCTTTTATGTAAGTAATTTTGCAGTGTTAAAATCTAGTAAGAGTCGCTTCTTCAGCACCTGCTCAAAGTTCTCAGCTGACACTTGCTGTAGGGAGACGC
+
ffffffffffffffffffffffffffffffffffffffffffffffffffffffffffffffffffffffffffffffffffffffffffffffffffffffffffffffffffffffffffffffffffffffffffffffffffffff
@cB02~tA01_GU182341.1_31329_31171_1_0_0_0_0:0:0_1:0:0_c2/1
GGGACCCTCAAGGACATGCCCACCAGAAGCTCTGGGATTCAGGAGGTGGGACAAGGAGAATCCAAGACAGGAGCCCTCTGACCTATGACCACGATCACCAGGGGGTTGCTGGGTGCTGACCACCCACTGGGGGAGTGTGTGTGTGAACCC
+
ffffffffffffffffffffffffffffffffffffffffffffffffffffffffffffffffffffffffffffffffffffffffffffffffffffffffffffffffffffffffffffffffffffffffffffffffffffff
@cB02~tA01_GU182341.1_102516_102659_0_1_0_0_0:0:0_1:0:0_c3/1
GCTCAAACCTCCCAGCTCTGTGAATGAGGGCCTGTCTTCCACCATCTCTGAACTCCAGACACTCCAACAGTGAAAGGGATCTAGGGCCACCAAAGGGCTCAGCGAAGTCTCTTAACCTTTAATGTCCTGCAGGTGAGACCTCCTACAAGC
+
ffffffffffffffffffffffffffffffffffffffffffffffffffffffffffffffffffffffffffffffffffffffffffffffffffffffffffffffffffffffffffffffffffffffffffffffffffffff
@cB02~tA01_GU182341.1_50681_50558_1_0_0_0_0:0:0_0:0:0_c4/1
TCTCTCTCTCACCCTCCACCCCATCTCTCTTCATGTCTATTTCCTTCTTCCACCTTCTCTGTCTCTCTAGGTCTCTGACCTCGCTTCCCCACCTCTAGATATGTTTTCCGTTTTTGGATTGTTTTATTCTCTCTGACTCTCCTTGGATTG
+
ffffffffffffffffffffffffffffffffffffffffffffffffffffffffffffffffffffffffffffffffffffffffffffffffffffffffffffffffffffffffffffffffffffffffffffffffffffff
@cB02~tA01_GU182341.1_54886_55037_0_1_0_0_0:0:0_1:0:0_c5/1
ACATCTGATGAGGGCGAGGTGTTTTAGAGAAGTTCCACTTGCCAAGGAATGAATTACTGTTGGTCATGAAGCAACCCTGGCTGACTCAGCAGAGCAACAGCCTTGCCGTAACAGAGAACGGAGCTCATGCACGCACACTTCGACTCACTG
+
ffffffffffffffffffffffffffffffffffffffffffffffffffffffffffffffffffffffffffffffffffffffffffffffffffffffffffffffffffffffffffffffffffffffffffffffffffffff
@cB02~tA01_GU182341.1_75759_75709_1_0_0_0_0:0:0_0:0:0_c6/1
ATAAAACATAAAAAGAAATCAATCTTTTCATAGACCCTTTATCTAAAATAGAATAGTAGGTGCCATGACATTTCATCCTTTCATCTTGAATTATTTACTTTTCTACATGAAACAATCCATTCTTCTGTGTGCATGTGTGTGTGTGTGTGT
+
ffffffffffffffffffffffffffffffffffffffffffffffffffffffffffffffffffffffffffffffffffffffffffffffffffffffffffffffffffffffffffffffffffffffffffffffffffffff
@cB02~tA01_GU182341.1_91665_91500_1_0_0_0_0:0:0_1:0:0_c7/1
TGATGCCAGAAGGCTGAAAAATAGTCTGAGGAAAGGTGGAACAGCACGAGGGAAGGTGGAACAGCACGTGTCTAAGTGCCGTGTTAAGAGAGAGCCTCTTGTATGTTTGGAATTGTGAGTTCCTCAGTGTGATTGCAGCCTCAAGTAGAC
+
ffffffffffffffffffffffffffffffffffffffffffffffffffffffffffffffffffffffffffffffffffffffffffffffffffffffffffffffffffffffffffffffffffffffffffffffffffffff
@cB02~tA01_GU182341.1_36116_36329_0_1_0_0_0:0:0_1:0:0_c8/1
TCTTTTTAGTTTTTCGTTTGTTGTTTTGTTTTTGTTTTTGAGACAGTTTCCCTCTGTGCCCAGGCTGGAGTACAAGTGATGTCATCTTGGCTCATTGCAACCTCTGCCTCCTGGGTTCAAATGATTTTCCTGCCTCAGCCTCCCTAGTAG
+
ffffffffffffffffffffffffffffffffffffffffffffffffffffffffffffffffffffffffffffffffffffffffffffffffffffffffffffffffffffffffffffffffffffffffffffffffffffff
@cB02~tA01_GU182341.1_105795_105703_1_0_0_0_0:0:0_0:0:0_c9/1
TCCCCCAGCTACACTGCAAATGGGGTGACTCCACATGTCTCGAGCAGCTTTTCTGAGCCTTGGGGAACTGGCTCACATTGAAATGTAGGCTTCTGTTGTCACTCGCTGCTTATCTGTTAGTAATGAACCTGCCTATGTAACGTATTCTCT
+
ffffffffffffffffffffffffffffffffffffffffffffffffffffffffffffffffffffffffffffffffffffffffffffffffffffffffffffffffffffffffffffffffffffffffffffffffffffff
@cB02~tA01_GU182341.1_29605_29455_1_0_0_0_0:0:0_0:0:0_ca/1
ACAAGCCCATATCTCTACTGCAGGCCCATATCTCAACCTCCAGGCCCATATCTCCACTCCAGGCCCAGATCTCCACTTCTAGGCCCATCACTCCATCTCTAGGCCCATAACTCCACTTCCAGGCCTATATCTCCAACTCTGGGCCCCGAT
+
ffffffffffffffffffffffffffffffffffffffffffffffffffffffffffffffffffffffffffffffffffffffffffffffffffffffffffffffffffffffffffffffffffffffffffffffffffffff
@cB02~tA01_GU182341.1_86644_86497_1_0_0_0_0:0:0_0:0:0_cb/1
CAACATAGGAAAAGGTTCCACACTGCACAGTCTGAGCATGGGGCAGTGGCTGAACGAGTAAGTGGAAGTGTCATGTGCACGGATGAACTACGTTCTCTCTTACCGCAAAGCTCTTGTTCCACTAAGTCAACCAGGGTTGGATCATGACAG
+
ffffffffffffffffffffffffffffffffffffffffffffffffffffffffffffffffffffffffffffffffffffffffffffffffffffffffffffffffffffffffffffffffffffffffffffffffffffff
@cB02~tA01_GU182341.1_48643_48424_1_0_0_0_0:0:0_0:0:0_cc/1
CTTATCAGCCTGGTTCAATCTCTTTTGGATGAATTGCAATCCTTGGCAGAAGATATGAACTGATGAATAAGGCAGGCACCAGTGTCCACACACCCTGTTCCTGGTGGGGACTGGGAGCCACTCTTGCCATGCCTGTGCCTTCTCCATGGT
+
ffffffffffffffffffffffffffffffffffffffffffffffffffffffffffffffffffffffffffffffffffffffffffffffffffffffffffffffffffffffffffffffffffffffffffffffffffffff
@cB02~tA01_GU182341.1_93488_93608_0_1_0_0_1:0:0_1:0:0_cd/1
TACCTATTAGATATTTTGCATATTACACAGGAAGAAGAGTTTGAATCTCAGATAAAAACAATAAAAATACATGAAAAGTCTTTCATGTTAGCACAGATTTTAGGCATCTCGTGTTCGGGAGGTTGGATCTGAGAGGTGTTTTGAGTTGGT
+
ffffffffffffffffffffffffffffffffffffffffffffffffffffffffffffffffffffffffffffffffffffffffffffffffffffffffffffffffffffffffffffffffffffffffffffffffffffff
@cB02~tA01_GU182341.1_92341_92438_0_1_0_0_1:0:0_0:0:0_ce/1
GGACACAAATGAAGCTGTGTGTAGGTTGTATCAGGAATTATAAATAATCAAGGGATGATTTCATGTACACAGGAGGATGTGCATGGGTTATTTGCAAATGCTGTGCCATTTCATGTAAGAGGCTTGAGCGTCTGCAGATTGTGCTATCTG
+
ffffffffffffffffffffffffffffffffffffffffffffffffffffffffffffffffffffffffffffffffffffffffffffffffffffffffffffffffffffffffffffffffffffffffffffffffffffff
@cB02~tA01_GU182341.1_45552_45780_0_1_0_0_0:0:0_0:0:0_cf/1
AGCACCCACTGGGCCTCATGCAAGGTAGAAAGAGCCTGCGTACGTCACCCTCCCATGATGTGGTCAACATGTAAACTGCATGGGCAGGGCGCCAAATAACATCCTGTGCGCTGCTGAGCTGAGCTGGGGCGCGGCCGCCTGTCTGCACAG
+
ffffffffffffffffffffffffffffffffffffffffffffffffffffffffffffffffffffffffffffffffffffffffffffffffffffffffffffffffffffffffffffffffffffffffffffffffffffff
@cB02~tA01_GU182341.1_56117_56249_0_1_0_0_0:0:0_0:0:0_d0/1
GCTGAGTGTATGATTTCAGGTGACAAAGAAGGTCTCACTATTCAGATATTTGTGACATTAATGAAAAACACGGATTGAACCCCTGAAAGATTGGCGGAAGGATTTTGTACACACAGCTGTCAGCCGTGAAGGCACAAAGGTGAAAACAAT
+
ffffffffffffffffffffffffffffffffffffffffffffffffffffffffffffffffffffffffffffffffffffffffffffffffffffffffffffffffffffffffffffffffffffffffffffffffffffff
@cB02~tA01_GU182341.1_82925_82774_1_0_0_0_0:0:0_1:0:0_d1/1
CTTCACCTGGGTTCCTGTGTTGGTTTCCTGTTGTTGCTGGAGAAAATTATCACAAACATGGCGGCAGGAGAGAACACACTGACCCCTTCCACTTCTGGAGACAGAAATCAGACCCTGTTCTTCCTGGGCTACAATCAAGGCATCTGCAGG
+
ffffffffffffffffffffffffffffffffffffffffffffffffffffffffffffffffffffffffffffffffffffffffffffffffffffffffffffffffffffffffffffffffffffffffffffffffffffff
@cB02~tA01_GU182341.1_79449_79268_1_0_0_0_0:0:0_0:0:0_d2/1
TAGACAGAGCCATCAGGAAAGAGAAAGAATTATAAGGCATCCAAGTAAGAAGAGAGTAGCAGAGAGAGGTAGTCAAATTACCTCTGTTTGAAGATGAGATAATTTCTATACCTAGAAACCCCATAGTCTCTGCCCAAAGGCTCCTACATC
+
ffffffffffffffffffffffffffffffffffffffffffffffffffffffffffffffffffffffffffffffffffffffffffffffffffffffffffffffffffffffffffffffffffffffffffffffffffffff
@cB02~tA01_GU182341.1_70602_70797_0_1_0_0_0:0:0_0:0:0_d3/1
AATTTTAAGGGTTGGTTGTGCTTTTATGCTGCTTTTCTGTAATGTTGAACGTGAGGTGTGTTTACTTCATTCTGCCTGGCATTCACTGGATTTCTTGAACCTGTGGATTGATGGATGTGTCTACTTCCTCCAAATAATCAACAATTGCCT
+
ffffffffffffffffffffffffffffffffffffffffffffffffffffffffffffffffffffffffffffffffffffffffffffffffffffffffffffffffffffffffffffffffffffffffffffffffffffff
@cB02~tA01_GU182341.1_68838_68977_0_1_0_0_0:0:0_0:0:0_d4/1
TTCACTAACTCATTCATCTAATATTTATTTCACACCTACCATCAGTTCTCTCTGTTTCACGGCCAGGAGTAGACAGCACGGCCAAGCTCCTGGGTTCATGATGCTCACATTGCTGTGGGGTGGGAGAGAGAGGCAGAACATGAATGAATG
+
ffffffffffffffffffffffffffffffffffffffffffffffffffffffffffffffffffffffffffffffffffffffffffffffffffffffffffffffffffffffffffffffffffffffffffffffffffffff
@cB02~tA01_GU182341.1_71315_71144_1_0_0_0_0:0:0_0:0:0_d5/1
TTTGCAATAGCAAAGATATGAAATCAATCTAAGTGTCTGTGAATGAATGATTGGATTAAAAAAAGGATGCGTGTATACACAACGAAATACTATTTGGTCATAAAAATAAAACCATGTCTTTTGCAGCAACATAGATGGAGCTGGACGCCA
+
ffffffffffffffffffffffffffffffffffffffffffffffffffffffffffffffffffffffffffffffffffffffffffffffffffffffffffffffffffffffffffffffffffffffffffffffffffffff
@cB02~tA01_GU182341.1_147044_147162_0_1_0_0_0:0:0_0:0:0_d6/1
CTCTAGCCTGGGGGACAGAGTAAGACTTCCTCTCAAAAAAAAAAAAAAAAAAAAAAACAATAACCCTGCGAGATGATGGATATAACTAGCTTGACTATGATGATCATGTCACCATGTATACATACATCAAAACATCAAGTGTAATACACC
+
ffffffffffffffffffffffffffffffffffffffffffffffffffffffffffffffffffffffffffffffffffffffffffffffffffffffffffffffffffffffffffffffffffffffffffffffffffffff
@cB02~tA01_GU182341.1_24301_24158_1_0_0_0_0:0:0_0:0:0_d7/1
TGCAGTGATGCGATCTCAGTTCAACCTCTGCCTCCAGGGTTGAAGCCATTCTTCTGCTTCAGCCTCCCCAGTCGCTGGGATTACAGGCAGGTGCCAATGCACCAGGCTAATTTTTGTATTTTTAGTACAGACGGGGTTTCACCATGTTGG
+
ffffffffffffffffffffffffffffffffffffffffffffffffffffffffffffffffffffffffffffffffffffffffffffffffffffffffffffffffffffffffffffffffffffffffffffffffffffff
@cB02~tA01_GU182341.1_24372_24423_0_1_0_0_0:0:0_0:0:0_d8/1
CCCAGCGACTGGGGAGGCTGAAGCAGAAGAATGGCTTCAACCCTGGAGGCAGAGGTTGAACTGAGATCGCATCACTGCACTCCAGCCTGACACAGGGGGACTCTGTCTCAAAAAATAAAAATAAAACATACATAATTATAATATGACACA
+
ffffffffffffffffffffffffffffffffffffffffffffffffffffffffffffffffffffffffffffffffffffffffffffffffffffffffffffffffffffffffffffffffffffffffffffffffffffff
@cB02~tA01_GU182341.1_135407_135284_1_0_0_0_0:0:0_0:0:0_d9/1
CAAGTAATCAAAGCAAAAAATAGACCATTAGGATTACATCAAACCAAGCAACTTCTGCACCACCAAAGATAAACCAACAAAGTGAAGAGACAACCCACAAAATAGGAGCAAATATTTGCAAACTATTCATCTGAGATGGGATTAATAACT
+
ffffffffffffffffffffffffffffffffffffffffffffffffffffffffffffffffffffffffffffffffffffffffffffffffffffffffffffffffffffffffffffffffffffffffffffffffffffff
@cB02~tA01_GU182341.1_32065_32261_0_1_0_0_0:0:0_0:0:0_da/1
TCCTAGCGACTCAGGAGGCTGAGGGCAGGAGAATCACTTGAACCCAGGAAACAGAGGTTGCAGTGAGCCTAGACCACACCACTTCACTCCAGCCTGGGTGAAGGAGTGAGACTCTGTCTCCAAAATTAATTAATTAATTAAAGAAACCAA
+
ffffffffffffffffffffffffffffffffffffffffffffffffffffffffffffffffffffffffffffffffffffffffffffffffffffffffffffffffffffffffffffffffffffffffffffffffffffff
@cB02~tA01_GU182341.1_88616_88814_0_1_0_0_0:0:0_0:0:0_db/1
TAGCTGGGGGTGGTGGCGCGTGCCTGTAATACCAGCTATTCGGGAAGTTGAAGAAGGAGAATGGCTTCAACCAGGGAGGGAGAGGTTACAGTGAGCCAAGATCGCGTCATTGCACTGCACCCTAGGTGACAGAGTGAGACTCCATGGCAA
+
ffffffffffffffffffffffffffffffffffffffffffffffffffffffffffffffffffffffffffffffffffffffffffffffffffffffffffffffffffffffffffffffffffffffffffffffffffffff
@cB02~tA01_GU182341.1_86030_85789_1_0_0_0_0:0:0_0:0:0_dc/1
AGAGGTGTGGCAATGAGGATGCCTGTCTTCTACTCAATGGAAATCTTTGAGGTTGGTTCATGGCCAACATTCTATTATCTAATGTTGGGCCCTGGGAGTCCTGGCATCCCATTCTCCATAATCATTGTAGGTGACACCAACTATCTTGAG
+
ffffffffffffffffffffffffffffffffffffffffffffffffffffffffffffffffffffffffffffffffffffffffffffffffffffffffffffffffffffffffffffffffffffffffffffffffffffff
@cB02~tA01_GU182341.1_109070_109264_0_1_0_0_0:0:0_0:0:0_dd/1
CTTGAGGATGCTGCACTTCATGTAGCCTTATAAAACCCTTTAAATTTAGTAGCCAGAGCCCTCTAATTTGTTATTATAGGCTACTTGCTATTTTTTTTTCTTGAGGCGGAGTCTTGCTCTGTCGCCCAGGCGGGACTGTAGTGGAGCAAT
+
ffffffffffffffffffffffffffffffffffffffffffffffffffffffffffffffffffffffffffffffffffffffffffffffffffffffffffffffffffffffffffffffffffffffffffffffffffffff
@cB02~tA01_GU182341.1_91177_90955_1_0_0_0_0:0:0_1:0:0_de/1
CTGGTATCTGTTGAGGGTCTCTTGCTCCTCTGAGAAGGGCCAGTGATTTTTCTCTGTGTGAAAATGCAGTGATCCAACTGTGCGTATGTCACCTCCTGAGGGTCTTGTTCATCAGAGTCCTGGAGAGAGGGAAATCCTGAGTGAGGGAGG
+
ffffffffffffffffffffffffffffffffffffffffffffffffffffffffffffffffffffffffffffffffffffffffffffffffffffffffffffffffffffffffffffffffffffffffffffffffffffff
@cB02~tA01_GU182341.1_23007_22884_1_0_0_0_0:0:0_0:0:0_df/1
AATGGATCATTCATTTATTGGTACCCTTGTGCATTCATTCTCTGCCCTCGCATTTACCCATCTGCAATATCAGCGTCCCAAGAGCAGAGGCCAAATGCATCCTGTTTACCATTTGTGGAAGGCAGGAGAATGCTGCCCCACCCCCAAAAT
+
ffffffffffffffffffffffffffffffffffffffffffffffffffffffffffffffffffffffffffffffffffffffffffffffffffffffffffffffffffffffffffffffffffffffffffffffffffffff
@cB02~tA01_GU182341.1_27298_27476_0_1_0_0_2:0:0_1:0:0_e0/1
CCACTGCCTGCTGGAGAGAAAACACACTCCTTTGCTTAGCCCACAATTCTCCATTTCACTTGACCCCTGCCCACCTCTCCAACCTAACTGGCTTACTTCCTAGTCTACCTGAGGCTCCGATCACACTGAGGAACTCACAATTCCAAACAT
+
ffffffffffffffffffffffffffffffffffffffffffffffffffffffffffffffffffffffffffffffffffffffffffffffffffffffffffffffffffffffffffffffffffffffffffffffffffffff
@cB02~tA01_GU182341.1_102865_103057_0_1_0_0_0:0:0_0:0:0_e1/1
CTCAGCAGAGCAAGAGCCTTGCCGTAACAGAGAACAGAGCTCATGCACGCACACTTCGACTCACTGACTCATTCAGCCACGGCCCCATGCTCAGGCTGTGCAGTTGGAATCCTTTCCTATTGTTGCCATAACAAATTTCCACAAGATTCG
+
ffffffffffffffffffffffffffffffffffffffffffffffffffffffffffffffffffffffffffffffffffffffffffffffffffffffffffffffffffffffffffffffffffffffffffffffffffffff
@cB02~tA01_GU182341.1_76703_76568_1_0_0_0_0:0:0_0:0:0_e2/1
GTTGCATTGAATCACTTTGGATAGAATGGACATTTTAACAACATTAATCCTTCTGATCCGTGAACATGGAATATCTTTCGATTTATTTGTTTATTTCTTGAGTTTTTTCATCAATGTTTTATAGCTTTTGCATACAGATCTTTCTACTCC
+
ffffffffffffffffffffffffffffffffffffffffffffffffffffffffffffffffffffffffffffffffffffffffffffffffffffffffffffffffffffffffffffffffffffffffffffffffffffff
@cB02~tA01_GU182341.1_150657_150523_1_0_0_0_0:0:0_0:0:0_e3/1
GGGAAGGTTTGTTATACAGGTAAACTTGTGTCATGGGGGTTTGTTGTACAGATTATTTCATCACCTAGGTAATAAGCTTGGTACCTAATAGTTACTTTGCCTGCTCCTTTCCCGCCTCCCACCCTCCACCCTAAAGGAGACCCCATTGTC
+
ffffffffffffffffffffffffffffffffffffffffffffffffffffffffffffffffffffffffffffffffffffffffffffffffffffffffffffffffffffffffffffffffffffffffffffffffffffff
@cB02~tA01_GU182341.1_137193_137361_0_1_0_0_0:0:0_0:0:0_e4/1
TCTGCTTCTCACTTTTCTCAGCTTCTAGAGGCTCCCATGTTCCTTGGCTCCTGGTACCCTTCCTCCTTCCTCAAAGCCCACAAAGACTGGTCACATCTCACATGGCATCACTCAGACCCTTCTTCCTTACCACACCTCTTTCTCTGAATG
+
ffffffffffffffffffffffffffffffffffffffffffffffffffffffffffffffffffffffffffffffffffffffffffffffffffffffffffffffffffffffffffffffffffffffffffffffffffffff
@cB02~tA01_GU182341.1_24497_24637_0_1_0_0_0:0:0_0:0:0_e5/1
ACATACATAATTATAATATGACACACAGAAATTACAAAGGCAACTGGATACCAACCATCATTTTTCTATTTCTCTGTATTTAATTCTTTGACCCTTTATCTTATCCATTAAACAATCAGGTTAAACCTCTTCCTTATTTGGCTTTCTGTG
+
ffffffffffffffffffffffffffffffffffffffffffffffffffffffffffffffffffffffffffffffffffffffffffffffffffffffffffffffffffffffffffffffffffffffffffffffffffffff
@cB02~tA01_GU182341.1_123381_123489_0_1_0_0_0:0:0_0:0:0_e6/1
ATAAGAGAATCTTGCTTCGCTATTTTTAATCGTGATTTCACCTTTGTTTCCTTTCCTTGGTGAATGCAATTTGTTTGACTCAAGAATGCTGTGGATGTAGAAATCCTAAAGCACATTCGCTGTGTATCAATCCCAGTGCAGTCTTCCCAG
+
ffffffffffffffffffffffffffffffffffffffffffffffffffffffffffffffffffffffffffffffffffffffffffffffffffffffffffffffffffffffffffffffffffffffffffffffffffffff
@cB02~tA01_GU182341.1_69947_70110_0_1_0_0_1:0:0_1:0:0_e7/1
TGACTTCTGTGGTTTTCTATTTCAAACATTCTATTTTTGATCTATGTCGTTTAGGAATACATATATGGTGTACTCATCCTGAAGTTGTTACAAATTTTTAAAATTGAAATTAATCATTTCAGAGATTAAACTGCAAATATAAAAACATAT
+
ffffffffffffffffffffffffffffffffffffffffffffffffffffffffffffffffffffffffffffffffffffffffffffffffffffffffffffffffffffffffffffffffffffffffffffffffffffff
@cB02~tA01_GU182341.1_91202_91412_0_1_0_0_0:0:0_0:0:0_e8/1
CTCCAGGACTCTGATGAACAAGACCCTCAGGAGGTGACATACGCACAGTTGGATCACTGCATTTTCACACAGAGAAAAATCACTGGCCCTTCTCAGAGGAGCAAGAGACCCTCAACAGATACCAGCGTGTGTATAGAACTTCCAAATGCT
+
ffffffffffffffffffffffffffffffffffffffffffffffffffffffffffffffffffffffffffffffffffffffffffffffffffffffffffffffffffffffffffffffffffffffffffffffffffffff
@cB02~tA01_GU182341.1_796_931_0_1_0_0_0:0:0_0:0:0_e9/1
CCTCCGAGTGGTCGGCCCCCAGTGACCCCCTGAGCATCCTGATCGCAGGTGAGGAGCCCAGCAGGTTCAGTCAGGGACCCACGCTCCGCACAGGCCCTGCTGGGGGAGCCCAGGTGGTGATGGCCAGGATGAGGGGTGGGGGTCCCAAGG
+
ffffffffffffffffffffffffffffffffffffffffffffffffffffffffffffffffffffffffffffffffffffffffffffffffffffffffffffffffffffffffffffffffffffffffffffffffffffff
@cB02~tA01_GU182341.1_109971_110092_0_1_0_0_0:0:0_0:0:0_ea/1
CGAGCACCCACTGGGCCTCATGCAAGGTAGAAAAAGCCTGCGTACGTCACCCTCCCATGATGTGGTCAACATGTAAACTGCATGGGCAGGGCGCCAAATAACATCCTGTGCGCTGCTGAGCTGAGCTGGGGCGCGGCCGCCTGTCTGCAC
+
ffffffffffffffffffffffffffffffffffffffffffffffffffffffffffffffffffffffffffffffffffffffffffffffffffffffffffffffffffffffffffffffffffffffffffffffffffffff
@cB02~tA01_GU182341.1_22360_22528_0_1_0_0_0:0:0_0:0:0_eb/1
GACTCAGCAGAGCAAGAGACGTGCAGTAAGAGAGAATTTAGCTTATTTATGCACACGACACTTCCACTCACTCACTCGTTCAGCCAATGCCCCATGCTCTGGCTGTGCAGTGTGGAATCTTTTCCTATTGTTGCCATAACAAATTTCCAC
+
ffffffffffffffffffffffffffffffffffffffffffffffffffffffffffffffffffffffffffffffffffffffffffffffffffffffffffffffffffffffffffffffffffffffffffffffffffffff
@rand_0_0_0_0_1_1_0:0:0_0:0:0_ec/1
AGGAGCCGCCGATATAGGTCATGATTCATAAACATGGCTCACTCAGGGATAGTAGAACGGTTCACGACGTATGCATCAAGGGTGGGTGGTTTGCCTGCAAAGCTTCGAGGTTGAACTTTTAGTAAACCCGCGAGTTGGGTAATTGCTTAT
+
ffffffffffffffffffffffffffffffffffffffffffffffffffffffffffffffffffffffffffffffffffffffffffffffffffffffffffffffffffffffffffffffffffffffffffffffffffffff
@cB02~tA01_GU182341.1_48115_48257_0_1_0_0_2:0:0_0:0:0_ed/1
AGAGTCAAGGAACTGATTCTCCAGAGTCTCCAGAGGGAACAAAGCCCTGCAGATGCCTTGATGTTAGCCCAGGAAAAATAGGGTCCAATTTCTGTCTCCAGTACTGGAAGGTGTCAGTGTGGTCTCTCCTGCTTCCATGCTTCTGATAAT
+
ffffffffffffffffffffffffffffffffffffffffffffffffffffffffffffffffffffffffffffffffffffffffffffffffffffffffffffffffffffffffffffffffffffffffffffffffffffff
@cB02~tA01_GU182341.1_149919_150019_0_1_0_0_0:0:0_0:0:0_ee/1
ACAAAAGGTCACTTAAATTTGCACAAATGAAACAGTCAACATGGAAGCTGATCGGCTTTCTGAAATATGGGACAAGCTCAGGACTTCAAAATACTTCGGCGTTGGAAGGGCTAAGTTATGATGTATTAAAATGAAAATAAAGTGGGGCGC
+
ffffffffffffffffffffffffffffffffffffffffffffffffffffffffffffffffffffffffffffffffffffffffffffffffffffffffffffffffffffffffffffffffffffffffffffffffffffff
@cB02~tA01_GU182341.1_136857_136676_1_0_0_0_0:0:0_0:0:0_ef/1
GAGCATGGGGCTGTGGCTGAATGAGTCACTGAGTCGAAGTGTGCGTGCATGAGCTCTGTTCTCTGTTACGGCAAGGCTCTTGCTCTGCTGAGTCAGCCAGGGTTGCCTGATGACCAACAGTAATTCATTCCTTGGCAAGTGGAACTTCTC
+
ffffffffffffffffffffffffffffffffffffffffffffffffffffffffffffffffffffffffffffffffffffffffffffffffffffffffffffffffffffffffffffffffffffffffffffffffffffff
@cB02~tA01_GU182341.1_74652_74499_1_0_0_0_0:0:0_0:0:0_f0/1
GTCTGCTGTGAAACCAGGATGTACAACATGGCCGTGTTCAACCCAACAATGGACTTAGGATTTTGCTGTACGCCAAAACTCAGTGTCCAACTTCCACTCTGTTTAGCTGGAAAAAGAAGGGGTTTGTTCCCATACATCTCACTCCTGTGT
+
ffffffffffffffffffffffffffffffffffffffffffffffffffffffffffffffffffffffffffffffffffffffffffffffffffffffffffffffffffffffffffffffffffffffffffffffffffffff
@cB02~tA01_GU182341.1_143103_142959_1_0_0_0_1:0:0_1:0:0_f1/1
TAAAGGAGAAAGAAGAGGAGGAGGATGTAGAGGAAGATGACCACTGAGGTCCCAATCAGAACATGCAGGTGTCTGCAGATACCTGGAGGAAGATGGGAATCCAATAAGAAGCTAATCATAGCAGTTCCTCTTTATGGATTGTCTCATTTC
+
ffffffffffffffffffffffffffffffffffffffffffffffffffffffffffffffffffffffffffffffffffffffffffffffffffffffffffffffffffffffffffffffffffffffffffffffffffffff
@cB02~tA01_GU182341.1_120041_119944_1_0_0_0_0:0:0_0:0:0_f2/1
GTCCTCTACTCAGTGGAAATCTTTGAGTTTGGTTCATGGCCAACACTCTGTTATCTAACATTGGGCCCTGGGAGTCCAGGGATCCTTTCTTCCATAATTTTTGTATGTGACGCCCACTGTCTTGAGACTTCAAGGTATAAAGAGAAAACA
+
ffffffffffffffffffffffffffffffffffffffffffffffffffffffffffffffffffffffffffffffffffffffffffffffffffffffffffffffffffffffffffffffffffffffffffffffffffffff
@cB02~tA01_GU182341.1_86276_86410_0_1_0_0_0:0:0_1:0:0_f3/1
GCTTTTGGAAACCTGGGGAGGTAGAAGCCTTGGATTCAAGCGTTGGCTCAGCACCTGCCAGCTCTGTGATTGTGGGCCTGTCTTCCATTGTCTCTGAACCCCAGACACTCCAACAGCGAAAGGGATCTGGGCCCAGCACAGGGCTCAGTG
+
ffffffffffffffffffffffffffffffffffffffffffffffffffffffffffffffffffffffffffffffffffffffffffffffffffffffffffffffffffffffffffffffffffffffffffffffffffffff
@cB02~tA01_GU182341.1_100058_99901_1_0_0_0_0:0:0_0:0:0_f4/1
GAGACTACTCATCCATAGAAACAATAACATCCTGTCATTTGCAGCCACATGGATGGAACTGGAGGTCATTACAAAGATTCCCATTTCTCACCCACATGCAGGAGATAAAAGGTGGATCTCATGAAGGTGGAGAATACAATGGTGGACACC
+
ffffffffffffffffffffffffffffffffffffffffffffffffffffffffffffffffffffffffffffffffffffffffffffffffffffffffffffffffffffffffffffffffffffffffffffffffffffff
@cB02~tA01_GU182341.1_22110_21931_1_0_0_0_0:0:0_0:0:0_f5/1
CGGGCACAGTGGTTCATGCCTGTAATCCCAGCACATTGGGAGGCCGAGGTGGGTAGGTCACTTGAGGTCAGGAGTTGAAGAGCAGCCTGGCCAATATAGCGAAACTCTGTCTCTACTAAAAATATAAAAATTAGCCGAGTGTGGTGGTGG
+
ffffffffffffffffffffffffffffffffffffffffffffffffffffffffffffffffffffffffffffffffffffffffffffffffffffffffffffffffffffffffffffffffffffffffffffffffffffff
@cB02~tA01_GU182341.1_137797_137634_1_0_0_0_1:0:0_1:0:0_f6/1
CAACATGGTGAAACATCCTCTTTACAGAAAATATGCAAAAAGAGTTAGCCGGGCGTGGTGGTTGTGGTCTGTAATCCCAGCTACTGGAGAGGCTGAGGGAGGAGATCAGTTCAGCCCAGGAGGTGGAGGTTGCAGTGAGCCGAGATCATG
+
ffffffffffffffffffffffffffffffffffffffffffffffffffffffffffffffffffffffffffffffffffffffffffffffffffffffffffffffffffffffffffffffffffffffffffffffffffffff
@cB02~tA01_GU182341.1_126561_126365_1_0_0_0_0:0:0_0:0:0_f7/1
AACCCCGTCTCTACTAAAAATACACACACAAAAAAATTTATCTGTGCATGGTGGCACGTGCCTGTAATCCTAGGGGAGGCTACTGGGGAGGCTGAGGGAAGACAATCGCTTGAACCTGGGAGGCGGAGGTTGCAGTGAGCTGAGATCATG
+
ffffffffffffffffffffffffffffffffffffffffffffffffffffffffffffffffffffffffffffffffffffffffffffffffffffffffffffffffffffffffffffffffffffffffffffffffffffff
@cB02~tA01_GU182341.1_21964_21848_1_0_0_0_0:0:0_0:0:0_f8/1
GTGGGAGCCAGTAACCCAGCTACTTGGGAGGCTGAGGCTGGGGAATCTCTTGAATCCTGGAGGTGGAGGTTGCAGTGAGCCCAGATGGCACCACTGCACTCCAGCCTGGGCAACAAGAGTGAAACTGTCTAAAAAAAACAAAAACAAAAA
+
ffffffffffffffffffffffffffffffffffffffffffffffffffffffffffffffffffffffffffffffffffffffffffffffffffffffffffffffffffffffffffffffffffffffffffffffffffffff
@cB02~tA01_GU182341.1_132708_132962_0_1_0_0_0:0:0_0:0:0_f9/1
GAAAAAGGAAGATCAAGTCAACCAATCCAAGGAGAGTCAGAGAGAATAAAACAATCCAAAAAGGGAAAGCATACCCAGGGGTGGGGAAGTGAGGTCAGAGACCTAGAGAGACAGAGAAGGCGGAAGGAGGAAATAGACATGAAGAGAGTT
+
ffffffffffffffffffffffffffffffffffffffffffffffffffffffffffffffffffffffffffffffffffffffffffffffffffffffffffffffffffffffffffffffffffffffffffffffffffffff
@cB02~tA01_GU182341.1_89873_89788_1_0_0_0_0:0:0_0:0:0_fa/1
CCTTCTCTTCTGTCAGTGTGGGAGCAGCCTGAGGCCGCAGCCAGAAATAGATGGTAGTGTCCTGCTTCTAGTACAGCGTGCAGATCAGTGAGCCAAACACATCTCTTTTCTTTAGAAGATACCCAGGCTCAAGTGTTCTTTTATAGCAAC
+
ffffffffffffffffffffffffffffffffffffffffffffffffffffffffffffffffffffffffffffffffffffffffffffffffffffffffffffffffffffffffffffffffffffffffffffffffffffff
@cB02~tA01_GU182341.1_106548_106380_1_0_0_0_0:0:0_1:0:0_fb/1
CTAATCATAGCAGTTTCTCTATATGAATTGTCTTGCATTTCTTGATTGACAGGTAACCACTTACAGCATCTCTTTCGGACAAGCACCCAGATGGCGGGAGATCTAGCTTCCTCCTGCTTTCTCAGTTATAGCTCTCATAGTAACCATGGA
+
ffffffffffffffffffffffffffffffffffffffffffffffffffffffffffffffffffffffffffffffffffffffffffffffffffffffffffffffffffffffffffffffffffffffffffffffffffffff
@cB02~tA01_GU182341.1_113293_113114_1_0_0_0_0:0:0_0:0:0_fc/1
GGGGAGTGTGTGTGTGAACCCCGGCATGTATAGGTCCCTGCATGTGACGTGGTCACAGGGCCCATGAAAAGGCTTTTCCAGAATATTCTGTTGTACAGCTCAGGGACAGGCACCCCATCATCCTTGTACAGACTGAAGTTGTTAAACCCA
+
ffffffffffffffffffffffffffffffffffffffffffffffffffffffffffffffffffffffffffffffffffffffffffffffffffffffffffffffffffffffffffffffffffffffffffffffffffffff
@cB02~tA01_GU182341.1_834_699_1_0_0_0_0:0:0_0:0:0_fd/1
CTACCCGCCCATCCCCTGTCTCTGTCTGTCTCTCCCTCCCTTGGGACCCCCACCCCTCATCCTGGCCATCACCACCTGGGCTCCCCCAGCAGGGCCTGTGCGGAGCGTGGGTCCCTGACTGAACCTGCTGGGCTCCTCACCTGCGATCAG
+
ffffffffffffffffffffffffffffffffffffffffffffffffffffffffffffffffffffffffffffffffffffffffffffffffffffffffffffffffffffffffffffffffffffffffffffffffffffff
@cB02~tA01_GU182341.1_89410_89538_0_1_0_0_0:0:0_0:0:0_fe/1
AGGGTTGTGGATGTAGAAACTGTAAAGCACATTCACTGTGTATCAATCCCAGTCCAGTCTTCCCAGAGAAGACTCTAAACACCTCCCATACTGCACCTGGGGCTGTGCCAATTTCTATCACTCACCATCACTCCAGGGAGACAGAACACA
+
ffffffffffffffffffffffffffffffffffffffffffffffffffffffffffffffffffffffffffffffffffffffffffffffffffffffffffffffffffffffffffffffffffffffffffffffffffffff
@cB02~tA01_GU182341.1_19999_19800_1_0_0_0_1:0:0_0:0:0_ff/1
TTCTGTCTTGCTCATAACTTTCTGCATATTTCTATCTACTATCTATTGATCGATCTATCATTTATCTATGTATGTATCTATCATCGATCATCATCTGTGTATCTATGACCTATCTCTCTGTTATCTATCATCTATCAATCAATGTATGTA
+
ffffffffffffffffffffffffffffffffffffffffffffffffffffffffffffffffffffffffffffffffffffffffffffffffffffffffffffffffffffffffffffffffffffffffffffffffffffff
@cB02~tA01_GU182341.1_141321_141181_1_0_0_0_0:0:0_0:0:0_100/1
AATAAATGGTGCTGGGAAAACTGGCTAGCCATAGGTAGAAAGCTGAAACTGGATCCCTTCCTTACACCTTATACAAAAATTAATTTGAGATGGATTAAAGACTTAAACGTTAGACCTAAAACCATAAAAACCCTAGAAGAAAACCTAGGC
+
ffffffffffffffffffffffffffffffffffffffffffffffffffffffffffffffffffffffffffffffffffffffffffffffffffffffffffffffffffffffffffffffffffffffffffffffffffffff
@cB02~tA01_GU182341.1_143952_144068_0_1_0_0_0:0:0_1:0:0_101/1
AGAGAAAAATCAGTCGCCCTTCTCAGAGGCCCAAGACACCCCTAACAGATACCAGCGTGTACACGGAACTTCCAAATGCTGAGCCCAGATCCAAAGTTGTCTCCTGCCCACGAGCACCACAGTCAGGTCTTGAGGGGGTTTTCTAGGGAG
+
ffffffffffffffffffffffffffffffffffffffffffffffffffffffffffffffffffffffffffffffffffffffffffffffffffffffffffffffffffffffffffffffffffffffffffffffffffffff
@cB02~tA01_GU182341.1_104598_104688_0_1_0_0_0:0:0_0:0:0_102/1
AATCAATACCTGGCAAAGGAGTGACAGATATATGAGGGGTGGTGGAAATGAAGGGACCTATTATAGCATAGTATACAAGTCTGTGAACGGTGGCTCACTCCTGTAACCCAGCACTGCAGGAGGCTAAGGCCAGTGGATTCCAAGAAGTCA
+
ffffffffffffffffffffffffffffffffffffffffffffffffffffffffffffffffffffffffffffffffffffffffffffffffffffffffffffffffffffffffffffffffffffffffffffffffffffff
@cB02~tA01_GU182341.1_44754_44618_1_0_0_0_1:0:0_0:0:0_103/1
ACACGTAGGAAAAAATAAATCTAAACTTATCCTCACACTATAAAAACACTTCTTATTTTTTATCTTGCTGTTGTAAATTTTTTATGCTTTATTTTTAAGATTGACAAATAAAAATTATATACCATGGTCCTTCACTATACCTGGGTGATT
+
ffffffffffffffffffffffffffffffffffffffffffffffffffffffffffffffffffffffffffffffffffffffffffffffffffffffffffffffffffffffffffffffffffffffffffffffffffffff
@cB02~tA01_GU182341.1_93075_92962_1_0_0_0_1:0:0_0:0:0_104/1
CTCCCTCATTTTAAATTTTACAGAAATATCCCGTAACATAATGCTATAGAAAATCAATTTCCCCAGCACTTTGGAAGCCGAGGTGAGTGATCAACCGAGGTCAGGAGTTTGAGACCAGCCTGGCCAATATAGTGAAACCATGTCTCTGCT
+
ffffffffffffffffffffffffffffffffffffffffffffffffffffffffffffffffffffffffffffffffffffffffffffffffffffffffffffffffffffffffffffffffffffffffffffffffffffff
@cB02~tA01_GU182341.1_33759_33626_1_0_0_0_0:0:0_0:0:0_105/1
CTTGTGCCTCTCCCTCAGGACTCTAATTTTAGTGCTTTTCTCTGCTCCCTTCCATCATTCTCACCACTCCTCTGCCCTCTTTTCTCTCTCTTTATGTGTCAGTGAGTCTCTCAATCTCCTTCCTCTGGCCCATTCTCTGTGTGTTTATGT
+
ffffffffffffffffffffffffffffffffffffffffffffffffffffffffffffffffffffffffffffffffffffffffffffffffffffffffffffffffffffffffffffffffffffffffffffffffffffff
@cB02~tA01_GU182341.1_122892_122798_1_0_0_0_0:0:0_1:0:0_106/1
GAGCACTTTCTCTATTCCAGGATCCGTGCTGGAGGATTCAGCGGGCTTTCACATTTTCTATGTGATCTCATGCTCACAGAAAGCCAAATAGGGAAGAGGTTTTAGGCTCATTGCCTAATGGATAAGATAAAGGATCAAAGAAGTAATTAT
+
ffffffffffffffffffffffffffffffffffffffffffffffffffffffffffffffffffffffffffffffffffffffffffffffffffffffffffffffffffffffffffffffffffffffffffffffffffffff
@cB02~tA01_GU182341.1_151817_152005_0_1_0_0_0:0:0_0:0:0_107/1
AAAGGCCGTCTTTGTCAATGTATCTATAACTTTGTCTCTACCCAAGCCCAAGCTAGCTTGTGGGGCTCAAGGTTTAATATTTGTATTAAACCTATAGTGTGTTATCTGGGATTCATGATGGTCCCAAGGTTCTTATCAAGGAGAGACTTA
+
ffffffffffffffffffffffffffffffffffffffffffffffffffffffffffffffffffffffffffffffffffffffffffffffffffffffffffffffffffffffffffffffffffffffffffffffffffffff
@cB02~tA01_GU182341.1_116053_116261_0_1_0_0_1:0:0_2:0:0_108/1
GGGATGAATTGCAGAGATTCCAAAGAGAACTAGAGAGACCGAGAGGCAGAGCAAGACAGATGATAGATGGATAGATACAGATAGATGATGGATAGATATAGATAGATGATATATAGGTAGATGATAGATAATAGGGTATAGATACATAGA
+
ffffffffffffffffffffffffffffffffffffffffffffffffffffffffffffffffffffffffffffffffffffffffffffffffffffffffffffffffffffffffffffffffffffffffffffffffffffff
@cB02~tA01_GU182341.1_44977_45171_0_1_0_0_0:0:0_1:0:0_109/1
CTATAAAGGGACTGTGTATCCACAGATGTATTTTAGACACAGTTTTCTGTCCAGTGGTTCTCTGTATCCCCTCTCATGAGGATGCTGCATTTTATATAAACTTATAGAACCCCTTAAAATTTGGTAACCTGAGTCCTCTGATTTGTTATT
+
ffffffffffffffffffffffffffffffffffffffffffffffffffffffffffffffffffffffffffffffffffffffffffffffffffffffffffffffffffffffffffffffffffffffffffffffffffffff
@cB02~tA01_GU182341.1_53796_53640_1_0_0_0_0:0:0_0:0:0_10a/1
TGAACTCCTGGCCTCAGGTGATCCACCCGCCTTGGGCTCCCAAAGTGCTGAAATTGCAGGTGTCAGTCACCATGCCCAGCCCATCCAATGGACTTTGACAAAGGTGCCAAGAACTCACAATCAGGAAAGGACAGTCTTTTCAATAAACAG
+
ffffffffffffffffffffffffffffffffffffffffffffffffffffffffffffffffffffffffffffffffffffffffffffffffffffffffffffffffffffffffffffffffffffffffffffffffffffff
@cB02~tA01_GU182341.1_8917_9135_0_1_0_0_1:0:0_0:0:0_10b/1
CAAAACCTTTGGGATGCAGTTAAAGCAGTGATAAGAGGAAAATTTATAGCAATACATGCCTCATCAGAAGTTTAGAAAGATCTCAAATTAGTGACTTAACACCGCATCTAGAGGAACTATTAAAAAAAAGGAACAGTCCAAACCCAAGGC
+
ffffffffffffffffffffffffffffffffffffffffffffffffffffffffffffffffffffffffffffffffffffffffffffffffffffffffffffffffffffffffffffffffffffffffffffffffffffff
@cB02~tA01_GU182341.1_147222_147098_1_0_0_0_0:0:0_0:0:0_10c/1
GGCGTGAGCCACTGCACCCAGCCACTCTCTGCAGTTTTAAAGGCCATTTCCATGAATTAGAGTATACTTAGGCACTGAGGTAAGCATGGCACAGCTTTCTGAAAATAAAGTTGAAACTTAGAGGTTTCTTTTAGCTTTATTGAGATATGA
+
ffffffffffffffffffffffffffffffffffffffffffffffffffffffffffffffffffffffffffffffffffffffffffffffffffffffffffffffffffffffffffffffffffffffffffffffffffffff
@cB02~tA01_GU182341.1_7460_7288_1_0_0_0_0:0:0_0:0:0_10d/1
GATTAGTACTCTGATTTCAAAGGGAAAGCTGATCATCTACCATTTTTTGTTTATGTAAATGGACACATTAACATCCCTTGTCTGAACCTTAGTTACCTTGTTTGGAGCATTTTGCTATAAATCTCACTTCTCAGAGTGGTTGTGGGGCTT
+
ffffffffffffffffffffffffffffffffffffffffffffffffffffffffffffffffffffffffffffffffffffffffffffffffffffffffffffffffffffffffffffffffffffffffffffffffffffff
@cB02~tA01_GU182341.1_150153_150011_1_0_0_0_0:0:0_0:0:0_10e/1
TGGCGTGATCTCAGCTCACTGCAAGCTCCACTTCCTGGGTTCATGCTATTCTCCTGCCTCAGCCTCCCGAGTAGCTGGGACTACAGGCATCCGCCACCACGCCCGGCTAATTTTTTTTGTATTTTCAGTAGAAACGGGGTTTCACCGTGT
+
ffffffffffffffffffffffffffffffffffffffffffffffffffffffffffffffffffffffffffffffffffffffffffffffffffffffffffffffffffffffffffffffffffffffffffffffffffffff
@cB02~tA01_GU182341.1_17851_17662_1_0_0_0_0:0:0_0:0:0_10f/1
TGCTAAAATCAGTGTAGCCAACCTTCTCCTTGTTTGGTTTCTTAACTTGTGCTTCACCTGGGTTCCTGTGTTGGTTTCCTGTTGCTGCTGGAGAAAATTGTCACAAACATGGGGCAGGAGAGAATACAATGACCCCTTCCACTTCTGGAG
+
ffffffffffffffffffffffffffffffffffffffffffffffffffffffffffffffffffffffffffffffffffffffffffffffffffffffffffffffffffffffffffffffffffffffffffffffffffffff
@cB02~tA01_GU182341.1_136686_136815_0_1_0_0_0:0:0_0:0:0_110/1
TAATTTCCTGCAGGTGAGACCTCCTACAAGCTAGAAGAATAATTGCCAATCTGACATCCTTCTCAGGAAAAATGCAGTGTTTTTTCTGCCTGCATTCCTAACTGGAGGATAAATTCCCGGGGGCTTGAGAGAGGGAAGGGAAGGGAACAT
+
ffffffffffffffffffffffffffffffffffffffffffffffffffffffffffffffffffffffffffffffffffffffffffffffffffffffffffffffffffffffffffffffffffffffffffffffffffffff
@cB02~tA01_GU182341.1_73890_73758_1_0_0_0_0:0:0_1:0:0_111/1
CAGAGACCTTTCCATGTGGGCCAGGCCCCTCTCTCCCCAGAAGCTCTGAAATGGAGCTATTTCCCCATCTCACCTTCATAAAATTCTTCCTGTCCAGAACCCCTCTTCTCCCTATATCATCATGAGCACCTTCAGAAGTCTTTTGCCACA
+
ffffffffffffffffffffffffffffffffffffffffffffffffffffffffffffffffffffffffffffffffffffffffffffffffffffffffffffffffffffffffffffffffffffffffffffffffffffff
@cB02~tA01_GU182341.1_35352_35446_0_1_0_0_0:0:0_0:0:0_112/1
TACCTATATAGCTTACCACCTTTAACATTTTTTTTTTTTTTGAGGCAGAGTCTAGCTCTGTCCCCTATGCTGGAGTGCAGTGGCACAATCTCAGCTCACTGCAATTTCCGCCTCCTGGGTTCAAGCGATTCTCTTGCCTCAGCCACCTGA
+
ffffffffffffffffffffffffffffffffffffffffffffffffffffffffffffffffffffffffffffffffffffffffffffffffffffffffffffffffffffffffffffffffffffffffffffffffffffff
@cB02~tA01_GU182341.1_111258_111168_1_0_0_0_0:0:0_1:0:0_113/1
ACCCATATGTCCACTCCAGGCCCATATCTCCACTCCAGGCCCATATCTCCACTCCAGGGCCATATCTCCACTCCAGGCTCATATCTCCACTCCAGGCCCATATCTCCACTCCAGGGCCATATCTCCACTCCAGGCTCATATCTCCACTCC
+
ffffffffffffffffffffffffffffffffffffffffffffffffffffffffffffffffffffffffffffffffffffffffffffffffffffffffffffffffffffffffffffffffffffffffffffffffffffff
@cB02~tA01_GU182341.1_75807_75958_0_1_0_0_0:0:0_0:0:0_114/1
AAAAGTAAATAATTCAAGATGAAAGGATGAAATGTCATGGCACCTACTATTCTATTTTAGATAAAGGGTCTATGAAAAGATTGATTTCTTTTTATGTTTTATTTGTTGACATTTGAACACAAACTATGTAAGTGAGGGAGTCGATTTGAA
+
ffffffffffffffffffffffffffffffffffffffffffffffffffffffffffffffffffffffffffffffffffffffffffffffffffffffffffffffffffffffffffffffffffffffffffffffffffffff
@cB02~tA01_GU182341.1_21030_20976_1_0_0_0_0:0:0_1:0:0_115/1
TGGTAAATTACATAGGTATATTTCACCTCAATAAATATTTCTTCAAACAAAAAGAAAAGGGTGTAGGCGTTGCTGGTGATGACATCTCTCTGTGGGTGACAGGCCAGGATGGGCTTCTGGGAAGTGGGTAAGGTTGAGGGGCTGAGAGAA
+
ffffffffffffffffffffffffffffffffffffffffffffffffffffffffffffffffffffffffffffffffffffffffffffffffffffffffffffffffffffffffffffffffffffffffffffffffffffff
@rand_0_0_0_0_1_1_0:0:0_0:0:0_116/1
TATGATCGACTCCTCCGACGGCACTTCCGAGTACCCGTATTATGCCTAGTCGCTACGGTTGCAGGTTTGGAATACAAGACAGCTCTGGCGAAAACCCACTTTTAGATGTGCCAAACGCGCGCATCTCGCGCTAGAACCGTGGCGCACAAT
+
ffffffffffffffffffffffffffffffffffffffffffffffffffffffffffffffffffffffffffffffffffffffffffffffffffffffffffffffffffffffffffffffffffffffffffffffffffffff
@cB02~tA01_GU182341.1_122567_122499_1_0_0_0_0:0:0_0:0:0_117/1
TCATTCTCCTGCTTCATCCTCCAGAGTAGGAGCTGGGATTACAGGGATGCACCACCATGCTCGGCTAATTTTTGTATTTTTAGTACAGATAGGGTTTCACCATGTTGGCCAGGCTGGTCTGGAACTCCTGACTTCATGGAATCCACCCGC
+
ffffffffffffffffffffffffffffffffffffffffffffffffffffffffffffffffffffffffffffffffffffffffffffffffffffffffffffffffffffffffffffffffffffffffffffffffffffff
@cB02~tA01_GU182341.1_9073_9185_0_1_0_0_0:0:0_0:0:0_118/1
AAGATGAGAAATAACTAAAGTCAGAGAGAACTGAATAAATTGAGACCAAAAAGTCCATACAAGAGATAAATAAAACCAAGAGTTTTTCTTTGAAAAAAAATAAACAAAATTCATAGACTGTTAGCTAGATTAACAAAGAAAAAGAGAAAA
+
ffffffffffffffffffffffffffffffffffffffffffffffffffffffffffffffffffffffffffffffffffffffffffffffffffffffffffffffffffffffffffffffffffffffffffffffffffffff
@rand_0_0_0_0_1_1_0:0:0_0:0:0_119/1
AGCGCAGAAATATGTCGCCGGAGGAAAATACCACCTGATAAACACCCGCTTCAGAGGTATCTCCGCTAAATTAGGATAACTTTATTTGTATAAAAGCTTGAGCTAACTCGTACACCATTCGGCCATCACGTAAGCCCCGGGTACCACACT
+
ffffffffffffffffffffffffffffffffffffffffffffffffffffffffffffffffffffffffffffffffffffffffffffffffffffffffffffffffffffffffffffffffffffffffffffffffffffff
@cB02~tA01_GU182341.1_20888_20714_1_0_0_0_0:0:0_0:0:0_11a/1
TGAGAGAACCTCTGATCTCCCCAGGCAGAGCCCAGTCTCCCTCCTCTGGGTCTGTTCTGACCTCTTTCTCCATCTGCCTGGGTGCCTGGAACCCTGATCAAGGGCCTCCTTGCAGGCCATACAGGAGGGTTTGGAGGTGCCCTGTCTGCC
+
ffffffffffffffffffffffffffffffffffffffffffffffffffffffffffffffffffffffffffffffffffffffffffffffffffffffffffffffffffffffffffffffffffffffffffffffffffffff
@cB02~tA01_GU182341.1_15670_15851_0_1_0_0_0:0:0_1:0:0_11b/1
GGGCCTGGAGTGGAGATATGGGCCTGGAACTGTAGATATGGGCCTGAAGTAGAGATATGGGCCTGGAGTAGAGATATGGGCCTGGAACTGTAGATATGGGCCTGGAGTGGAGATATTGGCTTGGAGTGCAGATATGGACCTGGAATTGAG
+
ffffffffffffffffffffffffffffffffffffffffffffffffffffffffffffffffffffffffffffffffffffffffffffffffffffffffffffffffffffffffffffffffffffffffffffffffffffff
@cB02~tA01_GU182341.1_96430_96273_1_0_0_0_1:0:0_0:0:0_11c/1
GAAAATTACCACAAACATGGCAGCGGGAGAGAACACACTGACCCCTTCCACTGCTGGAGACAGAAATTGGATCCAGTTCTCCCTGTGCTGAAATCAAGGTGTCTACAGGGCTGCGTTCCCTCTGGAGAATCAGCGAATCAGTTCTCTTGA
+
ffffffffffffffffffffffffffffffffffffffffffffffffffffffffffffffffffffffffffffffffffffffffffffffffffffffffffffffffffffffffffffffffffffffffffffffffffffff
@cB02~tA01_GU182341.1_56076_55962_1_0_0_0_0:0:0_0:0:0_11d/1
TACAAAATCCTTCCGCCAATCTTTCAGGGGTTCAATCCGTGTTTTTCATTAATGTCACAAATATCTGAATAGTGAGACCTTCTTTGTCACCTGAAATCATACACTCAGCATTATCTATTATTGATTTTGAATTCTGGCTGGGCACAGTGG
+
ffffffffffffffffffffffffffffffffffffffffffffffffffffffffffffffffffffffffffffffffffffffffffffffffffffffffffffffffffffffffffffffffffffffffffffffffffffff
@cB02~tA01_GU182341.1_36766_36949_0_1_0_0_0:0:0_0:0:0_11e/1
GTAGAGACAGTGTTTCTCTATGTGGGTCAGACTGGTCTCAAACTCCTGACCTTATGAGATTCACCCACCTCAGGCTCTCAAAGTTCTAGGATGACAGACGTGAGCCACCACGCCCGGCCTAAAAGCCATTTTAATGGGGTGAGATGAAAA
+
ffffffffffffffffffffffffffffffffffffffffffffffffffffffffffffffffffffffffffffffffffffffffffffffffffffffffffffffffffffffffffffffffffffffffffffffffffffff
@cB02~tA01_GU182341.1_95345_95442_0_1_0_0_1:0:0_0:0:0_11f/1
TCCTCTGATGGGGGCTCAGTTCATCAATTGGCTGATATTCCATTCACATAGGACTTGCCCTCCATGCCGTGTCTACTTTGTGTTGTTTTATATGAGTAATTTTGCAGTATTAAAATCTAGTAAGAGTTACTTCTCCAGCAACTTGCTCAA
+
ffffffffffffffffffffffffffffffffffffffffffffffffffffffffffffffffffffffffffffffffffffffffffffffffffffffffffffffffffffffffffffffffffffffffffffffffffffff
@cB02~tA01_GU182341.1_138647_138483_1_0_0_0_0:0:0_0:0:0_120/1
CATGTGATCCACCCGCGTTGGCCTCCTGAAGTGCTGGGTTACAGGCGTGAGCCACCGTTCACAGCCTTGTATATTATGCTATACTAGGTCCCTTCATTTGCACCACCCCTCATCTAGCTCTCCCTCCTCTGCCAGGTATTGATTTAGATG
+
ffffffffffffffffffffffffffffffffffffffffffffffffffffffffffffffffffffffffffffffffffffffffffffffffffffffffffffffffffffffffffffffffffffffffffffffffffffff
@cB02~tA01_GU182341.1_8268_8366_0_1_0_0_0:0:0_0:0:0_121/1
AATCAGGAAGGACAAAGAAGGGCATTACAAAATGATAAAGGGTTCAATTTGACAGAAGACTTAACTATTCTAAATATATATGCACCCAAATTTGGAGCACCCCGATTCATAAAACAAGTTATTCTTCACCTATGAAAAGAGTTAGACAGC
+
ffffffffffffffffffffffffffffffffffffffffffffffffffffffffffffffffffffffffffffffffffffffffffffffffffffffffffffffffffffffffffffffffffffffffffffffffffffff
@cB02~tA01_GU182341.1_151186_151323_0_1_0_0_0:0:0_0:0:0_122/1
CAATGTCTGCCTGTATGGTATCCACCACCTTATATTCTGTCCCAAGCCCGTCTATTTGGATGTAGCATCTGGTTCAAAGATGAATTTGAACACCATTAGACACTGGCTTAATGAAAATTCACTTCTCATTCGTTTCTCATCTGAAACATA
+
ffffffffffffffffffffffffffffffffffffffffffffffffffffffffffffffffffffffffffffffffffffffffffffffffffffffffffffffffffffffffffffffffffffffffffffffffffffff
@cB02~tA01_GU182341.1_43467_43575_0_1_0_0_0:0:0_0:0:0_123/1
ACATGCCTCTCTCTTGCTTACAAATGTCTAAGGTCCCCACTGCCTGCTGGAGAGAAAACACACTCCTTTGCTTAGCCCACAATTCTCCATTTCACTTGACCCCTGCCCACCTCTCCAACCTAACTAGCTTACTTCCTAGTCTACCTGAGG
+
ffffffffffffffffffffffffffffffffffffffffffffffffffffffffffffffffffffffffffffffffffffffffffffffffffffffffffffffffffffffffffffffffffffffffffffffffffffff
@cB02~tA01_GU182341.1_45657_45801_0_1_0_0_0:0:0_0:0:0_124/1
GTGCGCTGCTGAGCTGAGCTGGGGCGCGGCCGCCTGTCTGCACAGACAGCACCATGTCGCTCATGGTCGTCAGCATGGCGTGTGTTGGTGAGTCCTGGAAGGGAATCGAGGGAGGGAGTGCGGGGATGGAGATCGGGGCCCAGAGTTGGA
+
ffffffffffffffffffffffffffffffffffffffffffffffffffffffffffffffffffffffffffffffffffffffffffffffffffffffffffffffffffffffffffffffffffffffffffffffffffffff
@cB02~tA01_GU182341.1_113638_113871_0_1_0_0_0:0:0_0:0:0_125/1
GGGAAGAATAAGTGTCCCCAGTGATGACTGCATTCTAATCCCTGGAGTCTGTGACTATTTATGTTATAGGGGAAGGGACTGAAGGGGAAGATGGAGCTCAGGTTGTTGATGAGTTGACCTTGAGATGGGGAGACAGCCTGGACTGTCCCG
+
ffffffffffffffffffffffffffffffffffffffffffffffffffffffffffffffffffffffffffffffffffffffffffffffffffffffffffffffffffffffffffffffffffffffffffffffffffffff
@cB02~tA01_GU182341.1_104749_104890_0_1_0_0_0:0:0_0:0:0_126/1
GAGTTCGAGACCAGCCTGGCCAACATGGAGAAACCCTATCTCTACATGGTGAAACCCTATCTCTCCTAAAAATACAAAAATTAGCCGAGCATGGTGGTGCATCCCTGTAATCCCAGCTCCTGCTCTGGAGGATGAAGCAGGAGAATGACT
+
ffffffffffffffffffffffffffffffffffffffffffffffffffffffffffffffffffffffffffffffffffffffffffffffffffffffffffffffffffffffffffffffffffffffffffffffffffffff
@cB02~tA01_GU182341.1_80731_81036_0_1_0_0_0:0:0_0:0:0_127/1
GCAGAATTCAATCGTCCCGTGCAGGGGTAAGTGAGTCTGAGATGTGTTTTGAGCCTGGCCGTTGCGCATGATGTGAAGTGACAAGTCTAGTCTGCAGTTTTCAGAAACCCTCATTCCTCCCTTGACTGATTCACCACTTGAACCTCATAT
+
ffffffffffffffffffffffffffffffffffffffffffffffffffffffffffffffffffffffffffffffffffffffffffffffffffffffffffffffffffffffffffffffffffffffffffffffffffffff
@cB02~tA01_GU182341.1_45237_45368_0_1_0_0_1:0:0_1:0:0_128/1
GTTCAAGCTATTCTGATGCCTCTGGTTTAGTACTAGAAACTCAAGCAGGAAAATTAGAATGGCTTCTTGTCACAATTACTCTGATAATGTTATTAATACCTGTTAGACATTTTGCACATTACATATGAAGAAGAGTTTGAATCTCAGATA
+
ffffffffffffffffffffffffffffffffffffffffffffffffffffffffffffffffffffffffffffffffffffffffffffffffffffffffffffffffffffffffffffffffffffffffffffffffffffff
@cB02~tA01_GU182341.1_66887_66681_1_0_0_0_0:0:0_0:0:0_129/1
TATTTATCTATCTGGTGCCTATCTACAAATTCTCTACCTGTCATCTATATCTATATATAATCTATTTATCTATCAATTGTCTATCCAAAAATCATCTATTATCTATATCTATGTATCATCTCTCTCTCTCTATGATTTCTCTTTGTCTGC
+
ffffffffffffffffffffffffffffffffffffffffffffffffffffffffffffffffffffffffffffffffffffffffffffffffffffffffffffffffffffffffffffffffffffffffffffffffffffff
@cB02~tA01_GU182341.1_106867_106669_1_0_0_0_0:0:0_0:0:0_12a/1
AGGCAACGGTCTGTGAGCTGAAGGCAGGGGCAGGGAGTCTGGTGCTCTCTCTAGAAAGTCCTGCCTCTGTGGCTCCTGTCTTGGGCCAGGGACCATCCTGCCAGTGAGGAACACACAGCTGTGTGCTCCCATCCTGCTTCCCCACATGGC
+
ffffffffffffffffffffffffffffffffffffffffffffffffffffffffffffffffffffffffffffffffffffffffffffffffffffffffffffffffffffffffffffffffffffffffffffffffffffff
@cB02~tA01_GU182341.1_103466_103655_0_1_0_0_0:0:0_0:0:0_12b/1
ATATTCACAAGCTATGGAGGCCAGGACAGGGACATTTTGGGGTGGGACAGCATTCTCCTGCCTTCCACGAACGGTGAACAAGATGCATTTGGCCTCTGCTCTTGGGACACTGATATTGCAGATGGTTAAATGGGAGGACAGAAAATGAGT
+
ffffffffffffffffffffffffffffffffffffffffffffffffffffffffffffffffffffffffffffffffffffffffffffffffffffffffffffffffffffffffffffffffffffffffffffffffffffff
@cB02~tA01_GU182341.1_9170_9274_0_1_0_0_0:0:0_0:0:0_12c/1
AAATAAACAAAATTCATAGACTGTTAGCTAGATTAACAAAGAAAAAGAGAAAAGATCCAAATAAACACAAATAGAACTGACAAAACAATGTTACGAACAATCCCACAGAAATAGAAAAGATCGTCAAAGACTATTATGAACACCTCTATA
+
ffffffffffffffffffffffffffffffffffffffffffffffffffffffffffffffffffffffffffffffffffffffffffffffffffffffffffffffffffffffffffffffffffffffffffffffffffffff
@cB02~tA01_GU182341.1_4122_4260_0_1_0_0_0:0:0_0:0:0_12d/1
TCCGCGTGGCTGTGGCTGGCTTGGTCCTGGTGGTCCTCGGGATTCTGCTGCTTTAGGATTGGCACAGCTAGAGAAGTCCCCAAGATGCAGCAAGGAGGTAAATACATGAGAAAACAATGCACCCTTCAGAGTGCCAGAGCCTTGGCAATG
+
ffffffffffffffffffffffffffffffffffffffffffffffffffffffffffffffffffffffffffffffffffffffffffffffffffffffffffffffffffffffffffffffffffffffffffffffffffffff
@cB02~tA01_GU182341.1_17576_17456_1_0_0_0_1:0:0_0:0:0_12e/1
TGTGGCTCATGGCCTTCCCCCATCTTCAAAGCCCCCTGTGGCTGATGGAGTCTCCCTCCCACGACGTTGCTCTAACCCCACTTTCCTCTTCCTCCTCCTCTCATGAGGACCCTTGTGATTACTCTGAGCACAGCAGGACAGTCCAGGCTG
+
ffffffffffffffffffffffffffffffffffffffffffffffffffffffffffffffffffffffffffffffffffffffffffffffffffffffffffffffffffffffffffffffffffffffffffffffffffffff
@cB02~tA01_GU182341.1_1659_1526_1_0_0_0_0:0:0_1:0:0_12f/1
GAATTGCACACGAGGTTTGCTGTTGAATAATTTGCCTGCATTGCTGCAGTGAGCAGGTGCATGATCTCCCCTTCGTCTCAGGTATGCACTGAGTATTTTGGGGCCGCCAGGGGAGCCCAGGTGGGGAGTGGGTGGGGCCTCCATCTTCTA
+
ffffffffffffffffffffffffffffffffffffffffffffffffffffffffffffffffffffffffffffffffffffffffffffffffffffffffffffffffffffffffffffffffffffffffffffffffffffff
@cB02~tA01_GU182341.1_33058_32907_1_0_0_0_0:0:0_0:0:0_130/1
TCCTTACAACTACCTGGGGGTTCCAAGTCGTGGATCATTCACTCTGCAGCCCAATGACAATGAGAATGTCCGGACACTCTCACCTGTGATGACGATGTCCAGAGGGTCACTGGGAGCTGACAACTGATAGGGGGAGTGAGTAACAGAACC
+
ffffffffffffffffffffffffffffffffffffffffffffffffffffffffffffffffffffffffffffffffffffffffffffffffffffffffffffffffffffffffffffffffffffffffffffffffffffff
@cB02~tA01_GU182341.1_137204_136999_1_0_0_0_0:0:0_1:0:0_131/1
AGGGAGAGCAGCATTCAGAGAAAGAGGTGTGGTAAGGAAGAAGGGTCTGAGTGATGCCATGTGAGATGTGACCAGTCTTTGTGGGCTTTGAGGAAGGAGGAAGGGTACCAGGAGCCAAGGAACATGGGAGCCTCTAGAAGCTGAGAAAAG
+
ffffffffffffffffffffffffffffffffffffffffffffffffffffffffffffffffffffffffffffffffffffffffffffffffffffffffffffffffffffffffffffffffffffffffffffffffffffff
@cB02~tA01_GU182341.1_133732_133639_1_0_0_0_0:0:0_0:0:0_132/1
AAAGATGAATTTCCCGCATGTTGGCCAGGCTGATCTCGAGTCCCTGATCTTAAATGATCCACCTTTCTTGGCCTCTCAAAGCGCCAAGATTACAACCGTGAACCACCACACCCAGCATATAAAGGTATTTATGACCACTAGATTTTACTT
+
ffffffffffffffffffffffffffffffffffffffffffffffffffffffffffffffffffffffffffffffffffffffffffffffffffffffffffffffffffffffffffffffffffffffffffffffffffffff
@cB02~tA01_GU182341.1_57225_57385_0_1_0_0_0:0:0_1:0:0_133/1
TGGCTTTCTGTGAGCATGAGATCATATAGAAAATGTGAAAGTCCGCTGAATCCTCCAGCACAGATCCTGGAATAGAGAAAGTGCTCTGGTCATCACAAAAAAAACTTGCCCACTCACCCAAATCCCCCACCTCACCCCTACTTCCAATCA
+
ffffffffffffffffffffffffffffffffffffffffffffffffffffffffffffffffffffffffffffffffffffffffffffffffffffffffffffffffffffffffffffffffffffffffffffffffffffff
@cB02~tA01_GU182341.1_55617_55802_0_1_0_0_0:0:0_0:0:0_134/1
GACAGCATTCTCCTGCCTTCCACAAACAGTGAACAAGATGCATTTGGCCTCTGCCCTTGGGACACTGATATTGCAGATGGTTAAATGGGAGGGCAGAAAATGAATGCACAAGTGGATCTATAAATGAATGATCCATTGGGAAGCATCTGT
+
ffffffffffffffffffffffffffffffffffffffffffffffffffffffffffffffffffffffffffffffffffffffffffffffffffffffffffffffffffffffffffffffffffffffffffffffffffffff
@cB02~tA01_GU182341.1_9918_10009_0_1_0_0_0:0:0_0:0:0_135/1
TCAAAGGAACATACCTCAAAATATTAAGAGCCATCTATGACAAACCCACAGCCAACATCATATTGATGGGCAAAAGCTGGAACCATACCCCTTGAGAACCGAAACAAGACCAGGATGACCACTCCCGCCATTTTAATTCAACATGGTACT
+
ffffffffffffffffffffffffffffffffffffffffffffffffffffffffffffffffffffffffffffffffffffffffffffffffffffffffffffffffffffffffffffffffffffffffffffffffffffff
@cB02~tA01_GU182341.1_106303_106177_1_0_0_0_0:0:0_0:0:0_136/1
GGAGGTGTTTGGGTCATGGAGGTGGATCCATCATGAACAGATCAATGCTGTCCCAAGGAGACGGGGTTAGCAAGTTCCCTCTCTATTAGTTCCTGGAGAGCTGGTTGTTAAAAAGAGCTTGGAAGCTCCATTGCTCCCCCTCCCCCTTGC
+
ffffffffffffffffffffffffffffffffffffffffffffffffffffffffffffffffffffffffffffffffffffffffffffffffffffffffffffffffffffffffffffffffffffffffffffffffffffff
@cB02~tA01_GU182341.1_1682_1895_0_1_0_0_0:0:0_0:0:0_137/1
TCCCCACCTGGGCTCCCCTGGCGGCCCCAAAATACTCAGTGCATACCTGAGACGAAGGGGAGATCATGCACCTGCTCACTGCAGCAATGCAGGCAAATTATTCAACAGCAAACCTCGTGTGCAATTCCTTTCTGTCCTTTATTTTTTATG
+
ffffffffffffffffffffffffffffffffffffffffffffffffffffffffffffffffffffffffffffffffffffffffffffffffffffffffffffffffffffffffffffffffffffffffffffffffffffff
@cB02~tA01_GU182341.1_8972_8897_1_0_0_0_0:0:0_0:0:0_138/1
TTGGTCTCAATTTATTCAGTTCTCTCTGACTTTAGTTATTTCTCATCTTTTGCTGGCCTTGGGTTTGGACTGTTCCTTTTTTTTAATAGTTCCTCTAGATGCAGTGTTAAGTCACTAATTTGAGATCTTTCTAAACTTCTGATGAGGCAT
+
ffffffffffffffffffffffffffffffffffffffffffffffffffffffffffffffffffffffffffffffffffffffffffffffffffffffffffffffffffffffffffffffffffffffffffffffffffffff
@cB02~tA01_GU182341.1_85529_85387_1_0_0_0_0:0:0_0:0:0_139/1
AACACTGGAGAAATGCTCCAGGACATTTGTCTGAGGGAAGACATTTTGTTTAAAACCTCAAAAACACAAGTAATCACAACAACAACAAAAAAATAGACCATTGGGATTATATCAAATCAAGCAGCTTCTGCACCGCAAAGGAAGCAACCA
+
ffffffffffffffffffffffffffffffffffffffffffffffffffffffffffffffffffffffffffffffffffffffffffffffffffffffffffffffffffffffffffffffffffffffffffffffffffffff
@cB02~tA01_GU182341.1_20647_20812_0_1_0_0_0:0:0_0:0:0_13a/1
GTGACCCACGGAGGGACCTACAGATGCTTCGGCTCTTTCCGTGCCCTGCCCCACGCGTGGTCAGACCCGAGTGACCCACTGCCCGTTTCTGTCACAGGTGAGAAAACACCATGCCTGTCCCATGTCTTGTGATCCTAGAGCCATAGCTGA
+
ffffffffffffffffffffffffffffffffffffffffffffffffffffffffffffffffffffffffffffffffffffffffffffffffffffffffffffffffffffffffffffffffffffffffffffffffffffff
@cB02~tA01_GU182341.1_59929_60043_0_1_0_0_0:0:0_0:0:0_13b/1
AGCCCACAGTTCTCCATTTCACTTGACCCCTGCCCACCTCTCCAACCTAACTGGCTTACTTCCTAGTCTACTTGAGGCTGCAATCACACTGAGGAACTCACAATTCCAAACATACAAGAGGCTCCCTCTTAACGCAGCACTTAGACACGT
+
ffffffffffffffffffffffffffffffffffffffffffffffffffffffffffffffffffffffffffffffffffffffffffffffffffffffffffffffffffffffffffffffffffffffffffffffffffffff
@cB02~tA01_GU182341.1_92848_92931_0_1_0_0_0:0:0_0:0:0_13c/1
ATTTGGTAGCTGGAGTCCTCTAGTTATTTATTATAGGCTATTTGCTATGCTTTTTTTATTTTTCTTGAGGCAGAGTCTCGCTCTGTTGCCCAGGCTGGAGTGCAGTGGCACGATCTCGGCTCACTGCAACTTCCGCCTCCCAGGTTCAAG
+
ffffffffffffffffffffffffffffffffffffffffffffffffffffffffffffffffffffffffffffffffffffffffffffffffffffffffffffffffffffffffffffffffffffffffffffffffffffff
@cB02~tA01_GU182341.1_67139_67359_0_1_0_0_0:0:0_0:0:0_13d/1
CAAGGAGAGTCAGAGAGAATAAAACAATCCAAAAAGGGAAAACATATCTAGAGGTGAGAAAGTGAGGTCAGAGACCTAGAGAGACAGAGAAGGTGGAAAGAGGAAATAGACATAAAGAGAGATGGTGTGGAGGGTGAGACAGAGAGAGAG
+
ffffffffffffffffffffffffffffffffffffffffffffffffffffffffffffffffffffffffffffffffffffffffffffffffffffffffffffffffffffffffffffffffffffffffffffffffffffff
@cB02~tA01_GU182341.1_27668_27515_1_0_0_0_0:0:0_0:0:0_13e/1
CACCATCCTTGGAACCTCCTATGTGCTGCATCTTTGGATGGAAACTGGAGTCTCAGAGACAATTCAGGCTCCACCCTGCTTCCAGAAGCTCAGAGTCCAGGGGTGAGAACCCAGCGGAGAACAGATGGGGTTATGTGGACGTGGTAATGA
+
ffffffffffffffffffffffffffffffffffffffffffffffffffffffffffffffffffffffffffffffffffffffffffffffffffffffffffffffffffffffffffffffffffffffffffffffffffffff
@cB02~tA01_GU182341.1_124701_124517_1_0_0_0_0:0:0_0:0:0_13f/1
AGTTCAGAATCAGGCAATGGTCTGTGAGCTGAAGGCAGGGGAAGGGAATCTGGTGCTCTCTCTAGAAAGTCCTGCCTCTGTGGCTCCTGTCTTGGGCCAGGGACCATCCTGCTGGTGAGGAACACACATCCGCGTGCTCCCATCCTGCTT
+
ffffffffffffffffffffffffffffffffffffffffffffffffffffffffffffffffffffffffffffffffffffffffffffffffffffffffffffffffffffffffffffffffffffffffffffffffffffff
@cB02~tA01_GU182341.1_12644_12516_1_0_0_0_0:0:0_0:0:0_140/1
TAGCACTTTAAAAATGTTGGTCCACCTGTTTCTTACTTTCATAGTTTTGAATACAAAGTTTGCTGTCATTCTTGTATTTCTTCTTCTGTTTTTTATTTATTTATTTTTGACAGAATATCTTGCCGTCTCACCCAGGCTGGAGTGCAGTGG
+
ffffffffffffffffffffffffffffffffffffffffffffffffffffffffffffffffffffffffffffffffffffffffffffffffffffffffffffffffffffffffffffffffffffffffffffffffffffff
@rand_0_0_0_0_1_1_0:0:0_0:0:0_141/1
GGCGCGGGTTCTAGTCGTTGAAGATATGTAACATGAGGAAATCTATGATGGATAAACCGTAGGCTGGGGGAACACGCCTTAGCAACCACTTTTACTAGAGGTGCGTCCACCGCAACGTTGTGACCATGAGTTCCGGCTTATAACATTCCG
+
ffffffffffffffffffffffffffffffffffffffffffffffffffffffffffffffffffffffffffffffffffffffffffffffffffffffffffffffffffffffffffffffffffffffffffffffffffffff
@cB02~tA01_GU182341.1_15677_15512_1_0_0_0_0:0:0_0:0:0_142/1
CCCGTATCTCAATTCCAGGTCCATATCTGCACTCCAAGCCAATATCTCCACTCCAGGCCCATATCTACAGTTCCAGGCCCATATCTCTACTCCAGGCCCATATCTCTACTTCAGGCCCATATCTACAGTTCCAGGCCCATATCTCCACTC
+
ffffffffffffffffffffffffffffffffffffffffffffffffffffffffffffffffffffffffffffffffffffffffffffffffffffffffffffffffffffffffffffffffffffffffffffffffffffff
@cB02~tA01_GU182341.1_15558_15758_0_1_0_0_0:0:0_0:0:0_143/1
CGGTGGGGTGGAGATCTGGGCCTGGAGTGGAGATATGGGCCTGGAGTGGAGATATGGGCCTGGAGTGGAGATATAGGCCTGGAGTGGAGATATGGGCCTGGGGTGGAGATATGGGCCTGGAGTGGAGATATGGGCCTGGAACTGTAGATA
+
ffffffffffffffffffffffffffffffffffffffffffffffffffffffffffffffffffffffffffffffffffffffffffffffffffffffffffffffffffffffffffffffffffffffffffffffffffffff
@rand_0_0_0_0_1_1_0:0:0_0:0:0_144/1
AGCATTTCTGTCATAGTACCACTTGATCGCTTATAGAAAGTTTTCACGTGCCTCAGTGGTTCTCTCATCTAGCTGCGCGCTTGTCAAGCCCTCTTATTAGTGATTGGTACCGTACCCCGTGCCCCAACCACGAGTTAGGAAGTTTCCTGT
+
ffffffffffffffffffffffffffffffffffffffffffffffffffffffffffffffffffffffffffffffffffffffffffffffffffffffffffffffffffffffffffffffffffffffffffffffffffffff
@cB02~tA01_GU182341.1_65789_65973_0_1_0_0_1:0:0_0:0:0_145/1
GATGCTACGGTTCTGTTCCTCATTCCCCCTATCAGTTGTCAGCTCCCAGTGACGCTCTGGACATCGTGATTACAGGTGAGAGTGTCTGGACATTATTCTCATTGTCACTGGGACACAGAGTGAATGATCCACGACTTGGAGGCCCAGGTG
+
ffffffffffffffffffffffffffffffffffffffffffffffffffffffffffffffffffffffffffffffffffffffffffffffffffffffffffffffffffffffffffffffffffffffffffffffffffffff
@cB02~tA01_GU182341.1_15421_15478_0_1_0_0_0:0:0_0:0:0_146/1
GAGCCCCTCACAACATCCTGTGTGCTGCTGAACTGAGCTGGGGCGCAGCCGCCTGTCTGCACCGGCAGCACCATGTCGCTCATGGTCGTCAGCATGGCGTGTGTTGGTGAGTCCTGGAAGGGAATCGAGGGAGGGAGCGGTGGGGTGGAG
+
ffffffffffffffffffffffffffffffffffffffffffffffffffffffffffffffffffffffffffffffffffffffffffffffffffffffffffffffffffffffffffffffffffffffffffffffffffffff
@cB02~tA01_GU182341.1_16453_16292_1_0_0_0_0:0:0_0:0:0_147/1
CGTCATGGAAACGCTGGAGGGTGTGAGTTATGCTCTTGTCCTCAGAGGCCTGTTGTTCCTTGCACTGCTTCTCTCCCTTCCTCTGCCGGTGACACCACTTCCTCCCTGCACACCACTCCTTTGAGCACTTCAGTCTCCCCCTGGGTCCCC
+
ffffffffffffffffffffffffffffffffffffffffffffffffffffffffffffffffffffffffffffffffffffffffffffffffffffffffffffffffffffffffffffffffffffffffffffffffffffff
@cB02~tA01_GU182341.1_70447_70493_0_1_0_0_0:0:0_1:0:0_148/1
GTAACTGTACTATGTAAGGAATTGTCGGTGGCTGGCGACGGTATCTTAGCTGGGTAAAGATGCTATTCTACTGGCTTATGTTTTCCTTTTTTCTGTGGGGAAGACAATGCTTGGCTCCCTATAAATCCTTACCAGCTGATCCTTTTCCTC
+
ffffffffffffffffffffffffffffffffffffffffffffffffffffffffffffffffffffffffffffffffffffffffffffffffffffffffffffffffffffffffffffffffffffffffffffffffffffff
@cB02~tA01_GU182341.1_4281_4191_1_0_0_0_0:0:0_0:0:0_149/1
CTGCCATTTAATGGAAGTTTAATGGAGGAAGCGTTCTCTACAGGCACCCAGACATCTTCCTGAACCTGACCCAAGCCTCCCCTTCTCGACTTTCTCAGTAGACGGTTTCCCGAATGATGGTCCAGACTTTCTTCCAGAACCTCCTAGGAC
+
ffffffffffffffffffffffffffffffffffffffffffffffffffffffffffffffffffffffffffffffffffffffffffffffffffffffffffffffffffffffffffffffffffffffffffffffffffffff
@cB02~tA01_GU182341.1_31829_31640_1_0_0_0_0:0:0_0:0:0_14a/1
GCTGCTGTACAAAATTATCAGAAGCATGGAAGCAGGAGAGACCACACTGACACCTTCCAGTACTGGAGACAGAAATTGGACCCTATTTTTCCTGGGCTAAAATCAAGGCATCTGCAGGGCTTCGTTTCCTCTGGAGACTCTGGAGAATCA
+
ffffffffffffffffffffffffffffffffffffffffffffffffffffffffffffffffffffffffffffffffffffffffffffffffffffffffffffffffffffffffffffffffffffffffffffffffffffff
@cB02~tA01_GU182341.1_42362_42474_0_1_0_0_0:0:0_0:0:0_14b/1
GACAATTCATAAAGAGGAACTGCTATGATTAGCTTCTTATTGGTGTCTCCTCTTCTTCCAGGTAACCCCAGACACCTGCATGTTCTGATTGGGACCTCAGTGGTCAAAATCCCTTTCACCATCCTCCTCTTCTTTCTCCTTCATCGCTGG
+
ffffffffffffffffffffffffffffffffffffffffffffffffffffffffffffffffffffffffffffffffffffffffffffffffffffffffffffffffffffffffffffffffffffffffffffffffffffff
@cB02~tA01_GU182341.1_86101_85908_1_0_0_0_0:0:0_0:0:0_14c/1
CCAGTTTTGAAGCTTGGTTCAGTGGGTGAAGGCCAACTACTAGAAGGGTTTCCTAGAACACGGGACAGGAGAGAGGTGTGGCAATGAGGATGCCTGTCTTCTACTCAATGGAAATCTTTGAGGTTGGTTCATGGCCAACATTCTATTATC
+
ffffffffffffffffffffffffffffffffffffffffffffffffffffffffffffffffffffffffffffffffffffffffffffffffffffffffffffffffffffffffffffffffffffffffffffffffffffff
@cB02~tA01_GU182341.1_71017_70938_1_0_0_0_0:0:0_0:0:0_14d/1
ATGAGAATTTGCTTAATGAGTACAATGTACGGTATTTGGGTGATGGATATAGTAAAAGTCCTGACTTCACTACTCTGCAACATACTCATGTCACAAAATTACAAGTGTACCTCATAAATTTATACTAATAGAAAAGAAAGTCTGTACACA
+
ffffffffffffffffffffffffffffffffffffffffffffffffffffffffffffffffffffffffffffffffffffffffffffffffffffffffffffffffffffffffffffffffffffffffffffffffffffff
@cB02~tA01_GU182341.1_31029_30858_1_0_0_0_0:0:0_0:0:0_14e/1
TGACATGTCCTAGAGGCACCACAAGGCTGGGCCAGGCAGACAGCAAGGGCTTGTCCTGACCACCTTGGGGAGAAGGAGGCGCCGCCTTAGAGAGGAGGATGTGGAACTGCCCCTCCCTCCCTGTGCTCAGAAGATTCTCCTCGCTTTCCA
+
ffffffffffffffffffffffffffffffffffffffffffffffffffffffffffffffffffffffffffffffffffffffffffffffffffffffffffffffffffffffffffffffffffffffffffffffffffffff
@cB02~tA01_GU182341.1_17498_17671_0_1_0_0_0:0:0_0:0:0_14f/1
TATTTATGTCATAGGGCAGGGGACTGAAGGGGAAGATGGAGCTCAGGTTGTTGATGAGTTGACCTTGCGATGGGGAGACAGCCTGGACTGTCCTGCTGTGCTCAGAGTAATCACAAGGGTCCTCATGAGAGGAGGAGGAAGAGGAAAGTG
+
ffffffffffffffffffffffffffffffffffffffffffffffffffffffffffffffffffffffffffffffffffffffffffffffffffffffffffffffffffffffffffffffffffffffffffffffffffffff
@cB02~tA01_GU182341.1_65102_65293_0_1_0_0_0:0:0_0:0:0_150/1
CATGGCAAGAGTGGCTCCCAGTCCCCACCAGGAACAGGGTGTGTGGACACTGGTGCCTGCCTTACTGATCAGTTCATACCTTCTGCCAAGGATTCCAATTCGTCCAAAAGAGATTGAACCAGTCTGCTAAGAGCCTGGACGTGCAGCCTA
+
ffffffffffffffffffffffffffffffffffffffffffffffffffffffffffffffffffffffffffffffffffffffffffffffffffffffffffffffffffffffffffffffffffffffffffffffffffffff
@cB02~tA01_GU182341.1_82125_81978_1_0_0_0_0:0:0_0:0:0_151/1
CTTGTACAGCGTGAAGATGTTAAACCCACGACGATAGTGACACCGAAGAGTCACGTGTCCTCCTTGAGGCACCACAGCGCTGGGCCAGGCAGAGCAGAAGGGCTTGTCCTGACCACCTTGGGGAGAAGGAGATGCCGCCTCAGAGAGGAG
+
ffffffffffffffffffffffffffffffffffffffffffffffffffffffffffffffffffffffffffffffffffffffffffffffffffffffffffffffffffffffffffffffffffffffffffffffffffffff
@cB02~tA01_GU182341.1_80522_80687_0_1_0_0_0:0:0_0:0:0_152/1
TATAGTCTTTTCTACTGGGATTTAAATCATTTTATCTGTTTCTGGCTTAACAGGAAAAATACAACCATGGAAAATTATGATGATTTATTTAATACGATTGCTCTATAGTGTTAATAAAACCTATTAGGTATTTTGCATATTACATATCAA
+
ffffffffffffffffffffffffffffffffffffffffffffffffffffffffffffffffffffffffffffffffffffffffffffffffffffffffffffffffffffffffffffffffffffffffffffffffffffff
@cB02~tA01_GU182341.1_54722_54913_0_1_0_0_0:0:0_0:0:0_153/1
GTGAAATCTCTTAATCTCTCATTTTATGGAGCTGAGACCTCCTACAAGCTAGAAGAATGATTGCCAATCTGACATCCTTCTCAGGAAAAATGCAATGTTTGTTCTGCCTGCATTCCTAACTGGAGGATAAATTCCTGGGGGCTTGAGAGA
+
ffffffffffffffffffffffffffffffffffffffffffffffffffffffffffffffffffffffffffffffffffffffffffffffffffffffffffffffffffffffffffffffffffffffffffffffffffffff
@cB02~tA01_GU182341.1_12508_12375_1_0_0_0_0:0:0_1:0:0_154/1
CTGGAGTGCAGTGGCATGATCTTGGCTCACTGCAACCTCTGCCTTCCAGGTTTCAGCAATTCCTGCCTCAGCCTCCTGAGTAGCTGGGACTACAGGCATGCGCCACCATACCCAGCCAATTTTTTTTTTTGTATTTTTTTTTGTAGAGAT
+
ffffffffffffffffffffffffffffffffffffffffffffffffffffffffffffffffffffffffffffffffffffffffffffffffffffffffffffffffffffffffffffffffffffffffffffffffffffff
@cB02~tA01_GU182341.1_73043_73094_0_1_0_0_0:0:0_0:0:0_155/1
TTGCGTATCTATTGTAAACGGCATTGCCTTCTTGATTTGGTTCTCAGCTAGATCATTATAGGTGTAGAGAAATGCTACCGGCTTTTACATATTGATTTTGTATTCTGAAACTTTACTTAGTTCATTTATCAATCATAAGAATTTTTGGCA
+
ffffffffffffffffffffffffffffffffffffffffffffffffffffffffffffffffffffffffffffffffffffffffffffffffffffffffffffffffffffffffffffffffffffffffffffffffffffff
@cB02~tA01_GU182341.1_55066_54853_1_0_0_0_0:0:0_1:0:0_156/1
CTTGCTGTCACCTTGATTTTAGCCCAGTAAGATGCACTTCCTACTTTGAGCTACAGCACTGTAAGATAATTAAAAAACCGTTTTGTTTTCACCCACGAATCTTGTGGAAATTTGTTATGGCAACAATAGGAAAAGGTTCCGCACTGCACA
+
ffffffffffffffffffffffffffffffffffffffffffffffffffffffffffffffffffffffffffffffffffffffffffffffffffffffffffffffffffffffffffffffffffffffffffffffffffffff
@cB02~tA01_GU182341.1_93013_92869_1_0_0_0_0:0:0_0:0:0_157/1
CCAGCACTTTGGAAGCCGAGGTGAGTGATCAACCGAGGTCAGGAGTTTGAGACCAGCCTGGCCAATATAGTGAAACCATGTCTCTGCTAAAAATACAAAAATTAGCCATGCCTGGTAGCAGGCACTTGTAATGCCAGCTATTCAAGAGGC
+
ffffffffffffffffffffffffffffffffffffffffffffffffffffffffffffffffffffffffffffffffffffffffffffffffffffffffffffffffffffffffffffffffffffffffffffffffffffff
@cB02~tA01_GU182341.1_112705_112537_1_0_0_0_1:0:0_0:0:0_158/1
TTGGAATGTCAGGGCCATGGCTGTGGTTTCCCACCTCTTCTGGTAGAATGACAGCAGCTACACTGCAGCCCCTACCGTCATGGAAACGCTGAAGTGTGTGAGTAACACCTTTGTCCTCAGAGGATCTGCTGTTCCTACCACTTCCCCACC
+
ffffffffffffffffffffffffffffffffffffffffffffffffffffffffffffffffffffffffffffffffffffffffffffffffffffffffffffffffffffffffffffffffffffffffffffffffffffff
@cB02~tA01_GU182341.1_9562_9731_0_1_0_0_0:0:0_0:0:0_159/1
GAGTGGGGGCTTCTTCCTAACTCATTCTATGAAGCCATCATCACCATGATACCAACATCTGTCAGAGACATAATGAAAAAAAGAAAACTACAACTAAATATCCTTAATGAACATAGACATAAAATCCTCAACAAAATGCTAGCAAATTGA
+
ffffffffffffffffffffffffffffffffffffffffffffffffffffffffffffffffffffffffffffffffffffffffffffffffffffffffffffffffffffffffffffffffffffffffffffffffffffff
@cB02~tA01_GU182341.1_24342_24219_1_0_0_0_0:0:0_0:0:0_15a/1
TTTTATTTTTTGAGACAGAGTCCCCCTGTGTCAGGCTGGAGTGCAGTGATGCGATCTCAGTTCAACCTCTGCCTCCAGGGTTGAAGCCATTCTTCTGCTTCAGCCTCCCCAGTCGCTGGGATTACAGGCAGGTGCCAATGCACCAGGCTA
+
ffffffffffffffffffffffffffffffffffffffffffffffffffffffffffffffffffffffffffffffffffffffffffffffffffffffffffffffffffffffffffffffffffffffffffffffffffffff
@cB02~tA01_GU182341.1_75891_76056_0_1_0_0_0:0:0_0:0:0_15b/1
TTTCTTTTTATGTTTTATTTGTTGACATTTGAACACAAACTATGTAAGTGAGGGAGTCGATTTGAAAGGGAGAAGAGCAAGTTCAAACACATTCAGGTGAGGTCATGCTTTACATGTTTTAATTGAAATGATCCATCTTGGGAGTAGATC
+
ffffffffffffffffffffffffffffffffffffffffffffffffffffffffffffffffffffffffffffffffffffffffffffffffffffffffffffffffffffffffffffffffffffffffffffffffffffff
@cB02~tA01_GU182341.1_80075_79923_1_0_0_0_0:0:0_1:0:0_15c/1
TTACAAATGTCTCTTATTTACACCTATCTTTCTGGAGTTTGTAAGAACTTTTTCACTATGCATTTTAAATTTGTAAAACTCATAATTTTTAAAAAGGGATGGGTCTCACTGTTTGCCCAGGGTGGCCTTTACTCATTCTATAAGGCTGGC
+
ffffffffffffffffffffffffffffffffffffffffffffffffffffffffffffffffffffffffffffffffffffffffffffffffffffffffffffffffffffffffffffffffffffffffffffffffffffff
@cB02~tA01_GU182341.1_123388_123586_0_1_0_0_0:0:0_0:0:0_15d/1
AATCTTGCTTCGCTATTTTTAATCGTGATTTCACCTTTGTTTCCTTTCCTTGGTGAATGCAATTTGTTTGACTCAAGAATGCTGTGGATGTAGAAATCCTAAAGCACATTCGCTGTGTATCAATCCCAGTGCAGTCTTCCCAGAGAAGAC
+
ffffffffffffffffffffffffffffffffffffffffffffffffffffffffffffffffffffffffffffffffffffffffffffffffffffffffffffffffffffffffffffffffffffffffffffffffffffff
@cB02~tA01_GU182341.1_19024_18869_1_0_0_0_0:0:0_0:0:0_15e/1
TCTGAACAAAGTCAGCATAGAAGGACACCTCTCTCTGGGATATATCTGTCTCTCTGTGTCTTCTTTACCTCTTTATCTCTTTTTCTAACACCTTGTATGGCCCCTGTGTCTGGCTTCTATGTTATGACATGAGGTCTGTACTTGTGTCTC
+
ffffffffffffffffffffffffffffffffffffffffffffffffffffffffffffffffffffffffffffffffffffffffffffffffffffffffffffffffffffffffffffffffffffffffffffffffffffff
@cB02~tA01_GU182341.1_44647_44485_1_0_0_0_0:0:0_1:0:0_15f/1
ATAAAAATTATATACCATGGTCCTTCACTATACCTGGGTGATTGGTTCCAGGATCCCCATTCAGATACCAAAATCTGCAGATGCTCAAGCCCCTTGCATGAAATGGCATAGTGAAGCTGGGCACCGTGGCTCACGCCCGTAATCCCAGCA
+
ffffffffffffffffffffffffffffffffffffffffffffffffffffffffffffffffffffffffffffffffffffffffffffffffffffffffffffffffffffffffffffffffffffffffffffffffffffff
@rand_0_0_0_0_1_1_0:0:0_0:0:0_160/1
CACTTAGCTTCACTCGAGGCTGCATGCGACGGCAGATCATTGATCGTCCAAGACTCAATCCCTGGTAATATTAGCTGAAACGCGAGATATCCCATCGTAACAGGGTCACCGTGTGCCGGGCTTTCATTCAGATCCATCCCTTTGACGTTC
+
ffffffffffffffffffffffffffffffffffffffffffffffffffffffffffffffffffffffffffffffffffffffffffffffffffffffffffffffffffffffffffffffffffffffffffffffffffffff
@cB02~tA01_GU182341.1_102672_102912_0_1_0_0_0:0:0_0:0:0_161/1
AATGATTGCCAATCTGACATCCTTCTCAGGAAACATGCAGTGTTTTTTCTTCCTGCATTCCTAACTGGAGGATAAATTCCTGGGGACTTGAGAGAGGGAAGGGAAGGGAACATCTGATGAGGGCGAGGTGTTTTAGAGAAGTTCCACTTG
+
ffffffffffffffffffffffffffffffffffffffffffffffffffffffffffffffffffffffffffffffffffffffffffffffffffffffffffffffffffffffffffffffffffffffffffffffffffffff
@cB02~tA01_GU182341.1_118197_118345_0_1_0_0_0:0:0_0:0:0_162/1
TTGGATATAAACCCAGTAGTGAAATTGCTGGATACTATGAAAGTTCTCTTTTTAGTTTTTCGTTTGTTGTTTTGTTTTTGTTTTTGAGACAGTTTCCCTCTGTGCCCAGGCTGGAGTACAAGTGATGTGATCTTGGCTCATTGCAACCTC
+
ffffffffffffffffffffffffffffffffffffffffffffffffffffffffffffffffffffffffffffffffffffffffffffffffffffffffffffffffffffffffffffffffffffffffffffffffffffff
@cB02~tA01_GU182341.1_31501_31669_0_1_0_0_1:0:0_0:0:0_163/1
TTGTGGTAAAGGGGGATTGAATACAGGGAAATGGGTGCTGTGGTGGGAAGAATAATTGTCCCCAGTGATGACTACATTCTAATCCCTGGAGTCTGTGACTATGTATGTTATAGGGGAGGGGACTGAAGGGGAAGATGGAGCTCATGGGGA
+
ffffffffffffffffffffffffffffffffffffffffffffffffffffffffffffffffffffffffffffffffffffffffffffffffffffffffffffffffffffffffffffffffffffffffffffffffffffff
@cB02~tA01_GU182341.1_54463_54237_1_0_0_0_0:0:0_0:0:0_164/1
TGCATCGAAGGTTTCTACCTCCCCAGGTTTCCAAAAGCGGATATAAGAGGGTTCTGTACTCACCGGTTTTAGAGCTTGGTTCAGTGGGTGAAGGCCAACTATTTGAAGGGTTTCCTAGAACATGAGACAGGAGAGAGGTGAGGAAATGAG
+
ffffffffffffffffffffffffffffffffffffffffffffffffffffffffffffffffffffffffffffffffffffffffffffffffffffffffffffffffffffffffffffffffffffffffffffffffffffff
@cB02~tA01_GU182341.1_30497_30354_1_0_0_0_0:0:0_0:0:0_165/1
TCAGAGGATCTGCTGTTCCTACCACTTCCCCACCACACACCCCAGCTTTGAGCACCCCAGTCTAACCCTGGTCCCCACAGAACTTGACTCTGCCAAGGGGTTGAGAGGCCAGGGAGGCAAGGTCAGAAATGTGGGCCGAGCACCCCAGGG
+
ffffffffffffffffffffffffffffffffffffffffffffffffffffffffffffffffffffffffffffffffffffffffffffffffffffffffffffffffffffffffffffffffffffffffffffffffffffff
@cB02~tA01_GU182341.1_99723_99852_0_1_0_0_1:0:0_0:0:0_166/1
GTTCACGGTTGTAATCTCGGCGCTTTGAGAGGCCAAGGAAGGTGGATCATTTAAGATCAGGAACTCGAGATCACCCTGGCCAACATGTGGGAAATTCATCTTTACTAAACAGACCAGAAAAATTAGCCGAGCATGCTGGCATGCACCTGT
+
ffffffffffffffffffffffffffffffffffffffffffffffffffffffffffffffffffffffffffffffffffffffffffffffffffffffffffffffffffffffffffffffffffffffffffffffffffffff
@cB02~tA01_GU182341.1_60677_60790_0_1_0_0_0:0:0_0:0:0_167/1
GGACACAAATGAAGCTGTGTGTAGGCTGTATCAGGAATTATAAGTAATCTAGAGATGATTTCATGTATACAGGAGGATGTGCATAGGTTATTTGCAAACTCTGTGCCATTTCATATAAGAGGCTTGAGCATCTACAGATTTTGGTATCTG
+
ffffffffffffffffffffffffffffffffffffffffffffffffffffffffffffffffffffffffffffffffffffffffffffffffffffffffffffffffffffffffffffffffffffffffffffffffffffff
@cB02~tA01_GU182341.1_72234_72072_1_0_0_0_0:0:0_0:0:0_168/1
CTTCTGGGCATTGGTCTGGGCAAAGAATTCATCACTAAGACCTCAAAAGCACAGGCAATAAAAATAAAACTAGACCAATGGGACTTAATAAACGAAAGAGCTTCTGCCAAGCAAAGGAAATAGTAGCAGGGTGAACAGACAACCCACAGA
+
ffffffffffffffffffffffffffffffffffffffffffffffffffffffffffffffffffffffffffffffffffffffffffffffffffffffffffffffffffffffffffffffffffffffffffffffffffffff
@cB02~tA01_GU182341.1_59113_59246_0_1_0_0_0:0:0_0:0:0_169/1
GTATCCTCATGTCCCCTGCAGCCACTCACATCCAGGAGAAGGTTCCATGACAGGCAGAAAGTGGGAGACAGAATCAATGGGATGGGAACTCAGAGCTATTCATGGGATGGGTCCTTGAGCTCAGAGAGATAGAATGTCTGAGTCTGCTGT
+
ffffffffffffffffffffffffffffffffffffffffffffffffffffffffffffffffffffffffffffffffffffffffffffffffffffffffffffffffffffffffffffffffffffffffffffffffffffff
@cB02~tA01_GU182341.1_76663_76819_0_1_0_0_0:0:0_0:0:0_16a/1
AACTACAGAAAACAAAACATGCAGGAATAAATTCACCCAAGGAGTAGAAAGATCTGTATGCAAAAGCTATAAAACATTGATGAAAAAACTCAAGAAATAAACAAATAAATCGAAAGATATTCCATGTTCACGGATCAGAAGGATTAATGT
+
ffffffffffffffffffffffffffffffffffffffffffffffffffffffffffffffffffffffffffffffffffffffffffffffffffffffffffffffffffffffffffffffffffffffffffffffffffffff
@cB02~tA01_GU182341.1_50499_50330_1_0_0_0_0:0:0_0:0:0_16b/1
TTTCTCACGTTGTGTCCTGTTCATAACTTTCTGCATATTTCTATCTATTATCTGTCGATCTATCTATTTATCTATTCGGTGCCTATCTACAAATTCTCTACCTGTCATCTATATCTATATATCATCTATGTATCTATCAGTTGTCTATCT
+
ffffffffffffffffffffffffffffffffffffffffffffffffffffffffffffffffffffffffffffffffffffffffffffffffffffffffffffffffffffffffffffffffffffffffffffffffffffff
@cB02~tA01_GU182341.1_48093_48285_0_1_0_0_0:0:0_1:0:0_16c/1
CAGGTGGCCTATAGAGGCTGGAAAAGTCAAGGAACTGATTCTCCAGAGTCTCCAGAGGGAACAAAGCCCTGCAGATGCCTTGATTTTAGCCCAGGAAAAATAGGGTCCAATTTCTGTCTCCAGTACTGGAAGGTGTCAGTGTGGTCTCTC
+
ffffffffffffffffffffffffffffffffffffffffffffffffffffffffffffffffffffffffffffffffffffffffffffffffffffffffffffffffffffffffffffffffffffffffffffffffffffff
@cB02~tA01_GU182341.1_47686_47576_1_0_0_0_0:0:0_1:0:0_16d/1
ACCCATTTCCCTGTATTCAATCCCCCTTTACCACAAATACAGTCAGGGCCTGCGTGATGGGACCCTCAAGGACATGCCCACCAGAAGCTCTGGGATTCAGGAGGTGGGACAAGGAGAATCCAAGACAGGAGCCCTCTGACCTATGACCAC
+
ffffffffffffffffffffffffffffffffffffffffffffffffffffffffffffffffffffffffffffffffffffffffffffffffffffffffffffffffffffffffffffffffffffffffffffffffffffff
@cB02~tA01_GU182341.1_66321_66465_0_1_0_0_0:0:0_0:0:0_16e/1
CTTCCATGCAATGGAGAGTAATCGTCCCAGGATATCATGGCCCCAGAACATCAACCCCTGTATACTGTGTGAACTTGCGGTCCCCAGACTGGATTCTGAGGCTCACATTCCAAATAACCCCACATATGAGAGGATCACTGAGAGACACAG
+
ffffffffffffffffffffffffffffffffffffffffffffffffffffffffffffffffffffffffffffffffffffffffffffffffffffffffffffffffffffffffffffffffffffffffffffffffffffff
@cB02~tA01_GU182341.1_124355_124243_1_0_0_0_0:0:0_0:0:0_16f/1
CTCTTTATGAATTGTCTCGCATTTCTTGATTGGCAGGTAACCACATACAACGTCTCTTTAGGACAAGCACCCAAATGGCGGGAGACCTAGCTTTCCCCTGCTTTCTCAATTATAGCTCTCATAGTAACCATAGAACGTGCTGAGGATACA
+
ffffffffffffffffffffffffffffffffffffffffffffffffffffffffffffffffffffffffffffffffffffffffffffffffffffffffffffffffffffffffffffffffffffffffffffffffffffff
@cB02~tA01_GU182341.1_70898_70977_0_1_0_0_0:0:0_0:0:0_170/1
GATGGTTTCCTCTGTCATAGAGGATAAATACTCTCTTCACTGTTGTGTACACAACATTTTAACTAGTTATTCTGGTTTAAATTTAATATTGACTTTATCTACATATCACAATTGATTACTGTGTACAGACTTTCTTTTCTATTAGTATAA
+
ffffffffffffffffffffffffffffffffffffffffffffffffffffffffffffffffffffffffffffffffffffffffffffffffffffffffffffffffffffffffffffffffffffffffffffffffffffff
@cB02~tA01_GU182341.1_137637_137836_0_1_0_0_0:0:0_0:0:0_171/1
AGATGGTTAAATGGGAGGGCAGAAAATGTAGGCACAAGGGGACCAATAAATGAATGATCTATTGAGAAGCATCTGTGCATGAAATCTATTTATTTATGTATTTACCTACTTGTTTATTGAGACGGAGCCTTGCTCTGTCGTCCAGGCTAG
+
ffffffffffffffffffffffffffffffffffffffffffffffffffffffffffffffffffffffffffffffffffffffffffffffffffffffffffffffffffffffffffffffffffffffffffffffffffffff
@cB02~tA01_GU182341.1_49187_49361_0_1_0_0_0:0:0_1:0:0_172/1
TCATCCTGCAATGTTGGTCAGATGTCAGGTTTGAGCACTTCCTTCTGCACAGAGAAGGGAAGTTTAAGGACACTTTGCACCTCATTGGAGAGCACCATGATGGGGTCTCCAAAGCCAACTTCTCCATCGGTCCCATGATGCAAGACCTTG
+
ffffffffffffffffffffffffffffffffffffffffffffffffffffffffffffffffffffffffffffffffffffffffffffffffffffffffffffffffffffffffffffffffffffffffffffffffffffff
@cB02~tA01_GU182341.1_21840_21933_0_1_0_0_0:0:0_1:0:0_173/1
AACAGTCATGGGAGTGCAGATGTCACTTCGATACGCTGATGTCCTTTCCTTTGGGTTTATACCCAGTCATGGAATTGCTAGATCCTCTGGAAGTGTCTTTTTACATTTTGTTTTATGGTTTTTGTTTTTGTTTTTGTTTTTTTTAGACAG
+
ffffffffffffffffffffffffffffffffffffffffffffffffffffffffffffffffffffffffffffffffffffffffffffffffffffffffffffffffffffffffffffffffffffffffffffffffffffff
@cB02~tA01_GU182341.1_122541_122646_0_1_0_0_0:0:0_0:0:0_174/1
GTAACCCAGCCCTGCAGGAGGCCAAGGCGGGTGGATTCCATGAAGTCAGGAGTTCCAGACCAGCCTGGCCAACATGGTGAAACCCTATCTGTACTAAAAATACAAAAATTAGCCGAGCATGGTGGTGCATCCCTGTAATCCCAGCTCCTA
+
ffffffffffffffffffffffffffffffffffffffffffffffffffffffffffffffffffffffffffffffffffffffffffffffffffffffffffffffffffffffffffffffffffffffffffffffffffffff
@cB02~tA01_GU182341.1_25606_25740_0_1_0_0_1:0:0_0:0:0_175/1
TGCTCTAAAGGAACACTTGAGCCTGGGTAACTTCTAAAGAAAAGAAATGTGTTTGCCTCACAGTTCTGCAGGCTGTACTGGAAGCATGGCACCAGCATCTATTTCTTGTGACGGCCTCAGGCTGCTCCCGCTCTGGGAGAAGGGAAGGAG
+
ffffffffffffffffffffffffffffffffffffffffffffffffffffffffffffffffffffffffffffffffffffffffffffffffffffffffffffffffffffffffffffffffffffffffffffffffffffff
@cB02~tA01_GU182341.1_128410_128243_1_0_0_0_0:0:0_0:0:0_176/1
TCCAACTGCAGGCAAACCAGGGCACCCTGCTGCCCCCACTGCACTGTGTGTCTTGGCAGCCAGGCCCTTGCTGGGCTGAAGGTAAACTTAGCCTCCCTGCTACCTGCTGCCAAGAACAGGGCTCTCAGCTGTGGAGAGACCCAGGCTCCA
+
ffffffffffffffffffffffffffffffffffffffffffffffffffffffffffffffffffffffffffffffffffffffffffffffffffffffffffffffffffffffffffffffffffffffffffffffffffffff
@cB02~tA01_GU182341.1_70223_70398_0_1_0_0_0:0:0_0:0:0_177/1
TGTTTTCATACACTATCGTATGGTCCATATTCATTTTTGGCATAGCCATATTTTTAGTTCTTCCTCTGCTCTTAGTTATTGTCAGAATCTTCGACACCCCATCTGGTTTCACTTTCTTTATCTTTGAGGCACGGTCATCAGAATTTCCTT
+
ffffffffffffffffffffffffffffffffffffffffffffffffffffffffffffffffffffffffffffffffffffffffffffffffffffffffffffffffffffffffffffffffffffffffffffffffffffff
@cB02~tA01_GU182341.1_91152_90953_1_0_0_0_0:0:0_0:0:0_178/1
TCCTCTGAGAAGGGCCAGTGATTTTTCTCTGTGTGAAAATGCAGTGATCCAACTGTGCGTATGTCACCTCCTGAGGGTCTTGTTCATCAGAGTCCTGGAGAGAGGGAAATCCTGAGTGAGGGAGGGTGTTCACATTTTTCAGGACTATTT
+
ffffffffffffffffffffffffffffffffffffffffffffffffffffffffffffffffffffffffffffffffffffffffffffffffffffffffffffffffffffffffffffffffffffffffffffffffffffff
@cB02~tA01_GU182341.1_135606_135426_1_0_0_0_0:0:0_0:0:0_179/1
CAATAAATGGTGTGGGGAAAACTGGATATCTACATGCAGAGGAATAAAACTGCATCTATACCTGTCACCTTACACAAAAATCAAATGAAAATGGATTAAAAACATGAGTCTAAGGCCTGAACCTATGAAACATGTAGAAGAAAATAATGG
+
ffffffffffffffffffffffffffffffffffffffffffffffffffffffffffffffffffffffffffffffffffffffffffffffffffffffffffffffffffffffffffffffffffffffffffffffffffffff
@cB02~tA01_GU182341.1_79806_79960_0_1_0_0_2:0:0_0:0:0_17a/1
TATGTTCTACATGTGTGTTGAGAAGATCATGTAGTTTTTGTTTTTAGTTTTGTTTAGGTGATGAATCGCATGTATTGATTGTGTATGTTCAACCAACCTTGCACCCTAAGAATAAAGTTGACTTGATCATGGTGGATTCACTTTTTGATA
+
ffffffffffffffffffffffffffffffffffffffffffffffffffffffffffffffffffffffffffffffffffffffffffffffffffffffffffffffffffffffffffffffffffffffffffffffffffffff
@cB02~tA01_GU182341.1_4404_4513_0_1_0_0_0:0:0_0:0:0_17b/1
CTCCATTAAACTTCCATTAAATGGCAGTGCTTTCAGTCCTGCTGTTGTGGATCCTCCGTGTCTGCCCCTCCCTTCCTTTCGCTCTCTGTGATGTGAAGGCACGTCCCCCATGGTGGGTTTGCATCCACACCCCTGCGATCACGTGCTCTG
+
ffffffffffffffffffffffffffffffffffffffffffffffffffffffffffffffffffffffffffffffffffffffffffffffffffffffffffffffffffffffffffffffffffffffffffffffffffffff
@cB02~tA01_GU182341.1_141401_141549_0_1_0_0_1:0:0_0:0:0_17c/1
AAGGTGTAAAGAAGGGATCCAGTTTCAGCTTTCTACCTATGGCTAGCCAGTTTTCCCAGCACCATTTATTAAATAGGGAATCCTTTCCCCATTGCTTGTTTTTCTCAGGTTTGTCAAAGATCACATAGTTGTAGATATGTGGCATTATTT
+
ffffffffffffffffffffffffffffffffffffffffffffffffffffffffffffffffffffffffffffffffffffffffffffffffffffffffffffffffffffffffffffffffffffffffffffffffffffff
@cB02~tA01_GU182341.1_81876_82030_0_1_0_0_0:0:0_0:0:0_17d/1
TCATACCCTCCACCCCATGTCTACTTTGTGTTCTTTGGTGTAACTAATCTTGCAGTATTAAAATCTAGTAAGAGTCCCTTACTCAGCACCTGCTCAGTTCTCAACTGACACTTTTGTTGTAGGGAGACGCCACGTCTATGCGGGATGGGT
+
ffffffffffffffffffffffffffffffffffffffffffffffffffffffffffffffffffffffffffffffffffffffffffffffffffffffffffffffffffffffffffffffffffffffffffffffffffffff
@cB02~tA01_GU182341.1_29865_29795_1_0_0_0_0:0:0_0:0:0_17e/1
TCTCCACACCCAGGCCCATATCTCCTTCCTAGGCCCATATCTCCACTCCAGGCCCAGATATCCACCTCTAGGCCCATAACTCCACTCCTGGCCCATATCTCCACTCCAGGCCCATATCTCTACTGCAGGCCCGTATCTCCACCTCCAGAT
+
ffffffffffffffffffffffffffffffffffffffffffffffffffffffffffffffffffffffffffffffffffffffffffffffffffffffffffffffffffffffffffffffffffffffffffffffffffffff
@cB02~tA01_GU182341.1_80642_80544_1_0_0_0_0:0:0_0:0:0_17f/1
CGGCCAGGCTCAAAACACATCTCAGACTCACTTACCCCTGCACGGGACGATTGAATTCTGCACTCACATGAGGAAATTTGATGTATTTTTTTTTGTTTCTACCTGAGATTCAAACTCTCCTTGATATGTAATATGCAAAATACCTAATAG
+
ffffffffffffffffffffffffffffffffffffffffffffffffffffffffffffffffffffffffffffffffffffffffffffffffffffffffffffffffffffffffffffffffffffffffffffffffffffff
@cB02~tA01_GU182341.1_36954_37085_0_1_0_0_0:0:0_0:0:0_180/1
TGATACTGAGCACTTTTTAGTATGTGGGGAAATTTCATGTCTTCTGCTCCTTTTTCAATTAAATCATTTGTTTTATTGAGTTGTTTGAGCTTCTTATATTTCTAGTTATTAATCCCATCTCAGATGCATAGTTTGCACATATTTGCTCCC
+
ffffffffffffffffffffffffffffffffffffffffffffffffffffffffffffffffffffffffffffffffffffffffffffffffffffffffffffffffffffffffffffffffffffffffffffffffffffff
@cB02~tA01_GU182341.1_111364_111508_0_1_0_0_0:0:0_0:0:0_181/1
ATGGGCCTGGAGTGGAGATATGGGCCTGGAGTGGACATATGGGTCTGGAGTGGAGATACGGGCCTGGAGGTGGAGATATGGGCCTGGAGTGGAGATATGGGCCTGGAGGTGGTGATATGGGCCTGGAGTGTAGACATGGGCCGAGTGGAG
+
ffffffffffffffffffffffffffffffffffffffffffffffffffffffffffffffffffffffffffffffffffffffffffffffffffffffffffffffffffffffffffffffffffffffffffffffffffffff
@cB02~tA01_GU182341.1_106291_106057_1_0_0_0_0:0:0_0:0:0_182/1
GTCATGGAGGTGGATCCATCATGAACAGATCAATGCTGTCCCAAGGAGACGGGGTTAGCAAGTTCCCTCTCTATTAGTTCCTGGAGAGCTGGTTGTTAAAAAGAGCTTGGAAGCTCCATTGCTCCCCCTCCCCCTTGCTCCCTCTCTTGC
+
ffffffffffffffffffffffffffffffffffffffffffffffffffffffffffffffffffffffffffffffffffffffffffffffffffffffffffffffffffffffffffffffffffffffffffffffffffffff
@cB02~tA01_GU182341.1_6541_6395_1_0_0_0_0:0:0_0:0:0_183/1
CCGTCTCTCGGGTTCACGCCATTCTCCCGCCTCAGCCTCCTGAGAAGCTGGGACTACAGGCACCCTCTACCATGCCCAGCTAATTTTTTTTTTTTTGTATTTTTAGTAGAGACGGGGTTTCACCATGTTTGCCAGGATGATCTCTGTCTC
+
ffffffffffffffffffffffffffffffffffffffffffffffffffffffffffffffffffffffffffffffffffffffffffffffffffffffffffffffffffffffffffffffffffffffffffffffffffffff
@cB02~tA01_GU182341.1_67104_66944_1_0_0_0_0:0:0_1:0:0_184/1
TTATGTCTATTTCCTCTTTCCACCTTCTCTGTCTCTCTAGGTCTCTGACCTCACTTTCTCACCTCTAGATATGTTTTCCCTTTTTGGATTGTTTTATTCTCTCTGACTCTCCTTGGACTAGTTGACTTGATGTTACTTTTTTTAAATTCT
+
ffffffffffffffffffffffffffffffffffffffffffffffffffffffffffffffffffffffffffffffffffffffffffffffffffffffffffffffffffffffffffffffffffffffffffffffffffffff
@cB02~tA01_GU182341.1_25563_25419_1_0_0_0_0:0:0_0:0:0_185/1
AAGAAATAGATGCTGGTGCCATGCTTCCAGTACAGCCTGCAGAACTGTGAGGCAAACACATTTCTTTTCTTTAGAAGTTACCCAGGCTCAAGTGTTCCTTTAGAGCAACAAAAATGGACTAAGACAGCAAAGTCCTGAGATCAGGAGGAA
+
ffffffffffffffffffffffffffffffffffffffffffffffffffffffffffffffffffffffffffffffffffffffffffffffffffffffffffffffffffffffffffffffffffffffffffffffffffffff
@cB02~tA01_GU182341.1_90115_89937_1_0_0_0_0:0:0_0:0:0_186/1
AACCCCACTTTGAAATTTAATCCCCAGTGTGGGAGTTGTGCCTATTGGGAGGGGTGTTTTGGTCATGGGGGTGGATCCATCATGAATAGATTAATGCTGTCCCCAGAGGACGGGGTTAGCAAGTTCTCCCTCTATTAGTACCCTGGAGAG
+
ffffffffffffffffffffffffffffffffffffffffffffffffffffffffffffffffffffffffffffffffffffffffffffffffffffffffffffffffffffffffffffffffffffffffffffffffffffff
@rand_0_0_0_0_1_1_0:0:0_0:0:0_187/1
ACCCCAGAAGGGCTGCGCTATTGAAGTCAACGGTGAGTTCGGACAACGCAGCGACTAAGATAAAGCTCCCACGTAGTGGAAAGAGTGATTCCCGCGGTTTACTCACCCGGTACCGGCCCTGCTTCCCGAAGTAGCAGTGATCGCACGTAG
+
ffffffffffffffffffffffffffffffffffffffffffffffffffffffffffffffffffffffffffffffffffffffffffffffffffffffffffffffffffffffffffffffffffffffffffffffffffffff
@cB02~tA01_GU182341.1_137945_138028_0_1_0_0_0:0:0_0:0:0_188/1
TGGCCAGGCTGGTCTCAAATTCCCAACCTCAGGTGATCCAATAGCCTCTGCCTCCCAACACGCTGGGATAAGAGGCATGAGCCACGGGGCCAAGCCAAATTTTCAAATCAATAATAGATAATGCTGAGTGTATTATTTCAGGTGACAGAG
+
ffffffffffffffffffffffffffffffffffffffffffffffffffffffffffffffffffffffffffffffffffffffffffffffffffffffffffffffffffffffffffffffffffffffffffffffffffffff
@cB02~tA01_GU182341.1_35985_35851_1_0_0_0_0:0:0_0:0:0_189/1
AAACGAAAAACTAAAAAGAGAACTTTCATAGTATCCAGCAATTTCACTACTGGGTTTATATCCAAAGGAAAGTAAATCAATATATCGAAGTGATATCTGCACTCGTATGATTGGTGCAGCACTGTTCACAGTAGCCAAGATGTGGAGTCA
+
ffffffffffffffffffffffffffffffffffffffffffffffffffffffffffffffffffffffffffffffffffffffffffffffffffffffffffffffffffffffffffffffffffffffffffffffffffffff
@cB02~tA01_GU182341.1_22839_22739_1_0_0_0_1:0:0_0:0:0_18a/1
ATAGCTTGTGAAGATGTTATTTTACAGGAAAGGAGGAATGAAGATTGCAGATGGCATTACGGTTGCTAATCAGCTGAACTTAAAAAGAGGGTACGCTGGATGATTTTAGGGAGATTGAGATGGATTATCTTGGTGACCCCAATAGAATCC
+
ffffffffffffffffffffffffffffffffffffffffffffffffffffffffffffffffffffffffffffffffffffffffffffffffffffffffffffffffffffffffffffffffffffffffffffffffffffff
@cB02~tA01_GU182341.1_132860_132674_1_0_0_0_0:0:0_0:0:0_18b/1
GAGAGAGAAGGTTTCTCATATAGACCTGGAAGGAGAAGAGGCAGTTTCCTCAGGGAGGTTCTTCCTTGTCACAGCTCCCCTCATACCTGAGCTGAGAACTCACTCCCCTGCTCTATGACCTAATGCTCTCTCTCTCTCTCACCCTCCACC
+
ffffffffffffffffffffffffffffffffffffffffffffffffffffffffffffffffffffffffffffffffffffffffffffffffffffffffffffffffffffffffffffffffffffffffffffffffffffff
@rand_0_0_0_0_1_1_0:0:0_0:0:0_18c/1
TCAAGGGAGCTTCGCGTCGCAGGTTCTTAGACATGGATCCCCCGGCACCACAGGAATCCGGGCCTGGTGTACGGGAACCGAGTTCACCCAGCGTAGGGCCCAACGAAAAGCGCCGAGATAACTCGTATCTTGCTACAAGTTGGCTCCGTT
+
ffffffffffffffffffffffffffffffffffffffffffffffffffffffffffffffffffffffffffffffffffffffffffffffffffffffffffffffffffffffffffffffffffffffffffffffffffffff
@cB02~tA01_GU182341.1_40429_40548_0_1_0_0_0:0:0_0:0:0_18d/1
CCAAGGCGGGTGGATCACATGAAGTCAGCAGTTCGAGACCAGCCTGGCCAACATGGTGAAACCCTGTCTCTAGGAAAAACACAAAAATTAGCCGAGCATGGTGGTGCATCCCTGTAATCCCAGCTCCTACTCTGGAGGATGAAGCAGGAG
+
ffffffffffffffffffffffffffffffffffffffffffffffffffffffffffffffffffffffffffffffffffffffffffffffffffffffffffffffffffffffffffffffffffffffffffffffffffffff
@cB02~tA01_GU182341.1_48339_48170_1_0_0_0_0:0:0_0:0:0_18e/1
TTTTGGAGACAGAGTCTCACTCCTTCACCCAGGCTGGAGTGAAGTGGTGTGGTCTAGGCTCACTGCAACCTCTGTTTCCTGGGTTCAAGTGATTCTCCTGCCCTCAGCCTCCTGAGTCGCTAGGATTACATGCACCTGCCACCATGCCTG
+
ffffffffffffffffffffffffffffffffffffffffffffffffffffffffffffffffffffffffffffffffffffffffffffffffffffffffffffffffffffffffffffffffffffffffffffffffffffff
@cB02~tA01_GU182341.1_521_690_0_1_0_0_0:0:0_0:0:0_18f/1
TAGTCCCGACTCTTCTTTCCCTCCAGGCGTGTCTAGGAAGCCCTCCCTCCTGACCCTGCAGGGCCCTGTCGTGGCCCCTGGGGAGAATCTGACCCTCCAGTGTGGCTCTGATGTCGGCTATGACAAATTCACTCTGTACAAGGAGGGGGG
+
ffffffffffffffffffffffffffffffffffffffffffffffffffffffffffffffffffffffffffffffffffffffffffffffffffffffffffffffffffffffffffffffffffffffffffffffffffffff
@cB02~tA01_GU182341.1_113387_113574_0_1_0_0_0:0:0_0:0:0_190/1
GTGACCACGTCACATGCAGGGACCTATACATGCCGGGGTTCACACACACACTCCCCCAGTGGGTGGTCGGCACCCAGCAACCCCCTGGTGATCGTGGTCACAGGTCAGAGGGCTCCTGTCTGGGATTCTCCTTGTCCCACCTCCTGAATC
+
ffffffffffffffffffffffffffffffffffffffffffffffffffffffffffffffffffffffffffffffffffffffffffffffffffffffffffffffffffffffffffffffffffffffffffffffffffffff
@cB02~tA01_GU182341.1_117965_117854_1_0_0_0_0:0:0_0:0:0_191/1
TCAACCTACCTGCCCATCAGTGGATGAATGGATAGAGAGAATGTAGTACATACGCACAGCGGAGACTACTCATCCATAGAAAGAATAACATCCTGATATTTGCAGCCACATGGATGGAACTGGAAGTCATTACAAATATTCTCATTTCTC
+
ffffffffffffffffffffffffffffffffffffffffffffffffffffffffffffffffffffffffffffffffffffffffffffffffffffffffffffffffffffffffffffffffffffffffffffffffffffff
@cB02~tA01_GU182341.1_72533_72687_0_1_0_0_0:0:0_0:0:0_192/1
TTATTGAAAAGGAAATCTTTCTCCAGTGTATGTTTTGTTAACGTCGTCAATGATTATTCACTGTAGATATGAGGCTGTATTTCTGGGCTCTCTATTCTGGTCTATTGATCTCTGTTTCTGTGTCTATACCAGCACTGTGCTATTTAAGTT
+
ffffffffffffffffffffffffffffffffffffffffffffffffffffffffffffffffffffffffffffffffffffffffffffffffffffffffffffffffffffffffffffffffffffffffffffffffffffff
@cB02~tA01_GU182341.1_4973_5013_0_1_0_0_1:0:0_1:0:0_193/1
GCAACAGAGCAAGACTCCATCTCCAAAAAAAAAAAAAAAAGGGAAATATGAGTCTGAAATGATGCCCTAGCCCCCTCTCTGGACCCTGAATTCCCTTCACTCTTCATCGGATGATACCTGTGTACTTCGTCCAGAAATATCATCTCTCAG
+
ffffffffffffffffffffffffffffffffffffffffffffffffffffffffffffffffffffffffffffffffffffffffffffffffffffffffffffffffffffffffffffffffffffffffffffffffffffff
@cB02~tA01_GU182341.1_82079_82287_0_1_0_0_0:0:0_1:0:0_194/1
TGGGGAGAATCTTCTGAGCACAGGGAGGGAGGGGCAGCTCAACATACTCCTCTCTGAGGCGGCATCTCCTTCTCCCCAAGGTGGTCAGGACAAGCCCTTCTGCTCTGCCTGGCCCAGCGCTGTGGTGCCTCAAGGAGGACACGTGACTCT
+
ffffffffffffffffffffffffffffffffffffffffffffffffffffffffffffffffffffffffffffffffffffffffffffffffffffffffffffffffffffffffffffffffffffffffffffffffffffff
@cB02~tA01_GU182341.1_147456_147587_0_1_0_0_0:0:0_0:0:0_195/1
CTGTCTCTACTAAAAATACAAAAAATAGCTGGGCATGGTGGCAGGTGCCTGTAAATCTGAGATACTCAGGAGGCTGAGACAGGAGAATCGTTTGAACTGGGGAGGCAGAGGTTGCAGTGAGCCGAGATCCTGCCATTGCACTCCAGCCTG
+
ffffffffffffffffffffffffffffffffffffffffffffffffffffffffffffffffffffffffffffffffffffffffffffffffffffffffffffffffffffffffffffffffffffffffffffffffffffff
@cB02~tA01_GU182341.1_88359_88160_1_0_0_0_0:0:0_0:0:0_196/1
ACAGGTGTGAGCCACCGTTCAGAACCTTGTGTGTTATATTATAATAGGTCTCTTCCTTTGCACCACCCCTCATGTATCTCTCACTCCTCTGCCAAGTATTGATTTACATGTAGGAAAAATAAATCTCAGAAAGAAATCAATGAAGTGAAG
+
ffffffffffffffffffffffffffffffffffffffffffffffffffffffffffffffffffffffffffffffffffffffffffffffffffffffffffffffffffffffffffffffffffffffffffffffffffffff
@cB02~tA01_GU182341.1_24804_24979_0_1_0_0_0:0:0_1:0:0_197/1
CATGGGGAGGTAAACACTAATACTCTTTGGAGTGAGCTCAGATCTTGGACTCAGAGACCAGTGCCAGCACTAGCCCCTGGTCACATTTCGTACTAACTCACAGAAGGACAGGCTGTATTGAAACAATAAACGACGGAGAGGGCGGTCCTT
+
ffffffffffffffffffffffffffffffffffffffffffffffffffffffffffffffffffffffffffffffffffffffffffffffffffffffffffffffffffffffffffffffffffffffffffffffffffffff
@cB02~tA01_GU182341.1_114376_114272_1_0_0_0_0:0:0_0:0:0_198/1
CACACACCCTGTTCCTGGTGGGGACTGGGAGCCACTCTTGCCATGTCTGTGCCTTCTCCATGGTGCCAGTTTCCATAGGCTGGCTCCTCGTGCTGATTTGAGGAGTATCAACCCCTCCCTATGTGGATGGAGCCTGGTGGTGGCATCATC
+
ffffffffffffffffffffffffffffffffffffffffffffffffffffffffffffffffffffffffffffffffffffffffffffffffffffffffffffffffffffffffffffffffffffffffffffffffffffff
@cB02~tA01_GU182341.1_106490_106377_1_0_0_0_0:0:0_1:0:0_199/1
ACTTACAGCATCTCTTTCGGACAAGCACCCAGATGGCGGGAGATCTAGCTTCCTCCTGCTTTCTCAGTTATAGCTCTCATAGTAACCATGGAACGTGCTGAGGATACAACTACTTTAGTTGAGATGTTTGACCCCTTCAAACCTCACATT
+
ffffffffffffffffffffffffffffffffffffffffffffffffffffffffffffffffffffffffffffffffffffffffffffffffffffffffffffffffffffffffffffffffffffffffffffffffffffff
@cB02~tA01_GU182341.1_30971_30830_1_0_0_0_0:0:0_0:0:0_19a/1
ACCACCTTGGGGAGAAGGAGGCGCCGCCTTAGAGAGGAGGATGTGGAACTGCCCCTCCCTCCCTGTGCTCAGAAGATTCTCCTCGCTTTCCACGTTTCTATGGCTACTATCACACCTTGGTGCCCAGGGCTGAAGGAAGGACCCATCCCG
+
ffffffffffffffffffffffffffffffffffffffffffffffffffffffffffffffffffffffffffffffffffffffffffffffffffffffffffffffffffffffffffffffffffffffffffffffffffffff
@cB02~tA01_GU182341.1_34285_34159_1_0_0_0_0:0:0_0:0:0_19b/1
TGTTTTCCCTTTTTGGATTCTTTTATTCTCTCTGACTCTCCTTGGATTGGTTGACTTGATGTTACTTTTTTAAATTCTAAGTTTCTCACGTTGTGTCCTGTTCATAACTTTCTGCATATTTCTATCTATTATCTGTCGATCTATCTATTT
+
ffffffffffffffffffffffffffffffffffffffffffffffffffffffffffffffffffffffffffffffffffffffffffffffffffffffffffffffffffffffffffffffffffffffffffffffffffffff
@cB02~tA01_GU182341.1_45657_45830_0_1_0_0_1:0:0_0:0:0_19c/1
GTCCGCTGCTGAGCTGAGCTGGGGCGCGGCCGCCTGTCTGCACAGACAGCACCATGTCGCTCATGGTCGTCAGCATGGCGTGTGTTGGTGAGTCCTGGAAGGGAATCGAGGGAGGGAGTGCGGGGATGGAGATCGGGGCCCAGAGTTGGA
+
ffffffffffffffffffffffffffffffffffffffffffffffffffffffffffffffffffffffffffffffffffffffffffffffffffffffffffffffffffffffffffffffffffffffffffffffffffffff
@cB02~tA01_GU182341.1_110511_110442_1_0_0_0_0:0:0_0:0:0_19d/1
AGGCCCATAACTCCACTGCAGACCCATATCTCCACTCCAGGCCCATATCTCCACTCCAGGACCATATCTCCACTCCAGGCTCATATCTCCACTCCAGGCCCGTATCTCCACCTCCAGGCCCATAACTTCACTCCAGGCCCATAACTCCAC
+
ffffffffffffffffffffffffffffffffffffffffffffffffffffffffffffffffffffffffffffffffffffffffffffffffffffffffffffffffffffffffffffffffffffffffffffffffffffff
@cB02~tA01_GU182341.1_138815_139010_0_1_0_0_0:0:0_0:0:0_19e/1
CAGCCTGGCCAACATGGAGAAACCCTATCTCTACTAAAAATACAAAAATTAAACAGGCATGATGGTGGTGCATGACTGTAATCCCAGCTACTCTGGAGGAGGAAGCAGGAGAATGACTTCAGCCCTGGAGGCAGAGGTTGCAGTGAGTGG
+
ffffffffffffffffffffffffffffffffffffffffffffffffffffffffffffffffffffffffffffffffffffffffffffffffffffffffffffffffffffffffffffffffffffffffffffffffffffff
@cB02~tA01_GU182341.1_145391_145283_1_0_0_0_0:0:0_0:0:0_19f/1
TATAAGGCCACATAAAGTGCAGCATCCTCATGAGAGTGGACACAGAGAGCCACTGAGCAGAAAAGAGTGTGTAAAATACATCTGTGTACACACAGTCCTTTTATAGTTGACAGAGGCTGCCATGCGGATTAAGGTGGAATAGAATGTCTT
+
ffffffffffffffffffffffffffffffffffffffffffffffffffffffffffffffffffffffffffffffffffffffffffffffffffffffffffffffffffffffffffffffffffffffffffffffffffffff
@cB02~tA01_GU182341.1_150881_151100_0_1_0_0_0:0:0_0:0:0_1a0/1
ATATTAAAAGCCCAGACTTCACCACTACACAAAATATCCACGTAATAAAATTTCACTTGCGCTCCTTAAATTTATACAAATAAACAAAAAAGTATAATAAAATAGTAGATTCTTTCTTTAGAGATGACAAATAGTGCCAGAGAAAATGCC
+
ffffffffffffffffffffffffffffffffffffffffffffffffffffffffffffffffffffffffffffffffffffffffffffffffffffffffffffffffffffffffffffffffffffffffffffffffffffff
@cB02~tA01_GU182341.1_120589_120386_1_0_0_0_0:0:0_0:0:0_1a1/1
TTCTCTGTTACGGCAAGGCTCTTGCTCTGCTGAGTCAGCCAGGGTTGTTTCATGACCAACAGGAGCTCATTCCTTGGCAAGTGGAACTTCTCTAAAACACCTCGCCCTCATCAGATGTTCGCTTCCCTTCCCTCTCTCAAGCCCCCAGGA
+
ffffffffffffffffffffffffffffffffffffffffffffffffffffffffffffffffffffffffffffffffffffffffffffffffffffffffffffffffffffffffffffffffffffffffffffffffffffff
@rand_0_0_0_0_1_1_0:0:0_0:0:0_1a2/1
GGCCGCACCGATCACCCAACGGGTAGCCAACGACACATCAACGAGCGACAAGGCGGATGCATACTAATGAAATTTCGTGGACTGGGATCGGAATTTGTCGCGTGATCGGCCGCTGCAGGAATAGAGTGAGGAGCCTGCGGGAAACGCAAC
+
ffffffffffffffffffffffffffffffffffffffffffffffffffffffffffffffffffffffffffffffffffffffffffffffffffffffffffffffffffffffffffffffffffffffffffffffffffffff
@cB02~tA01_GU182341.1_3533_3398_1_0_0_0_0:0:0_0:0:0_1a3/1
AATATGTGTTATGCATATGTGTATACATAATATGTATTATGCATATGTGTATAGATAATATGTATTATGCATATGTGTATGCATAATATGTATTATAAGATATAGTGTGAGTATATATAAATATATAATATATAAGATATATAATAGTGT
+
ffffffffffffffffffffffffffffffffffffffffffffffffffffffffffffffffffffffffffffffffffffffffffffffffffffffffffffffffffffffffffffffffffffffffffffffffffffff
@cB02~tA01_GU182341.1_104343_104473_0_1_0_0_0:0:0_0:0:0_1a4/1
ATTAATAGTGACTGACATGAAAATAAGGGAGGCCCAGGTGCGTAACTGGAATCTAGGAGACAGTGGAAAAGGCAATTGCCGCCCCACTGGTGAAATGTGGTGCTGATTTAGACCCTAAGTGGATGAAGCAGATGGATATAAGCTATGTTT
+
ffffffffffffffffffffffffffffffffffffffffffffffffffffffffffffffffffffffffffffffffffffffffffffffffffffffffffffffffffffffffffffffffffffffffffffffffffffff
@cB02~tA01_GU182341.1_98807_98692_1_0_0_0_0:0:0_0:0:0_1a5/1
TGAGAGAGAAGGTTTCTCATATGGACCTGGAAGGAGAAGAGGCAGTTTCCTCAGGGAGGTTCTTCCTTGTCATAGCTCCCCTCATACCTGAGCTGAGAACTCACTCCCCTGCTCTATGACCTAATGCTCTCTCTCTCTCTCTCACCCTCC
+
ffffffffffffffffffffffffffffffffffffffffffffffffffffffffffffffffffffffffffffffffffffffffffffffffffffffffffffffffffffffffffffffffffffffffffffffffffffff
@cB02~tA01_GU182341.1_42977_42794_1_0_0_0_0:0:0_0:0:0_1a6/1
ATGCTGAGTGAGGGAGGGTGCTCACATTTTTCAGGACTCTTTGGGAATAAGACTAGCCACGAGGCTGGGCCGAGGAGCACCTACCTCGCTGTTCACTGTTCTGTTCCCTGCAGGCTCTTGGTCCATTACAGCAGCATCTGTAGAAGACGG
+
ffffffffffffffffffffffffffffffffffffffffffffffffffffffffffffffffffffffffffffffffffffffffffffffffffffffffffffffffffffffffffffffffffffffffffffffffffffff
@cB02~tA01_GU182341.1_108356_108199_1_0_0_0_0:0:0_0:0:0_1a7/1
GAGGAGCGACTGTATATTTATAGTATGAAATATGATGTGTTGATATGTGTCCCCGTGGAGATGAGACTAGCAAGGCTTATGACTCTACAAATGTTTCATCGTGGAATGACTCTGCCAGCTTTCCAGGTTGCAGAGAGTAAGAATATCACT
+
ffffffffffffffffffffffffffffffffffffffffffffffffffffffffffffffffffffffffffffffffffffffffffffffffffffffffffffffffffffffffffffffffffffffffffffffffffffff
@cB02~tA01_GU182341.1_110542_110623_0_1_0_0_0:0:0_1:0:0_1a8/1
GCCTGGAGGTGGAGATACGGGCCTGGAGTGGAGATATGAGCCTGGAGTGGAGATATGGTCCTGGAGTGGAGATATGGGCCTGGAGTGGAGATATGGGTCTGCAGTGGAGTTATGGGCCTGGAGTGAAGTTATGGGCCTGGAGGTGGAGAT
+
ffffffffffffffffffffffffffffffffffffffffffffffffffffffffffffffffffffffffffffffffffffffffffffffffffffffffffffffffffffffffffffffffffffffffffffffffffffff
@cB02~tA01_GU182341.1_111454_111384_1_0_0_0_0:0:0_0:0:0_1a9/1
CTCCCGGCCCATGTCTCCACCCCATGCCTATATCTCCACTCCAGTCCCATATCTCCACTCCAGGCCCATATCTCCACTCCAGACCCATATCTCCACTCGGCCCATGTCTACACTCCAGGCCCATATCACCACCTCCAGGCCCATATCTCC
+
ffffffffffffffffffffffffffffffffffffffffffffffffffffffffffffffffffffffffffffffffffffffffffffffffffffffffffffffffffffffffffffffffffffffffffffffffffffff
@cB02~tA01_GU182341.1_124805_124637_1_0_0_0_0:0:0_0:0:0_1aa/1
CATGAATAGCTCTGAGGTCCCATCCCATTGATTCTATCTCCCACTTTCTGCCTGTCATGGAACCTTCTCCTGGATGTGAGTGGCTGCAGGGGACGTGAGGATACAGTTCAGAATCAGGCAATGGTCTGTGAGCTGAAGGCAGGGGAAGGG
+
ffffffffffffffffffffffffffffffffffffffffffffffffffffffffffffffffffffffffffffffffffffffffffffffffffffffffffffffffffffffffffffffffffffffffffffffffffffff
@cB02~tA01_GU182341.1_62649_62551_1_0_0_0_0:0:0_0:0:0_1ab/1
GCCCATATCTCCACTCCAGGCCAATATTTCCACCCTAGACCCATATCTCCAATCCAGGCCCATATCTCCACCCCAAGCCCATATCTCCACACCCAGGCCCATATCTCCATCCTAGGCCCATATGTCCACTCCAGGCCCAGATATCCACCT
+
ffffffffffffffffffffffffffffffffffffffffffffffffffffffffffffffffffffffffffffffffffffffffffffffffffffffffffffffffffffffffffffffffffffffffffffffffffffff
@cB02~tA01_GU182341.1_11841_11721_1_0_0_0_0:0:0_0:0:0_1ac/1
CCAGGCAATGAGCATAGAATCCAACAGGTGTTTCTTCAGCCTATACCTCCCTACTCCTCCCCCCATCTGTAGTCCTCGGTATCTGTTGTTTCCATCTTTATGTTCATGTGTATTCAATGTTTGGTTCTCAGTTATAAGTGATAACATGTG
+
ffffffffffffffffffffffffffffffffffffffffffffffffffffffffffffffffffffffffffffffffffffffffffffffffffffffffffffffffffffffffffffffffffffffffffffffffffffff
@cB02~tA01_GU182341.1_137930_137761_1_0_0_0_0:0:0_1:0:0_1ad/1
TAATACACTCAGCATTATCTATTATTGATTTGAAAATTTGGCTTGGCCCCGTGGCTCATGCCTCTTATCCCAGCGTGTTGGGAGGCAGAGGCTATTGGATCACCTGAGGTTGGGAATTTGAGACCAGCCTGGCCAACATGGTGAAACATC
+
ffffffffffffffffffffffffffffffffffffffffffffffffffffffffffffffffffffffffffffffffffffffffffffffffffffffffffffffffffffffffffffffffffffffffffffffffffffff
@cB02~tA01_GU182341.1_46702_46822_0_1_0_0_0:0:0_0:0:0_1ae/1
AAACCTTCGGGTGTCATCTCCCCACATAAGAGGATTTTCCTGAAACAGGAGGGAAGTCCTGTCGGGGAGTCTCTCATAAACTAGGAAGAGAGGACCCTGGGGTGCTCAGCCCACATTTCTGACCTCGCCTCCCTGGCCTCTCAACCCCTT
+
ffffffffffffffffffffffffffffffffffffffffffffffffffffffffffffffffffffffffffffffffffffffffffffffffffffffffffffffffffffffffffffffffffffffffffffffffffffff
@cB02~tA01_GU182341.1_33598_33357_1_0_0_0_0:0:0_0:0:0_1af/1
GGTGTTCCTGATTTCTCTCTGTGCCTCTCAGTGATCCTTTCATATGTGGGGTTATTTGGAATGTGAGCCTCAGAATCCAGTCTGGAGACCACAAGTTCACACAGCATACAGGGGTTGGTGTTCTGGGGCCATGATATCCTGGGACGGTTA
+
ffffffffffffffffffffffffffffffffffffffffffffffffffffffffffffffffffffffffffffffffffffffffffffffffffffffffffffffffffffffffffffffffffffffffffffffffffffff
@cB02~tA01_GU182341.1_50714_50651_1_0_0_0_0:0:0_1:0:0_1b0/1
ACTCCCCTGCTCTATGACCTAATGCTCTCTCTCTCTCTCTCTCACCCTCCACCCCATCTCTCTTCATGTCTATTTCCTTCTTCCACCTTCTCTGTCTCTCTAGGTCTCTGACCTCGCTTCCCCACCTCTAGATATGTTTTCCGTTTTTGG
+
ffffffffffffffffffffffffffffffffffffffffffffffffffffffffffffffffffffffffffffffffffffffffffffffffffffffffffffffffffffffffffffffffffffffffffffffffffffff
@cB02~tA01_GU182341.1_87606_87394_1_0_0_0_1:0:0_0:0:0_1b1/1
TTTGGGAGGCTGAGACGGGCGGATCCCTTAAGGTTGGGAGTTTGAGATAGCCTGGGCAACATGGTAAAACCTTGTCTGTACTAAAAAAAAATACCAAAAAAAAATTAGCCAGGCGTGGTGGGACATGGGTGTATTCCCAGCCTCTCGGGA
+
ffffffffffffffffffffffffffffffffffffffffffffffffffffffffffffffffffffffffffffffffffffffffffffffffffffffffffffffffffffffffffffffffffffffffffffffffffffff
@cB02~tA01_GU182341.1_94466_94291_1_0_0_0_0:0:0_0:0:0_1b2/1
CCACTCCAGGCCCATATCTCCACTCCAGGCTCCTATCTCAACTCCAGGCTCATATATCCACTCCAGGCTCATATCTCCACTCCAGGCCCATATTTCCACTCCAGGCTTCTATCTCCTCTCCAGGCCCATATCTCCTTTCCAGGCTTGTAT
+
ffffffffffffffffffffffffffffffffffffffffffffffffffffffffffffffffffffffffffffffffffffffffffffffffffffffffffffffffffffffffffffffffffffffffffffffffffffff
@cB02~tA01_GU182341.1_49481_49320_1_0_0_0_0:0:0_0:0:0_1b3/1
TATGGCCCCTGTGTCTGTCCTCCGTTATGACACCTGGTCTGTACTTGTGTCTCCTGTTTCTCTGTCTCTGTTGGTACAAACCTCAGCAAGTCAGTCTCTCTCCATAAGAATACCAAGCTCATCTTCCTTACAACTACCTGGGGGTTCCAA
+
ffffffffffffffffffffffffffffffffffffffffffffffffffffffffffffffffffffffffffffffffffffffffffffffffffffffffffffffffffffffffffffffffffffffffffffffffffffff
@cB02~tA01_GU182341.1_127694_127525_1_0_0_0_1:0:0_0:0:0_1b4/1
ATGGTGCTGCCGGTGCAGACAGGAGGCCGCGCCCCAGCTCAGCTCAGCAGCGCACAGGATGTTATTTGGCGCCCTGCCCATGCCGTTTACATGTTGACCACATCATGGGAGGGTGACGTACGCAGGCTCTTTCTACCTTGCATGAGGCCC
+
ffffffffffffffffffffffffffffffffffffffffffffffffffffffffffffffffffffffffffffffffffffffffffffffffffffffffffffffffffffffffffffffffffffffffffffffffffffff
@rand_0_0_0_0_1_1_0:0:0_0:0:0_1b5/1
TCACCTACGGTAAGTGCTTCACCCCCTTTGTCGGGGACCAGGCCCGAGACGTGAGTGTCGCGTGCTGTCTATCTATGAGTTATAGGTATCAACTCCCTATACAAGCTTTGCTTATACATTTATCGATTATTTCGTGACGTTAGTATTCAG
+
ffffffffffffffffffffffffffffffffffffffffffffffffffffffffffffffffffffffffffffffffffffffffffffffffffffffffffffffffffffffffffffffffffffffffffffffffffffff
@cB02~tA01_GU182341.1_14102_14209_0_1_0_0_0:0:0_0:0:0_1b6/1
TCCAAAGTAACGTCGAGGAAAAACATAAAATGGCAAGCAAATATATACGTGCATATGTACATACATTCATAAATGACAAACAGGACAGAAAAATCAGTGACATCAATTTTGTTCCTTAGAAGAAACAGGAAAATTGACCCCAAAAAACTT
+
ffffffffffffffffffffffffffffffffffffffffffffffffffffffffffffffffffffffffffffffffffffffffffffffffffffffffffffffffffffffffffffffffffffffffffffffffffffff
@cB02~tA01_GU182341.1_9165_9364_0_1_0_0_0:0:0_0:0:0_1b7/1
AAAAAAAATAAACAAAATTCATAGACTGTTAGCTAGATTAACAAAGAAAAAGAGAAAAGATCCAAATAAACACAAATAGAACTGACAAAACAATGTTACGAACAATCCCACAGAAATAGAAAAGATCGTCAAAGACTATTATGAACACCT
+
ffffffffffffffffffffffffffffffffffffffffffffffffffffffffffffffffffffffffffffffffffffffffffffffffffffffffffffffffffffffffffffffffffffffffffffffffffffff
@cB02~tA01_GU182341.1_80841_80980_0_1_0_0_0:0:0_0:0:0_1b8/1
TCATTCCTCCCTTGACTGATTCACCACTTGAACCTCATATGACGTAGAAGAAGCCTACCTATGTCCCCTTCACATGTTGTGGTCAATGTGTCAACTGCACGATCCGGGCCCCTCACCACATCCTCTGCACCGGTCAGTCGAGCCGAGTCA
+
ffffffffffffffffffffffffffffffffffffffffffffffffffffffffffffffffffffffffffffffffffffffffffffffffffffffffffffffffffffffffffffffffffffffffffffffffffffff
@cB02~tA01_GU182341.1_126047_125888_1_0_0_0_0:0:0_0:0:0_1b9/1
ATCGTGGAATGACTCTGCCAGCTTTCCAGGTCTGCAGAGAGTAAGAATATCACTTGTTCATGTGATTCACGATCCTTGGAGCCTCCTATGTGCTGTATCTTTGGATGGAAATTGGAGTCTCAGAGACAAATCAGGCTCCATTCTGCTTCC
+
ffffffffffffffffffffffffffffffffffffffffffffffffffffffffffffffffffffffffffffffffffffffffffffffffffffffffffffffffffffffffffffffffffffffffffffffffffffff
@cB02~tA01_GU182341.1_109651_109804_0_1_0_0_0:0:0_0:0:0_1ba/1
GAATTTAAATCATTTGAACTGGTTCTGCTGTAATACTAGAAATACAAGCATGAACAATTCTAATGGTTTATTAGTCACAATGACTCTGAAAACACTAATAATACCTATTAGATATTTTGCATATTACACAGGAAGAAGAGTTCGAATCTC
+
ffffffffffffffffffffffffffffffffffffffffffffffffffffffffffffffffffffffffffffffffffffffffffffffffffffffffffffffffffffffffffffffffffffffffffffffffffffff
@cB02~tA01_GU182341.1_13333_13192_1_0_0_0_0:0:0_0:0:0_1bb/1
TCAAGTCTTTCATATGCTTAATAATTTTCTGTGTACTTGTTCTGGAAGTGAGGTGAATGTTGCTATCTCTAGCTGCAATTTGGATGTGATTGATTATGTTTTGAATTGTGCCTTTAATTTAATGTGTTTTGAGGTTCCAGCTTTAGGTGT
+
ffffffffffffffffffffffffffffffffffffffffffffffffffffffffffffffffffffffffffffffffffffffffffffffffffffffffffffffffffffffffffffffffffffffffffffffffffffff
@cB02~tA01_GU182341.1_150734_150855_0_1_0_0_1:0:0_0:0:0_1bc/1
ATTACCTAGGTGATGAAATAATCTGTACAACAAACCCCCATGACACAAGTTTACTTGTATAACAAACCTTCCCATGTACCCTTGAACCTAAAATAAAAGTTAAAAAAATACTCAATGAGCAACAATGTACATTATTTGAGGATAATTATA
+
ffffffffffffffffffffffffffffffffffffffffffffffffffffffffffffffffffffffffffffffffffffffffffffffffffffffffffffffffffffffffffffffffffffffffffffffffffffff
@cB02~tA01_GU182341.1_49344_49386_0_1_0_0_2:0:0_0:0:0_1bd/1
CTACAGATGCTACGGTTCTGTTACTCACTCCCCCTATCAGTTGTCAGCTCCCAGTGACCCTCTGGACATCGTCATCACAGGTGAGAGTGTCCGGACATTTTCATTGTCATTGGGCTGCAGAGTGAATGATCCACGACTTGGAACCCACAG
+
ffffffffffffffffffffffffffffffffffffffffffffffffffffffffffffffffffffffffffffffffffffffffffffffffffffffffffffffffffffffffffffffffffffffffffffffffffffff
@cB02~tA01_GU182341.1_51271_51434_0_1_0_0_0:0:0_0:0:0_1be/1
AGAGCCTTAGCTGAGGAGCTTCCTGCTGATGATGGAGATAAGCATGGACAGATGCAGAGAGAAGACGAAGCTTGGGTGTGAGGGAGGGATCAGGGCACAGGATGGCAGACAGGGCACCTCCAAACCCTCCTACACGGCCTGCATGAAGGC
+
ffffffffffffffffffffffffffffffffffffffffffffffffffffffffffffffffffffffffffffffffffffffffffffffffffffffffffffffffffffffffffffffffffffffffffffffffffffff
@cB02~tA01_GU182341.1_48378_48297_1_0_0_0_0:0:0_0:0:0_1bf/1
AACCTTCTCCTTCTTTGGTTTCTTTAATTAATTAATTAATTTTGGAGACAGAGTCTCACTCCTTCACCCAGGCTGGAGTGAAGTGGTGTGGTCTAGGCTCACTGCAACCTCTGTTTCCTGGGTTCAAGTGATTCTCCTGCCCTCAGCCTC
+
ffffffffffffffffffffffffffffffffffffffffffffffffffffffffffffffffffffffffffffffffffffffffffffffffffffffffffffffffffffffffffffffffffffffffffffffffffffff
@cB02~tA01_GU182341.1_131540_131390_1_0_0_0_0:0:0_0:0:0_1c0/1
TCTCTCTGGCACATGTCTGTCTGTCTGAGTGTCTCCTTTACCTCTTTCTCTCTTTTCTACTTCCCCGTATGGCCCCTGTGTCTGTCCTCTGTTATGACACCTGGTCTGTACTTATGTCTCCTGTTTCCCTGTCTCTGTTGGTACAGACCT
+
ffffffffffffffffffffffffffffffffffffffffffffffffffffffffffffffffffffffffffffffffffffffffffffffffffffffffffffffffffffffffffffffffffffffffffffffffffffff
@cB02~tA01_GU182341.1_11964_11702_1_0_0_0_0:0:0_0:0:0_1c1/1
GTAATTCTTCTTCCTATTTTTAAATAACTTCAACCTTTACTGTAGATTAAAGGTATGCATGCAGGTTTGTTACATAGGCATATTGTGTGACTCTGAGGTTTGTGGTTCCAACAATGCCATCACCCAGGCAATGAGCATAGAATCCAACAG
+
ffffffffffffffffffffffffffffffffffffffffffffffffffffffffffffffffffffffffffffffffffffffffffffffffffffffffffffffffffffffffffffffffffffffffffffffffffffff
@cB02~tA01_GU182341.1_5831_5642_1_0_0_0_0:0:0_0:0:0_1c2/1
CCTATAACAGTTGTGAGTGTATCATGACACATAAGTAGACATTTATCTCTAGGGTACATAATTAAGTACATAATTAAGAAGGGTCACAGCCGTGTGCCTCCTCTTTTTAACTAGATAATTCCAATACACTTCCTTAATTGATTAAAGCAA
+
ffffffffffffffffffffffffffffffffffffffffffffffffffffffffffffffffffffffffffffffffffffffffffffffffffffffffffffffffffffffffffffffffffffffffffffffffffffff
@cB02~tA01_GU182341.1_103235_103168_1_0_0_0_0:0:0_0:0:0_1c3/1
CTGAATGATTTCCGGGAGATTATGATGGATTTTCATCTTGGTGAACCCAATAGAATCCCCAAGTTTTCAAAAGATAAGGAAGAAGGGAGAGCAGCATTCAGAGAAAGAGGTGTGGTAAGGAAGAAGGGTCTGAGTGATGCCATGTGAGAT
+
ffffffffffffffffffffffffffffffffffffffffffffffffffffffffffffffffffffffffffffffffffffffffffffffffffffffffffffffffffffffffffffffffffffffffffffffffffffff
@cB02~tA01_GU182341.1_28328_28180_1_0_0_0_0:0:0_0:0:0_1c4/1
CGTAATCCCAGCACTTTGGGAGGCTGAGCTGGGTAGATCACAAGGTCAGGAGTTCAAGACCAGCTGGTCCAACATTCTGAAACCCCGTCTCTACTAAAAATACACACACAAAAAAATTTATCTGTGCAGGGTGGCACGTGCCTGTAATCC
+
ffffffffffffffffffffffffffffffffffffffffffffffffffffffffffffffffffffffffffffffffffffffffffffffffffffffffffffffffffffffffffffffffffffffffffffffffffffff
@cB02~tA01_GU182341.1_65292_65138_1_0_0_0_0:0:0_0:0:0_1c5/1
TGTTCTTTTCTGTGCCCATAACTCCTGGTACAGGTCCTTCCATCTGTCTCCCTCCCTCTTCTCTGTCCCTCTGTCTCTAGTAGCTCCTGATTCCCTTGCCGCTGGGCTCAGCCTCATCTCTTGGGCTGTTGTATCTATTTCGAACTAATG
+
ffffffffffffffffffffffffffffffffffffffffffffffffffffffffffffffffffffffffffffffffffffffffffffffffffffffffffffffffffffffffffffffffffffffffffffffffffffff
@cB02~tA01_GU182341.1_147328_147112_1_0_0_0_0:0:0_0:0:0_1c6/1
TTTGTATTTTTAGTAGAGACAGAGTTTCACCATGTTGGCCAGGCTGATCTCGAACTCCTGACCTCGTGATCTGCCCACCTCCGCCTCCCAAAGTGCTGGGATTATAGGCGTGAGCCACTGCACCCAGCCACTCTCTGCAGTTTTAAAGGC
+
ffffffffffffffffffffffffffffffffffffffffffffffffffffffffffffffffffffffffffffffffffffffffffffffffffffffffffffffffffffffffffffffffffffffffffffffffffffff
@cB02~tA01_GU182341.1_108892_109122_0_1_0_0_0:0:0_0:0:0_1c7/1
GAATAAGTTTAGATTTATTTTTTCCTACGTGTAACCCTTTGGTTTAATATTATTTATTAAGAAGACATTCTATGCCACCTTAAACCACACGGCAGCCTTTGTCAACTCTAAAGGGACTGTGTGTACACGGATGTATTTTAGACACTGTTT
+
ffffffffffffffffffffffffffffffffffffffffffffffffffffffffffffffffffffffffffffffffffffffffffffffffffffffffffffffffffffffffffffffffffffffffffffffffffffff
@cB02~tA01_GU182341.1_143460_143634_0_1_0_0_0:0:0_0:0:0_1c8/1
TGGTTCTGAACTGTATCCTCACATCCCCTGCAGCTACTGACATCCAGAAGCTTCCATGACAGGCAGAAAGTGGGAGACAGAATCAATGGGATGCCAATTGAGAGCACTTCATGGGATGGGGTCTTGAACTCAGAGAGATAGAATGTCTGA
+
ffffffffffffffffffffffffffffffffffffffffffffffffffffffffffffffffffffffffffffffffffffffffffffffffffffffffffffffffffffffffffffffffffffffffffffffffffffff
@cB02~tA01_GU182341.1_70243_70368_0_1_0_0_0:0:0_0:0:0_1c9/1
TGGTCCATATTCATTTTTGGCATAGCCATATTTTTAGTTCTTCCTCTGCTCTTAGTTATTGTCAGAATCTTCGACACCCCATCTGGTTTCACTTTCTTTATCTTTGAGGCACGGTCATCAGAATTTCCTTTAGGGTCAGTGAGAAAAGCT
+
ffffffffffffffffffffffffffffffffffffffffffffffffffffffffffffffffffffffffffffffffffffffffffffffffffffffffffffffffffffffffffffffffffffffffffffffffffffff
@cB02~tA01_GU182341.1_96690_96844_0_1_0_0_0:0:0_1:0:0_1ca/1
GGCTGAGGCAAGAGAATCACTTGAACTGGGGATTTGTTCAAAAGAGATTGATTCAGGCTGCTAAGAGCCTGGACATGCAGCCTGTCCTCTTCCACCCCCACATAGACAGCAGGAAAGAGATTAGTGGGAAACAGATACAACAGCCCAAGA
+
ffffffffffffffffffffffffffffffffffffffffffffffffffffffffffffffffffffffffffffffffffffffffffffffffffffffffffffffffffffffffffffffffffffffffffffffffffffff
@rand_0_0_0_0_1_1_0:0:0_0:0:0_1cb/1
GCCTCCCAAAAATCCTGGAGGGAGTCAAAGCATGCCTTGTCTCAGACATACCATCCAGATTTGACAGAGATCCTACTATCTCACATTCGACAAGGTGCTGTCTACTACCTTTAAAATCAACGCTTCGATTATGTACGCGTATTGCACGGA
+
ffffffffffffffffffffffffffffffffffffffffffffffffffffffffffffffffffffffffffffffffffffffffffffffffffffffffffffffffffffffffffffffffffffffffffffffffffffff
@cB02~tA01_GU182341.1_72365_72276_1_0_0_0_0:0:0_1:0:0_1cc/1
AATAGCCATATGCAGAAGAATAAAACTGGACCTGTATCTGTAATCATACACATAAATTAACTTAAGGTAATTAGCAGCTTAAATGTAAATCCAGAACTATAAAATCACCGGTGGAAACCCAAAGAGAAACTCTTCTGGGCATTGGTCTGG
+
ffffffffffffffffffffffffffffffffffffffffffffffffffffffffffffffffffffffffffffffffffffffffffffffffffffffffffffffffffffffffffffffffffffffffffffffffffffff
@cB02~tA01_GU182341.1_51309_51096_1_0_0_0_0:0:0_0:0:0_1cd/1
TTCTCCATCTGCCTGTGTGCCTGGAGCCCTGGCCGCGGGCCTTCATGCAGGCCGTGTAGGAGGGTTTGGAGGTGCCCTGTCTGCCATCCTGTGCCCTGATCCCTCCCTCACACCCAAGCTTCGTCTTCTCTCTGCATCTGTCCATGCTTA
+
ffffffffffffffffffffffffffffffffffffffffffffffffffffffffffffffffffffffffffffffffffffffffffffffffffffffffffffffffffffffffffffffffffffffffffffffffffffff
@cB02~tA01_GU182341.1_3766_3667_1_0_0_0_0:0:0_0:0:0_1ce/1
TTGCGATGGGCTGAGGGTCTCAGCTGCTCCTGAGAATCAACCAAAAAAGGGGGAGGTGTGTGAGGAGTTGAAGAGACTTAAGCCAACATGTCCCTCAGTTGCTGCATTCCTTTGTGTCTACACTTCTCCTAACTGCTCTGTAGTTGTGTG
+
ffffffffffffffffffffffffffffffffffffffffffffffffffffffffffffffffffffffffffffffffffffffffffffffffffffffffffffffffffffffffffffffffffffffffffffffffffffff
@cB02~tA01_GU182341.1_133457_133300_1_0_0_0_1:0:0_0:0:0_1cf/1
GATGGGCTTCTGGGAACTGGGTAAGGTTGAGGGGCTGAGGGAACCTCTGATCTCCCCAAACTGAGCCCAGTCTCCCCTTCTCTGGGTCTGTCCTGACCGCTTTCTCCATCTGCCTGGGTGCCTGGAGCCCTGACCATGGGCCTCCATGCA
+
ffffffffffffffffffffffffffffffffffffffffffffffffffffffffffffffffffffffffffffffffffffffffffffffffffffffffffffffffffffffffffffffffffffffffffffffffffffff
@cB02~tA01_GU182341.1_69795_69996_0_1_0_0_0:0:0_0:0:0_1d0/1
GTTAACATTGAGATGTGTCCTTTGTAAATTTCAAACAATTCGCCTTAGAAAGTAAGACTTTCTGACAATCTTTTGTTCATGTTTGAGCAGTTCTTCCAATCATATTTTTGTTATTATTACGTTGTGTTTTCCTGATTCCCTTTTTTTCCC
+
ffffffffffffffffffffffffffffffffffffffffffffffffffffffffffffffffffffffffffffffffffffffffffffffffffffffffffffffffffffffffffffffffffffffffffffffffffffff
@cB02~tA01_GU182341.1_28578_28724_0_1_0_0_0:0:0_0:0:0_1d1/1
CCAGGTATAGTGAAGGACCATGGTATATAATTTTTATTTGTCAATCTTAAAAATAAAGCATAAAAAATTTACAACAACAAGATAAAAAATAAGAAGTGTTTTTATAGTGTGAGGATAAGTTTAGATTTATTTTTTCCTACGTGTAACCCT
+
ffffffffffffffffffffffffffffffffffffffffffffffffffffffffffffffffffffffffffffffffffffffffffffffffffffffffffffffffffffffffffffffffffffffffffffffffffffff
@cB02~tA01_GU182341.1_139040_138951_1_0_0_0_2:0:0_0:0:0_1d2/1
ATCTCATGTTCACAGAAAGCCAAATATGGAAGAGGTTTTAGGCTGATTTTCTAGTGGATAAGATAAAGGATCAAAGAAGTAATTATAGAGGAATAGAAAAATGATGATTGGAATTCAGGTGCCTGCATCATTTGTGTATATTATTATAAT
+
ffffffffffffffffffffffffffffffffffffffffffffffffffffffffffffffffffffffffffffffffffffffffffffffffffffffffffffffffffffffffffffffffffffffffffffffffffffff
@cB02~tA01_GU182341.1_69143_69291_0_1_0_0_0:0:0_0:0:0_1d3/1
AGGGAACGTCTCACTGAGACCTCATCAGAGAGATCACATTTAAACTCCGATCTTAGAGACAAGAGGGAGTGAGCCCTGGGGAGTGTGTTGAAAGGAACTTTCATGGACTTAGGACATTGGGGATGACCCTAATGTGAGAATGAGCTTGGT
+
ffffffffffffffffffffffffffffffffffffffffffffffffffffffffffffffffffffffffffffffffffffffffffffffffffffffffffffffffffffffffffffffffffffffffffffffffffffff
@cB02~tA01_GU182341.1_151226_151339_0_1_0_0_0:0:0_0:0:0_1d4/1
CCCAAGCCCGTCTATTTGGATGTAGCATCTGGTTCAAAGATGAATTTGAACACCATTAGACACTGGCTTAATGAAAATTCACTTCTCATTCGTTTCTCATCTGAAACATAAATAGAAATATAGGTCTTAGGCAGGAGGATTTCTTGATGC
+
ffffffffffffffffffffffffffffffffffffffffffffffffffffffffffffffffffffffffffffffffffffffffffffffffffffffffffffffffffffffffffffffffffffffffffffffffffffff
@cB02~tA01_GU182341.1_18038_17955_1_0_0_0_0:0:0_0:0:0_1d5/1
GTACGAACTCATCAGTAAGGCAGGCATCAGTGTCCCTGTTCCTGATGGGGATTGGGAGCCTCTCCTGTCATGTCTGTGCCTTCTCCATGGCCCCAGCTTCCATAGGGTGGCCCCTGGTGCTGGTTCCAGGAGCATCAACCCCTCCCTATG
+
ffffffffffffffffffffffffffffffffffffffffffffffffffffffffffffffffffffffffffffffffffffffffffffffffffffffffffffffffffffffffffffffffffffffffffffffffffffff
@cB02~tA01_GU182341.1_20680_20578_1_0_0_0_0:0:0_0:0:0_1d6/1
CCATGCTTCTCTCCATCATCAGCAGGAAGCTCCTCAGCTATGGCTCTAGGATCACAAGACATGGGACAGGCATGGTGTTTTCTCACCTGTGACAGAAACGGGCAGTGGGTCACTCGGGTCTGACCACGCGTGGGGCAGGGCACGGAAAGA
+
ffffffffffffffffffffffffffffffffffffffffffffffffffffffffffffffffffffffffffffffffffffffffffffffffffffffffffffffffffffffffffffffffffffffffffffffffffffff
@cB02~tA01_GU182341.1_92984_92807_1_0_0_0_1:0:0_0:0:0_1d7/1
CAACCGAGGTCAGGAGTTTGAGACCAGCCTGGCCAATATAGTGAAACCATGTCTCTGCTAAAAATACAAAAATTAGCCATGCCTGGTAGCAGGCACTTGTAATGCCACCTATTCAAGAGGCTGAGGCACGGAATCCCTTGAACCTGGGAG
+
ffffffffffffffffffffffffffffffffffffffffffffffffffffffffffffffffffffffffffffffffffffffffffffffffffffffffffffffffffffffffffffffffffffffffffffffffffffff
@cB02~tA01_GU182341.1_77262_77178_1_0_0_0_0:0:0_0:0:0_1d8/1
CAACCACACCCAGCTGTTTTTGTATTTTTAGTAGAGGCGGGATTTCACCATGTTGGCCATGCTGGTCTTGGAATCCTGACCTTAGGTGATCTGCCCACCTTGGCCTCCCAAATTGCTGGGATTATAGTCTTTCATCTTACATTTAAGTCA
+
ffffffffffffffffffffffffffffffffffffffffffffffffffffffffffffffffffffffffffffffffffffffffffffffffffffffffffffffffffffffffffffffffffffffffffffffffffffff
@cB02~tA01_GU182341.1_88582_88415_1_0_0_0_0:0:0_1:0:0_1d9/1
AGTGCAATGACGCGATCTTGGCTCACTGTAACCTCTCCCTCCCTGGTTGAAGCCATTCTCCTTCTTCAACTTCCCGAATAGCTGGTATTACAGGCACGCGCCACCACCCCCAGCTAGTTTTTGTATATTTAGTAGAGATGGGGTTTCACC
+
ffffffffffffffffffffffffffffffffffffffffffffffffffffffffffffffffffffffffffffffffffffffffffffffffffffffffffffffffffffffffffffffffffffffffffffffffffffff
@cB02~tA01_GU182341.1_95980_95828_1_0_0_0_0:0:0_0:0:0_1da/1
ACAGTGATTCTTCCCACCACAGCACCCATTTCCCCTGTATTCAATCTCCCTTGACCCCAAATACAGTCAGGGCCTGGGTGATGGGACCCTGACGGACACCCCCACCAGAAGCTCTGGGATTCAGGAGGTGGGACAGTGAGAAGCCCAGAC
+
ffffffffffffffffffffffffffffffffffffffffffffffffffffffffffffffffffffffffffffffffffffffffffffffffffffffffffffffffffffffffffffffffffffffffffffffffffffff
@cB02~tA01_GU182341.1_144471_144570_0_1_0_0_0:0:0_0:0:0_1db/1
CCCTCAGACTATCTTTCAGCCTTCTGTCATCAGTAAAATTTATAAATTTTTTTTATAACTTCAGTGTAGCTCTCTCCTCTTCAAATAAACATGTCTGCCCTCATGGTTTCGATAATGTGACTCTTTATTCGCCAAAAGTTTCCAGTGTTA
+
ffffffffffffffffffffffffffffffffffffffffffffffffffffffffffffffffffffffffffffffffffffffffffffffffffffffffffffffffffffffffffffffffffffffffffffffffffffff
@cB02~tA01_GU182341.1_81094_81051_1_0_0_0_0:0:0_0:0:0_1dc/1
TCATGATGAACTATTCATCTCGGCAGCAACCTACCCTTTCCTCCTGAGCCACTGGGCGCCACGCTGGACTGAAAATTAACTCATCCTCACCACTCACTTGCTTCAGAACATGGCTCTCTGCTGGGGAGACACCCAATCTGCAGGCCCATA
+
ffffffffffffffffffffffffffffffffffffffffffffffffffffffffffffffffffffffffffffffffffffffffffffffffffffffffffffffffffffffffffffffffffffffffffffffffffffff
@cB02~tA01_GU182341.1_83256_83079_1_0_0_0_0:0:0_1:0:0_1dd/1
GCTCTGGGAGCTGCAGGACAAGGTCACGTTCTCTCCTGCGCGAACCGTGGGGCCCGGCCGGGCTGTAAGCGAAGGTTTCTCATATAGACCTGGAAGGAGAAGAGGCAGTTTCCTCAGGGAGGTTCTTCCTTGTCACAGCTCCCCTCCCAC
+
ffffffffffffffffffffffffffffffffffffffffffffffffffffffffffffffffffffffffffffffffffffffffffffffffffffffffffffffffffffffffffffffffffffffffffffffffffffff
@cB02~tA01_GU182341.1_108432_108359_1_0_0_0_0:0:0_0:0:0_1de/1
AACTTTGTGGACATTTTCTCTGAATATTTTTGATTTACACTTGGTTCAATAAACACCTGTAAACCCCACAGATATGGAGGAGCGACTGTATATTTATAGTATGAAATATGATGTGTTGATATGTGTCCCCGTGGAGATGAGACTAGCAAG
+
ffffffffffffffffffffffffffffffffffffffffffffffffffffffffffffffffffffffffffffffffffffffffffffffffffffffffffffffffffffffffffffffffffffffffffffffffffffff
@cB02~tA01_GU182341.1_131284_131170_1_0_0_0_1:0:0_0:0:0_1df/1
AGAATGTCTGGACACTCTCACCTGTGATCACGATGTCCAGGGGGTCACTGGGAGCTGACAACTGATAGGGGGAGTGAGGAACAGAACCATAACATCTGTAGGTTCCTGCAAGGGCAGGCATCAAGGGACCGATGGAGAAGTTGGCCTTGG
+
ffffffffffffffffffffffffffffffffffffffffffffffffffffffffffffffffffffffffffffffffffffffffffffffffffffffffffffffffffffffffffffffffffffffffffffffffffffff
@cB02~tA01_GU182341.1_97463_97325_1_0_0_0_0:0:0_0:0:0_1e0/1
CTTTCTCTCTTTTCTACCTCCCTGTATGGCCCCTGTGTCTGTCCTCTGTTATGACACCTGTTCTGTACTTATGTCTCCTGTTTCTCTGTCTCTGTTGGTACAGACCTCACCAAGTCACTCTCTTTCCATAAGAATCCCACACTTATCTTC
+
ffffffffffffffffffffffffffffffffffffffffffffffffffffffffffffffffffffffffffffffffffffffffffffffffffffffffffffffffffffffffffffffffffffffffffffffffffffff
@cB02~tA01_GU182341.1_18216_18096_1_0_0_0_0:0:0_0:0:0_1e1/1
CCCTGATTCCCTTCCCACTGTGCTCAGTGTCACCTCTTAGGCTGTTGTATCTGTTTCCCACTAATCTCTTTCCTGGTGTTTATGTAGGGGTGGAAGAGGAACCACGACAGGCTGCATGTCCAGGCTCTTAGCAGCCTGAATCAATCTCTT
+
ffffffffffffffffffffffffffffffffffffffffffffffffffffffffffffffffffffffffffffffffffffffffffffffffffffffffffffffffffffffffffffffffffffffffffffffffffffff
@cB02~tA01_GU182341.1_89520_89727_0_1_0_0_1:0:0_0:0:0_1e2/1
ATTACTATCACTCACCATCACTCCAGGGAGACAGAACACACAGGGAATACATTACATAGGCAGGTTCATTACTTATAGATAAGCAGCGAGTGACAACAGAAACCTTCCTTTCAGGGTGAGCCAGTCCCTCAAGGCTCAGAAAAACTGCTC
+
ffffffffffffffffffffffffffffffffffffffffffffffffffffffffffffffffffffffffffffffffffffffffffffffffffffffffffffffffffffffffffffffffffffffffffffffffffffff
@cB02~tA01_GU182341.1_138824_138657_1_0_0_0_0:0:0_0:0:0_1e3/1
ATGCGATCTCCACTCACTGCAACCTCTGCCTCCAGGGCTGAAGTCATTCTCCTGCTTCCTCCTCCAGAGTAGCTGGGATTACAGTCATGCACCACCATCATGCCTGTTTAATTTTTGTATTTTTAGTAGAGATAGGGTTTCTCCATGTTG
+
ffffffffffffffffffffffffffffffffffffffffffffffffffffffffffffffffffffffffffffffffffffffffffffffffffffffffffffffffffffffffffffffffffffffffffffffffffffff
@cB02~tA01_GU182341.1_121360_121293_1_0_0_0_0:0:0_0:0:0_1e4/1
TTTCATGCACAGATGCTTCCCAATGGATCATTCATTTATTGGTCCACTTGTGCATTCATTTTCTGTCCTCCCATTTAACCATCTGCAATATCAGTGTCCCAAGAGCAGAGGCCAAATGCATCTTGTTCACCATTTGTGGAAGGCAGGAGA
+
ffffffffffffffffffffffffffffffffffffffffffffffffffffffffffffffffffffffffffffffffffffffffffffffffffffffffffffffffffffffffffffffffffffffffffffffffffffff
@rand_0_0_0_0_1_1_0:0:0_0:0:0_1e5/1
CTGTCGTTTCAGCAGTCGAGAGGAAGACCACACCATTTATGGGAACTGACAACATATCAAATCCGATAGGTACGAATCCTGTCTAAGAGGATTACCACGTCATTGGCAACTATCGGTCCGGTGTTGTGAACGGCTACGGGTGCGACAGTA
+
ffffffffffffffffffffffffffffffffffffffffffffffffffffffffffffffffffffffffffffffffffffffffffffffffffffffffffffffffffffffffffffffffffffffffffffffffffffff
@cB02~tA01_GU182341.1_138507_138389_1_0_0_0_0:0:0_0:0:0_1e6/1
GATTTAGATGCAGGAGAAATAAATCTCAGAAATAAGTTAGTGAAGCGAGGATTAAACTACCAGGAAAAATTAAACCCAGCAAGCCTTTCCAGCCAATGATTCTACCTCACAAACATATCTTATATCCATCTACTTCATTCATTTAGTGTC
+
ffffffffffffffffffffffffffffffffffffffffffffffffffffffffffffffffffffffffffffffffffffffffffffffffffffffffffffffffffffffffffffffffffffffffffffffffffffff
@cB02~tA01_GU182341.1_76567_76695_0_1_0_0_0:0:0_0:0:0_1e7/1
TATCATCAAAACAACAACAACAACAACAACAAAGTTTCTATACATTAACAACAAACTATCCAAAAAAGTTTACAAGAAAATAAGCCCATTTGCAATAACTACAGAAAACAAAACATGCAGGAATAAATTCACCCAAGGAGTAGAAAGATC
+
ffffffffffffffffffffffffffffffffffffffffffffffffffffffffffffffffffffffffffffffffffffffffffffffffffffffffffffffffffffffffffffffffffffffffffffffffffffff
@cB02~tA01_GU182341.1_34374_34243_1_0_0_0_0:0:0_0:0:0_1e8/1
CCTCCACCCCATCTCTCTTCATGTCTATTTCCTCCTTCCACCTTCTCTGTCTCTCTAGGTCTCTGACCTCGCTTCCCCACCTCTAGATATGTTTTCCCTTTTTGGATTCTTTTATTCTCTCTGACTCTCCTTGGATTGGTTGACTTGATG
+
ffffffffffffffffffffffffffffffffffffffffffffffffffffffffffffffffffffffffffffffffffffffffffffffffffffffffffffffffffffffffffffffffffffffffffffffffffffff
@cB02~tA01_GU182341.1_59540_59708_0_1_0_0_1:0:0_2:0:0_1e9/1
AACAAGACCCTCAGGAGGTGACATACACACAGTTGAATCACTGCGTTTTCACACAGAGAAAAATCACTCGCCCTTCTCAGAGGCCCAAGACACCCCCAACAGAAATCATCGTGTACACGGAACTTCCAAATGCTGAGTCCAGATCCAAAG
+
ffffffffffffffffffffffffffffffffffffffffffffffffffffffffffffffffffffffffffffffffffffffffffffffffffffffffffffffffffffffffffffffffffffffffffffffffffffff
@cB02~tA01_GU182341.1_87212_87373_0_1_0_0_0:0:0_1:0:0_1ea/1
TTAGCTGATTAGCAACCGTAATTCCATCTGCAATCTGCATTCCTTTTTTCCATGTAAAATAACATATTCACAAGATATGGCGACTAGGACAGGAATATTTTGGGGTGGGGCGGCATTCTTATCCTTTCCACAAATGGTAAACAAGGTGCA
+
ffffffffffffffffffffffffffffffffffffffffffffffffffffffffffffffffffffffffffffffffffffffffffffffffffffffffffffffffffffffffffffffffffffffffffffffffffffff
@cB02~tA01_GU182341.1_14407_14232_1_0_0_0_0:0:0_0:0:0_1eb/1
ATATACATATTGAATTTTATAGCTCTATTTTATTCTTTTGGATTGCAGTTTAATAGTCCATGCATAACTTTATCAACATGTAATTATCCATTCTTTTTATCATGGACATTTGTGTTGTTTCCGGATTTTCTCTTTTATAACTCGGGCCTT
+
ffffffffffffffffffffffffffffffffffffffffffffffffffffffffffffffffffffffffffffffffffffffffffffffffffffffffffffffffffffffffffffffffffffffffffffffffffffff
@cB02~tA01_GU182341.1_97328_97158_1_0_0_0_0:0:0_0:0:0_1ec/1
CCCACACTTATCTTCCTCATGACCACCTGGGGGTTCCAAGTCCTGGATCATTCACTCTGTGTCCCAGTGACAATGAGAACAATGTCTAGACACTCTCACCTGTGACCACGATGTCCAGGGGATCACTGGGAGCTGACAACTGATAGGGGG
+
ffffffffffffffffffffffffffffffffffffffffffffffffffffffffffffffffffffffffffffffffffffffffffffffffffffffffffffffffffffffffffffffffffffffffffffffffffffff
@cB02~tA01_GU182341.1_149405_149284_1_0_0_0_0:0:0_1:0:0_1ed/1
CTGGTCAATGTGGTGAAACCCAGTCTCTACTAAAAATATAAAAAATTACTTGGGTGTGGTGGCGGGTGCCTGTAATTCCAGCTACTCGGAAGGCTGAGGCAGGAGAGCCACTTGAACCCAGGAGGCAGAGGTTGCAGTGAGCCAAGATCA
+
ffffffffffffffffffffffffffffffffffffffffffffffffffffffffffffffffffffffffffffffffffffffffffffffffffffffffffffffffffffffffffffffffffffffffffffffffffffff
@cB02~tA01_GU182341.1_138089_138193_0_1_0_0_0:0:0_0:0:0_1ee/1
ACAGAGAAGTTCTCACTAATCAGATATTTGTGACATTAATGAAAAACACGGATTGAACCCCTGAAAGATTGGCGGAAGGATTTTGCACACACAGCTGTCAGCCGTGAAGGCACAAAGGTGAAAACAATCTGATGTGGAAGGAAGAGGCTC
+
ffffffffffffffffffffffffffffffffffffffffffffffffffffffffffffffffffffffffffffffffffffffffffffffffffffffffffffffffffffffffffffffffffffffffffffffffffffff
@cB02~tA01_GU182341.1_25836_25962_0_1_0_0_0:0:0_0:0:0_1ef/1
TCTTTTTAACAACCAGCTCTCCAGGAACTAATAGAGGGGGAACTTGCTAACCCCATCTCCTTGGGACAGCATTGATCTGTTCATGATGGATCCACCTCCATGACCCAAACACCTCCCAAGAGGCCCAACCTCCCACCCTGGGGGTTACAT
+
ffffffffffffffffffffffffffffffffffffffffffffffffffffffffffffffffffffffffffffffffffffffffffffffffffffffffffffffffffffffffffffffffffffffffffffffffffffff
@cB02~tA01_GU182341.1_34037_34131_0_1_0_0_0:0:0_0:0:0_1f0/1
ATAATAGGTTAAAGATACATAGATGATGATTGATTGATTCATTAATAGATAATACATAGAGATGATGATGATGAAGACAGATAGATAATACGTACAGATAGAGAGGCAGACAGAAATCATAGAGAGAGAGATGATACATACATATAAATA
+
ffffffffffffffffffffffffffffffffffffffffffffffffffffffffffffffffffffffffffffffffffffffffffffffffffffffffffffffffffffffffffffffffffffffffffffffffffffff
@cB02~tA01_GU182341.1_145481_145299_1_0_0_0_0:0:0_0:0:0_1f1/1
GAAAAGCAAATAGCCAATAATAATAATAATGGCAATCTTAAAGAGGAAGGAGAAATTAGAGGATTCAGGCTGCCAAATTTTAAGGGGTTCTATAAGGCCACATAAAGTGCAGCATCCTCATGAGAGTGGACACAGAGAGCCACTGAGCAG
+
ffffffffffffffffffffffffffffffffffffffffffffffffffffffffffffffffffffffffffffffffffffffffffffffffffffffffffffffffffffffffffffffffffffffffffffffffffffff
@cB02~tA01_GU182341.1_86580_86776_0_1_0_0_0:0:0_0:0:0_1f2/1
GGGAACATTTTTGAGGGTGGTGTATTTGTAGAGAAGTTCTACTTGCCAAGGAATGAGCTCCTGTCTGTCATGATCCAACCCTGGTTGACTTAGTGGAACAAGAGCTTTGCGGTAAGAGAGAACGTAGTTCATCCGTGCACATGACACTTC
+
ffffffffffffffffffffffffffffffffffffffffffffffffffffffffffffffffffffffffffffffffffffffffffffffffffffffffffffffffffffffffffffffffffffffffffffffffffffff
@cB02~tA01_GU182341.1_124232_124386_0_1_0_0_0:0:0_0:0:0_1f3/1
TGATCTGTTCATGATGGATCCACCTCCATGACCCAAACACCTCTGAAGAGGCCCAACCTCCCACAATGGGGGTGAAATTTCAATGTGAGGTTTGAAAGGGTCAAACATCTCAACTAAAGTAGTTGTATCCTCAGCACGTTCTATGGTTAC
+
ffffffffffffffffffffffffffffffffffffffffffffffffffffffffffffffffffffffffffffffffffffffffffffffffffffffffffffffffffffffffffffffffffffffffffffffffffffff
@cB02~tA01_GU182341.1_90098_90014_1_0_0_0_0:0:0_1:0:0_1f4/1
TAATCCCCAGTGTGGGAGTTGTGCCTATTGGGAGGGGTGTTTTGGTCATGGGGGTGGATCCATCATGAATAGATTAATGCTGTCCCCAGAGGACGGGGTTAGCAAGTTCTCCCTCTATTAGTACCCTGGAGAGTTGATTCTTAAAAAGAG
+
ffffffffffffffffffffffffffffffffffffffffffffffffffffffffffffffffffffffffffffffffffffffffffffffffffffffffffffffffffffffffffffffffffffffffffffffffffffff
@cB02~tA01_GU182341.1_123255_123198_1_0_0_0_0:0:0_0:0:0_1f5/1
AATAGCGAAGCAAGATTCTCTTATGTCAAACAGCCAGGAAATAGTGTTGAAGCCCGTGTGAAATGTGCTACTCTTTGTGATCTCGGGAGACACATGTTAGGCTGCTGTTCTACCCGAGAGGCTGGGGGAAGGACCACCCCCTCGACCATC
+
ffffffffffffffffffffffffffffffffffffffffffffffffffffffffffffffffffffffffffffffffffffffffffffffffffffffffffffffffffffffffffffffffffffffffffffffffffffff
@cB02~tA01_GU182341.1_94548_94365_1_0_0_0_0:0:0_0:0:0_1f6/1
AGATCTACACAACAGGCCCAGATCTCCACTCCAGGTCCGTATCTCCACTCCAGGCCCATATCTCCTCTCCAGGCTGGTAAGTCCACTCCAGGCCCATATCTCCACTCCAGGCTCCTATCTCAACTCCAGGCTCATATATCCACTCCAGGC
+
ffffffffffffffffffffffffffffffffffffffffffffffffffffffffffffffffffffffffffffffffffffffffffffffffffffffffffffffffffffffffffffffffffffffffffffffffffffff
@cB02~tA01_GU182341.1_103339_103085_1_0_0_0_0:0:0_0:0:0_1f7/1
TGGCCTCCATAGCTTGTGAATATCTTATTTTACATGGAAAGAAGGAATGAAGATTGCAGATGGAATTACGGTTGCTAGTCAGCTGAACTTAAAACAAGGGTATCCTGAATGATTTCCGGGAGATTATGATGGATTTTCATCTTGGTGAAC
+
ffffffffffffffffffffffffffffffffffffffffffffffffffffffffffffffffffffffffffffffffffffffffffffffffffffffffffffffffffffffffffffffffffffffffffffffffffffff
@cB02~tA01_GU182341.1_26978_26783_1_0_0_0_0:0:0_1:0:0_1f8/1
GCCTGACTGTGGTGCTGGTGGACAGAAGACAACTTTGGATCTGCGCTCAGCATTTGGAAGTTCCGTGTTACACGCTGGTATCTGTTGGGGGTGTCTTGGGCCTCTGAGAAGGGCGAGTGATTTTTCTCTGTGTGAAAACGCAGTGATTCA
+
ffffffffffffffffffffffffffffffffffffffffffffffffffffffffffffffffffffffffffffffffffffffffffffffffffffffffffffffffffffffffffffffffffffffffffffffffffffff
@cB02~tA01_GU182341.1_100657_100580_1_0_0_0_0:0:0_0:0:0_1f9/1
AAGATGGTAGAGAAAGGAGAACCCTGGTACCCTGTTGGTAGGAATGTAAATTAGTACAACTATTATGGAGAAAAGTATGGAAATTCTTTAAAAAACTAAAAGGAGGCTGGGCATAGTGGCTTATGCCTGTAACTTCAGCACTTTGGGAAA
+
ffffffffffffffffffffffffffffffffffffffffffffffffffffffffffffffffffffffffffffffffffffffffffffffffffffffffffffffffffffffffffffffffffffffffffffffffffffff
@cB02~tA01_GU182341.1_122572_122744_0_1_0_0_0:0:0_0:0:0_1fa/1
TGGATTCCATGAAGTCAGGAGTTCCAGACCAGCCTGGCCAACATGGTGAAACCCTATCTGTACTAAAAATACAAAAATTAGCCGAGCATGGTGGTGCATCCCTGTAATCCCAGCTCCTACTCTGGAGGATGAAGCAGGAGAATGACTTCA
+
ffffffffffffffffffffffffffffffffffffffffffffffffffffffffffffffffffffffffffffffffffffffffffffffffffffffffffffffffffffffffffffffffffffffffffffffffffffff
@cB02~tA01_GU182341.1_70646_70545_1_0_0_0_0:0:0_0:0:0_1fb/1
CAAAAAGAAAGAACGAGAAAACAGGTCAGAAGCAATCTTTAAAGAGGCAATTGTTGATTATTTGGAGGAAGTAGACACATCCATCAATCCACAGGTTCAAGAAATCCAGTGAATGCCAGGCAGAATGAAGTAAACACACCTCACGTTCAA
+
ffffffffffffffffffffffffffffffffffffffffffffffffffffffffffffffffffffffffffffffffffffffffffffffffffffffffffffffffffffffffffffffffffffffffffffffffffffff
@cB02~tA01_GU182341.1_52612_52773_0_1_0_0_0:0:0_0:0:0_1fc/1
TGCCTCCTGGGTTCAAATGATTTTCCTACCTCAGCCTCCCTAGTAGCTGGGATTACAGGTGCACGCCACCATGCCTGGCTACTTTTTGGTTTTTTTAGTATAGATGGGGTTTCCCCATGTTGGCTGGGCTGCTCTCAAACTCATGACCTC
+
ffffffffffffffffffffffffffffffffffffffffffffffffffffffffffffffffffffffffffffffffffffffffffffffffffffffffffffffffffffffffffffffffffffffffffffffffffffff
@cB02~tA01_GU182341.1_75798_75657_1_0_0_0_0:0:0_0:0:0_1fd/1
ACTCCCTCACTTACATAGTTTGTGTTCAAATGTCAACAAATAAAACATAAAAAGAAATCAATCTTTTCATAGACCCTTTATCTAAAATAGAATAGTAGGTGCCATGACATTTCATCCTTTCATCTTGAATTATTTACTTTTCTACATGAA
+
ffffffffffffffffffffffffffffffffffffffffffffffffffffffffffffffffffffffffffffffffffffffffffffffffffffffffffffffffffffffffffffffffffffffffffffffffffffff
@cB02~tA01_GU182341.1_119752_119903_0_1_0_0_0:0:0_0:0:0_1fe/1
CAGCACCTGTAATACTACTACTCAGGAGTTTGAGGCAAGAGAATTGATTGAACCCAGGAGGCTGAGGTTGCAGTGAACCGAGATTGCACCTCTGCACTCCAGCCTGGGTGACAGAGCGAGACTCCATCTCAAAAGAAAAAATAAAAAAAA
+
ffffffffffffffffffffffffffffffffffffffffffffffffffffffffffffffffffffffffffffffffffffffffffffffffffffffffffffffffffffffffffffffffffffffffffffffffffffff
@cB02~tA01_GU182341.1_16321_16189_1_0_0_0_1:0:0_0:0:0_1ff/1
GTCTCCCCCTGGGTCCCCACAGACTCAGCCAAGGGAAAGAAAGGCCGGGGAGGGCTAAGACAGAACTGTGGCGAAGCTTCCCCTGGCTTCCTTTTCCTAGTTCATGAGAGATTCCCACATGGCTTCCCATGGTCAGCCCATCAGTCAACC
+
ffffffffffffffffffffffffffffffffffffffffffffffffffffffffffffffffffffffffffffffffffffffffffffffffffffffffffffffffffffffffffffffffffffffffffffffffffffff
@cB02~tA01_GU182341.1_141135_140904_1_0_0_0_0:0:0_1:0:0_200/1
ATGTCTAAAACACCAAAAGCAACGGCAACAAAAGCCAAAATTGACAAACGGGATCTAATTAAACTAAAGAGCTTCTGCACAGCAAAAGAAACTACCATCAGAGTGAACAGACAACCTACAAAATGGGAGAAAATTTTCGCAACCTACTCA
+
ffffffffffffffffffffffffffffffffffffffffffffffffffffffffffffffffffffffffffffffffffffffffffffffffffffffffffffffffffffffffffffffffffffffffffffffffffffff
@cB02~tA01_GU182341.1_7840_7992_0_1_0_0_1:0:0_0:0:0_201/1
CTGAATCATTGAGTTATTAAATAAAATACATTTTAAAATTAAACTCTTTTCAGGAAATAAACTTCAATGTCCCCTAGTGCACTCTCCAAAACGTGTAGATAGGAATAAATACTGTTCTGAAAGACATTTCCCTGGAATTACAACCATTCA
+
ffffffffffffffffffffffffffffffffffffffffffffffffffffffffffffffffffffffffffffffffffffffffffffffffffffffffffffffffffffffffffffffffffffffffffffffffffffff
@cB02~tA01_GU182341.1_76318_76167_1_0_0_0_1:0:0_0:0:0_202/1
GAGAAATGTCTGTTTCAGTACTTTGCCCATTTTTGAATTGAGTTTATTGTGATTGAGTTTTACGAGTTGTCTGTATATTCTGGATGTTAATCCCTTACAGGTGGTGTGGTTTGAAAACATTTTCTCCCATTCTGTGGGTTGTCTTTTTAC
+
ffffffffffffffffffffffffffffffffffffffffffffffffffffffffffffffffffffffffffffffffffffffffffffffffffffffffffffffffffffffffffffffffffffffffffffffffffffff
@cB02~tA01_GU182341.1_114457_114538_0_1_0_0_0:0:0_0:0:0_203/1
CTGGCACCATGGAGAAGGCACAGACATGGCAAGAGTGGCTCCCAGTCCCCACCAGGAACAGGGTGTGTGGACACTGGTGCCTGCCTTACTGATCAGTTCATACCTCCTGCCAAGGATTCCAATTCGTCCAAAAGAGATTGAACCAAGCTG
+
ffffffffffffffffffffffffffffffffffffffffffffffffffffffffffffffffffffffffffffffffffffffffffffffffffffffffffffffffffffffffffffffffffffffffffffffffffffff
@cB02~tA01_GU182341.1_11467_11326_1_0_0_0_0:0:0_0:0:0_204/1
GTCTTTTTGACATAGTTAATTACCTTCCTTTTGGTATATACCCAGTAGTGGGATTGCTTGATTGAATAGTAGTTCTATTTTAAGTTATTTGAGAAGTCTCCAAACTGCTTATCACATTGGCTGAACTAGTTAACATTCCCACCAAGAGTG
+
ffffffffffffffffffffffffffffffffffffffffffffffffffffffffffffffffffffffffffffffffffffffffffffffffffffffffffffffffffffffffffffffffffffffffffffffffffffff
@cB02~tA01_GU182341.1_33688_33490_1_0_0_0_1:0:0_0:0:0_205/1
CTGCCCTCTTTTCTCTCTCTTTATGTGTCAGTGAGTCTCTCAAGCTCCTTCCTCTGGCCCATTCTCTGTGTGTTTATGTCTTTGCTTTTTGGTGTTCCTGATTTCTCTCTGTGCCTCTCAGTGATCCTTTCATATGTGGGGTTATTTGGA
+
ffffffffffffffffffffffffffffffffffffffffffffffffffffffffffffffffffffffffffffffffffffffffffffffffffffffffffffffffffffffffffffffffffffffffffffffffffffff
@cB02~tA01_GU182341.1_83806_83998_0_1_0_0_0:0:0_0:0:0_206/1
AAGGGCTCCGGGTACCCAGGCAGATGGAGAAAGTGGTCAGGACAGACCCAGAGGAGGGAGACTGGGCTCAGTTTGGGGAGATCAGAGGTTCCCTCAGCCCCTCAACCTTACCCATTTCCCAGAAGCCCACCCTGGCCTCTCACCTACACA
+
ffffffffffffffffffffffffffffffffffffffffffffffffffffffffffffffffffffffffffffffffffffffffffffffffffffffffffffffffffffffffffffffffffffffffffffffffffffff
@cB02~tA01_GU182341.1_115428_115300_1_0_0_0_0:0:0_0:0:0_207/1
AGGTAAAACAGAAATGAAACTTCTAACCTGTGCCAGGTCTCTGAGCAAAGTCAGCATGGAAGGACACCTCTGTCTGGGACATGTCTGTCTGTCTCCTTTAACTCTTTCTGTCTTTTCTAACTCCCTGTATGGCCCCTGTGTTTGTCCTCT
+
ffffffffffffffffffffffffffffffffffffffffffffffffffffffffffffffffffffffffffffffffffffffffffffffffffffffffffffffffffffffffffffffffffffffffffffffffffffff
@cB02~tA01_GU182341.1_119909_119944_0_1_0_0_0:0:0_0:0:0_208/1
TAAATGCATGGATTATATCTGTGTTCTTCATTCTGCTCCGTTGTTCTATGTGCCTTTCTTCATGCCAACATCATGCTGTTTTGCTTACTACAGCTCTGTAACATATTTTGAGATCAGGTAGTGTGATGCTCCTGTTTTCTCTTTATACCT
+
ffffffffffffffffffffffffffffffffffffffffffffffffffffffffffffffffffffffffffffffffffffffffffffffffffffffffffffffffffffffffffffffffffffffffffffffffffffff
@cB02~tA01_GU182341.1_105239_105344_0_1_0_0_0:0:0_0:0:0_209/1
ACTTGCCCCCTCACCCAAATCCCCCATCTCACCCCTACTTCCAATCACCTGTGGAAATACAGATAGATCATGGGGAGGTAAATGCTAATACTCCTTGGAGTGAGTCCAGATCTTGGAATCAGAGATCAGTGCCAGCACTAGCTCCTGCTC
+
ffffffffffffffffffffffffffffffffffffffffffffffffffffffffffffffffffffffffffffffffffffffffffffffffffffffffffffffffffffffffffffffffffffffffffffffffffffff
@cB02~tA01_GU182341.1_48074_47950_1_0_0_0_0:0:0_0:0:0_20a/1
TTCCAGTACTGGAGACAGAAATTGGACCCTATTTTTCCTGGGCTAAAATCAAGGCATCTGCAGGGCTTTGTTCCCTCTGGAGACTCTGGAGAATCAGTTCCTTGACTTTTCCAGCCTCTATAGGCCACCTGCATTCATGGCTCTTGGCCT
+
ffffffffffffffffffffffffffffffffffffffffffffffffffffffffffffffffffffffffffffffffffffffffffffffffffffffffffffffffffffffffffffffffffffffffffffffffffffff
@rand_0_0_0_0_1_1_0:0:0_0:0:0_20b/1
CTACATGGGATAATGTCTCCGATACTTAATAGTGGCCGCGCATCTACGGACGACGTCTCGGCCATGAGTCGCAGCGTCAGTCGCATGCTCAAGGGTGGCTTTGATGCCTCTGCTGCGTCGTTGCCGCCTGCTTGGGCACACTAAAAAGAT
+
ffffffffffffffffffffffffffffffffffffffffffffffffffffffffffffffffffffffffffffffffffffffffffffffffffffffffffffffffffffffffffffffffffffffffffffffffffffff
@cB02~tA01_GU182341.1_74993_75179_0_1_0_0_1:0:0_0:0:0_20c/1
CTCTGACCTCACCTTCATTCATCCATGGTGAACACGCTAAAACTGGCCTTCAAAGCTTGAGACAGAGGAAAATTCGGCTTCATCTCTGGGAACTAAATTGGGGAGTGGAGACTCAGTTCTGGCCTGACAGGAGGGAGAAGACCCTGGATC
+
ffffffffffffffffffffffffffffffffffffffffffffffffffffffffffffffffffffffffffffffffffffffffffffffffffffffffffffffffffffffffffffffffffffffffffffffffffffff
@cB02~tA01_GU182341.1_65053_64934_1_0_0_0_0:0:0_1:0:0_20d/1
GAATTGGAATCCTTGGCAGAAGGTATGAACTGATCAGTAAGGCAGGCACCAGTGTCCACACACCCTGTTCCTGGTGGGGACTGGGAGCCACTCTTGCCATGCCTGTGCCTTCTCCATGGTGCCAGCTTCCATAGGCTGGCTTCTGGTGCT
+
ffffffffffffffffffffffffffffffffffffffffffffffffffffffffffffffffffffffffffffffffffffffffffffffffffffffffffffffffffffffffffffffffffffffffffffffffffffff
@cB02~tA01_GU182341.1_104364_104502_0_1_0_0_0:0:0_0:0:0_20e/1
AATAAGGGAGGCCCAGGTGCGTAACTGGAATCTAGGAGACAGTGGAAAAGGCAATTGCCGCCCCACTGGTGAAATGTGGTGCTGATTTAGACCCTAAGTGGATGAAGCAGATGGATATAAGCTATGTTTGGGAGGTAGAATCATTTGCAG
+
ffffffffffffffffffffffffffffffffffffffffffffffffffffffffffffffffffffffffffffffffffffffffffffffffffffffffffffffffffffffffffffffffffffffffffffffffffffff
@rand_0_0_0_0_1_1_0:0:0_0:0:0_20f/1
CACCATTAAACCGATCCGTCGAAAGCGTTATCGCTCAACATACGACGTCTTCTGACAGGATAGGACTAAGCAAGCTCGGAGCCAAAACTCAAAGCGCTGCGCCTCTGTAAGGTCCTTAATTTGATAAGCCCAGGACAATCGTACTGTTAT
+
ffffffffffffffffffffffffffffffffffffffffffffffffffffffffffffffffffffffffffffffffffffffffffffffffffffffffffffffffffffffffffffffffffffffffffffffffffffff
@cB02~tA01_GU182341.1_83560_83708_0_1_0_0_0:0:0_0:0:0_210/1
CTCCCTACGAGTGGTCAGACCCGAGTGACCCACTGCCTGTTTCTGTCACAGGTGAGGAAAGCCAATGTCTGTCCCATGTCCTATGGTCCTAGAGCCTTAGCTGAGGAGCTTCCTGCTGATGATGGAGAGAAGCATGGACAGATGTGGAGA
+
ffffffffffffffffffffffffffffffffffffffffffffffffffffffffffffffffffffffffffffffffffffffffffffffffffffffffffffffffffffffffffffffffffffffffffffffffffffff
@cB02~tA01_GU182341.1_126374_126232_1_0_0_0_0:0:0_0:0:0_211/1
CTCAAAAAAAAAAAAAAAATAGCATAGCAATTGCATAGAACCCATGCACATCCTCCTGTATACATGAAATCATCCCTTGATTACTTATAATTCCTGACACAGCCTACACGCCACTCAATTTGTGTCGATTCAACATAGTTTTTTGCTTCT
+
ffffffffffffffffffffffffffffffffffffffffffffffffffffffffffffffffffffffffffffffffffffffffffffffffffffffffffffffffffffffffffffffffffffffffffffffffffffff
@cB02~tA01_GU182341.1_69504_69709_0_1_0_0_0:0:0_0:0:0_212/1
CCCCACTGTGGCCGTGGATTTGCCTACCTGTCCATTTATTTCCGCGACTCTTCCTCCATGTATATTTGCAGGAATATTACTGGGAGTGGTTAAGTGTAAACTGATTATATATTCCTGGTAAATTTAAAATGCTATAAATTTACCTGCTTT
+
ffffffffffffffffffffffffffffffffffffffffffffffffffffffffffffffffffffffffffffffffffffffffffffffffffffffffffffffffffffffffffffffffffffffffffffffffffffff
@cB02~tA01_GU182341.1_42103_42027_1_0_0_0_1:0:0_0:0:0_213/1
AACCATAGAACGTGGTGAGGATACAACTACTTTAGTTGAGATGTTTGACCCCTTCAAACCTCACATTGAAATTTCACCCCCATTGTGGGAGGTTGGGCCTCTTCAGAGGTGTTTGGGTCATGGAGGTGGATCCATCATGAACAGATCAAT
+
ffffffffffffffffffffffffffffffffffffffffffffffffffffffffffffffffffffffffffffffffffffffffffffffffffffffffffffffffffffffffffffffffffffffffffffffffffffff
@rand_0_0_0_0_1_1_0:0:0_0:0:0_214/1
TAACACCACAAACTAATCGTGTGCAGTGAGAACAGATCCGCGTCATCGACTGCCAAGTAATTTAAGTAGTGTTGCCCAGGCTATCGGCAGTAGCTAGCTACATAGACAAGCTTCCGAGCGAATACGCTCAACTGAGCTTTACTGAGGACA
+
ffffffffffffffffffffffffffffffffffffffffffffffffffffffffffffffffffffffffffffffffffffffffffffffffffffffffffffffffffffffffffffffffffffffffffffffffffffff
@cB02~tA01_GU182341.1_133030_132832_1_0_0_0_0:0:0_0:0:0_215/1
GGCCCAGAGGAAAGTCTGCCTGGAATGTTCTGTTGACCTTGGGCACTGCACGGAGCCTACGTTCATGGGCCTCCCCTTCCCTGGACAGATGGTAGATGTCATAGGAGCTCCAGGAGCTACAGGACAAGGTCACGTTCTCTCCTGCCTGAA
+
ffffffffffffffffffffffffffffffffffffffffffffffffffffffffffffffffffffffffffffffffffffffffffffffffffffffffffffffffffffffffffffffffffffffffffffffffffffff
@rand_0_0_0_0_1_1_0:0:0_0:0:0_216/1
ATAAACCAGCGGGCGGAACGTTATACGAGCGCTTTAAACGGACTATAAGGGTGGCATACTATAAATTGTGCTCTGGCTCTAGTCGATTGACAATCACCCGCGCCGGACTGTAGTGCGTCGCTTTGAAAAGGCGAGCTCTCTCGAAGGGGA
+
ffffffffffffffffffffffffffffffffffffffffffffffffffffffffffffffffffffffffffffffffffffffffffffffffffffffffffffffffffffffffffffffffffffffffffffffffffffff
@cB02~tA01_GU182341.1_31464_31271_1_0_0_0_0:0:0_0:0:0_217/1
CTATAACATACATAGTCACAGACTCCAGGGATTAGAATGTAGTCATCACTGGGGACAATTATTCTTCCCACCACAGCACCCATTTCCCTGTATTCAATCCCCCTTTACCACAAATACAGTCAGGGCCTGCGTGATGGGACCCTCAAGGAC
+
ffffffffffffffffffffffffffffffffffffffffffffffffffffffffffffffffffffffffffffffffffffffffffffffffffffffffffffffffffffffffffffffffffffffffffffffffffffff
@cB02~tA01_GU182341.1_140596_140466_1_0_0_0_0:0:0_0:0:0_218/1
CCCATTACTGGGTATAAACCCAAAGGACTATAAATCATGCTGCTATAAAGACACATGGACACGTATGTTTATTGTGGCACTATTCACAATAGCAAAGACTTGGAACCAACCCAAATGTCCAACAATGATAGACTGGATGAAGAAAATGTG
+
ffffffffffffffffffffffffffffffffffffffffffffffffffffffffffffffffffffffffffffffffffffffffffffffffffffffffffffffffffffffffffffffffffffffffffffffffffffff
@cB02~tA01_GU182341.1_11089_11301_0_1_0_0_0:0:0_0:0:0_219/1
CTTCTGCACAGCAAACGAAAGTATCAACAGAGTAAACAGATAACCTACAGACTGGGAGAAAATATTTGCAAACTATGCATCTGACAAAGTTCTAATATCCAGAATCTATAAGGAATGTAAACAAATCAACAAGCAGAAAACCAAAAAACC
+
ffffffffffffffffffffffffffffffffffffffffffffffffffffffffffffffffffffffffffffffffffffffffffffffffffffffffffffffffffffffffffffffffffffffffffffffffffffff
@cB02~tA01_GU182341.1_73452_73199_1_0_0_0_0:0:0_0:0:0_21a/1
TCTGGCATGTCTCATCCACTTAGAAGAACGAGCAGAATCCAGAACAAAAACCATATGATCATCTCAATAGACATAAAGAAAAGCATCTGAAAAGAAATTCAACATCCTTACCTGATGAAAACCCTCAAAAACTTAGGCATAGAAAGAACA
+
ffffffffffffffffffffffffffffffffffffffffffffffffffffffffffffffffffffffffffffffffffffffffffffffffffffffffffffffffffffffffffffffffffffffffffffffffffffff
@cB02~tA01_GU182341.1_44065_44198_0_1_0_0_0:0:0_0:0:0_21b/1
ACGATGAAACATTTGTAGAGTCATAGGCCTTGTTAGTCTCATCTCCACGGGGACACATATCAACATATCATCTTTCATAATATAAATATACAGTCGGTCCTCCATATCTGTGGGGTTTACAGGTGTTTATTGAACCAACAATAAATCAAA
+
ffffffffffffffffffffffffffffffffffffffffffffffffffffffffffffffffffffffffffffffffffffffffffffffffffffffffffffffffffffffffffffffffffffffffffffffffffffff
@cB02~tA01_GU182341.1_95080_95191_0_1_0_0_0:0:0_0:0:0_21c/1
TCCCCGGCCTTTCATTCCCTTTCCTGAGTCAAGCTCTGTGAAGACTGGGGTGAGACTAGGGTGCTCCAAGATGGGTGTGCAGGGAGGAAGTGGTGTCAGCAGCAGAGAAAGAGAGGGAAGCAGTGCTAGGAACAGCAGGTCCTCTGAGGA
+
ffffffffffffffffffffffffffffffffffffffffffffffffffffffffffffffffffffffffffffffffffffffffffffffffffffffffffffffffffffffffffffffffffffffffffffffffffffff
@rand_0_0_0_0_1_1_0:0:0_0:0:0_21d/1
TGCGTACACGGTTATGATTAATTCCATCGTACGACGCGGGCGTCGTGATCCGGAGCGGACTTCTTCTCATCCAAATAAACGAGAAGGAAGGGTTCCCTCTTCCCGTTTGATGGCTCGGACTCGGCCCAGTCAGTACATGCTGTCTAACAC
+
ffffffffffffffffffffffffffffffffffffffffffffffffffffffffffffffffffffffffffffffffffffffffffffffffffffffffffffffffffffffffffffffffffffffffffffffffffffff
@cB02~tA01_GU182341.1_36947_37171_0_1_0_0_0:0:0_0:0:0_21e/1
TGATGAGTGATACTGAGCACTTTTTAGTATGTGGGGAAATTTCATGTCTTCTGCTCCTTTTTCAATTAAATCATTTGTTTTATTGAGTTGTTTGAGCTTCTTATATTTCTAGTTATTAATCCCATCTCAGATGCATAGTTTGCACATATT
+
ffffffffffffffffffffffffffffffffffffffffffffffffffffffffffffffffffffffffffffffffffffffffffffffffffffffffffffffffffffffffffffffffffffffffffffffffffffff
@cB02~tA01_GU182341.1_2595_2435_1_0_0_0_0:0:0_0:0:0_21f/1
TAGTATATATAAATATATAATACATAATATATAATAAGATATATAATAGTGTGTGTATATATAAATATATAATACATAATATATATTATAAGATATAATAATGTGTGGGTAATATAAATATATAATACATAATATATAAGATATATAATA
+
ffffffffffffffffffffffffffffffffffffffffffffffffffffffffffffffffffffffffffffffffffffffffffffffffffffffffffffffffffffffffffffffffffffffffffffffffffffff
@cB02~tA01_GU182341.1_102226_102419_0_1_0_0_0:0:0_0:0:0_220/1
TCAAGACAGTGGGCATCGCACACAAAAATTATGGAGAAGAGGATCCCAAGACTCCCAGGGTCCAACATTAGATAACAGAGTGTTGGCCATGAACCAACCTCAAAGATTTCCATTGAGTAGAGGACAAGCACCCTCATTTCCTCACATCTC
+
ffffffffffffffffffffffffffffffffffffffffffffffffffffffffffffffffffffffffffffffffffffffffffffffffffffffffffffffffffffffffffffffffffffffffffffffffffffff
@cB02~tA01_GU182341.1_144776_144622_1_0_0_0_0:0:0_1:0:0_221/1
CTGTATATTTATAGTATGAAAGATGATGTGTTGACATGTGTCCCTGTGGAGATGAGACTAACAAGGCCTATGACTCTACAAATGTTTCATCTTGGAATGACTCTGCCAGCTTTCCAGGTCTGCAGAGAGTAAGAATATCACTTGTTCATG
+
ffffffffffffffffffffffffffffffffffffffffffffffffffffffffffffffffffffffffffffffffffffffffffffffffffffffffffffffffffffffffffffffffffffffffffffffffffffff
@cB02~tA01_GU182341.1_15937_15831_1_0_0_0_1:0:0_0:0:0_222/1
ACTCCAGGCCTATATCTCCACCTCTGTCCTATATCTCTACTCCAGGCCCATATCTACACTCCAGGCCCATATCTCCACCTCCAGGCCTGTATCTCCACCTCCAGGCCCGTGTCTCCATCCCAGGCCCATATCTGCACTCCAAGCCAACAT
+
ffffffffffffffffffffffffffffffffffffffffffffffffffffffffffffffffffffffffffffffffffffffffffffffffffffffffffffffffffffffffffffffffffffffffffffffffffffff
@cB02~tA01_GU182341.1_82067_81936_1_0_0_0_0:0:0_0:0:0_223/1
CCTCCTTGAGGCACCACAGCGCTGGGCCAGGCAGAGCAGAAGGGCTTGTCCTGACCACCTTGGGGAGAAGGAGATGCCGCCTCAGAGAGGAGTATGTTGAGCTGCCCCTCCCTCCCTGTGCTCAGAAGATTCTCCCCATTTCTTCTTTCT
+
ffffffffffffffffffffffffffffffffffffffffffffffffffffffffffffffffffffffffffffffffffffffffffffffffffffffffffffffffffffffffffffffffffffffffffffffffffffff
@cB02~tA01_GU182341.1_2970_3086_0_1_0_0_0:0:0_0:0:0_224/1
CACACACTATTATATATCTTATTATATATTATGTACTATATATTTATATATACTATTATATATCTTATAATATATAATGTATTATATATTTATATATACACACACTATTATATATCTTATATATTATGTATTATATATTTATATATACAT
+
ffffffffffffffffffffffffffffffffffffffffffffffffffffffffffffffffffffffffffffffffffffffffffffffffffffffffffffffffffffffffffffffffffffffffffffffffffffff
@cB02~tA01_GU182341.1_110212_110358_0_1_0_0_0:0:0_0:0:0_225/1
TGGGCCCAGAGGTGGAGATATGGGCCTGGAGGTGGAGTTATGGGCCTGGAGTGGAGATCTGGGCCTAGAGATGGAGTGATGAGCCTAGAAGTGGAGATCTGCGCCTGGAGTGGAGATCTGGGCCTGGAGTGAAGATCTGGGCCTGGAGTG
+
ffffffffffffffffffffffffffffffffffffffffffffffffffffffffffffffffffffffffffffffffffffffffffffffffffffffffffffffffffffffffffffffffffffffffffffffffffffff
@cB02~tA01_GU182341.1_97073_97250_0_1_0_0_0:0:0_0:0:0_226/1
TTCTAGGAAACCACAGAAAACCTTCCCTCCTGGCCCACCCAGGTCCCCTGGTGAAATCAGGAGAGAGAGTCATCCTGCAATGTTGGTCAGATATCATGTTTGAGCACTTCTTTCTGCACAAAGAGGGGATCTCTAAGGACCCCTCACGCC
+
ffffffffffffffffffffffffffffffffffffffffffffffffffffffffffffffffffffffffffffffffffffffffffffffffffffffffffffffffffffffffffffffffffffffffffffffffffffff
@cB02~tA01_GU182341.1_116334_116176_1_0_0_0_0:0:0_1:0:0_227/1
CATAACTTTCTGCATATTTCTATCTATTATCTATCAATCCATCTATTTATCTATTCGGTGCCTATCTACAAATTCTCTACCTGTCATCTATATCTATATATCATCTATTTATCTATCAATTGTCTATCCGTCAATCATCTATTATCTATA
+
ffffffffffffffffffffffffffffffffffffffffffffffffffffffffffffffffffffffffffffffffffffffffffffffffffffffffffffffffffffffffffffffffffffffffffffffffffffff
@cB02~tA01_GU182341.1_63638_63778_0_1_0_0_0:0:0_0:0:0_228/1
CTCAAAGTTCTCAGCTGACACTTTTGTTGTAGAGAGACGCCAAGTCTATGCGGGGTGGGTCCTTCCTGTAGCCCTGGGCACCCAGGTGTGGTAGGAGCCTTAGAAAGTGGAAATGGGAGAATCTTCTGACACGTGGAGGGAGGGGCGGCT
+
ffffffffffffffffffffffffffffffffffffffffffffffffffffffffffffffffffffffffffffffffffffffffffffffffffffffffffffffffffffffffffffffffffffffffffffffffffffff
@rand_0_0_0_0_1_1_0:0:0_0:0:0_229/1
ACGGCAAGCGCTGAACACTCTTCTGTTCGTAATGAGTTCGTGGAGTGGGACACAGGCTTCAGCGATATACGACCTATTTGTCCTGGCCACTCTTACCGTTGCCTATCCGCGCTTACCCGTCGGTTCGGGCGAATCATTGGCCTCCACGTT
+
ffffffffffffffffffffffffffffffffffffffffffffffffffffffffffffffffffffffffffffffffffffffffffffffffffffffffffffffffffffffffffffffffffffffffffffffffffffff
@cB02~tA01_GU182341.1_57255_57151_1_0_0_0_0:0:0_0:0:0_22a/1
CTCCCCATGGTCTACCTGAATCTCCACAGGTGATTGGAAGTAGGGGTGAGGTGGGGGATTTGGGTGAGTGGGCAAGTTTTTTTTGTGATGACCAGAGCACTTTCTCTATTCCAGGATCTGTGCTGGAGGATTCAGCGGACTTTCACATTT
+
ffffffffffffffffffffffffffffffffffffffffffffffffffffffffffffffffffffffffffffffffffffffffffffffffffffffffffffffffffffffffffffffffffffffffffffffffffffff
@cB02~tA01_GU182341.1_40983_40812_1_0_0_0_0:0:0_0:0:0_22b/1
GCCATCTATTGCTTCAATACCACCTGTCCTCCTGTGAATTAGTAGGAAAGGGGAGCAGGAGCTACTGCTGACGCTAATCTCTGATTCCAAGATCTGGACTCACTCCAAGGAGTATTAGAATTTACCTCCCCATGGCCTATCTGAATCTCC
+
ffffffffffffffffffffffffffffffffffffffffffffffffffffffffffffffffffffffffffffffffffffffffffffffffffffffffffffffffffffffffffffffffffffffffffffffffffffff
@cB02~tA01_GU182341.1_126699_126848_0_1_0_0_0:0:0_0:0:0_22c/1
AGAGACGGGGTTTCAGAATGTTGGACCAGCTGGTCTTGAACTCCTGACCTCGTGATCTACCCAACTCAGCCTCCCAAAGTGCTGGGATTACAGGCGTGAGCCACGGTGCCCAGCTTCGCTATGCCATTTCATGCAAGGGGCTTGAGCATC
+
ffffffffffffffffffffffffffffffffffffffffffffffffffffffffffffffffffffffffffffffffffffffffffffffffffffffffffffffffffffffffffffffffffffffffffffffffffffff
@cB02~tA01_GU182341.1_4997_4816_1_0_0_0_0:0:0_1:0:0_22d/1
CCTTCGAGCGTTAGTGTGCTCATTCTGAGAGATGATATTTCTGGACGAAGTACACAGGTATCATCCGATGAAGAGTGAAGGGAATTCAGGGTCCAGAGAGGGTGCTAGGGCATCATTTCAGACTCATATTTCCCTTTTTTTTTTTTTTTT
+
ffffffffffffffffffffffffffffffffffffffffffffffffffffffffffffffffffffffffffffffffffffffffffffffffffffffffffffffffffffffffffffffffffffffffffffffffffffff
@cB02~tA01_GU182341.1_6391_6231_1_0_0_0_0:0:0_0:0:0_22e/1
TTGAACTCGTGATCCACCTGCCTTGGCTTCCCAAAGTGCTGGGATTACAGGCATGAGCCACTGCACCTGGTCGCCAAAAGATATTTTTAAAAACCTAAATGCCACTTGAAATGAATAAGACCCTCAATAATTCATGGGATATACATGTGA
+
ffffffffffffffffffffffffffffffffffffffffffffffffffffffffffffffffffffffffffffffffffffffffffffffffffffffffffffffffffffffffffffffffffffffffffffffffffffff
@cB02~tA01_GU182341.1_50285_50079_1_0_0_0_0:0:0_1:0:0_22f/1
CTCTATCTGTACGTATTATCTGTCTTCATCATCATCATCTCTATGTATTATCTATTAATGAATCAATCAATCATCATCTATGTATCTTTAACCTATTATCTATCATCTACCTATTTATCATCTATCTATATCTATCCATCTATCATCTGT
+
ffffffffffffffffffffffffffffffffffffffffffffffffffffffffffffffffffffffffffffffffffffffffffffffffffffffffffffffffffffffffffffffffffffffffffffffffffffff
@rand_0_0_0_0_1_1_0:0:0_0:0:0_230/1
AATTGTTTCCAGACCACGGCGGCATTGGTCTTTCATGTAACTCAGAGTGCTGATTAGCCGGACGTACCTTGGTCTCCATAGCAATATGCACGCTAACTGACGGCACGAGGCTCATACATCCTCCGCCGTAATAAACGCTATCTCGGCCCA
+
ffffffffffffffffffffffffffffffffffffffffffffffffffffffffffffffffffffffffffffffffffffffffffffffffffffffffffffffffffffffffffffffffffffffffffffffffffffff
@cB02~tA01_GU182341.1_62539_62339_1_0_0_0_0:0:0_0:0:0_231/1
CCTAGGCCCATATGTCCACTCCAGGCCCAGATATCCACCTCTAGGCCCATGTCTCCACCTCCAGGCCCATATCTCCACCTCCAGGCCCATGTCTCCACTCCAGGCCCATATCTCCATCCCAGGCCAATATCTTCACTCCAGGCTCATATC
+
ffffffffffffffffffffffffffffffffffffffffffffffffffffffffffffffffffffffffffffffffffffffffffffffffffffffffffffffffffffffffffffffffffffffffffffffffffffff
@cB02~tA01_GU182341.1_147158_147038_1_0_0_0_0:0:0_0:0:0_232/1
TACTTAGGCACTGAGGTAAGCATGGCACAGCTTTCTGAAAATAAAGTTGAAACTTAGAGGTTTCTTTTAGCTTTATTGAGATATGATTGACAAATGGAAATTGTATATATTTAAGGTGTATTACACTTGATGTTTTGATGTATGTATACA
+
ffffffffffffffffffffffffffffffffffffffffffffffffffffffffffffffffffffffffffffffffffffffffffffffffffffffffffffffffffffffffffffffffffffffffffffffffffffff
@cB02~tA01_GU182341.1_87588_87701_0_1_0_0_0:0:0_0:0:0_233/1
GATTCTCTACACTCAGCTTCCCGAGAGGCTGGGATTACACCCATGTCCCACCACGCCTGGCTAATTTTTTTTTGGTATTTTTTTTTAGTACAGACAAGGTTTTACCATGTTGCCCAGGCTATCTCAAACTCCCAACCTTAAGGGATCCGC
+
ffffffffffffffffffffffffffffffffffffffffffffffffffffffffffffffffffffffffffffffffffffffffffffffffffffffffffffffffffffffffffffffffffffffffffffffffffffff
@cB02~tA01_GU182341.1_98550_98715_0_1_0_0_0:0:0_1:0:0_234/1
TATAGATGATAGATAATTTGTAGATAGACACAAAATAGATAAATAGATAGAAATGTGCAGAAAGTTATGAACAAGACAGAAAGTGAGAGACTCAAAATTAAAGAAAAAGGAAGATCAAGTCAACCAATCCAAGGAGGGTCAGAGAGAATA
+
ffffffffffffffffffffffffffffffffffffffffffffffffffffffffffffffffffffffffffffffffffffffffffffffffffffffffffffffffffffffffffffffffffffffffffffffffffffff
@cB02~tA01_GU182341.1_26258_26099_1_0_0_0_0:0:0_1:0:0_235/1
GCCTGTAAGGAACACACACCTGAGTGCTCCCATCCTGCTTCCCCACATGGCCCTGAGCTCTCTGGCTTCTGCTTCGTGAGACTTACTCTTTTTGTTGGCACACCAGCGATGAAGGAGAAAGAAGAGGAGGATAGCAAAGGGGATGATGAC
+
ffffffffffffffffffffffffffffffffffffffffffffffffffffffffffffffffffffffffffffffffffffffffffffffffffffffffffffffffffffffffffffffffffffffffffffffffffffff
@cB02~tA01_GU182341.1_66947_66763_1_0_0_0_0:0:0_0:0:0_236/1
TCACTTTGTGTCCTGTTCATAACTTTCTGCATATTTCTATCTATTATCTATCGATATATCTATTTATCTATCTGGTGCCTATCTACAAATTCTCTACCTGTCATCTATATCTATATATAATCTATTTATCTATCAATTGTCTATCCAAAA
+
ffffffffffffffffffffffffffffffffffffffffffffffffffffffffffffffffffffffffffffffffffffffffffffffffffffffffffffffffffffffffffffffffffffffffffffffffffffff
@cB02~tA01_GU182341.1_61520_61659_0_1_0_0_0:0:0_0:0:0_237/1
ATTTCTGTAAAATTTAAAACGAGGGAGGGAGAGAGACAGACAGAGAGCAAACTCCAGAGTTGGGACTCTGGAATCTTGGGTCATGAGACAAATTTTAGATTAAACTACAAAACTCCAGAATTTACAGGTGTGGTTTTTGCTGATAAAGTA
+
ffffffffffffffffffffffffffffffffffffffffffffffffffffffffffffffffffffffffffffffffffffffffffffffffffffffffffffffffffffffffffffffffffffffffffffffffffffff
@cB02~tA01_GU182341.1_78702_78833_0_1_0_0_0:0:0_1:0:0_238/1
TGTTAAGGGAAACAATCCAGGCACAGAAAGACAAATGCCACATGATCTCATGTGTGGAGTGTAAGAAGTGGAACCTAGAGGAACAGTAAAATGGTCGTCGAAAGAACCTGGGATGGAGAGAGATTGAAGAGATGTTGGTCAAAGGATGCA
+
ffffffffffffffffffffffffffffffffffffffffffffffffffffffffffffffffffffffffffffffffffffffffffffffffffffffffffffffffffffffffffffffffffffffffffffffffffffff
@cB02~tA01_GU182341.1_63604_63779_0_1_0_0_0:0:0_0:0:0_239/1
TAAAATCTAGTAGGAGTCCCTTACTCAGCACTTGCTCAAAGTTCTCAGCTGACACTTTTGTTGTAGAGAGACGCCAAGTCTATGCGGGGTGGGTCCTTCCTGTAGCCCTGGGCACCCAGGTGTGGTAGGAGCCTTAGAAAGTGGAAATGG
+
ffffffffffffffffffffffffffffffffffffffffffffffffffffffffffffffffffffffffffffffffffffffffffffffffffffffffffffffffffffffffffffffffffffffffffffffffffffff
@cB02~tA01_GU182341.1_111443_111237_1_0_0_0_0:0:0_0:0:0_23a/1
TGTCTCCACCCCATGCCTATATCTCCACTCCAGTCCCATATCTCCACTCCAGGCCCATATCTCCACTCCAGACCCATATCTCCACTCGGCCCATGTCTACACTCCAGGCCCATATCACCACCTCCAGGCCCATATCTCCACTCCAGGCCC
+
ffffffffffffffffffffffffffffffffffffffffffffffffffffffffffffffffffffffffffffffffffffffffffffffffffffffffffffffffffffffffffffffffffffffffffffffffffffff
@rand_0_0_0_0_1_1_0:0:0_0:0:0_23b/1
TATACGGGCACCCTCAAGGTATCGTCGAGTTATGCAGTCAAGTTATGAATACCGCACCTTTTAACGGTCTAATCAAGAAACATGAGGTGCCCGGGAGGTGAATAAGATGTATGTTGATGATTCAGTCTGCAAATTAATCCTGCACACACA
+
ffffffffffffffffffffffffffffffffffffffffffffffffffffffffffffffffffffffffffffffffffffffffffffffffffffffffffffffffffffffffffffffffffffffffffffffffffffff
@cB02~tA01_GU182341.1_81660_81808_0_1_0_0_0:0:0_0:0:0_23c/1
AGGGTAGCAGTGTTAGGAACAGCAGGTCCTCTGAGGACAAGAGGGTAACTCACACCCTCCAGCGTTTCCATGACGGTAGGGGCTGCAGTGTGGCTGCTGTCATTCTGCCAGAAGAGGTGGGGGAACCACAGCCACGACCCTGCCATTCCA
+
ffffffffffffffffffffffffffffffffffffffffffffffffffffffffffffffffffffffffffffffffffffffffffffffffffffffffffffffffffffffffffffffffffffffffffffffffffffff
@cB02~tA01_GU182341.1_12236_12146_1_0_0_0_0:0:0_0:0:0_23d/1
TATGAATTCACATTCATACATACCAGGGGTTAGGATTTCAACAAACGTTTCTGGGGGAGACCACTCAAAACACAGCACTCATCCTTGGTTATTTCCAGCCATGGAGCCTGTATCAATATCCTGGTGAATTATCTAAGCTGTCCACCTACC
+
ffffffffffffffffffffffffffffffffffffffffffffffffffffffffffffffffffffffffffffffffffffffffffffffffffffffffffffffffffffffffffffffffffffffffffffffffffffff
@cB02~tA01_GU182341.1_50046_50218_0_1_0_0_0:0:0_0:0:0_23e/1
CAAAAAGCAAAGACATAAACACACGGAGAATGAGCCAGAGGAAGGAGATTGAGAGACTCACAGACACATAAAGAGAGAGAAAAGAGGGCAGAGGAGTGGTGAGAATGATGGCAGGGAGCAGAGAAAAGCACTAAAATTAGAGTCCTGAGA
+
ffffffffffffffffffffffffffffffffffffffffffffffffffffffffffffffffffffffffffffffffffffffffffffffffffffffffffffffffffffffffffffffffffffffffffffffffffffff
@cB02~tA01_GU182341.1_131324_131385_0_1_0_0_0:0:0_1:0:0_23f/1
TGCAGGAACCTACAGATGTTATGGTTCTGTTCCTCACTCCCCCTATCAGTTGTCAGCTCCCAGTGACCCCCTGGACATCGTGATCACAGGTGAGAGTGTCCAGACATTCTTCTCATTGTCATTGGGACACAGAGTGAATGATCCAGGACT
+
ffffffffffffffffffffffffffffffffffffffffffffffffffffffffffffffffffffffffffffffffffffffffffffffffffffffffffffffffffffffffffffffffffffffffffffffffffffff
@cB02~tA01_GU182341.1_77793_77630_1_0_0_0_1:0:0_1:0:0_240/1
TTCTAATTTTTATTTAGCTGATGTTTAGTAATGCTAATCATTTTTTCATATACCTTTTGGTGATTTGTCTTATTCTTAGAAATGTTTATTCAGATACTTTGCCCATTTTTTTAAGTTGGGTTATTTGATTTCTTACCATTGAGTTGTTTG
+
ffffffffffffffffffffffffffffffffffffffffffffffffffffffffffffffffffffffffffffffffffffffffffffffffffffffffffffffffffffffffffffffffffffffffffffffffffffff
@cB02~tA01_GU182341.1_15748_15845_0_1_0_0_1:0:0_0:0:0_241/1
GGCCTGGAACTGTAGATATGGGCCTGGAGTGGAGATATTGGCTTGGAGTGCAGATATGGACCTGGAATTGAGATACGGGCCTGGAGGTGGAGATATGGGCCTAGAGTGGAGATATGGGCCTGGAGGTGGAGATATGGGCCGGGAACTGTA
+
ffffffffffffffffffffffffffffffffffffffffffffffffffffffffffffffffffffffffffffffffffffffffffffffffffffffffffffffffffffffffffffffffffffffffffffffffffffff
@rand_0_0_0_0_1_1_0:0:0_0:0:0_242/1
TTCGCTGACGGTACGTAATAGAAAGGAGAGGCGGAAGAAGTAGAGGATGCCGGCAGTGGATCAACCCGGCCCGTCTGCAATTGAAACTTATCGATAAATAACTATATTCAAATTCGGGCGGGCAAGAGGATAGTAAGATGGCTCAATTAT
+
ffffffffffffffffffffffffffffffffffffffffffffffffffffffffffffffffffffffffffffffffffffffffffffffffffffffffffffffffffffffffffffffffffffffffffffffffffffff
@cB02~tA01_GU182341.1_76603_76459_1_0_0_0_0:0:0_0:0:0_243/1
AGTTTTTTCATCAATGTTTTATAGCTTTTGCATACAGATCTTTCTACTCCTTGGGTGAATTTATTCCTGCATGTTTTGTTTTCTGTAGTTATTGCAAATGGGCTTATTTTCTTGTAAACTTTTTTGGATAGTTTGTTGTTAATGTATAGA
+
ffffffffffffffffffffffffffffffffffffffffffffffffffffffffffffffffffffffffffffffffffffffffffffffffffffffffffffffffffffffffffffffffffffffffffffffffffffff
@cB02~tA01_GU182341.1_110040_109869_1_0_0_0_0:0:0_0:0:0_244/1
CCCTCTATTCCCTTCCAGGACTCACCAACACACGCCATGATGATGACCATGAGCGACATGGTGCTGCCGGTGCAGACAGGCGGCCGCGCCCCAGCTCAGCTCAGCAGCGCACAGGATGTTATTTGGCGCCCTGCCCATGCAGTTTACATG
+
ffffffffffffffffffffffffffffffffffffffffffffffffffffffffffffffffffffffffffffffffffffffffffffffffffffffffffffffffffffffffffffffffffffffffffffffffffffff
@cB02~tA01_GU182341.1_148768_148883_0_1_0_0_0:0:0_0:0:0_245/1
TGAGGTACGAGAATTGCTTGAACCCAAGAGGTGAAGGTTGCAGTGAGCCGAGATCATGCCACAGCACTCCAGCCTGGGTGACAGAGTGAGACTCTATCTCAAAAAAACAAACAAACAAAAAAAGCTGGCAGGCTTAACATCTAAAGAGTC
+
ffffffffffffffffffffffffffffffffffffffffffffffffffffffffffffffffffffffffffffffffffffffffffffffffffffffffffffffffffffffffffffffffffffffffffffffffffffff
@cB02~tA01_GU182341.1_109472_109228_1_0_0_0_0:0:0_0:0:0_246/1
TCTTAGAATTGTACTTTATCAGCAAAAACCACACATGTAAATTCTGGATTTTTGTAGTTTTATCTATAATTTGTCTCATGACTCAAGATTCCAGAGTCCCAACTCTGGAGTTTGCTCTCTCTCTGTCTCTCTGCCTCCCTCATTTTAAAT
+
ffffffffffffffffffffffffffffffffffffffffffffffffffffffffffffffffffffffffffffffffffffffffffffffffffffffffffffffffffffffffffffffffffffffffffffffffffffff
@cB02~tA01_GU182341.1_92187_92344_0_1_0_0_0:0:0_0:0:0_247/1
GGGGACACATATCAACACATCATCTTTCATACTATAAATATACAGTCGGTCCTCTGTATCTGTGGGATTTACAGGTGTTTATTGAACCAAATATAAATCAAAAATATTCAGAGAAAAAATCCACAAAGTTTCAAAAAGCAAAACTATGTT
+
ffffffffffffffffffffffffffffffffffffffffffffffffffffffffffffffffffffffffffffffffffffffffffffffffffffffffffffffffffffffffffffffffffffffffffffffffffffff
@cB02~tA01_GU182341.1_148549_148341_1_0_0_0_0:0:0_0:0:0_248/1
TGGGGTTTCACCATGTTGGCCGGGCTGGTCTTGAACTCTGACCTCAGGTGATCTGCCTGCCTTGGTCTCCCAAAGTGTTGGGATTACAGGCGTGAGCCATCATGCCCGGCATGAGCCTGCTAGCTTTTGGACTGTTACGTATACCACTAA
+
ffffffffffffffffffffffffffffffffffffffffffffffffffffffffffffffffffffffffffffffffffffffffffffffffffffffffffffffffffffffffffffffffffffffffffffffffffffff
@cB02~tA01_GU182341.1_116168_115904_1_0_0_0_0:0:0_0:0:0_249/1
CTCTCTCTATTATTTCTCTCTTTGTCTTCCTCTCTATCTCTATGTATTATCTATCCATCTATCTTCATCATCATCATCTCTATGTATCATCTATTAATGAATCAATCAATCATCATCTATGTATCTATAACCTATTATCTATCATCTACC
+
ffffffffffffffffffffffffffffffffffffffffffffffffffffffffffffffffffffffffffffffffffffffffffffffffffffffffffffffffffffffffffffffffffffffffffffffffffffff
@cB02~tA01_GU182341.1_98430_98654_0_1_0_0_1:0:0_0:0:0_24a/1
GAGAGGCAGACAGAGAGGTAATAGAGAGAGAGATAGATGATACATATATAGATAATAGATGATTGATGGATAGATAGACAGACAGACAATTGATAGAGAGATAGATAAGTGATACTTAAATATAGATGATAGATAATTTGTAGATAGACA
+
ffffffffffffffffffffffffffffffffffffffffffffffffffffffffffffffffffffffffffffffffffffffffffffffffffffffffffffffffffffffffffffffffffffffffffffffffffffff
@cB02~tA01_GU182341.1_114857_114930_0_1_0_0_0:0:0_0:0:0_24b/1
GCGAAGGGAAGGCTCACTCATTCCAGGTGCCATGGATGGGATGATAAAGAGAGACACCTTCTAAACTCACAACCTCTCTTCCTAGGAGTCCACAGAAAACCTTCCTTCCTGGCCCTCCCAGGTCACCTGGTGAAATCAGAAGAGACAGTC
+
ffffffffffffffffffffffffffffffffffffffffffffffffffffffffffffffffffffffffffffffffffffffffffffffffffffffffffffffffffffffffffffffffffffffffffffffffffffff
@cB02~tA01_GU182341.1_77513_77327_1_0_0_0_0:0:0_0:0:0_24c/1
ATGTTATTTGTCTACTTTTGCTTTTGTTGCCTGGGCCTTTGGGTTAATATCCAAAATGGTTTTGCCCAAGCCAGTGGAGTTTTCCCTTGATTTCTTTTAGTAGTTTTTTTTTTTTTTTTAAGATGGAGTCTCACTGTGTTGCCCCGGCTG
+
ffffffffffffffffffffffffffffffffffffffffffffffffffffffffffffffffffffffffffffffffffffffffffffffffffffffffffffffffffffffffffffffffffffffffffffffffffffff
@cB02~tA01_GU182341.1_115796_115635_1_0_0_0_0:0:0_0:0:0_24d/1
CTCTTTATGTGTCTGTGAGTCTCTCAATCTCCTTCCTCTGGCTCTTTCTCTGTGTGTTTATGTCTTTGCTTTTTGGTGTCCCTGATTTCTCTCTGTGCTTCTCAGTGATCCTCTCATATGTGATATGTGGGGTTATTTGGAATGTGAGCC
+
ffffffffffffffffffffffffffffffffffffffffffffffffffffffffffffffffffffffffffffffffffffffffffffffffffffffffffffffffffffffffffffffffffffffffffffffffffffff
@cB02~tA01_GU182341.1_80759_80551_1_0_0_0_1:0:0_0:0:0_24e/1
GGGGACATAGGTAGGCTTCTTCTACGTCATATGAGGTTCAAGTGGTGAATCAGTCAAGGGAGGTATGAGGGTTTCTGAAAACTGCAGACTAGACTTGTCACTTCACATCATGCGCAACGGCCAGGCTCAAAACACATCTCAGACTCACTT
+
ffffffffffffffffffffffffffffffffffffffffffffffffffffffffffffffffffffffffffffffffffffffffffffffffffffffffffffffffffffffffffffffffffffffffffffffffffffff
@cB02~tA01_GU182341.1_112756_112883_0_1_0_0_0:0:0_0:0:0_24f/1
ACACACTTCAGCGTTTCCATGACGGTAGGGGCTGCAGTGTGGCTGCTGTCATTCTACCAGAAGAGGTGGGAAACCACAGCCATGGCCCTGACATTCCAAATCCTCTGATGGGGGCTAAGTTTTTTATTTTCATTCAGGCAACTGCTGATA
+
ffffffffffffffffffffffffffffffffffffffffffffffffffffffffffffffffffffffffffffffffffffffffffffffffffffffffffffffffffffffffffffffffffffffffffffffffffffff
@cB02~tA01_GU182341.1_24588_24792_0_1_0_0_0:0:0_1:0:0_250/1
CCCTTTATCTTATCCATTAAACAATCAGGTTAAACCTCTTCCTTATTTGGCTTTCTGTGAGCTTGGGATCATATGGAAAATGTGAAAGCCTCCTGAACCCACCAGCACAGGTCCTGGAATAGAGAACATGCTCTGTTCATGGCATAAAAC
+
ffffffffffffffffffffffffffffffffffffffffffffffffffffffffffffffffffffffffffffffffffffffffffffffffffffffffffffffffffffffffffffffffffffffffffffffffffffff
@cB02~tA01_GU182341.1_115605_115737_0_1_0_0_0:0:0_1:0:0_251/1
CCAAGGACACCCATATTTCTGACCTGAGTTGGGCCCTGTGGCCTCAGGCCTTGTGGCACCTACAGATGCCATGCTTATTCTGACACCTCTGACTTCCATGCAATGGAGAATAATCGTCCCAAAATATCATGGCCCCAGAACACCAACCCC
+
ffffffffffffffffffffffffffffffffffffffffffffffffffffffffffffffffffffffffffffffffffffffffffffffffffffffffffffffffffffffffffffffffffffffffffffffffffffff
@cB02~tA01_GU182341.1_54432_54231_1_0_0_0_0:0:0_0:0:0_252/1
CAAAAGCGGATATAAGAGGGTTCTGTACTCACCGGTTTTAGAGCTTGGTTCAGTGGGTGAAGGCCAACTATTTGAAGGGTTTCCTAGAACATGAGACAGGAGAGAGGTGAGGAAATGAGGGTGTCTGTCCTCTACTCAATGGAAATCTTT
+
ffffffffffffffffffffffffffffffffffffffffffffffffffffffffffffffffffffffffffffffffffffffffffffffffffffffffffffffffffffffffffffffffffffffffffffffffffffff
@cB02~tA01_GU182341.1_66912_67179_0_1_0_0_0:0:0_1:0:0_253/1
AGAGAGATGATACATAGATATAGATAATAGATGATTTTTGGATAGACAATTGATAGATAAATAGATTATATATAGATATAGATGACAGGTAGAGAATTTGTAGATAGGCACCAGATAGATAAATAGATATATCGATAGATAATAGATAGA
+
ffffffffffffffffffffffffffffffffffffffffffffffffffffffffffffffffffffffffffffffffffffffffffffffffffffffffffffffffffffffffffffffffffffffffffffffffffffff
@cB02~tA01_GU182341.1_101421_101630_0_1_0_0_2:0:0_0:0:0_254/1
CTTTCTTGGTTGATATTTTGTGGTGCAGAAGTTGCTTGGTTTGATGTAATCCTAATGGTCTATTTTTTGCTTTGATTACTTGTGTTTTGAAGGTTTTAAACAAAATGTCTTTCGTCAGACAAATGTCTTCCCCATTATTTTCTTCTACAT
+
ffffffffffffffffffffffffffffffffffffffffffffffffffffffffffffffffffffffffffffffffffffffffffffffffffffffffffffffffffffffffffffffffffffffffffffffffffffff
@cB02~tA01_GU182341.1_37140_37230_0_1_0_0_1:0:0_0:0:0_255/1
TTTAGCAGTGCAGAAGTTGCTTAGTTTGAGGTAATCCCAATGGTCTATTTTTGCTTCGATTACTCGTGTTTTCAAGGTTTAAAACAAAATGTCTTTCTTCAGACAAATGTCCTGGAGCATTTCCCCAATATTTTGTTCTACGTGTTTCAT
+
ffffffffffffffffffffffffffffffffffffffffffffffffffffffffffffffffffffffffffffffffffffffffffffffffffffffffffffffffffffffffffffffffffffffffffffffffffffff
@cB02~tA01_GU182341.1_106089_105955_1_0_0_0_0:0:0_0:0:0_256/1
AGTGGGAGCGGCCTGAGGCCATCATAAGAAATAGATGCTGGTGCCATGCTTCCAGTACAGCCTGCAGAACGGTGAGGCAAACCAATCTCTTCTTTAGAAGTTACCCAGGCTCAAGTGTTCCTTTAGAGCAACAAAAATGGACTAAGACAG
+
ffffffffffffffffffffffffffffffffffffffffffffffffffffffffffffffffffffffffffffffffffffffffffffffffffffffffffffffffffffffffffffffffffffffffffffffffffffff
@cB02~tA01_GU182341.1_51549_51687_0_1_0_0_0:0:0_0:0:0_257/1
GAAGCCCATCCTGGCCTCTCACCCACACAGGGATGTCATCACCAGCAACCCCTACACCCTTTACTTTTGTTTGAAGAAATATTTATTGAGGATAAATATACCTATATAGCTTACCACCTTTAACATTTTTTTTTTTTTTGAGGCAGAGTC
+
ffffffffffffffffffffffffffffffffffffffffffffffffffffffffffffffffffffffffffffffffffffffffffffffffffffffffffffffffffffffffffffffffffffffffffffffffffffff
@cB02~tA01_GU182341.1_25930_25779_1_0_0_0_0:0:0_0:0:0_258/1
TCCTCCTGCTTTCTCAGTTGTAGTAACCATAGAACGTGCTGAGGATACAACTGCTTTAGTTTAGATGTTTGACCACTTCAAACCTCACATTGAAATGTAACCCCCAGGGTGGGAGGTTGGGCCTCTTGGGAGGTGTTTGGGTCATGGAGG
+
ffffffffffffffffffffffffffffffffffffffffffffffffffffffffffffffffffffffffffffffffffffffffffffffffffffffffffffffffffffffffffffffffffffffffffffffffffffff
@cB02~tA01_GU182341.1_117177_117321_0_1_0_0_0:0:0_0:0:0_259/1
TGCCTGTGAGGGAGGGATCAGGGCGCAGGATGGCACACACAGCACCTCCAAACCCTCCTGCATGGCCTGCATGGAGGCCTCCGATTAGGGCTCCAGAAACCCAGGCAGATGTAGAAAGCGGTCAGGAGAGACCCAGAGAAGGGGAGACTG
+
ffffffffffffffffffffffffffffffffffffffffffffffffffffffffffffffffffffffffffffffffffffffffffffffffffffffffffffffffffffffffffffffffffffffffffffffffffffff
@cB02~tA01_GU182341.1_109250_109080_1_0_0_0_0:0:0_1:0:0_25a/1
GGCGGATCAACTGAGATGAGGAGATTGAGAGCAGCCTGGCCAACACAGTGAAACCGCGTCTCTGCTAAAAATTCAAAAATTAGCCATGCCTGGTGGCAGGCACCTGAAACGCCAGCTACTCAAGAGACTGAGGCACGAGAATCGCCTGAA
+
ffffffffffffffffffffffffffffffffffffffffffffffffffffffffffffffffffffffffffffffffffffffffffffffffffffffffffffffffffffffffffffffffffffffffffffffffffffff
@rand_0_0_0_0_1_1_0:0:0_0:0:0_25b/1
TGGGGCCAGCTATTAGGCATATACATAATAATGGAACACACTATCGGGCTTGTTGGCAAACATAGCTCCCCGATCCGCCGCTGTTACCGCGCGGTCATGTCATGTTTCGCGTGACACTCCAGACAACTGTCATTATTGATGGTACCGTAA
+
ffffffffffffffffffffffffffffffffffffffffffffffffffffffffffffffffffffffffffffffffffffffffffffffffffffffffffffffffffffffffffffffffffffffffffffffffffffff
@cB02~tA01_GU182341.1_90596_90451_1_0_0_0_0:0:0_0:0:0_25c/1
GGGTGTCTGGTGCTCTCTCTAGAAAGCTCTGCCTCTGGCTCCTGCCTTGGGCCAGAGACTTTCCTGCCAGTGAGGAACACACACCTGCGTGCTCCCATCCTGCTTCCGCACAGGGCCCTGAGTTCTCTGGCCTCTGCTTCGTGAGGCTTA
+
ffffffffffffffffffffffffffffffffffffffffffffffffffffffffffffffffffffffffffffffffffffffffffffffffffffffffffffffffffffffffffffffffffffffffffffffffffffff
@cB02~tA01_GU182341.1_129071_129192_0_1_0_0_1:0:0_0:0:0_25d/1
ATTCACATAGGACATGCCCTCCATGCCGTGTCTACTTTGTGTTGTTTTAAGTGAGTAATTTTGCAGTATTAAAATCTAGTAAGAGTCACTTATTCAGCACTTGCTCAAAGTTCTCAGCTGACACTTGTTGTAGGGAGACGCCATGTCTAT
+
ffffffffffffffffffffffffffffffffffffffffffffffffffffffffffffffffffffffffffffffffffffffffffffffffffffffffffffffffffffffffffffffffffffffffffffffffffffff
@cB02~tA01_GU182341.1_27001_26818_1_0_0_0_0:0:0_2:0:0_25e/1
TCTCCCTAGAAGATCCCATCAAGGCCTGACTGTGGTGCTGGTGGACAGAAGACAACTTTGGATCTGCGCTCAGCATTTGGAAGTTCCGTGTTACACGCTGGTATCTGTTGGGGGTGTCTTGGGCCTCTGAGAAGGGCGAGTGATTTTTCT
+
ffffffffffffffffffffffffffffffffffffffffffffffffffffffffffffffffffffffffffffffffffffffffffffffffffffffffffffffffffffffffffffffffffffffffffffffffffffff
@cB02~tA01_GU182341.1_14339_14512_0_1_0_0_0:0:0_0:0:0_25f/1
TTTCTAGGTAAATATGTCTAATTAATTCAGCATATGTATGCAAGGGATCACACAGAAACACGATTATCAAGGCCCGAGTTATAAAAGAGAAAATCCGGAAACAACACAAATGTCCATGATAAAAAGAATGGATAATTACATGTTGATAAA
+
ffffffffffffffffffffffffffffffffffffffffffffffffffffffffffffffffffffffffffffffffffffffffffffffffffffffffffffffffffffffffffffffffffffffffffffffffffffff
@cB02~tA01_GU182341.1_61292_61435_0_1_0_0_0:0:0_0:0:0_260/1
AACCTCCGCCTCCCAGGTTCAAGCGATTCTCGTGCCTCAGCCTCTTGAGCAGCTGGCGTTACAGGTGCCTGCCACCAGGCACGGCTAATTTTTGGATTTTTAACAGAGACACGGTTTCACTATATTGGCCAAGCTGCTCTCAAACTCCTT
+
ffffffffffffffffffffffffffffffffffffffffffffffffffffffffffffffffffffffffffffffffffffffffffffffffffffffffffffffffffffffffffffffffffffffffffffffffffffff
@cB02~tA01_GU182341.1_77998_77808_1_0_0_0_0:0:0_0:0:0_261/1
CAAGTGTGCGCCACCAAACTCTGCTAATTTTTGTATTTTTAGTAGGGATGGGGTTTCACCATATTGGCCAGGCTGGTTTCGAACTGCTGACCTCAGGTAATCTCCCTGCCTCGGCCTCCCAAAGTGCCTGAATTACAGGCATGAGCCACC
+
ffffffffffffffffffffffffffffffffffffffffffffffffffffffffffffffffffffffffffffffffffffffffffffffffffffffffffffffffffffffffffffffffffffffffffffffffffffff
@cB02~tA01_GU182341.1_74498_74714_0_1_0_0_0:0:0_0:0:0_262/1
AACATCAGGTTGATTTTTCCGAAGAAAAGTGGTGATTGGCCATCTTTAGTCTCAATGTAAACGGTAATACTGATGAGTGTGGAAAAGGCAGGGAAGAGGATTGACAATAAGTGACACTCATTGTTTTCATCTGAGCTTTGAGACTGAAAG
+
ffffffffffffffffffffffffffffffffffffffffffffffffffffffffffffffffffffffffffffffffffffffffffffffffffffffffffffffffffffffffffffffffffffffffffffffffffffff
@cB02~tA01_GU182341.1_79906_79786_1_0_0_0_0:0:0_0:0:0_263/1
CAGAAAAGAACATTAAACAAAAGAAAACTACATGCCAATATTCCTGATGAACATAGAGGCAAAAATCCACAAAAAATACTAAGAACTGAATCCCGCAGCATATCAAAAAGTGAATCCACCATGATCAAGTCAACTTTATTCTTAGGGTGC
+
ffffffffffffffffffffffffffffffffffffffffffffffffffffffffffffffffffffffffffffffffffffffffffffffffffffffffffffffffffffffffffffffffffffffffffffffffffffff
@cB02~tA01_GU182341.1_24141_23981_1_0_0_0_1:0:0_0:0:0_264/1
CTCAAACTCCTACCCTTAAGTGATCTACCCGCCTTGGCCTCCCAAAGTGTTGGGTTACAGGTGTGAGCCCCCATCCACAGTCTTGTATATTATATTATACTAGGTCCTTTCATTTGCACCACCCCTCATGTGTCTATCGCTCCTCTGCCA
+
ffffffffffffffffffffffffffffffffffffffffffffffffffffffffffffffffffffffffffffffffffffffffffffffffffffffffffffffffffffffffffffffffffffffffffffffffffffff
@cB02~tA01_GU182341.1_42923_43119_0_1_0_0_0:0:0_0:0:0_265/1
ATCTGCTTATGAAATGAGGACCCAGAAGTGCCCTCCGAGCTCTTTTGTTGACTTCCGTCTTCTACAGATGCTGCTGTAATGGACCAAGAGCCTGCAGGGAACAGAACAGTGAACAGCGAGGTAGGTGCTCCTCGGCCCAGCCTCGTGGCT
+
ffffffffffffffffffffffffffffffffffffffffffffffffffffffffffffffffffffffffffffffffffffffffffffffffffffffffffffffffffffffffffffffffffffffffffffffffffffff
@cB02~tA01_GU182341.1_140250_140346_0_1_0_0_0:0:0_0:0:0_266/1
TAGGGTACATGTGCACAATGTGCAGGTTAGTTACATATGTATACATGTGCCATGCTGGTGTGCTGCACCCATCAACTCGTCATTTAGCATTAGGTATATCTCCTAATGCTATCCCTCCCCCCTCCCCCCACCCCACAACAGTCCCCAGAG
+
ffffffffffffffffffffffffffffffffffffffffffffffffffffffffffffffffffffffffffffffffffffffffffffffffffffffffffffffffffffffffffffffffffffffffffffffffffffff
@cB02~tA01_GU182341.1_51653_51786_0_1_0_0_0:0:0_0:0:0_267/1
TATAGCTTACCACCTTTAACATTTTTTTTTTTTTTGAGGCAGAGTCTAGCTCTGTCCCCTATGCTGCAGTGCAGTGGCACAATCTCAGCTCACTGCAACTTCCGCCTCCTGGGTTCAAGTGATTCTCCTGCCTCAGCCACCTGAGTAGCT
+
ffffffffffffffffffffffffffffffffffffffffffffffffffffffffffffffffffffffffffffffffffffffffffffffffffffffffffffffffffffffffffffffffffffffffffffffffffffff
@cB02~tA01_GU182341.1_53594_53451_1_0_0_0_0:0:0_0:0:0_268/1
TGTCACCATACACAAAAATCAAATGAAAATGGATTAAAGATGTGAGTCTAAGGCCTGAACCTATGAAACACGTAGAAGAAAATATTGGGGAAATGCTCCAGGACATTTGTCTGAAGGAAGACATTTTGTTTTAAACCTTCAAAACACAAG
+
ffffffffffffffffffffffffffffffffffffffffffffffffffffffffffffffffffffffffffffffffffffffffffffffffffffffffffffffffffffffffffffffffffffffffffffffffffffff
@cB02~tA01_GU182341.1_66422_66295_1_0_0_0_0:0:0_0:0:0_269/1
CTTTTCTCCCTCTTTATGTGTCTGTGAGTCTCTCAATCTCCTTCCTCTGGCTCATTCTCTGTGTGTTTATGTCTTTGCTTTTTGGTGTCCCTGATTTCTCTCTGTGTCTCTCAGTGATCCTCTCATATGTGGGGTTATTTGGAATGTGAG
+
ffffffffffffffffffffffffffffffffffffffffffffffffffffffffffffffffffffffffffffffffffffffffffffffffffffffffffffffffffffffffffffffffffffffffffffffffffffff
@cB02~tA01_GU182341.1_13826_13678_1_0_0_0_0:0:0_2:0:0_26a/1
CATTTGCCGAGATGTGTTTTCATTTTTAATTGATACAAAATATTTTCCACCTTTCTTTGAAATGTTTTTCTTCCACTCATTGTTTATTGCTATGTGTGTTTATTAATTTTAAAATATTTGATAATTTCCCCAGCATTTCCTTGTTGTACA
+
ffffffffffffffffffffffffffffffffffffffffffffffffffffffffffffffffffffffffffffffffffffffffffffffffffffffffffffffffffffffffffffffffffffffffffffffffffffff
@cB02~tA01_GU182341.1_78968_79157_0_1_0_0_1:0:0_0:0:0_26b/1
ACCACACACACAAAACATACAAGTATGTGAAAAAATAAATATGATAAAGAGGTTGTTTCATCCATTCCACTATGTGTACCTATATGAAAACATCATGATGGACACCACAAATACCCTTTTCCTCATTAATTAAATTTGTTTTGGTTTTTT
+
ffffffffffffffffffffffffffffffffffffffffffffffffffffffffffffffffffffffffffffffffffffffffffffffffffffffffffffffffffffffffffffffffffffffffffffffffffffff
@cB02~tA01_GU182341.1_13953_14304_0_1_0_0_0:0:0_0:0:0_26c/1
ATGAAAACACATCTCGGCAAATGACTGGGGATACAGATAGAACAGCGTTAAGGGACAATAAGCCTCAAATGTCTGTGTTAGAAAAGAAGGAAGAGCTGAGTAAATAGGTAACTTTCACTTGCAGAAATACTACACATCAGCAAATTAATT
+
ffffffffffffffffffffffffffffffffffffffffffffffffffffffffffffffffffffffffffffffffffffffffffffffffffffffffffffffffffffffffffffffffffffffffffffffffffffff
@cB02~tA01_GU182341.1_9493_9428_1_0_0_0_0:0:0_0:0:0_26d/1
TTTTTTCATTATGTCTCTGACAGATGTTGGTATCATGGTGATGATGGCTTCATAGAATGAGTTAGGAAGAAGCCCCCACTCCTTGATTTTTTCCAAAAGTTTCAGTAAGATCGGTATCAGTTCTTCTTTGTATGGCTGTTGGATTTTGGC
+
ffffffffffffffffffffffffffffffffffffffffffffffffffffffffffffffffffffffffffffffffffffffffffffffffffffffffffffffffffffffffffffffffffffffffffffffffffffff
@rand_0_0_0_0_1_1_0:0:0_0:0:0_26e/1
AGGATTCAGGGTTATTGAGGTAGGACCTACATAGTTAATGTCCCTAGACCCGCTAACTCCCGTTGGGGGGAAAGCGCGTAAGCACGGGGGAGAGGTTGGTACCTGACGCAGACATGCAAGGAATAACTTCATGGTTACGGATTGGCCACT
+
ffffffffffffffffffffffffffffffffffffffffffffffffffffffffffffffffffffffffffffffffffffffffffffffffffffffffffffffffffffffffffffffffffffffffffffffffffffff
@cB02~tA01_GU182341.1_25582_25776_0_1_0_0_0:0:0_0:0:0_26f/1
TTTGCTGTCTTAGTCCATTTTTGTTGCTCTAAAGGAACACTTGAGCCTGGGTAACTTCTAAAGAAAAGAAATGTGTTTGCCTCACAGTTCTGCAGGCTGTACTGGAAGCATGGCACCAGCATCTATTTCTTGTGACGGCCTCAGGCTGCT
+
ffffffffffffffffffffffffffffffffffffffffffffffffffffffffffffffffffffffffffffffffffffffffffffffffffffffffffffffffffffffffffffffffffffffffffffffffffffff
@cB02~tA01_GU182341.1_137963_138139_0_1_0_0_1:0:0_0:0:0_270/1
ATTCCCAACCTCAGGTGATCCAATAGCCTCTGCCTCCCAACACGCTGGGATAAGAGGCATGAGCCACGGGGCCAAGCCAAATTTTCAAATCAATAATAGATAATGCTGAGTGTATTATTTCAGGTGACAGAGAAATTCTCACTAATCAGA
+
ffffffffffffffffffffffffffffffffffffffffffffffffffffffffffffffffffffffffffffffffffffffffffffffffffffffffffffffffffffffffffffffffffffffffffffffffffffff
@cB02~tA01_GU182341.1_152573_152443_1_0_0_0_0:0:0_0:0:0_271/1
CTGAATCCTCTGGCCCAGACAGAGCACTGGAAGAGAGAGATTTATGAAAAATCAAGCTTCCATTTCCAACCTTTACGACAAATCACCCTCTGTAATGACAGACCAGAAAAAGACCAGTACCAGATGGATTCACAGCTCAATCCCACCAGA
+
ffffffffffffffffffffffffffffffffffffffffffffffffffffffffffffffffffffffffffffffffffffffffffffffffffffffffffffffffffffffffffffffffffffffffffffffffffffff
@cB02~tA01_GU182341.1_45901_45995_0_1_0_0_0:0:0_0:0:0_272/1
GTTGAGATATGGGCCTGCAGTAGAGATATGGGCTTGTAGTGGAGACATGGGCCTGGAGATGGAGATATGGGCCTGGAGATGGAGATATGGGCCTGCAGTAGAGATAGGGGCCTGGAGTGGAGATATGGGCCTGGAGTGGAGATATGGGCC
+
ffffffffffffffffffffffffffffffffffffffffffffffffffffffffffffffffffffffffffffffffffffffffffffffffffffffffffffffffffffffffffffffffffffffffffffffffffffff
@cB02~tA01_GU182341.1_62823_62920_0_1_0_0_0:0:0_0:0:0_273/1
GTGGGGATAGGGGCCTGGGGTGCGGATATGGGCCTGCAGGCTGGGTCTCTACACAGCCGACAGCCCTGTTCTTGGGTGCAGGCTGGCACTGAGGGTGAGTTTCCCTTCAGCCCAGCAAGGGCCTGGCTACCAAGACTCACAGCCCAGTGG
+
ffffffffffffffffffffffffffffffffffffffffffffffffffffffffffffffffffffffffffffffffffffffffffffffffffffffffffffffffffffffffffffffffffffffffffffffffffffff
@cB02~tA01_GU182341.1_84155_83948_1_0_0_0_0:0:0_1:0:0_274/1
GGTTTAAGCCACTCTCCCGCCTCAGCCTCCCAAGTTGCTGGGATTATAGGCGCCTGGCACCATGCCTGGCTAATTTTATTTTTTTTGTCTTTTTAGTAAAGATTGGTTCCCCCATGTTGGCCAGGCTGGTCTCCAGCCCCTGATTTTAAA
+
ffffffffffffffffffffffffffffffffffffffffffffffffffffffffffffffffffffffffffffffffffffffffffffffffffffffffffffffffffffffffffffffffffffffffffffffffffffff
@cB02~tA01_GU182341.1_96635_96466_1_0_0_0_0:0:0_0:0:0_275/1
GTGGAAGAGGACAGGCTGCATGTCCAGGCTCTTAGCAGCCTGAATCAATCTCTTTTGAACAAATCCCCAGTTCAAGTGATTCTCTTGCCTCAGCCTCCCCAGTCGTTGGATTACTCGTGCCCACCACCACATCTGGCTATCCTTGTTTGG
+
ffffffffffffffffffffffffffffffffffffffffffffffffffffffffffffffffffffffffffffffffffffffffffffffffffffffffffffffffffffffffffffffffffffffffffffffffffffff
@cB02~tA01_GU182341.1_72262_72381_0_1_0_0_0:0:0_0:0:0_276/1
TATTTCCTTTGCTTGGCAGAAGCTCTTTCGTTTATTAAGTCCCATTGGTCTAGTTTTATTTTTATTGCCTGTGCTTTTGAGGTCTTAGTGATGAATTCTTTGCCCAGACCAATGCCCAGAAGAGTTTCTCTTTGGGTTTCCACCGGTGAT
+
ffffffffffffffffffffffffffffffffffffffffffffffffffffffffffffffffffffffffffffffffffffffffffffffffffffffffffffffffffffffffffffffffffffffffffffffffffffff
@cB02~tA01_GU182341.1_57343_57526_0_1_0_0_1:0:0_0:0:0_277/1
CAAATCCCCCACCTCACCCCTACTTCCAATCACCTGTGGAGATTCAGGTAGACCATGGGGAGGTAAACATTAACACTCCTTGGATTGAGTCCAGATCTTGGAATCAGAGATCAGCGACAGCACTAGCTCCTGCTCCCCTTTCCTACTAAT
+
ffffffffffffffffffffffffffffffffffffffffffffffffffffffffffffffffffffffffffffffffffffffffffffffffffffffffffffffffffffffffffffffffffffffffffffffffffffff
@cB02~tA01_GU182341.1_132939_132835_1_0_0_0_0:0:0_0:0:0_278/1
GTAGATGTCATAGGAGCTCCAGGAGCTACAGGACAAGGTCACGTTCTCTCCTGCCTGAACCGTGGGGCCCGGCTGGGCTGAGAGAGAAGGTTTCTCATATAGACCTGGAAGGAGAAGAGGCAGTTTCCTCAGGGAGGTTCTTCCTTGTCA
+
ffffffffffffffffffffffffffffffffffffffffffffffffffffffffffffffffffffffffffffffffffffffffffffffffffffffffffffffffffffffffffffffffffffffffffffffffffffff
@cB02~tA01_GU182341.1_21189_21440_0_1_0_0_0:0:0_0:0:0_279/1
TTTTTAAGTGTGAAGTCTACTGTTCATAAATACATTTATAGGCTGGGCACGGTGGCTCACGGTTGTAATCCCAACACTTTGAGAGGCCAAGGCAGGTGGATCATTTGAGATCAGGGGCTCAAGACCACCCTGGCCAACATGGGGAAAATC
+
ffffffffffffffffffffffffffffffffffffffffffffffffffffffffffffffffffffffffffffffffffffffffffffffffffffffffffffffffffffffffffffffffffffffffffffffffffffff
@cB02~tA01_GU182341.1_28477_28564_0_1_0_0_0:0:0_0:0:0_27a/1
GGGCGTGAGCCACGGTGCCCAGCTTCACTATGCCATTTCATGCAAGGGGCTTGAGCATCTGCAGATTTTGGTATCTGAATGGGGATCCTGGAACCAATCACCCAGGTATAGTGAAGGACCATGGTATATAATTTTTATTTGTCAATCTTA
+
ffffffffffffffffffffffffffffffffffffffffffffffffffffffffffffffffffffffffffffffffffffffffffffffffffffffffffffffffffffffffffffffffffffffffffffffffffffff
@cB02~tA01_GU182341.1_119833_119953_0_1_0_0_0:0:0_0:0:0_27b/1
GATTGCACCTCTGCACTCCAGCCTGGGTGACAGAGCGAGACTCCATCTCAAAAGAAAAAATAAAAAAAATTGGATGTAAATGCATGGATTATATCTGTGTTCTTCATTCTGCTCCGTTGTTCTATGTGCCTTTCTTCATGCCAACATCAT
+
ffffffffffffffffffffffffffffffffffffffffffffffffffffffffffffffffffffffffffffffffffffffffffffffffffffffffffffffffffffffffffffffffffffffffffffffffffffff
@cB02~tA01_GU182341.1_95159_94986_1_0_0_0_0:0:0_1:0:0_27c/1
CTTTTCTGGTAGAAAGACCGCAGCCACACTGCAGCCCCTACCATCACGGAAACGCTGGAGGGTGTGAGTTACACCTTTGTCCTCAGAGGACCTGCTGTTCCTAGCACTGCTTCCCTCTCTTTCTCTGCTGCTGACACCACTTCCTCCCTG
+
ffffffffffffffffffffffffffffffffffffffffffffffffffffffffffffffffffffffffffffffffffffffffffffffffffffffffffffffffffffffffffffffffffffffffffffffffffffff
@cB02~tA01_GU182341.1_148555_148408_1_0_0_0_1:0:0_0:0:0_27d/1
TAAAGATGGGTTTTCACCATGTTGGCCGGGCTGGTCTTGAACTCTGACCTCAGGTGATCTGCCTGCCTTGGTCTCCCAAAGTGTTGGGATTACAGGCGTGAGCCATCATGCCCGGCATGAGCCTGCTAGCTTTTGGACTGTTACGTATAC
+
ffffffffffffffffffffffffffffffffffffffffffffffffffffffffffffffffffffffffffffffffffffffffffffffffffffffffffffffffffffffffffffffffffffffffffffffffffffff
@cB02~tA01_GU182341.1_28262_28090_1_0_0_0_0:0:0_0:0:0_27e/1
GTCCAACATTCTGAAACCCCGTCTCTACTAAAAATACACACACAAAAAAATTTATCTGTGCAGGGTGGCACGTGCCTGTAATCCTAGGGGAGGCTACTGAGGAGGCTGAGGGAAGAGAATCGCTTGAACCTGGAAGGCGGAGGTTGCAGT
+
ffffffffffffffffffffffffffffffffffffffffffffffffffffffffffffffffffffffffffffffffffffffffffffffffffffffffffffffffffffffffffffffffffffffffffffffffffffff
@cB02~tA01_GU182341.1_105236_105380_0_1_0_0_0:0:0_0:0:0_27f/1
AAAACTTGCCCCCTCACCCAAATCCCCCATCTCACCCCTACTTCCAATCACCTGTGGAAATACAGATAGATCATGGGGAGGTAAATGCTAATACTCCTTGGAGTGAGTCCAGATCTTGGAATCAGAGATCAGTGCCAGCACTAGCTCCTG
+
ffffffffffffffffffffffffffffffffffffffffffffffffffffffffffffffffffffffffffffffffffffffffffffffffffffffffffffffffffffffffffffffffffffffffffffffffffffff
@cB02~tA01_GU182341.1_59864_59725_1_0_0_0_0:0:0_0:0:0_280/1
GATTGCAGCCTCAAGTAGACTAGGAAGTAAGCCAGTTAGGTTGGAGAGGTGGGCAGGGGTCAAGTGAAATGGAGAACTGTGGGCTAAGCAAAGGAGTGTGTTTTTTCTCCAGCAGGCAGTGGGGACCTTAGACATTTGTAAGCAAGTGAG
+
ffffffffffffffffffffffffffffffffffffffffffffffffffffffffffffffffffffffffffffffffffffffffffffffffffffffffffffffffffffffffffffffffffffffffffffffffffffff
@cB02~tA01_GU182341.1_64732_64910_0_1_0_0_0:0:0_0:0:0_281/1
ACTGGAACCCAGGTCAAGGACAAGATAAGAAAGGACACAAGGATAGCCGGGCGTGGTGGCAGGTGCATGTAATCCTAGCAACTCAGGAGGCTGAGGGCAGGAGAATCACTTGAACCCAGGAGACAGAGGTTGCAGTGAGCCTAGACCACA
+
ffffffffffffffffffffffffffffffffffffffffffffffffffffffffffffffffffffffffffffffffffffffffffffffffffffffffffffffffffffffffffffffffffffffffffffffffffffff
@cB02~tA01_GU182341.1_94831_94632_1_0_0_0_0:0:0_0:0:0_282/1
TCTTATGTGGGGAGATGACACCCTAAGGTTTGGGGAAGGACTCACCCATGTGTGGACCGGCCCTCTGGACCAAGAACAACCCTAGAAAGAAAGATCATGATGGACCATCCCTCTGCAGGCAAACCAGGGCACCCTGCTGCCCCCACTGGG
+
ffffffffffffffffffffffffffffffffffffffffffffffffffffffffffffffffffffffffffffffffffffffffffffffffffffffffffffffffffffffffffffffffffffffffffffffffffffff
@cB02~tA01_GU182341.1_18036_18256_0_1_0_0_1:0:0_0:0:0_283/1
CACATAGGGAGGGGTTGATGCTCCTGGAACCAGCACCAGGGGCCACCCTATGGAAGCTGGGGCCATGGAGAAGGCAGAGACATGACAGGAGAGGCTCCCAATCCCCATCAGGAACAGGGACACTGATGCCTGCCTTACTGATGAGTTCGT
+
ffffffffffffffffffffffffffffffffffffffffffffffffffffffffffffffffffffffffffffffffffffffffffffffffffffffffffffffffffffffffffffffffffffffffffffffffffffff
@cB02~tA01_GU182341.1_66646_66603_1_0_0_0_0:0:0_0:0:0_284/1
GTATCTATAACCTATTATCTATCATCTACCTATTTATCATCTATCTATATCTATCCATCTATCATCTGTCTTGCTCTGCCTCTCGGTCTCTCTAGTTCTCTTTGGAATCTCTGCAATTCATCCCCACATCTCCATCTTTCTATGTCCTTG
+
ffffffffffffffffffffffffffffffffffffffffffffffffffffffffffffffffffffffffffffffffffffffffffffffffffffffffffffffffffffffffffffffffffffffffffffffffffffff
@cB02~tA01_GU182341.1_100369_100555_0_1_0_0_1:0:0_1:0:0_285/1
TGAAATTGCTGGACACTATGAAAGTTCTCTTTTTTTTTTTTTCTTTTTTGAGAAAGAGTTTCCCTCCTTAGTCCAAGCTGGAGTCTAAGTGGTGAGATCTTGGCTCATTGCAACCAGTGCCTCCTAGGTTCAAATGATTGTCCTGACTCA
+
ffffffffffffffffffffffffffffffffffffffffffffffffffffffffffffffffffffffffffffffffffffffffffffffffffffffffffffffffffffffffffffffffffffffffffffffffffffff
@cB02~tA01_GU182341.1_47366_47257_1_0_0_0_0:0:0_0:0:0_286/1
GAAGTTGTTAAACCCAAGATAAGAGTGACACCGAAGAATGACATGTCCTAGAGGCACCACAAGGCTGGGCCAGGCAGACAGCAAGGGCTTGTCCTGACCACCTTGGGGAGAAGGAGGCGCCGCCTTAGAGAGGAGGATGTGGAACTGCCC
+
ffffffffffffffffffffffffffffffffffffffffffffffffffffffffffffffffffffffffffffffffffffffffffffffffffffffffffffffffffffffffffffffffffffffffffffffffffffff
@cB02~tA01_GU182341.1_130862_131003_0_1_0_0_1:0:0_1:0:0_287/1
ACAGCCCATGAGATGAGGCTCTCTTCACAGTGGGAAGGGAGTCAGGGGCTACTGGAGACAGAGGGACAGAGAAGAGGGAGGAAGACAAATGGAGGGACCTGCACCAGGGGATATGGGCACAGAAAAGACACGGAGACACAGAGAGGGAGG
+
ffffffffffffffffffffffffffffffffffffffffffffffffffffffffffffffffffffffffffffffffffffffffffffffffffffffffffffffffffffffffffffffffffffffffffffffffffffff
@cB02~tA01_GU182341.1_6819_6920_0_1_0_0_1:0:0_1:0:0_288/1
GACATTGCACTATAAAAAGAGAATATAATGCATAAGACGGCAATTTGAAAAGATTCAGATATAATTTTTTCTTATCTAGTAAATACTTAGTAATTTGTCTAATGCATGCCTTAAATACATACCACTTTATGCAGAGGTTGCCATGAGCCG
+
ffffffffffffffffffffffffffffffffffffffffffffffffffffffffffffffffffffffffffffffffffffffffffffffffffffffffffffffffffffffffffffffffffffffffffffffffffffff
@cB02~tA01_GU182341.1_125129_125390_0_1_0_0_0:0:0_0:0:0_289/1
TGGACCAAGAGCCTGCAGGGAACAGAACAGTGAACAGCGAGGTAGGTGCTCCTCCGCCCAGCCTCGTGGCTAGTCTTATTCCCAAAGAGTCCTGAAAAATGTGAGCACCCTCCCTCACTCAGCATTTCCCTCTCTCCAGGATTCTGATGA
+
ffffffffffffffffffffffffffffffffffffffffffffffffffffffffffffffffffffffffffffffffffffffffffffffffffffffffffffffffffffffffffffffffffffffffffffffffffffff
@cB02~tA01_GU182341.1_99645_99445_1_0_0_0_0:0:0_0:0:0_28a/1
GATCTCGAGTTCCTGATCTTAAATGATCCACCTTCCTTGGCCTCTCAAAGCGCCGAGATTACAACCGTGAACCACCACACCCAGCATATAAAGGTATTTATGACCACTAGATTTTACTTTTAAAAATGGTAAAGGTGGTAAATTATATAG
+
ffffffffffffffffffffffffffffffffffffffffffffffffffffffffffffffffffffffffffffffffffffffffffffffffffffffffffffffffffffffffffffffffffffffffffffffffffffff
@cB02~tA01_GU182341.1_31241_31046_1_0_0_0_0:0:0_0:0:0_28b/1
CCACGATCACCAGGGGGTTGCTGGGTGCTGACCACCCACTGGGGGAGTGTGTGTGTGAACCCCGACATCTGTATGTCCCTGTTGTGCGGGGGTCACAGGGCCCATGAAAAGGCTGTTCCAGAATATTCTGTTGTAGAGCTCAGGGACAGG
+
ffffffffffffffffffffffffffffffffffffffffffffffffffffffffffffffffffffffffffffffffffffffffffffffffffffffffffffffffffffffffffffffffffffffffffffffffffffff
@cB02~tA01_GU182341.1_124435_124579_0_1_0_0_0:0:0_1:0:0_28c/1
GTGCTTGTCCTAAAGAGACGTTGTATGTGGTTACCTGCCAATCAAGAAATGCGAGACAATTCATAAAGAGGAACTGCTATGATTAGCTTCTTATTGGTGTCTCCTCTTCTTCCAGGTAACCCCAGACACCTACATGTTCTGATTGGGACC
+
ffffffffffffffffffffffffffffffffffffffffffffffffffffffffffffffffffffffffffffffffffffffffffffffffffffffffffffffffffffffffffffffffffffffffffffffffffffff
@cB02~tA01_GU182341.1_75180_75313_0_1_0_0_0:0:0_0:0:0_28d/1
TGCTTGGACCCTGTGTCCAAGCATGTCTGAGATGTGATGAAGATGAATCTTCCTTTCCTTGTCTATTTTCTCATGCCAGAGAATTGGAATCTTATATTCCATTAACTCTTTCTGTTCTGTTCATCCAGATTCTATGAAGGAGAAAGGAAA
+
ffffffffffffffffffffffffffffffffffffffffffffffffffffffffffffffffffffffffffffffffffffffffffffffffffffffffffffffffffffffffffffffffffffffffffffffffffffff
@cB02~tA01_GU182341.1_105945_106140_0_1_0_0_0:0:0_0:0:0_28e/1
AGCCAGAAAGCAGCCCAGCCTGGGTTTTGTACCCTGGAGCCACAGGAAGCACTCAGCTAAAGCACTGCATGACGTCCTCCTCCAGGAAGAACAGGAAGACAGCCCAGGCTGTTCTGGGACAATCCTCCTGATCTCAGGACTTTGCTGTCT
+
ffffffffffffffffffffffffffffffffffffffffffffffffffffffffffffffffffffffffffffffffffffffffffffffffffffffffffffffffffffffffffffffffffffffffffffffffffffff
@cB02~tA01_GU182341.1_120607_120837_0_1_0_0_1:0:0_0:0:0_28f/1
GGGAAGAGAAGCGAACATCTGATGAGGGCGAGGTGTTTTAGAGAAGTTCCACTTGCCAAGGAATGAGCTCCTGTTGGTCATGAAACAACCCTGGCTGACTCAGCAGAGCAAGAGCCTTGCCGTAACAGAGAACAGAGCTCATGCACGCAC
+
ffffffffffffffffffffffffffffffffffffffffffffffffffffffffffffffffffffffffffffffffffffffffffffffffffffffffffffffffffffffffffffffffffffffffffffffffffffff
@cB02~tA01_GU182341.1_145881_145702_1_0_0_0_0:0:0_0:0:0_290/1
GTTTCTGTGCCAAGTGGAAATGTGGAAATGAGATATTACGAAGAAAAATCTTTGCCCACCTAGACAGGGATCTGATGTTTTCCAAGATGACACATGATTACATGTTGAAATGATAATATTTTGAGTCTACTTGTATAATAAAATAATATT
+
ffffffffffffffffffffffffffffffffffffffffffffffffffffffffffffffffffffffffffffffffffffffffffffffffffffffffffffffffffffffffffffffffffffffffffffffffffffff
@cB02~tA01_GU182341.1_29657_29521_1_0_0_0_0:0:0_0:0:0_291/1
CATATCTCCATCTCCAGGCCCATATCTCCATCTCCAGGCCCATGTCTCCACTACAAGCCCATATCTCTACTGCAGGCCCATATCTCAACCTCCAGGCCCATATCTCCACTCCAGGCCCAGATCTCCACTTCTAGGCCCATCACTCCATCT
+
ffffffffffffffffffffffffffffffffffffffffffffffffffffffffffffffffffffffffffffffffffffffffffffffffffffffffffffffffffffffffffffffffffffffffffffffffffffff
@cB02~tA01_GU182341.1_10139_10018_1_0_0_0_0:0:0_0:0:0_292/1
GTTAGTGGTGCATAGAAATGTTACTAATTTGTGTACATTTTTTTAATCCCGAAACTTTATTGAATTTGTTTATCAGTTTCAGGAGCCTTCTGACAGAGTCTTTAGGGTTTTCTATGTATAAAATTATTTCATCAGCAAAGAGAGACAGTA
+
ffffffffffffffffffffffffffffffffffffffffffffffffffffffffffffffffffffffffffffffffffffffffffffffffffffffffffffffffffffffffffffffffffffffffffffffffffffff
@cB02~tA01_GU182341.1_10984_11123_0_1_0_0_0:0:0_0:0:0_293/1
TAGGAAATATCCTTCTCAAGATAGACTTTGGCAAAGAATTTATGGCTAACTCCCCAAAACCAATTGTGACAAAGACAGAAATTGGGACCTAACTCAACTGAAGAGCTTCTGCACAGCAAACGAAAGTATCAACAGAGTAAACAGATAACC
+
ffffffffffffffffffffffffffffffffffffffffffffffffffffffffffffffffffffffffffffffffffffffffffffffffffffffffffffffffffffffffffffffffffffffffffffffffffffff
@cB02~tA01_GU182341.1_47978_48107_0_1_0_0_0:0:0_0:0:0_294/1
GTGTAATCACAAGGGTGCACATGAAAGGAGGAGGAAGAGGGGAGTGGGGATTAGAGCAGTCCAGTGGAAGTCTTCACCAGCTTTGAAGGTGGAGGAAGGCCAAGAGCCATGAATGCAGGTGGCCTATAGAGGCTGGAAAAGTCAAGGAAC
+
ffffffffffffffffffffffffffffffffffffffffffffffffffffffffffffffffffffffffffffffffffffffffffffffffffffffffffffffffffffffffffffffffffffffffffffffffffffff
@cB02~tA01_GU182341.1_77703_77622_1_0_0_0_0:0:0_1:0:0_295/1
CAGATACTTTGCCCATTTTTTTAAGTTGGGTTATTTGATTTCTTACCATTGAGTTGTTTGAGTTTCTTATATATTTTGGATATTAATTCCTTATTAGATGTATGGGTGCAAATATATTCTCCCATTCCATAGGTTGTCTTTCCACTTGTT
+
ffffffffffffffffffffffffffffffffffffffffffffffffffffffffffffffffffffffffffffffffffffffffffffffffffffffffffffffffffffffffffffffffffffffffffffffffffffff
@cB02~tA01_GU182341.1_87752_87602_1_0_0_0_0:0:0_0:0:0_296/1
GGTTGATCTATTTTTTTCATTAAGGTCACAAGTATTATTTGATCAGTGAGAACTTCTCTGTCACCCGAAATTATACACTCAGCATTATCTATTATTTCTTTTAAAATACGGCTCGGCGCCTTGGCTCACGCCTCTAATCTCAGCACTTTG
+
ffffffffffffffffffffffffffffffffffffffffffffffffffffffffffffffffffffffffffffffffffffffffffffffffffffffffffffffffffffffffffffffffffffffffffffffffffffff
@cB02~tA01_GU182341.1_49167_49374_0_1_0_0_0:0:0_0:0:0_297/1
GGTGAAATCAGAAGAGACAGTCATCCTGCAATGTTGGTCAGATGTCAGGTTTGAGCACTTCCTTCTGCACAGAGAAGGGAAGTTTAAGGACACTTTGCACCTCATTGGAGAGCACCATGATGGGGTCTCCAAAGCCAACTTCTCCATCGG
+
ffffffffffffffffffffffffffffffffffffffffffffffffffffffffffffffffffffffffffffffffffffffffffffffffffffffffffffffffffffffffffffffffffffffffffffffffffffff
@cB02~tA01_GU182341.1_105176_105020_1_0_0_0_0:0:0_0:0:0_298/1
TAGCATTTACCTCCCCATGATCTATCTGTATTTCCACAGGTGATTGGAAGTAGGGGTGAGATGGGGGATTTGGGTGAGGGGGCAAGTTTTTTTTGTGATGACCAGAGCACTTTCTCTATTCCAGGATTTGTGCTGGAGGATTCAGCGGGC
+
ffffffffffffffffffffffffffffffffffffffffffffffffffffffffffffffffffffffffffffffffffffffffffffffffffffffffffffffffffffffffffffffffffffffffffffffffffffff
@cB02~tA01_GU182341.1_107766_107896_0_1_0_0_1:0:0_0:0:0_299/1
GCTCCTCCTCACGCCACAAATCTGGTGTCTCTCTCTTGCTTACAAATGTCTAGGTCCCCACTGCCTGCTGGAAAGAAAACACACTCCTTTGCTTAGCCCACAGTTCTCCATTTCACTTGACCCCTGCCCACCTCTCCAACCTAACTGGCT
+
ffffffffffffffffffffffffffffffffffffffffffffffffffffffffffffffffffffffffffffffffffffffffffffffffffffffffffffffffffffffffffffffffffffffffffffffffffffff
@cB02~tA01_GU182341.1_102454_102309_1_0_0_0_0:0:0_0:0:0_29a/1
GGCCCTAGATCCCTTTCACTGTTGGAGTGTCTGGAGTTCAGAGATGGTGGAAGACAGGCCCTCATTCACAGAGCTGGGAGGTTTGAGCCAACACTTGCATCCAAGGCTTCCACCTCCCCAGGTTTCCAAAAGCAGAGATAAGAGGGGTCC
+
ffffffffffffffffffffffffffffffffffffffffffffffffffffffffffffffffffffffffffffffffffffffffffffffffffffffffffffffffffffffffffffffffffffffffffffffffffffff
@cB02~tA01_GU182341.1_142666_142746_0_1_0_0_0:0:0_0:0:0_29b/1
GCTGCTCCCACTCTGGCAGAAGGGAAGGAGGGTCTGTCTGTGCAGAGACCACAGAGATCACATGGCAAGAGAGGGAGCAAGGGGGAGGGCGAGCGATGGAGCTTCCAAGCTCTTTTTAACAACCAGCCCTCCGGGAACTAATAGAGGGGG
+
ffffffffffffffffffffffffffffffffffffffffffffffffffffffffffffffffffffffffffffffffffffffffffffffffffffffffffffffffffffffffffffffffffffffffffffffffffffff
@cB02~tA01_GU182341.1_32616_32714_0_1_0_0_0:0:0_0:0:0_29c/1
AGAGGCTACTAGAGACAGAGGGACAGAGAAGAGGGAGGGAGACAGATGGAAGGACCTGCACCAGGAGTTATGGGCACAGAAAAGAACATGAAGACACAGAGAGGAAGGAGAGAGACAGACACCAGCAAGGGGAAGCCTCACTCATTCTAG
+
ffffffffffffffffffffffffffffffffffffffffffffffffffffffffffffffffffffffffffffffffffffffffffffffffffffffffffffffffffffffffffffffffffffffffffffffffffffff
@cB02~tA01_GU182341.1_24317_24181_1_0_0_0_0:0:0_0:0:0_29d/1
CTGTGTCAGGCTGGAGTGCAGTGATGCGATCTCAGTTCAACCTCTGCCTCCAGGGTTGAAGCCATTCTTCTGCTTCAGCCTCCCCAGTCGCTGGGATTACAGGCAGGTGCCAATGCACCAGGCTAATTTTTGTATTTTTAGTACAGACGG
+
ffffffffffffffffffffffffffffffffffffffffffffffffffffffffffffffffffffffffffffffffffffffffffffffffffffffffffffffffffffffffffffffffffffffffffffffffffffff
@rand_0_0_0_0_1_1_0:0:0_0:0:0_29e/1
GCAGCCAAGTACCAAATGGTTAAGGCCCTTAACCGCTTTAGTCTCTGCTGATCGACCACCGATAGGTCTTGCTACCTAAGTCCTCAAGTTGCCCTGCCGGATATCGGCTAAAAACCAATAAGTTGGTGGTTCTTGAATCGTTCCGGCCGG
+
ffffffffffffffffffffffffffffffffffffffffffffffffffffffffffffffffffffffffffffffffffffffffffffffffffffffffffffffffffffffffffffffffffffffffffffffffffffff
@cB02~tA01_GU182341.1_108654_108479_1_0_0_0_2:0:0_0:0:0_29f/1
ACGGTCATCCTTTACTAGTCGTGGGTGATTGGTTTCAGGATCTCCACTCAGGTACCAAAATCTGCAGCTGCTCAAGCCTCTTACATAAAATGACACAGCATTTGGATATAACCCATGCACATCCTCCTGTATACATGAAATCATCTCTTG
+
ffffffffffffffffffffffffffffffffffffffffffffffffffffffffffffffffffffffffffffffffffffffffffffffffffffffffffffffffffffffffffffffffffffffffffffffffffffff
@cB02~tA01_GU182341.1_11643_11550_1_0_0_0_0:0:0_0:0:0_2a0/1
CTGCTACATTCATGTTGCTGCAAAGGACATGATTTCATTATTTTTTATGGCCATGTAATGTTCCATGTGTATATGTAGCACATTTTCTTTAACTAATCCACTGTTGGTGAGCACTTAGGTTGACTGCAAATCTTTGCTATTCTGAATTGC
+
ffffffffffffffffffffffffffffffffffffffffffffffffffffffffffffffffffffffffffffffffffffffffffffffffffffffffffffffffffffffffffffffffffffffffffffffffffffff
@cB02~tA01_GU182341.1_90061_90191_0_1_0_0_1:0:0_0:0:0_2a1/1
AAGAGAGGGAGAAAGGGGGTGTGATGGAGCTTCCATGCTCTTTTTAAGAATCAACTCTCCAGGGTACTAATAGAGGGAGAACTTGCTAACCCCGTCCTCTGGGGACAGCATTAATCTATTCATGATGGATCCACCCCCATGACCAAAACA
+
ffffffffffffffffffffffffffffffffffffffffffffffffffffffffffffffffffffffffffffffffffffffffffffffffffffffffffffffffffffffffffffffffffffffffffffffffffffff
@cB02~tA01_GU182341.1_64781_64666_1_0_0_0_0:0:0_0:0:0_2a2/1
AATTTTGGAGTCAGAGTCTCACTCCTTCACCCAGGCTGGAGTGAAGTGGTGTGGTCTAGGCTCACTGCAACCTCTGTCTCCTGGGTTCAAGTGATTCTCCTGCCCTCAGCCTCCTGAGTTGCTAGGATTACATGCACCTGCCACCACGCC
+
ffffffffffffffffffffffffffffffffffffffffffffffffffffffffffffffffffffffffffffffffffffffffffffffffffffffffffffffffffffffffffffffffffffffffffffffffffffff
@cB02~tA01_GU182341.1_137858_138027_0_1_0_0_0:0:0_0:0:0_2a3/1
CTCCAGTAGCTGGGATTACAGACCACAACCACCACGCCCGGCTAACTCTTTTTGCATATTTTCTGTAGAGAGGATGTTTCACCATGTTGGCCAGGCTGGTCTCAAATTCCCAACCTCAGGTGATCCAATAGCCTCTGCCTCCCAACACGC
+
ffffffffffffffffffffffffffffffffffffffffffffffffffffffffffffffffffffffffffffffffffffffffffffffffffffffffffffffffffffffffffffffffffffffffffffffffffffff
@cB02~tA01_GU182341.1_88038_88151_0_1_0_0_0:0:0_0:0:0_2a4/1
GGAGAGACAGAGAGCACACTGGGTACACAGGAAACTAAGGAGCAACAAGGAGCGTGTGTTTGATACTCACAGCCATTGGACTTACCTCGGGGCTAACTGGGAATCCCTACATGATGAATAGTGACTGACATGAAAATAAGGGAGGCCCAG
+
ffffffffffffffffffffffffffffffffffffffffffffffffffffffffffffffffffffffffffffffffffffffffffffffffffffffffffffffffffffffffffffffffffffffffffffffffffffff
@cB02~tA01_GU182341.1_29702_29763_0_1_0_0_0:0:0_0:0:0_2a5/1
AGATATGGGCCTGGAGGTTGAGATATGGGCCTGCAGTAGAGATATGGGCTTGTAGTGGAGACATGGGCCTGGAGATGGAGATATGGGCCTGGAGATGGAGATATGGGCCTGCAGTAGAGATATGGGCCTGGAGTGGAGATATGGGCCTGG
+
ffffffffffffffffffffffffffffffffffffffffffffffffffffffffffffffffffffffffffffffffffffffffffffffffffffffffffffffffffffffffffffffffffffffffffffffffffffff
@cB02~tA01_GU182341.1_47834_47906_0_1_0_0_1:0:0_0:0:0_2a6/1
GTGCTGTGGTGGGAAGAATAATTGTCCCCAGTGGTGACTACATTCTAATCCCTGGAGTCTGTGACTATGTATGTTATAGGGGAAGGGACTGAAGGGGAAGATGGAGCTCATGGGGAGACAGCCTGGACTGTCCCACTGGGCTCAGTGTAA
+
ffffffffffffffffffffffffffffffffffffffffffffffffffffffffffffffffffffffffffffffffffffffffffffffffffffffffffffffffffffffffffffffffffffffffffffffffffffff
@cB02~tA01_GU182341.1_112415_112619_0_1_0_0_0:0:0_0:0:0_2a7/1
TGGATCTTCCATCATGATCTTTCTTTCCAGGGTTCTTCTTGCTGCAGGGGGCCTGGCCACAGGAGGGTAAGTCCTTCTCCAAACCTTAGGGTGTCATCTCCCCACATAAGAGGATTTTCCTGAAACGGGAGGGAAGTCCTGTCAGGGAGT
+
ffffffffffffffffffffffffffffffffffffffffffffffffffffffffffffffffffffffffffffffffffffffffffffffffffffffffffffffffffffffffffffffffffffffffffffffffffffff
@cB02~tA01_GU182341.1_98457_98630_0_1_0_0_0:0:0_0:0:0_2a8/1
GAGAGATAGATGATACATATATAGATAATAGATGATTGATGGATAGATAGACAGACAGACAATTGATAGAGAGATAGATAAGTGATACATAAATATAGATGATAGATAATTTGTAGATAGACACAAAATAGATAAATAGATAGAAATGTG
+
ffffffffffffffffffffffffffffffffffffffffffffffffffffffffffffffffffffffffffffffffffffffffffffffffffffffffffffffffffffffffffffffffffffffffffffffffffffff
@cB02~tA01_GU182341.1_19748_19605_1_0_0_0_0:0:0_0:0:0_2a9/1
TCATCTATCAGTCATTCATCATCTATTTGTCTATCACCTGTCTCTCTATTATCTATCATATACCTTTTATCTTTCATCTATCTATATCTATCTATCCATCTATCATCTGTCTCTCTCCATCTCCTTGTCTTTCTCTGCCTCTCAGTCTCT
+
ffffffffffffffffffffffffffffffffffffffffffffffffffffffffffffffffffffffffffffffffffffffffffffffffffffffffffffffffffffffffffffffffffffffffffffffffffffff
@cB02~tA01_GU182341.1_108139_108059_1_0_0_0_0:0:0_0:0:0_2aa/1
AGAGACAAATGAGGCTCCACCCTGCTTCCAGAAGCTCAGAGTCCAGGGGTGAGAACCCAGCGGAGAACAGATGGGGTTATGTGGACATGGTAATGATAACAGCGGTTTCTTTCAGCGAATACAGTGTCACATTACCTGAAGCAATGAGGG
+
ffffffffffffffffffffffffffffffffffffffffffffffffffffffffffffffffffffffffffffffffffffffffffffffffffffffffffffffffffffffffffffffffffffffffffffffffffffff
@cB02~tA01_GU182341.1_99518_99313_1_0_0_0_0:0:0_0:0:0_2ab/1
GGTAAAGGTGGTAAATTATATAGTTACATTTAACCTCAATAAATATTTTTGAAAATGAAAAGAAAAGGGTGTAGGGGTTGCTGGTGATGATATCTCTCTGTGTGGGTGAGAGGCCATGATGGGCTTCTGGGAAATGGATAAGATTGAGGG
+
ffffffffffffffffffffffffffffffffffffffffffffffffffffffffffffffffffffffffffffffffffffffffffffffffffffffffffffffffffffffffffffffffffffffffffffffffffffff
@cB02~tA01_GU182341.1_57643_57495_1_0_0_0_0:0:0_0:0:0_2ac/1
AGACTGGACTGGGATTGATTCACAGCGAATGTGCTTTAGGGTTTCTACATCCACAGCATTCTTGAATCAAACAACTTGCATTCTCCAAGGAAAGAAAACAAAAGTGAAATCAAGATAAAAAAAGCGAAATAGAATTCTCTTATGTCAAAC
+
ffffffffffffffffffffffffffffffffffffffffffffffffffffffffffffffffffffffffffffffffffffffffffffffffffffffffffffffffffffffffffffffffffffffffffffffffffffff
@cB02~tA01_GU182341.1_110964_111083_0_1_0_0_0:0:0_0:0:0_2ad/1
GGCCTGGAGGTGGAGATCTGGGCCTGGAGTGGAGATATGGCCCTGGAGTGGAGATATGGGCCTGGAGTGGAGATATGAGCCTGGAGTGGAGATATGGCCCTGGAGTGGAGATATGGGCCTGGAGGTGGAGATATGGGCCTGGAGTGGAGT
+
ffffffffffffffffffffffffffffffffffffffffffffffffffffffffffffffffffffffffffffffffffffffffffffffffffffffffffffffffffffffffffffffffffffffffffffffffffffff
@cB02~tA01_GU182341.1_107701_107520_1_0_0_0_0:0:0_0:0:0_2ae/1
AGTGTGTTTTCTTTCCAGCAGGCAGTGGGGACCTAGACATTTGTAAGCAAGAGAGAGGCACCAGATTTGTGGCGTGAGGAGGAGCGATGCCCTAAGATGAAGACTCACGCCTTCAGATTCCAGCTGCTGGTACATGGGAGCTGGCAACTC
+
ffffffffffffffffffffffffffffffffffffffffffffffffffffffffffffffffffffffffffffffffffffffffffffffffffffffffffffffffffffffffffffffffffffffffffffffffffffff
@cB02~tA01_GU182341.1_14964_14803_1_0_0_0_0:0:0_0:0:0_2af/1
GAGTTCAAGCAATCCTCCTGCCCCAGCATTTCTAGCAGCTGGCAGTATGTCACAATCTGCCACACCCAAGTCACAACTTTTAGAACTTTTTTTTTTTTTGAGACGCAATCTCACTTCGTCACCCAGTTTGGAATGCAGTGGTGAGACCTC
+
ffffffffffffffffffffffffffffffffffffffffffffffffffffffffffffffffffffffffffffffffffffffffffffffffffffffffffffffffffffffffffffffffffffffffffffffffffffff
@cB02~tA01_GU182341.1_60304_60116_1_0_0_0_0:0:0_0:0:0_2b0/1
CAGGTCTGCAGAGAGTAAGAGTATCACTTGTTCATATGATTCGTGATCCTTGGAACCTCCTATGTGCTACATCTTTGGATGGAAATTGGAGTCTCAGAGACAAATGAGGCTCCACCCTGCTTCCAGAAACTCAGAGTCCGGGGATGAGAA
+
ffffffffffffffffffffffffffffffffffffffffffffffffffffffffffffffffffffffffffffffffffffffffffffffffffffffffffffffffffffffffffffffffffffffffffffffffffffff
@cB02~tA01_GU182341.1_27620_27429_1_0_0_0_0:0:0_0:0:0_2b1/1
AGTCTCAGAGACAATTCAGGCTCCACCCTGCTTCCAGAAGCTCAGAGTCCAGGGGTGAGAACCCAGCGGAGAACAGATGGGGTTATGTGGACGTGGTAATGATAACACCGGAAGCCTTAGGCAAGAAAAGAGTCCCATTGACGAAACCAT
+
ffffffffffffffffffffffffffffffffffffffffffffffffffffffffffffffffffffffffffffffffffffffffffffffffffffffffffffffffffffffffffffffffffffffffffffffffffffff
@cB02~tA01_GU182341.1_76649_76785_0_1_0_0_0:0:0_0:0:0_2b2/1
AGCCCATTTGCAATAACTACAGAAAACAAAACATGCAGGAATAAATTCACCCAAGGAGTAGAAAGATCTGTATGCAAAAGCTATAAAACATTGATGAAAAAACTCAAGAAATAAACAAATAAATCGAAAGATATTCCATGTTCACGGATC
+
ffffffffffffffffffffffffffffffffffffffffffffffffffffffffffffffffffffffffffffffffffffffffffffffffffffffffffffffffffffffffffffffffffffffffffffffffffffff
@cB02~tA01_GU182341.1_23351_23260_1_0_0_0_0:0:0_0:0:0_2b3/1
GCTCTCGCCTGTAATCTTTGCACTTAGGGACGCTAAGGCGGTGGGATCACTTGAGATTGGGAGTTTGAGACAGCCTGCACAACATGGTGAAACCTCATTTCTACTAAAAAATATACCAAAAAAATTAGCCGAGTGTGGTGGCGCACAGCT
+
ffffffffffffffffffffffffffffffffffffffffffffffffffffffffffffffffffffffffffffffffffffffffffffffffffffffffffffffffffffffffffffffffffffffffffffffffffffff
@cB02~tA01_GU182341.1_48179_48411_0_1_0_0_0:0:0_0:0:0_2b4/1
TAGCCCAGGAAAAATAGGGTCCAATTTCTGTCTCCAGTACTGGAAGGTGTCAGTGTGGTCTCTCCTGCTTCCATGCTTCTGATAATTTTGTACAGCAGCAACAGGAAACCAACACTGGAACCCAGGTCAAGGACAAGTTAAGAAACAACC
+
ffffffffffffffffffffffffffffffffffffffffffffffffffffffffffffffffffffffffffffffffffffffffffffffffffffffffffffffffffffffffffffffffffffffffffffffffffffff
@cB02~tA01_GU182341.1_87965_87820_1_0_0_0_0:0:0_0:0:0_2b5/1
AATGGCTGTGAGTATCAAACACACGCTCCTTGTTGCTCCTTAGTTTCCTGTGTACCCAGTGTGCTCTCTGTCTCTCCACAGTCGTCTTGTCATTCTCCCCATGTCATTCCCAGCATTTCAGGCAGAGCCTCTTCCTTCCACATAACATTG
+
ffffffffffffffffffffffffffffffffffffffffffffffffffffffffffffffffffffffffffffffffffffffffffffffffffffffffffffffffffffffffffffffffffffffffffffffffffffff
@cB02~tA01_GU182341.1_37332_37509_0_1_0_0_0:0:0_0:0:0_2b6/1
GATTTTTGTGTATGGTGACAGGTAGAGGTGCAGTTTCATTCCTCTGCATGTCGATGTCCAGGTTTCCCTGCACTGTTTATTGAAAAGACTGTCCTTTCCTGATTGTGAGTTCTTGGCACCTTTGTCAAAGTCCATTGGATGGGCTGGGCT
+
ffffffffffffffffffffffffffffffffffffffffffffffffffffffffffffffffffffffffffffffffffffffffffffffffffffffffffffffffffffffffffffffffffffffffffffffffffffff
@cB02~tA01_GU182341.1_69956_69809_1_0_0_0_0:0:0_0:0:0_2b7/1
AGAGTGGAAATATGTTTTTATATTTGCAGTTTAATCTCTGAAATGATTAATTTCAATTTTAAAAATATGTAACAACTTCAGGATGAGTACACCATATATGTATTCCTAAACGACATAGATCAAAAATAGAATGTTTGAAATAGAAAACCA
+
ffffffffffffffffffffffffffffffffffffffffffffffffffffffffffffffffffffffffffffffffffffffffffffffffffffffffffffffffffffffffffffffffffffffffffffffffffffff
@cB02~tA01_GU182341.1_35915_35759_1_0_0_0_1:0:0_0:0:0_2b8/1
AGTAAATCAATATATCGAAGTGATATCTGCACTCGTATGATTGGTGCAGCACTGTTCACAGTAGCCAAGATGTGGAGTCAACCTACCTGCCCATCAGTGGATGAATGGATAGAGAGAATGTAGTACATACGCACAGTGGAGACTACACAT
+
ffffffffffffffffffffffffffffffffffffffffffffffffffffffffffffffffffffffffffffffffffffffffffffffffffffffffffffffffffffffffffffffffffffffffffffffffffffff
@cB02~tA01_GU182341.1_78812_78625_1_0_0_0_0:0:0_0:0:0_2b9/1
ATGTAAAATCTAATCTCTTAGTAATGTTCAATACACCATATGTTGCTATTAACTGGAGTCACCAAGACATACAATAGATCTCTTGAACCGATTTCTTCTAACTGAAATTTTGCATCCTTTGACCAACATCTCTTCAATCTCTCTCCATCC
+
ffffffffffffffffffffffffffffffffffffffffffffffffffffffffffffffffffffffffffffffffffffffffffffffffffffffffffffffffffffffffffffffffffffffffffffffffffffff
@cB02~tA01_GU182341.1_86539_86767_0_1_0_0_0:0:0_0:0:0_2ba/1
TGGGAGGACAAATGCCTGGGGGCTTGAGAAGGGGAAGGAAGGGGAACATTTTTGAGGGTGGTGTATTTGTAGAGAAGTTCTACTTGCCAAGGAATGAGCTCCTGTCTGTCATGATCCAACCCTGGTTGACTTAGTGGAACAAGAGCTTTG
+
ffffffffffffffffffffffffffffffffffffffffffffffffffffffffffffffffffffffffffffffffffffffffffffffffffffffffffffffffffffffffffffffffffffffffffffffffffffff
@rand_0_0_0_0_1_1_0:0:0_0:0:0_2bb/1
GCTTCAGGGTCCCCCTCGGATTATCTGAACAGTGCCGAAGTCCACTTGGTAGGCTGCAGTGATCCTCCGCTGGTCGCTGATCACACCGGTTTGACTAGACTAACGCCCGAGACCCACCCTGTAGCTCTGAACACGCTCTTCCTCATCTAC
+
ffffffffffffffffffffffffffffffffffffffffffffffffffffffffffffffffffffffffffffffffffffffffffffffffffffffffffffffffffffffffffffffffffffffffffffffffffffff
@cB02~tA01_GU182341.1_84008_84162_0_1_0_0_1:0:0_0:0:0_2bc/1
CTGATTGAGGTTAAATATACCTATATAATTTATCAACTTTACCATTTTTAAGTGTAAAATCTAGGGATCATAAATACCTTGATATGCTGTGTGCGGTGGCTCATGCCTGTAATCTCAGCATTTTGAGACGCCAAGGCAGGTGGATCATTT
+
ffffffffffffffffffffffffffffffffffffffffffffffffffffffffffffffffffffffffffffffffffffffffffffffffffffffffffffffffffffffffffffffffffffffffffffffffffffff
@cB02~tA01_GU182341.1_84486_84587_0_1_0_0_0:0:0_0:0:0_2bd/1
CTTTTACATCCTGCATGTGAGTAAGAAATGGCAATCCTTGTAATGACCTCCAGTCCATCCATGTGGCTGCAAATGACAGGACGTTACTCTTTGTATGGATGAGTTGTCTCCATTGTGTGTATGTACTACTTTCTCTCTATCCATTCATCC
+
ffffffffffffffffffffffffffffffffffffffffffffffffffffffffffffffffffffffffffffffffffffffffffffffffffffffffffffffffffffffffffffffffffffffffffffffffffffff
@cB02~tA01_GU182341.1_148242_148415_0_1_0_0_1:0:0_0:0:0_2be/1
AACATGGAATCTATAGTAGTCAGGGTTCTCCAGAAAAAAAAATAATCAACACTAATAATGATAGATATATAGATAATGATTGATAGACAAATAATGATAGATATATAATGATATCACAAATAATGATAGACATATAGTTGGATAATGACA
+
ffffffffffffffffffffffffffffffffffffffffffffffffffffffffffffffffffffffffffffffffffffffffffffffffffffffffffffffffffffffffffffffffffffffffffffffffffffff
@cB02~tA01_GU182341.1_50114_50010_1_0_0_0_0:0:0_0:0:0_2bf/1
TCTAGCTCTCTTTGGAATCTCTGCAATTCATCCCCACATCTCCATGTTTCTATGTCCTTGTGCCTCTCTCTCAGGACTCTAATTTTAGTGCTTTTCTCTGCTCCCTGCCATCATTCTCACCACTCCTCTGCCCTCTTTTCTCTCTCTTTA
+
ffffffffffffffffffffffffffffffffffffffffffffffffffffffffffffffffffffffffffffffffffffffffffffffffffffffffffffffffffffffffffffffffffffffffffffffffffffff
@cB02~tA01_GU182341.1_84973_85099_0_1_0_0_0:0:0_0:0:0_2c0/1
TTTGTATTTTTAGTAGAGACGGGGTTTCACCATGTTAGCCAGGCTGGTCTCGAACTCTTGACCTCCAGTGATCTGCCCACTTCAGCCTCCCAAGGTGCTGGGATTACAAGCGTGAGACACAGTGCCTAATCTCTTTTTAGTTTTTAAGGA
+
ffffffffffffffffffffffffffffffffffffffffffffffffffffffffffffffffffffffffffffffffffffffffffffffffffffffffffffffffffffffffffffffffffffffffffffffffffffff
@cB02~tA01_GU182341.1_133854_133756_1_0_0_0_0:0:0_0:0:0_2c1/1
ATCTCGGCTCAGTGCAACCTCTGCCTCCTGGCTTTAAGTGCTTCTCCTGCCTCAGCCTCCCAAGTAGCTAGGACTACAGGTGCATGCCGGCATGCTTGGCTAATTTTTCTTGTCTGTTTAGTAAAGATGAATTTCCCGCATGTTGGCCAG
+
ffffffffffffffffffffffffffffffffffffffffffffffffffffffffffffffffffffffffffffffffffffffffffffffffffffffffffffffffffffffffffffffffffffffffffffffffffffff
@rand_0_0_0_0_1_1_0:0:0_0:0:0_2c2/1
TAAAGCAGCCATGAGACGGATAATTAATTCCTGTTCGATCCATACCAGTCACTGAGAAGGGCAGCTGCCCTATATGATAGCATAACTGGACCACAGCCTAAGTTGTAGGAATTAGGTATTTTTCCCACAGATAGGTGCTTAGCAGCGTTG
+
ffffffffffffffffffffffffffffffffffffffffffffffffffffffffffffffffffffffffffffffffffffffffffffffffffffffffffffffffffffffffffffffffffffffffffffffffffffff
@cB02~tA01_GU182341.1_123383_123172_1_0_0_0_0:0:0_0:0:0_2c3/1
CTCTGGGAAGACTGCACTGGGATTGATACACAGCGAATGTGCTTTAGGATTTCTACATCCACAGCATTCTTGAGTCAAACAAATTGCATTCACCAAGGAAAGGAAACAAAGGTGAAATCACGATTAAAAATAGCGAAGCAAGATTCTCTT
+
ffffffffffffffffffffffffffffffffffffffffffffffffffffffffffffffffffffffffffffffffffffffffffffffffffffffffffffffffffffffffffffffffffffffffffffffffffffff
@cB02~tA01_GU182341.1_109225_109061_1_0_0_0_0:0:0_0:0:0_2c4/1
TGAGAGCAGCCTGGCCAACACAGTGAAACCGCGTCTCTGCTAAAAATTCAAAAATTAGCCATGCCTGGTGGCAGGCACCTGAAACGCCAGCTACTCAAGAGACTGAGGCACGAGAATCGCCTGAACCTGGGAGGCGGAAGTTGCAGTGAG
+
ffffffffffffffffffffffffffffffffffffffffffffffffffffffffffffffffffffffffffffffffffffffffffffffffffffffffffffffffffffffffffffffffffffffffffffffffffffff
@cB02~tA01_GU182341.1_35932_35837_1_0_0_0_0:0:0_0:0:0_2c5/1
GTTTATATCCAAAGGAAAGTAAATCAATATATCGAAGTGATATCTGCACTCGTATGATTGGTGCAGCACTGTTCACAGTAGCCAAGATGTGGAGTCAACCTACCTGCCCATCAGTGGATGAATGGATAGAGAGAATGTAGTACATACGCA
+
ffffffffffffffffffffffffffffffffffffffffffffffffffffffffffffffffffffffffffffffffffffffffffffffffffffffffffffffffffffffffffffffffffffffffffffffffffffff
@cB02~tA01_GU182341.1_50059_50276_0_1_0_0_0:0:0_0:0:0_2c6/1
CATAAACACACGGAGAATGAGCCAGAGGAAGGAGATTGAGAGACTCACAGACACATAAAGAGAGAGAAAAGAGGGCAGAGGAGTGGTGAGAATGATGGCAGGGAGCAGAGAAAAGCACTAAAATTAGAGTCCTGAGAGAGAGGCACAAGG
+
ffffffffffffffffffffffffffffffffffffffffffffffffffffffffffffffffffffffffffffffffffffffffffffffffffffffffffffffffffffffffffffffffffffffffffffffffffffff
@cB02~tA01_GU182341.1_18013_18158_0_1_0_0_0:0:0_0:0:0_2c7/1
TGATGCTACCACCAGGCTCGATCCACATAGGGAGGGGTTGATGCTCCTGGAACCAGCACCAGGGGCCACCCTATGGAAGCTGGGGCCATGGAGAAGGCACAGACATGACAGGAGAGGCTCCCAATCCCCATCAGGAACAGGGACACTGAT
+
ffffffffffffffffffffffffffffffffffffffffffffffffffffffffffffffffffffffffffffffffffffffffffffffffffffffffffffffffffffffffffffffffffffffffffffffffffffff
@cB02~tA01_GU182341.1_97718_97575_1_0_0_0_0:0:0_0:0:0_2c8/1
GATGATTACTCTCCATTGCATGGAAGGCAGAGGTGTCAGAATAAACACGGCATCTGTAGGTGGCACAAGGCCTGAGGCCACAGGGCCCAACTCAGGTCAGAAATATGGGTGTCCTTGGGTTCTTCTGGTAGGAACACTTTGTGGAGGTAA
+
ffffffffffffffffffffffffffffffffffffffffffffffffffffffffffffffffffffffffffffffffffffffffffffffffffffffffffffffffffffffffffffffffffffffffffffffffffffff
@cB02~tA01_GU182341.1_115908_116103_0_1_0_0_0:0:0_0:0:0_2c9/1
GAGGAAGGAGATTGAGAGACTCACAGACACATAAAGAGAGAGAAGAGGGCAGAGAAGTGGAGAGAATGATGGAAGAGAGCAGAGAAAACCACTAAAATTAGAGTCCTGAGGGCGAGGCACAAGGGCATAGAAAGATGGAGATGTGGGGAT
+
ffffffffffffffffffffffffffffffffffffffffffffffffffffffffffffffffffffffffffffffffffffffffffffffffffffffffffffffffffffffffffffffffffffffffffffffffffffff
@cB02~tA01_GU182341.1_3868_3779_1_0_0_0_0:0:0_0:0:0_2ca/1
CCACCCAGGGCACCCACCTCCCCTTCACAGGACCTGACCCTCTGTGCCAGCCCCATAACCGAGAGCATCTCCTTACACACCAGTCTTGGAGTCTGTCTTGTTTTGCGATGGGCTGAGGGTCTCAGCTGCTCCTGAGAATCAACCAAAAAA
+
ffffffffffffffffffffffffffffffffffffffffffffffffffffffffffffffffffffffffffffffffffffffffffffffffffffffffffffffffffffffffffffffffffffffffffffffffffffff
@cB02~tA01_GU182341.1_137681_137916_0_1_0_0_0:0:0_0:0:0_2cb/1
AATAAATGAATGATCTATTGAGAAGCATCTGTGCATGAAATCTATTTATTTATGTATTTACCTACTTGTTTATTGAGACGGAGCCTTGCTCTGTCGTCCAGGCTAGAGTGCGGTGGCATGATCTCGGCTCACTGCAACCTCCACCTCCTG
+
ffffffffffffffffffffffffffffffffffffffffffffffffffffffffffffffffffffffffffffffffffffffffffffffffffffffffffffffffffffffffffffffffffffffffffffffffffffff
@rand_0_0_0_0_1_1_0:0:0_0:0:0_2cc/1
CCGAAGACCGCCCCCAGGCGACAACACCCGAAACACTAGGCGCGTCGTATGGAGGACGCACAATCCTATTTAAATAGGGTTTTCCTGCCTTATAGGCATCTCCCAAAAAGAATCGGCGCTCTCTACCGAATATACCCAAAACGAGTGACA
+
ffffffffffffffffffffffffffffffffffffffffffffffffffffffffffffffffffffffffffffffffffffffffffffffffffffffffffffffffffffffffffffffffffffffffffffffffffffff
@cB02~tA01_GU182341.1_33640_33870_0_1_0_0_0:0:0_1:0:0_2cd/1
TATGCTGTGTGAACTTGTGGTCTCCAGACTGGATTCTGAGGCTCACATTCCAAATAACCCCACATATGAAAGGATCACTGAGAGGCACAGAGAGAAATCAGGAACACCAAAAAGCAAAGACATAAACACACAGAGAATGGGCCAGAGGAA
+
ffffffffffffffffffffffffffffffffffffffffffffffffffffffffffffffffffffffffffffffffffffffffffffffffffffffffffffffffffffffffffffffffffffffffffffffffffffff
@cB02~tA01_GU182341.1_58721_58598_1_0_0_0_1:0:0_1:0:0_2ce/1
GAAGAGGATGATGACCTCTGAGGTCCCAATCAGAATGTGCAGGTGTCGGGGGTTACCTGGAAGAAGATGAGACACCAATAAGAAGCTAATCTTAGCAGTTCCTCTTTATGAATTGTCTCGCATTTCTTGATTGACAGGTAACCACATAAA
+
ffffffffffffffffffffffffffffffffffffffffffffffffffffffffffffffffffffffffffffffffffffffffffffffffffffffffffffffffffffffffffffffffffffffffffffffffffffff
@cB02~tA01_GU182341.1_39895_39952_0_1_0_0_0:0:0_0:0:0_2cf/1
CTGCCTCAAATGCTGGGAATGAGGTGGGGAGAATGACAAGACGACTGTGGAGAGACGGAGAGCACACTGGGTACACAGGAAACTAAGGAGCAACAAGGAGTGTGTGTTTGACACTCACAGCCATTGGATTCACCTCGGGGTAGCCAGGAA
+
ffffffffffffffffffffffffffffffffffffffffffffffffffffffffffffffffffffffffffffffffffffffffffffffffffffffffffffffffffffffffffffffffffffffffffffffffffffff
@rand_0_0_0_0_1_1_0:0:0_0:0:0_2d0/1
CTATAAGTCGAGCGGCCAAGTCTTACGCCCTGAGTAGAGACTGCTTATCAAAGCTTCACTGCGTCCCCCATTGTTGGAAGAAAAGCCCAGAACGGATGTGGAAATGTTAGGTGCTCTTCTGGGTGGGCCTTTCCGATCGGTTAGATACGC
+
ffffffffffffffffffffffffffffffffffffffffffffffffffffffffffffffffffffffffffffffffffffffffffffffffffffffffffffffffffffffffffffffffffffffffffffffffffffff
@cB02~tA01_GU182341.1_105759_105830_0_1_0_0_0:0:0_0:0:0_2d1/1
TATCACTCACCGTCACTCCAGGGAGACAGAACACACAGAGAATACGTTACATAGGCAGGTTCATTACTAACAGATAAGCAGCGAGTGACAACAGAAGCCTACATTTCAATGTGAGCCAGTTCCCCAAGGCTCAGAAAAGCTGCTCGAGAC
+
ffffffffffffffffffffffffffffffffffffffffffffffffffffffffffffffffffffffffffffffffffffffffffffffffffffffffffffffffffffffffffffffffffffffffffffffffffffff
@cB02~tA01_GU182341.1_85233_85011_1_0_0_0_0:0:0_0:0:0_2d2/1
AACAGACATTTCTCAATGAACAAAACATACAAATGAACATATATACATTGCATATATGAAAAAGTGCTCAGTATCACTAATCATCAGAGAAATGCAAATGAAGTCACAATGAGCTATCATCTCACCCCATTACAATGGGTTTTATCTCAG
+
ffffffffffffffffffffffffffffffffffffffffffffffffffffffffffffffffffffffffffffffffffffffffffffffffffffffffffffffffffffffffffffffffffffffffffffffffffffff
@cB02~tA01_GU182341.1_66691_66849_0_1_0_0_1:0:0_0:0:0_2d3/1
CCAAAGAGAACTAGAGAGACCGAGAGGCAGAGCAAGACAGATGATAGATGGATAGATATAGATAGCTGATAAATAGGTAGATGATAGATAATAGGTTATAGATACATAGATGATGATCGATTCATTCATTGATTAATCGATGATACATAG
+
ffffffffffffffffffffffffffffffffffffffffffffffffffffffffffffffffffffffffffffffffffffffffffffffffffffffffffffffffffffffffffffffffffffffffffffffffffffff
@cB02~tA01_GU182341.1_29832_30037_0_1_0_0_0:0:0_1:0:0_2d4/1
GAGTGGAGATATGGGCCTGGAGTGGAGATATGGATCTGGAGGTGGAGATACGGGCCTGCAGTAGAGATATGGGCCTGGAGTGGAGATATGGGCCAGGAGTGGAGTTATGGGCCTAGAGGTGGATATCTGGGCCTGGAGTGGAGATATGGG
+
ffffffffffffffffffffffffffffffffffffffffffffffffffffffffffffffffffffffffffffffffffffffffffffffffffffffffffffffffffffffffffffffffffffffffffffffffffffff
@cB02~tA01_GU182341.1_20296_20248_1_0_0_0_0:0:0_0:0:0_2d5/1
AAGAAGAAGAGGTGGTTTCCTCAGGGAGGTTCTTCCTTGTCACAGCTCTCCTCACACCTGAGCTGAGAACTCACTCCCCTGCTCTATGACTTAATGCTCTCTTTCTCTCTCTCACCCTCCACCCCCATCTCTCTTCATGTCTATTTCCTC
+
ffffffffffffffffffffffffffffffffffffffffffffffffffffffffffffffffffffffffffffffffffffffffffffffffffffffffffffffffffffffffffffffffffffffffffffffffffffff
@cB02~tA01_GU182341.1_77924_77726_1_0_0_0_1:0:0_0:0:0_2d6/1
GGTTTCGAACTGCTGACCTCAGGTAATCTCCCTGCCTCGGCCTCCCAAAGTGCCTGAATTACAGGCATGAGCCACCATGCCCAGACTGTTAATGGTCATTCTAAGAGGTGTGAGGTGATATCTGATTCTAGTTTTAATTTTTATTTAGCT
+
ffffffffffffffffffffffffffffffffffffffffffffffffffffffffffffffffffffffffffffffffffffffffffffffffffffffffffffffffffffffffffffffffffffffffffffffffffffff
@cB02~tA01_GU182341.1_151352_151573_0_1_0_0_0:0:0_0:0:0_2d7/1
TTAGGCAGGAGGATTTCTTGATGCCAGAAGTTAGAGACTACCCTGGCCAACATAGAAAGACCCCATCTCTATTTAAAAAAATATACATATATATGTCTTCTCTTGGGCTCCACCCAAGAGCAACCTGGAACTAAGTTATTCGGCAACGAA
+
ffffffffffffffffffffffffffffffffffffffffffffffffffffffffffffffffffffffffffffffffffffffffffffffffffffffffffffffffffffffffffffffffffffffffffffffffffffff
@cB02~tA01_GU182341.1_121294_121348_0_1_0_0_1:0:0_0:0:0_2d8/1
CATGTAAAATAACATATTCACAATCTATGGAGGCTAGGACAGGGACATTTTGGGGTGGGACAGCATTCTCCTGCCTTCCACAAATGGTGAACAAGATGCATTTGGCCTCTGCTCTTGGGACACTGATATTGCAGATGGTTAAATGGGAGG
+
ffffffffffffffffffffffffffffffffffffffffffffffffffffffffffffffffffffffffffffffffffffffffffffffffffffffffffffffffffffffffffffffffffffffffffffffffffffff
@cB02~tA01_GU182341.1_118273_118094_1_0_0_0_0:0:0_0:0:0_2d9/1
CGGCATGGTGGCGTGCACCTGTAATCCCAGCTACTAGGGAGGCTGAGGCAGGAAAATCATTTGAACCCAGGAGGCGGAGGTTGCAATGAGCCAAGATCACATCACTTGTACTCCAGCCTGGGCACAGAGGGAAACTGTCTCAAAAACAAA
+
ffffffffffffffffffffffffffffffffffffffffffffffffffffffffffffffffffffffffffffffffffffffffffffffffffffffffffffffffffffffffffffffffffffffffffffffffffffff
@cB02~tA01_GU182341.1_34481_34648_0_1_0_0_0:0:0_0:0:0_2da/1
AGGTGGAAGGAGGAAATAGACATGAAGAGAGATGGGGTGGAGGGTGAGAGAGAGAGAGAGAGAGCATTAGGTCATAGAGCAGGGGAGTGAGTTCTCAGCTCAGGTGAAGGGAGCTGTGACAAGGAAGATCCTCCCCGAGGAAAATGCCTC
+
ffffffffffffffffffffffffffffffffffffffffffffffffffffffffffffffffffffffffffffffffffffffffffffffffffffffffffffffffffffffffffffffffffffffffffffffffffffff
@cB02~tA01_GU182341.1_84468_84656_0_1_0_0_1:0:0_0:0:0_2db/1
TACCTTCATGAGGTCCACCTTTTACATCCTGCATGTGAGTAAGAAATGGCAATCCTTGTAATGACTTCCAGTCCATCCATGTGGCTGCAAATGACAGGACGTTACTCTTTGTATGGATGAGTTGTCTCCATTGTGTGTATGTACTACTTT
+
ffffffffffffffffffffffffffffffffffffffffffffffffffffffffffffffffffffffffffffffffffffffffffffffffffffffffffffffffffffffffffffffffffffffffffffffffffffff
@cB02~tA01_GU182341.1_127917_128058_0_1_0_0_0:0:0_0:0:0_2dc/1
GAGATCTCGGCCTAGAGGTAAAGATATGGGCCTGGAGTGGAGATATGGGCCTGGAGTGGAGATATGGGCCTGGGTGTGGAGATATGGGCCTGGAGGTGTAAATATGGGCCTGGAGTGGAGATATGGGCCTGGAGGGGAGATATGGGCCTG
+
ffffffffffffffffffffffffffffffffffffffffffffffffffffffffffffffffffffffffffffffffffffffffffffffffffffffffffffffffffffffffffffffffffffffffffffffffffffff
@cB02~tA01_GU182341.1_33263_33169_1_0_0_0_0:0:0_0:0:0_2dd/1
TCAGCATGGAGGGACACCTCTCTCTGGGACATGTCTGTCTGTCTGTCTCCTTTAACTCTTTCTGTCTTTTCTAACTCCCTGTATGGCCCCTGTGTCTGTCCTCCGTTATGACACCTGGTCTGTACTTGTGTCTCCTGTTTCTCTGTCTCT
+
ffffffffffffffffffffffffffffffffffffffffffffffffffffffffffffffffffffffffffffffffffffffffffffffffffffffffffffffffffffffffffffffffffffffffffffffffffffff
@cB02~tA01_GU182341.1_118911_118733_1_0_0_0_0:0:0_0:0:0_2de/1
ATTAAAATCAAAGTGAGTTTTCATCTCACCCCATTAAAATGGCTTTTAGGCCGGGCGAGGTGGCTCACGTCTGTCATCCTAGAACTCTGAGAGCCCGAGGTGGGCGAATCTCATAAGGTCGGGAGTTTGAGACCAGTCTGACCCACATGG
+
ffffffffffffffffffffffffffffffffffffffffffffffffffffffffffffffffffffffffffffffffffffffffffffffffffffffffffffffffffffffffffffffffffffffffffffffffffffff
@cB02~tA01_GU182341.1_119614_119406_1_0_0_0_0:0:0_1:0:0_2df/1
TTACAGGTGCTGACCACCATGCTCAGCTAATTTTTATATTTTTAGTGGAGACGAGGTTTCATCACGTCGGCCAGAGTAATCTTGTACTCCTGTCCTCAGGTGATCCACCAGCCTTGGCCTCCCAAAGTGCTGAAGTTGCTGGTGTTAGCC
+
ffffffffffffffffffffffffffffffffffffffffffffffffffffffffffffffffffffffffffffffffffffffffffffffffffffffffffffffffffffffffffffffffffffffffffffffffffffff
@cB02~tA01_GU182341.1_90132_90302_0_1_0_0_0:0:0_0:0:0_2e0/1
AGAGGGAGAACTTGCTAACCCCGTCCTCTGGGGACAGCATTAATCTATTCATGATGGATCCACCCCCATGACCAAAACACCCCTCCCAATAGGCACAACTCCCACACTGGGGATTAAATTTCAAAGTGGGGTTTGGAGGGGTCAAACATT
+
ffffffffffffffffffffffffffffffffffffffffffffffffffffffffffffffffffffffffffffffffffffffffffffffffffffffffffffffffffffffffffffffffffffffffffffffffffffff
@cB02~tA01_GU182341.1_58059_57869_1_0_0_0_0:0:0_0:0:0_2e1/1
GTTCCTTTAGAGCAACAAAAATGGCCTAAGACAGCAACTTCCTGAGATCAGGAGGAACGTCTCAGAACACCCTGGGCTGTCTTCCTGTTCTTCCTGGAGGACGTCATGCAGTGCTTTAGCTGAGTGCTTCCTGTGGCTCCAGGGTACAAA
+
ffffffffffffffffffffffffffffffffffffffffffffffffffffffffffffffffffffffffffffffffffffffffffffffffffffffffffffffffffffffffffffffffffffffffffffffffffffff
@cB02~tA01_GU182341.1_138067_138214_0_1_0_0_0:0:0_0:0:0_2e2/1
GCTGAGTGTATTATTTCAGGTGACAGAGAAGTTCTCACTAATCAGATATTTGTGACATTAATGAAAAACACGGATTGAACCCCTGAAAGATTGGCGGAAGGATTTTGCACACACAGCTGTCAGCCGTGAAGGCACAAAGGTGAAAACAAT
+
ffffffffffffffffffffffffffffffffffffffffffffffffffffffffffffffffffffffffffffffffffffffffffffffffffffffffffffffffffffffffffffffffffffffffffffffffffffff
@cB02~tA01_GU182341.1_19821_19622_1_0_0_0_0:0:0_0:0:0_2e3/1
TGTTTATCTGTCTTTCTATCTCTCTATATCTATTTATATATCATCTGTCTGTCTTTCTACTTGTCTATCTATATCATCTATCAGTCATTCATCATCTATTTGTCTATCACCTGTCTCTCTATTATCTATCATATACCTTTTATCTTTCAT
+
ffffffffffffffffffffffffffffffffffffffffffffffffffffffffffffffffffffffffffffffffffffffffffffffffffffffffffffffffffffffffffffffffffffffffffffffffffffff
@cB02~tA01_GU182341.1_117791_117646_1_0_0_0_0:0:0_0:0:0_2e4/1
GGATCTCATGAAGATAGAGAGTAGAATGGTGGCTACCAGAGGCCAGGAAGAAAAGGGTGGAGGATAAAACAAACAAACAAAAAATTTATATGTATGTATTTATGACCACTAGACCTTACACTTAAAATTGGTAAACGTGGCCGGGCGCGG
+
ffffffffffffffffffffffffffffffffffffffffffffffffffffffffffffffffffffffffffffffffffffffffffffffffffffffffffffffffffffffffffffffffffffffffffffffffffffff
@cB02~tA01_GU182341.1_14995_14861_1_0_0_0_0:0:0_0:0:0_2e5/1
GCTATTTTCCCCAGGCTGTTCTTTGACTTCAGAGTTCAAGCAATCCTCCTGCCCCAGCATTTCTAGCAGCTGGCAGTATGTCACAATCTGCCACACCCAAGTCACAACTTTTAGAACTTTTTTTTTTTTTGAGACGCAATCTCACTTCGT
+
ffffffffffffffffffffffffffffffffffffffffffffffffffffffffffffffffffffffffffffffffffffffffffffffffffffffffffffffffffffffffffffffffffffffffffffffffffffff
@cB02~tA01_GU182341.1_1035_963_1_0_0_0_0:0:0_0:0:0_2e6/1
CGTGACTGACACAGCAGGGTCACGTTCTCTCCTGAGGCCACCGTGGGGCCCGGCTGCACCGAGAGGGAGGGTCTGCCACGGATCTGTCCTGGAGAGAAGAAGGATGGGTGAGGGGCTGCCCCACCTCGTTCTGAGCTGACACCTCCCCAG
+
ffffffffffffffffffffffffffffffffffffffffffffffffffffffffffffffffffffffffffffffffffffffffffffffffffffffffffffffffffffffffffffffffffffffffffffffffffffff
@cB02~tA01_GU182341.1_49702_49567_1_0_0_0_1:0:0_0:0:0_2e7/1
GTAGGTGCCACAAGGCCTGAGGCCACAGGGCCCAACTCAGGTCAGAAATATGGGTGTCCTTGGGTTCTCCTGGTAGAGAACACATTGTGGAGGTAAAACAGAAATGAAACTTCTAACCTGTGCCAGGTCTGTGAGCAAAGTCAGCATGGA
+
ffffffffffffffffffffffffffffffffffffffffffffffffffffffffffffffffffffffffffffffffffffffffffffffffffffffffffffffffffffffffffffffffffffffffffffffffffffff
@cB02~tA01_GU182341.1_48376_48527_0_1_0_0_0:0:0_0:0:0_2e8/1
AGGAGGCTGAGGGCAGGAGAATCACTTGAACCCAGGAAACAGAGGTTGCAGTGAGCCTAGACCACACCACTTCACTCCAGCCTGGGTGAAGGAGTGAGACTCTGTCTCCAAAATTAATTAATTAATTAAAGAAACCAAAGAAGGAGAAGG
+
ffffffffffffffffffffffffffffffffffffffffffffffffffffffffffffffffffffffffffffffffffffffffffffffffffffffffffffffffffffffffffffffffffffffffffffffffffffff
@cB02~tA01_GU182341.1_78197_78376_0_1_0_0_0:0:0_0:0:0_2e9/1
GAGGCAGAGGTTGCAGTACACCGAGATTGTGCCACTGCACTCCAGCCTGGGTGACAGAGCAAGACTGAGTCTCAAAAAAAAAAAAAAAAAAAAGACCATTATCAAAAACATAAAAAATAACAAGGGTTAACGAGGATGTGGAGAAAAGGG
+
ffffffffffffffffffffffffffffffffffffffffffffffffffffffffffffffffffffffffffffffffffffffffffffffffffffffffffffffffffffffffffffffffffffffffffffffffffffff
@cB02~tA01_GU182341.1_26053_26159_0_1_0_0_0:0:0_1:0:0_2ea/1
GTTACTACAACTGAGAAAGCAGGAGGAAGCTAGGTCTCCCGCCATCTGGGTGCTTGTCCTAAAGAGACGTTGTATGTGGTTACCTGTCAATCAAGAAATGTGAGACAATTCATATAGAGGAACTGCTATGATTAGCTTCTTATTGGTGTC
+
ffffffffffffffffffffffffffffffffffffffffffffffffffffffffffffffffffffffffffffffffffffffffffffffffffffffffffffffffffffffffffffffffffffffffffffffffffffff
@cB02~tA01_GU182341.1_14739_14970_0_1_0_0_1:0:0_1:0:0_2eb/1
GCATGGTGGCTCACACCTGTAATCTCAGCACTTTGGGAGGCTGAAGTAGACAGATCACTTGAGGTTAGGAGTTCAAGACCAGCCTGGCCAAGATGGAGAAACCTCCTCTCTACTAAAAGTACAAAAATTAGGTGGGCGTGGTGGTGGGTG
+
ffffffffffffffffffffffffffffffffffffffffffffffffffffffffffffffffffffffffffffffffffffffffffffffffffffffffffffffffffffffffffffffffffffffffffffffffffffff
@cB02~tA01_GU182341.1_116757_116588_1_0_0_0_0:0:0_0:0:0_2ec/1
GTTCATGGGCCTCCCCTTCCCTGGATAGATGGAGCTGCAGGACAAGGTCACATTCTCTCCTGCCTGAACCGTGGGGCCCGGCTGGGCTGAGAGAGAAGGTTTCTCATATAGACCTGGAAGGAGAAGGGGCAGTTTCCTCAGGGGGGATCT
+
ffffffffffffffffffffffffffffffffffffffffffffffffffffffffffffffffffffffffffffffffffffffffffffffffffffffffffffffffffffffffffffffffffffffffffffffffffffff
@cB02~tA01_GU182341.1_106155_106353_0_1_0_0_0:0:0_0:0:0_2ed/1
TGGTTTGCCTCACCGTTCTGCAGGCTGTACTGGAAGCATGGCACCAGCATCTATTTCTTATGATGGCCTCAGGCCGCTCCCACTCTGGCAGAAGGGAAGGAGGGTCTGTCTGTGCAGAGACCACAGAGATCACACGGCAAGAGAGGGAGC
+
ffffffffffffffffffffffffffffffffffffffffffffffffffffffffffffffffffffffffffffffffffffffffffffffffffffffffffffffffffffffffffffffffffffffffffffffffffffff
@cB02~tA01_GU182341.1_123848_123985_0_1_0_0_0:0:0_0:0:0_2ee/1
CAGGAAGAACAGGAAGACAGCCCAGGCTGTTCTGAGACATTCCTCCTGATCTCAGGATGTTGCTATCTTAGTCCATTTTTGTTGCTCTAAAGGAACACTTGAGCCTGGGTAACTTCTAAAGAAAAGAGATTGGTTTGCCTCACAGTTCTG
+
ffffffffffffffffffffffffffffffffffffffffffffffffffffffffffffffffffffffffffffffffffffffffffffffffffffffffffffffffffffffffffffffffffffffffffffffffffffff
@cB02~tA01_GU182341.1_82466_82330_1_0_0_0_1:0:0_0:0:0_2ef/1
TCGATGGGGACAGTTATTCTTTCCAACACAGCACCCATTCCCCTGTATTCAATCCCCCTTTACCCCAAATATAGTTGGGGCCTGGATGATCGGACTCTGGTGGACACCCCCACCAGAAGCTCTGTGACTCAGGAGGTGGGACAAGGAGAA
+
ffffffffffffffffffffffffffffffffffffffffffffffffffffffffffffffffffffffffffffffffffffffffffffffffffffffffffffffffffffffffffffffffffffffffffffffffffffff
@cB02~tA01_GU182341.1_121281_121166_1_0_0_0_0:0:0_0:0:0_2f0/1
CATCTGCAATATCAGTGTCCCAAGAGCAGAGGCCAAATGCATCTTGTTCACCATTTGTGGAAGGCAGGAGAATGCTGTCCCACCCCAAAATGTCCCTGTCCTAGCCTCCATAGCTTGTGAATATGTTATTTTACATGGAAAGGAGGAATG
+
ffffffffffffffffffffffffffffffffffffffffffffffffffffffffffffffffffffffffffffffffffffffffffffffffffffffffffffffffffffffffffffffffffffffffffffffffffffff
@cB02~tA01_GU182341.1_87248_87409_0_1_0_0_0:0:0_0:0:0_2f1/1
GCATTCCTTTTTTCCATGTAAAATAACATATTCACAAGATATGGCGACTAGGACAGGAATATTTTGGGGTGGGGCGGCATTCTTATCCTTTCCACAAATGGTAAACAAGGTGCATTTGGCCTCTGCTCTTGGACACTGATATTGCAAAGG
+
ffffffffffffffffffffffffffffffffffffffffffffffffffffffffffffffffffffffffffffffffffffffffffffffffffffffffffffffffffffffffffffffffffffffffffffffffffffff
@cB02~tA01_GU182341.1_62613_62387_1_0_0_0_0:0:0_0:0:0_2f2/1
AGACCCATATCTCCAATCCAGGCCCATATCTCCACCCCAAGCCCATATCTCCACACCCAGGCCCATATCTCCATCCTAGGCCCATATGTCCACTCCAGGCCCAGATATCCACCTCTAGGCCCATGTCTCCACCTCCAGGCCCATATCTCC
+
ffffffffffffffffffffffffffffffffffffffffffffffffffffffffffffffffffffffffffffffffffffffffffffffffffffffffffffffffffffffffffffffffffffffffffffffffffffff
@cB02~tA01_GU182341.1_71097_71248_0_1_0_0_0:0:0_0:0:0_2f3/1
GTGAAGTCAGGACTTTTACTATATCCATCACCCAAATACCGTACATTGTACTCATTAAGCAAATTCTCATCACTCACCCACGTCCCGCCACCCTCCAGCCTTCTAGCCTCCGCTGTCCGTCATTCCACACTCTACGTCCATATGTACACA
+
ffffffffffffffffffffffffffffffffffffffffffffffffffffffffffffffffffffffffffffffffffffffffffffffffffffffffffffffffffffffffffffffffffffffffffffffffffffff
@cB02~tA01_GU182341.1_83205_83394_0_1_0_0_0:0:0_0:0:0_2f4/1
AGAGAGAGAGAGCACTAGGCCATAGAGCAGGGCAGTGAGTTCTCAGCTCAGGTGGGAGGGGAGCTGTGACAAGGAAGAACCTCCCTGAGGAAACTGCCTCTTCTCCTTCCAGGTCTATATGAGAAACCTTCGCTTACAGCCCGGCCGGGC
+
ffffffffffffffffffffffffffffffffffffffffffffffffffffffffffffffffffffffffffffffffffffffffffffffffffffffffffffffffffffffffffffffffffffffffffffffffffffff
@cB02~tA01_GU182341.1_18055_18166_0_1_0_0_1:0:0_0:0:0_2f5/1
GCTCCTGGAACCAGCACCAGGGGCCACCCTATGGAAGCTGGGGCCATGGAGAAGGCACAGACATGACAGGAGAGGCTCCCAATCCCGATCAGGAACAGGGACACTGATGCCTGCCTTACTGATGAGTTCGTACCTCCTGCCAGCCTTTCC
+
ffffffffffffffffffffffffffffffffffffffffffffffffffffffffffffffffffffffffffffffffffffffffffffffffffffffffffffffffffffffffffffffffffffffffffffffffffffff
@cB02~tA01_GU182341.1_17673_17790_0_1_0_0_0:0:0_0:0:0_2f6/1
AGACTCCATCAGCCACAGCGGGCTTTGAAGATGGGGGAAGGCCATGAGCCACAAAGGCAGTTGGCCTCTAAGGGCTGGAGAAGTCAAGGGAACTGATTCTTCCCTGAGTCTCCAGAGGAAACACAGCCCTGTAGATGCCTTGATTTTAGC
+
ffffffffffffffffffffffffffffffffffffffffffffffffffffffffffffffffffffffffffffffffffffffffffffffffffffffffffffffffffffffffffffffffffffffffffffffffffffff
@cB02~tA01_GU182341.1_148532_148734_0_1_0_0_0:0:0_0:0:0_2f7/1
TCTGAGAACCAGTAGAGTTAGTGGTATACGTAACAGTCCAAAAGCTAGCAGGCTCATGCCGGGCATGATGGCTCACGCCTGTAATCCCAACACTTTGGGAGACCAAGGCAGGCAGATCACCTGAGGTCAGAGTTCAAGACCAGCCCGGCC
+
ffffffffffffffffffffffffffffffffffffffffffffffffffffffffffffffffffffffffffffffffffffffffffffffffffffffffffffffffffffffffffffffffffffffffffffffffffffff
@cB02~tA01_GU182341.1_147509_147308_1_0_0_0_0:0:0_0:0:0_2f8/1
TAACTCTCTGCAGTATTTTTTTTTTTTTTGAGATGGAGTCTCACCCTGTCGCCCAGGCTGGAGTGCAATGGCAGGATCTCGGCTCACTGCAACCTCTGCCTCCCCAGTTCAAACGATTCTCCTGTCTCAGCCTCCTGAGTATCTCAGATT
+
ffffffffffffffffffffffffffffffffffffffffffffffffffffffffffffffffffffffffffffffffffffffffffffffffffffffffffffffffffffffffffffffffffffffffffffffffffffff
@cB02~tA01_GU182341.1_54076_54186_0_1_0_0_0:0:0_0:0:0_2f9/1
GCTGTGGTGGCAGTGAACCGAGATTGCACCTCTGCACTCCAGCCTGGGTGACAGAGCGAGACTCCATCTCAAAAGAAAAAAGAAAAAAACATTGGATGTAAATGCATGGATTATATTTGTGTTGTTCATTCTGCTCCATTGTTCTATGTG
+
ffffffffffffffffffffffffffffffffffffffffffffffffffffffffffffffffffffffffffffffffffffffffffffffffffffffffffffffffffffffffffffffffffffffffffffffffffffff
@cB02~tA01_GU182341.1_139346_139473_0_1_0_0_0:0:0_0:0:0_2fa/1
GTAAACGCTAATACTCCTTGGAGTGAGTTCAGATCTTGGAATCAGAGATCAGCACCAGCACTAGCTCCTGCTCCCCTTTCCTACTAATTCACAGGAGGACAGGTGGTTTTGAAGCAATAGATGGTGGAGGGGGTGGTCTTTCCCCCAGCC
+
ffffffffffffffffffffffffffffffffffffffffffffffffffffffffffffffffffffffffffffffffffffffffffffffffffffffffffffffffffffffffffffffffffffffffffffffffffffff
@cB02~tA01_GU182341.1_65222_64975_1_0_0_0_0:0:0_0:0:0_2fb/1
CTGTCTCTAGTAGCTCCTGATTCCCTTGCCGCTGGGCTCAGCCTCATCTCTTGGGCTGTTGTATCTATTTCGAACTAATGTCTTTCCTGCTTCTATGTGGGGGTGGAAGAGGAACCAGGATAGGCTGCACGTCCAGGCTCTTAGCAGACT
+
ffffffffffffffffffffffffffffffffffffffffffffffffffffffffffffffffffffffffffffffffffffffffffffffffffffffffffffffffffffffffffffffffffffffffffffffffffffff
@cB02~tA01_GU182341.1_148294_148160_1_0_0_0_0:0:0_0:0:0_2fc/1
TTGCATAAGCCAATATATAAATACCCTATCTGTGTATCAATCATTATATATCTGTCATTATCCAACTATATGTCTATCATTATTTGTGATATCATTATATATCTATCATTATTTGTCTATCAATCATTATCTATATATCTATCATTATTA
+
ffffffffffffffffffffffffffffffffffffffffffffffffffffffffffffffffffffffffffffffffffffffffffffffffffffffffffffffffffffffffffffffffffffffffffffffffffffff
@cB02~tA01_GU182341.1_144775_144896_0_1_0_0_0:0:0_0:0:0_2fd/1
ACATGAACAAGTGATATTCTTACTCTCTGCAGACCTGGAAAGCTGGCAGAGTCATTCCAAGATGAAACATTTGTAGAGTCATAGGCCTTGTTAGTCTCATCTCCACAGGGACACATGTCAACACATCATCTTTCATACTATAAATATACA
+
ffffffffffffffffffffffffffffffffffffffffffffffffffffffffffffffffffffffffffffffffffffffffffffffffffffffffffffffffffffffffffffffffffffffffffffffffffffff
@cB02~tA01_GU182341.1_77031_77215_0_1_0_0_0:0:0_1:0:0_2fe/1
CACAGTACTTGCATAAAAACAGACACATAGACCAATGGAAGTGATTCATAGCCCAGGAAAAAAATGCATGCATTTAGGGTCAAACAATTTTTGGGATGTGTCAAGAACACACAATGGAGAAGGAACAGTCTCTTTAATAAATGGGATTGG
+
ffffffffffffffffffffffffffffffffffffffffffffffffffffffffffffffffffffffffffffffffffffffffffffffffffffffffffffffffffffffffffffffffffffffffffffffffffffff
@cB02~tA01_GU182341.1_5864_5647_1_0_0_0_0:0:0_0:0:0_2ff/1
TATTTTATAGCTTTGGCTAATAGGAACAGCATTCCTATAACAGTTGTGAGTGTATCATGACACATAAGTAGACATTTATCTCTAGGGTACATAATTAAGTACATAATTAAGAAGGGTCACAGCCGTGTGCCTCCTCTTTTTAACTAGATA
+
ffffffffffffffffffffffffffffffffffffffffffffffffffffffffffffffffffffffffffffffffffffffffffffffffffffffffffffffffffffffffffffffffffffffffffffffffffffff
@cB02~tA01_GU182341.1_79541_79614_0_1_0_0_0:0:0_0:0:0_300/1
TACTCTCTTCTTACTTGGATGCCTTATAATTCTTTCTCTTTCCTGATGGCTCTGTCTAGGACTTCAAGTACTATGTTGAATAGGATGGTGAGAGTGGGCATTCTTGTCTTGTTTCACTTATGAAGGGAACTTCTTCCAGCTTTTACTCAT
+
ffffffffffffffffffffffffffffffffffffffffffffffffffffffffffffffffffffffffffffffffffffffffffffffffffffffffffffffffffffffffffffffffffffffffffffffffffffff
@cB02~tA01_GU182341.1_48040_47874_1_0_0_0_0:0:0_0:0:0_301/1
TTCCTGGGCTAAAATCAAGGCATCTGCAGGGCTTTGTTCCCTCTGGAGACTCTGGAGAATCAGTTCCTTGACTTTTCCAGCCTCTATAGGCCACCTGCATTCATGGCTCTTGGCCTTCCTCCACCTTCAAAGCTGGTGAAGACTTCCACT
+
ffffffffffffffffffffffffffffffffffffffffffffffffffffffffffffffffffffffffffffffffffffffffffffffffffffffffffffffffffffffffffffffffffffffffffffffffffffff
@cB02~tA01_GU182341.1_122701_122602_1_0_0_0_0:0:0_0:0:0_302/1
TCATTCGTGTGTGTTTTATTATATTTATGCATTTCTTATTTTTATTTTTTGAGACGGAGTCTCCTTGTGTCACCCAGGCTGGAGTGCAGTGATGCAATCTCCACTCACTGCAACCTCCACCTCCTGGGTTGAAGTCATTCTCCTGCTTCA
+
ffffffffffffffffffffffffffffffffffffffffffffffffffffffffffffffffffffffffffffffffffffffffffffffffffffffffffffffffffffffffffffffffffffffffffffffffffffff
@cB02~tA01_GU182341.1_90418_90279_1_0_0_0_1:0:0_0:0:0_303/1
GAGAAAGAAGGGAAGGATGGTAAAGAGGATGATGGCCACTGAGTACCTAATCACAGCATGCAGGTGTCTGGCGATACCTGGAGGAAGATGGGAATCCAATAAGAAGCTAACCATAGCAGTTCCTTTTTGTGGATTGTCTCTCATTTCTTG
+
ffffffffffffffffffffffffffffffffffffffffffffffffffffffffffffffffffffffffffffffffffffffffffffffffffffffffffffffffffffffffffffffffffffffffffffffffffffff
@cB02~tA01_GU182341.1_6963_6809_1_0_0_0_0:0:0_0:0:0_304/1
TCCCTAGGGTCCACACACACAGGGAGTGAGCCAAGACTCTGGGCGAGGCTGGAAGCTCTGGGTCTCCTTCTGTGAGATTTTCTTTTTTTTTTTTGAGATGGAGTCTTGCTCTGCCACCCAGGCTAGAGTGCAACGGCACGATCTCGGCTC
+
ffffffffffffffffffffffffffffffffffffffffffffffffffffffffffffffffffffffffffffffffffffffffffffffffffffffffffffffffffffffffffffffffffffffffffffffffffffff
@cB02~tA01_GU182341.1_132412_132271_1_0_0_0_0:0:0_0:0:0_305/1
ATCCATCAATCATCTATGTATTATCTGTATCTATGTATCATCTCTCTCTCTCTCTATTACCTCTCTGTCTGCCTGTCAGTCTCTATGTATCATCTATGTATCTATATATTTATATATGTGTCTTCTATCTATCTTCATCATCATCATCAT
+
ffffffffffffffffffffffffffffffffffffffffffffffffffffffffffffffffffffffffffffffffffffffffffffffffffffffffffffffffffffffffffffffffffffffffffffffffffffff
@cB02~tA01_GU182341.1_39488_39290_1_0_0_0_0:0:0_0:0:0_306/1
TCACTTGAGGTTGGGAGTTTCAGAGAAGCTTGGCGAAGATGGTGAAACATCCTCTACAAAAAATATACAAAAAGAATTAGCCGGGCATGGTGGCAGTTGCCTGTAATCCCAGCTACTTGAGAGGCTGACGCAGGAGAATCACTTGGATCC
+
ffffffffffffffffffffffffffffffffffffffffffffffffffffffffffffffffffffffffffffffffffffffffffffffffffffffffffffffffffffffffffffffffffffffffffffffffffffff
@cB02~tA01_GU182341.1_76307_76535_0_1_0_0_1:0:0_1:0:0_307/1
ATATTATCAAAGTAAAAAGACAACCCACAGAATGGGAGAAAATGTTTTCAAAACACACCACCTGTAAGGGATTAACATCCAGAATATACAGACAACTCCTAAAACTCAATCACAATAAACTCAATTCAAAAATGGGCAAAGTACTGAAAC
+
ffffffffffffffffffffffffffffffffffffffffffffffffffffffffffffffffffffffffffffffffffffffffffffffffffffffffffffffffffffffffffffffffffffffffffffffffffffff
@cB02~tA01_GU182341.1_73343_73112_1_0_0_0_0:0:0_0:0:0_308/1
ACCTGATGAAAACCCTCAAAAACTTAGGCATAGAAAGAACATACCTCAAAATAATAAAAGCCATAGATGACATATCTAGAGTCAACATCATACTGAACAGGAAAAGTTAAAAGCACTCCTCTGAGAACTGGCACAAGACAAGGACACGGA
+
ffffffffffffffffffffffffffffffffffffffffffffffffffffffffffffffffffffffffffffffffffffffffffffffffffffffffffffffffffffffffffffffffffffffffffffffffffffff
@cB02~tA01_GU182341.1_48310_48525_0_1_0_0_0:0:0_0:0:0_309/1
GACAAGTTAAGAAACAACCCAAGGAAAGCCAGGCATGGTGGCAGGTGCATGTAATCCTAGCGACTCAGGAGGCTGAGGGCAGGAGAATCACTTGAACCCAGGAAACAGAGGTTGCAGTGAGCCTAGACCACACCACTTCACTCCAGCCTG
+
ffffffffffffffffffffffffffffffffffffffffffffffffffffffffffffffffffffffffffffffffffffffffffffffffffffffffffffffffffffffffffffffffffffffffffffffffffffff
@cB02~tA01_GU182341.1_35006_34810_1_0_0_0_0:0:0_0:0:0_30a/1
CTGCCTGTGTGCCTGGAGCCCTGGCCGCGGGCCTTCATGCAGGCCGTGTAGGAGGGTTTGGAGGTGCCCTGTCTGCCATCCTGTGCCCTGATCCCTCCCTCACACCCAAGCTTCGTCTTCTCTCTGCATCTGTCCATGCTTCTCTCCATC
+
ffffffffffffffffffffffffffffffffffffffffffffffffffffffffffffffffffffffffffffffffffffffffffffffffffffffffffffffffffffffffffffffffffffffffffffffffffffff
@cB02~tA01_GU182341.1_5588_5728_0_1_0_0_0:0:0_0:0:0_30b/1
CTACTAAAAATACAAAAATTAGCCAGACATGGTGGCGCCTGCCTGTTAATCCCAGCTACTTGGGAGGCCAAGGCACGAGAATCGCATGAACCCAGGAGGCGGAGGTTGCAGTGAGCCGAGATCACTACAGCCTGGGTGATAGAGCAAGAC
+
ffffffffffffffffffffffffffffffffffffffffffffffffffffffffffffffffffffffffffffffffffffffffffffffffffffffffffffffffffffffffffffffffffffffffffffffffffffff
@cB02~tA01_GU182341.1_45495_45532_0_1_0_0_0:0:0_0:0:0_30c/1
CAAGGTGTCAATTCTAGTGAGAACAATTTCCAGGAAGCCATGTTCCGCTCTTGAGCGAGCACCCACTGGGCCTCATGCAAGGTAGAAAGAGCCTGCGTACGTCACCCTCCCATGATGTGGTCAACATGTAAACTGCATGGGCAGGGCGCC
+
ffffffffffffffffffffffffffffffffffffffffffffffffffffffffffffffffffffffffffffffffffffffffffffffffffffffffffffffffffffffffffffffffffffffffffffffffffffff
@cB02~tA01_GU182341.1_104378_104494_0_1_0_0_0:0:0_1:0:0_30d/1
AGGTGCGTAACTGGAATCTAGGAGACAGTGGAAAAGGCAATTGCCGCCCCACTGGTGAAATGTGGTGCTGATTTAGACCCTAAGTGGATGAAGCAGATGGATATAAGCTATGTTTGGGAGGTAGAATCATTTGCAGGGAGGGCTTGCTGG
+
ffffffffffffffffffffffffffffffffffffffffffffffffffffffffffffffffffffffffffffffffffffffffffffffffffffffffffffffffffffffffffffffffffffffffffffffffffffff
@rand_0_0_0_0_1_1_0:0:0_0:0:0_30e/1
TCGCTAGCCGCTAATAGTTTCATGAGTATTACAATTGAATCTTTTGGCGAGGAGGTATGTGTAATCCAGGGTACCTCGTATTCGAGAATTTGCGGGAGCATGAACCAGCGCTCCTCGTAGCGAGTCGTGGGAGAGGTATTACTTCTTACC
+
ffffffffffffffffffffffffffffffffffffffffffffffffffffffffffffffffffffffffffffffffffffffffffffffffffffffffffffffffffffffffffffffffffffffffffffffffffffff
@cB02~tA01_GU182341.1_83682_83806_0_1_0_0_1:0:0_0:0:0_30f/1
TGGAGAGAAGCATGGACAGATGTGGAGAGAAGATGCAGCATGGTGTGAGGGTGGGATCAGGGCACAGGATGGCAGACAGGGTACCTCCAAACCCTCCTGCATGGCCTGCATGGAAGCTTGCAGTAAGGGCTCCGGGTACCCAGGCAGATG
+
ffffffffffffffffffffffffffffffffffffffffffffffffffffffffffffffffffffffffffffffffffffffffffffffffffffffffffffffffffffffffffffffffffffffffffffffffffffff
@cB02~tA01_GU182341.1_85174_85298_0_1_0_0_0:0:0_1:0:0_310/1
AACAGTGTATTAGGGTTCTCCTTTCTCCACCACCTTGCCAACATTTGTTTTGTCTGTCTCTGAGATAAAACCCATTGTAATGGGGTGAGATGATAGCTCATTGTGACTTCATTTGCATTTCTCTGATGATTAGTGATACTGAGCACTTTT
+
ffffffffffffffffffffffffffffffffffffffffffffffffffffffffffffffffffffffffffffffffffffffffffffffffffffffffffffffffffffffffffffffffffffffffffffffffffffff
@cB02~tA01_GU182341.1_13597_13508_1_0_0_0_0:0:0_0:0:0_311/1
AGGGGTGCTAGACAAGTTTGTGGATTAGGAAGATTTGAGGTGGATGCTTTCTAAATGTCAGTTAAGAAAAAAATCATTCAAATGTTTTTCTTTATTTAAAAAAAATAGAGACGGGGTCTCACTATGGTGCCCAGGCTGGTCTCAAACTCC
+
ffffffffffffffffffffffffffffffffffffffffffffffffffffffffffffffffffffffffffffffffffffffffffffffffffffffffffffffffffffffffffffffffffffffffffffffffffffff
@cB02~tA01_GU182341.1_27515_27343_1_0_0_0_1:0:0_0:0:0_312/1
CACCGGAAGCCTTAGGCAAGAAAAGAGTCCCATTGACGAAACCATGGGGGCAGACATGTTTACTTGAAGAATAGAAAACTACATTGAAATTATAAAAAAAATTTATAAGTTTTACTGCTGACAGAAGGCTGAAAGATACTCTGAGGAAAG
+
ffffffffffffffffffffffffffffffffffffffffffffffffffffffffffffffffffffffffffffffffffffffffffffffffffffffffffffffffffffffffffffffffffffffffffffffffffffff
@cB02~tA01_GU182341.1_29475_29710_0_1_0_0_0:0:0_0:0:0_313/1
TGCGCTGCTGAGCTGAGCTGGGGCGCGGCCGCCTGTCTGCACAGACAGCACCATGTCGCTCATGGTCGTCAGCATGGCGTGTGTTGGTGAGTCCTGGAAGGGAATCGAGGGAGGGAGTGCGGGGATGGAGATCGGGGCCCAGAGTTGGAG
+
ffffffffffffffffffffffffffffffffffffffffffffffffffffffffffffffffffffffffffffffffffffffffffffffffffffffffffffffffffffffffffffffffffffffffffffffffffffff
@cB02~tA01_GU182341.1_84150_83939_1_0_0_0_0:0:0_0:0:0_314/1
AAGCCACTCTCCCGCCTCAGCCTCCCAAGTTGCTGGGATTATAGGCGCCTGGCACCATGCCTGGCTAATTTTATTTTTTTTGTCTTTTTAGTAAAGATTGGTTCCCCCATGTTGGCCAGGCTGGTCTCCAGCCCCTGATTTTAAATGATC
+
ffffffffffffffffffffffffffffffffffffffffffffffffffffffffffffffffffffffffffffffffffffffffffffffffffffffffffffffffffffffffffffffffffffffffffffffffffffff
@cB02~tA01_GU182341.1_120536_120444_1_0_0_0_0:0:0_0:0:0_315/1
GACCAACAGGAGCTCATTCCTTGGCAAGTGGAACTTCTCTAAAACACCTCGCCCTCATCAGATGTTCGCTTCCCTTCCCTCTCTCAAGCCCCCAGGAATTTATCCTCCAGTTAGGAATGCAAGCAGAACAAACATTGCGTTTTTCCTGAG
+
ffffffffffffffffffffffffffffffffffffffffffffffffffffffffffffffffffffffffffffffffffffffffffffffffffffffffffffffffffffffffffffffffffffffffffffffffffffff
@cB02~tA01_GU182341.1_95734_95911_0_1_0_0_0:0:0_0:0:0_316/1
GGAGGACACGTGACTCTTCGGTGTCACTATCGTCATAGGTTTAACAATTTCATGCTATACAAAGAAGACAGAATCCACATTCCCATCTTCCATGGCAGAATATTCCAGGAGAGCTTCAACATGAGCCCTGTGACCACAGCACATGCAGGG
+
ffffffffffffffffffffffffffffffffffffffffffffffffffffffffffffffffffffffffffffffffffffffffffffffffffffffffffffffffffffffffffffffffffffffffffffffffffffff
@cB02~tA01_GU182341.1_65743_65594_1_0_0_0_0:0:0_0:0:0_317/1
CAATGAGAATAATGTCCAGACACTCTCACCTGTAATCACGATGTCCAGAGGGTCACTGGGAGCTGACAACTGATAGGGGGAATGAGGAACAGAACCGTAGCATCTGTAGGTCCCTGCAAGGTCTTGCGTCATGCGACCGATGGAGAAGTT
+
ffffffffffffffffffffffffffffffffffffffffffffffffffffffffffffffffffffffffffffffffffffffffffffffffffffffffffffffffffffffffffffffffffffffffffffffffffffff
@cB02~tA01_GU182341.1_82084_82280_0_1_0_0_0:0:0_0:0:0_318/1
AGAATCTTCTGAGCACAGGGAGGGAGGGGCAGCTCAACATACTCCTCTCTGAGGCGGCATCTCCTTCTCCCCAAGGTGGTCAGGACAAGCCCTTCTGCTCTGCCTGGCCCAGCGCTGTGGTGCCTCAAGGAGGACACGTGACTCTTCGGT
+
ffffffffffffffffffffffffffffffffffffffffffffffffffffffffffffffffffffffffffffffffffffffffffffffffffffffffffffffffffffffffffffffffffffffffffffffffffffff
@cB02~tA01_GU182341.1_139316_139216_1_0_0_0_0:0:0_0:0:0_319/1
CTATTGCTTCAAAACCACCTGTCCTCCTGTGAATTAGTAGGAAAGGGGAGCAGGAGCTAGTGCTGGTGCTGATCTCTGATTCCAAGATCTGAACTCACTCCAAGGAGTATTAGCGTTTACCTCCCCATGATCTATCTGTATCTCCACAGG
+
ffffffffffffffffffffffffffffffffffffffffffffffffffffffffffffffffffffffffffffffffffffffffffffffffffffffffffffffffffffffffffffffffffffffffffffffffffffff
@cB02~tA01_GU182341.1_2983_2996_1_0_0_0_0:0:0_0:0:0_31a/1
GATATATAATAGTATGTATATATAAATATATAATACATAATATATAAGATATATAATAGTGTGTGTATATATAAATATATAATACATTATATATTATAAGATATATAATAGTATATATAAATATATAGTACATAATATATAATAAGATAT
+
ffffffffffffffffffffffffffffffffffffffffffffffffffffffffffffffffffffffffffffffffffffffffffffffffffffffffffffffffffffffffffffffffffffffffffffffffffffff
@cB02~tA01_GU182341.1_101439_101501_0_1_0_0_0:0:0_0:0:0_31b/1
TGTGGTGCAGAAGTTGCTTGGTTTGATGTAATCCTAATGGTCTATTTTTTGCTTTGATTACTTGTGTTTTGAAGGTTTTAAACAAAATGTCTTTCGTCAGACAAATGTCTTCCCCATTATTTTCTTCTACATGTTTCATAGGTTCAGGCC
+
ffffffffffffffffffffffffffffffffffffffffffffffffffffffffffffffffffffffffffffffffffffffffffffffffffffffffffffffffffffffffffffffffffffffffffffffffffffff
@cB02~tA01_GU182341.1_60751_60898_0_1_0_0_0:0:0_1:0:0_31c/1
GGATGTGCATAGGTTATTTGCAAACTCTGTGCCATTTCATATAAGAGGCTTGAGCATCTACAGATTTTGGTATCTGAGTGGAGATCTCAAAACCAATCACCCACGAATAGTGAAGGATGACCGTATATGACTTTTATTTCTCAAATTTAA
+
ffffffffffffffffffffffffffffffffffffffffffffffffffffffffffffffffffffffffffffffffffffffffffffffffffffffffffffffffffffffffffffffffffffffffffffffffffffff
@cB02~tA01_GU182341.1_4245_4142_1_0_0_0_0:0:0_3:0:0_31d/1
TCTACAGGCACCCAGACATCTTCCTGAACCTGACCCAAGCCTCCCCTTCTCGACTTTCTCAGTAGACGGTTTCCCGAATGATGGTCCAGACTTTCTTCCAGAACCTCCTAGGACTATCAGATTCATTGCCAAGGCTCTGGCACTCTGAAG
+
ffffffffffffffffffffffffffffffffffffffffffffffffffffffffffffffffffffffffffffffffffffffffffffffffffffffffffffffffffffffffffffffffffffffffffffffffffffff
@cB02~tA01_GU182341.1_102716_102450_1_0_0_0_0:0:0_0:0:0_31e/1
GTCAGCCAGGGTTGCTTCATGACCAACAGTAATTCATTCCTTGGCAAGTGGAACTTCTCTAAAACACCTCGCCCTCATCAGATGTTCCCTTCCCTTCCCTCTCTCAAGTCCCCAGGAATTTATCCTCCAGTTAGGAATGCAGGAAGAAAA
+
ffffffffffffffffffffffffffffffffffffffffffffffffffffffffffffffffffffffffffffffffffffffffffffffffffffffffffffffffffffffffffffffffffffffffffffffffffffff
@cB02~tA01_GU182341.1_146582_146435_1_0_0_0_0:0:0_0:0:0_31f/1
CCAGCCGGGCGTGGTGGCTCATGCCTGTAATCCCAGTACTTTGGGAGGCCGAGGCAGGCGGATCACGAGGTCAGGAGATCGAGACCATCCTGGCTAACACAGTGAAACCCCGTCTCTACTAAAAATACAAAAAATTAGCAGGGCGGGGGG
+
ffffffffffffffffffffffffffffffffffffffffffffffffffffffffffffffffffffffffffffffffffffffffffffffffffffffffffffffffffffffffffffffffffffffffffffffffffffff
@cB02~tA01_GU182341.1_80174_80019_1_0_0_0_0:0:0_0:0:0_320/1
TTGAGGAAAAAATATCAGACTGATAACATCCTCCAACTTGATACTGGAATATTGCAATAACTGAAGGTTGAAATCTACACATTTAATGTGCTGTCATTCTTACAAATGTCTCTTATTTACACCTATCTTTCTGGAGTTTGTAAGAACTTT
+
ffffffffffffffffffffffffffffffffffffffffffffffffffffffffffffffffffffffffffffffffffffffffffffffffffffffffffffffffffffffffffffffffffffffffffffffffffffff
@cB02~tA01_GU182341.1_92717_92810_0_1_0_0_1:0:0_0:0:0_321/1
AGCCTTTGTCAACTATAAAGGGACTGTGTGTACACGGATGTATTTTAGACACTGTTTTCTGCTCAGTGGCTCTCTCTCTGTCCACTCTCTTGAGAATGCTTCATTTTATGCAGCCTTATACAACCCCTAAAATTTGGTAGCTGGAGTCCT
+
ffffffffffffffffffffffffffffffffffffffffffffffffffffffffffffffffffffffffffffffffffffffffffffffffffffffffffffffffffffffffffffffffffffffffffffffffffffff
@cB02~tA01_GU182341.1_140048_139926_1_0_0_0_1:0:0_0:0:0_322/1
ACTATACAAAAAAAAAAAAAAAAAAAAAAGAAGTAACCAAGGCTCAAGTGTTCTTTTATAGCAACAAAAATGGACTAAGACAGCAACGTCCTGAGATCAGGAGGAACGTCTCAGAACAGCCTGTGCTGTCTTCCTGTTCTTCCTGGAGGA
+
ffffffffffffffffffffffffffffffffffffffffffffffffffffffffffffffffffffffffffffffffffffffffffffffffffffffffffffffffffffffffffffffffffffffffffffffffffffff
@cB02~tA01_GU182341.1_8276_8110_1_0_0_0_0:0:0_1:0:0_323/1
ATTGTGTGGCTGTCTAACTCTTTTCATAGGTGAAGAATAACTTGTTTTATGAATCGGGGTGCTCCAAATTTGGGTGCATATATATTTAGAATAGTTAAGTCTTCTGTCAAATTGAACCCTTTATCATTTTGTAATGCCCTTCTTTGTCCT
+
ffffffffffffffffffffffffffffffffffffffffffffffffffffffffffffffffffffffffffffffffffffffffffffffffffffffffffffffffffffffffffffffffffffffffffffffffffffff
@cB02~tA01_GU182341.1_58185_58417_0_1_0_0_0:0:0_0:0:0_324/1
CCATTTTTGTTGCTCTAAAGGAACACTTGAGCCTCGGTAACTTCTAAAGAAAAGAGATTGGTTTGCCTCACCGTTCTGCAGGCTGTACTGGAAGCATGGCACCAGCATCTATTTCTCGTGACGGCCTCAGGCTGCTCCCACTCTGGCAGA
+
ffffffffffffffffffffffffffffffffffffffffffffffffffffffffffffffffffffffffffffffffffffffffffffffffffffffffffffffffffffffffffffffffffffffffffffffffffffff
@cB02~tA01_GU182341.1_19917_19777_1_0_0_0_0:0:0_0:0:0_325/1
ATCTATCATCATCTGTGTATCTATGACCTATCTCTCTGTTATCTATCATCTATCAATCAATGTATGTATGTATGCATCTATCCATCTATCATCATGTGTTTATCTGTCTTTCTATCTCTCTATATCTATTTATATATCATCTGTCTGTCT
+
ffffffffffffffffffffffffffffffffffffffffffffffffffffffffffffffffffffffffffffffffffffffffffffffffffffffffffffffffffffffffffffffffffffffffffffffffffffff
@cB02~tA01_GU182341.1_34991_35156_0_1_0_0_0:0:0_1:0:0_326/1
GAGCTTCCTGCTGATGATGGAGAGAAGCATGGACAGATGCAGAGAGAAGACGAAGCTTGGGTGTGAGGGAGGGATCAGGGCACAGGATGGCAGACAGGGCACCTCCAAACCCTCCTACACGGCCTGCATGAAGGCCCGCGGCCAGGGCTC
+
ffffffffffffffffffffffffffffffffffffffffffffffffffffffffffffffffffffffffffffffffffffffffffffffffffffffffffffffffffffffffffffffffffffffffffffffffffffff
@cB02~tA01_GU182341.1_27879_27774_1_0_0_0_0:0:0_0:0:0_327/1
ATTTATTGCTGATTCAATAAACATGTGTAAACCCCAGAGATATGGAGGAGTGACTGTCTATTTATAGTAGTATGAAAGATGATGTGTTGATACGTGTCCCTGTGGAGATGAGACTAACAAGGCCTATGACTCTACAAATGTTTCATCGTG
+
ffffffffffffffffffffffffffffffffffffffffffffffffffffffffffffffffffffffffffffffffffffffffffffffffffffffffffffffffffffffffffffffffffffffffffffffffffffff
@cB02~tA01_GU182341.1_2218_2395_0_1_0_0_1:0:0_0:0:0_328/1
TAACTTACCACAGACACACTCCCTTTCAATCCTTTCCGAAATGATCTCTTCTGATTTATTGATAATAATTACATTAACCACAAGAAAATGGAGGTCAAACTTGTTTGTTTCTAAATTATATAATACTCTTCTCACTTCAAATATATATGT
+
ffffffffffffffffffffffffffffffffffffffffffffffffffffffffffffffffffffffffffffffffffffffffffffffffffffffffffffffffffffffffffffffffffffffffffffffffffffff
@cB02~tA01_GU182341.1_34189_33918_1_0_0_0_0:0:0_0:0:0_329/1
CCTGTTCATAACTTTCTGCATATTTCTATCTATTATCTGTCGATCTATCTATTTATCTATTCGGTGCCTATCTACAAATTCTCTACCTGTCATCTATATCTATATATCATCTATGTATCTATCAGTTGTCTATCTATCCATCAATCATCT
+
ffffffffffffffffffffffffffffffffffffffffffffffffffffffffffffffffffffffffffffffffffffffffffffffffffffffffffffffffffffffffffffffffffffffffffffffffffffff
@cB02~tA01_GU182341.1_100801_101001_0_1_0_0_1:0:0_0:0:0_32a/1
CATCTTGCCAGCATTTGTTTTGCCTGTCTTGCAGTAAAAGCCATTTTACTTTAGTTTATTTTATTTATTTATTTATGTTGAGATGGAGTTTCACTCATAGTCTCCCAGGCTGGAGTGCAAGGGTGTGATCTCAGCTCACTGCAACCTCCG
+
ffffffffffffffffffffffffffffffffffffffffffffffffffffffffffffffffffffffffffffffffffffffffffffffffffffffffffffffffffffffffffffffffffffffffffffffffffffff
@rand_0_0_0_0_1_1_0:0:0_0:0:0_32b/1
TAGATGAAATAATGCAGTAGTTCGCCGCACATCAGCAAATGCAAGAATGTAATACTGAGAATTCGATTTCAGCTCTGGTGATTAATTGTTATAACTGGAGGTTATCAATCTACGTACTCAGCTTTCGACGGCGTTGATGATGATGGAGCG
+
ffffffffffffffffffffffffffffffffffffffffffffffffffffffffffffffffffffffffffffffffffffffffffffffffffffffffffffffffffffffffffffffffffffffffffffffffffffff
@cB02~tA01_GU182341.1_764_871_0_1_0_0_0:0:0_0:0:0_32c/1
CCAGTACAGATGCTACGGTGCACACAACCTCTCCTCCGAGTGGTCGGCCCCCAGTGACCCCCTGAGCATCCTGATCGCAGGTGAGGAGCCCAGCAGGTTCAGTCAGGGACCCACGCTCCGCACAGGCCCTGCTGGGGGAGCCCAGGTGGT
+
ffffffffffffffffffffffffffffffffffffffffffffffffffffffffffffffffffffffffffffffffffffffffffffffffffffffffffffffffffffffffffffffffffffffffffffffffffffff
@cB02~tA01_GU182341.1_97936_98145_0_1_0_0_1:0:0_0:0:0_32d/1
TCTGAGGCTCATATTCCAAATAATCCCACATATGATAGGATCGCTGAGAGACACAGAGAAAAATCAGGGACACCAAAAAGCAAAGACATAAACACACACAAAATGAGCCAGAAGAAGGAGCTTAAGAGATTCACAGACACATAAAAAGAA
+
ffffffffffffffffffffffffffffffffffffffffffffffffffffffffffffffffffffffffffffffffffffffffffffffffffffffffffffffffffffffffffffffffffffffffffffffffffffff
@rand_0_0_0_0_1_1_0:0:0_0:0:0_32e/1
CGAGAGCAGTTGTACACTATTGAGGTGGCATCATTTTGCTACGTCTGATCGAGGGCGGACGTCTCGAAATGGATAATACATTTGCGACCTGCTCCCTCACCCCACTCAATAGTACCGGTAACAGATCAATAGGTAGAGATAAATGAGCAG
+
ffffffffffffffffffffffffffffffffffffffffffffffffffffffffffffffffffffffffffffffffffffffffffffffffffffffffffffffffffffffffffffffffffffffffffffffffffffff
@cB02~tA01_GU182341.1_94777_94588_1_0_0_0_0:0:0_0:0:0_32f/1
GACCGGCCCTCTGGACCAAGAACAACCCTAGAAAGAAAGATCATGATGGACCATCCCTCTGCAGGCAAACCAGGGCACCCTGCTGCCCCCACTGGGCTGTGCGTCTTGGCAGCCAGGCCCTTGCTGGGCTGAAGGTAAACTCACCCTCGC
+
ffffffffffffffffffffffffffffffffffffffffffffffffffffffffffffffffffffffffffffffffffffffffffffffffffffffffffffffffffffffffffffffffffffffffffffffffffffff
@cB02~tA01_GU182341.1_55304_55192_1_0_0_0_0:0:0_0:0:0_330/1
TTGGTGAACCCAATAGAATCCCCAAGTTTTCAAAAGATAAGGAAGAAGGGAGAGCAGCATTCAGAGAAAGAGGTGTGGTAAGGAAGAAGGCACTGAGTGATGCCATGTGAGATGTGACCAGTCTTTGTGGGTTTTGAGGAAGGAGGAAGG
+
ffffffffffffffffffffffffffffffffffffffffffffffffffffffffffffffffffffffffffffffffffffffffffffffffffffffffffffffffffffffffffffffffffffffffffffffffffffff
@cB02~tA01_GU182341.1_48256_48155_1_0_0_0_0:0:0_0:0:0_331/1
TTCAAGTGATTCTCCTGCCCTCAGCCTCCTGAGTCGCTAGGATTACATGCACCTGCCACCATGCCTGGCTTTCCTTGGGTTGTTTCTTAACTTGTCCTTGACCTGGGTTCCAGTGTTGGTTTCCTGTTGCTGCTGTACAAAATTATCAGA
+
ffffffffffffffffffffffffffffffffffffffffffffffffffffffffffffffffffffffffffffffffffffffffffffffffffffffffffffffffffffffffffffffffffffffffffffffffffffff
@cB02~tA01_GU182341.1_44696_44594_1_0_0_0_0:0:0_0:0:0_332/1
TTTATCTTGTTGTTGTAAATTTTTTATGCTTTATTTTTAAGATTGACAAATAAAAATTATATACCATGGTCCTTCACTATACCTGGGTGATTGGTTCCAGGATCCCCATTCAGATACCAAAATCTGCAGATGCTCAAGCCCCTTGCATGA
+
ffffffffffffffffffffffffffffffffffffffffffffffffffffffffffffffffffffffffffffffffffffffffffffffffffffffffffffffffffffffffffffffffffffffffffffffffffffff
@cB02~tA01_GU182341.1_128758_128893_0_1_0_0_1:0:0_0:0:0_333/1
CCTCGCCCTCCCTGGCCTTTGTTTCCCTTTCCTGAGTCAAGCTCTGTGAAGACTGGGGTGAGACTGGGGTGCTCCAAGCTGGGGTGTGCAGGGAGGAAGTGGTGTCAGCAGCAGAGAAAGAGAGGGAAGCAGTGCTAGGAACAGCAGGTC
+
ffffffffffffffffffffffffffffffffffffffffffffffffffffffffffffffffffffffffffffffffffffffffffffffffffffffffffffffffffffffffffffffffffffffffffffffffffffff
@cB02~tA01_GU182341.1_89716_89962_0_1_0_0_0:0:0_0:0:0_334/1
GAAAGCAGCCCAGCCTGGGTTTTGTACCCTGGAGCCACAGGGAACACTCAGCTAAAGCACTGCATGATGTTCTCCTCCAGGAAGAACAGGAAGACAGCCCAGGCTGTTCTGAGACGTTCCTCCTGATCTCAGGATGTTGCTGTCTTAGCC
+
ffffffffffffffffffffffffffffffffffffffffffffffffffffffffffffffffffffffffffffffffffffffffffffffffffffffffffffffffffffffffffffffffffffffffffffffffffffff
@cB02~tA01_GU182341.1_59190_59005_1_0_0_0_0:0:0_0:0:0_335/1
CTTCTGGGTCCTCATTTCATAAGCAGATACCAACATACAGGGGGAGACCATAGGTGGCTGAGGTCCCTCAGTTGCCAACAGCAGACTCAGACATTCTATCTCTCTGAGCTCAAGGACCCATCCCATGAATAGCTCTGAGTTCCCATCCCA
+
ffffffffffffffffffffffffffffffffffffffffffffffffffffffffffffffffffffffffffffffffffffffffffffffffffffffffffffffffffffffffffffffffffffffffffffffffffffff
@cB02~tA01_GU182341.1_50741_50861_0_1_0_0_0:0:0_0:0:0_336/1
GGGGAAGCGAGGTCAGAGACCTAGAGAGACAGAGAAGGTGGAAGAAGGAAATAGACATGAAGAGAGATGGGGTGGAGGGTGAGAGAGAGAGAGAGAGAGCATTAGGTCATAGAGCAGGGGAGTGAGTTCTCAGCTCAGGTGAAGGGAGCT
+
ffffffffffffffffffffffffffffffffffffffffffffffffffffffffffffffffffffffffffffffffffffffffffffffffffffffffffffffffffffffffffffffffffffffffffffffffffffff
@cB02~tA01_GU182341.1_30290_30499_0_1_0_0_0:0:0_0:0:0_337/1
GGGGCAGCAAGGGAGTCCTGGTTTGCCTGCAGATGGATGGTCCATCATGATCTTTCTTTCCAGGGTTCTTCTTGCTGCAGGGGGCCTGGCCACATGAGGGTGAGTCCTTCTCCAAACCTTCGGTTGTCATCTCCCCACATAAGAGGATTT
+
ffffffffffffffffffffffffffffffffffffffffffffffffffffffffffffffffffffffffffffffffffffffffffffffffffffffffffffffffffffffffffffffffffffffffffffffffffffff
@cB02~tA01_GU182341.1_17950_17805_1_0_0_0_0:0:0_0:0:0_338/1
GGCCCCAGCTTCCATAGGGTGGCCCCTGGTGCTGGTTCCAGGAGCATCAACCCCTCCCTATGTGGATCGAGCCTGGTGGTAGCATCAGTATCCCACCCATGCTAAAATCAGTGTAGCCAACCTTCTCCTTGTTTGGTTTCTTAACTTGTG
+
ffffffffffffffffffffffffffffffffffffffffffffffffffffffffffffffffffffffffffffffffffffffffffffffffffffffffffffffffffffffffffffffffffffffffffffffffffffff
@cB02~tA01_GU182341.1_22133_22325_0_1_0_0_0:0:0_0:0:0_339/1
TTATATTTTTAGTAGAGACAGAGTTTCGCTATATTGGCCAGGCTGCTCTTCAACTCCTGACCTCAAGTGACCTACCCACCTCGGCCTCCCAATGTGCTGGGATTACAGGCATGAACCACTGTGCCCGACCTCATTTTATTTTTTGAGGAA
+
ffffffffffffffffffffffffffffffffffffffffffffffffffffffffffffffffffffffffffffffffffffffffffffffffffffffffffffffffffffffffffffffffffffffffffffffffffffff
@rand_0_0_0_0_1_1_0:0:0_0:0:0_33a/1
TAGTCCTAGACGCGCGTGACAACATGTCTCTTCAGAAACACGTACATTCGGGTTTTTGCTGAAGGGGCCCCAATAGGTGTACGGCCCATGTTGTGTGGGCCCCTAGTACGCCAGGAAAGCCCGTAACATCATCGTAATGTAAGGCGCCTC
+
ffffffffffffffffffffffffffffffffffffffffffffffffffffffffffffffffffffffffffffffffffffffffffffffffffffffffffffffffffffffffffffffffffffffffffffffffffffff
@cB02~tA01_GU182341.1_54384_54485_0_1_0_0_1:0:0_1:0:0_33b/1
CCCAGGGCCCAATATTAGATAACAGAGTGTTGGCCATGAACCAACCTCAAAGATTTCCAATGAGTAGAGGACAGACACCCTCATTTCCTCACCTCTCTCCTGTCTCATGTTCTAGGAAACCCTTCAAATAGTTGGCCTTCACCCACTGAA
+
ffffffffffffffffffffffffffffffffffffffffffffffffffffffffffffffffffffffffffffffffffffffffffffffffffffffffffffffffffffffffffffffffffffffffffffffffffffff
@cB02~tA01_GU182341.1_85583_85752_0_1_0_0_0:0:0_1:0:0_33c/1
CTATTTTTTTGTTGTTGTTGTGATTACTTGTGTTTTTGAGGTTTTAAACAAAATGTCTTCCCTCAGACAAATGTCCTGGAGCATTTCTCCAGTGTTTCCTTTTAGACATTTAATGGATTCAGGTCTTAAGTCATTAATCCATTTTCATCT
+
ffffffffffffffffffffffffffffffffffffffffffffffffffffffffffffffffffffffffffffffffffffffffffffffffffffffffffffffffffffffffffffffffffffffffffffffffffffff
@rand_0_0_0_0_1_1_0:0:0_0:0:0_33d/1
GAAGACATCGCTGTCGATTGGCATTAGACGACTTAGATCATGGGGTCACACGTGGGTGGAATGCAGAGCTGGTATCGGGACCTGTGCCATGGTATCTTGTGCCGCGTTTCTTGGTGCTGGGATGAATCTACGCCCGAAATAGGTACTGTT
+
ffffffffffffffffffffffffffffffffffffffffffffffffffffffffffffffffffffffffffffffffffffffffffffffffffffffffffffffffffffffffffffffffffffffffffffffffffffff
@cB02~tA01_GU182341.1_149943_149701_1_0_0_0_0:0:0_0:0:0_33e/1
CTGGGATTACAGGCGTGAGCCACCGCGCCCCACTTTATTTTCATTTTAATACATCATAACTTAGCCCTTCCAACGCCGAAGTATTTTGAAGTCCTGAGCTTGTCCCATATTTCAGAAAGCCGATCAGCTTCCATGTTGACTGTTTCATTT
+
ffffffffffffffffffffffffffffffffffffffffffffffffffffffffffffffffffffffffffffffffffffffffffffffffffffffffffffffffffffffffffffffffffffffffffffffffffffff
@cB02~tA01_GU182341.1_55184_54965_1_0_0_0_1:0:0_0:0:0_33f/1
GTCTTTGTGGGTTTTGAGGAAGGAGGAAGGGGACCAGGAGCCAAGGAACTGGGAGCCTTCAGAAGCTGGGACAAGTGAGAAGCAGATTCTTGCCTGGAATCCTCAGAGGGAAGGCAGCCTTGCTGTCACCTTGATTTTAGCCCAGTAAGA
+
ffffffffffffffffffffffffffffffffffffffffffffffffffffffffffffffffffffffffffffffffffffffffffffffffffffffffffffffffffffffffffffffffffffffffffffffffffffff
@cB02~tA01_GU182341.1_78615_78459_1_0_0_0_0:0:0_0:0:0_340/1
TACACTCCACACATGAGATCATGTGGCATTTGTCTTTCTGTGCCTGGATTGTTTCCCTTAACATAATGTCCTCTAAGTTTTTTCACATTGTCACAAATGAGAGGACTTCCTTCTTTGTTGTAAAGGTTGTATAGTACTTCATTACGTTCC
+
ffffffffffffffffffffffffffffffffffffffffffffffffffffffffffffffffffffffffffffffffffffffffffffffffffffffffffffffffffffffffffffffffffffffffffffffffffffff
@cB02~tA01_GU182341.1_28333_28469_0_1_0_0_0:0:0_0:0:0_341/1
ACAGGCACGTGCCACCCTGCACAGATAAATTTTTTTGTGTGTGTATTTTTAGTAGAGACGGGGTTTCAGAATGTTGGACCAGCTGGTCTTGAACTCCTGACCTTGTGATCTACCCAGCTCAGCCTCCCAAAGTGCTGGGATTACGGGCGT
+
ffffffffffffffffffffffffffffffffffffffffffffffffffffffffffffffffffffffffffffffffffffffffffffffffffffffffffffffffffffffffffffffffffffffffffffffffffffff
@cB02~tA01_GU182341.1_13817_13652_1_0_0_0_0:0:0_0:0:0_342/1
AGATGTGTTTTCATTTTTAATTGATACAAAATATTTTCCACCTTTCTTTGAAATGTTTTTCTTCCACTCATTGTTTATTGCTATGTGTGTTTATTAATTTTAAAATATTTGATAATTTCCCCAGCATTTCCTTGTTGTACATTTATAATT
+
ffffffffffffffffffffffffffffffffffffffffffffffffffffffffffffffffffffffffffffffffffffffffffffffffffffffffffffffffffffffffffffffffffffffffffffffffffffff
@cB02~tA01_GU182341.1_115427_115248_1_0_0_0_0:0:0_1:0:0_343/1
GGTAAAACAGAAATGAAACTTCTAACCTGTGCCAGGTCTCTGAGCAAAGTCAGCATGGAAGGACACCTCTGTCTGGGACATGTCTGTCTGTCTCCTTTAACTCTTTCTGTCTTTTCTAACTCCCTGTATGGCCCCTGTGTTTGTCCTCTG
+
ffffffffffffffffffffffffffffffffffffffffffffffffffffffffffffffffffffffffffffffffffffffffffffffffffffffffffffffffffffffffffffffffffffffffffffffffffffff
@cB02~tA01_GU182341.1_34902_34752_1_0_0_0_0:0:0_1:0:0_344/1
CCCAAGCTTCGTCTTCTCTCTGCATCTGTCCATGCTTCTCTCCATCATCAGCAGGAAGCTCCTCAGCTAAGGCTCTAGGATCATAGGACATGAGACAGATATGGGGTTTCCTCACCTGTGACAGAAACAAGCAGTGGGTCACTCGAGTTT
+
ffffffffffffffffffffffffffffffffffffffffffffffffffffffffffffffffffffffffffffffffffffffffffffffffffffffffffffffffffffffffffffffffffffffffffffffffffffff
@cB02~tA01_GU182341.1_78320_78168_1_0_0_0_0:0:0_0:0:0_345/1
ATGCGCAGTAGTTGGATTGCAGACACATATGGGAATTCTATGTTTAATTTTTTCAGGAACTTCCAGACTGTTTTCCATAATGGTTGTGCTAATTTACATTCCCATCAACTGCATACAAATGTTCCCTTTTCTCCACATCCTCGTTAACCC
+
ffffffffffffffffffffffffffffffffffffffffffffffffffffffffffffffffffffffffffffffffffffffffffffffffffffffffffffffffffffffffffffffffffffffffffffffffffffff
@cB02~tA01_GU182341.1_134500_134501_1_0_0_0_1:0:0_0:0:0_346/1
TCCCGTCTGTGCTAAAAAATACAAGAATTAGTCAGGCATGGTGGCGTGCACCTGTAATCACAGCTATTTGGGAGGCTGAGTCAGGAGAATCGTTTGAACCTAGGAAGCAGAGGTTGCAATGAGCCAAGATCGCACCACTTTGACTCCAGC
+
ffffffffffffffffffffffffffffffffffffffffffffffffffffffffffffffffffffffffffffffffffffffffffffffffffffffffffffffffffffffffffffffffffffffffffffffffffffff
@rand_0_0_0_0_1_1_0:0:0_0:0:0_347/1
CACCATGCTTAGATCTGCTGGTGTATAGAACGGGCCTACACCTGTATAGGGCCACTCGCACTTTTATTGGAGGGTTAGATGTTTGCTGAACCACCTGAGCTTTTTGCGTAATTTCATGCTGAGATAACCTGCGGTGGATTCGCGTCCAGG
+
ffffffffffffffffffffffffffffffffffffffffffffffffffffffffffffffffffffffffffffffffffffffffffffffffffffffffffffffffffffffffffffffffffffffffffffffffffffff
@cB02~tA01_GU182341.1_147584_147746_0_1_0_0_1:0:0_0:0:0_348/1
CCTGCCATTGCACTCCAGCCTGGGCGACAGGGTGAGACTCCATCTCAAAAAAAAAAAAAATACTGCAGAGAGTTAAGGCCCTCACTGGACACTCTCCGTTACCTCTGAGGTCAGTGGATAGAGAAGCAGCTCCCCTTCTTCTTCCTCGAA
+
ffffffffffffffffffffffffffffffffffffffffffffffffffffffffffffffffffffffffffffffffffffffffffffffffffffffffffffffffffffffffffffffffffffffffffffffffffffff
@cB02~tA01_GU182341.1_87584_87725_0_1_0_0_0:0:0_0:0:0_349/1
AAGCGATTCTCTACACTCAGCTTCCCGAGAGGCTGGGATTACACCCATGTCCCACCACGCCTGGCTAATTTTTTTTTGGTATTTTTTTTTAGTACAGACAAGGTTTTACCATGTTGCCCAGGCTATCTCAAACTCCCAACCTTAAGGGAT
+
ffffffffffffffffffffffffffffffffffffffffffffffffffffffffffffffffffffffffffffffffffffffffffffffffffffffffffffffffffffffffffffffffffffffffffffffffffffff
@cB02~tA01_GU182341.1_117849_117615_1_0_0_0_0:0:0_0:0:0_34a/1
GAACTGGAAGTCATTACAAATATTCTCATTTCTCACCCATATACAGGAGCTAAAAGGTGGATCTCATGAAGATAGAGAGTAGAATGGTGGCTACCAGAGGCCAGGAAGAAAAGGGTGGAGGATAAAACAAACAAACAAAAAATTTATATG
+
ffffffffffffffffffffffffffffffffffffffffffffffffffffffffffffffffffffffffffffffffffffffffffffffffffffffffffffffffffffffffffffffffffffffffffffffffffffff
@cB02~tA01_GU182341.1_110449_110228_1_0_0_0_0:0:0_0:0:0_34b/1
CATATCTCCACTCCAGGCTCATATCTCCACTCCAGGCCCGTATCTCCACCTCCAGGCCCATAACTTCACTCCAGGCCCATAACTCCACTCCAGGCCCATATCTCCACTCCAGTCCCATATCTCCACTCCAGTCCCATATCTCCACCCTAG
+
ffffffffffffffffffffffffffffffffffffffffffffffffffffffffffffffffffffffffffffffffffffffffffffffffffffffffffffffffffffffffffffffffffffffffffffffffffffff
@cB02~tA01_GU182341.1_73947_73802_1_0_0_0_0:0:0_0:0:0_34c/1
ATGGAACTCTCCACAGTATAGTTCTGGAGAACAGGGGCTGGAGGGTGGGGGTAAGATCAGAGACCTTTCCATGTGGGCCAGGCCCCTCTCTCCCCAGAAGCTCTGAAATGGAGCTATTTCCCCATCTCACCTTCATAAAATTCTTCCTGT
+
ffffffffffffffffffffffffffffffffffffffffffffffffffffffffffffffffffffffffffffffffffffffffffffffffffffffffffffffffffffffffffffffffffffffffffffffffffffff
@cB02~tA01_GU182341.1_136938_136719_1_0_0_0_0:0:0_0:0:0_34d/1
ATAACCGTTTTGTTTTCACACACGAATCTTGTGGAAATTTGTTATGGCAACAATAGGAAAAGCTTCCACACTGCACAGCCTGAGCATGGGGCTGTGGCTGAATGAGTCACTGAGTCGAAGTGTGCGTGCATGAGCTCTGTTCTCTGTTAC
+
ffffffffffffffffffffffffffffffffffffffffffffffffffffffffffffffffffffffffffffffffffffffffffffffffffffffffffffffffffffffffffffffffffffffffffffffffffffff
@cB02~tA01_GU182341.1_151565_151416_1_0_0_0_0:0:0_0:0:0_34e/1
ACCCACTTTTACTCTGAAACTCACCAAGACACAGGAGGGTGGTCTGTTTGGGGTCCATCGTGCTGACACGGCCTCAGCCCCGTTGCTCTCCTTTCAATGCACATTAGCAGGATGACAGATATTCTTACGACAATAAGCTCCGCAGGAAGT
+
ffffffffffffffffffffffffffffffffffffffffffffffffffffffffffffffffffffffffffffffffffffffffffffffffffffffffffffffffffffffffffffffffffffffffffffffffffffff
@cB02~tA01_GU182341.1_93666_93825_0_1_0_0_0:0:0_0:0:0_34f/1
TAGTGAGAGCAATTTCCAGGAAGCCATGTTCCGCTCTTGAGCGAGCACCCACTGGGCCTCATGCAAGGTAGAAAGAGCCTGCGTACGTCACCCTCCCATGATGTGGTCAACATGTAAACTGCATGGGCAGGGCGCCAAATAACATCCTGT
+
ffffffffffffffffffffffffffffffffffffffffffffffffffffffffffffffffffffffffffffffffffffffffffffffffffffffffffffffffffffffffffffffffffffffffffffffffffffff
@cB02~tA01_GU182341.1_126270_126068_1_0_0_0_0:0:0_0:0:0_350/1
TACACGCCACTCAATTTGTGTCGATTCAACATAGTTTTTTGCTTCTTGAAACTTCGGGGATTTTTTTCTGAAAATATTTTTGATTTATTGTTGGTTCAATAAACACCTGTAAACCCCACAGATATGGAGGACCGACTGTATATTTATATT
+
ffffffffffffffffffffffffffffffffffffffffffffffffffffffffffffffffffffffffffffffffffffffffffffffffffffffffffffffffffffffffffffffffffffffffffffffffffffff
@rand_0_0_0_0_1_1_0:0:0_0:0:0_351/1
GATTTGGGTCCGATTTTCAGCGACGCTTAATTGGTTAAATTCATTTGCCCCAATCAGGATCGCACGAAGGATTTAGGCGGACTGGCTTCGCCCGTCAAGGGGGATGGGTGCAAGTTGCAGCAGGGGTAGAGAATGAATAAATCGGCAGGC
+
ffffffffffffffffffffffffffffffffffffffffffffffffffffffffffffffffffffffffffffffffffffffffffffffffffffffffffffffffffffffffffffffffffffffffffffffffffffff
@cB02~tA01_GU182341.1_9396_9284_1_0_0_0_0:0:0_0:0:0_352/1
AGTTTCAGTAAGATCGGTATCAGTTCTTCTTTGTATGGCTGTTGGATTTTGGCTGTGAATCCATCTGGTCCTGGGCTATTTTTAGTTAGTAGGGTTTTTATTACTGATTAAATTTCTGAACTTGTTATTGGTCTGTTCAGGTTTTCACTT
+
ffffffffffffffffffffffffffffffffffffffffffffffffffffffffffffffffffffffffffffffffffffffffffffffffffffffffffffffffffffffffffffffffffffffffffffffffffffff
@cB02~tA01_GU182341.1_34652_34904_0_1_0_0_0:0:0_0:0:0_353/1
AGAAACCTTCTCTCTCAGCCCAGCCGGGCCCCACGGTTTTGGCAGGAGAGAGCGTGACCTTGTCCTGCAGCTCCCGGAGCTCCTATGACATGTACCATCTATCCAGGGAGGGGGAGGCCCATGAACGTAGGTTCTCTGCAGGGCCCAAGG
+
ffffffffffffffffffffffffffffffffffffffffffffffffffffffffffffffffffffffffffffffffffffffffffffffffffffffffffffffffffffffffffffffffffffffffffffffffffffff
@cB02~tA01_GU182341.1_70657_70826_0_1_0_0_0:0:0_0:0:0_354/1
GTGTGTTTACTTCATTCTGCCTGGCATTCACTGGATTTCTTGAACCTGTGGATTGATGGATGTGTCTACTTCCTCCAAATAATCAACAATTGCCTCTTTAAAGATTGCTTCTGACCTGTTTTCTCGTTCTTTCTTTTTGGAACTCAAGTT
+
ffffffffffffffffffffffffffffffffffffffffffffffffffffffffffffffffffffffffffffffffffffffffffffffffffffffffffffffffffffffffffffffffffffffffffffffffffffff
@cB02~tA01_GU182341.1_105913_105719_1_0_0_0_0:0:0_0:0:0_355/1
CCCAGAACAGCCTGGGCTGTCTTCCTGTTCTTCCTGGAGGAGGACGTCATGCAGTGCTTTAGCTGAGTGCTTCCTGTGGCTCCAGGGTACAAAACCCAGGCTGGGCTGCTTTCTGGCTTCCCCCAGCTACACTGCAAATGGGGTGACTCC
+
ffffffffffffffffffffffffffffffffffffffffffffffffffffffffffffffffffffffffffffffffffffffffffffffffffffffffffffffffffffffffffffffffffffffffffffffffffffff
@cB02~tA01_GU182341.1_87701_87554_1_0_0_0_0:0:0_0:0:0_356/1
ACTTCTCTGTCACCCGAAATTATACACTCAGCATTATCTATTATTTCTTTTAAAATACGGCTCGGCGCCTTGGCTCACGCCTCTAATCTCAGCACTTTGGGAGGCTGAGACGGGCGGATCCCTTAAGGTTGGGAGTTTGAGATAGCCTGG
+
ffffffffffffffffffffffffffffffffffffffffffffffffffffffffffffffffffffffffffffffffffffffffffffffffffffffffffffffffffffffffffffffffffffffffffffffffffffff
@cB02~tA01_GU182341.1_90413_90595_0_1_0_0_0:0:0_0:0:0_357/1
GCAACCAAGAAATGAGAGACAATCCACAAAGAGGAACTGCTATGGTTAGCTTCTTATTGGATTCCCATCTTCCTCCAGGTATCGCCAGACACCTGCATGCTGTGATTAGGTACTCAGTGGCCATCATCCTCTTTACCATCCTTCCCTTCT
+
ffffffffffffffffffffffffffffffffffffffffffffffffffffffffffffffffffffffffffffffffffffffffffffffffffffffffffffffffffffffffffffffffffffffffffffffffffffff
@cB02~tA01_GU182341.1_53715_53521_1_0_0_0_0:0:0_0:0:0_358/1
CATCCAATGGACTTTGACAAAGGTGCCAAGAACTCACAATCAGGAAAGGACAGTCTTTTCAATAAACAGTGCAGGGAAACCTGGACATCTACATGCAGAGGAATGAAACTGCACCTCTACCTGTCACCATACACAAAAATCAAATGAAAA
+
ffffffffffffffffffffffffffffffffffffffffffffffffffffffffffffffffffffffffffffffffffffffffffffffffffffffffffffffffffffffffffffffffffffffffffffffffffffff
@cB02~tA01_GU182341.1_23007_22865_1_0_0_0_0:0:0_1:0:0_359/1
AATGGATCATTCATTTATTGGTACCCTTGTGCATTCATTCTCTGCCCTCGCATTTACCCATCTGCAATATCAGCGTCCCAAGAGCAGAGGCCAAATGCATCCTGTTTACCATTTGTGGAAGGCAGGAGAATGCTGCCCCACCCCCAAAAT
+
ffffffffffffffffffffffffffffffffffffffffffffffffffffffffffffffffffffffffffffffffffffffffffffffffffffffffffffffffffffffffffffffffffffffffffffffffffffff
@cB02~tA01_GU182341.1_100918_100762_1_0_0_0_0:0:0_0:0:0_35a/1
TCATGGAGAAACTCCCTCTCTACTAAACATACAAAAATTAGCTAGGCGTGGTGGCACATGCCTGTAATCCCAGCTACTTTGGAGGCTGAGGCAGGAGAATCAGTTGAACGCGGGAGGCGGAGGTTGCAGTGAGCTGAGATCACACCCTTG
+
ffffffffffffffffffffffffffffffffffffffffffffffffffffffffffffffffffffffffffffffffffffffffffffffffffffffffffffffffffffffffffffffffffffffffffffffffffffff
@cB02~tA01_GU182341.1_74863_75025_0_1_0_0_0:0:0_0:0:0_35b/1
CGGAGTTGGTGCTCACAGGGTTGGGAACTCTCCTGGACCAGACAGGCTCTGGATATGGGGGGGTACCAAGCTCCCCGGGGCCATGCCTCCACAGCTCTCTTCTCACCTCATTCTTGACCATTTCCCAAACCTCTGACCTCACCTTCATTC
+
ffffffffffffffffffffffffffffffffffffffffffffffffffffffffffffffffffffffffffffffffffffffffffffffffffffffffffffffffffffffffffffffffffffffffffffffffffffff
@cB02~tA01_GU182341.1_90544_90668_0_1_0_0_0:0:0_0:0:0_35c/1
TTTACCATCCTTCCCTTCTTTCTCCTTCATCGCTGGTGCTCCAAAAAAAAAGTAAGCCTCACGAAGCAGAGGCCAGAGAACTCAGGGCCCTGTGCGGAAGCAGGATGGGAGCACGCAGGTGTGTGTTCCTCACTGGCAGGAAAGTCTCTG
+
ffffffffffffffffffffffffffffffffffffffffffffffffffffffffffffffffffffffffffffffffffffffffffffffffffffffffffffffffffffffffffffffffffffffffffffffffffffff
@cB02~tA01_GU182341.1_132675_132503_1_0_0_0_0:0:0_0:0:0_35d/1
TCTCTGTCTCTCTAGGTCTCTGACCTCACTTCCCCACCCCTGGGTATGCTTTCCCTTTTTGGATTGTTTTATTCTCTCTGACTCTCCTTGGATTGGTTGACTTGATCTTCCTTTTTCTATAATTCTGAGTCTCTCACTTTCTGTCTTGTT
+
ffffffffffffffffffffffffffffffffffffffffffffffffffffffffffffffffffffffffffffffffffffffffffffffffffffffffffffffffffffffffffffffffffffffffffffffffffffff
@rand_0_0_0_0_1_1_0:0:0_0:0:0_35e/1
CAATGTTATTGTGTACACCCATGTCAATTAACCATGTTATTTGACCCGTGCATCCAAGCTAACTGCAAACCCAAAATCGTGAACCCTGTGCCTTGTCGGATGACAAACTTCCGGATGGGTCTTGGGTCTACCTGCCCGATCAATAGCACA
+
ffffffffffffffffffffffffffffffffffffffffffffffffffffffffffffffffffffffffffffffffffffffffffffffffffffffffffffffffffffffffffffffffffffffffffffffffffffff
@cB02~tA01_GU182341.1_114196_114097_1_0_0_0_0:0:0_0:0:0_35f/1
ACCTTCTCTTTGTTTGGTTTCTTTAATTAATTAATTAATTTTGGAGACAGAGTCTCACTCCTTCACCCAGGCTGGAGTGAAGTGGTGTGGTCTACGCTCACTGCAACCTCTGTCTCCTGGGTTCAAGCGATTCTCCTGCTCTCAGCCTCC
+
ffffffffffffffffffffffffffffffffffffffffffffffffffffffffffffffffffffffffffffffffffffffffffffffffffffffffffffffffffffffffffffffffffffffffffffffffffffff
@cB02~tA01_GU182341.1_62057_62290_0_1_0_0_0:0:0_0:0:0_360/1
AATTTCCAGGAAGCCGTGTTCCGCTCTTGAGCAAGCATCCACTGGGCCTCATGCAAGGTAGAAAGAGCCTGCGTACGTCACCCTCCCATGATGTAGTCAACATGTAAGCTGCATGGGCAGGGCGCCAAATAACATCCTGTGCGCTGCTGA
+
ffffffffffffffffffffffffffffffffffffffffffffffffffffffffffffffffffffffffffffffffffffffffffffffffffffffffffffffffffffffffffffffffffffffffffffffffffffff
@cB02~tA01_GU182341.1_27163_27081_1_0_0_0_0:0:0_0:0:0_361/1
TCCAGCAGGCAGTGGGGACCTTAGACATTTGTAAGCAAGAGAGAGGCATGTTCAGATTCGTGGTGTGAGGAAGAGCGATGCCCTAAGATGCAGACTCACGCCTTCAGATTCCAGCTGCTGGTACATGGGAGCTGGCAACCCGGTTTTGAG
+
ffffffffffffffffffffffffffffffffffffffffffffffffffffffffffffffffffffffffffffffffffffffffffffffffffffffffffffffffffffffffffffffffffffffffffffffffffffff
@cB02~tA01_GU182341.1_110848_110709_1_0_0_0_1:0:0_0:0:0_362/1
CTCCACTCCAGCCCCAGATCTCCACCTCCAGGCCCCTATCTCCACTCTAGTCCCATATCTCCACTCCAGGCCCATATCTCCACCTCCAGGCCCATAACTTCACTCCAGGCCCATAACTCCACTCCAGGCCCATATCTCCACCTCCAGGCC
+
ffffffffffffffffffffffffffffffffffffffffffffffffffffffffffffffffffffffffffffffffffffffffffffffffffffffffffffffffffffffffffffffffffffffffffffffffffffff
@cB02~tA01_GU182341.1_76318_76172_1_0_0_0_0:0:0_1:0:0_363/1
GAGAAATGTCTGTTTCAGTACTTTGCCCATTTTTGAATTGAGTTTATTGTGATTGAGTTTTAGGAGTTGTCTGTATATTCTGGATGTTAATCCCTTACAGGTGGTGTGGTTTGAAAACATTTTCTCCCATTCTGTGGGTTGTCTTTTTAC
+
ffffffffffffffffffffffffffffffffffffffffffffffffffffffffffffffffffffffffffffffffffffffffffffffffffffffffffffffffffffffffffffffffffffffffffffffffffffff
@cB02~tA01_GU182341.1_103162_103295_0_1_0_0_0:0:0_0:0:0_364/1
GCTTCTAAAGGCTCCCAGTTCCTTGGCTCCTGGTCCCCTTCCTCCTTCCTCAAAGCCCACAAAGACTGGTCACATCTCACATGGCATCACTCAGACCCTTCTTCCTTACCACACCTCTTTCTCTGAATGCTGCTCTCCCTTCTTCCTTAT
+
ffffffffffffffffffffffffffffffffffffffffffffffffffffffffffffffffffffffffffffffffffffffffffffffffffffffffffffffffffffffffffffffffffffffffffffffffffffff
@cB02~tA01_GU182341.1_130026_130228_0_1_0_0_0:0:0_0:0:0_365/1
GGGAGACGCTATCAGCCACTGTGGGCTTTGAAGGTGGAGGAAGGCCACTAGTCACAGAATGCAGGTGGCCTCTAAGGGCTGGAGAAGTCAAGAGAACTGATTTGCTGAGTCTCCAGAGGGAACGCAGCCCTGCAGATGCCTTGATTTCAG
+
ffffffffffffffffffffffffffffffffffffffffffffffffffffffffffffffffffffffffffffffffffffffffffffffffffffffffffffffffffffffffffffffffffffffffffffffffffffff
@cB02~tA01_GU182341.1_14605_14361_1_0_0_0_0:0:0_0:0:0_366/1
GTGTGAGCCACCATGCCTGGCCGGGACATTCTATATGTGTGCGTATGTGTGCATTTATATACATATGGTTATACACACACACACACACACACACACACACACACCCTAAGCACTCACATATATAGTTGTTTCAAATTTTAAAAAATATAA
+
ffffffffffffffffffffffffffffffffffffffffffffffffffffffffffffffffffffffffffffffffffffffffffffffffffffffffffffffffffffffffffffffffffffffffffffffffffffff
@cB02~tA01_GU182341.1_82871_82983_0_1_0_0_1:0:0_0:0:0_367/1
GGGCTGGAGAAATCAATGGAACTGATTCTCCCGGGTCTCCAGAGGGAATGCAGCCCTGCAGATGCCTTGATTGTAGCCCAGGAAGAACAGGGTCTGATTTCTGTCTCCAGAAGTGGAAGGGGTCAGTGTGTTCTCTCCTGCCGCCATGTT
+
ffffffffffffffffffffffffffffffffffffffffffffffffffffffffffffffffffffffffffffffffffffffffffffffffffffffffffffffffffffffffffffffffffffffffffffffffffffff
@cB02~tA01_GU182341.1_104906_105132_0_1_0_0_1:0:0_0:0:0_368/1
AGGAGGTGGGGGTTGCAGTGAGTGGAGATCGCATCACTGCACTCCAGCCTGGGTGACACAAGGAGACTCCATCTCAAAAAATAAAAATAAGAAATGCATAAATATAATAAAACACACACGAATGACAAAGGCACCTGAATTCCCATCATC
+
ffffffffffffffffffffffffffffffffffffffffffffffffffffffffffffffffffffffffffffffffffffffffffffffffffffffffffffffffffffffffffffffffffffffffffffffffffffff
@cB02~tA01_GU182341.1_95810_95728_1_0_0_0_0:0:0_0:0:0_369/1
CCATGATCACCACGGGGTTGCTGGGTGCCGACCACCCAGTGGGGGAGTGTGGGTGTGAACCCCGACATGTGTAGTTCCCTGCATGTGCTGTGGTCACAGGGCTCATGTTGAAGCTCTCCTGGAATATTCTGCCATGGAAGATGGGAATGT
+
ffffffffffffffffffffffffffffffffffffffffffffffffffffffffffffffffffffffffffffffffffffffffffffffffffffffffffffffffffffffffffffffffffffffffffffffffffffff
@cB02~tA01_GU182341.1_33232_33051_1_0_0_0_0:0:0_0:0:0_36a/1
TGTCTGTCTGTCTGTCTCCTTTAACTCTTTCTGTCTTTTCTAACTCCCTGTATGGCCCCTGTGTCTGTCCTCCGTTATGACACCTGGTCTGTACTTGTGTCTCCTGTTTCTCTGTCTCTGTTGGTACAAACCTCAGCAAGTCAGTCTCTC
+
ffffffffffffffffffffffffffffffffffffffffffffffffffffffffffffffffffffffffffffffffffffffffffffffffffffffffffffffffffffffffffffffffffffffffffffffffffffff
@cB02~tA01_GU182341.1_75624_75446_1_0_0_0_0:0:0_0:0:0_36b/1
TGTGTGTGTGTGTGTGTGTGTAGTTTATCTGTCTACATATAATGTAAACACCAAAAAATAACAGACATTTAGTAATTTTCAAATGAGACTTCAGGAATTAACAATGGCTTGCCATTTTTAGTGTGTTATTATTATTATATTTAGATGAAC
+
ffffffffffffffffffffffffffffffffffffffffffffffffffffffffffffffffffffffffffffffffffffffffffffffffffffffffffffffffffffffffffffffffffffffffffffffffffffff
@cB02~tA01_GU182341.1_96605_96462_1_0_0_0_0:0:0_0:0:0_36c/1
CTTAGCAGCCTGAATCAATCTCTTTTGAACAAATCCCCAGTTCAAGTGATTCTCTTGCCTCAGCCTCCCCAGTCGTTGGATTACTCGTGCCCACCACCACATCTGGCTATCCTTGTTTGGTTTCCTAACTTGTCCTTGACCTGGGTTCCT
+
ffffffffffffffffffffffffffffffffffffffffffffffffffffffffffffffffffffffffffffffffffffffffffffffffffffffffffffffffffffffffffffffffffffffffffffffffffffff
@cB02~tA01_GU182341.1_129185_129021_1_0_0_0_1:0:0_0:0:0_36d/1
AGGAGGATGTGGAGCCACCCCTCCCTCCCTGTGCTCAGAAGATTCTCCCATTTCCGCTTTCTAAGGCTCCTACCACACCTGGGTGCCCAGGGCTACAGGAAGGACCCACCCCAAATAGACATGGCGTCTCCCTACAACAAGTGTCAGCTG
+
ffffffffffffffffffffffffffffffffffffffffffffffffffffffffffffffffffffffffffffffffffffffffffffffffffffffffffffffffffffffffffffffffffffffffffffffffffffff
@cB02~tA01_GU182341.1_129028_129151_0_1_0_0_0:0:0_0:0:0_36e/1
AAATCCTCTGAGGGGGCTCAGTTCATGAATTGGCTGATATTCCATTCACATAGGACATGCCCTCCATGCCGTGTCTACTTTGTGTTGTTTTATGTGAGTAATTTTGCAGTATTAAAATCTAGTAAGAGTCACTTATTCAGCACTTGCTCA
+
ffffffffffffffffffffffffffffffffffffffffffffffffffffffffffffffffffffffffffffffffffffffffffffffffffffffffffffffffffffffffffffffffffffffffffffffffffffff
@cB02~tA01_GU182341.1_89367_89596_0_1_0_0_0:0:0_1:0:0_36f/1
TGTTTTTTCCTTTTCTTGGAGAATGTAATTTGTTTGAGTCAAGAGGGTTGTGGATGTAGAAACTGTAAAGCACATTCACTGTGTATCAATCCCAGTCCAGTCTTCCCAGAGAAGACTCTAAACACCTCCCATACTGCACCTGGGGCTGTG
+
ffffffffffffffffffffffffffffffffffffffffffffffffffffffffffffffffffffffffffffffffffffffffffffffffffffffffffffffffffffffffffffffffffffffffffffffffffffff
@rand_0_0_0_0_1_1_0:0:0_0:0:0_370/1
CTTATAGATAAACTACGTCTATAAATGCATTCCCTAGTACTTAAATGTGTAACGACGAATACTGCGGACGAGATTCAGAAGGTTACGTAAGCGTGACCTTTCGACTCCGGGACAAGAAGATAGAGCTCAGGAAGATTGTAGTTGTTGACC
+
ffffffffffffffffffffffffffffffffffffffffffffffffffffffffffffffffffffffffffffffffffffffffffffffffffffffffffffffffffffffffffffffffffffffffffffffffffffff
@cB02~tA01_GU182341.1_130971_130795_1_0_0_0_1:0:0_0:0:0_371/1
GTGGTTTCCTAGAAAGAGAAGTTGTGAGTTTAGAAGGCATCTCTCTTTATCATCCCATCCATGGCACCTGGAATGAGTGAGGGTTCCCCCCCCAGAGGTCTGTCTCTCTCCTCCCTCTCTGTGTCTCCGTGTCTTTTCTGTGCCCATATC
+
ffffffffffffffffffffffffffffffffffffffffffffffffffffffffffffffffffffffffffffffffffffffffffffffffffffffffffffffffffffffffffffffffffffffffffffffffffffff
@cB02~tA01_GU182341.1_31940_31820_1_0_0_0_0:0:0_1:0:0_372/1
CCCTCAGCCTCCTGAGTCGCTAGGATTACATGCGCCTGCCACCATGCCTGGCTTTCCTTGGGTTGTTTCTTAACTTGTCCTTGACCTGGGTTCCAGTGTTGGTTTCCTGTTGCTGCTGTACAAAATTATCAGAAGCATGGAAGCAGGAGA
+
ffffffffffffffffffffffffffffffffffffffffffffffffffffffffffffffffffffffffffffffffffffffffffffffffffffffffffffffffffffffffffffffffffffffffffffffffffffff
@cB02~tA01_GU182341.1_79560_79630_0_1_0_0_0:0:0_0:0:0_373/1
TGCCTTATAATTCTTTCTCTTTCCTGATGGCTCTGTCTAGGACTTCAAGTACTATGTTGAATAGGATGGTGAGAGTGGGCATTCTTGTCTTGTTTCACTTATGAAGGGAACTTCTTCCAGCTTTTACTCATTCAGTATGATGTTGGTTGT
+
ffffffffffffffffffffffffffffffffffffffffffffffffffffffffffffffffffffffffffffffffffffffffffffffffffffffffffffffffffffffffffffffffffffffffffffffffffffff
@cB02~tA01_GU182341.1_52417_52249_1_0_0_0_0:0:0_0:0:0_374/1
GCACAGAGGGAAACTGTCTCAAAAACAAAAACAAAACAACAAACGAATAACTAAAAAGAGAACTTTCATAGTATCCAGCAATTTCACTACTGGGTTTATATCCAAAGGAAAGTAAATCAATATATCGAAGTGATATCTGCACTCGTATGA
+
ffffffffffffffffffffffffffffffffffffffffffffffffffffffffffffffffffffffffffffffffffffffffffffffffffffffffffffffffffffffffffffffffffffffffffffffffffffff
@cB02~tA01_GU182341.1_14180_14111_1_0_0_0_0:0:0_0:0:0_375/1
TGGTTTTGGGTGCAAGTTGGTGTTGAGCTTAACCAGGAAGTGCCAAAATATTTCCATCATGACCAAATGTGGCCTGGAAAGTTTTTTGGGGTCAATTTTCCTGTTTCTTCTAAGGAACAAAATTGATGTCACTGATTTTTCTGTCCTGTT
+
ffffffffffffffffffffffffffffffffffffffffffffffffffffffffffffffffffffffffffffffffffffffffffffffffffffffffffffffffffffffffffffffffffffffffffffffffffffff
@cB02~tA01_GU182341.1_81346_81575_0_1_0_0_1:0:0_1:0:0_376/1
TTTGCAGAAATGGGAGGGAGGCAGCACAGAGGGTGGGCTGATGGGCTGACCATGGGAAGGCCTGGGGGGAGTCTCTCATGAACTAGTAAGAGGAGATCCTGGGAGTCTCTCATGAACTAGTAAGAGGAGATCCTGGGAGTCTCTCATGAA
+
ffffffffffffffffffffffffffffffffffffffffffffffffffffffffffffffffffffffffffffffffffffffffffffffffffffffffffffffffffffffffffffffffffffffffffffffffffffff
@cB02~tA01_GU182341.1_118066_117859_1_0_0_0_0:0:0_0:0:0_377/1
CTACTGGGTTTATATCCAAAGGAAAGTAAATCAATGTATCGAAGTGATATCTGCACTCGTATGATTGGTGCAGCACTCTTCACAGTAGCCAAGATGTGGAGTCAACCTACCTGCCCATCAGTGGATGAATGGATAGAGAGAATGTAGTAC
+
ffffffffffffffffffffffffffffffffffffffffffffffffffffffffffffffffffffffffffffffffffffffffffffffffffffffffffffffffffffffffffffffffffffffffffffffffffffff
@cB02~tA01_GU182341.1_93150_93296_0_1_0_0_0:0:0_0:0:0_378/1
TCCAAAGTGCTGGGGAAATTGATTTTCTATAGCATTATGTTACTGGATATTTCTGTAAAATTTAAAATGAGGGAGGCAGAGAGACAGAGAGAGAGCAAACCATGAGTTGGAACTCTGGAATCTTGGGACATGAGACAAATTCTAGATAAA
+
ffffffffffffffffffffffffffffffffffffffffffffffffffffffffffffffffffffffffffffffffffffffffffffffffffffffffffffffffffffffffffffffffffffffffffffffffffffff
@cB02~tA01_GU182341.1_70855_70679_1_0_0_0_0:0:0_0:0:0_379/1
GATATGTAGATAAAGTCAATATTAAATTTAAACCAGAATAACTAGTTAAAATGTTGTGTACACAACAGTGAAGAGAGTATTTATCCTCTATGACAGAGGAAACCATCAATATTAATGCACAGAAAAAGCAAATAACTGAAACAAGAAAGA
+
ffffffffffffffffffffffffffffffffffffffffffffffffffffffffffffffffffffffffffffffffffffffffffffffffffffffffffffffffffffffffffffffffffffffffffffffffffffff
@cB02~tA01_GU182341.1_8283_8100_1_0_0_0_0:0:0_0:0:0_37a/1
TACTATTATTGTGTGGCTGTCTAACTCTTTTCATAGGTGAAGAATAACTTGTTTTATGAATCGGGGTGCTCCAAATTTGGGTGCATATATATTTAGAATAGTTAAGTCTTCTGTCAAATTGAACCCTTTATCATTTTGTAATGCCCTTCT
+
ffffffffffffffffffffffffffffffffffffffffffffffffffffffffffffffffffffffffffffffffffffffffffffffffffffffffffffffffffffffffffffffffffffffffffffffffffffff
@cB02~tA01_GU182341.1_39267_39104_1_0_0_0_0:0:0_1:0:0_37b/1
TCTCAATAAACAAATGAAGAAACAAACAAATAGATTTCATACACAGATGCTTCCCAATGGATCATTCATTTATTGGTCCACTTGTGCATTCATTTTCTGCCCTCCCATTTAACCATCTGCAATATCAGTGTCCAAAGAGCAGAGGCCAAA
+
ffffffffffffffffffffffffffffffffffffffffffffffffffffffffffffffffffffffffffffffffffffffffffffffffffffffffffffffffffffffffffffffffffffffffffffffffffffff
@cB02~tA01_GU182341.1_87501_87614_0_1_0_0_0:0:0_0:0:0_37c/1
ATGAGACAGTGTCTCCCTCTGTGCCCCAGGCTGGAGTGCAGTGGCGGGATCTCGGCTCACCGCAACCTCCACCTCCCAGGTTAAAGCGATTCTCTACACTCAGCTTCCCGAGAGGCTGGGATTACACCCATGTCCCACCACGCCTGGCTA
+
ffffffffffffffffffffffffffffffffffffffffffffffffffffffffffffffffffffffffffffffffffffffffffffffffffffffffffffffffffffffffffffffffffffffffffffffffffffff
@cB02~tA01_GU182341.1_98078_98207_0_1_0_0_0:0:0_0:0:0_37d/1
AAAAAGAAAGAAAAGAGGGCAGAATGGAGAGAATGATGGAAAGGAGGAGAGAAAAGCCCCAAAATCAGAACCCTGAGGGAGGGACACAAAGACAGAGAAAGATAAATATGTGGGGATGGATTGCAGAGATTCCAAATAGAACTAGAGAGA
+
ffffffffffffffffffffffffffffffffffffffffffffffffffffffffffffffffffffffffffffffffffffffffffffffffffffffffffffffffffffffffffffffffffffffffffffffffffffff
@cB02~tA01_GU182341.1_82249_82375_0_1_0_0_1:0:0_0:0:0_37e/1
GGTTTAACATCTTCACGCTGTACAAGAAAGATGGGGTCCCTGTCCCTGAGCTCTACAACAGAACATTCTGGAACAGTTTCCTCATTAGCCCTGTGACCCCAGCACACGCAGGGACCTACAGATGTCGAGGTTTTCACCCGCACTCCCCCA
+
ffffffffffffffffffffffffffffffffffffffffffffffffffffffffffffffffffffffffffffffffffffffffffffffffffffffffffffffffffffffffffffffffffffffffffffffffffffff
@cB02~tA01_GU182341.1_78359_78593_0_1_0_0_0:0:0_0:0:0_37f/1
CAGTTGATGGGAATGTAAATTAGCACAACCATTATGGAAAACAGTCTGGAAGTTCCTGAAAAAATTAAACATAGAATTCCCATATGTGTCTGCAATCCAACTACTGCGCATGTATCCAAAGGAAGTGGAATCAGTATGTTGAAGAGATAT
+
ffffffffffffffffffffffffffffffffffffffffffffffffffffffffffffffffffffffffffffffffffffffffffffffffffffffffffffffffffffffffffffffffffffffffffffffffffffff
@cB02~tA01_GU182341.1_24092_24211_0_1_0_0_0:0:0_1:0:0_380/1
ATTAATTTCTTTCTGAGATGTGTTTTTTTTCTACATCTAAATCAATACCTGGCAGAGGAGCGATAGACACATGAGGGGTGGTGCAAATGAAGGGACCTAGTATAATATAATATACAAGACTGTGGATGGGGGCTCACACCTGTAACCCAA
+
ffffffffffffffffffffffffffffffffffffffffffffffffffffffffffffffffffffffffffffffffffffffffffffffffffffffffffffffffffffffffffffffffffffffffffffffffffffff
@cB02~tA01_GU182341.1_64018_63819_1_0_0_0_0:0:0_0:0:0_381/1
GCTCTGGGACTCAGGAGGTGGGACAAGGAGAATCCCAGACAGGAGCCCTCTGACCTGTGACCATGATCACCAGGGGGTTGCTGGGTGCTGACCACCCAGTGAGGAAGTGTGGGTGTGAACCCCGACATCTGTAGGTCCCTGCATGTGCTG
+
ffffffffffffffffffffffffffffffffffffffffffffffffffffffffffffffffffffffffffffffffffffffffffffffffffffffffffffffffffffffffffffffffffffffffffffffffffffff
@cB02~tA01_GU182341.1_64812_64688_1_0_0_0_0:0:0_0:0:0_382/1
CTCTTTGTTTGGTTTCTTTAATTAATTAATTAATTTTGGAGTCAGAGTCTCACTCCTTCACCCAGGCTGGAGTGAAGTGGTGTGGTCTAGGCTCACTGCAACCTCTGTCTCCTGGGTTCAAGTGATTCTCCTGCCCTCAGCCTCCTGAGT
+
ffffffffffffffffffffffffffffffffffffffffffffffffffffffffffffffffffffffffffffffffffffffffffffffffffffffffffffffffffffffffffffffffffffffffffffffffffffff
@cB02~tA01_GU182341.1_58428_58212_1_0_0_0_0:0:0_0:0:0_383/1
GAAATTTCACCCCCACTGTGGGAGGTTGGGCCTCTTGAGAGGTGTTTGGGTCATGGAGGTGGATCCATCATGAACACATCAATGCTGTCCCAAGGAGACGGGGTTAGCAAGTTCCCCCTCTATTAGTTCCCGGAGAGCTGGTTGTTAAAA
+
ffffffffffffffffffffffffffffffffffffffffffffffffffffffffffffffffffffffffffffffffffffffffffffffffffffffffffffffffffffffffffffffffffffffffffffffffffffff
@cB02~tA01_GU182341.1_80826_80986_0_1_0_0_0:0:0_0:0:0_384/1
AGTTTTCAGAAACCCTCATTCCTCCCTTGACTGATTCACCACTTGAACCTCATATGACGTAGAAGAAGCCTACCTATGTCCCCTTCACATGTTGTGGTCAATGTGTCAACTGCACGATCCGGGCCCCTCACCACATCCTCTGCACCGGTC
+
ffffffffffffffffffffffffffffffffffffffffffffffffffffffffffffffffffffffffffffffffffffffffffffffffffffffffffffffffffffffffffffffffffffffffffffffffffffff
@cB02~tA01_GU182341.1_33740_33952_0_1_0_0_0:0:0_0:0:0_385/1
GGAACACCAAAAAGCAAAGACATAAACACACAGAGAATGGGCCAGAGGAAGGAGATTGAGAGACTCACTGACACATAAAGAGAGAGAAAAGAGGGCAGAGGAGTGGTGAGAATGATGGAAGGGAGCAGAGAAAAGCACTAAAATTAGAGT
+
ffffffffffffffffffffffffffffffffffffffffffffffffffffffffffffffffffffffffffffffffffffffffffffffffffffffffffffffffffffffffffffffffffffffffffffffffffffff
@cB02~tA01_GU182341.1_104972_105212_0_1_0_0_0:0:0_0:0:0_386/1
CTCCATCTCAAAAAATAAAAATAAGAAATGCATAAATATAATAAAACACACACGAATGACAAAGGCACCTGAATTCCCATCATCATTTTTCTATTTCTCTATAATTACTTCTTTGATCCTTTATCTTATCCATTAGGCAATCAGCCTAAA
+
ffffffffffffffffffffffffffffffffffffffffffffffffffffffffffffffffffffffffffffffffffffffffffffffffffffffffffffffffffffffffffffffffffffffffffffffffffffff
@cB02~tA01_GU182341.1_141992_141818_1_0_0_0_0:0:0_0:0:0_387/1
AAAACCCCATTGTCTCAGCCCAAAATCTCCTTAAGCTGATAAGCAGCTTCTACAAAGTCTCAGGATACAGAATCAATGTACAAAAATCACAAGCATTCTTATACACCAATAACAGACAAACAGAGAGCCAAATCATGAGTGAACTCCCAT
+
ffffffffffffffffffffffffffffffffffffffffffffffffffffffffffffffffffffffffffffffffffffffffffffffffffffffffffffffffffffffffffffffffffffffffffffffffffffff
@cB02~tA01_GU182341.1_83810_83642_1_0_0_0_0:0:0_0:0:0_388/1
TCTCTGTGTAGGTGAGAGGCCAGGGTGGGCTTCTGGGAAATGGGTAAGGTTGAGGGGCTGAGGGAACCTCTGATCTCCCCAAACTGAGCCCAGTCTCCCTCCTCTGGGTCTGTCCTGACCACTTTCTCCATCTGCCTGGGTACCCGGAGC
+
ffffffffffffffffffffffffffffffffffffffffffffffffffffffffffffffffffffffffffffffffffffffffffffffffffffffffffffffffffffffffffffffffffffffffffffffffffffff
@cB02~tA01_GU182341.1_36516_36684_0_1_0_0_1:0:0_0:0:0_389/1
GGGTTCTCCTTTCTCTACCACCTTGCCAGCATTTCTTTTGCCTGTCTTGCAGCTAAAAGCCATTTTATTTTATTTCATTTTATTTTGAGATGGAGGTTTGCTCTTCTCACCCAGGCAGGAGTGCAGTGGCGCTATCTCGGCTCACCACAA
+
ffffffffffffffffffffffffffffffffffffffffffffffffffffffffffffffffffffffffffffffffffffffffffffffffffffffffffffffffffffffffffffffffffffffffffffffffffffff
@cB02~tA01_GU182341.1_82091_82284_0_1_0_0_0:0:0_0:0:0_38a/1
TCTGAGCACAGGGAGGGAGGGGCAGCTCAACATACTCCTCTCTGAGGCGGCATCTCCTTCTCCCCAAGGTGGTCAGGACAAGCCCTTCTGCTCTGCCTGGCCCAGCGCTGTGGTGCCTCAAGGAGGACACGTGACTCTTCGGTGTCACTA
+
ffffffffffffffffffffffffffffffffffffffffffffffffffffffffffffffffffffffffffffffffffffffffffffffffffffffffffffffffffffffffffffffffffffffffffffffffffffff
@cB02~tA01_GU182341.1_133924_133773_1_0_0_0_0:0:0_0:0:0_38b/1
AATATAGATGTATTTATTTATTTAGAAACAGAGTCTCTCTCTGTCTCCCAGGCTGCAGTGCAGTGGCATGATCTCGGCTCAGTGCAACCTCTGCCTCCTGGCTTTAAGTGCTTCTCCTGCCTCAGCCTCCCAAGTAGCTAGGACTACAGG
+
ffffffffffffffffffffffffffffffffffffffffffffffffffffffffffffffffffffffffffffffffffffffffffffffffffffffffffffffffffffffffffffffffffffffffffffffffffffff
@cB02~tA01_GU182341.1_94554_94805_0_1_0_0_0:0:0_0:0:0_38c/1
AGTGGATATATGAGCCTGGAGTTGAGATAGGAGCCTGGAGTGGAGATATGGGCCTGGAGTGGACTTACCAGCCTGGAGAGGAGATATGGGCCTGGAGTGGAGATACGGACCTGGAGTGGAGATCTGGGCCTGTTGTGTAGATCTAGGCCT
+
ffffffffffffffffffffffffffffffffffffffffffffffffffffffffffffffffffffffffffffffffffffffffffffffffffffffffffffffffffffffffffffffffffffffffffffffffffffff
@cB02~tA01_GU182341.1_34622_34753_0_1_0_0_0:0:0_0:0:0_38d/1
AAATGCCTCTTCTCCTTCCAGGTCTATATGAGAAACCTTCTCTCTCAGCCCAGCCGGGCCCCACGGTTTTGGCAGGAGAGAGCGTGACCTTGTCCTGCAGCTCCCGGAGCTCCTATGACATGTACCATCTATCCAGGGAGGGGGAGGCCC
+
ffffffffffffffffffffffffffffffffffffffffffffffffffffffffffffffffffffffffffffffffffffffffffffffffffffffffffffffffffffffffffffffffffffffffffffffffffffff
@cB02~tA01_GU182341.1_1494_1371_1_0_0_0_0:0:0_0:0:0_38e/1
TGATTCCTCCAAGGTTTCTCCATATCTCATTTCAGCCCTCCCTGGCCTTTAGCCCCATCTGAGGTCTCTGGGGTGGGAGCCCAGGATTAGGAGGTCCCTGACTATTTCCACCCTCTCATGGGCTGGGCCCTCCCCTGCCGACCCTCCCCC
+
ffffffffffffffffffffffffffffffffffffffffffffffffffffffffffffffffffffffffffffffffffffffffffffffffffffffffffffffffffffffffffffffffffffffffffffffffffffff
@cB02~tA01_GU182341.1_84806_84727_1_0_0_0_0:0:0_0:0:0_38f/1
GGCGGGCACCAGTAATCCCAACTACTCGGGAGGCTGAGGCTGGAGAATCACTTGAATCCTGGAGGTAGAGGTTGCAGTGAGCCCAGGTGGTGCCATTGCACTCCAGCTTGGGCAACAAGAGTGAAACGCTATGTCAAAAAAACAAAAAGC
+
ffffffffffffffffffffffffffffffffffffffffffffffffffffffffffffffffffffffffffffffffffffffffffffffffffffffffffffffffffffffffffffffffffffffffffffffffffffff
@cB02~tA01_GU182341.1_100711_100554_1_0_0_0_0:0:0_1:0:0_390/1
AATAAAGTAAAGTAAAATGGCTTTTACTGCAAGACAGGCAAAACAAATGCTGGCAAGATGGTAGAGAAAGGAGAACCCTGGTACCCTGTTGGTAGGAATGTAAATTAGTACAACTATTATGGAGAAAAGTATGGAAATTCTTTAAAAAAC
+
ffffffffffffffffffffffffffffffffffffffffffffffffffffffffffffffffffffffffffffffffffffffffffffffffffffffffffffffffffffffffffffffffffffffffffffffffffffff
@cB02~tA01_GU182341.1_8635_8923_0_1_0_0_0:0:0_0:0:0_391/1
CAAGTCTCAATAAATTCAAAGAATCAAAATCATAACAAGGCACACAATAAAAATAGAAAAAAATACCAAGATGATCTCTCAAAACTACAGAAAAACATGGAAATTTAACAACTTGTTTCTGAATGAATATTAAGAGCCATCTATGACAAA
+
ffffffffffffffffffffffffffffffffffffffffffffffffffffffffffffffffffffffffffffffffffffffffffffffffffffffffffffffffffffffffffffffffffffffffffffffffffffff
@cB02~tA01_GU182341.1_145815_145637_1_0_0_0_0:0:0_0:0:0_392/1
GGGATCTGATGTTTTCCAAGATGACACATGATTACATGTTGAAATGATAATATTTTGAGTCTACTTGTATAATAAAATAATATTTTGGATCTATTAGGTTAATATTTTGGGTCTGTTGGGTTAATAATATTTTGGGTCCATTGGGTTAAC
+
ffffffffffffffffffffffffffffffffffffffffffffffffffffffffffffffffffffffffffffffffffffffffffffffffffffffffffffffffffffffffffffffffffffffffffffffffffffff
@cB02~tA01_GU182341.1_72418_72536_0_1_0_0_2:0:0_0:0:0_393/1
GTTCTGGATTTACATTTAAGCTGCTAACTACCTTAAGTTAATTTATGTGTATGATTACAGATACAGGTCCAGTTTTATTCTTCTGCATATGGCTATTTAGTTTTCCCAGCACCTTTTATTGAAAAGGAAATCTTTCTCCATTGTATGTTT
+
ffffffffffffffffffffffffffffffffffffffffffffffffffffffffffffffffffffffffffffffffffffffffffffffffffffffffffffffffffffffffffffffffffffffffffffffffffffff
@cB02~tA01_GU182341.1_5546_5841_0_1_0_0_0:0:0_0:0:0_394/1
GGAGTTCGAGACCAGCCTGGCCAACATGGTGAAACCCTGTCTCTACTAAAAATACAAAAATTAGCCAGACATGGTGGCGCCTGCCTGTTAATCCCAGCTACTTGGGAGGCCAAGGCACGAGAATCGCATGAACCCAGGAGGCGGAGGTTG
+
ffffffffffffffffffffffffffffffffffffffffffffffffffffffffffffffffffffffffffffffffffffffffffffffffffffffffffffffffffffffffffffffffffffffffffffffffffffff
@cB02~tA01_GU182341.1_56423_56579_0_1_0_0_0:0:0_0:0:0_395/1
CGGGGTAGCCAGGAATCCCTACATGATTAATATGACTGACATGAAAATAAGGGAGGCTCAGTTGCATAACTGGAATCTAGGAGACCGTGGAAAAGGCAATTGCCGCCCCACTGGTGAAATGTGGTGCTGATTTAGACACTAAATGAATGA
+
ffffffffffffffffffffffffffffffffffffffffffffffffffffffffffffffffffffffffffffffffffffffffffffffffffffffffffffffffffffffffffffffffffffffffffffffffffffff
@cB02~tA01_GU182341.1_9874_10007_0_1_0_0_1:0:0_0:0:0_396/1
TGTAAAATCCAACATCCCTTCATGATAAAAACTGTCAATAGGCATCAAAGGAACATACCTCAAAATATTAAGAGCCATCTATGACAAACCCACAGCCAACATCATATTGATGGGCAAAAGCTGGAACCATACCCCTTGAGAACCGAAATA
+
ffffffffffffffffffffffffffffffffffffffffffffffffffffffffffffffffffffffffffffffffffffffffffffffffffffffffffffffffffffffffffffffffffffffffffffffffffffff
@cB02~tA01_GU182341.1_105542_105399_1_0_0_0_0:0:0_0:0:0_397/1
GATTGATACACAGCGAATGTGCTTTAGGATTTCTACATCCACGGCATTCTTGAGTTAAACAACTTGCATTCTCCAAGAAAAGGAAACAAAAGTGAAATCAATATAAAAAAAGCGAAGTAGAATTCTCTTATGTCAAACAGCCAGAAAATA
+
ffffffffffffffffffffffffffffffffffffffffffffffffffffffffffffffffffffffffffffffffffffffffffffffffffffffffffffffffffffffffffffffffffffffffffffffffffffff
@cB02~tA01_GU182341.1_8411_8578_0_1_0_0_1:0:0_0:0:0_398/1
AGACAGCCACACAATAATAGTAAGGGACTTCAGTATCCCACTAACAACGTCAGATGAATCACTAAAACAGAAAACTAACATAGAAATTCTGGTCTTAAAGACAACACTTGACCAATTGGACCTCATAGACATCTACAGAGTACTCCACCC
+
ffffffffffffffffffffffffffffffffffffffffffffffffffffffffffffffffffffffffffffffffffffffffffffffffffffffffffffffffffffffffffffffffffffffffffffffffffffff
@cB02~tA01_GU182341.1_27858_27703_1_0_0_0_0:0:0_0:0:0_399/1
CATGTGTAAACCCCAGAGATATGGAGGAGTGACTGTCTATTTATAGTAGTATGAAAGATGATGTGTTGATACGTGTCCCTGTGGAGATGAGACTAACAAGGCCTATGACTCTACAAATGTTTCATCGTGGAATGACTCTGCCAGCTTTCC
+
ffffffffffffffffffffffffffffffffffffffffffffffffffffffffffffffffffffffffffffffffffffffffffffffffffffffffffffffffffffffffffffffffffffffffffffffffffffff
@cB02~tA01_GU182341.1_82851_82747_1_0_0_0_1:0:0_1:0:0_39a/1
CACACTGACCCCTTCCACTTCTGGAGACAGAAATCAGACCCTGTTCTTCCTGGGCTACAATCAAGGCATCTGTAGGGCTGCATTCCCTCTGGAGACTCGGGAGAATCAGTTCCATTGATTTCTCCAGCCCCTTCGTGGCTCGTGGTCTTC
+
ffffffffffffffffffffffffffffffffffffffffffffffffffffffffffffffffffffffffffffffffffffffffffffffffffffffffffffffffffffffffffffffffffffffffffffffffffffff
@rand_0_0_0_0_1_1_0:0:0_0:0:0_39b/1
GTACATTTTGACCTGAAATCCATTAGTAGCAGCCGCGGGGCCCCTAGATTTTGCTAGCGACCATTTGTGTGGGGAGAGTACTTGGGTCGTAGGAAGAAGTGTCACCTGGCAACATGAGAGAGATTGGTCTGTTCAAGAGGCTTTTGAGAG
+
ffffffffffffffffffffffffffffffffffffffffffffffffffffffffffffffffffffffffffffffffffffffffffffffffffffffffffffffffffffffffffffffffffffffffffffffffffffff
@cB02~tA01_GU182341.1_90969_91069_0_1_0_0_1:0:0_0:0:0_39c/1
GCCTCCCCCTGTGTGTTGGTATCTGTTCATGAAATGAGGACCCAGAAGTGCCCTCCCAGCTGTTTTGATTGGTTCCGTCTCCTACAGATGCTGCTGTAATGAACCAAGAGCCTGCGGGACACAGAACAGTGAACAGGGAGGTAGGTCCTC
+
ffffffffffffffffffffffffffffffffffffffffffffffffffffffffffffffffffffffffffffffffffffffffffffffffffffffffffffffffffffffffffffffffffffffffffffffffffffff
@cB02~tA01_GU182341.1_73222_73027_1_0_0_0_0:0:0_0:0:0_39d/1
TGAGAACTGGCACAAGACAAGGACACGGACATCCACCACTTCCTATCAACATAGTACTGGAAGCCTTGTCAGAGCTATTGGGCAACAGGAAGAATTAAAAATCCAAATTAGAAAAGAGGAAGTAAAATTATTTTTATTTCTGATGCTATG
+
ffffffffffffffffffffffffffffffffffffffffffffffffffffffffffffffffffffffffffffffffffffffffffffffffffffffffffffffffffffffffffffffffffffffffffffffffffffff
@cB02~tA01_GU182341.1_26088_26328_0_1_0_0_0:0:0_0:0:0_39e/1
CTCCCGCCATCTGGGTGCTTGTCCTAAAGAGACGTTGTATGTGGTTACCTGTCAATCAAGAAATGTGAGACAATTCATATAGAGGAACTGCTATGATTAGCTTCTTATTGGTGTCTTGTCTTCCTCCAGGTAACTCCAGATACCTGCACG
+
ffffffffffffffffffffffffffffffffffffffffffffffffffffffffffffffffffffffffffffffffffffffffffffffffffffffffffffffffffffffffffffffffffffffffffffffffffffff
@cB02~tA01_GU182341.1_72388_72219_1_0_0_0_0:0:0_0:0:0_39f/1
AATAAAAGGTGCTGGGAAAACTAAATAGCCATATGCAGAAGAATAAAACTGGACCTGTATCTGTAATCATACACATAAATTAACTTAAGGTAATTAGCAGCTTAAATGTAAATCCAGAACTATAAAATCACCGGTGGAAACCCAAAGAGA
+
ffffffffffffffffffffffffffffffffffffffffffffffffffffffffffffffffffffffffffffffffffffffffffffffffffffffffffffffffffffffffffffffffffffffffffffffffffffff
@cB02~tA01_GU182341.1_146766_146586_1_0_0_0_0:0:0_0:0:0_3a0/1
GTAGAGACAGGGTTTCACCATGTTGGCCATGCTGGTCTTGAACTCCTGACCTCAAGTGATCTGCCCGTCTTGGCCTCCCAAAGTGCTGGGATTACAGGCGTGAGCCACCGCGCCCGGCCTATGGTTTCTTTTTCTTTCTTTCTTTTTTTT
+
ffffffffffffffffffffffffffffffffffffffffffffffffffffffffffffffffffffffffffffffffffffffffffffffffffffffffffffffffffffffffffffffffffffffffffffffffffffff
@cB02~tA01_GU182341.1_6818_6964_0_1_0_0_1:0:0_0:0:0_3a1/1
AGAAATTGCACTATAAAAAGAGAATATAATGCATAAGACGGCAATTTGAAAAGATTCAGATATAATTTTTTCTTATCTAGTAAATACTAAGTAATTTGTCTAATGCATGCCTTAAATACATACCACTTTATGCAGAGGTTGCCATGAGCC
+
ffffffffffffffffffffffffffffffffffffffffffffffffffffffffffffffffffffffffffffffffffffffffffffffffffffffffffffffffffffffffffffffffffffffffffffffffffffff
@rand_0_0_0_0_1_1_0:0:0_0:0:0_3a2/1
TTGTCCTAAGAGAACCTCGATCCCTTCGATTAGCCGTACACGAAAACCAATTCTTCCATTACAGACGACAAGGATCGGTTGCGTTTCCCCCGCTTCTATATCGTCCTCTGGGACCGACTTTACGTTTGGCTCCGGGAATGATCGCAATTT
+
ffffffffffffffffffffffffffffffffffffffffffffffffffffffffffffffffffffffffffffffffffffffffffffffffffffffffffffffffffffffffffffffffffffffffffffffffffffff
@cB02~tA01_GU182341.1_59465_59675_0_1_0_0_0:0:0_0:0:0_3a3/1
GTTATTCCCAAAGAGTCCTGGAAAATGTGAGCACCCTCCCTCACTCAGCATTTCCCTCTCTCCAGGACTCTGATGAACAAGACCCTCAGGAGGTGACATACACACAGTTGAATCACTGCGTTTTCACACAGAGAAAAATCACTCGCCCTT
+
ffffffffffffffffffffffffffffffffffffffffffffffffffffffffffffffffffffffffffffffffffffffffffffffffffffffffffffffffffffffffffffffffffffffffffffffffffffff
@cB02~tA01_GU182341.1_72042_72192_0_1_0_0_0:0:0_0:0:0_3a4/1
CTCTGATGATTAGTGATGTTCATACGCTGTTTGGCCATTCGTATGTCTTCTTTTGAAAAATGTCTATGTATATCCCTTTGCCCACTTTTTAATGCTATTATTTGAGGGGTTATGTTTAGTTGTTTGAGTTGCCTAGAAATTCTGGATGTT
+
ffffffffffffffffffffffffffffffffffffffffffffffffffffffffffffffffffffffffffffffffffffffffffffffffffffffffffffffffffffffffffffffffffffffffffffffffffffff
@cB02~tA01_GU182341.1_35311_35207_1_0_0_0_0:0:0_0:0:0_3a5/1
GGAAATTGCAGTGAGCTGAGATTGTGCCACTGCACTCCAGCATAGGGGACAGAGCTAGACTCTGCCTCAAAAAAAAAAAAAATGTTAAAGGTGGTAAGCTATATAGGTATATTTATCCTCAATAAATATTTCTTCAAACAAAAGTAAAGG
+
ffffffffffffffffffffffffffffffffffffffffffffffffffffffffffffffffffffffffffffffffffffffffffffffffffffffffffffffffffffffffffffffffffffffffffffffffffffff
@rand_0_0_0_0_1_1_0:0:0_0:0:0_3a6/1
GCAAAGTCCAACCATCCGGGTGGACCTTGGGCCTAATTGTTGTCAGACCCCTTGTTTTCATTTAACCGCATGCAGTGCCGGACCCTGATCCACAGAATCTCAGCATACAGTCAAAAAGGCACTTCTAGAGATACGCACCGTATTCACCGG
+
ffffffffffffffffffffffffffffffffffffffffffffffffffffffffffffffffffffffffffffffffffffffffffffffffffffffffffffffffffffffffffffffffffffffffffffffffffffff
@cB02~tA01_GU182341.1_129924_130142_0_1_0_0_0:0:0_0:0:0_3a7/1
GGGGAGACAGCCTGGACTGTCCTGCTGGGCTCAGTGTAATCACAAGGGTCCGCGTGAGAGGTGGAGGAAGAGGGGAGTGGGGATTAGAGCAGTGTAGTGGGAGGGAGACGCTATCAGCCACTGTGGGCTTTGAAGGTGGAGGAAGGCCAC
+
ffffffffffffffffffffffffffffffffffffffffffffffffffffffffffffffffffffffffffffffffffffffffffffffffffffffffffffffffffffffffffffffffffffffffffffffffffffff
@cB02~tA01_GU182341.1_80064_79896_1_0_0_0_0:0:0_0:0:0_3a8/1
TCTTATTTACACCTATCTTTCTGGAGTTTGTAAGAACTTTTTCACTATGCATTTTAAATTTGTAAAACTCATAATTTTTAAAAAGGGATGGGTCTCACTGTTTGCCCAGGGTGGCCTTTACTCATTCTATAAGGCTGGCATCACCCTGAT
+
ffffffffffffffffffffffffffffffffffffffffffffffffffffffffffffffffffffffffffffffffffffffffffffffffffffffffffffffffffffffffffffffffffffffffffffffffffffff
@cB02~tA01_GU182341.1_113143_112948_1_0_0_0_0:0:0_0:0:0_3a9/1
AGATTAGAGTGACACTGAAGAGTCACATGTTCTGGAGGCACCACAAGGCTGGGCCAGGTAGAAAGCAAGGGCTTGTCCTGACCACCTTGGGGTGAAGGAGGCGCCGCCTTAGAGAGGAGGATGTGGAGCTGTGCCTCCCTCCCTGTGCTC
+
ffffffffffffffffffffffffffffffffffffffffffffffffffffffffffffffffffffffffffffffffffffffffffffffffffffffffffffffffffffffffffffffffffffffffffffffffffffff
@cB02~tA01_GU182341.1_36740_36844_0_1_0_0_0:0:0_0:0:0_3aa/1
ACGCCCGACTAATTTTTGTATTTTTAGTAGAGACAGTGTTTCTCTATGTGGGTCAGACTGGTCTCAAACTCCTGACCTTATGAGATTCACCCACCTCAGGCTCTCAAAGTTCTAGGATGACAGACGTGAGCCACCACGCCCGGCCTAAAA
+
ffffffffffffffffffffffffffffffffffffffffffffffffffffffffffffffffffffffffffffffffffffffffffffffffffffffffffffffffffffffffffffffffffffffffffffffffffffff
@cB02~tA01_GU182341.1_88870_88643_1_0_0_0_1:0:0_0:0:0_3ab/1
AGGGGCAAGTTTTGTGCCATGAACAGATCACGTTCTCTATTCCAGGACCTGTGCTGGTGGGTTACACATTTTCCATATGATCTCATGCTCACAGAAAGCCAAATAAGGAAGATGTTTTCGCCTGATTTTCTTACGGATAGGATAAAGGAT
+
ffffffffffffffffffffffffffffffffffffffffffffffffffffffffffffffffffffffffffffffffffffffffffffffffffffffffffffffffffffffffffffffffffffffffffffffffffffff
@cB02~tA01_GU182341.1_96685_96606_1_0_0_0_0:0:0_0:0:0_3ac/1
GGCTGTTGTATCTGTTTCCCACTAATCTCTTTCCTGCTGTCTATGTGGGGGTGGAAGAGGACAGGCTGCATGTCCAGGCTCTTAGCAGCCTGAATCAATCTCTTTTGAACAAATCCCCAGTTCAAGTGATTCTCTTGCCTCAGCCTCCCC
+
ffffffffffffffffffffffffffffffffffffffffffffffffffffffffffffffffffffffffffffffffffffffffffffffffffffffffffffffffffffffffffffffffffffffffffffffffffffff
@cB02~tA01_GU182341.1_141315_141240_1_0_0_0_1:0:0_0:0:0_3ad/1
TGGTGCTGGGAAAACTGGCTAGCCATAGGTAGAAAGCTGAAACTGGATCCCTTCCTTACACCTTATAGAAAAATTAATTTGAGATGGATTAAAGACTTAAACGTTAGACCTAAAACCATAAAAACCCTAGAAGAAAACCTAGGCATTACC
+
ffffffffffffffffffffffffffffffffffffffffffffffffffffffffffffffffffffffffffffffffffffffffffffffffffffffffffffffffffffffffffffffffffffffffffffffffffffff
@cB02~tA01_GU182341.1_58035_57931_1_0_0_0_0:0:0_1:0:0_3ae/1
CCTAAGACAGCAACTTCCTGAGATCAGGAGGAACGTCTCAGAACACCCTGGGCTGTCTTCCTGTTCTTCCTGGAGGACGTCATGCAGTGCTTTAGCTGAGTGCTTCCTGTGGCTCCAGGGTACAAAACCCAGGCTGGGCTGCTTTCTGGC
+
ffffffffffffffffffffffffffffffffffffffffffffffffffffffffffffffffffffffffffffffffffffffffffffffffffffffffffffffffffffffffffffffffffffffffffffffffffffff
@cB02~tA01_GU182341.1_67467_67633_0_1_0_0_0:0:0_0:0:0_3af/1
CAGCTCCCGGAGCTCCTATGACATCTACCATCTATCAAGGGAGGGGGAGGCTCATGAACTTAGGTTCCCTGCAGTGCCCAAGGTCAATGGAACCTTCCAGGCCAACTTTCCTCTGGGCCCTGCCACCCACGGAGGGACCTACAGATGCTT
+
ffffffffffffffffffffffffffffffffffffffffffffffffffffffffffffffffffffffffffffffffffffffffffffffffffffffffffffffffffffffffffffffffffffffffffffffffffffff
@cB02~tA01_GU182341.1_32663_32804_0_1_0_0_0:0:0_0:0:0_3b0/1
GGAAGGACCTGCACCAGGAGTTATGGGCACAGAAAAGAACATGAAGACACAGAGAGGAAGGAGAGAGACAGACACCAGCAAGGGGAAGCCTCACTCATTCTAGGTGCCATGGATGGGATGATAAAGAGAGACACCTTCTAAACTCACAAC
+
ffffffffffffffffffffffffffffffffffffffffffffffffffffffffffffffffffffffffffffffffffffffffffffffffffffffffffffffffffffffffffffffffffffffffffffffffffffff
@cB02~tA01_GU182341.1_53330_53554_0_1_0_0_0:0:0_0:0:0_3b1/1
TTTCTCTGATGATGAGTGATACTGAGCAGTTTTTCGTATGTGGGGAAATTTCATGTCTTTTGCTCCTGTTTCAATTAAATCATTTGTTTTATTGAGTTGTTTGAGCTTCTTATATTTCTAGTTATTAATCCCATCTCAGATGCATAGTTT
+
ffffffffffffffffffffffffffffffffffffffffffffffffffffffffffffffffffffffffffffffffffffffffffffffffffffffffffffffffffffffffffffffffffffffffffffffffffffff
@cB02~tA01_GU182341.1_102854_102641_1_0_0_0_0:0:0_0:0:0_3b2/1
GAAATTTGTTATGGCAACAATAGGAAAGGATTCCAACTGCACAGCCTGAGCATGGGGCCGTGGCTGAATGAGTCAGTGAGTCGAAGTGTGCGTGCATGAGCTCTGTTCTCTGTTACGGCAAGGCTCTTGCTCTGCTGAGTCAGCCAGGGT
+
ffffffffffffffffffffffffffffffffffffffffffffffffffffffffffffffffffffffffffffffffffffffffffffffffffffffffffffffffffffffffffffffffffffffffffffffffffffff
@cB02~tA01_GU182341.1_12134_11963_1_0_0_0_0:0:0_0:0:0_3b3/1
GGAGCCTGTATCAATATCCTGGTGAATTATCTAAGCTGTCCACCTACCTACCCCAAATCCTCATGGTCACATAAAAGGCTAGTATAGTATAATAATTTTTCTTTCCCTGCTTATCTACAGTGATGAAGAAACGAATATTCAAAGGGAAAA
+
ffffffffffffffffffffffffffffffffffffffffffffffffffffffffffffffffffffffffffffffffffffffffffffffffffffffffffffffffffffffffffffffffffffffffffffffffffffff
@cB02~tA01_GU182341.1_117535_117394_1_0_0_0_0:0:0_0:0:0_3b4/1
AAAAATACAAAAAGTAGCCCGGCGTGGTGATGGGCGCCTGTAGTACCAGCTACTCAGGTGGCTGAGGCAGGAGAATCGCTTGAACCCAGGAGGCGGAGGTTACAGTGAGCTGAGATTGTGCCACTGCATTCCAGCATAGGAGACAGAGCT
+
ffffffffffffffffffffffffffffffffffffffffffffffffffffffffffffffffffffffffffffffffffffffffffffffffffffffffffffffffffffffffffffffffffffffffffffffffffffff
@cB02~tA01_GU182341.1_148238_148370_0_1_0_0_0:0:0_0:0:0_3b5/1
CAGGAACATGGAAGCTATAGTAGTCAGGGTTCTCCAGAAAAAAAAATAATCAACACTAATAATGATAGATATATAGATAATGATTGATAGACAAATAATGATAGATATATAATGATATCACAAATAATGATAGACATATAGTTGGATAAT
+
ffffffffffffffffffffffffffffffffffffffffffffffffffffffffffffffffffffffffffffffffffffffffffffffffffffffffffffffffffffffffffffffffffffffffffffffffffffff
@cB02~tA01_GU182341.1_102919_103059_0_1_0_0_1:0:0_0:0:0_3b6/1
TTCGACTCACTGACTCATTCAGCCACGGCCCCATGCTCAGGCAGTGCAGTTGGAATCCTTTCCTATTGTTGCCATAACAAATTTCCACAAGATTCGTGGGTGAAAACAAAACGGTTTTTTAATTATCTTACAGTGCTGTAGCTCAAAGTA
+
ffffffffffffffffffffffffffffffffffffffffffffffffffffffffffffffffffffffffffffffffffffffffffffffffffffffffffffffffffffffffffffffffffffffffffffffffffffff
@cB02~tA01_GU182341.1_68075_67794_1_0_0_0_0:0:0_0:0:0_3b7/1
ACTCCCCCACTGAGTCTCCAAGGTGTGGAGAGAGCAAAAAACATCTAGGGTGGAAAATGCCTCCCATCAAGAGACATTGGGGCTCCCCCAACGATGGTTGCATCTGTGCCCCCCATGTGGAAATCACTCTTTGGTGAGAGGTGGGGGCTT
+
ffffffffffffffffffffffffffffffffffffffffffffffffffffffffffffffffffffffffffffffffffffffffffffffffffffffffffffffffffffffffffffffffffffffffffffffffffffff
@rand_0_0_0_0_1_1_0:0:0_0:0:0_3b8/1
ACATACCGGGAACGGCATGTAGGGCATATGCCATCTTTGATTTAATTTTTCGGGTGTGTATCATCCTCTACTCGTACAATTGCCACTCTACCACCAGGCGATTCCCACAAATGGGATCTTCGAGTCTATGTCTCATGCCGTCAGGGGTAA
+
ffffffffffffffffffffffffffffffffffffffffffffffffffffffffffffffffffffffffffffffffffffffffffffffffffffffffffffffffffffffffffffffffffffffffffffffffffffff
@rand_0_0_0_0_1_1_0:0:0_0:0:0_3b9/1
TGTGCGGGACATGAAATGAGCTTATACGATTGATATTCACTCGCAAGCTCGATGGAGAAATCCCGTATACATGGCAGTGCATCACCACCCGGGATTCTGCGGTCGATCCACAGACAGCAGGACGACATGAAGTTGGAGGACATGTCGACA
+
ffffffffffffffffffffffffffffffffffffffffffffffffffffffffffffffffffffffffffffffffffffffffffffffffffffffffffffffffffffffffffffffffffffffffffffffffffffff
@cB02~tA01_GU182341.1_9062_9219_0_1_0_0_0:0:0_0:0:0_3ba/1
AAGGCCAGCAAAAGATGAGAAATAACTAAAGTCAGAGAGAACTGAATAAATTGAGACCAAAAAGTCCATACAAGAGATAAATAAAACCAAGAGTTTTTCTTTGAAAAAAAATAAACAAAATTCATAGACTGTTAGCTAGATTAACAAAGA
+
ffffffffffffffffffffffffffffffffffffffffffffffffffffffffffffffffffffffffffffffffffffffffffffffffffffffffffffffffffffffffffffffffffffffffffffffffffffff
@cB02~tA01_GU182341.1_73015_73135_0_1_0_0_0:0:0_0:0:0_3bb/1
GTTAAATGTATTCCTGAGTGTTTTAATTTTGCGTATCTATTGTAAACGGCATTGCCTTCTTGATTTGGTTCTCAGCTAGATCATTATAGGTGTAGAGAAATGCTACCGGCTTTTACATATTGATTTTGTATTCTGAAACTTTACTTAGTT
+
ffffffffffffffffffffffffffffffffffffffffffffffffffffffffffffffffffffffffffffffffffffffffffffffffffffffffffffffffffffffffffffffffffffffffffffffffffffff
@cB02~tA01_GU182341.1_124773_124730_1_0_0_0_0:0:0_0:0:0_3bc/1
TCTATCTCCCACTTTCTGCCTGTCATGGAACCTTCTCCTGGATGTGAGTGGCTGCAGGGGACGTGAGGATACAGTTCAGAATCAGGCAATGGTCTGTGAGCTGAAGGCAGGGGAAGGGAATCTGGTGCTCTCTCTAGAAAGTCCTGCCTC
+
ffffffffffffffffffffffffffffffffffffffffffffffffffffffffffffffffffffffffffffffffffffffffffffffffffffffffffffffffffffffffffffffffffffffffffffffffffffff
@cB02~tA01_GU182341.1_152194_152107_1_0_0_0_0:0:0_0:0:0_3bd/1
GGATGGTTTTGATCTCCTGACCTTGTGATCCGCCTGCCTTGGCCTCCCAAAGTGCTGGGATTGCAGGTGTGAGCCACTGCGCCCGGCCAAGAAGAGCTAGTATTATTCCTACTGAAACTATTGAAAAAAATCCTGGAGGAGGGACTCCTC
+
ffffffffffffffffffffffffffffffffffffffffffffffffffffffffffffffffffffffffffffffffffffffffffffffffffffffffffffffffffffffffffffffffffffffffffffffffffffff
@cB02~tA01_GU182341.1_4928_5074_0_1_0_0_0:0:0_0:0:0_3be/1
GGAGGTTGCAGTGAGCCAAGATCTTGCCACTGCACTCCAGCCTGGGCAACAGAGCAAGACTCCATCTCCAAAAAAAAAAAAAAAAGGGAAATATGAGTCTGAAATGATGCCCTAGCACCCTCTCTGGACCCTGAATTCCCTTCACTCTTC
+
ffffffffffffffffffffffffffffffffffffffffffffffffffffffffffffffffffffffffffffffffffffffffffffffffffffffffffffffffffffffffffffffffffffffffffffffffffffff
@cB02~tA01_GU182341.1_107599_107458_1_0_0_0_0:0:0_0:0:0_3bf/1
ACTCACGCCTTCAGATTCCAGCTGCTGGTACATGGGAGCTGGCAACTCGGTTTTGAGACAGGGCTGTTGTCTCCCTAGAAGACGTCCTCAAGGCCTGACTGTGGTGCTCATGGGCAGGAGACAACTTTGGATCTGGGCTTAGCATTTGGA
+
ffffffffffffffffffffffffffffffffffffffffffffffffffffffffffffffffffffffffffffffffffffffffffffffffffffffffffffffffffffffffffffffffffffffffffffffffffffff
@cB02~tA01_GU182341.1_116982_116859_1_0_0_0_1:0:0_0:0:0_3c0/1
AGCAGGAAGCTCCTCAGCTAAGGCTCTAGGATCATAGGAAATGGGACAGATATGGGGTTTCCTCACCTGTGACGGAAACAAGCAGTGGATCACTCGAGTTTGACCACTCGTAGGGAGCGTCACGGAAAGAGCCGAAGCATCTGTAGGTCC
+
ffffffffffffffffffffffffffffffffffffffffffffffffffffffffffffffffffffffffffffffffffffffffffffffffffffffffffffffffffffffffffffffffffffffffffffffffffffff
@cB02~tA01_GU182341.1_64695_64818_0_1_0_0_0:0:0_0:0:0_3c1/1
TTCTGATAATTTTCTACAGCACCAACAGGAAACCAACACTGGAACCCAGGTCAAGGACAAGATAAGAAAGGACACAAGGATAGCCGGGCGTGGTGGCAGGTGCATGTAATCCTAGCAACTCAGGAGGCTGAGGGCAGGAGAATCACTTGA
+
ffffffffffffffffffffffffffffffffffffffffffffffffffffffffffffffffffffffffffffffffffffffffffffffffffffffffffffffffffffffffffffffffffffffffffffffffffffff
@cB02~tA01_GU182341.1_65315_65109_1_0_0_0_0:0:0_0:0:0_3c2/1
TCTCCTTCCTCTCTGTGTCTTCATGTTCTTTTCTGTGCCCATAACTCCTGGTACAGGTCCTTCCATCTGTCTCCCTCCCTCTTCTCTGTCCCTCTGTCTCTAGTAGCTCCTGATTCCCTTGCCGCTGGGCTCAGCCTCATCTCTTGGGCT
+
ffffffffffffffffffffffffffffffffffffffffffffffffffffffffffffffffffffffffffffffffffffffffffffffffffffffffffffffffffffffffffffffffffffffffffffffffffffff
@cB02~tA01_GU182341.1_65950_66083_0_1_0_0_0:0:0_0:0:0_3c3/1
GATGAGCTTGGTATTCTTATGGAGAGAGACTAATTTGGTGAGGTCTGTACCAACAGAGACAGAGAAACAGGAGACACAAGTACAGACCAGGTGTCATAACAGAGGACAGACACAGGGGCCATACAGGGAGTTAGAAAAGACAGAAAGAGT
+
ffffffffffffffffffffffffffffffffffffffffffffffffffffffffffffffffffffffffffffffffffffffffffffffffffffffffffffffffffffffffffffffffffffffffffffffffffffff
@rand_0_0_0_0_1_1_0:0:0_0:0:0_3c4/1
ACGCGTAGCGTGGACGCCAGGTAAGCTCTTCTTCGCTGCAACATGCCATTTTATCTATAGAGGCCGTGCAAGATAAGACAGATGGTCACTACCTTCAAAAGTTTGGCTACTCACTGCTGTCTGCCATTACTCGAATGGGGCTAAGCAATG
+
ffffffffffffffffffffffffffffffffffffffffffffffffffffffffffffffffffffffffffffffffffffffffffffffffffffffffffffffffffffffffffffffffffffffffffffffffffffff
@cB02~tA01_GU182341.1_97912_97756_1_0_0_0_1:0:0_0:0:0_3c5/1
CTTAATCTCCTTCTTCTGGCTCATTTTGTGTGTGTTTATGTCTTTGCTTTTTGGTGTCCCTGATTTTTCTCTGTGTCTCTCAGCGATCCTATCATATGTGGGATTATTTGGAATATGAACCTCAGAATCCAGTCTGGGGACCCCAAGTTC
+
ffffffffffffffffffffffffffffffffffffffffffffffffffffffffffffffffffffffffffffffffffffffffffffffffffffffffffffffffffffffffffffffffffffffffffffffffffffff
@cB02~tA01_GU182341.1_84249_84137_1_0_0_0_0:0:0_0:0:0_3c6/1
GTATTTATTTATTTATTTAGAGACAGAGTCTCTCTGTGTCACCAGGCTGCAGTGCAGTGGCATGATCTCAGCTCACTGCAACCTCCTCCTCCTGGGTTTAAGCCACTCTCCCGCCTCAGCCTCCCAAGTTGCTGGGATTATAGGCGCCTG
+
ffffffffffffffffffffffffffffffffffffffffffffffffffffffffffffffffffffffffffffffffffffffffffffffffffffffffffffffffffffffffffffffffffffffffffffffffffffff
@cB02~tA01_GU182341.1_65963_65794_1_0_0_0_0:0:0_0:0:0_3c7/1
TGTGTCTCCTTTAACTCTTTCTGTCTTTTCTAACTCCCTGTATGGCCCCTGTGTCTGTCCTCTGTTATGACACCTGGTCTGTACTTGTGTCTCCTGTTTCTCTGTCTCTGTTGGTACAGACCTCACCAAATTAGTCTCTCTCCATAAGAA
+
ffffffffffffffffffffffffffffffffffffffffffffffffffffffffffffffffffffffffffffffffffffffffffffffffffffffffffffffffffffffffffffffffffffffffffffffffffffff
@cB02~tA01_GU182341.1_58790_58608_1_0_0_0_0:0:0_0:0:0_3c8/1
GGCCTCTGCTTCGTGAGACTTACTTTTTTTGTTGGAGCACCAGCGATGAAGGAGAAAGAAGAGGAGGATGAAGAGGATGATGACCACTGAGGTCCCAATCAGAATGTGCAGGTGTCGGGGGTTACCTGGAAGAAGATGAGACACCAATAA
+
ffffffffffffffffffffffffffffffffffffffffffffffffffffffffffffffffffffffffffffffffffffffffffffffffffffffffffffffffffffffffffffffffffffffffffffffffffffff
@cB02~tA01_GU182341.1_65970_66097_0_1_0_0_0:0:0_0:0:0_3c9/1
GGAGAGAGACTAATTTGGTGAGGTCTGTACCAACAGAGACAGAGAAACAGGAGACACAAGTACAGACCAGGTGTCATAACAGAGGACAGACACAGGGGCCATACAGGGAGTTAGAAAAGACAGAAAGAGTTAAAGGAGACACAGACAGAC
+
ffffffffffffffffffffffffffffffffffffffffffffffffffffffffffffffffffffffffffffffffffffffffffffffffffffffffffffffffffffffffffffffffffffffffffffffffffffff
@cB02~tA01_GU182341.1_134829_134627_1_0_0_0_0:0:0_0:0:0_3ca/1
ACCCTTGCACTCCAGCCTGGGCGACTATGAGTGAAACTCCATCTCAACATAAATAAATAAATAAATAAAGTAAAGTAAAATGGCTTTTATCTGCAAGACAGGCAAAACAAATGCTGGCAAGATGGTAGAGAAAGGAGAACCCTGGTACCC
+
ffffffffffffffffffffffffffffffffffffffffffffffffffffffffffffffffffffffffffffffffffffffffffffffffffffffffffffffffffffffffffffffffffffffffffffffffffffff
@cB02~tA01_GU182341.1_11831_11681_1_0_0_0_0:0:0_1:0:0_3cb/1
AGCATAGAATCCAACAGGTGTTTCTTCAGCCTATACCTCCCTACTCCTCCCCCCATCTGTAGTCCTCGGTATCTGTTGTTTCCATCTTTATGTTCATGTGTATTCAATGTTTGGTTCTCAGTTATAAGTGATAACATGTGGTATTTGGTT
+
ffffffffffffffffffffffffffffffffffffffffffffffffffffffffffffffffffffffffffffffffffffffffffffffffffffffffffffffffffffffffffffffffffffffffffffffffffffff
@cB02~tA01_GU182341.1_128249_128060_1_0_0_0_0:0:0_0:0:0_3cc/1
ACACTTCCTGGCCCAGATCTCCACTCCAGGCCCATATCTCCACTCCAGGCCCCTATCTCCACTCCAGGCCCATATCTCCACTCCAGGCCCATATCTCCACATCAGACCCATATCTCCACTCCAGGCCCAGATCTCCCCTCTAGGCCCATA
+
ffffffffffffffffffffffffffffffffffffffffffffffffffffffffffffffffffffffffffffffffffffffffffffffffffffffffffffffffffffffffffffffffffffffffffffffffffffff
@cB02~tA01_GU182341.1_58126_58303_0_1_0_0_0:0:0_0:0:0_3cd/1
AAGACAGCCCAGGGTGTTCTGAGACGTTCCTCCTGATCTCAGGAAGTTGCTGTCTTAGGCCATTTTTGTTGCTCTAAAGGAACACTTGAGCCTCGGTAACTTCTAAAGAAAAGAGATTGGTTTGCCTCACCGTTCTGCAGGCTGTACTGG
+
ffffffffffffffffffffffffffffffffffffffffffffffffffffffffffffffffffffffffffffffffffffffffffffffffffffffffffffffffffffffffffffffffffffffffffffffffffffff
@cB02~tA01_GU182341.1_69548_69306_1_0_0_0_0:0:0_0:0:0_3ce/1
TTGGGAAAAATCAGCGGAAAACATTAAGCATAAAATGTAGGAAAAAAGCAGGTAAATTTATAGCATTTTAAATTTACCAGGAATATATAATCAGTTTACACTTAACCACTCCCAGTAATATTCCTGCAAATATACATGGAGGAAGAGTCG
+
ffffffffffffffffffffffffffffffffffffffffffffffffffffffffffffffffffffffffffffffffffffffffffffffffffffffffffffffffffffffffffffffffffffffffffffffffffffff
@cB02~tA01_GU182341.1_116067_116245_0_1_0_0_0:0:0_0:0:0_3cf/1
AGATTCCAAAGAGAACTAGAGAGACCGAGAGGCAGAGCAAGACAGATGATAGATGGATAGATACAGATAGATGATGGATAGATATAGATAGATGATATATAGGTAGATGATAGATAATAGGTTATAGATACATAGATGATGATTGATTGA
+
ffffffffffffffffffffffffffffffffffffffffffffffffffffffffffffffffffffffffffffffffffffffffffffffffffffffffffffffffffffffffffffffffffffffffffffffffffffff
@cB02~tA01_GU182341.1_52020_51774_1_0_0_0_0:0:0_0:0:0_3d0/1
AGAGGCCAGGAAGAAAAGGGTGGAGGGTAAAAAAAAAAAATATATATATATATATATATATATATATATATATATATATATATACACATATATATATGTATATATATGTGTGTGTATATATATATATATATATATATATATATATATATA
+
ffffffffffffffffffffffffffffffffffffffffffffffffffffffffffffffffffffffffffffffffffffffffffffffffffffffffffffffffffffffffffffffffffffffffffffffffffffff
@cB02~tA01_GU182341.1_117547_117395_1_0_0_0_0:0:0_0:0:0_3d1/1
CCCCTCTCTACTAAAAATACAAAAAGTAGCCCGGCGTGGTGATGGGCGCCTGTAGTACCAGCTACTCAGGTGGCTGAGGCAGGAGAATCGCTTGAACCCAGGAGGCGGAGGTTACAGTGAGCTGAGATTGTGCCACTGCATTCCAGCATA
+
ffffffffffffffffffffffffffffffffffffffffffffffffffffffffffffffffffffffffffffffffffffffffffffffffffffffffffffffffffffffffffffffffffffffffffffffffffffff
@cB02~tA01_GU182341.1_110674_110817_0_1_0_0_1:0:0_0:0:0_3d2/1
GGGCCTGGAGGTGGAGATACGGGCCTGGAGTGGAGATATGGGACTAGAGTGGAGATAGGGGCCTGGAGGTGGAGATCTGGGCCTGGAGTGGAGATCTGGGCCTGGAGTGGAGATCTGGGCCTGGAGTGGAGATATGGGCCTGGAGTGGAG
+
ffffffffffffffffffffffffffffffffffffffffffffffffffffffffffffffffffffffffffffffffffffffffffffffffffffffffffffffffffffffffffffffffffffffffffffffffffffff
@cB02~tA01_GU182341.1_114396_114539_0_1_0_0_0:0:0_0:0:0_3d3/1
CCATCCACATAGGGAGGGGTTGATACTCCTCAAATCAGCACGAGGAGCCAGCCTATGGAAACTGGCACCATGGAGAAGGCACAGACATGGCAAGAGTGGCTCCCAGTCCCCACCAGGAACAGGGTGTGTGGACACTGGTGCCTGCCTTAC
+
ffffffffffffffffffffffffffffffffffffffffffffffffffffffffffffffffffffffffffffffffffffffffffffffffffffffffffffffffffffffffffffffffffffffffffffffffffffff
@cB02~tA01_GU182341.1_113035_112853_1_0_0_0_0:0:0_0:0:0_3d4/1
TTAGAGAGGAGGATGTGGAGCTGTGCCTCCCTCCCTGTGCTCAGAAGATTCTCCCCACTTTCCACATTTCTATGGCTGCTATCACACCTTGGTGCCTAGGGCTAAAGGAAGGACCCATCCCACAAAGACAAGGTGTCTCCGTACAACAAA
+
ffffffffffffffffffffffffffffffffffffffffffffffffffffffffffffffffffffffffffffffffffffffffffffffffffffffffffffffffffffffffffffffffffffffffffffffffffffff
@cB02~tA01_GU182341.1_132744_132565_1_0_0_0_1:0:0_0:0:0_3d5/1
GACCTAATGCTCTCTCTCTCTCTCACCCTCCACCCCAACTCTCTTCATGTCTATTTCCTCCTTCCGCCTTCTCTGTCTCTCTAGGTCTCTGACCTCACTTCCCCACCCCTGGGTATGCTTTCCTTTTTTGGATTGTTTTATTCTCTCTGA
+
ffffffffffffffffffffffffffffffffffffffffffffffffffffffffffffffffffffffffffffffffffffffffffffffffffffffffffffffffffffffffffffffffffffffffffffffffffffff
@cB02~tA01_GU182341.1_120992_120851_1_0_0_0_0:0:0_0:0:0_3d6/1
GGGAGAGCAGCATTCAGAGAAAGAGGTGTGGTAAGGAAGAAGGGTCTGAGTGATGCCATGTGAGATGTGACCAGTCTTTGTGGGTTTTGAGGAAGGAGGAAAGGGACCAGCAGCCAAGGAACTGGGAGCCTTTATAAGATGGGACAAGTG
+
ffffffffffffffffffffffffffffffffffffffffffffffffffffffffffffffffffffffffffffffffffffffffffffffffffffffffffffffffffffffffffffffffffffffffffffffffffffff
@cB02~tA01_GU182341.1_5486_5585_0_1_0_0_0:0:0_0:0:0_3d7/1
GGCTCATGCCTGTAATCCCAACACTTTGGGAGGCCGAGGCAGGAGGATCACCTGAGGTCAGGAGTTCGAGACCAGCCTGGCCAACATGGTGAAACCCTGTCTCTACTAAAAATACAAAAATTAGCCAGACATGGTGGCGCCTGCCTGTTA
+
ffffffffffffffffffffffffffffffffffffffffffffffffffffffffffffffffffffffffffffffffffffffffffffffffffffffffffffffffffffffffffffffffffffffffffffffffffffff
@cB02~tA01_GU182341.1_123657_123795_0_1_0_0_0:0:0_0:0:0_3d8/1
GCAGCGAGTGACAACAGAAGCCTGCATTTCAATGTGAGCCAGTCCCTCAAGGCTCAGAAAAGCTGCTCGGGACATATGGAGTCACCCCATTTGCAGTGTAGCTGCGGGAAGCCAGAAAGCAGCCCAGCCTGGGTTTTGTACCCTGGAGCC
+
ffffffffffffffffffffffffffffffffffffffffffffffffffffffffffffffffffffffffffffffffffffffffffffffffffffffffffffffffffffffffffffffffffffffffffffffffffffff
@cB02~tA01_GU182341.1_56635_56512_1_0_0_0_0:0:0_0:0:0_3d9/1
CAGACTTGTATATTATGCTATAATAGGTCTCTTCATTTCCACCACCCCTCATATATCTGTCACTCCTTTGCCAGGTATTGATTTATGTGTAGGATGAATAAATCTCAGAAAGAAATTAATTAAGCGAGGATTAAACAAGTAGGAAAATCA
+
ffffffffffffffffffffffffffffffffffffffffffffffffffffffffffffffffffffffffffffffffffffffffffffffffffffffffffffffffffffffffffffffffffffffffffffffffffffff
@cB02~tA01_GU182341.1_53757_53558_1_0_0_0_0:0:0_1:0:0_3da/1
CCAAAGTGCTGAAATTGCAGGTGTCAGTCACCATGCCCAGCCCATCCAATGGACTTTGACAAAGGTGCCAAGAACTCACAATCAGGAAAGGACAGTCTTTTCAATAAACAGTGCAGGGAAACCTGGACATCTACATGCAGAGGAATGAAA
+
ffffffffffffffffffffffffffffffffffffffffffffffffffffffffffffffffffffffffffffffffffffffffffffffffffffffffffffffffffffffffffffffffffffffffffffffffffffff
@rand_0_0_0_0_1_1_0:0:0_0:0:0_3db/1
TTAATCCAGTATCTGCACTCTGAACGATGAAGTCCACATAGCGAGCCTGCGTGGTCGACCATGTCATACCGGGATTCAAGAGCGTAGCACAGAACGGAGACTTAGGACAGGCAGGTGTGCGTGCCCTAGACTCAACAGGAACCAGGTTCG
+
ffffffffffffffffffffffffffffffffffffffffffffffffffffffffffffffffffffffffffffffffffffffffffffffffffffffffffffffffffffffffffffffffffffffffffffffffffffff
@cB02~tA01_GU182341.1_77021_76784_1_0_0_0_0:0:0_0:0:0_3dc/1
TTATTAAAGAGACTGTTCCTTCTCCATTGTGTGTTCTTGACACATCCCAAAAATTGTTTGACCCTAAATGCATGCATTTTTTTCCTGGGCTATGAATCACTTCCATTGGTCTATGTGTCTGTTTTTATGCAAGTACTGTGTTGTTTTAAT
+
ffffffffffffffffffffffffffffffffffffffffffffffffffffffffffffffffffffffffffffffffffffffffffffffffffffffffffffffffffffffffffffffffffffffffffffffffffffff
@cB02~tA01_GU182341.1_90219_90053_1_0_0_0_0:0:0_0:0:0_3dd/1
GCGGGAGACCCAGCTTTCTCCTGCTTTCTCCGTTATAGTTTTCATAATAACAATAGAATGTGCTGATGATACAACTGCTATTGTTTCAATGTTTGACCCCTCCAAACCCCACTTTGAAATTTAATCCCCAGTGTGGGAGTTGTGCCTATT
+
ffffffffffffffffffffffffffffffffffffffffffffffffffffffffffffffffffffffffffffffffffffffffffffffffffffffffffffffffffffffffffffffffffffffffffffffffffffff
@cB02~tA01_GU182341.1_53555_53697_0_1_0_0_0:0:0_0:0:0_3de/1
GCTTGAGGTAATCCCAATGGTCTATTTTTGCTTCGATTACTTGTGTTTTGAAGGTTTAAAACAAAATGTCTTCCTTCAGACAAATGTCCTGGAGCATTTCCCCAATATTTTCTTCTACGTGTTTCATAGGTTCAGGCCTTAGACTCACAT
+
ffffffffffffffffffffffffffffffffffffffffffffffffffffffffffffffffffffffffffffffffffffffffffffffffffffffffffffffffffffffffffffffffffffffffffffffffffffff
@cB02~tA01_GU182341.1_81942_82131_0_1_0_0_0:0:0_0:0:0_3df/1
AGTAAGAGTCCCTTACTCAGCACCTGCTCAGTTCTCAACTGACACTTTTGTTGTAGGGAGACGCCACGTCTATGCGGGATGGGTCCTTCCTGTAGCCCCAGGCACCCAGGTGTGGTAGGAGCCTTAGAAAGAAGAAATGGGGAGAATCTT
+
ffffffffffffffffffffffffffffffffffffffffffffffffffffffffffffffffffffffffffffffffffffffffffffffffffffffffffffffffffffffffffffffffffffffffffffffffffffff
@cB02~tA01_GU182341.1_119099_119269_0_1_0_0_1:0:0_0:0:0_3e0/1
TCGTATGTGGGGAAATTTCATGTCTTTTGCTCCTTTTTCAATTAAATCATTTGTTTTATTGAGTTGTTTGAGCTTCTTATACTTCTAGTTATTAATCCCGTTTCAGATGCATAGTTTGCACATATTTGCTCCCAATCTGTGGGTTGTCTC
+
ffffffffffffffffffffffffffffffffffffffffffffffffffffffffffffffffffffffffffffffffffffffffffffffffffffffffffffffffffffffffffffffffffffffffffffffffffffff
@cB02~tA01_GU182341.1_15373_15246_1_0_0_0_0:0:0_0:0:0_3e1/1
ACACGCCATGCTGACGACCATGAGCGACATGGTGCTGCCGGTGCAGACAGGCGGCTGCGCCCCAGCTCAGTTCAGCAGCACACAGGATGTTGTGAGGGGCTCATGCAGTTTACATGCTGACCACATCATGGGAGGATGACGTATGCAGGC
+
ffffffffffffffffffffffffffffffffffffffffffffffffffffffffffffffffffffffffffffffffffffffffffffffffffffffffffffffffffffffffffffffffffffffffffffffffffffff
@cB02~tA01_GU182341.1_105636_105437_1_0_0_0_0:0:0_0:0:0_3e2/1
GTCTCCCTGGAGTGACGGTGAGTGATAGGAATTGGCATAGGCCCAGGTGCAGTCCAGGAGGTGTTTAGAGTCTTCTCTGGGAAGACTGGACTGGGATTGATACACAGCGAATGTGCTTTAGGATTTCTACATCCACGGCATTCTTGAGTT
+
ffffffffffffffffffffffffffffffffffffffffffffffffffffffffffffffffffffffffffffffffffffffffffffffffffffffffffffffffffffffffffffffffffffffffffffffffffffff
@cB02~tA01_GU182341.1_128935_128861_1_0_0_0_0:0:0_0:0:0_3e3/1
TGTCCTATGTGAATGGAATATCAGCCAATTCATGAACTGAGCCCCCTCAGAGGATTTGGAATGTCAGGGCCATGGCTGTGGTTTCCCCCCTCTTCTGGTAGAAAGACCGCAGCCACACTGCAGCCCCTACCGTCACGGAAACGCTGGAGG
+
ffffffffffffffffffffffffffffffffffffffffffffffffffffffffffffffffffffffffffffffffffffffffffffffffffffffffffffffffffffffffffffffffffffffffffffffffffffff
@cB02~tA01_GU182341.1_92796_93064_0_1_0_0_0:0:0_0:0:0_3e4/1
GTCCACTCTCTTGAGAATGCTGCATTTTATGCAGCCTTATACAACCCCTAAAATTTGGTAGCTGGAGTCCTCTAGTTATTTATTATAGGCTATTTGCTATGCTTTTTTTATTTTTCTTGAGGCAGAGTCTCGCTCTGTTGCCCAGGCTGG
+
ffffffffffffffffffffffffffffffffffffffffffffffffffffffffffffffffffffffffffffffffffffffffffffffffffffffffffffffffffffffffffffffffffffffffffffffffffffff
@cB02~tA01_GU182341.1_144384_144525_0_1_0_0_1:0:0_0:0:0_3e5/1
CTCACAATTCCAAACATACAAGAGGCTCCCTCTTAACACGGCACTTACACACTTGCTGTTCCACCTTCCCTCATGCTGTTCCACCTCCGCTCAGACTATCTTTCAGCCTTCTGTCATCAGTAAAATTTATAAATTTTTTTTATAACTTCA
+
ffffffffffffffffffffffffffffffffffffffffffffffffffffffffffffffffffffffffffffffffffffffffffffffffffffffffffffffffffffffffffffffffffffffffffffffffffffff
@cB02~tA01_GU182341.1_44641_44383_1_0_0_0_0:0:0_0:0:0_3e6/1
ATTATATACCATGGTCCTTCACTATACCTGGGTGATTGGTTCCAGGATCCCCATTCAGATACCAAAATCTGCAGATGCTCAAGCCCCTTGCATGAAATGGCATAGTGAAGCTGGGCACCGTGGCTCACGCCCGTAATCCCAGCACTTTGG
+
ffffffffffffffffffffffffffffffffffffffffffffffffffffffffffffffffffffffffffffffffffffffffffffffffffffffffffffffffffffffffffffffffffffffffffffffffffffff
@cB02~tA01_GU182341.1_17950_17793_1_0_0_0_0:0:0_0:0:0_3e7/1
GGCCCCAGCTTCCATAGGGTGGCCCCTGGTGCTGGTTCCAGGAGCATCAACCCCTCCCTATGTGGATCGAGCCTGGTGGTAGCATCAGTATCCCACCCATGCTAAAATCAGTGTAGCCAACCTTCTCCTTGTTTGGTTTCTTAACTTGTG
+
ffffffffffffffffffffffffffffffffffffffffffffffffffffffffffffffffffffffffffffffffffffffffffffffffffffffffffffffffffffffffffffffffffffffffffffffffffffff
@cB02~tA01_GU182341.1_23884_23639_1_0_0_0_0:0:0_0:0:0_3e8/1
TTCTACCTCACAAGCATAGCTTATATCCATCTTTCATTCATTTAGTGTGTAAATCAACCCTACGTTTCACCAGTGGGGCGGGAATTGCCTTTTCCACGGTCTCCTAGATTCCAGTTACGCACCTGGGCCTCCCTTATTTTCATGTCGGTC
+
ffffffffffffffffffffffffffffffffffffffffffffffffffffffffffffffffffffffffffffffffffffffffffffffffffffffffffffffffffffffffffffffffffffffffffffffffffffff
@cB02~tA01_GU182341.1_29225_29309_0_1_0_0_0:0:0_0:0:0_3e9/1
TCTTTAATGTAAGCACAGAATTCAATCATCTCGTGTATGAGAGGTTGGATCTGAGACGTCTTTTGAGTCTGGTCGTAGTGAAGGACGCAAGGTGTCAATTCTAGTGAGAACAATTTCCAGGAAGCCATGTTCCGCTCTTGAGCGAGCACC
+
ffffffffffffffffffffffffffffffffffffffffffffffffffffffffffffffffffffffffffffffffffffffffffffffffffffffffffffffffffffffffffffffffffffffffffffffffffffff
@cB02~tA01_GU182341.1_14307_14180_1_0_0_0_0:0:0_0:0:0_3ea/1
CATGGACATTTGTGTTGTTTCCGGATTTTCTCTTTTATAACTCGGGCCTTGATAATCGTGTTTCTGTGTGATCCCTTGCATACATATGCTGAATTAATTAGACATATTTACCTAGAAATGAAATTATTGGTTTTGGGTGCAAGTTGGTGT
+
ffffffffffffffffffffffffffffffffffffffffffffffffffffffffffffffffffffffffffffffffffffffffffffffffffffffffffffffffffffffffffffffffffffffffffffffffffffff
@cB02~tA01_GU182341.1_20975_21106_0_1_0_0_0:0:0_0:0:0_3eb/1
AGGTCAGAACAGACCCAGAGGAGGGAGACTGGGCTCTGCCTGGGGAGATCAGAGGTTCTCTCAGCCCCTCAACCTTACCCACTTCCCAGAAGCCCATCCTGGCCTGTCACCCACAGAGAGATGTCATCACCAGCAACGCCTACACCCTTT
+
ffffffffffffffffffffffffffffffffffffffffffffffffffffffffffffffffffffffffffffffffffffffffffffffffffffffffffffffffffffffffffffffffffffffffffffffffffffff
@cB02~tA01_GU182341.1_16994_16761_1_0_0_0_0:0:0_1:0:0_3ec/1
GACAGGCATCCCGTCTTCTTTGGACAGACTGAATTCGTTAAACCCAAGACGAGAGCGACACTGAAGAGTCACATGTTGTCCTTCAGACACCACAGTGCCGGGCCAGGCAGAGAGGAAGGGCTTGTCCTGACCACCTGGGGGAGAAGGAGG
+
ffffffffffffffffffffffffffffffffffffffffffffffffffffffffffffffffffffffffffffffffffffffffffffffffffffffffffffffffffffffffffffffffffffffffffffffffffffff
@cB02~tA01_GU182341.1_46512_46391_1_0_0_0_0:0:0_0:0:0_3ed/1
AAGAAGAACCCTGGAAAGAAAGATCATGATGGACGATCCATCTGCAGGCGAACCAGCCCTCCCTTGCTGCCCCCACTGGGCTGTGAGTCTTGGCAGCCAGGCCCTTCCTGGGCTGAAGTTAAACTCACCCTCAGTGCCTACCTGCACCCA
+
ffffffffffffffffffffffffffffffffffffffffffffffffffffffffffffffffffffffffffffffffffffffffffffffffffffffffffffffffffffffffffffffffffffffffffffffffffffff
@cB02~tA01_GU182341.1_63459_63626_0_1_0_0_0:0:0_0:0:0_3ee/1
AGCCAGGGCCCTGACCTTCCAAATCCTCTGTTGGGGGCTCAGTTGTGTATTGTGGTTCACACATTGGCTGATATTCCATTCACAAAGAACATGCCCTCGACTCCATGTCTATTTGTGTTGTTTTATGTGAGTAATCTTGCAGGATTAAAA
+
ffffffffffffffffffffffffffffffffffffffffffffffffffffffffffffffffffffffffffffffffffffffffffffffffffffffffffffffffffffffffffffffffffffffffffffffffffffff
@cB02~tA01_GU182341.1_9250_9396_0_1_0_0_0:0:0_0:0:0_3ef/1
CAAAACAATGTTACGAACAATCCCACAGAAATAGAAAAGATCGTCAAAGACTATTATGAACACCTCTATACAAACAAGCTAGAAAACCTAGAAGAAATGGATAAATTCCTGGTAACACAAAATTTATCATATTTCAACCAGGAAGAAAGT
+
ffffffffffffffffffffffffffffffffffffffffffffffffffffffffffffffffffffffffffffffffffffffffffffffffffffffffffffffffffffffffffffffffffffffffffffffffffffff
@cB02~tA01_GU182341.1_150985_151095_0_1_0_0_0:0:0_0:0:0_3f0/1
GTAGATTCTTTCTTTAGAGATGACAAATAGTGCCAGAGAAAATGCCTCCACACTCTGGCATTGAGATCATCTCCAGGATAAGGGTATACTGCATGCCTGGTCAAGTCCAAGTAAATATACTCAGACCATGAATCTCAGAGATGAAACATA
+
ffffffffffffffffffffffffffffffffffffffffffffffffffffffffffffffffffffffffffffffffffffffffffffffffffffffffffffffffffffffffffffffffffffffffffffffffffffff
@cB02~tA01_GU182341.1_57102_57006_1_0_0_0_0:0:0_0:0:0_3f1/1
ATATGATCTCATGCTCACAGAAAGCCAAATAGGGAAGAGGTTTTAGGCTCATTGCCTAATGGATAAGATAAAGGATCAAAGAAGTAATTATAGAGAAATAGAAAAATCATGATTGGAATTCAGGTCCCTTTGTCATTTGCGTGTGTTATA
+
ffffffffffffffffffffffffffffffffffffffffffffffffffffffffffffffffffffffffffffffffffffffffffffffffffffffffffffffffffffffffffffffffffffffffffffffffffffff
@cB02~tA01_GU182341.1_24029_24188_0_1_0_0_0:0:0_0:0:0_3f2/1
TAGAATCATTTGCAGGGAGGGCTTGCTGGGTTTGATTTTTCCTAGTAGTTTAATCCTTGTTTCATTAATTTCTTTCTGAGATGTGTTTTTTTTCTACATCTAAATCAATACCTGGCAGAGGAGCGATAGACACATGAGGGGTGGTGCAAA
+
ffffffffffffffffffffffffffffffffffffffffffffffffffffffffffffffffffffffffffffffffffffffffffffffffffffffffffffffffffffffffffffffffffffffffffffffffffffff
@cB02~tA01_GU182341.1_46054_45914_1_0_0_0_1:0:0_0:0:0_3f3/1
CCCATAACTCCACTCCTGGCCCATATCTCCACTCCAGGCCCATATCTCTACTGCAGGCCCGTATCTCCACCTCCAGACCCATATCTCCACTCCAGGCCCATATCTCCACCTCCAGCCCCATATCTCCACCTCCAGGCCCATATCTCCACT
+
ffffffffffffffffffffffffffffffffffffffffffffffffffffffffffffffffffffffffffffffffffffffffffffffffffffffffffffffffffffffffffffffffffffffffffffffffffffff
@cB02~tA01_GU182341.1_140942_141109_0_1_0_0_1:0:0_0:0:0_3f4/1
TGGTTTTGATTTGCATTTCTCTGATGGCCAGTCATGGTGAGCAATTTTTCATGTGTTTTTTGGCTGCATAAATGTCTTCTTTTGAGAAGTGTCTGTTCATGTCCTTTGCCCACTTTTTGATAGGATTGTTTGTTTTTTTCTTGTAAATTT
+
ffffffffffffffffffffffffffffffffffffffffffffffffffffffffffffffffffffffffffffffffffffffffffffffffffffffffffffffffffffffffffffffffffffffffffffffffffffff
@cB02~tA01_GU182341.1_64721_64851_0_1_0_0_0:0:0_0:0:0_3f5/1
AGGAAACCAACACTGGAACCCAGGTCAAGGACAAGATAAGAAAGGACACAAGGATAGCCGGGCGTGGTGGCAGGTGCATGTAATCCTAGCAACTCAGGAGGCTGAGGGCAGGAGAATCACTTGAACCCAGGAGACAGAGGTTGCAGTGAG
+
ffffffffffffffffffffffffffffffffffffffffffffffffffffffffffffffffffffffffffffffffffffffffffffffffffffffffffffffffffffffffffffffffffffffffffffffffffffff
@cB02~tA01_GU182341.1_75229_74983_1_0_0_0_0:0:0_0:0:0_3f6/1
GCAGCCTACTCATTTTAGACAAATGGAGCAAAATTACAGTATCACATCTTTTCCTTTCTCCTTCATAGAATCTGGATGAACAGAACAGAAAGAGTTAATGGAATATAAGATTCCAATTCTCTGGCATGAGAAAATAGACAAGGAAAGGAA
+
ffffffffffffffffffffffffffffffffffffffffffffffffffffffffffffffffffffffffffffffffffffffffffffffffffffffffffffffffffffffffffffffffffffffffffffffffffffff
@cB02~tA01_GU182341.1_115620_115479_1_0_0_0_0:0:0_0:0:0_3f7/1
TTCACACAGCATACAGGGGTTGGTGTTCTGGGGCCATGATATTTTGGGACGATTATTCTCCATTGCATGGAAGTCAGAGGTGTCAGAATAAGCATGGCATCTGTAGGTGCCACAAGGCCTGAGGCCACAGGGCCCAACTCAGGTCAGAAA
+
ffffffffffffffffffffffffffffffffffffffffffffffffffffffffffffffffffffffffffffffffffffffffffffffffffffffffffffffffffffffffffffffffffffffffffffffffffffff
@cB02~tA01_GU182341.1_2484_2231_1_0_0_0_0:0:0_0:0:0_3f8/1
ATATAAATATATAATACATAATATATAAGATATATAATAGTGCATATATAAATATATAATACATAATATATATTATAAGATATAATAATGTGTGGGTATATATAAATATATAATACATAATATATATTATAAGATATAATAATGTGTGGG
+
ffffffffffffffffffffffffffffffffffffffffffffffffffffffffffffffffffffffffffffffffffffffffffffffffffffffffffffffffffffffffffffffffffffffffffffffffffffff
@cB02~tA01_GU182341.1_119628_119808_0_1_0_0_0:0:0_0:0:0_3f9/1
ACTTCAGCACTTTGGGAGGCCAAGGCTGGTGGATCACCTGAGGACAGGAGTACAAGATTACTCTGGCCGACGTGATGAAACCTCGTCTCCACTAAAAATATAAAAATTAGCTGAGCATGGTGGTCAGCACCTGTAATACTACTACTCAGG
+
ffffffffffffffffffffffffffffffffffffffffffffffffffffffffffffffffffffffffffffffffffffffffffffffffffffffffffffffffffffffffffffffffffffffffffffffffffffff
@cB02~tA01_GU182341.1_80639_80750_0_1_0_0_1:0:0_0:0:0_3fa/1
AACCTATTAGGTATTTTGCATATTACATATCAAGGAGAGTTTGAATCTCAGGTAGAAACAAAAAAAAATACATCAAATTTCCTCATGTGAGTGCAGAATTCAATCGTCCCGTGCAGGGGTAAGTGAGTCTGAGATGTGTTTTGAGCCTGA
+
ffffffffffffffffffffffffffffffffffffffffffffffffffffffffffffffffffffffffffffffffffffffffffffffffffffffffffffffffffffffffffffffffffffffffffffffffffffff
@cB02~tA01_GU182341.1_35976_36103_0_1_0_0_0:0:0_0:0:0_3fb/1
CAGGTAGGTTGACTCCACATCTTGGCTACTGTGAACAGTGCTGCACCAATCATACGAGTGCAGATATCACTTCGATATATTGATTTACTTTCCTTTGGATATAAACCCAGTAGTGAAATTGCTGGATACTATGAAAGTTCTCTTTTTAGT
+
ffffffffffffffffffffffffffffffffffffffffffffffffffffffffffffffffffffffffffffffffffffffffffffffffffffffffffffffffffffffffffffffffffffffffffffffffffffff
@cB02~tA01_GU182341.1_102074_102173_0_1_0_0_0:0:0_0:0:0_3fc/1
TGCATGGATTATATCTGTGTTCTCCATTCTGTTTCATTTTTTATGTGCCTTTCTTTATGCCAATGTCATGCTGTTTTGCTTACTACAGCTCTGTAACATATTTCTAAGTCAGGTAGTGTGATGCTCCTGTTTTCTCTTTATACCTTCAAG
+
ffffffffffffffffffffffffffffffffffffffffffffffffffffffffffffffffffffffffffffffffffffffffffffffffffffffffffffffffffffffffffffffffffffffffffffffffffffff
@cB02~tA01_GU182341.1_29660_29687_0_1_0_0_0:0:0_0:0:0_3fd/1
TGGAGTGATGGGCCTAGAAGTGGAGATCTGGGCCTGGAGTGGAGATATGGGCCTGGAGGTTGAGATATGGGCCTGCAGTAGAGATATGGGCTTGTAGTGGAGACATGGGCCTGGAGATGGAGATATGGGCCTGGAGATGGAGATATGGGC
+
ffffffffffffffffffffffffffffffffffffffffffffffffffffffffffffffffffffffffffffffffffffffffffffffffffffffffffffffffffffffffffffffffffffffffffffffffffffff
@cB02~tA01_GU182341.1_53480_53606_0_1_0_0_0:0:0_0:0:0_3fe/1
GCACATATTTGCTCCCAATCTGTGGGTTGTCTCTTCACTTTGTTGGTTTATTTTTAGCGGTGCAGAAGTTGCTTAGCTTGAGGTAATCCCAATGGTCTATTTTTGCTTCGATTACTTGTGTTTTGAAGGTTTAAAACAAAATGTCTTCCT
+
ffffffffffffffffffffffffffffffffffffffffffffffffffffffffffffffffffffffffffffffffffffffffffffffffffffffffffffffffffffffffffffffffffffffffffffffffffffff
@cB02~tA01_GU182341.1_708_593_1_0_0_0_2:0:0_0:0:0_3ff/1
GCTGGGCTCCTCACCTGCGATCAGGATGCTCAGGGGGTCACTGGGGGCCGACCACTCGGAGGAGAGGTTGTGTGCACCGTAGCATCAGTACTGGCCCCCGTGGGAGACCCTCACAGGGCCCAGGCTGAAGTTGGCCTGGGAGAGCCCAGC
+
ffffffffffffffffffffffffffffffffffffffffffffffffffffffffffffffffffffffffffffffffffffffffffffffffffffffffffffffffffffffffffffffffffffffffffffffffffffff
@cB02~tA01_GU182341.1_12530_12674_0_1_0_0_0:0:0_0:0:0_400/1
AAAAAAAAATTGGCTGGGTATGGTGGCGCATGCCTGTAGTCCCAGCTACTCAGGAGGCTGAGGCAGGAATTGCTGAAACCTGGAAGGCAGAGGTTGCAGTGAGCCAAGATCATGCCACTGCACTCCAGCCTGGGTGAGACGGCAAGATAT
+
ffffffffffffffffffffffffffffffffffffffffffffffffffffffffffffffffffffffffffffffffffffffffffffffffffffffffffffffffffffffffffffffffffffffffffffffffffffff
@cB02~tA01_GU182341.1_105879_106015_0_1_0_0_0:0:0_0:0:0_401/1
TCCCCAAGGCTCAGAAAAGCTGCTCGAGACATGTGGAGTCACCCCATTTGCAGTGTAGCTGGGGGAAGCCAGAAAGCAGCCCAGCCTGGGTTTTGTACCCTGGAGCCACAGGAAGCACTCAGCTAAAGCACTGCATGACGTCCTCCTCCA
+
ffffffffffffffffffffffffffffffffffffffffffffffffffffffffffffffffffffffffffffffffffffffffffffffffffffffffffffffffffffffffffffffffffffffffffffffffffffff
@cB02~tA01_GU182341.1_103735_103527_1_0_0_0_0:0:0_1:0:0_402/1
GTGAAACATCCTCTCTACAAAAAATATACAAAAAGAATTAGCCGGGCATGGTGGCAGTTGCCTGTAATCCCAGCTACTCGAGAGGGTGAGGCAGGAGAATCACTTGGATCCAGGAGACGCAGGTTGCAGTGAGCCAAGATCGTGACACTG
+
ffffffffffffffffffffffffffffffffffffffffffffffffffffffffffffffffffffffffffffffffffffffffffffffffffffffffffffffffffffffffffffffffffffffffffffffffffffff
@cB02~tA01_GU182341.1_93498_93336_1_0_0_0_0:0:0_0:0:0_403/1
CTTCACTATGACCAACTCAAAACACGTCTCAGATCCAACCTCCCGAACACGAGATGCCTAAAATCTGTGCTAACATGAAAGACTTTTCATGTATTTTTATTGTTTTTATCTGAGATTCAAACTCTTCTTCCTGTGTAATATGCAAAATAT
+
ffffffffffffffffffffffffffffffffffffffffffffffffffffffffffffffffffffffffffffffffffffffffffffffffffffffffffffffffffffffffffffffffffffffffffffffffffffff
@cB02~tA01_GU182341.1_54454_54645_0_1_0_0_0:0:0_0:0:0_404/1
ACAGACACCCTCATTTCCTCACCTCTCTCCTGTCTCATGTTCTAGGAAACCCTTCAAATAGTTGGCCTTCACCCACTGAACCAAGCTCTAAAACCGGTGAGTACAGAACCCTCTTATATCCGCTTTTGGAAACCTGGGGAGGTAGAAACC
+
ffffffffffffffffffffffffffffffffffffffffffffffffffffffffffffffffffffffffffffffffffffffffffffffffffffffffffffffffffffffffffffffffffffffffffffffffffffff
@cB02~tA01_GU182341.1_91114_90928_1_0_0_0_0:0:0_0:0:0_405/1
ATGCAGTGATCCAACTGTGCGTATGTCACCTCCTGAGGGTCTTGTTCATCAGAGTCCTGGAGAGAGGGAAATCCTGAGTGAGGGAGGGTGTTCACATTTTTCAGGACTATTTCGGAATAAGACTGTATCCATGAGGCTGGGCTAGGAGGA
+
ffffffffffffffffffffffffffffffffffffffffffffffffffffffffffffffffffffffffffffffffffffffffffffffffffffffffffffffffffffffffffffffffffffffffffffffffffffff
@cB02~tA01_GU182341.1_104038_104100_0_1_0_0_1:0:0_1:0:0_406/1
AGAAGGTCGCACTAATCAGATATTTGTGACATTAATGAAAAACACGGATTGAACCCCTGAAAGATTGGCGGAAGGATTTTCCACACACAGCTGTCAGCCGTGAAGGCAGAAAGCTGAAAACAATCTGATGTGGAAGGAAGAGGCTCTGCC
+
ffffffffffffffffffffffffffffffffffffffffffffffffffffffffffffffffffffffffffffffffffffffffffffffffffffffffffffffffffffffffffffffffffffffffffffffffffffff
@cB02~tA01_GU182341.1_97036_97200_0_1_0_0_0:0:0_0:0:0_407/1
GATAAAGAGAGATGCCTTCTAAACTCACAACTTCTCTTTCTAGGAAACCACAGAAAACCTTCCCTCCTGGCCCACCCAGGTCCCCTGGTGAAATCAGGAGAGAGAGTCATCCTGCAATGTTGGTCAGATATCATGTTTGAGCACTTCTTT
+
ffffffffffffffffffffffffffffffffffffffffffffffffffffffffffffffffffffffffffffffffffffffffffffffffffffffffffffffffffffffffffffffffffffffffffffffffffffff
@cB02~tA01_GU182341.1_21849_21711_1_0_0_0_0:0:0_0:0:0_408/1
AGAGTGAAACTGTCTAAAAAAAACAAAAACAAAAACAAAAACCATAAAACAAAATGTAAAAAGACACTTCCAGAGGATCTAGCAATTCCATGACTGGGTATAAACCCAAAGGAAAGGACATCAGCGTATCGAAGTGACATCTGCACTCCC
+
ffffffffffffffffffffffffffffffffffffffffffffffffffffffffffffffffffffffffffffffffffffffffffffffffffffffffffffffffffffffffffffffffffffffffffffffffffffff
@cB02~tA01_GU182341.1_57970_57851_1_0_0_0_1:0:0_0:0:0_409/1
CTTCCCGGAGGACGTCATGCAGTGCTTTAGCTGAGTGCTTCCTGTGGCTCCAGGGTACAAAACCCAGGCTGGGCTGCTTTCTGGCTTCCCGCAGCTACACTGCAAATGGGGTGACTCCATATGTCCCGAGGAGCTTTTCTGAGCCTTGAG
+
ffffffffffffffffffffffffffffffffffffffffffffffffffffffffffffffffffffffffffffffffffffffffffffffffffffffffffffffffffffffffffffffffffffffffffffffffffffff
@cB02~tA01_GU182341.1_1298_1454_0_1_0_0_0:0:0_1:0:0_40a/1
TGACCTCAGCCCACGCGGGGACCTACAGGTGCTACAGCTCACGCAGATTCTTCCCCTACCTGCTGTCTCACCCCAGTGACCCCCTGGAGCTCGTGGTCTCAGGTGAGGCCGCTGACCCTGTCCTCTCTGAGCTCAAACCTCAGCTCAGGC
+
ffffffffffffffffffffffffffffffffffffffffffffffffffffffffffffffffffffffffffffffffffffffffffffffffffffffffffffffffffffffffffffffffffffffffffffffffffffff
@cB02~tA01_GU182341.1_835_690_1_0_0_0_0:0:0_0:0:0_40b/1
TCTACCCGCCCATCCCCTGTCTCTGTCTGTCTCTCCCTCCCTTGGGACCCCCACCCCTCATCCTGGCCATCACCACCTGGGCTCCCCCAGCAGGGCCTGTGCGGAGCGTGGGTCCCTGACTGAACCTGCTGGGCTCCTCACCTGCGATCA
+
ffffffffffffffffffffffffffffffffffffffffffffffffffffffffffffffffffffffffffffffffffffffffffffffffffffffffffffffffffffffffffffffffffffffffffffffffffffff
@cB02~tA01_GU182341.1_110530_110350_1_0_0_0_0:0:0_0:0:0_40c/1
AGGCCCATAACTTCACTCCAGGCCCATAACTCCACTGCAGACCCATATCTCCACTCCAGGCCCATATCTCCACTCCAGGACCATATCTCCACTCCAGGCTCATATCTCCACTCCAGGCCCGTATCTCCACCTCCAGGCCCATAACTTCAC
+
ffffffffffffffffffffffffffffffffffffffffffffffffffffffffffffffffffffffffffffffffffffffffffffffffffffffffffffffffffffffffffffffffffffffffffffffffffffff
@cB02~tA01_GU182341.1_77878_77710_1_0_0_0_0:0:0_0:0:0_40d/1
AAAGTGCCTGAATTACAGGCATGAGCCACCATGCCCAGACTGTTAATGGTCATTCTAAGAGGTGTGAGGTGATATCTCATTCTAGTTTTAATTTTTATTTAGCTGATGTTTAGTAATGCTAATCATTTTTTCATATACCTTTTGGTGATT
+
ffffffffffffffffffffffffffffffffffffffffffffffffffffffffffffffffffffffffffffffffffffffffffffffffffffffffffffffffffffffffffffffffffffffffffffffffffffff
@cB02~tA01_GU182341.1_76678_76493_1_0_0_0_0:0:0_0:0:0_40e/1
ATGGACATTTTAACAACATTAATCCTTCTGATCCGTGAACATGGAATATCTTTCGATTTATTTGTTTATTTCTTGAGTTTTTTCATCAATGTTTTATAGCTTTTGCATACAGATCTTTCTACTCCTTGGGTGAATTTATTCCTGCATGTT
+
ffffffffffffffffffffffffffffffffffffffffffffffffffffffffffffffffffffffffffffffffffffffffffffffffffffffffffffffffffffffffffffffffffffffffffffffffffffff
@rand_0_0_0_0_1_1_0:0:0_0:0:0_40f/1
GGCCTCGAAAGTTGCACTCAGCAAAATGGCCTGAGTATCATGTGTAAGTTCTATATTATCGGTGAACACTGACAATCTTGCACGTAACTCTACGAAGAGGTTACCGTATTCCAGCCATCTCCCGAATATGGGATGATTCAGATCGGTTAG
+
ffffffffffffffffffffffffffffffffffffffffffffffffffffffffffffffffffffffffffffffffffffffffffffffffffffffffffffffffffffffffffffffffffffffffffffffffffffff
@cB02~tA01_GU182341.1_27864_28032_0_1_0_0_0:0:0_0:0:0_410/1
CTGGCAGAGTCATTCCACGATGAAACATTTGTAGAGTCATAGGCCTTGTTAGTCTCATCTCCACAGGGACACGTATCAACACATCATCTTTCATACTACTATAAATAGACAGTCACTCCTCCATATCTCTGGGGTTTACACATGTTTATT
+
ffffffffffffffffffffffffffffffffffffffffffffffffffffffffffffffffffffffffffffffffffffffffffffffffffffffffffffffffffffffffffffffffffffffffffffffffffffff
@cB02~tA01_GU182341.1_85029_85178_0_1_0_0_0:0:0_0:0:0_411/1
CTTGACCTCCAGTGATCTGCCCACTTCAGCCTCCCAAGGTGCTGGGATTACAAGCGTGAGACACAGTGCCTAATCTCTTTTTAGTTTTTAAGGAACTTCCATATTCTTCTCCTCTGTAATGGCTGTATTAATTTACATTCCTATCAACAG
+
ffffffffffffffffffffffffffffffffffffffffffffffffffffffffffffffffffffffffffffffffffffffffffffffffffffffffffffffffffffffffffffffffffffffffffffffffffffff
@cB02~tA01_GU182341.1_79829_80022_0_1_0_0_0:0:0_1:0:0_412/1
AGATCATGTGGTTTTTGTTTTTAGTTTTGTTTAGGTGATGAATCACATGTATTGATTGTGTATGTTCAACCAACCTTGCACCCTAAGAATAAAGTTGACTTGATCATGGTGGATTCACTTTTTGATATGCTGCGGGATTCAGTTCTTAGT
+
ffffffffffffffffffffffffffffffffffffffffffffffffffffffffffffffffffffffffffffffffffffffffffffffffffffffffffffffffffffffffffffffffffffffffffffffffffffff
@cB02~tA01_GU182341.1_116696_116877_0_1_0_0_1:0:0_0:0:0_413/1
TTAGGCCATAGAGCAGGGGAGTGAGTTCTCAGGTCAGGTGTGAGGGGAGCTGTGACAAGGAAGATCCCCCCTGAGGAAACTGCCCCTTCTCCTTCCAGGTCTATATGAGAAACCTTCTCTCTCAGCCGAGCCGGGCCCCACGGTTCAGGC
+
ffffffffffffffffffffffffffffffffffffffffffffffffffffffffffffffffffffffffffffffffffffffffffffffffffffffffffffffffffffffffffffffffffffffffffffffffffffff
@cB02~tA01_GU182341.1_47763_47597_1_0_0_0_0:0:0_0:0:0_414/1
CTATAACATACATAGTCACAGACTCCAGGGATTAGAATGTAGTCATCACTGGGGACAATTATTCTTCCCACCACAGCACCCATTTCCCTGTATTCAATCCCCCTTTACCACAAATACAGTCAGGGCCTGCGTGATGGGACCCTCAAGGAC
+
ffffffffffffffffffffffffffffffffffffffffffffffffffffffffffffffffffffffffffffffffffffffffffffffffffffffffffffffffffffffffffffffffffffffffffffffffffffff
@cB02~tA01_GU182341.1_86322_86486_0_1_0_0_0:0:0_0:0:0_415/1
CTCAGCACCTGCCAGCTCTGTGATTGTGGGCCTGTCTTCCATTGTCTCTGAACCCCAGACACTCCAACAGCGAAAGGGATCTGGGCCCAGCACAGGGCTCAGTGAAATCTCTTAATCTCTAATTTTCTGCTGCTGAGACCTCAGGGTAGA
+
ffffffffffffffffffffffffffffffffffffffffffffffffffffffffffffffffffffffffffffffffffffffffffffffffffffffffffffffffffffffffffffffffffffffffffffffffffffff
@cB02~tA01_GU182341.1_128518_128607_0_1_0_0_0:0:0_0:0:0_416/1
GCAGTGGGGGCAGCAGGGTGCCCTGGTTTGCCTGCAGTTGGATCGTCTATCATGATCTTTCTTTCCAGGGTTCTTCTTGCTGCAGGGGGCCTGGCCACTCATGGGTGAGTCCGTCCCCAAACCTTAGGGTGTCATCTCCCCACATAAGAG
+
ffffffffffffffffffffffffffffffffffffffffffffffffffffffffffffffffffffffffffffffffffffffffffffffffffffffffffffffffffffffffffffffffffffffffffffffffffffff
@cB02~tA01_GU182341.1_113457_113571_0_1_0_0_1:0:0_0:0:0_417/1
CACCCAGCAACCCCCTGGTGATCGTGGTCACAGGTCAGAGGGCTCCTGTCTGGGATTCTCCTTGTCCCACCTCCTGAATCCCAGAGCTTCTGGTAGGCATGTCCTCGAGGGTCCCATCACGCAGGCCCTAACTGTATTTGGGGTAAAGGG
+
ffffffffffffffffffffffffffffffffffffffffffffffffffffffffffffffffffffffffffffffffffffffffffffffffffffffffffffffffffffffffffffffffffffffffffffffffffffff
@cB02~tA01_GU182341.1_4589_4785_0_1_0_0_1:0:0_0:0:0_418/1
AACTACCGCATTCTCTAAAGTGAACTATTGATTCTCCATCTTTTCAGTTCTGAGCATAGATCTGGATTAAATAACTGGAATAGGTGGGCAGATTTGTATTTGAGACTTTGAAACATGAGTCTGAGGCCAGGCACAGTGGCTCACACCTGT
+
ffffffffffffffffffffffffffffffffffffffffffffffffffffffffffffffffffffffffffffffffffffffffffffffffffffffffffffffffffffffffffffffffffffffffffffffffffffff
@cB02~tA01_GU182341.1_16198_16229_0_1_0_0_0:0:0_0:0:0_419/1
TTCCAGGGTTCTTCTTGCTGGAGGGGCCCTGGCCACATGTAGGTGAGTCCTTCCCCCAAACCTTAGGTTGTCATCTCCCCACATAAGATGATGTTCCTGAAACGGGAGGCAGGCGACACAGGGGGTTGACTGATGGGCTGACCATGGGAA
+
ffffffffffffffffffffffffffffffffffffffffffffffffffffffffffffffffffffffffffffffffffffffffffffffffffffffffffffffffffffffffffffffffffffffffffffffffffffff
@cB02~tA01_GU182341.1_75467_75617_0_1_0_0_0:0:0_0:0:0_41a/1
GGGGAAACTGCAAATATTCTTGTCTTACATTTGTCTCCAGCCAATTGTGATGGACTCCAGTGACCTGCAATTGCTGTTATTGCAGGTAAAATGTACCTGAGTCAGGCCACAGTTCTCCTGGACTATGAGCCCCTGGCCATGTTCCTGAGG
+
ffffffffffffffffffffffffffffffffffffffffffffffffffffffffffffffffffffffffffffffffffffffffffffffffffffffffffffffffffffffffffffffffffffffffffffffffffffff
@cB02~tA01_GU182341.1_61129_60914_1_0_0_0_0:0:0_0:0:0_41b/1
ATTGTGTCACTGCAGTCCAGCCTGGGCGACAGAGCAAGACTCCGCCTCAAGAAAAAAAAAGCAAACAGCCTATAATAACAAATTAGAGGGCTCTGGCTACTAAATTTAAAGGGTTCTATAAGGCTACATAAAGTGCAGCATCATCAAGAG
+
ffffffffffffffffffffffffffffffffffffffffffffffffffffffffffffffffffffffffffffffffffffffffffffffffffffffffffffffffffffffffffffffffffffffffffffffffffffff
@cB02~tA01_GU182341.1_84011_83818_1_0_0_0_0:0:0_0:0:0_41c/1
TTTAAATGATCCACCTGCCTTGGCGTCTCAAAATGCTGAGATTACAGGCATGAGCCACCGCACACAGCATATAAAGGTATTTATGATCCCTAGATTTTACACTTAAAAATGGTAAAGTTGATAAATTATATAGGTATATTTAACCTCAAT
+
ffffffffffffffffffffffffffffffffffffffffffffffffffffffffffffffffffffffffffffffffffffffffffffffffffffffffffffffffffffffffffffffffffffffffffffffffffffff
@cB02~tA01_GU182341.1_11196_11293_0_1_0_0_0:0:0_0:0:0_41d/1
ATAAGGAATGTAAACAAATCAACAAGCAGAAAACCAAAAAACCTCAATTAAGTATGACATGAACAGACACTTCTCAAAAGAAGATGTACACATGGCCAAAAAACATATGAACAAATGCTTATTATCAGTAATCATCAGAGAAATGCAAAT
+
ffffffffffffffffffffffffffffffffffffffffffffffffffffffffffffffffffffffffffffffffffffffffffffffffffffffffffffffffffffffffffffffffffffffffffffffffffffff
@cB02~tA01_GU182341.1_79595_79772_0_1_0_0_0:0:0_0:0:0_41e/1
TCTAGGACTTCAAGTACTATGTTGAATAGGATGGTGAGAGTGGGCATTCTTGTCTTGTTTCACTTATGAAGGGAACTTCTTCCAGCTTTTACTCATTCAGTATGATGTTGGTTGTGGGTTTGTCACAGGCGGCTCTTATTATATTGAGTT
+
ffffffffffffffffffffffffffffffffffffffffffffffffffffffffffffffffffffffffffffffffffffffffffffffffffffffffffffffffffffffffffffffffffffffffffffffffffffff
@cB02~tA01_GU182341.1_141371_141177_1_0_0_0_0:0:0_1:0:0_41f/1
TCTTTGACAAACCTGAGAAAAACAAGCAATGGGGAAAGGATTCCCTATTTAATAAATGGTGCTGGGAAAACTGGCTAGCCATAGGTAGAAAGCTGAAACTGGATCCCTTCCTTACACCTTATACAAAAATTAATTTGAGATGGATTAAAG
+
ffffffffffffffffffffffffffffffffffffffffffffffffffffffffffffffffffffffffffffffffffffffffffffffffffffffffffffffffffffffffffffffffffffffffffffffffffffff
@rand_0_0_0_0_1_1_0:0:0_0:0:0_420/1
ACGGCAGACCGCGCGTTGACCAGATATCTTGTTTTTCATTCCCCCGGCAAAGGCGATTGTTAAGTCTTCATAGAAAGGGCCCTGTGTATGTTTGCTCGTTCTCGATACTGGGCGCGGGCCCGGGATTCCTCTAGGCGCACCAGTCGCGCT
+
ffffffffffffffffffffffffffffffffffffffffffffffffffffffffffffffffffffffffffffffffffffffffffffffffffffffffffffffffffffffffffffffffffffffffffffffffffffff
@cB02~tA01_GU182341.1_20421_20220_1_0_0_0_0:0:0_1:0:0_421/1
GCCTCCCTGGATAGATGGTAAATGTCAAACAAGCTCCGGGAGCTGCAGGACAAGGTCACATTCTCTCCTGCCTGAACCGTGGGGCCCGGCTGGGCTGAGAGAGAAGGTTTCCCATATAGACCTGGAAGAAGAAGAGGTGGTTTCCTCAGG
+
ffffffffffffffffffffffffffffffffffffffffffffffffffffffffffffffffffffffffffffffffffffffffffffffffffffffffffffffffffffffffffffffffffffffffffffffffffffff
@cB02~tA01_GU182341.1_110663_110730_0_1_0_0_0:0:0_0:0:0_422/1
AGTGAAGTTATGGGCCTGGAGGTGGAGATATGGGCCTGGAGTGGAGATATGGGACTAGAGTGGAGATAGGGGCCTGGAGGTGGAGATCTGGGCCTGGAGTGGAGATCTGGGCCTGGAGTGGAGATCTGGGCCTGGAGTGGAGATATGGGC
+
ffffffffffffffffffffffffffffffffffffffffffffffffffffffffffffffffffffffffffffffffffffffffffffffffffffffffffffffffffffffffffffffffffffffffffffffffffffff
@rand_0_0_0_0_1_1_0:0:0_0:0:0_423/1
CTAGACCAACCTGTGTGGGCGCGGCACAGATCTGGCCTCGACCGCAATGAGCTTGATGGTTGCAGAGGAGACACGGCCAATTGCTTTTTTCCGTCGATTCCGGCGAGGAGGGCTTAGCCTGACTTTTTCGTTGACTAACGTGTCTAACCA
+
ffffffffffffffffffffffffffffffffffffffffffffffffffffffffffffffffffffffffffffffffffffffffffffffffffffffffffffffffffffffffffffffffffffffffffffffffffffff
@cB02~tA01_GU182341.1_39151_39384_0_1_0_0_0:0:0_0:0:0_424/1
CTTCATTCCTCCTTTCCATGTAAAATAAGATATTCACAAGCTATGGAGGCTAGGACAGGGACATTTTGGGGTGGGACAGCATTCTCCTGCCTTCCACAAACAGTGAACAAGATGCATTTGGCCTCTGCTCTTTGGACACTGATATTGCAG
+
ffffffffffffffffffffffffffffffffffffffffffffffffffffffffffffffffffffffffffffffffffffffffffffffffffffffffffffffffffffffffffffffffffffffffffffffffffffff
@cB02~tA01_GU182341.1_40347_40181_1_0_0_0_0:0:0_0:0:0_425/1
GACAGGGTTTCACCATGTTGGCCAGGCTGGTCTCGAACTGCTGACTTCATGTGATCCACCCGCCTTGGCCTCCTGCAGTGCTGGGTTACAGGCGTGAGCCACCGTTCACAGACTTGTATATTATGCTATAATAGGTCCCTTCATTTCCAC
+
ffffffffffffffffffffffffffffffffffffffffffffffffffffffffffffffffffffffffffffffffffffffffffffffffffffffffffffffffffffffffffffffffffffffffffffffffffffff
@cB02~tA01_GU182341.1_28320_28476_0_1_0_0_0:0:0_0:0:0_426/1
CTCCCCTAGGATTACAGGCACGTGCCACCCTGCACAGATAAATTTTTTTGTGTGTGTATTTTTAGTAGAGACGGGGTTTCAGAATGTTGGACCAGCTGGTCTTGAACTCCTGACCTTGTGATCTACCCAGCTCAGCCTCCCAAAGTGCTG
+
ffffffffffffffffffffffffffffffffffffffffffffffffffffffffffffffffffffffffffffffffffffffffffffffffffffffffffffffffffffffffffffffffffffffffffffffffffffff
@cB02~tA01_GU182341.1_119756_119875_0_1_0_0_0:0:0_0:0:0_427/1
ACCTGTAATACTACTACTCAGGAGTTTGAGGCAAGAGAATTGATTGAACCCAGGAGGCTGAGGTTGCAGTGAACCGAGATTGCACCTCTGCACTCCAGCCTGGGTGACAGAGCGAGACTCCATCTCAAAAGAAAAAATAAAAAAAATTGG
+
ffffffffffffffffffffffffffffffffffffffffffffffffffffffffffffffffffffffffffffffffffffffffffffffffffffffffffffffffffffffffffffffffffffffffffffffffffffff
@cB02~tA01_GU182341.1_74427_74177_1_0_0_0_0:0:0_0:0:0_428/1
CACTCATCAGTATTACCGTTTACATTGAGACTAAAGATGGCCAATCACCACTTTTCTTCGGAAAAATCAACCTGATGTTGTACCTACTTTTTTAGAGGTGGAATCAACCTACCCTAAGATGCCAACTACATTTTACTGAATGGACTTTTG
+
ffffffffffffffffffffffffffffffffffffffffffffffffffffffffffffffffffffffffffffffffffffffffffffffffffffffffffffffffffffffffffffffffffffffffffffffffffffff
@cB02~tA01_GU182341.1_98075_98182_0_1_0_0_0:0:0_0:0:0_429/1
CATAAAAAGAAAGAAAAGAGGGCAGAATGGAGAGAATGATGGAAAGGAGGAGAGAAAAGCCCCAAAATCAGAACCCTGAGGGAGGGACACAAAGACAGAGAAAGATAAATATGTGGGGATGGATTGCAGAGATTCCAAATAGAACTAGAG
+
ffffffffffffffffffffffffffffffffffffffffffffffffffffffffffffffffffffffffffffffffffffffffffffffffffffffffffffffffffffffffffffffffffffffffffffffffffffff
@cB02~tA01_GU182341.1_105356_105213_1_0_0_0_0:0:0_0:0:0_42a/1
ATCTCGGGAGACACATGTTAGGCTGCTGTTCTACCTCAGAGGCTGGGGGAAGGACCACCCCCTCGACTATCTATTGCTTCAATACCACCTGTCCTCCTGTGAATTAGTAGGAAAGGGGAGCAGGAGCTAGTGCTGGCACTGATCTCTGAT
+
ffffffffffffffffffffffffffffffffffffffffffffffffffffffffffffffffffffffffffffffffffffffffffffffffffffffffffffffffffffffffffffffffffffffffffffffffffffff
@cB02~tA01_GU182341.1_8122_8289_0_1_0_0_0:0:0_0:0:0_42b/1
GTCTTCAAGAGACCCATCTCACATGTAATGACACCCACAGGCTCAAAGTAAAAGGATGAAGAAATATTTACTAGGCAACCAGGAAACAAAAAAAAGGAAGGCATTCCTATTCTTATATCACATGAAACACACTTTAAATCAACAGCAATC
+
ffffffffffffffffffffffffffffffffffffffffffffffffffffffffffffffffffffffffffffffffffffffffffffffffffffffffffffffffffffffffffffffffffffffffffffffffffffff
@rand_0_0_0_0_1_1_0:0:0_0:0:0_42c/1
ACAACTTGGTCTGGCTGGGTGAGCGCAGGAGCTTCGTTTAAATGTTCCAGTATGGTGTGGCTGATTGACGTGCGTATGGGAGTGACCGCACTTCCAAGGCCAGTTACAACCGCTCAGATCAGTATATTCTCCTAGCAATGCGTAACACTG
+
ffffffffffffffffffffffffffffffffffffffffffffffffffffffffffffffffffffffffffffffffffffffffffffffffffffffffffffffffffffffffffffffffffffffffffffffffffffff
@cB02~tA01_GU182341.1_25883_25998_0_1_0_0_0:0:0_0:0:0_42d/1
TAACCCCATCTCCTTGGGACAGCATTGATCTGTTCATGATGGATCCACCTCCATGACCCAAACACCTCCCAAGAGGCCCAACCTCCCACCCTGGGGGTTACATTTCAATGTGAGGTTTGAAGTGGTCAAACATCTAAACTAAAGCAGTTG
+
ffffffffffffffffffffffffffffffffffffffffffffffffffffffffffffffffffffffffffffffffffffffffffffffffffffffffffffffffffffffffffffffffffffffffffffffffffffff
@cB02~tA01_GU182341.1_54891_55013_0_1_0_0_0:0:0_0:0:0_42e/1
TGATGAGGGCGAGGTGTTTTAGAGAAGTTCCACTTGCCAAGGAATGAATTACTGTTGGTCATGAAGCAACCCTGGCTGACTCAGCAGAGCAACAGCCTTGCCGTAACAGAGAACGGAGCTCATGCACGCACACTTCGACTCACTGACTCA
+
ffffffffffffffffffffffffffffffffffffffffffffffffffffffffffffffffffffffffffffffffffffffffffffffffffffffffffffffffffffffffffffffffffffffffffffffffffffff
@cB02~tA01_GU182341.1_49181_49001_1_0_0_0_0:0:0_0:0:0_42f/1
CTTGCATCATGGGACCGATGGAGAAGTTGGCTTTGGAGACCCCATCATGGTGCTCTCCAATGAGGTGCAAAGTGTCCTTAAACTTCCCTTCTCTGTGCAGAAGGAAGTGCTCAAACCTGACATCTGACCAACATTGCAGGATGACTGTCT
+
ffffffffffffffffffffffffffffffffffffffffffffffffffffffffffffffffffffffffffffffffffffffffffffffffffffffffffffffffffffffffffffffffffffffffffffffffffffff
@cB02~tA01_GU182341.1_112064_111935_1_0_0_0_0:0:0_0:0:0_430/1
TCCAGGCCGATATTTCCACCCTAGACCCATATAGCCAATCCGGGCCCACATCTCCAATCCAGGCTCAGATCTCCACCCTCGGCCCATATCTCCAATCCAGGCCCATATCTCCACTCCAGGCCCATATCTCCACTCCAGTCCCATATCTCC
+
ffffffffffffffffffffffffffffffffffffffffffffffffffffffffffffffffffffffffffffffffffffffffffffffffffffffffffffffffffffffffffffffffffffffffffffffffffffff
@cB02~tA01_GU182341.1_63733_63573_1_0_0_0_0:0:0_0:0:0_431/1
CTTCAGACACCACAGGGCTGGGCCAGGCAGAGAGGAAGGGCTTGTCCTGACCACCTGGGGGAGAAGGAGGCGCCACCTTAGAGAGGAGGATGTGGAGCCGCCCCTCCCTCCACGTGTCAGAAGATTCTCCCATTTCCACTTTCTAAGGCT
+
ffffffffffffffffffffffffffffffffffffffffffffffffffffffffffffffffffffffffffffffffffffffffffffffffffffffffffffffffffffffffffffffffffffffffffffffffffffff
@cB02~tA01_GU182341.1_25163_25353_0_1_0_0_0:0:0_0:0:0_432/1
TAAAGCACATTCGCTGTGTATCAATCCCAATCCAGTCTTCCCAGAGAAGACTCTAAACACCTCCTGGAATGTACCTGGGCCTATACCAATTCCTATCACTCACCGTCACTCCAGGGAGACAGAACACACAGAGAACACATTACACAGGCA
+
ffffffffffffffffffffffffffffffffffffffffffffffffffffffffffffffffffffffffffffffffffffffffffffffffffffffffffffffffffffffffffffffffffffffffffffffffffffff
@cB02~tA01_GU182341.1_62746_62995_0_1_0_0_0:0:0_0:0:0_433/1
ATTGGAGATATGGGTCTAGGGTGGAAATATTGGCCTGGAGTGGAGATATGGGCCTGGAGTGGAGATATGGGCTTGGGGTGGGGATAGGGGCCTGGGGTGCGGATATGGGCCTGCAGGCTGGGTCTCTACACAGCCGACAGCCCTGTTCTT
+
ffffffffffffffffffffffffffffffffffffffffffffffffffffffffffffffffffffffffffffffffffffffffffffffffffffffffffffffffffffffffffffffffffffffffffffffffffffff
@cB02~tA01_GU182341.1_60333_60221_1_0_0_0_1:0:0_0:0:0_434/1
TTCATTGTGGAATGACTCTGCCAGCTTTCCAGGTCTGCAGAGAGTAAGAGTATCACTTGTTCATATGATTCGTGATCCTTGGAACCTCCTATGTGCTACATCTATGGATGGAAATTGGAGTCTCAGAGACAAATGAGGCTCCACCCTGCT
+
ffffffffffffffffffffffffffffffffffffffffffffffffffffffffffffffffffffffffffffffffffffffffffffffffffffffffffffffffffffffffffffffffffffffffffffffffffffff
@cB02~tA01_GU182341.1_33109_33020_1_0_0_0_0:0:0_0:0:0_435/1
GTACAAACCTCAGCAAGTCAGTCTCTCTCCATAAGAATACCAAGCTCATCTTCCTTACAACTACCTGGGGGTTCCAAGTCGTGGATCATTCACTCTGCAGCCCAATGACAATGAGAATGTCCGGACACTCTCACCTGTGATGACGATGTC
+
ffffffffffffffffffffffffffffffffffffffffffffffffffffffffffffffffffffffffffffffffffffffffffffffffffffffffffffffffffffffffffffffffffffffffffffffffffffff
@cB02~tA01_GU182341.1_128342_128215_1_0_0_0_0:0:0_1:0:0_436/1
TGCTGGGCTGAAGGTAAACTTAGCCTCCCTGCTACCTGCTGCCAAGAACAGGGCTCTCAGCTGTGGAGAGACCCAGGCTCCAGGCCCAGATCAACACTTCCTGGCCCAGATCTCCACTCCAGGCCCATATCTCCACTCCAGGCCCCTATC
+
ffffffffffffffffffffffffffffffffffffffffffffffffffffffffffffffffffffffffffffffffffffffffffffffffffffffffffffffffffffffffffffffffffffffffffffffffffffff
@cB02~tA01_GU182341.1_106067_106140_0_1_0_0_0:0:0_0:0:0_437/1
TCCTCCTGATCTCAGGACTTTGCTGTCTTAGTCCATTTTTGTTGCTCTAAAGGAACACTTGAGCCTGGGTAACTTCTAAAGAAGAGATTGGTTTGCCTCACCGTTCTGCAGGCTGTACTGGAAGCATGGCACCAGCATCTATTTCTTATG
+
ffffffffffffffffffffffffffffffffffffffffffffffffffffffffffffffffffffffffffffffffffffffffffffffffffffffffffffffffffffffffffffffffffffffffffffffffffffff
@cB02~tA01_GU182341.1_29373_29443_0_1_0_0_0:0:0_1:0:0_438/1
CCCACTGGGCCTCATGCAAGGTAGAAAGAGCCTGCGTACGTCACCCTCCCATGATGTGGTCAACATGTAAACTGCATGGGCAGGGCGCCAAATAACATCCTGTGCGCTGCTGAGCTGAGCTGGGGCGCGGCCGCCTGTCTGCACAGACAG
+
ffffffffffffffffffffffffffffffffffffffffffffffffffffffffffffffffffffffffffffffffffffffffffffffffffffffffffffffffffffffffffffffffffffffffffffffffffffff
@cB02~tA01_GU182341.1_110635_110466_1_0_0_0_0:0:0_0:0:0_439/1
TCCACTCCAGGCCCAGATCTCCACTCCAGGCCCAGATCTCCACCTCCAGGCCCCTATCTCCACTCTAGTCCCATATCTCCACTCCAGGCCCATATCTCCACCTCCAGGCCCATAACTTCACTCCAGGCCCATAACTCCACTGCAGACCCA
+
ffffffffffffffffffffffffffffffffffffffffffffffffffffffffffffffffffffffffffffffffffffffffffffffffffffffffffffffffffffffffffffffffffffffffffffffffffffff
@rand_0_0_0_0_1_1_0:0:0_0:0:0_43a/1
GAAACGCCGACTTGTTTCGTAGGGTCATATGACCGCGGCCTAAGGTTGCCGTTGGTCAGTCCTTTGGCACAGTACCCGACCTCACAACTCGGGGTCGGGTAGTGACCATCAACGGACCGACCGTTCATCATAAATCCACACCTTGGAGCC
+
ffffffffffffffffffffffffffffffffffffffffffffffffffffffffffffffffffffffffffffffffffffffffffffffffffffffffffffffffffffffffffffffffffffffffffffffffffffff
@cB02~tA01_GU182341.1_49447_49635_0_1_0_0_0:0:0_1:0:0_43b/1
TTGTCATTGGGCTGCAGAGTGAATGATCCACGACTTGGAACCCCCAGGTAGTTGTAAGGAAGATGAGCTTGGTATTCTTATGGAGAGAGACTGACTTGCTGAGGTTTGTACCAACAGAGACAGAGAAACAGGAGACACAAGTACAGACCA
+
ffffffffffffffffffffffffffffffffffffffffffffffffffffffffffffffffffffffffffffffffffffffffffffffffffffffffffffffffffffffffffffffffffffffffffffffffffffff
@cB02~tA01_GU182341.1_125532_125684_0_1_0_0_1:0:0_0:0:0_43c/1
TGGAATCTGAAGGCATCAGTCTTCATCTTAGGGCATCGCTCTTCCTCACACCACGAATCTGAACATGCCTCTCTCTTGCTTACAAATGTCTAAGGTCCCCACTGCCTGCTGGAGAGAAGACACACTCCTTTGCTTAGCCCACAATTCTCC
+
ffffffffffffffffffffffffffffffffffffffffffffffffffffffffffffffffffffffffffffffffffffffffffffffffffffffffffffffffffffffffffffffffffffffffffffffffffffff
@cB02~tA01_GU182341.1_95255_95141_1_0_0_0_0:0:0_0:0:0_43d/1
GGGCAAGTCCTATGTGAATGGAATATCAGCCAATTGATGAACTGAGCCCCCATCAGAGGATTTGGAATGTCAGGGCCATGGCTGTGGTTTCCTCACCTTTTCTGGTAGAAAGACCGCAGCCACACTGCAGCCCCTACCATCACGGAAACG
+
ffffffffffffffffffffffffffffffffffffffffffffffffffffffffffffffffffffffffffffffffffffffffffffffffffffffffffffffffffffffffffffffffffffffffffffffffffffff
@cB02~tA01_GU182341.1_105153_105290_0_1_0_0_0:0:0_0:0:0_43e/1
GAGATCATATAGAAAATGTGAAAGCCCGCTGAATCCTCCAGCACAAATCCTGGAATAGAGAAAGTGCTCTGGTCATCACAAAAAAAACTTGCCCCCTCACCCAAATCCCCCATCTCACCCCTACTTCCAATCACCTGTGGAAATACAGAT
+
ffffffffffffffffffffffffffffffffffffffffffffffffffffffffffffffffffffffffffffffffffffffffffffffffffffffffffffffffffffffffffffffffffffffffffffffffffffff
@cB02~tA01_GU182341.1_40055_39884_1_0_0_0_1:0:0_0:0:0_43f/1
AAGCATAGCTTATATCCATCTGCTGCACCCAGTTAGGGTCTAAATCAGCACCACATTTCACCAGTGGGGCGGGAATTGCCTTTTCCACAGTCTCCTAGATTCCAGTTACGCACCTGGGCCTCCCTTATTTTCATGTCAGTCACTATTAAT
+
ffffffffffffffffffffffffffffffffffffffffffffffffffffffffffffffffffffffffffffffffffffffffffffffffffffffffffffffffffffffffffffffffffffffffffffffffffffff
@rand_0_0_0_0_1_1_0:0:0_0:0:0_440/1
GCCACAAATGATTCTCCAATAAAGTCGGACATCTTATCTAGCACGGGATGTAGCAAAGTCCAGATCTGCCTAATACATCAGCCCCACAGCGTTTAGAACTTTTTGGTCATACCCCACTAATTGAAGAGAGGAATCTGCTCTAGCCGATAC
+
ffffffffffffffffffffffffffffffffffffffffffffffffffffffffffffffffffffffffffffffffffffffffffffffffffffffffffffffffffffffffffffffffffffffffffffffffffffff
@cB02~tA01_GU182341.1_145940_146134_0_1_0_0_0:0:0_0:0:0_441/1
GTCATCTTGGAAAACATCAGATCCCTGTCTAGGTGGGCAAAGATTTTTCTTCGTAATATCTCATTTCCACATTTCCACTTGGCACAGAAACTGCCCCCAAGGCTCAGGATACTAAGATGCAGTAGGAATGGGTAGATGTATCTGGAGGAA
+
ffffffffffffffffffffffffffffffffffffffffffffffffffffffffffffffffffffffffffffffffffffffffffffffffffffffffffffffffffffffffffffffffffffffffffffffffffffff
@cB02~tA01_GU182341.1_52761_52579_1_0_0_0_0:0:0_0:0:0_442/1
CCCTAATACCCTGTTGGTAGGAGTGTAAATTAGTACAGCCTTTACGGAGAAAAGTGTGGAAGTCCTTTAAAGAACTAAAAAGAGGTTGGGTGAGGTGGATCATGCCTGTAATCCCGGCACTTTGGGAGACCGAGGCGGACACCTCAGTTG
+
ffffffffffffffffffffffffffffffffffffffffffffffffffffffffffffffffffffffffffffffffffffffffffffffffffffffffffffffffffffffffffffffffffffffffffffffffffffff
@rand_0_0_0_0_1_1_0:0:0_0:0:0_443/1
AAACTGGTCACGGACTGACTTACCCCGCACCCCGAACTGTGGTCGAGCAGCTAACCGTACCGCGCTCAACACATTCTATGAAATCGCCAGTAAAATCTCCCTATCAACGTTACCGTATCTCTCGCTGTGGGAAGGTGACCCTATACAATC
+
ffffffffffffffffffffffffffffffffffffffffffffffffffffffffffffffffffffffffffffffffffffffffffffffffffffffffffffffffffffffffffffffffffffffffffffffffffffff
@cB02~tA01_GU182341.1_86425_86555_0_1_0_0_1:0:0_0:0:0_444/1
GAAATCTCTTAATCTCTAATTTTCTGCTGCTGAGACCTCAGGGTAGAAGGATGAGTGCAAATCAGACATTCGTCTCAGGAAAAATGCTGTGTTTGTTCTGCCTGCATTCCTAACTGGGAGGACAAATGCCTGGGGGCTTGAGAAGGGGAA
+
ffffffffffffffffffffffffffffffffffffffffffffffffffffffffffffffffffffffffffffffffffffffffffffffffffffffffffffffffffffffffffffffffffffffffffffffffffffff
@cB02~tA01_GU182341.1_13507_13321_1_0_0_0_0:0:0_0:0:0_445/1
TTTATTTAAAAAAAATAGAGACGGGGTCTCACTATGGTGCCCAGGCTGGTCTCAAACTCCTGGCCTCAAGTGATCCTCCCATTTTGGCCTCCCAAAGTGCTAGGATTATTGAAATTATTAAATGTTTCATATCAACACCCAACCTTATGC
+
ffffffffffffffffffffffffffffffffffffffffffffffffffffffffffffffffffffffffffffffffffffffffffffffffffffffffffffffffffffffffffffffffffffffffffffffffffffff
@cB02~tA01_GU182341.1_47632_47502_1_0_0_0_0:0:0_0:0:0_446/1
TGATGGGACCCTCAAGGACATGCCCACCAGAAGCTCTGGGATTCAGGAGGTGGGACAAGGAGAATCCAAGACAGGAGCCCTCTGACCTATGACCACGATCACCAGGGGGTTGCTGGGTGCTGACCACCCACTGGGGGAGTGTGTGTGTGA
+
ffffffffffffffffffffffffffffffffffffffffffffffffffffffffffffffffffffffffffffffffffffffffffffffffffffffffffffffffffffffffffffffffffffffffffffffffffffff
@cB02~tA01_GU182341.1_125352_125270_1_0_0_0_0:0:0_0:0:0_447/1
TTTTGAGACAGGGCTGTTGTCTCCCTAGAAGATCCCCTCAAGGCCTGACTGTGGTGCTCGTGGACAGAAGACAACTTTGGATCTGGGCTCAGCATTTGGAAGTTCTATGTACATGCTGGTATCTGTTGGGGGTGTCTTGGGCCTCTCAGA
+
ffffffffffffffffffffffffffffffffffffffffffffffffffffffffffffffffffffffffffffffffffffffffffffffffffffffffffffffffffffffffffffffffffffffffffffffffffffff
@cB02~tA01_GU182341.1_3904_4013_0_1_0_0_1:0:0_0:0:0_448/1
AGCCCATCGCAAAACAAGACAGACTCCAAGACTGGTGTGTAAGGAGATGCTCTCGGTTATGGGGCTGGCACAGAGGGTCAGGTCCTGTGAAGGGGAGGTGGGTGGCCTGGGTGGACATCCAGGGGTCCCGGGTGATGTTGATCTGCCCTG
+
ffffffffffffffffffffffffffffffffffffffffffffffffffffffffffffffffffffffffffffffffffffffffffffffffffffffffffffffffffffffffffffffffffffffffffffffffffffff
@cB02~tA01_GU182341.1_126326_126508_0_1_0_0_0:0:0_0:0:0_449/1
CCAACAATAAATCAAAAATATTTTCAGAAAAAAATCCCCGAAGTTTCAAGAAGCAAAAAACTATGTTGAATCGACACAAATTGAGTGGCGTGTAGGCTGTGTCAGGAATTATAAGTAATCAAGGGATGATTTCATGTATACAGGAGGATG
+
ffffffffffffffffffffffffffffffffffffffffffffffffffffffffffffffffffffffffffffffffffffffffffffffffffffffffffffffffffffffffffffffffffffffffffffffffffffff
@cB02~tA01_GU182341.1_35863_35706_1_0_0_0_0:0:0_1:0:0_44a/1
TGTTCACAGTAGCCAAGATGTGGAGTCAACCTACCTGCCCATCAGTGGATGAATGGATAGAGAGAATGTAGTACATACGCACAGTGGAGACTACTCATCCATAGAAAGAATAACATCCTGATATTTGCAGCCACATGGATGGAACTGGAA
+
ffffffffffffffffffffffffffffffffffffffffffffffffffffffffffffffffffffffffffffffffffffffffffffffffffffffffffffffffffffffffffffffffffffffffffffffffffffff
@cB02~tA01_GU182341.1_29629_29762_0_1_0_0_0:0:0_0:0:0_44b/1
AGGCCTGGAAGTGGAGTTATGGGCCTAGAGATGGAGTGATGGGCCTAGAAGTGGAGATCTGGGCCTGGAGTGGAGATATGGGCCTGGAGGTTGAGATATGGGCCTGCAGTAGAGATATGGGCTTGTAGTGGAGACATGGGCCTGGAGATG
+
ffffffffffffffffffffffffffffffffffffffffffffffffffffffffffffffffffffffffffffffffffffffffffffffffffffffffffffffffffffffffffffffffffffffffffffffffffffff
@cB02~tA01_GU182341.1_54142_53992_1_0_0_0_0:0:0_0:0:0_44c/1
CCTGATCTCAAAATATGTTACAGAGCTGTAGTAAGCAAGACAGCATGATGTTGGCATGAAGAAAGGCACATAGAACAATGGAGCAGAATGAACAACACAAATATAATCCATGCATTTACATCCAATGTTTTTTTCTTTTTTCTTTTGAGA
+
ffffffffffffffffffffffffffffffffffffffffffffffffffffffffffffffffffffffffffffffffffffffffffffffffffffffffffffffffffffffffffffffffffffffffffffffffffffff
@cB02~tA01_GU182341.1_1904_2014_0_1_0_0_1:0:0_0:0:0_44d/1
AATTTGTTAGGTAGCGTTATGATGTAAAATAACTGTGCTCTGATTTTCTTTGGGATTAAATTGAATATGTGCATTCATGATGGAGAATAACTTCTCATTAATAATGTCTTTTTATCCAATACATTTAAAATTAAACTTTATACAGTTAGC
+
ffffffffffffffffffffffffffffffffffffffffffffffffffffffffffffffffffffffffffffffffffffffffffffffffffffffffffffffffffffffffffffffffffffffffffffffffffffff
[truncated: 3,238,492 more chars]
