# Supplementary material for: Accurate and Efficient KIR Gene and Haplotype Inference From Genome Sequencing Reads With Novel K-mer Signatures
Source: Front Immunol. 2020 Nov 26;11:583013. doi: 10.3389/fimmu.2020.583013 (PMC7727328; doi:10.3389/fimmu.2020.583013)
Supplement: Supplemental Data Sheet 2 — Raw reads from synthetic evaluation, whose results are in Table 2 . Each of the six simulated individuals have a pair of fastq files for each parental haplotype. [file DataSheet_2.zip › 6/KP420439_paired.bwa.read2.fastq]

@cA01~tA01_KP420439.1_121322_121150_1_0_0_0_0:0:0_1:0:0_0/2
GCCTCTGGTAGCGACCATTCTACTCTCTATCTTCATGAGATCCACCTTTTAGCTCCTGTATATGGGTGAGAAATGAGAATATTTGTAATGACTTCCAGTTCCATCCATGTGGCTGCAAATATCAGGATGTTATTCTTTCTATGGATGAGT
+
ffffffffffffffffffffffffffffffffffffffffffffffffffffffffffffffffffffffffffffffffffffffffffffffffffffffffffffffffffffffffffffffffffffffffffffffffffffff
@cA01~tA01_KP420439.1_141763_141635_1_0_0_0_0:0:0_0:0:0_1/2
AACCAGGAATCCCTACATGATTAATATGACTGACATGAAAATAAGGGAGGCCCAGGTGCGTAACTGGAATCTAGGAGACCGTGGAAAAGGCAATTCCCGCCCCACTGGTGAAATGTGGTGCTGATTTAGACACTAAATGAATGAAGTAGA
+
ffffffffffffffffffffffffffffffffffffffffffffffffffffffffffffffffffffffffffffffffffffffffffffffffffffffffffffffffffffffffffffffffffffffffffffffffffffff
@cA01~tA01_KP420439.1_20446_20397_1_0_0_0_0:0:0_0:0:0_2/2
GTCCTGTCGGGGAGTCTCTCATAAACTAGGAAGAGAGGACCCTGGGGTGCTCAGCCCACATTTCTGACCTCGCCTCCCTGGCCTCTCAACCCCTTGGCAGAGTCAAGTTCTGTGGGGACCAGGGTTAGACTGGGGTGCTCAAAGCTGGGG
+
ffffffffffffffffffffffffffffffffffffffffffffffffffffffffffffffffffffffffffffffffffffffffffffffffffffffffffffffffffffffffffffffffffffffffffffffffffffff
@cA01~tA01_KP420439.1_59533_59667_0_1_0_0_0:0:0_1:0:0_3/2
TCATCAGATGTTCCCTTCCCTTCCCTCTCTCAAGTCTCCAGGAATTTATCCTCCAGTTAGGAATACAGGTAGAACAAACATTGCATTTTTCCTGAGAAGGATGTCAGATTGGCAATCATTCTTCTAGCTTGTAGGAGGTCTCAGCTCCAT
+
ffffffffffffffffffffffffffffffffffffffffffffffffffffffffffffffffffffffffffffffffffffffffffffffffffffffffffffffffffffffffffffffffffffffffffffffffffffff
@cA01~tA01_KP420439.1_62032_61935_1_0_0_0_0:0:0_0:0:0_4/2
GATTGCATCACTGCACTCCAGCCTGGGGGACACAAGGAGACTCTATCTCAAAAAATAAAAATAAGAAATACATAAATATAATAAAACACACACGAATGACAAAGGCACCTGAATTCCAATCATCGTTTTTCTATTTCTCTATAATTACTT
+
ffffffffffffffffffffffffffffffffffffffffffffffffffffffffffffffffffffffffffffffffffffffffffffffffffffffffffffffffffffffffffffffffffffffffffffffffffffff
@cA01~tA01_KP420439.1_141308_141418_0_1_0_0_0:0:0_0:0:0_5/2
GTACCCAGTGTGCTCTCCGTCTCTCTACAGTCGTCTTGTCATTCTCCCCACGTCATTCCCAGCATTTGAGGCAGAGCCTCTTCCTTCAACATCAGATTATTTTCACCTTTGTGCCTTCACGGCTGACAGCTGTGTGTGCAAAATCCTTCC
+
ffffffffffffffffffffffffffffffffffffffffffffffffffffffffffffffffffffffffffffffffffffffffffffffffffffffffffffffffffffffffffffffffffffffffffffffffffffff
@cA01~tA01_KP420439.1_50064_49997_1_0_0_0_1:0:0_0:0:0_6/2
AATTTAAAATGAGGGAGGGAGAGAGACAGACGGAAAACAAACTCCAGAGTTGGGACTCTGGAATCTTGGGTCATGAGACAAATTTTAGATTAAACTACAAAACTCCAGAATTTACAGGTGGGGTTTTTACTGATAAAGTACAATTCTAAG
+
ffffffffffffffffffffffffffffffffffffffffffffffffffffffffffffffffffffffffffffffffffffffffffffffffffffffffffffffffffffffffffffffffffffffffffffffffffffff
@cA01~tA01_KP420439.1_18414_18479_0_1_0_0_0:0:0_0:0:0_7/2
ACAGTCCCTTTATAGTTGACAAAGGCTGCCATGTAGTTTAAGGTGGAATAGAATATTTTCTCAACAAATAACACAGGACCATAGGGTTACACGTAGGAAAAAATAAATCTAAACTTATCCTCACACTATAAAAACACTTCTTATTTTTTA
+
ffffffffffffffffffffffffffffffffffffffffffffffffffffffffffffffffffffffffffffffffffffffffffffffffffffffffffffffffffffffffffffffffffffffffffffffffffffff
@cA01~tA01_KP420439.1_142083_142327_0_1_0_0_1:0:0_1:0:0_8/2
GGTTCAGGGGGCTTTCATATTTTCCATATGATCTCATGTTCACAGAAAGACAAATATGGAAGAGGTTTTAGGCTGATTTTCTAATGGATAAGATAAAGGATCAAAGAAGTAATTATAGAGAAATAGAAAAATGATGATTGGAATTCAGGT
+
ffffffffffffffffffffffffffffffffffffffffffffffffffffffffffffffffffffffffffffffffffffffffffffffffffffffffffffffffffffffffffffffffffffffffffffffffffffff
@cA01~tA01_KP420439.1_80468_80669_0_1_0_0_0:0:0_0:0:0_9/2
AGAGGCGGGATTTCACCATGTTGGCCATGCTGGTCTTGGAATCCTGACCTTAGGTGATCTGCCCACCTTGGCCTCCCAAATTGCTGGGATTATAGTCTTTCATCTTACATTTAAGTCATTAATCTATCTTGAGTTGACTTTGTATGTTTT
+
ffffffffffffffffffffffffffffffffffffffffffffffffffffffffffffffffffffffffffffffffffffffffffffffffffffffffffffffffffffffffffffffffffffffffffffffffffffff
@cA01~tA01_KP420439.1_141294_141466_0_1_0_0_0:0:0_0:0:0_a/2
GGCTGTGAGTGTCAAACACACACTCCTTGTTGCTCCTTAGTTTCCTGTGTACCCAGTGTGCTCTCCGTCTCTCTACAGTCGTCTTGTCATTCTCCCCACGTCATTCCCAGCATTTGAGGCAGAGCCTCTTCCTTCAACATCAGATTATTT
+
ffffffffffffffffffffffffffffffffffffffffffffffffffffffffffffffffffffffffffffffffffffffffffffffffffffffffffffffffffffffffffffffffffffffffffffffffffffff
@cA01~tA01_KP420439.1_50878_50976_0_1_0_0_0:0:0_0:0:0_b/2
TATCGACCTCTAGGCCCATATCTCCACTCCTGGCCCATATCTCCACTCCAGGCCCATGTCTCCACTTCAGGCCCATATCTCTACTGCAGGCCCATAACTCCACCTCCAGGCCCATGACTCCACTCCAGGCCCATATCTCCACCTCCAGGC
+
ffffffffffffffffffffffffffffffffffffffffffffffffffffffffffffffffffffffffffffffffffffffffffffffffffffffffffffffffffffffffffffffffffffffffffffffffffffff
@cA01~tA01_KP420439.1_101052_101128_0_1_0_0_0:0:0_0:0:0_c/2
TCTGTAGGTGGCACAAGGCCTGAGGCCACAGGGCCCAACTCAGGTCAGAAATATGGGTGTCCTTGGGTTCTTCTGGTAGGAACACTTTGTGGAGGTAAAACAGAAATGAAACTTCTAACCTGTGCCAGGTCTCTGAGCAAAGTCAGCATG
+
ffffffffffffffffffffffffffffffffffffffffffffffffffffffffffffffffffffffffffffffffffffffffffffffffffffffffffffffffffffffffffffffffffffffffffffffffffffff
@rand_0_0_0_0_1_1_0:0:0_0:0:0_d/2
TGGTCGAGGATTGGACAAGTTTGGACATCCGACTCTCAGGCCTCCTGCAGATTCCTAGCGATCTAATATATTGTATGAAAGCACCTCTAGCGTGGGTGGTGTGACACTAATGAAAATTCACAGTTGTTTTGTAGAGCGCGGAGATGACTT
+
ffffffffffffffffffffffffffffffffffffffffffffffffffffffffffffffffffffffffffffffffffffffffffffffffffffffffffffffffffffffffffffffffffffffffffffffffffffff
@cA01~tA01_KP420439.1_113055_112904_1_0_0_0_0:0:0_0:0:0_e/2
TATAGCATTATGTTACTGGATATTTCTGTAAAATTTAAAATGAGGGAGGCAGAGAGACAGAGAGAGAGCAAACTCCACAGTTGGGACTCTGGAATCTTGAGTCATGAGACAAATTATAGATAAAACTACAAAAATCCAGAATTTACATGT
+
ffffffffffffffffffffffffffffffffffffffffffffffffffffffffffffffffffffffffffffffffffffffffffffffffffffffffffffffffffffffffffffffffffffffffffffffffffffff
@cA01~tA01_KP420439.1_31176_30980_1_0_0_0_0:0:0_0:0:0_f/2
CACCCCTACTTCCAATCACCTGTGGAGATTCAGATAGGCTATGGGGAGGTAAACATTGATACTCCTTGGAGTGAGTCCAGATCTTGGAATCAGAGATCAGTGCCAGCACTAGCTCCTGCTCCCCTTTCCTACTAATTCACAGGAGGACAG
+
ffffffffffffffffffffffffffffffffffffffffffffffffffffffffffffffffffffffffffffffffffffffffffffffffffffffffffffffffffffffffffffffffffffffffffffffffffffff
@cA01~tA01_KP420439.1_13932_14088_0_1_0_0_0:0:0_0:0:0_10/2
CTGCTTCAGCCTCCCCAGTCGCTGGGATTACAGGCAGGTGCCAATGCACCAGGCTAATTTTTGTATTTTTAGTACAGACGGGGTTTCACCATGTTGGCCAGGCTGGTCTCAAACTCCTACCCTTAAGTGATCTACCCGCCTTGGCCTCCC
+
ffffffffffffffffffffffffffffffffffffffffffffffffffffffffffffffffffffffffffffffffffffffffffffffffffffffffffffffffffffffffffffffffffffffffffffffffffffff
@cA01~tA01_KP420439.1_19786_19926_0_1_0_0_2:0:0_1:0:0_11/2
GGCTGATATTTCCACCCTAGGCCCATATCGCCAATCCAGGCTCAGATCTCCACCCTAGGCCCCTATCTCCAATCCAGTCCCATATCTCCGCCCCAGGCCCAGATCTCCACCCTAAGCCCATATCTCCACTCCGGGCCCATATCACCTCTC
+
ffffffffffffffffffffffffffffffffffffffffffffffffffffffffffffffffffffffffffffffffffffffffffffffffffffffffffffffffffffffffffffffffffffffffffffffffffffff
@cA01~tA01_KP420439.1_113635_113767_0_1_0_0_0:0:0_0:0:0_12/2
CCAGGTTCCTATCTCTCCTCCAGGTTCCTCTCTCCACTCCAGGTTCCTATCCCCACTCCAGGCCCATATCTCCACTCCAGGCCCAGATCTTCACTCCAGGCCCAGATCTCCACTCCAGGCGCAGATCTCCACTTCTAGGCCCATCACTCC
+
ffffffffffffffffffffffffffffffffffffffffffffffffffffffffffffffffffffffffffffffffffffffffffffffffffffffffffffffffffffffffffffffffffffffffffffffffffffff
@cA01~tA01_KP420439.1_85630_85804_0_1_0_0_0:0:0_0:0:0_13/2
GACACCCCCACCAGAAGCTCTGGGACTCAGGAGGTGGGACAAGGAGAAGCCCAGACAGGAGCCCTCTGACCTGTGACCATGATCACCAGGGGGTTGCTGGGTGCCGACCACTCAGTGGGGGAGTGCGGGTGAAAACCTCGACATCTGTAG
+
ffffffffffffffffffffffffffffffffffffffffffffffffffffffffffffffffffffffffffffffffffffffffffffffffffffffffffffffffffffffffffffffffffffffffffffffffffffff
@cA01~tA01_KP420439.1_51552_51373_1_0_0_0_1:0:0_0:0:0_14/2
GATATGGGCCTGGATTGGCGATATGGGCTTAGGGTGGAAATATCGGCCTGGAGTGGAGATATGGGCCTGGAGTGGAGATATGGGCTTGAGGTGGGGATATGGACCTGGAGGCTGGGTCTCTGCACAGCCGACAGCCCTGTTCTTGGGTGC
+
ffffffffffffffffffffffffffffffffffffffffffffffffffffffffffffffffffffffffffffffffffffffffffffffffffffffffffffffffffffffffffffffffffffffffffffffffffffff
@cA01~tA01_KP420439.1_94624_94684_0_1_0_0_0:0:0_0:0:0_15/2
ACTGTGGTGCTCATGGGCAGGAGACAACGCTCTGGGCTCAGCATTTGGAAGTTCTATACACACGCTGGTATCTGTTGAGGGTCTCTTGCTCCTCTGAGAAGGGCCAGTGATTTTTCTCTGTGTGAAAATGCAGTGATCCAACTGTGCGTA
+
ffffffffffffffffffffffffffffffffffffffffffffffffffffffffffffffffffffffffffffffffffffffffffffffffffffffffffffffffffffffffffffffffffffffffffffffffffffff
@cA01~tA01_KP420439.1_61707_61850_0_1_0_0_1:0:0_0:0:0_16/2
CTTATTTTTATTTTTTGAGATAGAGTCTCCTTGTGTCCCCCAGGCTGGAGTGCAGTGATGCAATCTCCACTCACTGCAACCTCCACCTACTGGGTTGAAGTCATTCTCCTGCTTCATCCTCCAGAATAGGAGCTGGGATTACAGGGATGC
+
ffffffffffffffffffffffffffffffffffffffffffffffffffffffffffffffffffffffffffffffffffffffffffffffffffffffffffffffffffffffffffffffffffffffffffffffffffffff
@cA01~tA01_KP420439.1_67727_67669_1_0_0_0_0:0:0_1:0:0_17/2
AGGGCATTGAATACAGGGAAATGGGTGCTGTGGTGGAAAGAATAATTGTCCCCAATGATGACTGCATTCTAATCCCTGCAGTCTGTGACTATTTATGTTATAGGGGAAGGCACTGAAGGGGAAGATGGAGCTCAGGTTGTTGAGTTGACC
+
ffffffffffffffffffffffffffffffffffffffffffffffffffffffffffffffffffffffffffffffffffffffffffffffffffffffffffffffffffffffffffffffffffffffffffffffffffffff
@cA01~tA01_KP420439.1_73678_73916_0_1_0_0_0:0:0_0:0:0_18/2
AGCACAACCAACCCTTAAAATTAGCCAGAGGAAAAGGATCAGCTGGTAAGGATTTATAGGGAGCCAAGCATTGTCTTCCCCACAGAAAAAAGGAAAACATAAGCCAGTAGAATAGCATCTTTACCCAGCTAAGATACCGTCGCCAGCCAC
+
ffffffffffffffffffffffffffffffffffffffffffffffffffffffffffffffffffffffffffffffffffffffffffffffffffffffffffffffffffffffffffffffffffffffffffffffffffffff
@cA01~tA01_KP420439.1_98168_98318_0_1_0_0_0:0:0_0:0:0_19/2
CTTCCCTCCCATTTCAGGAAAATCCTCTTATGTGGGGAGATGACACCCTAAGGTTTGGGGAAGGACTCACCCATGTGTGGACCGGCCCTCTGGACCAAGAACAACCCTAGAAAGAAAGATCATGATGGACCATCCATCTGCAGGCAAACC
+
ffffffffffffffffffffffffffffffffffffffffffffffffffffffffffffffffffffffffffffffffffffffffffffffffffffffffffffffffffffffffffffffffffffffffffffffffffffff
@cA01~tA01_KP420439.1_44387_44593_0_1_0_0_0:0:0_0:0:0_1a/2
TGGAGCTTGGTTCAGTGGGTGAAGGCCAACTATTTGAAGGGTTTCCTAGAACATGAGACAGGAGAGAGGTGAGGAAATGAGGGTGTCTGTCCTCTACTCAGTGGAAATCTTTGAGGTTGGTTCATGGCCAACACTCTGTTATCTAATATT
+
ffffffffffffffffffffffffffffffffffffffffffffffffffffffffffffffffffffffffffffffffffffffffffffffffffffffffffffffffffffffffffffffffffffffffffffffffffffff
@cA01~tA01_KP420439.1_140629_140436_1_0_0_0_0:0:0_0:0:0_1b/2
TTCCAGGCAAGAATCTGCTTCTCACTTTTCTCAGCTTCTAGAGGCTCCCATGTTCCTTGGCTCCTGGTACCCTTCCTCCTTCCTCAAAGCCCACAAAGACTGGTCACATCTCACATGGCATCACTCAGACCCTTCTTCCTTACCACACCT
+
ffffffffffffffffffffffffffffffffffffffffffffffffffffffffffffffffffffffffffffffffffffffffffffffffffffffffffffffffffffffffffffffffffffffffffffffffffffff
@cA01~tA01_KP420439.1_47081_47201_0_1_0_0_0:0:0_0:0:0_1c/2
AGGAGGAGGATGAAGAGGATGATGACCACTGAGGTCCCAATCAGAACGTGCAGGTGTCTTGGGTTACCTGGAAGAAGATGAGACACCAATAAGAAGCTAATCATAGCAGTTCCTCTTTATGAATTGTCTCGCATTTCTTGATTGACAGGT
+
ffffffffffffffffffffffffffffffffffffffffffffffffffffffffffffffffffffffffffffffffffffffffffffffffffffffffffffffffffffffffffffffffffffffffffffffffffffff
@cA01~tA01_KP420439.1_114140_113976_1_0_0_0_1:0:0_0:0:0_1d/2
TGGAGATATGGGCCTGGAGTGGAGTTATGGGCCTGGAGTGAAGTTATGGGCCTGGAGGTGGAGATATGGGCCTGGAGTGGAGATATGAGCCTGGAGTGGAGATATGGTCCTGGAGTGCAGTTATGGGCCTGGAGTGGAGATATGGGTCTG
+
ffffffffffffffffffffffffffffffffffffffffffffffffffffffffffffffffffffffffffffffffffffffffffffffffffffffffffffffffffffffffffffffffffffffffffffffffffffff
@rand_0_0_0_0_1_1_0:0:0_0:0:0_1e/2
TCGAACCAACTCGGGTCGTCAGTGAAACAGGTCAGCTATTGCCGAGAGAGCTCAACTTTATAGAGGTAAGGTATCAGTCTCGTGGGCCACACGCGATCTAGTTCGAGATACCACTCGGCATGCGGTACAGTGTACGAGACAAGACTCCCT
+
ffffffffffffffffffffffffffffffffffffffffffffffffffffffffffffffffffffffffffffffffffffffffffffffffffffffffffffffffffffffffffffffffffffffffffffffffffffff
@cA01~tA01_KP420439.1_142164_142264_0_1_0_0_0:0:0_0:0:0_1f/2
GGTTTTAGGCTGATTTTCTAATGGATAAGATAAAGGATCAAAGAAGTAATTATAGAGAAATAGAAAAATGATGATTGGAATTCAGGTGCCTGCATCATTTGTGTATATTATTATATTTATGTATTTTTTATTTTTATTTTTTGAGCCAGA
+
ffffffffffffffffffffffffffffffffffffffffffffffffffffffffffffffffffffffffffffffffffffffffffffffffffffffffffffffffffffffffffffffffffffffffffffffffffffff
@cA01~tA01_KP420439.1_27104_26922_1_0_0_0_0:0:0_0:0:0_20/2
GGGTGAGATGAAAACTCACTTTGATTTTAATTTGTGTTTCTCTGATGATGAGTGAAACTGAGCACTTTTTAGTATGTGGGGAAATTTCATGTGTTTTGCTCCTTTTTCAATTAAATCGTTTGTTTTATTGAGTTGTTTGAGCTTCTTATA
+
ffffffffffffffffffffffffffffffffffffffffffffffffffffffffffffffffffffffffffffffffffffffffffffffffffffffffffffffffffffffffffffffffffffffffffffffffffffff
@cA01~tA01_KP420439.1_67596_67674_0_1_0_0_0:0:0_0:0:0_21/2
CTCAAGGTCAACTCAACAACCTGAGCTCCATCTTCCCCTTCAGTGCCTTCCCCTATAACATAAATAGTCACAGACTGCAGGGATTAGAATGCAGTCATCATTGGGGACAATTATTCTTTCCACCACAGCACCCATTTCCCTGTATTCAAT
+
ffffffffffffffffffffffffffffffffffffffffffffffffffffffffffffffffffffffffffffffffffffffffffffffffffffffffffffffffffffffffffffffffffffffffffffffffffffff
@rand_0_0_0_0_1_1_0:0:0_0:0:0_22/2
AGTACAAAACGAGAGGGTCAGTACTCGGCGGCTCATTGAGCAAGTACCCAAAGGTAACCCTTTGTTAAGACTACGTCTTATTACCGCGGGTGGAGTTGGCGATGACCCTACCCTTACCATTAGATGTCTATGCGTTTCTGATGGTAGGTC
+
ffffffffffffffffffffffffffffffffffffffffffffffffffffffffffffffffffffffffffffffffffffffffffffffffffffffffffffffffffffffffffffffffffffffffffffffffffffff
@cA01~tA01_KP420439.1_40891_40822_1_0_0_0_1:0:0_0:0:0_23/2
GATGATATATAGATATAGATGACAGGTAGAGAATTTGTAGATAGGCACCGAATAGATAAATAGATAGATCGATAGATAATAGATAGAAATATGCAGAAAGTTATGAACAGGACACAAAGTGAGAAACTTAGAATTTAAAAAAGTAACATC
+
ffffffffffffffffffffffffffffffffffffffffffffffffffffffffffffffffffffffffffffffffffffffffffffffffffffffffffffffffffffffffffffffffffffffffffffffffffffff
@cA01~tA01_KP420439.1_5781_5630_1_0_0_0_1:0:0_0:0:0_24/2
CTGGAGGTGGAGATATGGGCCTAGAGTGGAGATATGGGCCTGGAGGTGGAGATATGGGCCTGGAACTGTAGATATGGGCCTGGAGTAGAGATACGGGCCTGGAGTGGAGATGTTGGCTTGGAGTGCAGATATGGGCCTGGAATGGAGACA
+
ffffffffffffffffffffffffffffffffffffffffffffffffffffffffffffffffffffffffffffffffffffffffffffffffffffffffffffffffffffffffffffffffffffffffffffffffffffff
@cA01~tA01_KP420439.1_111110_111043_1_0_0_0_0:0:0_0:0:0_25/2
ACCATCTTGTACACGGAACTTCCAAATGCTAAGCCCAGATCCAAAGTTGTCTCCTGCCCATGAGCACCACAGTCAGGCCTTGAGGGCGTCTTCTAGGGAGACAACAGCCCTGTCTCAAAACCGAGTTGCCAGCTCCCATGTACCAGCAGC
+
ffffffffffffffffffffffffffffffffffffffffffffffffffffffffffffffffffffffffffffffffffffffffffffffffffffffffffffffffffffffffffffffffffffffffffffffffffffff
@cA01~tA01_KP420439.1_66689_66921_0_1_0_0_0:0:0_0:0:0_26/2
TTGACTACATCATGGGAGGGTGACGTACGCAGGCTCTTTCTACCTTGCATGAGGCCCAGTGGATGCTTGCTCAAGAGCGGAACACGGCTTCCTGGAAATTGTTCTCACTAGAATTGGCACCTCACGTCCTTCACTATGACCAACTCACAA
+
ffffffffffffffffffffffffffffffffffffffffffffffffffffffffffffffffffffffffffffffffffffffffffffffffffffffffffffffffffffffffffffffffffffffffffffffffffffff
@cA01~tA01_KP420439.1_102391_102464_0_1_0_0_0:0:0_0:0:0_27/2
TCTGTAGGTCCCTCCGTGGGTGGCAGGGCCCAGAGGGAAATCTGCCTGGAATGTTCTGTTGACCTTGCGCACTGCAGGGAGCCTACGTTCATGGGCTCCCCCCTCCCTGGATAGATGGTACATGTCATAGGAGCTCCGGGAGCTACAGGA
+
ffffffffffffffffffffffffffffffffffffffffffffffffffffffffffffffffffffffffffffffffffffffffffffffffffffffffffffffffffffffffffffffffffffffffffffffffffffff
@cA01~tA01_KP420439.1_34855_34724_1_0_0_0_0:0:0_0:0:0_28/2
GTTTCTGCTAAGGGGCTGTCTGTGTCCACACACTTGATGATGCTACACTTTATGTAGCCTTATAGAACCCTTTAAATTTAGTAGCCAGAGCCCTCTAATTTGTTATTATAGGCTATTTGCTTTTTTTTTTCTTGAGGCGGAGTCTTGCTC
+
ffffffffffffffffffffffffffffffffffffffffffffffffffffffffffffffffffffffffffffffffffffffffffffffffffffffffffffffffffffffffffffffffffffffffffffffffffffff
@cA01~tA01_KP420439.1_25097_24983_1_0_0_0_0:0:0_1:0:0_29/2
CGAAGCTTGGGTGTGAGCGAGGGATCAGGGCACAGGATGGCAGACAGGGCACCTCCAAACCCTCCTACACGGCCTGCATGAAGGCCCGCGGCCAGGGCTCCAGGCACACAGGCAGATGGAGAAAACGGTCAGGAGAGACCCAGAGGAGAG
+
ffffffffffffffffffffffffffffffffffffffffffffffffffffffffffffffffffffffffffffffffffffffffffffffffffffffffffffffffffffffffffffffffffffffffffffffffffffff
@cA01~tA01_KP420439.1_90531_90447_1_0_0_0_0:0:0_0:0:0_2a/2
CCGTCTTCCTCCCTCAAAGTCCACAAAGGCTGGTCACGCCTCTCACACGGCATCACTCAGACCCTTCTTCCTTGTCCACACCTCTTTCTCTGAATGCTGCTCTGCCTTCTTCCTCATCTTTTAAGGACTTTGGCATTCTATTGGAAACAC
+
ffffffffffffffffffffffffffffffffffffffffffffffffffffffffffffffffffffffffffffffffffffffffffffffffffffffffffffffffffffffffffffffffffffffffffffffffffffff
@cA01~tA01_KP420439.1_89703_89940_0_1_0_0_0:0:0_1:0:0_2b/2
TGACAGACAGGAGCTCATTCCTTGGCAAGTAGAACTTCTCTACAAATACACCACCCTCAAAAATGTTCCCCTTCCTTCCCCTTCTCAAGCCCCCAGGCATTTGTCCTCCCAGTTAGGAATGCAGGCCGAACAAACACAGCATTTTTCCTG
+
ffffffffffffffffffffffffffffffffffffffffffffffffffffffffffffffffffffffffffffffffffffffffffffffffffffffffffffffffffffffffffffffffffffffffffffffffffffff
@cA01~tA01_KP420439.1_70426_70698_0_1_0_0_0:0:0_0:0:0_2c/2
GGTTTCCCACATAGACCTGGAAGGAGAAGAGGCAGTTTCCTCAGGGAGGTTCTTCCTTGTCACAACTCCCCTCCCACCTGAGCTGAGAACTCACTCCCCTGCTCTATGGCCTAATGCTCTCTCTCTCTGTCTCACCCTCCACACCATCTC
+
ffffffffffffffffffffffffffffffffffffffffffffffffffffffffffffffffffffffffffffffffffffffffffffffffffffffffffffffffffffffffffffffffffffffffffffffffffffff
@cA01~tA01_KP420439.1_104415_104277_1_0_0_0_0:0:0_0:0:0_2d/2
TTTGTTTTGCCTGTCTTGCAGTAAAAGCCATTTTACTTTACTTCATTTTATTTATTTATTTATGTTGAGATGGAGTTTCACTCATAGTCGCCCAGGCTGGAGTGCAAGGGTGTGATCTCAGCTCACTGCAACCTCCGCCTCCCGCGTTCA
+
ffffffffffffffffffffffffffffffffffffffffffffffffffffffffffffffffffffffffffffffffffffffffffffffffffffffffffffffffffffffffffffffffffffffffffffffffffffff
@cA01~tA01_KP420439.1_61004_61163_0_1_0_0_0:0:0_0:0:0_2e/2
ACACACTCCTTGTTGCTCCTTAGTTTCCTGTGTACCCAGTGTGCTCTCCGTCTCTCTACAGTCGTCTTGTCATTCTCCCCACCTCATTCCCAGCATTTGAGTCAGAGCCTCTTCCTTCCACATCAGATTGTTTTCACCTTTGTGCCTTCA
+
ffffffffffffffffffffffffffffffffffffffffffffffffffffffffffffffffffffffffffffffffffffffffffffffffffffffffffffffffffffffffffffffffffffffffffffffffffffff
@cA01~tA01_KP420439.1_67476_67349_1_0_0_0_1:0:0_0:0:0_2f/2
CTCTCGTCTTGGGTTTAACGAATTCAGTCTGTCCAAAGAAGACGGGATGCCTGTCCCTGAGCTCTACAACAGAGTATTCCGAAACACCGTTTTCATAGGCCCTGTGACCCCAGCACATGCAGGGACCTACAGATGTCGGGGTTCACACCC
+
ffffffffffffffffffffffffffffffffffffffffffffffffffffffffffffffffffffffffffffffffffffffffffffffffffffffffffffffffffffffffffffffffffffffffffffffffffffff
@cA01~tA01_KP420439.1_100752_100967_0_1_0_0_0:0:0_0:0:0_30/2
CTCTCTGGGACATGTCTGTCTGTCTGAGTGTCTCCTTTACCTCTTTCTCTCTTTTCTACCTCCCTGTATGGCCCCTGTGTCTGTCCTCTGTTATGACACCTGTTCTGTACTTATGTCTGCTGTTTCTCTGTCTCTGTTGGTACAGACCTC
+
ffffffffffffffffffffffffffffffffffffffffffffffffffffffffffffffffffffffffffffffffffffffffffffffffffffffffffffffffffffffffffffffffffffffffffffffffffffff
@cA01~tA01_KP420439.1_114843_114969_0_1_0_0_0:0:0_0:0:0_31/2
GGCCCAGATCTCCACTCCAGGCCCATATCTCCACTCCAGGGCCATATCTCCACTCCAGGCCCATATCTACACACCAGGCCCATATCTCCACCCCATGCCCATGTCTCCACTCCAGACCCATATCTCCACCCCACGCCCATATCTCCACTC
+
ffffffffffffffffffffffffffffffffffffffffffffffffffffffffffffffffffffffffffffffffffffffffffffffffffffffffffffffffffffffffffffffffffffffffffffffffffffff
@cA01~tA01_KP420439.1_109086_108961_1_0_0_0_0:0:0_0:0:0_32/2
TCCCGAGATCACAAAGAGTAGCACATTTCACACGGGCTTCAACACTATTTTCTGGCTGTTTGACATAAGAGAATTCTACTTCGCTTTTTTTATATTGATTTCACTTTTGTTTCCTTTTCTTGGAGAATGCAAGTTGTTTAACTCAAGAAT
+
ffffffffffffffffffffffffffffffffffffffffffffffffffffffffffffffffffffffffffffffffffffffffffffffffffffffffffffffffffffffffffffffffffffffffffffffffffffff
@cA01~tA01_KP420439.1_141037_140817_1_0_0_0_0:0:0_0:0:0_33/2
GGGACAACATTCTCCTGCCTTCCACAAACAGTGAACAAGATGCATTTGGCCTCTGTTCTTGGGACACTGATCTTGCAGATGGTTAAATGGGAGGGCAGAAAATGTAGGCACAAGGGGACCAATAAATGAATGATCTATTGAGAAGCATCT
+
ffffffffffffffffffffffffffffffffffffffffffffffffffffffffffffffffffffffffffffffffffffffffffffffffffffffffffffffffffffffffffffffffffffffffffffffffffffff
@cA01~tA01_KP420439.1_34876_34685_1_0_0_0_0:0:0_0:0:0_34/2
CTCTAAAGGGACTGTGTGTACATGGATGTATTTTAGACAGTTTCTGCTAAGGGGCTGTCTGTGTCCACACACTTGATGATGCTACACTTTATGTAGCCTTATAGAACCCTTTAAATTTAGTAGCCAGAGCCCTCTAATTTGTTATTATAG
+
ffffffffffffffffffffffffffffffffffffffffffffffffffffffffffffffffffffffffffffffffffffffffffffffffffffffffffffffffffffffffffffffffffffffffffffffffffffff
@cA01~tA01_KP420439.1_135058_134876_1_0_0_0_0:0:0_1:0:0_35/2
GGGAAGTAGAAAAGAGAGAAAGAGGTAAAGGAGACACTCAGCCAGACAGACATGTGCCAGAGAGAAGTGTCCTTCCATGCTGACTTTGCTCAGAGACCTGGCACAGGTTAGAAGTTTCATTTCTGTTTTGTCTCCACAAAGTGCTTCTAC
+
ffffffffffffffffffffffffffffffffffffffffffffffffffffffffffffffffffffffffffffffffffffffffffffffffffffffffffffffffffffffffffffffffffffffffffffffffffffff
@cA01~tA01_KP420439.1_12207_12068_1_0_0_0_0:0:0_1:0:0_36/2
TGCTGGGATTACAGGCATGAACCACTGTGCCCGACCTCATTTGATTTTTTGAGGAACTTCCATACTCTTCTCCTCTGTAATGGCTGTACTAATTTACATTCGTATCAGCAGTGTACCAGATGCAACCCTGGTTGACTCAGCAGAGCAAGA
+
ffffffffffffffffffffffffffffffffffffffffffffffffffffffffffffffffffffffffffffffffffffffffffffffffffffffffffffffffffffffffffffffffffffffffffffffffffffff
@cA01~tA01_KP420439.1_78055_78257_0_1_0_0_0:0:0_0:0:0_37/2
AGAAGAGAGCTGTGGAGGCATGGCCCCGGGGAGCTTGGTACCCCCCCATATCCAGAGCCTGTCTGGTCCAGGAGAGTTCCCAACCCTGTGAGCACCAACTCCGGATATTCTGGGCAGTGACCCGAGGGACAGCCTCTTATGAATACAGGC
+
ffffffffffffffffffffffffffffffffffffffffffffffffffffffffffffffffffffffffffffffffffffffffffffffffffffffffffffffffffffffffffffffffffffffffffffffffffffff
@cA01~tA01_KP420439.1_108311_108143_1_0_0_0_0:0:0_1:0:0_38/2
TGTGAACGGTGGCTCACTCCTGTAACCCAGCACTGCAGGAGGCTAAGGCCAGTGGATTCCAAGAAATCAGGAGTTCGAGACCAGCCTGGCCAACATGGTGAAACCCTATCTCTACATGGTGAAACCCTATCTGTCCTAAAAATACAAAAA
+
ffffffffffffffffffffffffffffffffffffffffffffffffffffffffffffffffffffffffffffffffffffffffffffffffffffffffffffffffffffffffffffffffffffffffffffffffffffff
@cA01~tA01_KP420439.1_57164_57287_0_1_0_0_0:0:0_1:0:0_39/2
CTTTCATCGTATCCAGCAATTTCACTACTGGGTTTATATCCAAAGGAAAGTAAATCAACATATCGAAGTGATATCTGCACTCGTATGATTGGTGCAGCACTGTTCACAGTAGCCAAGATGAGGAGTCAACCTACCTGCCCATCAGTGGGT
+
ffffffffffffffffffffffffffffffffffffffffffffffffffffffffffffffffffffffffffffffffffffffffffffffffffffffffffffffffffffffffffffffffffffffffffffffffffffff
@cA01~tA01_KP420439.1_51481_51338_1_0_0_0_0:0:0_0:0:0_3a/2
ATGGGCCCAGGGTGGAGATCTGAGCCTGGATTGGAGATATGGGCCTGGATTGGCGATATGGGCTTAGGGTGGAAATATCGGCCTGGAGTGGAGATATGGGCCTGGAGTGGAGATATGGGCTTGAGGTGGGGATATGGACCTGGAGGCTGG
+
ffffffffffffffffffffffffffffffffffffffffffffffffffffffffffffffffffffffffffffffffffffffffffffffffffffffffffffffffffffffffffffffffffffffffffffffffffffff
@cA01~tA01_KP420439.1_83079_82899_1_0_0_0_0:0:0_0:0:0_3b/2
CTTTGGGCAGAGACTATGGGGTTTCTAGGTATAGAAATTATCTCATCTTCAAACAGAGGTAATTTGACTACCTCTCTCTGCTACTCTCTTCTTACTTGGATGCCTTATAATTCTTTCTCTTTCCTGATGGCTCTGTCTAGGACTTCAAGT
+
ffffffffffffffffffffffffffffffffffffffffffffffffffffffffffffffffffffffffffffffffffffffffffffffffffffffffffffffffffffffffffffffffffffffffffffffffffffff
@cA01~tA01_KP420439.1_51658_51491_1_0_0_0_0:0:0_0:0:0_3c/2
TCTGCACAGCCGACAGCCCTGTTCTTGGGTGCAGGTAGGCACTGAGGGTGAGTTTACCTTCAGCCCAGGAAGGGCCTGGCTACCAAGACTCACAGCCCAGTGGGGGCAGCAAGGGTGCCCTGGTTTGCCTGCAGATGGGTCATCCATCAT
+
ffffffffffffffffffffffffffffffffffffffffffffffffffffffffffffffffffffffffffffffffffffffffffffffffffffffffffffffffffffffffffffffffffffffffffffffffffffff
@cA01~tA01_KP420439.1_60421_60200_1_0_0_0_0:0:0_0:0:0_3d/2
TCCCAGTTCCTTGGCTCCTGGTCCCCTTCCTCCTTCCTCAAAGCCCACAAAGACTGGTCACATCTCACATGGCATCACTCAGTGCCTTCTTCCTTACCACACCTCTTTCTCTGAGTGCTGCTCTCCCTTCTTCCTCATCTTTTGAAAACT
+
ffffffffffffffffffffffffffffffffffffffffffffffffffffffffffffffffffffffffffffffffffffffffffffffffffffffffffffffffffffffffffffffffffffffffffffffffffffff
@cA01~tA01_KP420439.1_103321_103489_0_1_0_0_0:0:0_0:0:0_3e/2
CCTGTCATTTGCAGCCACATGGATGGAACTGGAGGTCATTACAAAGATTCCCATTTCTCACCACATGAAGGAGATAAAAGGTGGATCTCATGAAGGTGGAGAATACAATGGTGGACACCAGAGGCCAGGAAGGGAAGGGTGGAGGGTAAC
+
ffffffffffffffffffffffffffffffffffffffffffffffffffffffffffffffffffffffffffffffffffffffffffffffffffffffffffffffffffffffffffffffffffffffffffffffffffffff
@cA01~tA01_KP420439.1_100232_100392_0_1_0_0_1:0:0_0:0:0_3f/2
CCTAGAAAGAGAAGTTGTGAGTTTAGAAGGCATCTCTCTTTATCATCCCATCCATGGCACCTGGAATGAGTGAGGGTTCCCCTCCCCGTGTCTGTCTCTCTCCTCCCTCTCTGCATCTCCGTGTCTTTTCTGTGCCCATATCCCCTGGTG
+
ffffffffffffffffffffffffffffffffffffffffffffffffffffffffffffffffffffffffffffffffffffffffffffffffffffffffffffffffffffffffffffffffffffffffffffffffffffff
@cA01~tA01_KP420439.1_114410_114262_1_0_0_0_0:0:0_0:0:0_40/2
AGGTGGAGATCTGGGCCTGGAGTGGAGATCTGGGCCTGGAGTGGAGATATGGGCCTGGAGTGGAGATATGGGTCTGCAGTGGAGATATGGGCCTGGAGGTGGAGATATGGGCCTGGAGTGGAGTTATGGGCCTGGAGTGAAGTTATGGGC
+
ffffffffffffffffffffffffffffffffffffffffffffffffffffffffffffffffffffffffffffffffffffffffffffffffffffffffffffffffffffffffffffffffffffffffffffffffffffff
@cA01~tA01_KP420439.1_89037_89165_0_1_0_0_0:0:0_0:0:0_41/2
ACATCCAATGGACTTTGACAAAGGTTCGAAGAATCTACAATCTGGAAAGGACAGTCATTTCAATAAATGGTGCAGGGAAAACTGGATATCTACATGCAGAGGGATGAAACTGCACCTCTACCTCTCACCATACACAAAAATCAGATGAAA
+
ffffffffffffffffffffffffffffffffffffffffffffffffffffffffffffffffffffffffffffffffffffffffffffffffffffffffffffffffffffffffffffffffffffffffffffffffffffff
@cA01~tA01_KP420439.1_128986_129182_0_1_0_0_0:0:0_0:0:0_42/2
GTCTCAGAGACAAATCAGGCTCCATTCTGCTTCCAGAAGCCCAGAGTCCAGGGCTGAGAACCCAATGGAGAACAGATGGGGTTATGTGGACATGGTAATGATAACACCGGAAGCCTTAGGCAAGAAAAGAGTCTCGTTACCGAAACCATG
+
ffffffffffffffffffffffffffffffffffffffffffffffffffffffffffffffffffffffffffffffffffffffffffffffffffffffffffffffffffffffffffffffffffffffffffffffffffffff
@cA01~tA01_KP420439.1_14819_14687_1_0_0_0_1:0:0_0:0:0_43/2
CTTGGACTCAGAGACCAGTGCCAGCACTAGCCCCTGGTCACATTTCGTACTAACTCACAGAAGGACAGGCTGTATTGAAACAATAAACGACGGAGAGGGCGGTCCTTCCCCGTGCTTCTCGGGTGGAATAGCAGCCTAATATATGTCTCA
+
ffffffffffffffffffffffffffffffffffffffffffffffffffffffffffffffffffffffffffffffffffffffffffffffffffffffffffffffffffffffffffffffffffffffffffffffffffffff
@cA01~tA01_KP420439.1_130486_130577_0_1_0_0_0:0:0_0:0:0_44/2
TCTAAGAGGTATTATTAACATTATCAGAGTAATTGTGACAAAAAGCCATTCTAATTTTCCTGATGAGTTTCTAGTACTAAACCTGAGGCACGAGAATTGCTTGAACCTGGGAGGCGGAGGCTGCAGTGAGCTGAGCTCAAGCCACTGAAC
+
ffffffffffffffffffffffffffffffffffffffffffffffffffffffffffffffffffffffffffffffffffffffffffffffffffffffffffffffffffffffffffffffffffffffffffffffffffffff
@cA01~tA01_KP420439.1_81908_82156_0_1_0_0_0:0:0_0:0:0_45/2
TTCTAACTGAAATTTTGCATCCTTTGACCAACATCTCTTCAATCTCTCTCCATCCCAGGTTCTTTCGACGACCATTTTACTGTTCCTCTAGGTTCCACTTCTTACACTCCACACATGAGATCATGTGGCATTTGTCTTTCTGTGCCTGGA
+
ffffffffffffffffffffffffffffffffffffffffffffffffffffffffffffffffffffffffffffffffffffffffffffffffffffffffffffffffffffffffffffffffffffffffffffffffffffff
@cA01~tA01_KP420439.1_126426_126261_1_0_0_0_0:0:0_0:0:0_46/2
CCAGCACGGATCCTGGAATAGAGAAAGTGCTCTGGTCATCGCAAAAAAAAACTTGCCCACTCACCCAAATCCCCCACCTCACCCCTACTTCCAATCACCTGTGGAGATTCAGATAGACCATGGGGAGGAAACATTAATACTCCTTGGAGT
+
ffffffffffffffffffffffffffffffffffffffffffffffffffffffffffffffffffffffffffffffffffffffffffffffffffffffffffffffffffffffffffffffffffffffffffffffffffffff
@cA01~tA01_KP420439.1_63740_63589_1_0_0_0_0:0:0_0:0:0_47/2
GAAAGCTGGGTCTCCTGCCATCTGGGTGCTTGTCCTAAAGAGGTGTTTTATGTGGTTACCTGTCAATCAAGAAATGCGAGACAATTCATAAAGAGGAACTGCTAAGATTAGCTTCTTATTGGTGTCTCATCTTCTTCCAGGTAACCCCCG
+
ffffffffffffffffffffffffffffffffffffffffffffffffffffffffffffffffffffffffffffffffffffffffffffffffffffffffffffffffffffffffffffffffffffffffffffffffffffff
@cA01~tA01_KP420439.1_59050_59146_0_1_0_0_0:0:0_0:0:0_48/2
GATCCTTTTTTCCATAATTTTTTTATATGACACCCACTGTCTTGAGACTTCAAGATATAAAGAGAAAACAGGAGCATCACACTACCTGATCTCAAAATATGTTACAGAGCTGTAGTAAGCAAAATAGCATGACATTGGCATAAAGAAAGG
+
ffffffffffffffffffffffffffffffffffffffffffffffffffffffffffffffffffffffffffffffffffffffffffffffffffffffffffffffffffffffffffffffffffffffffffffffffffffff
@cA01~tA01_KP420439.1_18374_18232_1_0_0_0_0:0:0_0:0:0_49/2
AGCTGGTCTTGAACTCCTGACCTTGTGATCTACCCAGCTCAGCCTCCCAAAGTGCTGGGATTACAGGCGTGAGCCACGGTGCCCAGCTTCACTATGCCATTTCATGCAAGGGGCTTGAGCATCTGCAGATTTTGGTATCTGAATGGGGAT
+
ffffffffffffffffffffffffffffffffffffffffffffffffffffffffffffffffffffffffffffffffffffffffffffffffffffffffffffffffffffffffffffffffffffffffffffffffffffff
@cA01~tA01_KP420439.1_3347_3159_1_0_0_0_0:0:0_2:0:0_4a/2
AACCTCAAAACACATTAAATTAAAGGCATAATTCAAAACATAATCAATCACATCCAAATTGCAGCTAGAGATAGCAACATTCACCTCACTTCCAGAACAATTACACAGAAAATTATTAAGCATATGAAAGACTTAAAAAACATTTGTGTA
+
ffffffffffffffffffffffffffffffffffffffffffffffffffffffffffffffffffffffffffffffffffffffffffffffffffffffffffffffffffffffffffffffffffffffffffffffffffffff
@cA01~tA01_KP420439.1_82418_82280_1_0_0_0_0:0:0_0:0:0_4b/2
CAAAGGATGCAAAATTTCAGTTAGAAGAAATCGGTTCAAGAGATCTATTGTATGTCTTGGTGACTCCAGTTAATAGCAACATATGGTGTATTGAACATTACTAAGAGATTAGATTTTACATGTTCTCACCACACACACAAAACATACAAG
+
ffffffffffffffffffffffffffffffffffffffffffffffffffffffffffffffffffffffffffffffffffffffffffffffffffffffffffffffffffffffffffffffffffffffffffffffffffffff
@cA01~tA01_KP420439.1_27886_28005_0_1_0_0_0:0:0_0:0:0_4c/2
GGTGAAGGCCAACTATTTGAAGGGTTTCCTAGAACACGAGACAGGAGAGAGGTGAGGAAATGAGGGTGTCTGTCCTCTACTCAATGGAAATCTTTGAGGTTGGTTCATGGCCAACACTCTGTTATCTAATATTGGGCCCTGGGAGTCCTG
+
ffffffffffffffffffffffffffffffffffffffffffffffffffffffffffffffffffffffffffffffffffffffffffffffffffffffffffffffffffffffffffffffffffffffffffffffffffffff
@cA01~tA01_KP420439.1_20846_20783_1_0_0_0_1:0:0_0:0:0_4d/2
ATGTCTACCCTGTGTTGTTTTATGTGAGTAATCTTACAGTATTAAAATCTAGTAGGAGTCTCTTTACTCAGCACTTGCTCAAAGTTCTCAGCTGAGGCTTTTGTTGTAGGGAGACACCATGTCTTTGCGGGATGGGTCCTTCCTTCAGCC
+
ffffffffffffffffffffffffffffffffffffffffffffffffffffffffffffffffffffffffffffffffffffffffffffffffffffffffffffffffffffffffffffffffffffffffffffffffffffff
@cA01~tA01_KP420439.1_4074_4204_0_1_0_0_0:0:0_0:0:0_4e/2
TTTATAGTTCTATTTTATTCTTTTGGATTGCAGTTTAATAGTCCATACATAACTTTATCAACATGTAATTATCCACTCTTTTTATCATGGACATTTGTGTTGTTTCCGGATTTTCTCTTTTATAACTCGGGCCTTGATAATCGTGTTTCT
+
ffffffffffffffffffffffffffffffffffffffffffffffffffffffffffffffffffffffffffffffffffffffffffffffffffffffffffffffffffffffffffffffffffffffffffffffffffffff
@cA01~tA01_KP420439.1_118728_118828_0_1_0_0_1:0:0_0:0:0_4f/2
GGGACGATTATTCTCCATTGCATGGAAGTCAGAGGTGTCAGAATAAGCATGGCATCTGTAGGTGCCACAAGGCCTGAGGCCACAGGGCCCAACTCAGGTCAGAAATATGGGTGTCCTTGGGTTCTCCTGGTAGAGAACACTTTGTGGAGG
+
ffffffffffffffffffffffffffffffffffffffffffffffffffffffffffffffffffffffffffffffffffffffffffffffffffffffffffffffffffffffffffffffffffffffffffffffffffffff
@cA01~tA01_KP420439.1_99725_99541_1_0_0_0_0:0:0_0:0:0_50/2
AGGGAGATTGAATACAGGGGAAATGGGTGCTGTGGTGGGAAGAATCACTGTCCCCAATGATGGCTACATTGTAATCCCTGGAGCCTGTGACTATTTATGTTACAGGGCAGGGGACTGAAGGGGAAGGTGGAGCTCAGGTTGTTGATGAGT
+
ffffffffffffffffffffffffffffffffffffffffffffffffffffffffffffffffffffffffffffffffffffffffffffffffffffffffffffffffffffffffffffffffffffffffffffffffffffff
@rand_0_0_0_0_1_1_0:0:0_0:0:0_51/2
TTAAAACAGTGCTGGCAGCCACAGCAGGCGCTTCGAGGTTTTTAGCCGATGGTAGGAGCGCTTGAAACCCATCGTACCCAAGCACGTATCGTATCGTCCCTAAGCAAAGGCTACCCTTGGCACTGCTTTCAGCTTATAATTGCTCCACAC
+
ffffffffffffffffffffffffffffffffffffffffffffffffffffffffffffffffffffffffffffffffffffffffffffffffffffffffffffffffffffffffffffffffffffffffffffffffffffff
@cA01~tA01_KP420439.1_125490_125314_1_0_0_0_0:0:0_0:0:0_52/2
AGACGACTGTAGAGAGACGGAGAGCACACTGGGTACACAGGAAACTAAGGAGCAACAAGGAGTGTGTGTTTGACACTCACAGCCATTGGATTCACCTCGGGGTAACCAGGAATCCCTACATGATTAATATGACTGACATGAAAATAAGGG
+
ffffffffffffffffffffffffffffffffffffffffffffffffffffffffffffffffffffffffffffffffffffffffffffffffffffffffffffffffffffffffffffffffffffffffffffffffffffff
@cA01~tA01_KP420439.1_28028_27849_1_0_0_0_0:0:0_0:0:0_53/2
ACGTGCCTTTCTTTATGCCAATGTGATGCTGTTTTGCTTACTACAGCTCTGTAACATATTTTGAGATCAGGTAGTGTGATGCTCCTGTTTTCTCTTTATACCTTGAAGTCTCAAGACAGTGGGCGTCACATACAAAAATTACGGAAAAAA
+
ffffffffffffffffffffffffffffffffffffffffffffffffffffffffffffffffffffffffffffffffffffffffffffffffffffffffffffffffffffffffffffffffffffffffffffffffffffff
@cA01~tA01_KP420439.1_140671_140589_1_0_0_0_0:0:0_0:0:0_54/2
TCTCTGAATGCTGCTCTCCCTTCTTCCCCTTCTTTTGAAAACTTGGGGATTCTATTGGGTTCACCAAGATGAAAATCCATCATAATCTCCCGGAAATCATCCAGGATACCCTCCTTTTAAGTTCAGCTGACTAGCAACCATAATTCCATC
+
ffffffffffffffffffffffffffffffffffffffffffffffffffffffffffffffffffffffffffffffffffffffffffffffffffffffffffffffffffffffffffffffffffffffffffffffffffffff
@rand_0_0_0_0_1_1_0:0:0_0:0:0_55/2
GTCGGCCCCACAACGTTGGCTTTACGAGTGAGAATCTCAGAACAGGATGTCAACGATGATAGACCAACGGGAGTAAAGCCGTTGAGAGTTACTTGGTCCGAGGTGTAAGTTTCCCGATAGCCGGTGAGGTTATGATATGGAACAACGAGG
+
ffffffffffffffffffffffffffffffffffffffffffffffffffffffffffffffffffffffffffffffffffffffffffffffffffffffffffffffffffffffffffffffffffffffffffffffffffffff
@cA01~tA01_KP420439.1_113926_113810_1_0_0_0_0:0:0_0:0:0_56/2
ATCTGGGCCTGGAGTGAAGATCTGGGCCTGGAGTGGAGATATGGGCCTGGAGTGGGGATAGGAACCTGGAGTGGAGAGAGGAACCTGGAGGAGAGATAGGAACCTGGAGGGGAGGTAGGAGCCTAGGGTGGAGATATGGGACTGGAGTGG
+
ffffffffffffffffffffffffffffffffffffffffffffffffffffffffffffffffffffffffffffffffffffffffffffffffffffffffffffffffffffffffffffffffffffffffffffffffffffff
@cA01~tA01_KP420439.1_125903_125817_1_0_0_0_0:0:0_0:0:0_57/2
GGCGGGTGGATTCCATGAAGTCAGGAGTTCCAGACCAGCCTGGCCAACATGGTGAAACCCTATCTGTACTAAAAATACAAAAATTAGCCGAGCATGGTGGTGCATCCCTGTAATCCCAGCTCCTACTCTGGAGGATGAAGCAGGAGAATG
+
ffffffffffffffffffffffffffffffffffffffffffffffffffffffffffffffffffffffffffffffffffffffffffffffffffffffffffffffffffffffffffffffffffffffffffffffffffffff
@cA01~tA01_KP420439.1_117477_117349_1_0_0_0_0:0:0_0:0:0_58/2
CAACAGGAAACCAACACTGGAACCCAGGTCAAGGACAAGTTAAGAAAAGACACAAGGATAGCCAGGCATGGTGGCAGGTGCATGTAATCCTAGCGACTCAGGAGGCTGAGAGCAGGAGAATCGCTTGAACCCAGGAGACAGAGGTTGCAG
+
ffffffffffffffffffffffffffffffffffffffffffffffffffffffffffffffffffffffffffffffffffffffffffffffffffffffffffffffffffffffffffffffffffffffffffffffffffffff
@cA01~tA01_KP420439.1_41233_41314_0_1_0_0_0:0:0_0:0:0_59/2
AGCATCTGTAGGTTCCTCCGTGGGTGGCAGGGCCCAGAGGAAAGTCAGCCTGGAATGTTCCGTTGACCTTGGGCCCTGCAGAGAACCTACGTTCATGGGCCTCCCCCTCCCTGGATAGATGGTACATGTCATAGGAGCTCCGGGAGCTGC
+
ffffffffffffffffffffffffffffffffffffffffffffffffffffffffffffffffffffffffffffffffffffffffffffffffffffffffffffffffffffffffffffffffffffffffffffffffffffff
@cA01~tA01_KP420439.1_34498_34620_0_1_0_0_0:0:0_1:0:0_5a/2
GTAGCATCATCAAGTGTGTGGACACAGACAGCCCCTTAGCAGAAACTGTCTAAAATACATCCATGTACACACAGTCCCTTTAGAGTTGACAAAGGGTGCCGTGTGGTTTAAGGTGGCATAGAATGTCTTCTCAATAAATAATATTAAACC
+
ffffffffffffffffffffffffffffffffffffffffffffffffffffffffffffffffffffffffffffffffffffffffffffffffffffffffffffffffffffffffffffffffffffffffffffffffffffff
@cA01~tA01_KP420439.1_38650_38808_0_1_0_0_0:0:0_0:0:0_5b/2
AGGCCACTCTTGGCCATGCCTGTGCCTTCTCCATGGTGGCCAGCTTCCATAGGGCTGGCTCCTGGTGCTGGTTTGAGGAGTATCAACCCCTCCCTATGTGGATGGAGCCTGGTGGTGGCATCATCATCCCACACTTGCTCATCTCGGTGT
+
ffffffffffffffffffffffffffffffffffffffffffffffffffffffffffffffffffffffffffffffffffffffffffffffffffffffffffffffffffffffffffffffffffffffffffffffffffffff
@cA01~tA01_KP420439.1_104492_104397_1_0_0_0_0:0:0_0:0:0_5c/2
GCTCACTGCAACCTCCGCCTCCCGCGTTCAACTGATTCTCCTGCCTCAGCCTCCAAAGTAGCTGGGATTACAGGCATGTGCCACCACGCCTAGCTAATTTTTGTATGTTTAGTAGAGAGGGAGTTTCTCCATGATGGTCAGGCTGGTCTC
+
ffffffffffffffffffffffffffffffffffffffffffffffffffffffffffffffffffffffffffffffffffffffffffffffffffffffffffffffffffffffffffffffffffffffffffffffffffffff
@cA01~tA01_KP420439.1_132792_132629_1_0_0_0_0:0:0_0:0:0_5d/2
CCCTTCCTGTCTGCCCGGCCCAGCACTGTGGTGCCTCGAGGAGGACACGTGGCTCTTCAGTGTCACTATCGTCGTGGGTTTAACAATTTCATGCTGTACAAAGAAGACAGAAGCCACGTTCCCATCTTCCACGGCAGAATATTCCAGGAG
+
ffffffffffffffffffffffffffffffffffffffffffffffffffffffffffffffffffffffffffffffffffffffffffffffffffffffffffffffffffffffffffffffffffffffffffffffffffffff
@cA01~tA01_KP420439.1_10742_10944_0_1_0_0_1:0:0_0:0:0_5e/2
AACCGTGAGCCACCGTGCCCAGCCTATAAATGTATTTATGAACAGTAGACTTCACACTTAAAAATGGTAAAGGTGGTAAATTACATAGGTATATTTCACCTCAATAAATATTTCTTCAAACAAAAAGAAAAGGGTGTAGGCGTTGCTGGT
+
ffffffffffffffffffffffffffffffffffffffffffffffffffffffffffffffffffffffffffffffffffffffffffffffffffffffffffffffffffffffffffffffffffffffffffffffffffffff
@cA01~tA01_KP420439.1_107359_107265_1_0_0_0_0:0:0_0:0:0_5f/2
ACCCTCTCGAGTAGCTGGGATTACAGGCAACTGCCACCATGCCCGGCTAATTCTTTTTGTATATTTTTTGTAGAGAGGATGTTTCACCATATTGGCCAAGCTTGTCTGAAACTCCCAACCTCAAGTGATCCGACCATCTCAGCAACCCAA
+
ffffffffffffffffffffffffffffffffffffffffffffffffffffffffffffffffffffffffffffffffffffffffffffffffffffffffffffffffffffffffffffffffffffffffffffffffffffff
@cA01~tA01_KP420439.1_109624_109791_0_1_0_0_1:0:0_0:0:0_60/2
CAGTGTGGGAGGTTGGGCCTCTTGGGAGGTGTTTGGGTCATGGAGGTGGATCCATCATGAACAGATCAATGCTGTCCCAAGGAGACGGGGTTAGCAAGTTCCCTCTCTATTAGTTCCTGGAGAGCTGGTTGTTAAAAAGAGCTTGGAAGC
+
ffffffffffffffffffffffffffffffffffffffffffffffffffffffffffffffffffffffffffffffffffffffffffffffffffffffffffffffffffffffffffffffffffffffffffffffffffffff
@cA01~tA01_KP420439.1_60134_60023_1_0_0_0_1:0:0_0:0:0_61/2
AAATTTCCACAAGATTCGTGGGTGAAAACAAAACGGTTTTTTAATTATCTTACAGTGCTGTAGCTCAAAGTAGGAAGTGCATCTTACTGGGCTAAAATCAAGGTGACAGCAAGGCTGCCTTCCCTCTGAGGATTCCAGGCACGAATCTGC
+
ffffffffffffffffffffffffffffffffffffffffffffffffffffffffffffffffffffffffffffffffffffffffffffffffffffffffffffffffffffffffffffffffffffffffffffffffffffff
@cA01~tA01_KP420439.1_117126_117454_0_1_0_0_0:0:0_1:0:0_62/2
AGCCAACCTTCTCTTTGTTTGGTTTCTTTAATTAATTAATTAATTTTCGAGACAGAGTCTCACTCCTTCGCCCAGGCTGGAGTGAAGTGGTGTGGTCTACGCTCACTGCAACCTCTGTCTCCTGGGTTCAAGCGATTCTCCTGCTCTCAG
+
ffffffffffffffffffffffffffffffffffffffffffffffffffffffffffffffffffffffffffffffffffffffffffffffffffffffffffffffffffffffffffffffffffffffffffffffffffffff
@cA01~tA01_KP420439.1_60560_60283_1_0_0_0_0:0:0_0:0:0_63/2
GCCTTCTTCCTTACCACACCTCTTTCTCTGAGTGCTGCTCTCCCTTCTTCCTCATCTTTTGAAAACTTGGGGATTCTATTGGGTTCACCAAGATGAAAATCCCTCATAATCTCCTGGAAATCATCCAGGATACCCTTGTTTTAAGTTCAG
+
ffffffffffffffffffffffffffffffffffffffffffffffffffffffffffffffffffffffffffffffffffffffffffffffffffffffffffffffffffffffffffffffffffffffffffffffffffffff
@cA01~tA01_KP420439.1_106926_106774_1_0_0_0_0:0:0_0:0:0_64/2
CTTATCTTTTGAAAACTTGGGGATTCTATTGGGTTCACCAAGATGAAAATCCATCATAATCTCCTGGAAATCATTCAGGATACCCTTGTTTTAAGTTCAGCTGACTAGCAACCGTAATTCCATCTGCAATCTTCATTCCTTCTTTCCATG
+
ffffffffffffffffffffffffffffffffffffffffffffffffffffffffffffffffffffffffffffffffffffffffffffffffffffffffffffffffffffffffffffffffffffffffffffffffffffff
@cA01~tA01_KP420439.1_1264_1415_0_1_0_0_0:0:0_0:0:0_65/2
ATTTTTTATGGCCATGTAATGTTCCATGTGTATATGTAGCACATTTTCTTTAACTAATCCACTGTTGGTGAGCACTTAGGTTGACTGCAAATCTTTGCTATTCTGAATTGCACAGCAATGAATATACTAGTGCATGTGTCTTTTTGACAT
+
ffffffffffffffffffffffffffffffffffffffffffffffffffffffffffffffffffffffffffffffffffffffffffffffffffffffffffffffffffffffffffffffffffffffffffffffffffffff
@cA01~tA01_KP420439.1_46105_46010_1_0_0_0_0:0:0_0:0:0_66/2
CTTCCCCCAGCCTCTCAGGTAGAACAGCAGCCTAACATGTGTCTCCCGAGATCACAAAGAGTAGGACGTTTCACAGGGGCTTCAACACGATTTCCTGGCTGTTGGACATAAGATAACTCTATTTCGCTTTTTTATCTTGATTTCACTTTT
+
ffffffffffffffffffffffffffffffffffffffffffffffffffffffffffffffffffffffffffffffffffffffffffffffffffffffffffffffffffffffffffffffffffffffffffffffffffffff
@cA01~tA01_KP420439.1_135036_135176_0_1_0_0_0:0:0_0:0:0_67/2
ATTCTCTGTGTGTTTATGCCTTTGCTTTTTGAAGTCCCTGATTTATCTCTGTGTCTCTCAGTGATCCTATTATATGTAGGATTATTTGGAATATGAGCCTCAGAATCTAGTCTGGGGACACCAAGTACACACAGTATTTAGGGGTTGGTG
+
ffffffffffffffffffffffffffffffffffffffffffffffffffffffffffffffffffffffffffffffffffffffffffffffffffffffffffffffffffffffffffffffffffffffffffffffffffffff
@cA01~tA01_KP420439.1_22136_22035_1_0_0_0_0:0:0_0:0:0_68/2
CAGGAGAATCACTTGAACCCAGGAGACAGAGGTTGCAGTGAGCCTAGACCACACCACTTCACTCCAGCCTGGGTGAAGGAGTGAGACTCTGTCTCCATAATTAATTAATTAATTAAAGAAACCAAACAAGGAGAAGGTTGGCTACCCTGA
+
ffffffffffffffffffffffffffffffffffffffffffffffffffffffffffffffffffffffffffffffffffffffffffffffffffffffffffffffffffffffffffffffffffffffffffffffffffffff
@cA01~tA01_KP420439.1_4755_4806_1_0_0_0_0:0:0_0:0:0_69/2
GATTGCGTCTCAAAAAAAAAAAAAGTTCTAAAAGTTGTGACTTGGGTGTGGCAGATTGTGACATACTGCCAGCTGCTAGAAATGCTGGGGCAGGAGGATTGCTTGAACTCTGAAGTCAAAGAACAGCCTGGGGAAAATAGCACATGAAGA
+
ffffffffffffffffffffffffffffffffffffffffffffffffffffffffffffffffffffffffffffffffffffffffffffffffffffffffffffffffffffffffffffffffffffffffffffffffffffff
@rand_0_0_0_0_1_1_0:0:0_0:0:0_6a/2
GATATCTCGATCGCGCTAACCGACCACAACCAGTGGACTGATACTTTCAAAGATGTCTAGATCTACAGCATGTTGCAGTCAAGCGCCATTGTCGAACCGTTACAGATGTGACCCACGCCTTTAGGTTAGCCAGGGATACTACGGGATGAA
+
ffffffffffffffffffffffffffffffffffffffffffffffffffffffffffffffffffffffffffffffffffffffffffffffffffffffffffffffffffffffffffffffffffffffffffffffffffffff
@cA01~tA01_KP420439.1_111628_111749_0_1_0_0_0:0:0_0:0:0_6b/2
AAGGCTTATGACTCTACAAATGTTTCATCGTGGAATGACTCTGCCAGCTTTCCAGGTTGCAGAGAGTAAGAATATCACTTGTTCATGTGATTCACGATCCTTGGAACCTCCTATGTGCTGCATCTTTGGATGGAAATTGGAGTCCCAGAG
+
ffffffffffffffffffffffffffffffffffffffffffffffffffffffffffffffffffffffffffffffffffffffffffffffffffffffffffffffffffffffffffffffffffffffffffffffffffffff
@cA01~tA01_KP420439.1_87418_87320_1_0_0_0_0:0:0_0:0:0_6c/2
GGGGAGATCAGAGGTTCCCTCAGCCCCTCAACCTTACCCATTTCCCAGAAGCCCACCCTGGCCTCTCACCTACACAGAGATGTCATCACCAGCAACCCCTACACTTTTTCTTTTCCTTTGAAAAAATGCTGATTGAGGTTAAATATACCT
+
ffffffffffffffffffffffffffffffffffffffffffffffffffffffffffffffffffffffffffffffffffffffffffffffffffffffffffffffffffffffffffffffffffffffffffffffffffffff
@cA01~tA01_KP420439.1_23839_24037_0_1_0_0_0:0:0_0:0:0_6d/2
CTATATCTATATATCATCTATGTATCTATCACTTGTCTATCTATCCATCAATCATCTGTTATTTATATGTATGTATCATCTCTCTCTCTATGATTTCTGTCTGCCTCTCTATCTGTACGTATTATCTGTCTTCATCATCATCATCTCTAT
+
ffffffffffffffffffffffffffffffffffffffffffffffffffffffffffffffffffffffffffffffffffffffffffffffffffffffffffffffffffffffffffffffffffffffffffffffffffffff
@cA01~tA01_KP420439.1_127514_127617_0_1_0_0_0:0:0_0:0:0_6e/2
CATAGCAGTTCCTCTTTATGAATTGTCTCGCATTTCTTGATTGGCAGGTAACCACATACAACGTCTCTTTAGGACAAGCACCCAAATGGCGGGAGACCTAGCTTTCCCCTGCTTTCTCAATTATAGCTCTCATAGTAACCATAGAACGTG
+
ffffffffffffffffffffffffffffffffffffffffffffffffffffffffffffffffffffffffffffffffffffffffffffffffffffffffffffffffffffffffffffffffffffffffffffffffffffff
@rand_0_0_0_0_1_1_0:0:0_0:0:0_6f/2
AATCTGTATTTAGACGATGCCCAAAGAAAACTGGCAATCCTTGCTCCCGATGGCTCGCCCCAACCATACACCTTTGGCATGTTCGACCCGAGACTTGTGGGTATTGTATAGTCAATCAAACCGAGGGGTGGCCGAGCCTCCAATCGTATG
+
ffffffffffffffffffffffffffffffffffffffffffffffffffffffffffffffffffffffffffffffffffffffffffffffffffffffffffffffffffffffffffffffffffffffffffffffffffffff
@cA01~tA01_KP420439.1_31569_31685_0_1_0_0_0:0:0_0:0:0_70/2
GTTCCTTTAGAGCAACAAAAATGGACTAAGACAGCAACGTCCTGAGATCAGGAGGAACGTCTCAGAACAGCCTGGGCTGTCTTCCTGTTCTTCCTGGAGGAGGACGTCATGCAGTGCTTTAGCTGAGTGCTTCCTGTGGCTCCACAGTAC
+
ffffffffffffffffffffffffffffffffffffffffffffffffffffffffffffffffffffffffffffffffffffffffffffffffffffffffffffffffffffffffffffffffffffffffffffffffffffff
@cA01~tA01_KP420439.1_38895_38975_0_1_0_0_0:0:0_0:0:0_71/2
TTATGTGGGGGTGAAAGAGGAACCAGGATAGGCTGCACATCCAGCCTCTTATCAGGCCTGGTTCCAATCTCTTTTGGATGAATTGGAATCCTTGGCAGTAGGTTATGAAACTGATGAATAAGGCAGGCACCAGTGTCCACACACCCTGTT
+
ffffffffffffffffffffffffffffffffffffffffffffffffffffffffffffffffffffffffffffffffffffffffffffffffffffffffffffffffffffffffffffffffffffffffffffffffffffff
@cA01~tA01_KP420439.1_72371_72547_0_1_0_0_0:0:0_1:0:0_72/2
CTAAGTCCATGAAAGTTCCTTTCAATACACTCCCCAGGGCTCACTCCCTCTTGTCTCTAAGATCGGAGTTTAAATGTGATCTCTCTGATGAGGTCTCAGTGAGACGTTCCCTCCTGTACACTCCAAATGACAACGTGCCACGTTCATTCA
+
ffffffffffffffffffffffffffffffffffffffffffffffffffffffffffffffffffffffffffffffffffffffffffffffffffffffffffffffffffffffffffffffffffffffffffffffffffffff
@cA01~tA01_KP420439.1_2878_2913_0_1_0_0_0:0:0_0:0:0_73/2
TCTCTTCTTTGTATGTGCATGGTGAAATATTTCATTCTTTGAGTTAAGAAACTTCTATTGAGGAATACTTTTTATTACAAACATTTACCTATTCTATGTATACAACTGACTAGAAGCATATTTTGCACTGGGCATTATCATGACAATGTA
+
ffffffffffffffffffffffffffffffffffffffffffffffffffffffffffffffffffffffffffffffffffffffffffffffffffffffffffffffffffffffffffffffffffffffffffffffffffffff
@cA01~tA01_KP420439.1_10082_9970_1_0_0_0_0:0:0_0:0:0_74/2
AAGTTATGAGCAAGACAGAAAGTGAGAGACTCAGAATTAAAGAAAGAGGAAGATCAAGTCAACCAGTCCAAGGAGGGTCAGAGAGAATAAAATGGTACAAAAAAAGAAAACATAGCTAGGGATGGAGAAGTGAGGTCAGAGACCTAGAGA
+
ffffffffffffffffffffffffffffffffffffffffffffffffffffffffffffffffffffffffffffffffffffffffffffffffffffffffffffffffffffffffffffffffffffffffffffffffffffff
@cA01~tA01_KP420439.1_55923_56053_0_1_0_0_0:0:0_0:0:0_75/2
AGCCGAAGCATCTGTAGGTCCCTCCGTGGGTGGCAGGGCCCAGAGGAAAGTCAGCCTGGAATGTTCCGTTGACCTTGGGCCCTGCAGGGAGCCTACGTTCATGGGCCTCCCCTTCCCTGGATAGATGGTACATGTCATAGGAGCTCCGGG
+
ffffffffffffffffffffffffffffffffffffffffffffffffffffffffffffffffffffffffffffffffffffffffffffffffffffffffffffffffffffffffffffffffffffffffffffffffffffff
@cA01~tA01_KP420439.1_998_1217_0_1_0_0_0:0:0_0:0:0_76/2
TTGAATAGTAGTTCTATTTTAAGTTATTTGAGAAGTCTCCAAACTGCTTATCACATTGGCTGAACTAGTTAACATTCCCACCAAGAGTGTATAAGTGTTCCCTTTTCTCCACAATCTTGTCAGCATCTGTTATTAAAAAAAACAAAAAAC
+
ffffffffffffffffffffffffffffffffffffffffffffffffffffffffffffffffffffffffffffffffffffffffffffffffffffffffffffffffffffffffffffffffffffffffffffffffffffff
@cA01~tA01_KP420439.1_15381_15473_0_1_0_0_0:0:0_0:0:0_77/2
CTCTGTGGTCTCTGCACAGACAGACCCTCCTTCCCTTCTGCCAGAGTGGGAGCAGCCTGAGGCCGTCACAAGAAATAGATGCTGGTGCCATGCTTCCAGTACAGCCTGCAGAACTGTGAGGCAAACACATTTCTTTTCTTTAGAAGTTAC
+
ffffffffffffffffffffffffffffffffffffffffffffffffffffffffffffffffffffffffffffffffffffffffffffffffffffffffffffffffffffffffffffffffffffffffffffffffffffff
@cA01~tA01_KP420439.1_28027_28154_0_1_0_0_0:0:0_0:0:0_78/2
GAGTTCGGAGATGGTAGAAGACAGGCGTACAATGTCAGAGCTGCGAGATGCTGAGTCAATGCCTGCATCGAAGGTTTCTACCTCCCCAGGTTTCCAAAAGCGGATATAAGAGGGTTCTGTACTCACCGGTTTCGGAGCTTGGTTCAGTGG
+
ffffffffffffffffffffffffffffffffffffffffffffffffffffffffffffffffffffffffffffffffffffffffffffffffffffffffffffffffffffffffffffffffffffffffffffffffffffff
@cA01~tA01_KP420439.1_111477_111344_1_0_0_0_0:0:0_2:0:0_79/2
ACTTGACCCCTGCCCACCTCTCCAACCTAACTGGCTTACTTCCTAGTCTACTTGAGGCTGCGATCACACTGAGGAACTCACAATTCCAAACATACAAGAGGCTCCCTCTTGACGTGGCACTTACCCACGTGATGTTCCACCGTCCCTCAT
+
ffffffffffffffffffffffffffffffffffffffffffffffffffffffffffffffffffffffffffffffffffffffffffffffffffffffffffffffffffffffffffffffffffffffffffffffffffffff
@cA01~tA01_KP420439.1_134977_134820_1_0_0_0_0:0:0_0:0:0_7a/2
GGAGACATAAGTACAGACCAGGTGTCATAACAGAGGACAGACACAGGGGCCATACGGGGAAGTAGAAAAGAGAGAAAGAGGTAAAGGAGACACTCAGACAGACAGACATGTGCCAGAGAGAAGTGTCCTTCCATGCTGACTTTGCTCAGA
+
ffffffffffffffffffffffffffffffffffffffffffffffffffffffffffffffffffffffffffffffffffffffffffffffffffffffffffffffffffffffffffffffffffffffffffffffffffffff
@cA01~tA01_KP420439.1_70193_70297_0_1_0_0_0:0:0_0:0:0_7b/2
CTCTACCTGTCATCTATATCTATATATAATCTATTTATCTATCAATTGTCTATCCAAAAATCATCTATTATCTATATCTATGTATCGTCTCTCTCTCTCTATGATTTCTCTTTGTCTGCCTCTCTATCTCTATGTATTATCTATCTATCT
+
ffffffffffffffffffffffffffffffffffffffffffffffffffffffffffffffffffffffffffffffffffffffffffffffffffffffffffffffffffffffffffffffffffffffffffffffffffffff
@cA01~tA01_KP420439.1_59803_59875_0_1_0_0_0:0:0_0:0:0_7c/2
TTGTTATGGCAACAATAGGAAAAGGTTCCACACTGCACAGCCTGAGCATGGGGCCGTGGCTGAATGAGTCAGTGAGTCGAAGTGTGCGTGCATGAGCTCTGTTCTCTGTTACGGCAAGGCTCTTTCTCTGCGGAGTCAGCCAGGGTTGCT
+
ffffffffffffffffffffffffffffffffffffffffffffffffffffffffffffffffffffffffffffffffffffffffffffffffffffffffffffffffffffffffffffffffffffffffffffffffffffff
@cA01~tA01_KP420439.1_93277_93165_1_0_0_0_0:0:0_0:0:0_7d/2
GCCCAGCCTGGGTTTTGTACCCTGGAGCCACAGGGAACACTCAGCTAAAGCACTGCATGATGTTCTCCTCCAGGAAGAACAGGAAGACAGCCCAGGCTGTTCTGAGACGTTCCTCCTGATCTCAGGATGTTGCTGTCTTAGCCTATTTTT
+
ffffffffffffffffffffffffffffffffffffffffffffffffffffffffffffffffffffffffffffffffffffffffffffffffffffffffffffffffffffffffffffffffffffffffffffffffffffff
@cA01~tA01_KP420439.1_39872_39953_0_1_0_0_0:0:0_0:0:0_7e/2
TCATAAATATGGGTGTCCTTGGGTTCTCCTGGTAGAGAACACTTTGTGGAGGTAAAACAGAAATGAAACTTCTAACCTGTGCCAGGTCTCTGAGCAAAGTCAGCATGGAGGGACACCTCTCTCTGGGACATGTCTGTCTGTCTGTCTCCT
+
ffffffffffffffffffffffffffffffffffffffffffffffffffffffffffffffffffffffffffffffffffffffffffffffffffffffffffffffffffffffffffffffffffffffffffffffffffffff
@cA01~tA01_KP420439.1_78285_78184_1_0_0_0_0:0:0_0:0:0_7f/2
CCTAAGTCCATTGTTGGGTTGAACACGGCCATGTTGTACATCCTGGTTTCACAGCAGACACTGGAGGAAAACAGCCTGTATTCATAAGAGGCTGTCCCTCGGGTCACTGCCCAGAATATCCGGAGTTGGTGCTCACAGGGTTGGGAACTC
+
ffffffffffffffffffffffffffffffffffffffffffffffffffffffffffffffffffffffffffffffffffffffffffffffffffffffffffffffffffffffffffffffffffffffffffffffffffffff
@cA01~tA01_KP420439.1_103861_103655_1_0_0_0_0:0:0_0:0:0_80/2
GGATGAGTAGTCTCCACTGTGTGTGTGTACTACAGTTCTCTATCCATTCACCCACTGATAGGCAGGTAGGTTGACTCCACATCTTGGCTACTGTGAACAGTGCTGGAACAGTCATATGAGTGCAGATATCACTTCGATACACTGATGTCC
+
ffffffffffffffffffffffffffffffffffffffffffffffffffffffffffffffffffffffffffffffffffffffffffffffffffffffffffffffffffffffffffffffffffffffffffffffffffffff
@cA01~tA01_KP420439.1_39970_40149_0_1_0_0_1:0:0_0:0:0_81/2
TATGTGGGGTTATTTGGAATGTGAGCCTCAGAATCCAGTCTGGAGACCACAAGTTCACACAGCATACAGGAGTTGGTGTTCTGGGGCCATGATATCCTGGGACGGTTACTCTCCATTACATGGAAGGCAGAGGTGTCAGAATAAACACGG
+
ffffffffffffffffffffffffffffffffffffffffffffffffffffffffffffffffffffffffffffffffffffffffffffffffffffffffffffffffffffffffffffffffffffffffffffffffffffff
@cA01~tA01_KP420439.1_107855_108044_0_1_0_0_0:0:0_0:0:0_82/2
TGGCCTTAGCCTCCTGCAGTGCTGGGTTACAGGAGTGAGCCACCGTTCACAGACTTGTATATTATGCTATAATAGGTCCCTTCATTTCCACCACCCCTCATATATCTGTCACTCCTTTGCCAGGTATTGATTTATGTGTAGGAGGAATAA
+
ffffffffffffffffffffffffffffffffffffffffffffffffffffffffffffffffffffffffffffffffffffffffffffffffffffffffffffffffffffffffffffffffffffffffffffffffffffff
@cA01~tA01_KP420439.1_129832_129958_0_1_0_0_0:0:0_0:0:0_83/2
AATCTGCAGATGCTCAAGCCCCTTGCATGAAATGGCATAGCGAAGCTGGGCACCGTGGCTCACGCCTGTAATCCCAGCACTTTGGGAGGCTGAGTTGGGTAGATCACGAGGTCAGGAGTTCAAGACCAGCTGGTCCAACATTCTGAAACC
+
ffffffffffffffffffffffffffffffffffffffffffffffffffffffffffffffffffffffffffffffffffffffffffffffffffffffffffffffffffffffffffffffffffffffffffffffffffffff
@cA01~tA01_KP420439.1_1675_1729_0_1_0_0_1:0:0_0:0:0_84/2
TTAAAGGTATGCATGCAGGTTTGTTACATAGGCATATTGTGTGACTCTGAGGTTTGTGGTTCCAACAATGCCATCACCCAGGCAATGAGCATAGAATCCAACAGGTGTTTCTTCAGCCTATACCTCCCTACTCCTCCCCCCATCTGTAGT
+
ffffffffffffffffffffffffffffffffffffffffffffffffffffffffffffffffffffffffffffffffffffffffffffffffffffffffffffffffffffffffffffffffffffffffffffffffffffff
@cA01~tA01_KP420439.1_83707_83522_1_0_0_0_1:0:0_1:0:0_85/2
TATAGAATGAGTAAAGGCCACCCTGGGCAAACAGTGAGACCCATCCCTTTTTAAAAATTATGAGTTTTACAAATTTAAAATGCATAGTGAAAAAGTTCTTACAAACTCCAGAAAGGTAGGTGTAAATAATAGACATTTGTAAGAATGACA
+
ffffffffffffffffffffffffffffffffffffffffffffffffffffffffffffffffffffffffffffffffffffffffffffffffffffffffffffffffffffffffffffffffffffffffffffffffffffff
@cA01~tA01_KP420439.1_10065_10228_0_1_0_0_0:0:0_1:0:0_86/2
TCCGGGAGCTGCAGGACAAGATCACATTCTCTCCTGCCTGAACCGTGGGGCCCGGCTGGGCTGAGAGAGAAGGTTTCCCATATAGACCTGGAAGAAGAAGAGGTGGTTTCCTCAGGGAGGTTCTTCCTTGTCACAGCTCTCCTCACACCT
+
ffffffffffffffffffffffffffffffffffffffffffffffffffffffffffffffffffffffffffffffffffffffffffffffffffffffffffffffffffffffffffffffffffffffffffffffffffffff
@cA01~tA01_KP420439.1_1307_1140_1_0_0_0_0:0:0_0:0:0_87/2
ATCAGAGAAATGCAAATTAAAACCACAGTGAGATACCATCTCACAACAATCAGAGAAGCAGAAGCAATTACTAAAAAGTTTTTTGTTTTTTTTAATAACAGATGCTGACAAGATTGTGGAGAAAAGGGAACACTTATACACTCTTGGTGG
+
ffffffffffffffffffffffffffffffffffffffffffffffffffffffffffffffffffffffffffffffffffffffffffffffffffffffffffffffffffffffffffffffffffffffffffffffffffffff
@cA01~tA01_KP420439.1_113670_113425_1_0_0_0_0:0:0_1:0:0_88/2
CGCTCTGGAGCGAGCACACACTGGGCCTCATGCAAGGTAGAAAAAGCCTGCGTACGTCACCCTCCCATGATGTGGTCAACATGTAAACTGCATGGGCAGGGCGCCAAATAACATCCTGTGCGCTGCTGAGCTGAGCTGGGGCGCGGCCGC
+
ffffffffffffffffffffffffffffffffffffffffffffffffffffffffffffffffffffffffffffffffffffffffffffffffffffffffffffffffffffffffffffffffffffffffffffffffffffff
@cA01~tA01_KP420439.1_128945_128823_1_0_0_0_0:0:0_0:0:0_89/2
CTTCCTCACACCACGAATCTGAACATGCCTCTCTCTTGCTTACAAATGTCTAAGGTCCCCACTGCCTGCTGGAGAGAAAACACACTCCTTTGCTTAGCCCACAATTCTCCATTTCACTTGACCCCTGCCCACCTCTCCAACCTAACTGGC
+
ffffffffffffffffffffffffffffffffffffffffffffffffffffffffffffffffffffffffffffffffffffffffffffffffffffffffffffffffffffffffffffffffffffffffffffffffffffff
@cA01~tA01_KP420439.1_121470_121606_0_1_0_0_0:0:0_0:0:0_8a/2
TCAGTTGAGGTCATGAGTTTGAGAGCAGCCTAGCCAACCTGGGGAAACCCCATGTACACTAAAAAAAACCAAAAAGTATCCCGGCATGGTGGCGTGCACCTGTAATCCCAGCTACTAGGGAGGCTGAGGCAGGAAAATCATTTGAACCCA
+
ffffffffffffffffffffffffffffffffffffffffffffffffffffffffffffffffffffffffffffffffffffffffffffffffffffffffffffffffffffffffffffffffffffffffffffffffffffff
@cA01~tA01_KP420439.1_36747_36929_0_1_0_0_0:0:0_0:0:0_8b/2
GTCGGAACTGTGGGCCGAGCACCCCAGGGTCCCCTCTTCCTAGTTTATGAGAGGCTCCCTGACAGGACTTCCCTCCTGTTTCAGGAAAATCCTCTTATGTGGGGAGATGACACCCTAAGGTTTGGAGAAGGACTCACCCTCATGTGGCCA
+
ffffffffffffffffffffffffffffffffffffffffffffffffffffffffffffffffffffffffffffffffffffffffffffffffffffffffffffffffffffffffffffffffffffffffffffffffffffff
@cA01~tA01_KP420439.1_131897_132120_0_1_0_0_1:0:0_0:0:0_8c/2
GGGCCATGGCTGTGGTTTCCCCCCTCTTCTGGTAGAAAGACCGCAGCCACACTGCAGCCCCTACCGTCACGGAAACGCTGGAGGGTGTCAGTTATACCTTTGTCCTCAGAGGACCTGCTGTTCCTAGCACTGCTTCCCTCTCTTTCTCTG
+
ffffffffffffffffffffffffffffffffffffffffffffffffffffffffffffffffffffffffffffffffffffffffffffffffffffffffffffffffffffffffffffffffffffffffffffffffffffff
@cA01~tA01_KP420439.1_19279_19102_1_0_0_0_0:0:0_0:0:0_8d/2
ACGTCTTTTGAGTCTGGTCGTAGTGAAGGACGCAAGGTGTCAATTCTAGTGAGAACAATTTCCAGGAAGCCATGTTCCGCTCTTGAGCGAGCACCCACTGGGCCTCATGCAAGGTAGAAAGAGCCTGCGTACGTCACCCTCCCATGATGT
+
ffffffffffffffffffffffffffffffffffffffffffffffffffffffffffffffffffffffffffffffffffffffffffffffffffffffffffffffffffffffffffffffffffffffffffffffffffffff
@cA01~tA01_KP420439.1_34801_34934_0_1_0_0_0:0:0_0:0:0_8e/2
GCGGATCAACTGAGATGAGGGGATTGAGAGCAGCCTGGCCAACATAGTGAAACCGTGTCTCTGCTAAAAATCCAAAAATTAGCCATGCCTGGTGGCAGGCACCTGTAACGCCAGCTACTCAAGAGGCTGAGGCACGAGAATCGCTTGAAC
+
ffffffffffffffffffffffffffffffffffffffffffffffffffffffffffffffffffffffffffffffffffffffffffffffffffffffffffffffffffffffffffffffffffffffffffffffffffffff
@cA01~tA01_KP420439.1_85691_85824_0_1_0_0_1:0:0_0:0:0_8f/2
TGGATGATCGGACTCTGGTGGACACCCCCACCAGAAGCTCTGGGACTCAGGAGGTGGGACAAGGAGAAGCCCAGACAGGAGCCCTCTGACCTGTGACCATGATCACCAGGGGGTTGCTGGGTGCCGACCACTCAGTGGGGGAGTGCGGGT
+
ffffffffffffffffffffffffffffffffffffffffffffffffffffffffffffffffffffffffffffffffffffffffffffffffffffffffffffffffffffffffffffffffffffffffffffffffffffff
@cA01~tA01_KP420439.1_104352_104138_1_0_0_0_0:0:0_0:0:0_90/2
TTACAGGCATAAGCCACTATGCCCAGCCTCCTTTTAGTTTTTTAAAGAATTTCCATACTTTTCTCCATAATAGTTGTACTAATTTACATTCCTACCAACAGGGTACCAGGGTTCTCCTTTCTCTACCATCTTGCCAGCATTTGTTTTGCC
+
ffffffffffffffffffffffffffffffffffffffffffffffffffffffffffffffffffffffffffffffffffffffffffffffffffffffffffffffffffffffffffffffffffffffffffffffffffffff
@cA01~tA01_KP420439.1_76863_76719_1_0_0_0_0:0:0_0:0:0_91/2
TTCTTCCTGTTGCCCAATAGCTCTGACAAGGCTTCCAGTACTATGTTGATAGGAAGTGGTGGATGTCCGTGTCCTTGTCTTGTGCCAGTTCTCAGAGGAGTGCTTTTAACTTTTCCTGTTCAGTATGATGTTGACTCTAGATATGTCATC
+
ffffffffffffffffffffffffffffffffffffffffffffffffffffffffffffffffffffffffffffffffffffffffffffffffffffffffffffffffffffffffffffffffffffffffffffffffffffff
@cA01~tA01_KP420439.1_41598_41805_0_1_0_0_0:0:0_0:0:0_92/2
TATAGGTATATTTATCCTCAATAAATATTTCTCAAACAAAAGTAAAGGGTGTAGGGGTTGCAGGTGATGACATCCCTGTGTGGGTGGGAGGCCAGGATGGGCTTCTGGGAAATGGGTAATGTTGAGGGGCTGAGGGAACCTCTGATCTTC
+
ffffffffffffffffffffffffffffffffffffffffffffffffffffffffffffffffffffffffffffffffffffffffffffffffffffffffffffffffffffffffffffffffffffffffffffffffffffff
@cA01~tA01_KP420439.1_116093_115840_1_0_0_0_0:0:0_0:0:0_93/2
GACCCTGGGGTGCTCGGCCCACAGTTCCGACCTTGCCTCCCTGGCCTCTCAACCCCTTGGCAGAGTCAAGTTGTGTGGGGACCAGGGTTGGACTAGGGTGTTCAAAGCTGGGTTGTGTGGTGGGGAAGTGGTAGGAACAGCAGATCCTCT
+
ffffffffffffffffffffffffffffffffffffffffffffffffffffffffffffffffffffffffffffffffffffffffffffffffffffffffffffffffffffffffffffffffffffffffffffffffffffff
@cA01~tA01_KP420439.1_121503_121654_0_1_0_0_0:0:0_0:0:0_94/2
TGGATCATGCCTGTAATCCCGGCACTTTGGGAGACCGAGGCGGGCACCTCAGTTGAGGTCATGAGTTTGAGAGCAGCCTAGCCAACCTGGGGAAACCCCATGTACACTAAAAAAAACCAAAAAGTATCCCGGCATGGTGGCGTGCACCTG
+
ffffffffffffffffffffffffffffffffffffffffffffffffffffffffffffffffffffffffffffffffffffffffffffffffffffffffffffffffffffffffffffffffffffffffffffffffffffff
@cA01~tA01_KP420439.1_5811_6009_0_1_0_0_0:0:0_0:0:0_95/2
TGTGTCGCCTGCCTCCCGTTTCAGGAGCATCATCTTATGTGGGGAGATGACAACCTAAGGTTTGGGGGAAGGACTCACCCACATGTGGCCAGGGCCCCTCCAGCAAGAAGAACCCTGGAAAGAAAGATCATGATGGATGATCCATCTGTA
+
ffffffffffffffffffffffffffffffffffffffffffffffffffffffffffffffffffffffffffffffffffffffffffffffffffffffffffffffffffffffffffffffffffffffffffffffffffffff
@cA01~tA01_KP420439.1_57047_56904_1_0_0_0_0:0:0_0:0:0_96/2
GGTCGAGCTGGTCTCGAACTCCTGACCACGTGATCCACCCGCATCAGCCTCCCAAAGTGCTGGGATTACAGGCATGGGCCACCAGGCCCAGCCACATTTACCATTTTTAAGTGTAAAGTCTAGTGGTCATAAATACATTTTTATATATAT
+
ffffffffffffffffffffffffffffffffffffffffffffffffffffffffffffffffffffffffffffffffffffffffffffffffffffffffffffffffffffffffffffffffffffffffffffffffffffff
@cA01~tA01_KP420439.1_79254_79166_1_0_0_0_0:0:0_0:0:0_97/2
GTTTACATTATATGTAGACAGATAAACTACACACACACACACACACACATGCACACAGAAGAATGGATTGGTTCATGTAGAAAAGTAAATAATTCAAGATGAAAGGATGAAATGTCATGGCACCTACTATTCTATTTTAGATAAAGGGTC
+
ffffffffffffffffffffffffffffffffffffffffffffffffffffffffffffffffffffffffffffffffffffffffffffffffffffffffffffffffffffffffffffffffffffffffffffffffffffff
@cA01~tA01_KP420439.1_109778_109946_0_1_0_0_1:0:0_0:0:0_98/2
CATCTCTTTCGGACAAGCACCCAGATGGCGGGAGACCTAGCTTCCTCCTGCTTTCTCAGTTATAGCTCTCATAGTAAGCATGGAACGTGCTGAGGATACAACTACTTTAGTTGAGATGTTTGACCCCTTCAAACCTCACATTGAAATTTA
+
ffffffffffffffffffffffffffffffffffffffffffffffffffffffffffffffffffffffffffffffffffffffffffffffffffffffffffffffffffffffffffffffffffffffffffffffffffffff
@cA01~tA01_KP420439.1_78747_78889_0_1_0_0_1:0:0_0:0:0_99/2
GGCTCATAGTCCAGGAGAACTGTGGCCTGACTCAGGTACATTTTACCTGCAATAACAGCAATTGCAGGTCACTGGAGTCCATCACAATTGGCTGGAGACAAATGTAAGACAAGAATATTTGCAGTTTCCCCAGACTGACACAGTTGCAGG
+
ffffffffffffffffffffffffffffffffffffffffffffffffffffffffffffffffffffffffffffffffffffffffffffffffffffffffffffffffffffffffffffffffffffffffffffffffffffff
@cA01~tA01_KP420439.1_77067_77238_0_1_0_0_0:0:0_0:0:0_9a/2
CCAGAACCCCTCTTCTCCCTATATCATCATGAGCACCTTCAGAAGTCTTTTGCCACAAAAAGAAATTTCTTTTGAAGATATACATTTTTTTGTACATTTCAAAAATGTTCCCAAACTAATTCTCCAAAGCAATAAATGTTTGTGTGTATT
+
ffffffffffffffffffffffffffffffffffffffffffffffffffffffffffffffffffffffffffffffffffffffffffffffffffffffffffffffffffffffffffffffffffffffffffffffffffffff
@cA01~tA01_KP420439.1_93300_93393_0_1_0_0_0:0:0_0:0:0_9b/2
GAGCTTGGAAGCTCCATCACACCCCCTTTCTCCCTCTCTTGCCATGTGATCTCTGTGGTCTCTGCACACGCAGGACCCCCTTCTCTTCTGTCAGTGTGGGAGCAGCCTGAGGCCGCAGCCAGAAATAGATGGTAGTGTCCTGCTTCTAGT
+
ffffffffffffffffffffffffffffffffffffffffffffffffffffffffffffffffffffffffffffffffffffffffffffffffffffffffffffffffffffffffffffffffffffffffffffffffffffff
@cA01~tA01_KP420439.1_10572_10630_0_1_0_0_0:0:0_0:0:0_9c/2
AAGGGCATCCTTGCAGGCCATACAGGAGGGTTTGGAGGTGCCCTGTCTGCCATCCTGCGCCCTGACCCCGCCCTTACACCCATGCTGTGTGTTCTGTCTCGGCATCTGTCCATGCTTCTCTCCATCATCAGCAGGAAGCTCCTCAGCTAT
+
ffffffffffffffffffffffffffffffffffffffffffffffffffffffffffffffffffffffffffffffffffffffffffffffffffffffffffffffffffffffffffffffffffffffffffffffffffffff
@cA01~tA01_KP420439.1_122650_122474_1_0_0_0_0:0:0_0:0:0_9d/2
ATTTGCTCCCAATCTGTGGGTTGTCTCTTCACTTTGTTGGTTTATTTTTAGCGGTGCAGAAGTTGCTTAGTTTGAGGTAATCCCAATGGTCTATTTTTGCTTCAATTACTTGTGTTTTGAAGGTTTAAAACAAAATGTCTTCCTTCAGAC
+
ffffffffffffffffffffffffffffffffffffffffffffffffffffffffffffffffffffffffffffffffffffffffffffffffffffffffffffffffffffffffffffffffffffffffffffffffffffff
@cA01~tA01_KP420439.1_86062_86215_0_1_0_0_0:0:0_0:0:0_9e/2
GCTGCATTCCCTCTGGAGACTCGGGAGAATCAGTTCCATTGATTTCTCCAGCCCCTTCGTGGCTCGTGGTCTTCCTCCACCTTCAAAGCCCACAGTGGCTGGTGGAGTATCCCACGATGCTGCTCTAATCCCCATTCTCCTCTTCCTTCT
+
ffffffffffffffffffffffffffffffffffffffffffffffffffffffffffffffffffffffffffffffffffffffffffffffffffffffffffffffffffffffffffffffffffffffffffffffffffffff
@cA01~tA01_KP420439.1_134753_134676_1_0_0_0_0:0:0_0:0:0_9f/2
AGACATTCTTCTCATTGTCATTGGGACACAGAGTGAATGATCCAGGACTTGGAACCCCCAGGTGGTCATGAGGAAGATAAGCGTGGGATTCTTATGGAGAGAGACTGACTCGGTGAGGTCTGTACCAACAGAGACAGGGAAACAGGAGAC
+
ffffffffffffffffffffffffffffffffffffffffffffffffffffffffffffffffffffffffffffffffffffffffffffffffffffffffffffffffffffffffffffffffffffffffffffffffffffff
@cA01~tA01_KP420439.1_12449_12683_0_1_0_0_0:0:0_0:0:0_a0/2
TCCATAGCTTGTGAATATGTTATTTTACAGGAAAGGAGGAATGAAGATTGCAGATGGCATTACGGTTGCTAATCAGCTGAACTTAAAAAGAGGGTACGCTGGATGATTTTAGGGAGATTGAGATGGATTATCTTGGTGACCCCAATAGAA
+
ffffffffffffffffffffffffffffffffffffffffffffffffffffffffffffffffffffffffffffffffffffffffffffffffffffffffffffffffffffffffffffffffffffffffffffffffffffff
@rand_0_0_0_0_1_1_0:0:0_0:0:0_a1/2
CAAAGATATTTGTTACATATCGTCGTACCATAGATGGACCAGAGCGCCAACCTCTGCGTAACCGTTACAAGCAAGTTCGCTGGATATCTCAACTACCCAGTGCCCCCGACTTTCTCATCGCGGCTAAGAGTCGCCCCTCGGCGGCGCTCC
+
ffffffffffffffffffffffffffffffffffffffffffffffffffffffffffffffffffffffffffffffffffffffffffffffffffffffffffffffffffffffffffffffffffffffffffffffffffffff
@cA01~tA01_KP420439.1_126862_127103_0_1_0_0_0:0:0_1:0:0_a2/2
CCTGCAGAACTGTGAGGCAAACCAATCTCTTTTCTTTAGAAGTTACCCAGGCTCAAGTGTTCCTTTAGAGCAACCAAAATGGACTAAGATAGCAACATCCTGAGATCAGGAGGAATGTCTCAGAACAGCCTGGGCTGTCTTCCTGTTCTT
+
ffffffffffffffffffffffffffffffffffffffffffffffffffffffffffffffffffffffffffffffffffffffffffffffffffffffffffffffffffffffffffffffffffffffffffffffffffffff
@cA01~tA01_KP420439.1_8817_8640_1_0_0_0_0:0:0_0:0:0_a3/2
TTGGTTCTGTCACTCACTTACCCTATGAGTTGTCGGCTCCCAGTGACCCTCTGGACATCGTGGTCGTAGGTGAGAGAATACAGACCTGCCTCTCACCCTTGCTGGGAGATGGAGTGAATGATCTAGGACTGGAAGCCCCAGGTGGTCATG
+
ffffffffffffffffffffffffffffffffffffffffffffffffffffffffffffffffffffffffffffffffffffffffffffffffffffffffffffffffffffffffffffffffffffffffffffffffffffff
@cA01~tA01_KP420439.1_9079_8966_1_0_0_0_0:0:0_0:0:0_a4/2
ACAGACATATCCCAGAGAGAGGTGTCCTTCTATGCTGACTTTGTTCAGAGACCAGGCACAGGTTAGAAGGTTCCATTCTGTTTTACCTCTACAAAGTGTTCTCTCCCAGGAGAACCCAAAGAGACACATCTATCTGGCCTGAGTTGGGCC
+
ffffffffffffffffffffffffffffffffffffffffffffffffffffffffffffffffffffffffffffffffffffffffffffffffffffffffffffffffffffffffffffffffffffffffffffffffffffff
@cA01~tA01_KP420439.1_79630_79492_1_0_0_0_0:0:0_0:0:0_a5/2
GGTGCCAGGAATGTTAAAAAGCTTTTGTCAGTCCTAAATATTGACAAATAAAATTTAATTAAAGTCTTAGAAGAAAACACAAAGGAAAACTTCACAACATCGGATTTGGCAGTGATTCTTTAGATGTGACAACAACGGCACAGGCTACTA
+
ffffffffffffffffffffffffffffffffffffffffffffffffffffffffffffffffffffffffffffffffffffffffffffffffffffffffffffffffffffffffffffffffffffffffffffffffffffff
@cA01~tA01_KP420439.1_140912_141094_0_1_0_0_0:0:0_0:0:0_a6/2
TATTGGATCACCTGAGGTTGGGAATTTGAGACCAGCCTGGCCAACATGGTGAAACATCCTCTCTACAGAAAATATGCAAAAAGAGTTAGCCGGGCGTGGTGGTTGTGGTCTGTAATCCCAGCTACTGGAGAGGCTGAGGGAGGAGATCCG
+
ffffffffffffffffffffffffffffffffffffffffffffffffffffffffffffffffffffffffffffffffffffffffffffffffffffffffffffffffffffffffffffffffffffffffffffffffffffff
@cA01~tA01_KP420439.1_43868_43791_1_0_0_0_0:0:0_0:0:0_a7/2
TACTTGTGTTTTGAAGGTTTAAAACAAAATGTCTTCCTTCAGACAAACGTCCTGGAGCATTTCCCCAATATTTTCTTCTACGTGTTTCATAGGTTCAGGCCTTAGACTCACATCTTTAATCCATTTTCATTTGATTTTTGTGTATAGTGA
+
ffffffffffffffffffffffffffffffffffffffffffffffffffffffffffffffffffffffffffffffffffffffffffffffffffffffffffffffffffffffffffffffffffffffffffffffffffffff
@cA01~tA01_KP420439.1_65496_65729_0_1_0_0_0:0:0_0:0:0_a8/2
CTAACTCACACTATAAAAACACTTCTTAGTTTTTATCTAGTTGTACATTTTTTATGATTTATATTTAAATTTGAGAAATAAAAGTCATATACGGTCATCCTTCACTATTCGTGGGTGATTGGTTTTGAGATCTCCACTCAGATACCAAAA
+
ffffffffffffffffffffffffffffffffffffffffffffffffffffffffffffffffffffffffffffffffffffffffffffffffffffffffffffffffffffffffffffffffffffffffffffffffffffff
@cA01~tA01_KP420439.1_51876_51732_1_0_0_0_0:0:0_0:0:0_a9/2
TAAGAGGATTTTCCTGAAATGGGAGGGAAGTCCTGTCAGGGAGTCTCTCATAAACTAGGAAGAAGGGACCCTGGGGTGCTGGGCCCACATTTCTGACCTTGCCTCCCTGGCCTTTCATTCCCTTGGCAGAGTCAAGTTCTGTGGGGACCA
+
ffffffffffffffffffffffffffffffffffffffffffffffffffffffffffffffffffffffffffffffffffffffffffffffffffffffffffffffffffffffffffffffffffffffffffffffffffffff
@cA01~tA01_KP420439.1_110444_110289_1_0_0_0_0:0:0_0:0:0_aa/2
AAAAAAAGTAAGTCTCACGCGGCACAGGCCAGAGAGCTCAGGGCCATGTGGGGAAGCAGGATGGGAGCACACAGCTGTGTGTTCCTCACTGGCAGGATGGTCCCTGGCCCAAGGCAGCAGCCACAGAGGCAGGACTTTCTAGAGAGAGCA
+
ffffffffffffffffffffffffffffffffffffffffffffffffffffffffffffffffffffffffffffffffffffffffffffffffffffffffffffffffffffffffffffffffffffffffffffffffffffff
@cA01~tA01_KP420439.1_98040_97934_1_0_0_0_0:0:0_0:0:0_ab/2
GCCTGGAAAGGAGATATGGGCCTGGAGAGGAGATAGAAGCCTGGAGTGGAAATATGGGCCTGGAGTGGAGATATGAGCCTGGAGTGGATATATGAGCCTGGAGTTGAGATAGGAGCCTGGAGTGGAGATATGGGCCTGGAGTGGACTTAC
+
ffffffffffffffffffffffffffffffffffffffffffffffffffffffffffffffffffffffffffffffffffffffffffffffffffffffffffffffffffffffffffffffffffffffffffffffffffffff
@cA01~tA01_KP420439.1_116348_116511_0_1_0_0_1:0:0_0:0:0_ac/2
CCCTGCATGTGACGGGGTCACAGGGCCCATGAAAAGGCTTTTCCAGAATATTCTGTTGTACAGCTCAGGGACAGGCACCCCATCATCCTTGTACAGACTGAAGTTGTTAAACCCAAGATTAGAGTGACACTGAAGAGTCACATGTTCTGG
+
ffffffffffffffffffffffffffffffffffffffffffffffffffffffffffffffffffffffffffffffffffffffffffffffffffffffffffffffffffffffffffffffffffffffffffffffffffffff
@cA01~tA01_KP420439.1_118579_118746_0_1_0_0_0:0:0_1:0:0_ad/2
CAGGGCCCAACTCAGGTCAGAAATATGGGTGTCCTTGGGTTCTCCCGGTAGAGAACACTTTGTGGAGGTAAAACAGAAATGAAACTTCTAACCTGTGCCAGGTCTCTGAGCAAAGTCAGCATGGAAGGACACCTCTGTCTGGGACATGTC
+
ffffffffffffffffffffffffffffffffffffffffffffffffffffffffffffffffffffffffffffffffffffffffffffffffffffffffffffffffffffffffffffffffffffffffffffffffffffff
@cA01~tA01_KP420439.1_36207_36353_0_1_0_0_0:0:0_0:0:0_ae/2
CCAGGCTCAGATCTCCAACCTAGGCCCATATCTCCAATCCAGGCCCATATCTCCACACCAGGCCCATATCTCTACTGAAGGCCAGTAACTCCACCTCCAGGCCCATATCTCCACTCCAGGCCCAGATCTCCACCCCAAGCCCATATCTCC
+
ffffffffffffffffffffffffffffffffffffffffffffffffffffffffffffffffffffffffffffffffffffffffffffffffffffffffffffffffffffffffffffffffffffffffffffffffffffff
@cA01~tA01_KP420439.1_62866_62727_1_0_0_0_0:0:0_1:0:0_af/2
ACGTCCTGGACTGCACCTGGGCCTATGCCAATTCCTATCACTCACCGTCACTCCAGGGAGACAGAACACACAGAGAATACGTTACATAGGCAGGTTCATTACTAACAGATAAGCAGCGAGTGACAACAGAAACCTATATTTCAATGTGAC
+
ffffffffffffffffffffffffffffffffffffffffffffffffffffffffffffffffffffffffffffffffffffffffffffffffffffffffffffffffffffffffffffffffffffffffffffffffffffff
@cA01~tA01_KP420439.1_2353_2413_0_1_0_0_0:0:0_0:0:0_b0/2
GTTTTGAATACAAAGTTTGCTGTCATTCTTGTATTTCTTCTTCTGTTTTTTATTTATTTATTTTTGACAGAATATCTTGCCGTCTCACCCAGGCTGGAGTGCAGTGGCATGATCTTGGCTCACTGCAACCTCTGCCTTCCAGGTTTCAGC
+
ffffffffffffffffffffffffffffffffffffffffffffffffffffffffffffffffffffffffffffffffffffffffffffffffffffffffffffffffffffffffffffffffffffffffffffffffffffff
@cA01~tA01_KP420439.1_99464_99532_0_1_0_0_0:0:0_0:0:0_b1/2
CAACCTGAGCTCCACCTTCCCCTTCAGTCCCCTGCCCTGTAACATAAATAGTCACAGGCTCCAGGGATTACAATGTAGCCATCATTGGGGACAGTGATTCTTCCCACCACAGCACCCATTTCCCCTGTATTCAATCTCCCTTGACCCCAA
+
ffffffffffffffffffffffffffffffffffffffffffffffffffffffffffffffffffffffffffffffffffffffffffffffffffffffffffffffffffffffffffffffffffffffffffffffffffffff
@cA01~tA01_KP420439.1_31532_31670_0_1_0_0_0:0:0_1:0:0_b2/2
CAAAAATGGACTAAGACAGCAACGTCCTGAGATCAGGAGGAACGTCTCAGAGCAGCCTGGGCTGTCTTCCTGTTCTTCCTGGAGGAGGACGTCATGCAGTGCTTTAGCTGAGTGCTTCCTGTGGCTCCACAGTACAAAACCCAGGCTGGG
+
ffffffffffffffffffffffffffffffffffffffffffffffffffffffffffffffffffffffffffffffffffffffffffffffffffffffffffffffffffffffffffffffffffffffffffffffffffffff
@cA01~tA01_KP420439.1_7104_7237_0_1_0_0_0:0:0_0:0:0_b3/2
ACCTGAGCTCCATCTTCCTCTTCAGTCCCCTGCCCTATAACATAAATAGTCACAGGGTTCATGGATTACCATGTAGCCATCACTGGGGACAATTATTCTTCCCACCACAGCAACTATTTCTCTGTACTGAATCCCCCTTTACCCCAAATA
+
ffffffffffffffffffffffffffffffffffffffffffffffffffffffffffffffffffffffffffffffffffffffffffffffffffffffffffffffffffffffffffffffffffffffffffffffffffffff
@rand_0_0_0_0_1_1_0:0:0_0:0:0_b4/2
TCGCTACGCGAAGAGTACAGTAAATGTGATCGCCGCTTTTTAGCCGTTAGAATCCTGGAGCCGGGCGCAGGCACGTTTTGATTTCGCGGCTACTATGTAAATAGATAGAATATCGGAATTAGTTCATGGTTCCAATACTTCGTAATCTGA
+
ffffffffffffffffffffffffffffffffffffffffffffffffffffffffffffffffffffffffffffffffffffffffffffffffffffffffffffffffffffffffffffffffffffffffffffffffffffff
@cA01~tA01_KP420439.1_45175_45091_1_0_0_0_0:0:0_1:0:0_b5/2
GATGAGGGCGAGGTGTTTTAGAGAAGTTCCACTTGCCCAGGAATGAATTACTGTTGGTCATGAAGCAACTCTGGCTGACTCAGCAGAGCAAGAGCTTTGCCTTAACAGAGAACGGAGCTCATGCACGCACACTTCGACTCACTGACTCAT
+
ffffffffffffffffffffffffffffffffffffffffffffffffffffffffffffffffffffffffffffffffffffffffffffffffffffffffffffffffffffffffffffffffffffffffffffffffffffff
@cA01~tA01_KP420439.1_101714_101900_0_1_0_0_0:0:0_0:0:0_b6/2
CTATTTTGTGTCTATCTACAAATTATCTATCATCTATATTTATGTATCACTTATCTATCTCTCTATCAATTGTCTGTCTGTCTATCTATCCATCAATCATCTATTATCTATATATGTATCATCTATCTCTCTCTCTATTACCTCTCTGTC
+
ffffffffffffffffffffffffffffffffffffffffffffffffffffffffffffffffffffffffffffffffffffffffffffffffffffffffffffffffffffffffffffffffffffffffffffffffffffff
@cA01~tA01_KP420439.1_92123_92320_0_1_0_0_0:0:0_0:0:0_b7/2
TTGGGTGAAGGGGCAAGTTTTTGTCCCATGAACAGATCACGTTCTCTATTCCAGGACCTGTGCTGGTGGGTTTCACATTTTCCATATGATCTCATGCTCACAGAAAGCCAAATAAGGAAGATGTTTTCGCCTGATTTTCTTACGGATAGG
+
ffffffffffffffffffffffffffffffffffffffffffffffffffffffffffffffffffffffffffffffffffffffffffffffffffffffffffffffffffffffffffffffffffffffffffffffffffffff
@cA01~tA01_KP420439.1_23701_23783_0_1_0_0_1:0:0_0:0:0_b8/2
GTCTTGCTCTGCCTCTCGGTCTCTCTAGTTCTCTTTGGAATCTCTGCAATTCATCCCCACATCTCCATGTTTCTATGTCCTTGTGCCTCTCTCTCAGGACTCTAATTTTAGTGCTTTTCTCTGCTCCCTGCCATCATTCTCACCACTCCT
+
ffffffffffffffffffffffffffffffffffffffffffffffffffffffffffffffffffffffffffffffffffffffffffffffffffffffffffffffffffffffffffffffffffffffffffffffffffffff
@cA01~tA01_KP420439.1_125416_125228_1_0_0_0_0:0:0_0:0:0_b9/2
CCGTGAAGGCAGAAAGCTGAAAACAATCTGATGTGGAAGGAAGAGGCTCTGCCTGAAATGCTGGGAATGAGATGGGGAGAATGACAAGACGACTGTAGAGAGACGGAGAGCACACTGGGTACACAGGAAACTAAGGAGCAACAAGGAGTG
+
ffffffffffffffffffffffffffffffffffffffffffffffffffffffffffffffffffffffffffffffffffffffffffffffffffffffffffffffffffffffffffffffffffffffffffffffffffffff
@cA01~tA01_KP420439.1_33599_33777_0_1_0_0_0:0:0_0:0:0_ba/2
GGAGAACAGATGGGATTATATGGACATGGTACTGATAACACCGGAAGCCTTAGGCAAGAAAAGAGTCCCATTACCTAAACCATGAGGGCAGACATGTTTATTTGAAGGAGGGAAAACTACATTGAAATTATTTTAAAAAATATATAAGTT
+
ffffffffffffffffffffffffffffffffffffffffffffffffffffffffffffffffffffffffffffffffffffffffffffffffffffffffffffffffffffffffffffffffffffffffffffffffffffff
@cA01~tA01_KP420439.1_62476_62570_0_1_0_0_0:0:0_0:0:0_bb/2
GTCTTCTCTGGGAAGACTGGACTGGGATTGATTCACAGCGAATGTGCTTTAGGGTTTCTACATCCACAGCATTCTTGAATCAAACAACTTGCATTCTCCAAGGAAAGAAAACAAAAGTGAAATCAAGATAAAAAAAGCGAAATAGAATTC
+
ffffffffffffffffffffffffffffffffffffffffffffffffffffffffffffffffffffffffffffffffffffffffffffffffffffffffffffffffffffffffffffffffffffffffffffffffffffff
@rand_0_0_0_0_1_1_0:0:0_0:0:0_bc/2
TGGCGAGTGGTTGGGGGTATTAAGGCGATTGTCTACGAGAACTATCTTAACAATTAGTTGAGGTGCCAATCCAGTAATACAACCTGTATCAGGAGCTTAAGCTTGTGTCGGCGTCAGTCCCCGAGGAGTACCTCAGATAGGTTGGAGTCG
+
ffffffffffffffffffffffffffffffffffffffffffffffffffffffffffffffffffffffffffffffffffffffffffffffffffffffffffffffffffffffffffffffffffffffffffffffffffffff
@cA01~tA01_KP420439.1_23574_23449_1_0_0_0_0:0:0_0:0:0_bd/2
ATTTATGACCTGAGTTGGGCCCTGTGGCCTCAGGCCTTGTGGCACCTACAGGCCATGTTTATTCTGACACCTCTGCCTTCCATGTAATGGAGAGTAATCGTCCCAGGATATCATGGCCCCAGAACACCAACCCCTGTATGCTGTGTGAAC
+
ffffffffffffffffffffffffffffffffffffffffffffffffffffffffffffffffffffffffffffffffffffffffffffffffffffffffffffffffffffffffffffffffffffffffffffffffffffff
@cA01~tA01_KP420439.1_11414_11278_1_0_0_0_0:0:0_0:0:0_be/2
AGGAGTTGCACTTAATTGCAGGAGGCGGAGGTTGCAGTGAGCTGAGATCATGCCACTGCACTGCAGCCTGGGCAACAGAGAGAGACACTCTCTCAAAATTAATTAATTAATTAATTAGTATTCTTTTTTTTTTACCCTCCACCCTTCCCT
+
ffffffffffffffffffffffffffffffffffffffffffffffffffffffffffffffffffffffffffffffffffffffffffffffffffffffffffffffffffffffffffffffffffffffffffffffffffffff
@cA01~tA01_KP420439.1_85691_85542_1_0_0_0_0:0:0_0:0:0_bf/2
GGAGGGAGGGGCAGCTCAACATACTCCTCTCTGAGGCGGCATCTCCTTCTCCCCAAGGTGGTCAGGACAAGCCCTTCTGCTCTGCCTGGCCCAGCGCTGTGGTGCCTCAAGGAGGACACGTGACTCTTCGGTGTCACTATCGTCGTGGGT
+
ffffffffffffffffffffffffffffffffffffffffffffffffffffffffffffffffffffffffffffffffffffffffffffffffffffffffffffffffffffffffffffffffffffffffffffffffffffff
@cA01~tA01_KP420439.1_3315_3139_1_0_0_0_0:0:0_0:0:0_c0/2
GCCTACACACCTAAAGCTGGAACCTCAAAACACATTAAATTAAAGGCATAATTCAAAACATAATCAATCACATCCAAATTGCAGCTAGAGATAGCAACATTCACCTCACTTCCAGAACAAGTACACAGAAAATTATTAAGCATATGAAAG
+
ffffffffffffffffffffffffffffffffffffffffffffffffffffffffffffffffffffffffffffffffffffffffffffffffffffffffffffffffffffffffffffffffffffffffffffffffffffff
@cA01~tA01_KP420439.1_17907_18055_0_1_0_0_0:0:0_0:0:0_c1/2
ACTAAAAATATACACACAAAAAAATTTATCTGTGCAGGGTGGCACGTGCCTGTAATCCTAGGGGAGGCTACTGGGGAGGCTGAGGGAAGAGAATCGCTTGAACCTGGAAGGCGGAGGTTGCAGTGAGTTGAGATCACGCCACTGCACTCC
+
ffffffffffffffffffffffffffffffffffffffffffffffffffffffffffffffffffffffffffffffffffffffffffffffffffffffffffffffffffffffffffffffffffffffffffffffffffffff
@cA01~tA01_KP420439.1_28157_27995_1_0_0_0_0:0:0_0:0:0_c2/2
AAAAGGATCCCAGGACTCCCAGGGCCCAATATTAGATAACAGAGTGTTGGCCATGAACCAACCTCAAAGATTTCCATTGAGTAGAGGACAGACACCCTCATTTCCTCACCTCTCTCCTGTCTCGTGTTCTAGGAAACCCTTCAAATAGTT
+
ffffffffffffffffffffffffffffffffffffffffffffffffffffffffffffffffffffffffffffffffffffffffffffffffffffffffffffffffffffffffffffffffffffffffffffffffffffff
@cA01~tA01_KP420439.1_36951_37127_0_1_0_0_0:0:0_0:0:0_c3/2
TTCTGGTGGAGTGACAGCAGCCACACTGCAGCCCCTACCGTCATGGAAACGCTGAAGTGTGAGTAACACCTTTGTCCTCAGAGGATCTGCTGTTCCTACCACTTCCCCACCACGCACCCCAGCTTTGAGCACCCCAGTCTAACCCTGGTC
+
ffffffffffffffffffffffffffffffffffffffffffffffffffffffffffffffffffffffffffffffffffffffffffffffffffffffffffffffffffffffffffffffffffffffffffffffffffffff
@cA01~tA01_KP420439.1_69442_69563_0_1_0_0_0:0:0_0:0:0_c4/2
GGCCACAGGGCCCAACTCAGGCCAGAAATATGGGTGTCCTTGGGTTCTTCTGGTAGAGAACACTTTGTGGAAGTAAAACAGAAATGAAACTTCTAACCTGTGCCAGGTCTCTGAGCAAAGTCAGCATGGAAGGACACCTCTCTCTGGCAC
+
ffffffffffffffffffffffffffffffffffffffffffffffffffffffffffffffffffffffffffffffffffffffffffffffffffffffffffffffffffffffffffffffffffffffffffffffffffffff
@cA01~tA01_KP420439.1_4759_4606_1_0_0_0_0:0:0_0:0:0_c5/2
TAGGAGTTCAAGACCAGCCTGGCCAACATGGAGAAACCTCCTCTCTACTAAAAGTACAAAAATTAGGTGGGCGTGATGGTGGGTGCCTGTAAATCCAGCTACTTAGGAGGCTGAGGCACGAGAATTGCGTGAACCTGGGAGGTGGAGGCT
+
ffffffffffffffffffffffffffffffffffffffffffffffffffffffffffffffffffffffffffffffffffffffffffffffffffffffffffffffffffffffffffffffffffffffffffffffffffffff
@cA01~tA01_KP420439.1_53296_53437_0_1_0_0_1:0:0_0:0:0_c6/2
CATCTGAGCCTTGCTGATCTCAGTGTAGCCAACCTTCTCCTTGTTTGGTTTCTTTAATTAATTAATTAATTTTGGCGACAGAGTCTCACTCCTTTGCCCAGGCTGGAGTGAAGTGGTGTGGTCTAGGCTCACTGCAACCTCTGTCTCCTG
+
ffffffffffffffffffffffffffffffffffffffffffffffffffffffffffffffffffffffffffffffffffffffffffffffffffffffffffffffffffffffffffffffffffffffffffffffffffffff
@cA01~tA01_KP420439.1_135864_135970_0_1_0_0_0:0:0_0:0:0_c7/2
CCCCAACTCTCTTCATGTCTATTTCCTCCTTCCGCCTTCTCTGTCTCTCTAGGTCTCTGACCTCACTTCCCCACCCCTGGGTATGCTTTCCCTTTTTGGATTGTTTTATTCTCTCTGACTCTCCTTGGATTGGTTGACTTGATCTTCCTT
+
ffffffffffffffffffffffffffffffffffffffffffffffffffffffffffffffffffffffffffffffffffffffffffffffffffffffffffffffffffffffffffffffffffffffffffffffffffffff
@cA01~tA01_KP420439.1_74168_74426_0_1_0_0_0:0:0_1:0:0_c8/2
ATTTGGGTGACGGATATAGTAAAAGTCCTGACTTCACTACTCTGCAACATATTCATGTCACAAAATTACAAGTGTACCTCATAAATTTATACTAATAGAAAAGAAAGTCTGTACACAGTAATCAATTGTGATATGTAGATAAAGTCAATA
+
ffffffffffffffffffffffffffffffffffffffffffffffffffffffffffffffffffffffffffffffffffffffffffffffffffffffffffffffffffffffffffffffffffffffffffffffffffffff
@cA01~tA01_KP420439.1_10636_10795_0_1_0_0_0:0:0_0:0:0_c9/2
TGATGACATCTCTCTGTGGGTGACAGGCCAGGATGGGCTTCTGGGAAGTGGGTAAGGTTGAGGGGCTGAGAGAACCTCTGATCTCCCCAGGCAGAGCCCAGTCTCCCTCCTCTGGGTCTGTTCTGACCTCTTTCTCCATCTGCCTGGGTG
+
ffffffffffffffffffffffffffffffffffffffffffffffffffffffffffffffffffffffffffffffffffffffffffffffffffffffffffffffffffffffffffffffffffffffffffffffffffffff
@cA01~tA01_KP420439.1_55497_55593_0_1_0_0_1:0:0_0:0:0_ca/2
TTTATTCTCTCTGACTCTCCTTGGATTGGTTGACTTGATGTTACTTTTTTTAATTCTGAGTTTCTCACTTTGTGTCCTGTTCATAACTTTCTGCATATTTCTATCTATTATCTATCGATCTATCTATTTATCTATTCGGTGCCTATCTAC
+
ffffffffffffffffffffffffffffffffffffffffffffffffffffffffffffffffffffffffffffffffffffffffffffffffffffffffffffffffffffffffffffffffffffffffffffffffffffff
@rand_0_0_0_0_1_1_0:0:0_0:0:0_cb/2
CATGAATTCTAGAATACGTTGCCACAGAAACTACTCTCCCCATTATGCGACTCCCACGAACTCTTACTCAGGACGTTTGTGCGTGTTGTATCGCCAACGCCGCGGGCGACTCCCCCGTGAGGGAGTCCACCTGAACGCCCCAGTTTAACG
+
ffffffffffffffffffffffffffffffffffffffffffffffffffffffffffffffffffffffffffffffffffffffffffffffffffffffffffffffffffffffffffffffffffffffffffffffffffffff
@cA01~tA01_KP420439.1_82749_82543_1_0_0_0_0:0:0_0:0:0_cc/2
TGTTTTGGTTTTTTTTTTGAGATGCAGTTTCACTGTTGTTGCCCAAGCTGAGGTGCAATGGCGTGATCTCCGCTCACTGCAACCTCTGCCTCCCAGGTTCAAGCGGTTCTCCTGACTCAGCCTCCCAAGCAGCTGGGACTACAGTTGCGT
+
ffffffffffffffffffffffffffffffffffffffffffffffffffffffffffffffffffffffffffffffffffffffffffffffffffffffffffffffffffffffffffffffffffffffffffffffffffffff
@cA01~tA01_KP420439.1_95812_95934_0_1_0_0_0:0:0_0:0:0_cd/2
ATATCTAAACGTATTCTCACACTATAAAACACTTGTTTATTTTATCTTGTTATTGTAATTTTTTTATGTTTTATATTTAAAATTGAGAAATAAAAATTATATACAGTCATCCCTCACTATTCGTGGGTGATTGGTTTCAGGATCTCCACT
+
ffffffffffffffffffffffffffffffffffffffffffffffffffffffffffffffffffffffffffffffffffffffffffffffffffffffffffffffffffffffffffffffffffffffffffffffffffffff
@cA01~tA01_KP420439.1_113951_114194_0_1_0_0_0:0:0_1:0:0_ce/2
CCACTGCAGACCCATATCTCCACTCCAGGCCCATATCTCCACTCCAGGCCCAGATCTCCACTCCAGGCCCAGATCTCCACCTCCAGGCCCCTATCTCCACTCTAGTCCCATATCTCCACTCTAGGCCCATATCTCCACCTCCAGGCCCAT
+
ffffffffffffffffffffffffffffffffffffffffffffffffffffffffffffffffffffffffffffffffffffffffffffffffffffffffffffffffffffffffffffffffffffffffffffffffffffff
@cA01~tA01_KP420439.1_135328_135135_1_0_0_0_0:0:0_1:0:0_cf/2
CAGTGGAGCCATAATCATCCCAGGATATCATGGCCCCAGAACACCAACCCCTAAATACTGTGTGTACTTGGTGTCCCCAGACTAGATTCTGAGGCTCATATTCCAAATAATCCTACATATAATAGGATCACTGAGAGACACAGAGATAAA
+
ffffffffffffffffffffffffffffffffffffffffffffffffffffffffffffffffffffffffffffffffffffffffffffffffffffffffffffffffffffffffffffffffffffffffffffffffffffff
@cA01~tA01_KP420439.1_17869_17910_0_1_0_0_0:0:0_0:0:0_d0/2
ACTCCAGCCTGGGTGAGAGAGTGAGACTGTCTCAAAAAAAAAAAAAATAGCATAGCAATTGCATAGAACCCATGCACATCCTCCTGTATACATGAAATCATCTCTTGATTACTTATAATTCCTGACACAGCCTACACGCCACTCAATTTG
+
ffffffffffffffffffffffffffffffffffffffffffffffffffffffffffffffffffffffffffffffffffffffffffffffffffffffffffffffffffffffffffffffffffffffffffffffffffffff
@cA01~tA01_KP420439.1_4075_4289_0_1_0_0_1:0:0_0:0:0_d1/2
TTTCAAATTTTAAAAAATATAAATTTTGTATTTTTCTTTCTTTTTCTCACATTTGTGTTTCTATGACACCATATACATATTGAATTTTATAGTTCTATTTTATTCTTTTGGATTGCAGTTTAATAGTCCATACATAACTTTATCAACATG
+
ffffffffffffffffffffffffffffffffffffffffffffffffffffffffffffffffffffffffffffffffffffffffffffffffffffffffffffffffffffffffffffffffffffffffffffffffffffff
@cA01~tA01_KP420439.1_4163_4287_0_1_0_0_0:0:0_0:0:0_d2/2
TCAAATTTTAAAAAATATAAATTTTGTATTTTTCTTTCTTTTTCTCACATTTGTGTTTCTATGACACCATATACATATTGAATTTTATAGTTCTATTTTATTCTTTTGGATTGCAGTTTAATAGTCCATACATAACTTTATCAACATGTA
+
ffffffffffffffffffffffffffffffffffffffffffffffffffffffffffffffffffffffffffffffffffffffffffffffffffffffffffffffffffffffffffffffffffffffffffffffffffffff
@cA01~tA01_KP420439.1_40643_40479_1_0_0_0_0:0:0_0:0:0_d3/2
AGACTCCTGAGGGAGAGGCACAAGGACATAGAAAGATGGAGATGTGGGGATGAATTGCAGAGATTCCAAAGAGAACTAGAGAGACCGAGAGGCAGAGCAAGACAGATGATAGATGGATAGATATAGATAGATGATAAATAGGTAGATGAT
+
ffffffffffffffffffffffffffffffffffffffffffffffffffffffffffffffffffffffffffffffffffffffffffffffffffffffffffffffffffffffffffffffffffffffffffffffffffffff
@cA01~tA01_KP420439.1_1630_1555_1_0_0_0_0:0:0_0:0:0_d4/2
CATAAAAAATAATGAAATCATGTCCTTTGCAGCAACATGAATGTAGCAGGAGGTCAATCTCCTAAGTGAACTAACCCAGGAACAGAAAACCAAATACCACATGTTATCACTTATAACTGAGAACCAAACATTGAATACACATGAACATAA
+
ffffffffffffffffffffffffffffffffffffffffffffffffffffffffffffffffffffffffffffffffffffffffffffffffffffffffffffffffffffffffffffffffffffffffffffffffffffff
@cA01~tA01_KP420439.1_57228_57075_1_0_0_0_0:0:0_1:0:0_d5/2
CCTCCACCCTTTTCTTCCTGTCCTCCAGTAGCCACCATTCTACTCTCTACCTTCATGAGATCCACCTTTTAGCTCCTGTATATGGGTGAGAAATGGGAATCATTGTAATGACCTCCAGTTCCATCCATGTGGCTGCAAATGACAGGATGT
+
ffffffffffffffffffffffffffffffffffffffffffffffffffffffffffffffffffffffffffffffffffffffffffffffffffffffffffffffffffffffffffffffffffffffffffffffffffffff
@cA01~tA01_KP420439.1_64598_64479_1_0_0_0_0:0:0_0:0:0_d6/2
CACACAGTTGAATCACTGCGTTTTCACACAGAGAAAAATCACTCGCCCTTCTCAGAGGCCCAAGACACCCCCAACAGATATCATCGTGTACACGGAACTTCCAAATGCTGAGTCCAGATCCAAAGTTGTCTCCTGCCCATGAGCACCACA
+
ffffffffffffffffffffffffffffffffffffffffffffffffffffffffffffffffffffffffffffffffffffffffffffffffffffffffffffffffffffffffffffffffffffffffffffffffffffff
@cA01~tA01_KP420439.1_95458_95242_1_0_0_0_0:0:0_0:0:0_d7/2
CAGCCTTCTGGCATCAGCAAACCTTATAAAATTTTTTTGATTTCAGTGTAGTTCTCTCCTCTTCAAATAAACATGTCTGCCTTCATTCTTTAGGTGACTCTTTTTTTGGCTGAAAGTTTCCAGTGTTATCATTACCATGTCCAAATAACT
+
ffffffffffffffffffffffffffffffffffffffffffffffffffffffffffffffffffffffffffffffffffffffffffffffffffffffffffffffffffffffffffffffffffffffffffffffffffffff
@cA01~tA01_KP420439.1_97798_97629_1_0_0_0_0:0:0_1:0:0_d8/2
GGAGGGGAGATATGGGCCTGGAGGGGAGATGTGGGCCTAGAGGTGGAGTGATGGGCCTAGAAGTGGAGCGATGGGCCTGGAGTGGAGATATGGGCCTGGAGGTGGAGTTAGGGGCCTGCAGTAGAGATCTGGGCCTGAAGTGGAGATATG
+
ffffffffffffffffffffffffffffffffffffffffffffffffffffffffffffffffffffffffffffffffffffffffffffffffffffffffffffffffffffffffffffffffffffffffffffffffffffff
@cA01~tA01_KP420439.1_107139_107279_0_1_0_0_0:0:0_0:0:0_d9/2
GTAATCCCAGTACTTTGGGTTGCTGAGATGGTCGGATCACTTGAGGTTGGGAGTTTCAGACAAGCTTGGCCAATATGGTGAAACATCCTCTCTACAAAAAATATACAAAAAGAATTAGCCGGGCATGGTGGCAGTTGCCTGTAATCCCAG
+
ffffffffffffffffffffffffffffffffffffffffffffffffffffffffffffffffffffffffffffffffffffffffffffffffffffffffffffffffffffffffffffffffffffffffffffffffffffff
@cA01~tA01_KP420439.1_57236_57386_0_1_0_0_0:0:0_0:0:0_da/2
GCGGAGGTTGCAATGAGCCAAGGTTGCACCACTTTGACTCCAGCTTGGGCTAAGGAGGGAAACTCTTTCTCAAAAAAGAAAAAAAAAAAAAAAAGAGAACTTTCATAGTATCCAGCAATTTCACTACTGGGTTTATATCCAAAGGAAAGT
+
ffffffffffffffffffffffffffffffffffffffffffffffffffffffffffffffffffffffffffffffffffffffffffffffffffffffffffffffffffffffffffffffffffffffffffffffffffffff
@cA01~tA01_KP420439.1_50726_50560_1_0_0_0_0:0:0_0:0:0_db/2
TGGTCAACATGTAAACTGCATGGGCAGGGCGCCAAATAACATCCTGTGCGCTGCTGAGCTGAGCTCGGTCGCGGCTGCCTGTCTGCTCCGGCAGCACCATGTCGCTCTTGGTCGTCAGCATGGCGTGTGTTGGTGAGTCCTGGAAAGCAA
+
ffffffffffffffffffffffffffffffffffffffffffffffffffffffffffffffffffffffffffffffffffffffffffffffffffffffffffffffffffffffffffffffffffffffffffffffffffffff
@cA01~tA01_KP420439.1_41767_41938_0_1_0_0_0:0:0_0:0:0_dc/2
TGGCTGAGGCAAGAGAATCGCTTGAACCCAGGAGGCGGAAGTTGCAGTGAGCTGAGATTGTGCCAATGCACTCCAGCATAGGGGACAGAGCTAGACTCCGCCTCAAAAAAAAAATGTTAAAGGTGGTAAGCTATATAGGTATATTTATCC
+
ffffffffffffffffffffffffffffffffffffffffffffffffffffffffffffffffffffffffffffffffffffffffffffffffffffffffffffffffffffffffffffffffffffffffffffffffffffff
@cA01~tA01_KP420439.1_110859_110657_1_0_0_0_0:0:0_0:0:0_dd/2
CTCAGGCACCTATGGCCTCCCCCTGTTTGTTGGTATCTGCTTATGAAATGAGGACCCAGAAGTGCCCTCCGAGCTCTTTTGTTGACTTCCGTCTCCTACAGATGCTGCTGTAATGGACCAAGAGCCTGCAGGGAACAGAACAGCCAACAG
+
ffffffffffffffffffffffffffffffffffffffffffffffffffffffffffffffffffffffffffffffffffffffffffffffffffffffffffffffffffffffffffffffffffffffffffffffffffffff
@cA01~tA01_KP420439.1_130600_130442_1_0_0_0_0:0:0_0:0:0_de/2
GCTGCATTTCATATAAACTTATAGAACCCCTTAAAATTTGGTAACCTGAGTTCTCTGATTTGTTATTATAGGTTATTTAGTTTGCTTTTTTTTTTCTTTCTTGAGACAGACTCTTCCTCTGTCACCCAAGCTGGAGTTCAGTGGCTTGAG
+
ffffffffffffffffffffffffffffffffffffffffffffffffffffffffffffffffffffffffffffffffffffffffffffffffffffffffffffffffffffffffffffffffffffffffffffffffffffff
@cA01~tA01_KP420439.1_27502_27330_1_0_0_0_0:0:0_0:0:0_df/2
CATCTTTAATCCATTTTCATTTGAGTTTTGTGTATAGTGACAGGTAGAGGTGCAGTTTCATTCCTCTGCATGTAGATGTCCAGGTTTCCCTGCACTGTTTATTGAAAAGACTGTCCTTTCCTGATTGTGAGTTCTTGGCACCTTTGTCAA
+
ffffffffffffffffffffffffffffffffffffffffffffffffffffffffffffffffffffffffffffffffffffffffffffffffffffffffffffffffffffffffffffffffffffffffffffffffffffff
@cA01~tA01_KP420439.1_118019_117966_1_0_0_0_1:0:0_0:0:0_e0/2
GAGCCCAGTGGGAAGGGAACCACAGCTACTAGAGACAGAGGGACAGAGAAGAGGGAGGGAGACAGATGGAAGGACCTGCACCAGGAGTTATGGGCACAGAAAAGAACATGAAGACACAGAGAGGAAGCAGAGAGACAGACACCAGCGAAG
+
ffffffffffffffffffffffffffffffffffffffffffffffffffffffffffffffffffffffffffffffffffffffffffffffffffffffffffffffffffffffffffffffffffffffffffffffffffffff
@cA01~tA01_KP420439.1_130612_130702_0_1_0_0_0:0:0_0:0:0_e1/2
AGACGTCTCAGATCCAACCTCTCACACATGAGGTGATTGAATTCTGTGCTTACATTAAAGACTTTTGATGTATTTTTGTTTTTATCTGAGATTCAAACTTTTCTTCATGTGTAATGTGCAAAATATCTAAGAGGTATTATTAACATTATC
+
ffffffffffffffffffffffffffffffffffffffffffffffffffffffffffffffffffffffffffffffffffffffffffffffffffffffffffffffffffffffffffffffffffffffffffffffffffffff
@cA01~tA01_KP420439.1_54492_54584_0_1_0_0_0:0:0_0:0:0_e2/2
AAAGTCAGCATGGAGGGACACCTCTCTCTGGGACATGTCTGTCTGTGTGTCTCCTTTAACTCTTTCTGTCTTTTCTAACTCCCGGTATGGCCCCTGTGTCTGTTCTCTGTTATGACACCTGGTCTCTACTTGTGTCTCCTGTTTCTCTGT
+
ffffffffffffffffffffffffffffffffffffffffffffffffffffffffffffffffffffffffffffffffffffffffffffffffffffffffffffffffffffffffffffffffffffffffffffffffffffff
@cA01~tA01_KP420439.1_43256_43381_0_1_0_0_0:0:0_0:0:0_e3/2
AACACAAATTAAAATCAAAGTGAGTTTTCATCTCACCCCATTAAAATGGCTTTTAGGCCGGGCGTGGTGGCTCACGTCTGTCATCCTAGAACTTTGAGAGCCTGAGGTGGGTGAATCTCATAAGGTCGGGAGTTTGAGACCAGTCTGACC
+
ffffffffffffffffffffffffffffffffffffffffffffffffffffffffffffffffffffffffffffffffffffffffffffffffffffffffffffffffffffffffffffffffffffffffffffffffffffff
@cA01~tA01_KP420439.1_83370_83585_0_1_0_0_0:0:0_0:0:0_e4/2
TCCTCCAACTTGATACTGGAATATTGCAATAACTGAAGGTTGAAATCTACACATTTAATGTGCTGTCATTCTTACAAATGTCTCTTATTTACACCTACCTTTCTGGAGTTTGTAAGAACTTTTTCACTATGCATTTTAAATTTGTAAAAC
+
ffffffffffffffffffffffffffffffffffffffffffffffffffffffffffffffffffffffffffffffffffffffffffffffffffffffffffffffffffffffffffffffffffffffffffffffffffffff
@cA01~tA01_KP420439.1_61975_62146_0_1_0_0_0:0:0_1:0:0_e5/2
CCACAGGTGATTGGAAGTAGGGGTGAGGTGGGGGATTTGGGTGAGTGGGCAAGTTTTTTTTGTGATGACCAGAGCACTTTCTCTATTCCAGGATCTGTGCTGGAGGATTCAGCGGGCTTTCACATTTTCTATACGATCTCATGCTCACAG
+
ffffffffffffffffffffffffffffffffffffffffffffffffffffffffffffffffffffffffffffffffffffffffffffffffffffffffffffffffffffffffffffffffffffffffffffffffffffff
@cA01~tA01_KP420439.1_66571_66325_1_0_0_0_0:0:0_0:0:0_e6/2
CTATATTGGCCAGGCTGCTCTCAAACTCCTTATCTCAGTTGATCCGCCCACCTCGGCTTCCCAACGTGCTGGGGAAAACTTGATTTTCTATAGCATTATGTTACTGGATATTTCTGTAAAATTTAAAACGAGGGAGGGAGAGAGACAGAC
+
ffffffffffffffffffffffffffffffffffffffffffffffffffffffffffffffffffffffffffffffffffffffffffffffffffffffffffffffffffffffffffffffffffffffffffffffffffffff
@cA01~tA01_KP420439.1_47696_47519_1_0_0_0_1:0:0_0:0:0_e7/2
TCTAGAGAGGGCACCAGACTCCCTGTCCCTGCTTTCAGCTCACAGACCGTTGCCTGATTCTGAACTGTATCCTCATGTCCCCTGCAGCCACTCACATCCAGGAGAAGGTTCCATGACAGGCAGAAAGTGGGAGACAGAATCAATGGGATG
+
ffffffffffffffffffffffffffffffffffffffffffffffffffffffffffffffffffffffffffffffffffffffffffffffffffffffffffffffffffffffffffffffffffffffffffffffffffffff
@cA01~tA01_KP420439.1_122680_122452_1_0_0_0_0:0:0_0:0:0_e8/2
CTCAGAAGCATAGTTTGCACATATTTGCTCCCAATCTGTGGGTTGTCTCTTCACTTTGTTGGTTTATTTTTAGCGGTGCAGAAGTTGCTTAGTTTGAGGTAATCCCAATGGTCTATTTTTGCTTCAATTACTTGTGTTTTGAAGGTTTAA
+
ffffffffffffffffffffffffffffffffffffffffffffffffffffffffffffffffffffffffffffffffffffffffffffffffffffffffffffffffffffffffffffffffffffffffffffffffffffff
@cA01~tA01_KP420439.1_68502_68579_0_1_0_0_1:0:0_0:0:0_e9/2
TCCTGCTTCTATGTGGGGGTGGAAGAGGAACCAGGATAGGCTGCACGTCCAGGCTCTTAGCAGACTGGTTCAATCTCTTTTGGACGAATTGGAATCCTTGGCAGAAGGTATGAACTGATCAGTAAGGCAGGCACCAGTGTCCACACACCC
+
ffffffffffffffffffffffffffffffffffffffffffffffffffffffffffffffffffffffffffffffffffffffffffffffffffffffffffffffffffffffffffffffffffffffffffffffffffffff
@cA01~tA01_KP420439.1_78062_78121_0_1_0_0_0:0:0_0:0:0_ea/2
TTATGAATACAGGCTGTTTTCCTCCAGTGTCTGCTGTGAAACCAGGATGTACAACATGGCCGTGTTCAACCCAACAATGGACTTAGGATTTTGCTGTACGCCAAAACTCAGTGTCCAACTTCCACTCTGTTTAGCTGGAAAAAGAAGGGG
+
ffffffffffffffffffffffffffffffffffffffffffffffffffffffffffffffffffffffffffffffffffffffffffffffffffffffffffffffffffffffffffffffffffffffffffffffffffffff
@cA01~tA01_KP420439.1_41536_41425_1_0_0_0_0:0:0_0:0:0_eb/2
CTCTGGGCCCTGCCACCCACGGAGGAACCTACAGATGCTTCGGCTCTTTCCGTGACTCTCCCTACGAGTGGTCAAACTCGAGTGACCCACTGCTTGTTTCTGTCACAGGTGAGGAAAGCCCATGGCTGTCCCATGTCCTATGATCCTAGA
+
ffffffffffffffffffffffffffffffffffffffffffffffffffffffffffffffffffffffffffffffffffffffffffffffffffffffffffffffffffffffffffffffffffffffffffffffffffffff
@cA01~tA01_KP420439.1_17575_17728_0_1_0_0_0:0:0_0:0:0_ec/2
ACTTCGGGGATTTTTTTTCTCAAAATATTTTTGATTTATTGCTGATTCAATAAACATGTGTAAACCCCAGAGATATGGAGGAGTGACTGTCTATTTATAGTAGTATGAAAGATGATGTGTTGATACGTGTCCCTGTGGAGATGAGACTAA
+
ffffffffffffffffffffffffffffffffffffffffffffffffffffffffffffffffffffffffffffffffffffffffffffffffffffffffffffffffffffffffffffffffffffffffffffffffffffff
@cA01~tA01_KP420439.1_116418_116635_0_1_0_0_0:0:0_0:0:0_ed/2
AGGAGGTGGGACAAGGAGAATCCCAGACAGGAGCCCTCTGACCTGTGACCATGATCACCAGGGGGTTGCTGGGTGCCGACCACCCACTGGGGGAGTGTGTGTGTGAACCCCGGCATCTATAGGTCCCTGCATGTGACGGGGTCACAGGGC
+
ffffffffffffffffffffffffffffffffffffffffffffffffffffffffffffffffffffffffffffffffffffffffffffffffffffffffffffffffffffffffffffffffffffffffffffffffffffff
@cA01~tA01_KP420439.1_81036_80801_1_0_0_0_0:0:0_0:0:0_ee/2
TGGTGAAATCCCGCCTCTACTAAAAATACAAAAACAGCTGGGTGTGGTTGTGGGTGCCTGTAATCTCAGCTACTCGGGAGGTTGAGACAGGAGAATCACTTGAACCCAGGAGGTAGAGGTTGCAGTGAGCCGAGATCGCACCACTGCACT
+
ffffffffffffffffffffffffffffffffffffffffffffffffffffffffffffffffffffffffffffffffffffffffffffffffffffffffffffffffffffffffffffffffffffffffffffffffffffff
@cA01~tA01_KP420439.1_14560_14451_1_0_0_0_0:0:0_0:0:0_ef/2
ATCAGGTTAAACCTCTTCCTTATTTGGCTTTCTGTGAGCTTGGGATCATATGGAAAATGTGAAAGCCTCCTGAACCCACCAGCACAGGTCCTGGAATAGAGAACGTGCTCTGTTCATGGCATAAAACTTGCCCCTTCACCCAAATCCCCC
+
ffffffffffffffffffffffffffffffffffffffffffffffffffffffffffffffffffffffffffffffffffffffffffffffffffffffffffffffffffffffffffffffffffffffffffffffffffffff
@cA01~tA01_KP420439.1_81274_81118_1_0_0_0_1:0:0_0:0:0_f0/2
TTTCTGCAAAGAAAAAAAAAACTCAACAAGTGGAAAGACAACCTATGGAATGGGAGAATATATTTGCACCCATACATCTAATAAGGAATTAATATCCAAAATATATAAGAAACTCAAACAACTCAATGGTAAGAAATCAAATAACCCAAC
+
ffffffffffffffffffffffffffffffffffffffffffffffffffffffffffffffffffffffffffffffffffffffffffffffffffffffffffffffffffffffffffffffffffffffffffffffffffffff
@cA01~tA01_KP420439.1_55435_55638_0_1_0_0_0:0:0_0:0:0_f1/2
ACCTCACTTCCCCACCTCTAGATATGTTTTCTCTTTTTGGATTGTTTTATTCTCTCTGACTCTCCTTGGATTGGTTGACTTGATGTTACTTTTTTTAATTCTGAGTTTCTCACTTTGTGTCCTGTTCATAACTTTCTGCATATTTCTATC
+
ffffffffffffffffffffffffffffffffffffffffffffffffffffffffffffffffffffffffffffffffffffffffffffffffffffffffffffffffffffffffffffffffffffffffffffffffffffff
@rand_0_0_0_0_1_1_0:0:0_0:0:0_f2/2
GTCCGCGAGAAAGGTCTATACGAAGCTTGGATAGGTCCTAGTAAGGCATTCTCTCGGACCCGAATACGAGCGTTGTAGAACCCTTGTCAGAACGCGTCCTCGTAGTAATTGCCCCTAGGGTGTATCTGTGCTAAAAGCTAAAAAACAGTT
+
ffffffffffffffffffffffffffffffffffffffffffffffffffffffffffffffffffffffffffffffffffffffffffffffffffffffffffffffffffffffffffffffffffffffffffffffffffffff
@rand_0_0_0_0_1_1_0:0:0_0:0:0_f3/2
TATCCGAGTGAGTGCACAGAACGCCATAAGTAGTGTCGCGCATAGGTCGAGTACATCACTAACAGGTACAGGGTTGCCGCCAGGCACCGTACAATCTTCCTTGCGGAAGGGGTCGACATCGGTTTGCCCATACTTTCTGGTTATGTACTG
+
ffffffffffffffffffffffffffffffffffffffffffffffffffffffffffffffffffffffffffffffffffffffffffffffffffffffffffffffffffffffffffffffffffffffffffffffffffffff
@cA01~tA01_KP420439.1_49851_49624_1_0_0_0_0:0:0_0:0:0_f4/2
GCCTTATAGAACCCTTTAAATTTAGTAGCCAGAGCTCTCTAATTTGTTATTATAGGCTATTTGCTTTTTTTTCTTGAGGCGGAGTCTTGCTCTGTCGCCCAGGCTGGACTGCAGTGACACAATCTCAGCTCACTGCAACTTCTGCCTCCC
+
ffffffffffffffffffffffffffffffffffffffffffffffffffffffffffffffffffffffffffffffffffffffffffffffffffffffffffffffffffffffffffffffffffffffffffffffffffffff
@cA01~tA01_KP420439.1_123885_124005_0_1_0_0_0:0:0_0:0:0_f5/2
AGCTAGAGCACTGTAAGATAATTAAATAACCGTTTTGTTTTCACCCACGAATCTTGTGGAAATTTGTTATGGCAACAATAGGAAAAGCTTCCACACTGCACAACCTGAGCATGGGGCCATGGCTGAATAAGTCAGTGAGTCGAAGTGTGC
+
ffffffffffffffffffffffffffffffffffffffffffffffffffffffffffffffffffffffffffffffffffffffffffffffffffffffffffffffffffffffffffffffffffffffffffffffffffffff
@cA01~tA01_KP420439.1_86700_86484_1_0_0_0_0:0:0_0:0:0_f6/2
ACAGGAAACCAACACAGGAACCCAGGTGAAGGACAAGTTAAAAAACCAAACAAGAAGGTTGGCTACCCTGAGATCAGCAAGGGTGCACTGCTGATGCCACCACCAGGCTGGAACCACATAGGGAGGGATCGACAGGAAGAGTTAGGGGTG
+
ffffffffffffffffffffffffffffffffffffffffffffffffffffffffffffffffffffffffffffffffffffffffffffffffffffffffffffffffffffffffffffffffffffffffffffffffffffff
@cA01~tA01_KP420439.1_88344_88533_0_1_0_0_0:0:0_0:0:0_f7/2
TTTATCTCAGAGACAGACAAAACAAATGTTGGCAAGGTGGTGGAGAAAGGAGAACCCTGATACACTGTTGATAGGAATGTAAATTAATACAGCCATTACAGAGGAGAAGAATATGGAAGTTCCTTAAAAACTAAAAAGAGATTAGGCACT
+
ffffffffffffffffffffffffffffffffffffffffffffffffffffffffffffffffffffffffffffffffffffffffffffffffffffffffffffffffffffffffffffffffffffffffffffffffffffff
@cA01~tA01_KP420439.1_108703_108550_1_0_0_0_0:0:0_1:0:0_f8/2
GATCCTTTATCTTATCCATTAGGCAATCAGCCTAAAACCTCTTCCGTATTTGGCTTTCTGTGAGCATGAGATCATATAGAAAATGTGAAAGCCCGCTGAATCCTCCAGCACAAATCCTGGAATAGGGAAAGTGCTCTGGTCATCACAAAA
+
ffffffffffffffffffffffffffffffffffffffffffffffffffffffffffffffffffffffffffffffffffffffffffffffffffffffffffffffffffffffffffffffffffffffffffffffffffffff
@cA01~tA01_KP420439.1_71942_71742_1_0_0_0_0:0:0_2:0:0_f9/2
AGCAGGCCCATTCCTTCGCCAGGGGCCCCAAGTTCCATCCCAGGAGATGAGAAGAGGCTCTTCTCATTGGTCAGTGGATCCCTGAGGGGACAGAGGCTCAGCACTGAAGGCTGAGAAGGATCTGCCACTTCGCTCAGTGGCCTCAAGCCA
+
ffffffffffffffffffffffffffffffffffffffffffffffffffffffffffffffffffffffffffffffffffffffffffffffffffffffffffffffffffffffffffffffffffffffffffffffffffffff
@cA01~tA01_KP420439.1_72360_72466_0_1_0_0_0:0:0_0:0:0_fa/2
TCTCTGATGAGGTCTCAGTGAGACGTTCCCTCCTGTACACTCCAAATGACAACGTTCCACGTTCATTCATTTCATTCTGTGCATGGCACTTTCACCAAGTGCTAAGGATTCACTCACTAATTCATACATTCATTCATTCATTCATTCACT
+
ffffffffffffffffffffffffffffffffffffffffffffffffffffffffffffffffffffffffffffffffffffffffffffffffffffffffffffffffffffffffffffffffffffffffffffffffffffff
@cA01~tA01_KP420439.1_97441_97256_1_0_0_0_0:0:0_0:0:0_fb/2
TGTGCGCTGCTGAGCTGAGCTGGGGCGCAGCCGCCTGTCTGCACCGGCAGCACCATGTCGCTCATGGTCGTCAGCATGGCGTGTGTTGGTGAGTCCTGGAAGGGAATCGAGGGAGGGAGTGCGGGGATGGAGATCTGGACCTGGAGGTAA
+
ffffffffffffffffffffffffffffffffffffffffffffffffffffffffffffffffffffffffffffffffffffffffffffffffffffffffffffffffffffffffffffffffffffffffffffffffffffff
@cA01~tA01_KP420439.1_131230_131378_0_1_0_0_0:0:0_1:0:0_fc/2
AGGCCCAGATCTCCCCTCTTGGCCCATATCTCCACTCCAGGCCCATATCTCCACTCCAGGCCCATATCTCCACATCAGACCCATATCTCCACTCCAGGCCCATATCTCCACTCCAGGCCCAGATCTCCACCTGCAGGCCCATATCTCCAC
+
ffffffffffffffffffffffffffffffffffffffffffffffffffffffffffffffffffffffffffffffffffffffffffffffffffffffffffffffffffffffffffffffffffffffffffffffffffffff
@cA01~tA01_KP420439.1_54701_54453_1_0_0_0_0:0:0_0:0:0_fd/2
GACTTTCTTCTCATTGTCATTGGGATGCAGAGTGAATGATCCAGGAATTGGAGACCCAGGTGGCTGTAAGGAAGATGAGCTTGGTATTCTTATGGAGAGAGACTGACTTGGTGAGGTCTGTGCCAACAGAGACAGAGAAACAGGAGACAC
+
ffffffffffffffffffffffffffffffffffffffffffffffffffffffffffffffffffffffffffffffffffffffffffffffffffffffffffffffffffffffffffffffffffffffffffffffffffffff
@cA01~tA01_KP420439.1_109555_109679_0_1_0_0_0:0:0_0:0:0_fe/2
GTTCCTGGAGAGCTGGTTGTTAAAAAGAGCTTGGAAGCTCCATTGCTCCCCCTCCCCCTTGCTCCCTCTCTTGCCGTGTGATCTCTGTGGTCTCTGCACAGACAGACTCTCCTTCCCTTCTGCCAGAGTGGGAGCGGCCTGAGGCCATCA
+
ffffffffffffffffffffffffffffffffffffffffffffffffffffffffffffffffffffffffffffffffffffffffffffffffffffffffffffffffffffffffffffffffffffffffffffffffffffff
@cA01~tA01_KP420439.1_100012_99807_1_0_0_0_0:0:0_0:0:0_ff/2
GAGACGCTATCAGCCACTGCGGGCTTTGAAGGTGGAGAAAGACCACTAGTCACAGAATGCAGGTGGCCTCTAAGGGCTGGAGAAGTCAAGAGAACTGATTCGCTGATTCTCCAGAGGGAACGCAGCCCTGTAGACACCTTGATTTCAGCA
+
ffffffffffffffffffffffffffffffffffffffffffffffffffffffffffffffffffffffffffffffffffffffffffffffffffffffffffffffffffffffffffffffffffffffffffffffffffffff
@cA01~tA01_KP420439.1_20465_20612_0_1_0_0_0:0:0_1:0:0_100/2
GTGAATGGATATCAGCGGATGCCTGAACGAAAATAAACAACTGAGCCCCCATCAGAGGATTTGGAATGTCAGGGCCATGGCTGTGGTTTCCCACCTCTTCTGGTAGAATGACAGCAGCCACACGGCAGCCCCTACCATCATGGAAACGCT
+
ffffffffffffffffffffffffffffffffffffffffffffffffffffffffffffffffffffffffffffffffffffffffffffffffffffffffffffffffffffffffffffffffffffffffffffffffffffff
@cA01~tA01_KP420439.1_142803_142704_1_0_0_0_0:0:0_0:0:0_101/2
GGTGGTTTTGAAGCAATAGATGGTGGAGGGGGTGGTCTTTCCCCCAGCCTCTCAGGTGGAACAGCAGCCTAACATGTGTCTCGCGAGATCACAAAGAGTAGCACGTTTCACATGGGCTTCATCATTATTTCCTGGCTGTTTGACATAAGA
+
ffffffffffffffffffffffffffffffffffffffffffffffffffffffffffffffffffffffffffffffffffffffffffffffffffffffffffffffffffffffffffffffffffffffffffffffffffffff
@cA01~tA01_KP420439.1_38168_37936_1_0_0_0_0:0:0_1:0:0_102/2
TCATGGCCGCAGGTCAGAGGGCTCCTGTCTTGGATTCTCCTTTCCCACCTCCTGAATCCCAGAGCTTCTGGTGGGCGTGTCCTTGAGGGTCCCATCACCCAGGCCCTGACTATATTTGGGGTAAAGGGGGATTGAATACAGGGAAATGGG
+
ffffffffffffffffffffffffffffffffffffffffffffffffffffffffffffffffffffffffffffffffffffffffffffffffffffffffffffffffffffffffffffffffffffffffffffffffffffff
@cA01~tA01_KP420439.1_131225_131433_0_1_0_0_0:0:0_0:0:0_103/2
GCCCATATCTCCACTCCAGGCCCATATCTCCACATCAGACCCATATCTCCACTCCAGGCCCAGATCTCCCCTCTAGGCCCATATCTCCACTCCAGGCCCATATCTCCACTCCAGGCCCATATCTCCACATCAGACCCATATCTCCACTCC
+
ffffffffffffffffffffffffffffffffffffffffffffffffffffffffffffffffffffffffffffffffffffffffffffffffffffffffffffffffffffffffffffffffffffffffffffffffffffff
@cA01~tA01_KP420439.1_109353_109580_0_1_0_0_0:0:0_0:0:0_104/2
AGACAGACTCTCCTTCCCTTCTGCCAGAGTGGGAGCGGCCTGAGGCCATCATAAGAAATAGATTCTGGTGCCATGCTTCCAGTACAGCCTGCAGAATGGTGAGGCAAACCAATCTCTTCTTTAGAAGTTACCCAGGCTCAAGTGTTCCTT
+
ffffffffffffffffffffffffffffffffffffffffffffffffffffffffffffffffffffffffffffffffffffffffffffffffffffffffffffffffffffffffffffffffffffffffffffffffffffff
@cA01~tA01_KP420439.1_17186_17014_1_0_0_0_0:0:0_0:0:0_105/2
GTTGCCAGCTCCCATGTACCAGCAGCTGGACTCTGAAGGCGTGAGTCTGCATCTTAGGGCATCGCTCTTCCTCACACCACGAATCTGAACATGCCTCTCTCTTGCTTACAAATGTCTAAGGTCCCCACTGCCTGCTGGAGAGAAAACACA
+
ffffffffffffffffffffffffffffffffffffffffffffffffffffffffffffffffffffffffffffffffffffffffffffffffffffffffffffffffffffffffffffffffffffffffffffffffffffff
@cA01~tA01_KP420439.1_119848_119999_0_1_0_0_0:0:0_0:0:0_106/2
TCCCCCTCCCTGGATAGATGGAGCTGCAGGACAAGGTCACATTCTCTCCTGCCTGAACCGTGGGGCCCGGCTGGGCTGAGAGAGAAGGTTTCTCATATAGACCTGGAAGGAGAAGGGGCAGTTTCCTCAGGGGGGATCTTCCTTGTCACA
+
ffffffffffffffffffffffffffffffffffffffffffffffffffffffffffffffffffffffffffffffffffffffffffffffffffffffffffffffffffffffffffffffffffffffffffffffffffffff
@cA01~tA01_KP420439.1_87546_87780_0_1_0_0_1:0:0_0:0:0_107/2
AAAGGTGGACCTCATGAAGGTAGAGAGTAGAATGGTGGATACCAGAGGTTAGGAAGGAAGGGGTGGAGGGTAACAAAAGAAGAATATAAAAGTATTTATTTATTTATTTAGAGACAGAGTCTCTCTGTGTCACCAGGCTGCAGTGCAGTG
+
ffffffffffffffffffffffffffffffffffffffffffffffffffffffffffffffffffffffffffffffffffffffffffffffffffffffffffffffffffffffffffffffffffffffffffffffffffffff
@cA01~tA01_KP420439.1_75974_76125_0_1_0_0_0:0:0_0:0:0_108/2
GTAACACCAGTTTTCACAGAATTAGAAAAAGCAATCCTAAAATTCATACAGAACCAAAAAAGATCCTAATAGAGAAAGCAATTCTAGGTGAATGTAGAAACCTGGAGGCATCACGCTATCTGACTTCAAACTATGCTCTAAGGCTATAGT
+
ffffffffffffffffffffffffffffffffffffffffffffffffffffffffffffffffffffffffffffffffffffffffffffffffffffffffffffffffffffffffffffffffffffffffffffffffffffff
@cA01~tA01_KP420439.1_111641_111743_0_1_0_0_0:0:0_0:0:0_109/2
TATGACTCTACAAATGTTTCATCGTGGAATGACTCTGCCAGCTTTCCAGGTTGCAGAGAGTAAGAATATCACTTGTTCATGTGATTCACGATCCTTGGAACCTCCTATGTGCTGCATCTTTGGATGGAAATTGGAGTCCCAGAGACAAAT
+
ffffffffffffffffffffffffffffffffffffffffffffffffffffffffffffffffffffffffffffffffffffffffffffffffffffffffffffffffffffffffffffffffffffffffffffffffffffff
@cA01~tA01_KP420439.1_54518_54320_1_0_0_0_1:0:0_0:0:0_10a/2
ACTTCTCCATCAGTCGCATGACGCAAGACCTGGCAGGGACCTACAGATGCTACGGTTCTGTTACTCACTCCCCCTATCAGGTGTCAGCTCCCAGTGACCCTCTGGACATCGTGATCATAGGTGAGAGTGTCCAGACTTTCTTCTCATTGT
+
ffffffffffffffffffffffffffffffffffffffffffffffffffffffffffffffffffffffffffffffffffffffffffffffffffffffffffffffffffffffffffffffffffffffffffffffffffffff
@rand_0_0_0_0_1_1_0:0:0_0:0:0_10b/2
CTCAGAAGTACCTTTTACAATACTCGGTTAGGGACTGTTACTTTCCACCGTTCTTAACGTTATCGGCTTTCTTTTTCTCTCGGTACCCGCATGAAGGACACTCCTTAATCGCTATCGCAATCACACGCTAGCATTGTTAAGAGCATCGGT
+
ffffffffffffffffffffffffffffffffffffffffffffffffffffffffffffffffffffffffffffffffffffffffffffffffffffffffffffffffffffffffffffffffffffffffffffffffffffff
@cA01~tA01_KP420439.1_77647_77510_1_0_0_0_0:0:0_0:0:0_10c/2
TCCAGAACTATACTGTGGAGAGTTCCATCAGGATTGTTGTGGCTGGTCTGGTCTTCCTGGCTCTTTTGGCAATGCTGGCTAAGACCTGGTGGAGACATGAGGGGCCACAGGTGGAAATGGAAGAAACATGACTGAAGCTGGCTGGAGTGA
+
ffffffffffffffffffffffffffffffffffffffffffffffffffffffffffffffffffffffffffffffffffffffffffffffffffffffffffffffffffffffffffffffffffffffffffffffffffffff
@cA01~tA01_KP420439.1_45125_45308_0_1_0_0_0:0:0_0:0:0_10d/2
TGAAGTCGTTCTCCTGCTTCATCCTCAAGAGTAGGAGCTGGGATTACAGGGATGCACCACCATGCTCGGCTAATTTTTGTATTTTTCATAGAGACAGGGTTTCACCATTTTGGCCAGGCTGGTCTGGAACTCCTGACTTCAAGTGATCCA
+
ffffffffffffffffffffffffffffffffffffffffffffffffffffffffffffffffffffffffffffffffffffffffffffffffffffffffffffffffffffffffffffffffffffffffffffffffffffff
@cA01~tA01_KP420439.1_73398_73492_0_1_0_0_0:0:0_0:0:0_10e/2
AGATAGAATTATGTATACCACAAAACAAAACATCATATAAGTAAATACAAACATATGTACTAAATATGCTCTAAAATCCTGTTCTTACACAGGAAGAGTGGAAATATGTTTTTATATTTGCAGTTTAATCTCTGAAATGATTAATTTCAA
+
ffffffffffffffffffffffffffffffffffffffffffffffffffffffffffffffffffffffffffffffffffffffffffffffffffffffffffffffffffffffffffffffffffffffffffffffffffffff
@cA01~tA01_KP420439.1_119648_119456_1_0_0_0_1:0:0_1:0:0_10f/2
TGATGATTGATTGATTCATTAATAGATGATACATAGAGATGATGATGATGAAGATAGATGGATAGATAATACATAGAGATAGAGAGGAGGACAAAGAGAGAAATAATAGAGAGAGAGAGATGATACATATATATAGATAATAGATGATTG
+
ffffffffffffffffffffffffffffffffffffffffffffffffffffffffffffffffffffffffffffffffffffffffffffffffffffffffffffffffffffffffffffffffffffffffffffffffffffff
@cA01~tA01_KP420439.1_4396_4332_1_0_0_0_2:0:0_0:0:0_110/2
AAGAATAAAATAGAACTATAAAATTCAATATGTATATGGTGTCATAGAAACACAAATGTGAGAAAAAGAAAGAAAAATACAAAATTTATATTTTTTAAAATTTGAAACAACTATATATGTGAGTGCTTAGGGTGTGTGTGTGTGTGTGTG
+
ffffffffffffffffffffffffffffffffffffffffffffffffffffffffffffffffffffffffffffffffffffffffffffffffffffffffffffffffffffffffffffffffffffffffffffffffffffff
@cA01~tA01_KP420439.1_113989_114092_0_1_0_0_0:0:0_0:0:0_111/2
TAGTCCCATATCTCCACTCCAGGCCCATATCTCCACCTCCAGGCCCATAACTTCACTCCAGGCCCATAACTCCACTCCAGACCCATATCTCCACCTCCAGGCCCATATCTCCACTGCAGACCCATATCTCCACTCCAGGCCCATAACTGC
+
ffffffffffffffffffffffffffffffffffffffffffffffffffffffffffffffffffffffffffffffffffffffffffffffffffffffffffffffffffffffffffffffffffffffffffffffffffffff
@cA01~tA01_KP420439.1_86650_86443_1_0_0_0_0:0:0_0:0:0_112/2
CTCTCCTGCCGCCATGTTTGTGATAATTTTCTCCAGCAACAACAGGAAACCAACACAGGAACCCAGGTGAAGGACAAGTTAAAAAACCAAACAAGAAGGTTGGCTACCCTGAGATCAGCAAGGGTGCACTGCTGATGCCACCACCAGGCT
+
ffffffffffffffffffffffffffffffffffffffffffffffffffffffffffffffffffffffffffffffffffffffffffffffffffffffffffffffffffffffffffffffffffffffffffffffffffffff
@cA01~tA01_KP420439.1_70185_70046_1_0_0_0_0:0:0_0:0:0_113/2
ACAGAGAAAAGCACTAAAATTAGAGTCCTGAGGGAGAGACACAAGGACATAGAAAGATGGAGATGTGGGGATGAATTGCAGAGATTCCAAAGAGAACTAGAGAGACCGAGAGGCAGAGCAAGACAGATGATAGATGGATAGATATAGATA
+
ffffffffffffffffffffffffffffffffffffffffffffffffffffffffffffffffffffffffffffffffffffffffffffffffffffffffffffffffffffffffffffffffffffffffffffffffffffff
@cA01~tA01_KP420439.1_83335_83243_1_0_0_0_0:0:0_0:0:0_114/2
AGTATGTTCTACATGTGTGTTGAGAAGATCATGTGGTTTTTGTTTTTAGTTTTGTTTAGGTGATGAATCACATGTATTGATTGTGTATGTTCAACCAACCTTGCACCCTAAGAATAAAGTTGACTTGATCATGGTGGATTCACTTTTTGA
+
ffffffffffffffffffffffffffffffffffffffffffffffffffffffffffffffffffffffffffffffffffffffffffffffffffffffffffffffffffffffffffffffffffffffffffffffffffffff
@cA01~tA01_KP420439.1_81619_81713_0_1_0_0_0:0:0_0:0:0_115/2
ATTTTTTCAGGAACTTCCAGACTGTTTTCCATAATGGTTATGCTAATTTACATTCCCATCAACTGCATACAAATGTTCCCTTTTCTCCACATCCTCGTTAACCCTTGTTATTTTTTATGTTTTTGATAATGGTCTTTTTTTTTTTTTTTT
+
ffffffffffffffffffffffffffffffffffffffffffffffffffffffffffffffffffffffffffffffffffffffffffffffffffffffffffffffffffffffffffffffffffffffffffffffffffffff
@cA01~tA01_KP420439.1_52367_52238_1_0_0_0_0:0:0_0:0:0_116/2
CTGACACTTTTGTTGTAGGGAGACACCTTGTGTTTGCGGGATGGGTCCTTCCTTTAGCCCTGGGCACCAAGGTGTGATAGCAGCCATAGAAACTTGGAAAGCGAGGAGAATCTTCAGAGCACAGGGAGGGAGGGGCGGCTCCACATCCTC
+
ffffffffffffffffffffffffffffffffffffffffffffffffffffffffffffffffffffffffffffffffffffffffffffffffffffffffffffffffffffffffffffffffffffffffffffffffffffff
@cA01~tA01_KP420439.1_44004_44075_0_1_0_0_1:0:0_1:0:0_117/2
ACAGGTGCTGACCACCATGCTCAGCTAATTTTTATATTTTTAGTGGAGACGATGTTTCATCACGTTGGCCAGACTAAACTTGAACTCTTGGCCTCAGGTGATCCACCCACCTCGGGCTCCCAAAGTGCTGAAATTGCAGGTGTCAGCCAC
+
ffffffffffffffffffffffffffffffffffffffffffffffffffffffffffffffffffffffffffffffffffffffffffffffffffffffffffffffffffffffffffffffffffffffffffffffffffffff
@cA01~tA01_KP420439.1_113137_113035_1_0_0_0_0:0:0_0:0:0_118/2
AAATCCAGAATTTACATGTGTGGTTTTTGCTGATAAAGTACAATTCTAAGATTGTAAATAATTGCATAATCCTTCCCTGGGAATTTAAATCATTTGAACTGGTTCTGCTGTAATACTAGAAATACAAGCATGAACAATTCTAATGGTTTA
+
ffffffffffffffffffffffffffffffffffffffffffffffffffffffffffffffffffffffffffffffffffffffffffffffffffffffffffffffffffffffffffffffffffffffffffffffffffffff
@cA01~tA01_KP420439.1_50498_50652_0_1_0_0_0:0:0_0:0:0_119/2
CCCAGATCTCCACTCCAGGCCCATAACTCCACCTCCAGGCCTATATCTCCACCTCTGGGCCCAGATCTCCATCCCCTCACTCCCTCCCTCTATTGCTTTCCAGGACTCACCAACACACGCCATGCTGACGACCAAGAGCGACATGGTGCT
+
ffffffffffffffffffffffffffffffffffffffffffffffffffffffffffffffffffffffffffffffffffffffffffffffffffffffffffffffffffffffffffffffffffffffffffffffffffffff
@cA01~tA01_KP420439.1_25955_26189_0_1_0_0_0:0:0_0:0:0_11a/2
ACTAAAAAAAACAAAAAGTAGCCAGGCATGGTGGCGTGCACCTGTAATCCCAGCTACTAGGGAGGCTGAGGCAGGAAAATCATTTGAACCCAGGAGGCGGAGGTTGCAATGAGCCAAGATGACTTCACTTGTACTCCAGCCTGGGCACAG
+
ffffffffffffffffffffffffffffffffffffffffffffffffffffffffffffffffffffffffffffffffffffffffffffffffffffffffffffffffffffffffffffffffffffffffffffffffffffff
@cA01~tA01_KP420439.1_15212_15095_1_0_0_0_0:0:0_0:0:0_11b/2
CCTATCACTCACCGTCACTCCAGGGAGACAGAACACACAGAGAACACATTACACAGGCAGGTTCATTACTAACAGATAAGCAGCGAGTGACAACAGAAACCTACATTTCAATGTGAGCCAGTCCCTCAAGGCTCAGAAAAGCTGCTCGAG
+
ffffffffffffffffffffffffffffffffffffffffffffffffffffffffffffffffffffffffffffffffffffffffffffffffffffffffffffffffffffffffffffffffffffffffffffffffffffff
@cA01~tA01_KP420439.1_46890_47075_0_1_0_0_0:0:0_0:0:0_11c/2
TCTCGCATTTCTTGATTGACAGGTAACCACGTAAAACACCTCTTTAGGACAAGCACCCAGATGGCGGGAGACCCAGCTTTCTCCTGCTTTCTCAGTTATAGCTCTCAAAGTAACCATAGAATGTGCTGAGGACACAACTACTTTAGTTGA
+
ffffffffffffffffffffffffffffffffffffffffffffffffffffffffffffffffffffffffffffffffffffffffffffffffffffffffffffffffffffffffffffffffffffffffffffffffffffff
@cA01~tA01_KP420439.1_84782_84676_1_0_0_0_0:0:0_0:0:0_11d/2
CATCATGATCTTTCTTTGCAGGGTTCTTCTTGGACCAGAGTGTGTGGGCACACGTGGGTGAGTCCTTCCCCAAATGATGGGTTGCCATCTTCACCCCAATACAAGTGAATTTTCCGGAAATGGGAGGGAGGCAGCACAGAGGGTGGGCTG
+
ffffffffffffffffffffffffffffffffffffffffffffffffffffffffffffffffffffffffffffffffffffffffffffffffffffffffffffffffffffffffffffffffffffffffffffffffffffff
@cA01~tA01_KP420439.1_59653_59456_1_0_0_0_0:0:0_1:0:0_11e/2
AAGCTCCAAAACCGGTGAGTACAGAACCCTCTTATATCCGCTTTTGGAACCCTGGGGAGGTGGGAACCTTGGATTCAGGCGTTGACTCAGCATCTCACAGCTCTGACATTGTACACTGGTCTTCCACCATCTCCGAACTCCAGATACTCC
+
ffffffffffffffffffffffffffffffffffffffffffffffffffffffffffffffffffffffffffffffffffffffffffffffffffffffffffffffffffffffffffffffffffffffffffffffffffffff
@cA01~tA01_KP420439.1_117283_117368_0_1_0_0_0:0:0_0:0:0_11f/2
GTGGTGTGGTCTACGCTCACTGCAACCTCTGTCTCCTGGGTTCAAGCGATTCTCCTGCTCTCAGCCTCCTGAGTCGCTAGGATTACATGCACCTGCCACCATGCCTGGCTATCCTTGTGTCTTTTCTTAACTTGTCCTTGACCTGGGTTC
+
ffffffffffffffffffffffffffffffffffffffffffffffffffffffffffffffffffffffffffffffffffffffffffffffffffffffffffffffffffffffffffffffffffffffffffffffffffffff
@cA01~tA01_KP420439.1_67264_67101_1_0_0_0_0:0:0_0:0:0_120/2
AACATCCTGTGCGCTGCTGAGCTGAGCTGGGGCGCGGCCGCCTGTCTGCACCGGCAGCACCATGTCGCTCATGGTCGTCAGCATGGCGTGTGTTGGTGAGTCCTGGAAAGGAATAGAGGGAGGGAGTGCCACATCCTCCTCTCTAAGGTG
+
ffffffffffffffffffffffffffffffffffffffffffffffffffffffffffffffffffffffffffffffffffffffffffffffffffffffffffffffffffffffffffffffffffffffffffffffffffffff
@cA01~tA01_KP420439.1_86077_86237_0_1_0_0_0:0:0_0:0:0_121/2
CTACAATCAAGGCATCTGCAGGGCTGCATTCCCTCTGGAGACTCGGGAGAATCAGTTCCATTGATTTCTCCAGCCCCTTCGTGGCTCGTGGTCTTCCTCCACCTTCAAAGCCCACAGTGGCTGGTGGAGTATCCCACGATGCTGCTCTAA
+
ffffffffffffffffffffffffffffffffffffffffffffffffffffffffffffffffffffffffffffffffffffffffffffffffffffffffffffffffffffffffffffffffffffffffffffffffffffff
@cA01~tA01_KP420439.1_98558_98677_0_1_0_0_1:0:0_0:0:0_122/2
ACTGAGCCCCCATCAGAGGATTTGGAATGTCAGGGCCATGGCTGTGGTTTCCTCACCTTTTCTGGTAGAAAGACCGCAGCCACACTGCAGCCCCTACCATCACGGAAACGCTGGAGGGTGTGAGTTACACCTTTGTCCTCAGAGGACCTG
+
ffffffffffffffffffffffffffffffffffffffffffffffffffffffffffffffffffffffffffffffffffffffffffffffffffffffffffffffffffffffffffffffffffffffffffffffffffffff
@cA01~tA01_KP420439.1_138895_138691_1_0_0_0_0:0:0_0:0:0_123/2
TTTGCAAATATTTGCTCCTATTTTGTGGGTTGTCTCTTCACTTTGTTGGTTTATCTTTGGTGGTGCAGAAGTTGCTTGGTTTGATGTAATCCTAATGGTCTATTTTTTGCTTTGATTACTTGTGTTTTGAAGGTTTTAAACAAAATGTCT
+
ffffffffffffffffffffffffffffffffffffffffffffffffffffffffffffffffffffffffffffffffffffffffffffffffffffffffffffffffffffffffffffffffffffffffffffffffffffff
@cA01~tA01_KP420439.1_79366_79572_0_1_0_0_0:0:0_0:0:0_124/2
CCATGTGAAGTAACTGATGTTGTCTTTTGAGTCACAATATTTCAAAATTTTCATAAAGTCTAACTTGTTTATTTTTTCTGTAGTAGCCTGTGCCGTTGTTGTCACATCTAAAGAATCACTGCCAAATCCGATGTTGTGAAGTTTTCCTTT
+
ffffffffffffffffffffffffffffffffffffffffffffffffffffffffffffffffffffffffffffffffffffffffffffffffffffffffffffffffffffffffffffffffffffffffffffffffffffff
@cA01~tA01_KP420439.1_41677_41960_0_1_0_0_0:0:0_0:0:0_125/2
CCTGTAGCACCAGCTACTCAGGTGGCTGAGGCAAGAGAATCGCTTGAACCCAGGAGGCGGAAGTTGCAGTGAGCTGAGATTGTGCCAATGCACTCCAGCATAGGGGACAGAGCTAGACTCCGCCTCAAAAAAAAAATGTTAAAGGTGGTA
+
ffffffffffffffffffffffffffffffffffffffffffffffffffffffffffffffffffffffffffffffffffffffffffffffffffffffffffffffffffffffffffffffffffffffffffffffffffffff
@cA01~tA01_KP420439.1_105030_104890_1_0_0_0_0:0:0_0:0:0_126/2
TTGGTTTATCTTTTGTGGTGCAGAAGTTGCTTGGTTTGATGTAATCCTAATGGTCTATTTTTTGCTTTGATTACTTGTGTTTTGAAGGTTTTAAACAAAATGTCTTTCGTCAGACAAATGTCTTCCCCATTATTTTCTTCTACATGTTTC
+
ffffffffffffffffffffffffffffffffffffffffffffffffffffffffffffffffffffffffffffffffffffffffffffffffffffffffffffffffffffffffffffffffffffffffffffffffffffff
@cA01~tA01_KP420439.1_73930_73841_1_0_0_0_0:0:0_0:0:0_127/2
GCCCTTTTGTCTTTCAGTTCTGTTTCTTTCCTGCGTTGATCTTGGACAGTAACTGTACTATGTAAGGAATTGTCGGTGGCTGGCGACGGTATCTTAGCTGGGTAAAGATGCTATTCTACTGGCTTATGTTTTCCTTTTTTCTGTGGGGAA
+
ffffffffffffffffffffffffffffffffffffffffffffffffffffffffffffffffffffffffffffffffffffffffffffffffffffffffffffffffffffffffffffffffffffffffffffffffffffff
@cA01~tA01_KP420439.1_70484_70400_1_0_0_0_0:0:0_0:0:0_128/2
AATTGATAGATAAATAGATTATATATAGATATAGATGACAGGTAGAGAATTTGTAGATAGGCACCAAATAGATAAATAGATATATCGATAGATAATAGATAGAAATATGCAGAAAGTTATGAACAGGACACAAAGTGAGAAACTCAGAAT
+
ffffffffffffffffffffffffffffffffffffffffffffffffffffffffffffffffffffffffffffffffffffffffffffffffffffffffffffffffffffffffffffffffffffffffffffffffffffff
@cA01~tA01_KP420439.1_95142_95221_0_1_0_0_0:0:0_0:0:0_129/2
ATAACACTGGAAACTTTCAGCCAAAAAAAGAGTCACCTAAAGAATGAAGGCAGACATGTTTATTTGAAGAGGAGAGAACTACACTGAAATCAAAAAAATTTTATAAGGTTTGCTGATGCCAGAAGGCTGAAAAATAGTCTGAGGAAAGGT
+
ffffffffffffffffffffffffffffffffffffffffffffffffffffffffffffffffffffffffffffffffffffffffffffffffffffffffffffffffffffffffffffffffffffffffffffffffffffff
@cA01~tA01_KP420439.1_116319_116452_0_1_0_0_0:0:0_0:0:0_12a/2
ACAGCTCAGGGACAGGCACCCCATCATCCTTGTACAGACTGAAGTTGTTAAACCCAAGATTAGAGTGACACTGAAGAGTCACATGTTCTGGAGGCACCACAAGGCTGGGCCAGGTAGAAAGCAAGGGCTTGTCCTGACCACCTTGGGGTG
+
ffffffffffffffffffffffffffffffffffffffffffffffffffffffffffffffffffffffffffffffffffffffffffffffffffffffffffffffffffffffffffffffffffffffffffffffffffffff
@cA01~tA01_KP420439.1_86292_86393_0_1_0_0_0:0:0_0:0:0_12b/2
ACCTTCTTGTTTGGTTTTTTAACTTGTCCTTCACCTGGGTTCCTGTGTTGGTTTCCTGTTGTTGCTGGAGAAAATTATCACAAACATGGCGGCAGGAGAGAACACACTGACCCCTTCCACTTCTGGAGACAGAAATCAGACCCTGTTCTT
+
ffffffffffffffffffffffffffffffffffffffffffffffffffffffffffffffffffffffffffffffffffffffffffffffffffffffffffffffffffffffffffffffffffffffffffffffffffffff
@cA01~tA01_KP420439.1_94902_95086_0_1_0_0_0:0:0_0:0:0_12c/2
AGTCTGAGGAAAGGTGGAACAGCACGAGGGAAGGTGGAACAGCACGTGTCTAAGTGCCGTGTTAAGAGAGAGCCTCTTGTATGTTTGGAATTGTGAGTTCCTCAGTGTGATTGCAGCCTCAAGTAGACTAGGAAGTAAGCCAGTTAGGTT
+
ffffffffffffffffffffffffffffffffffffffffffffffffffffffffffffffffffffffffffffffffffffffffffffffffffffffffffffffffffffffffffffffffffffffffffffffffffffff
@cA01~tA01_KP420439.1_88560_88825_0_1_0_0_0:0:0_0:0:0_12d/2
CAACCAATGAAGTGAAGAAGAGACAACCCACAGAATGGGAGCAAATATTTGCAAACTATGCATCTGAGATGGGATTAATAACTAGAATATAAAAGAAGCTCAAACACCTCAATAAAACTAATAATTTAATTATAAAATTAGTAAAAGACC
+
ffffffffffffffffffffffffffffffffffffffffffffffffffffffffffffffffffffffffffffffffffffffffffffffffffffffffffffffffffffffffffffffffffffffffffffffffffffff
@cA01~tA01_KP420439.1_52445_52566_0_1_0_0_0:0:0_0:0:0_12e/2
CAGGAGCCCTCTGACCTGTGACCGTGATCTCCAGGGGGTTGCTGGGTGCCGACCACCCACTGGGGTAGTGTGGTTGTGAACCCCGACATGTATAGGTCCCTGCGTGTGCTGGGGTCACAGGGCCCATGAAAAGGCTGTTCCAGAATATTA
+
ffffffffffffffffffffffffffffffffffffffffffffffffffffffffffffffffffffffffffffffffffffffffffffffffffffffffffffffffffffffffffffffffffffffffffffffffffffff
@cA01~tA01_KP420439.1_102540_102493_1_0_0_0_0:0:0_0:0:0_12f/2
GTACCATCTATCCAGGGAGGGGGGAGCCCATGAACGTAGGCTCCCTGCAGTGCGCAAGGTCAACAGAACATTCCAGGCAGATTTCCCTCTGGGCCCTGCCACCCACGGAGGGACCTACAGATGCTTTGGCTCTTTCCGTCACTCTCCCTA
+
ffffffffffffffffffffffffffffffffffffffffffffffffffffffffffffffffffffffffffffffffffffffffffffffffffffffffffffffffffffffffffffffffffffffffffffffffffffff
@cA01~tA01_KP420439.1_29031_28949_1_0_0_0_0:0:0_0:0:0_130/2
AGCCCACAAAGACTGGTCACATCTCACATGGCATCACTCAGTGCCTTCTTCCTTACCACACCTCTTTCTCTGAATGCTGCTCTCCCTTCTTCCTTATCTTTTGAAAACTTGGGGATTCTATTGGGTTCACCAAGATGAAAATCCCTCATA
+
ffffffffffffffffffffffffffffffffffffffffffffffffffffffffffffffffffffffffffffffffffffffffffffffffffffffffffffffffffffffffffffffffffffffffffffffffffffff
@cA01~tA01_KP420439.1_70295_70490_0_1_0_0_0:0:0_0:0:0_131/2
TTCTCACCTCTAGATATGTTTTCCCTTTTTGGATTGTTTTATTCTCTCTGACTCTCCTTGGACTAGTTGACTTGATGTTACTTTTTTTAAATTCTGAGTTTCTCACTTTGTGTCCTGTTCATAACTTTCTGCATATTTCTATCTATTATC
+
ffffffffffffffffffffffffffffffffffffffffffffffffffffffffffffffffffffffffffffffffffffffffffffffffffffffffffffffffffffffffffffffffffffffffffffffffffffff
@cA01~tA01_KP420439.1_74973_74775_1_0_0_0_0:0:0_0:0:0_132/2
ATGTTGCTGCAAAAGACATGGTTTTATTTTTATGACCAAATAGTATTTCGTTGTGTATACACGCATCCTTTTTTTAATCCAATCATTCATTCACAGACACTTAGATTGATTTCATATCTTTGCTATTGCAAACAGTGCTGCAATAAACAT
+
ffffffffffffffffffffffffffffffffffffffffffffffffffffffffffffffffffffffffffffffffffffffffffffffffffffffffffffffffffffffffffffffffffffffffffffffffffffff
@cA01~tA01_KP420439.1_139323_139202_1_0_0_0_1:0:0_0:0:0_133/2
TTAGCTGAGCATGGTGATCAGTGCCTGTAATACCACTACTCAGGAGTTTGAAGCAAGAGAATTTCTTGAATCCAGGAAGTGGAGGTTGCATTGAGCTGAGATTGCACCTCTACACTCCAGCCTGCATGACAGAGCAAGATTCCATCACAC
+
ffffffffffffffffffffffffffffffffffffffffffffffffffffffffffffffffffffffffffffffffffffffffffffffffffffffffffffffffffffffffffffffffffffffffffffffffffffff
@cA01~tA01_KP420439.1_133654_133531_1_0_0_0_0:0:0_0:0:0_134/2
ACCGACACAGGAACCCAGGTCAAGGACAAGCTAGGAAACCAAACAAGGATAGCCAGGTGTGGTGGTGGGCACGAGTAATCCAACGACTGGGGAGGCTGAGGCAAGAGAATCACTTGAACCGGGGAGGCAGAGGTTGCAGTGAGCCAAGAC
+
ffffffffffffffffffffffffffffffffffffffffffffffffffffffffffffffffffffffffffffffffffffffffffffffffffffffffffffffffffffffffffffffffffffffffffffffffffffff
@cA01~tA01_KP420439.1_24548_24492_1_0_0_0_0:0:0_0:0:0_135/2
AGGTCATAGAGCAGGGGAGTGAGTTCTCAGCTCAGGTGAAGGGAGCTGTGACAAGGAAGATCCTCCGTAAGGAAAATGCCTCTTCTCCTCCAGGTCTATATGAGAAACCTTCTCTCTCAGCCCAGCCGGGCCCCACGGTTCTGGCAGGAG
+
ffffffffffffffffffffffffffffffffffffffffffffffffffffffffffffffffffffffffffffffffffffffffffffffffffffffffffffffffffffffffffffffffffffffffffffffffffffff
@cA01~tA01_KP420439.1_125277_125170_1_0_0_0_0:0:0_0:0:0_136/2
AAACACGGATTGAACCCCTGAAAGATTGGCGGAAGGATTTTCCACACACAGCTGTCAGCCGTGAAGGCAGAAAGCTGAAAACAATCTGATGTGGAAGGAAGAGGCTCTGCCTGAAATGCTGGGAATGAGATGGGGAGAATGACAAGACGA
+
ffffffffffffffffffffffffffffffffffffffffffffffffffffffffffffffffffffffffffffffffffffffffffffffffffffffffffffffffffffffffffffffffffffffffffffffffffffff
@cA01~tA01_KP420439.1_30846_30942_0_1_0_0_0:0:0_0:0:0_137/2
CTAGTGCTGGCACTGATCTCTGATTCCAAGATCTGGACTCACTCCAAGGAGTATCAATGTTTACCTCCCCATAGCCTATCTGAATCTCCACAGGTGATTGGAAGTAGGGGTGAGGTGGGGGATTTGGGTGAGTGGGCAAGTTTTTTGTTG
+
ffffffffffffffffffffffffffffffffffffffffffffffffffffffffffffffffffffffffffffffffffffffffffffffffffffffffffffffffffffffffffffffffffffffffffffffffffffff
@cA01~tA01_KP420439.1_45754_45679_1_0_0_0_0:0:0_0:0:0_138/2
CCTCTTCCGTATTTGGCTTTCTGTGAGCATGAGACCATATAGAAAATGTGAAAGCCCGCTGAATCCTCCAGCACAGATCGTGGAATAGAGAAAGTGCTCTGTTCATCACAAAAAAAACTTGCCCTCTCACTCAAATCCCCCACTTCACCC
+
ffffffffffffffffffffffffffffffffffffffffffffffffffffffffffffffffffffffffffffffffffffffffffffffffffffffffffffffffffffffffffffffffffffffffffffffffffffff
@cA01~tA01_KP420439.1_141751_141477_1_0_0_0_0:0:0_0:0:0_139/2
TGTTGAAGGAAGAGGCTCTGCCTCAAATGCTGGGAATGACGTGGGGAGAATGACAAGACGACTGTAGAGAGACGGAGAGCACACTGGGTACACAGGAAACTAAGGAGCAACAAGGAGTGTGTGTTTGACACTCACAGCCATTGGACTCAC
+
ffffffffffffffffffffffffffffffffffffffffffffffffffffffffffffffffffffffffffffffffffffffffffffffffffffffffffffffffffffffffffffffffffffffffffffffffffffff
@cA01~tA01_KP420439.1_106616_106530_1_0_0_0_0:0:0_0:0:0_13a/2
GTATGAAGTGCATCTCACTGGGCTAAAAACAAGGTGACAGCAAGGCTGCCTTCCCTTGCCTGAGGATTCCAGGCAAGAATCTGCTTCTCACTTGTCCCATCTTATAAAGGCTCCCAGTTCCTTGGCTCCTGGTCCCCTTCCTCCTTCCTC
+
ffffffffffffffffffffffffffffffffffffffffffffffffffffffffffffffffffffffffffffffffffffffffffffffffffffffffffffffffffffffffffffffffffffffffffffffffffffff
@cA01~tA01_KP420439.1_90979_90859_1_0_0_0_0:0:0_0:0:0_13b/2
TGAATGCACCAGTGGACCAATAAATGAATGATCCATTGGGAAGCATCTGTGCATGAGAATGATTGATTGATTGGTGTTTTTTATGAGACGGTGTCTCCTTCTGTGCCCCAGGCTGGAGTGCAGTGGCGGGATCTCGGCTCACCGCAACCT
+
ffffffffffffffffffffffffffffffffffffffffffffffffffffffffffffffffffffffffffffffffffffffffffffffffffffffffffffffffffffffffffffffffffffffffffffffffffffff
@cA01~tA01_KP420439.1_69295_69471_0_1_0_0_0:0:0_0:0:0_13c/2
CTAACCTGTGCCAGGTCTCTGAGCAAAGTCAGCATGGAAGGACACCTCTCTCTGGCACATGTCTGTCTGTGTCTCCTTTAACTCTTTCTGTCTTTTCTAACTCCCTGTATGGCCCCTGTGTCTGTCCTCTGTTATGACACCTGGTCTGTA
+
ffffffffffffffffffffffffffffffffffffffffffffffffffffffffffffffffffffffffffffffffffffffffffffffffffffffffffffffffffffffffffffffffffffffffffffffffffffff
@cA01~tA01_KP420439.1_45662_45530_1_0_0_0_0:0:0_1:0:0_13d/2
CCGTCTCAAAAAATAAAAATAAGAAATGCATAAATATAATAAAAGACACACGAATGACAAAGGCACCTGAATTCCAATCATCATTTTTGTATTTCTCTATAATTACTTCTTTGATCCTTTGTCTTATCCATTAGGCAATGAGCCTAAAAC
+
ffffffffffffffffffffffffffffffffffffffffffffffffffffffffffffffffffffffffffffffffffffffffffffffffffffffffffffffffffffffffffffffffffffffffffffffffffffff
@cA01~tA01_KP420439.1_62045_61850_1_0_0_0_2:0:0_0:0:0_13e/2
GCATCCCTGTAATCCCAGCTCCTATTCTGGAGGATGAAGCAGGAGAATGACTTCAACCCAGTAGGTGGAGGTTGCAGTGAGTGGAGATTGCATCACTGCACTCCAGCCTGGGGGACACAAGGAGACTCTATCTCAAAAAATAAAAATAAG
+
ffffffffffffffffffffffffffffffffffffffffffffffffffffffffffffffffffffffffffffffffffffffffffffffffffffffffffffffffffffffffffffffffffffffffffffffffffffff
@cA01~tA01_KP420439.1_42816_42621_1_0_0_0_0:0:0_0:0:0_13f/2
ACGAGTGCAGATATCACTTCGATATATTGATTTACTTTCCTTTGGATATAAACCCAGTAGTGAAATTGCTGGATACTATGAAAGTTCTCTTTTTAGTTTTTCGTTTGTTGTTTTGTTTTTGTTTTTGAGACAGTTTCCCTCTGTGCCCAG
+
ffffffffffffffffffffffffffffffffffffffffffffffffffffffffffffffffffffffffffffffffffffffffffffffffffffffffffffffffffffffffffffffffffffffffffffffffffffff
@cA01~tA01_KP420439.1_100966_101118_0_1_0_0_1:0:0_0:0:0_140/2
GCACAAGGCCTGAGGCCACAGGGCCCAACTCAGGTCAGAAATATGGGTGTCCTTGGGTTCTTCTGGTAGGAACACTTTGTGGAGGTAAAACAGAAATGAAACTTCTAACCTGTGCCAGGTCTCTGAGCAAAGTCAGCATGGAAGGACACC
+
ffffffffffffffffffffffffffffffffffffffffffffffffffffffffffffffffffffffffffffffffffffffffffffffffffffffffffffffffffffffffffffffffffffffffffffffffffffff
@cA01~tA01_KP420439.1_44854_45031_0_1_0_0_0:0:0_0:0:0_141/2
TGCTCTGCTGAGTCAGCCAGGGTTGCTTCATGACCAACAGTAATTCATTCCTGGGCAAGTGGAACTTCTCTAAAACACCTCGCCCTCATCAAATGTTCCCTACCCTTCCCTCTCTCAAGCCCCCAGGAATTTATCCTCCAGTTAGGAATG
+
ffffffffffffffffffffffffffffffffffffffffffffffffffffffffffffffffffffffffffffffffffffffffffffffffffffffffffffffffffffffffffffffffffffffffffffffffffffff
@cA01~tA01_KP420439.1_100365_100450_0_1_0_0_1:0:0_0:0:0_142/2
CTCTCCTGATTTCACCAGGGGACCTGGGTGGGCCAGGAGGGAAGGTTTTCTGTGGTTTCCTAGAAAGAGAAGTTGTGAGTTTAGAAGGCATCTCTCTTTATCATCCCATCCATGGCACCTGGAATGAGTGAGGGTTCCCCTCCCCGTGTC
+
ffffffffffffffffffffffffffffffffffffffffffffffffffffffffffffffffffffffffffffffffffffffffffffffffffffffffffffffffffffffffffffffffffffffffffffffffffffff
@cA01~tA01_KP420439.1_107082_107261_0_1_0_0_1:0:0_0:0:0_143/2
GTTGCTGAGATGGTCGGATCACTTGAGGTTGGGAGTTTCAGACAAGCTTGGCCAATATGGTGAAACATCCTCTCTACAAAAAATATACAAAAAGAATTAGCCGGGCATGGTGGCAGTTGCCTGTAATCCCAGCTACTCGAGAGGGTGAGG
+
ffffffffffffffffffffffffffffffffffffffffffffffffffffffffffffffffffffffffffffffffffffffffffffffffffffffffffffffffffffffffffffffffffffffffffffffffffffff
@cA01~tA01_KP420439.1_140480_140573_0_1_0_0_0:0:0_1:0:0_144/2
CTAGTCAGCTGAACTTAAAAGGAGGGTATCCTGGATGATTTCCGGGAGATTATGATGGATTTTCATCTTGGTGAACCCAATAAAATCCCCAAGTTTTCAAAAGAAGGGGAAGAAGGGAGAGCAGCATTCAGAGAAAGAGGTGTGGTAAGG
+
ffffffffffffffffffffffffffffffffffffffffffffffffffffffffffffffffffffffffffffffffffffffffffffffffffffffffffffffffffffffffffffffffffffffffffffffffffffff
@cA01~tA01_KP420439.1_45408_45284_1_0_0_0_0:0:0_0:0:0_145/2
AGCACTGCAGGAGGCCAAGGCGGGTGGATCACTTGAAGTCAGGAGTTCCAGACCAGCCTGGCCAAAATGGTGAAACCCTGTCTCTATGAAAAATACAAAAATTAGCCGAGCATGGTGGTGCATCCCTGTAATCCCAGCTCCTACTCTTGA
+
ffffffffffffffffffffffffffffffffffffffffffffffffffffffffffffffffffffffffffffffffffffffffffffffffffffffffffffffffffffffffffffffffffffffffffffffffffffff
@cA01~tA01_KP420439.1_124948_124779_1_0_0_0_0:0:0_0:0:0_146/2
TCGTTTGTTTATTGAGACAGAGTCTCCCTCTGTCTTCCAGGCTACAGTGCAGTGTCACGATCTTGGCTCACTGCAACCTGCATCTCCTGGATCCAAGTGATTCTCCTGCCTCACCCTCTCGAGTAGCTGGGATTACAGGCAACTGCCACC
+
ffffffffffffffffffffffffffffffffffffffffffffffffffffffffffffffffffffffffffffffffffffffffffffffffffffffffffffffffffffffffffffffffffffffffffffffffffffff
@cA01~tA01_KP420439.1_108587_108419_1_0_0_0_1:0:0_0:0:0_147/2
TGGGTGACACAAGGAGACTCCATCTCAAAAAATAAAAATAAGAAATGCATAAATATAATAAAACACACACGAATGACAAAGGCACCTGAATTCCCATCATCATTTTTCTATTTCTCTATAATTACTTCTTTGATCCTTTATCTTATCCAT
+
ffffffffffffffffffffffffffffffffffffffffffffffffffffffffffffffffffffffffffffffffffffffffffffffffffffffffffffffffffffffffffffffffffffffffffffffffffffff
@cA01~tA01_KP420439.1_104139_104330_0_1_0_0_0:0:0_0:0:0_148/2
TGGCACATGCCTGTAATCCCAGCTACTTTGGAGGCTGAGGCAGGAGAATCAGTTGAACGCGGGAGGCGGAGGTTGCAGTGAGCTGAGATCACACCCTTGCACTCCAGCCTGGGCGACTATGAGTGAAACTCCATCTCAACATAAATAAAT
+
ffffffffffffffffffffffffffffffffffffffffffffffffffffffffffffffffffffffffffffffffffffffffffffffffffffffffffffffffffffffffffffffffffffffffffffffffffffff
@cA01~tA01_KP420439.1_91384_91306_1_0_0_0_0:0:0_0:0:0_149/2
TAATACTTGTGACCTTAATGAAAAAAATAGATCAACCCCTGGAAGATTGGCGGAAGGATTTTCCACACAGCTGTCAGCCGTGAAGGCACAAAGGTGAAAACAATGTTATGTGGAAGGAAGAGGCTCTGCCTCAAATGCTGGGAATGAGGT
+
ffffffffffffffffffffffffffffffffffffffffffffffffffffffffffffffffffffffffffffffffffffffffffffffffffffffffffffffffffffffffffffffffffffffffffffffffffffff
@cA01~tA01_KP420439.1_125357_125544_0_1_0_0_1:0:0_0:0:0_14a/2
GATTTATGTGTAGGATGAATAAATCTCAGAAAGAAATTAATTAAGCGAGGATTAAACAAGTAGGAAAATCAAACCCAGTAAGCCTTTCCAGTCAATGATTCTACCTCACAAGCATATCTTATATCCATCTACTTCATTCATTTAGTGTCT
+
ffffffffffffffffffffffffffffffffffffffffffffffffffffffffffffffffffffffffffffffffffffffffffffffffffffffffffffffffffffffffffffffffffffffffffffffffffffff
@cA01~tA01_KP420439.1_80165_80084_1_0_0_0_1:0:0_0:0:0_14b/2
AATAAGCCCATTTGCAATAACTACAGAAAACAAAACATGCAGGAATAAATTCACCCAAGGAGTAGAAAGATCTGTATGCAAAAGCTATAAAACATTGATGAAAAAACTCAAGAAATAAACAAATAAATCGAAAGATATTCCATGTTCACG
+
ffffffffffffffffffffffffffffffffffffffffffffffffffffffffffffffffffffffffffffffffffffffffffffffffffffffffffffffffffffffffffffffffffffffffffffffffffffff
@cA01~tA01_KP420439.1_11062_10882_1_0_0_0_0:0:0_1:0:0_14c/2
CCTCAACCTTACCCACTTCCCAGAAGCCCATCCTGGCCTGTCACCCACAGAGAGATGTCATCACCAGCAACGCCTACACCCTTTTTTTTTTGTTTGAAGAAATATTTATTGAGGTGAAATATACCTATGTAATTTACCACCTTTACCATT
+
ffffffffffffffffffffffffffffffffffffffffffffffffffffffffffffffffffffffffffffffffffffffffffffffffffffffffffffffffffffffffffffffffffffffffffffffffffffff
@cA01~tA01_KP420439.1_34127_34287_0_1_0_0_0:0:0_0:0:0_14d/2
ATGCTCAAGCCTCTTATATGAAATGGCACAGCGCTTGCAAATAACATATGCACATCCTCCTGTATACATGAAATCATCTCTTGATTACTTATAATTCCTGATACAGCCTACACACAGCTTCATTTGTGTCCATTCAACATAGTTATGAGT
+
ffffffffffffffffffffffffffffffffffffffffffffffffffffffffffffffffffffffffffffffffffffffffffffffffffffffffffffffffffffffffffffffffffffffffffffffffffffff
@rand_0_0_0_0_1_1_0:0:0_0:0:0_14e/2
TATGCTACTTCATAAAGTGATAGAGTTCGCGGAAGGACATTTCGGTTAGACTTCGCTCTCCACCCTATGGACTGGATTAAAGGGAATTGGCGAGGAGCCTGTTTAAAGGCGCAGCGGACTAGCAACTATTTCTACTCGTCCACGTGGCCC
+
ffffffffffffffffffffffffffffffffffffffffffffffffffffffffffffffffffffffffffffffffffffffffffffffffffffffffffffffffffffffffffffffffffffffffffffffffffffff
@cA01~tA01_KP420439.1_60918_60727_1_0_0_0_0:0:0_0:0:0_14f/2
ACAGAGTCGCCCTCTGTCTTCCAGGCTACAGTGCAGTGTCACGATCTTGGCTCACTGCAACCTGCGTCTCCTGGATTCAAGTGATTCTCCTGCCTCCGCCTCTCGAGTAGCTGGGATTACAGGCAACTGCCACCGTGCCCGGCTAATTCT
+
ffffffffffffffffffffffffffffffffffffffffffffffffffffffffffffffffffffffffffffffffffffffffffffffffffffffffffffffffffffffffffffffffffffffffffffffffffffff
@cA01~tA01_KP420439.1_31869_31694_1_0_0_0_0:0:0_0:0:0_150/2
AGCCACAGGAAGCACTCAGCTAAAGCACTGCATGACGTCCTCCTCCAGGAAGAACAGGAAGACAGCCCAGGCTGTTCTGAGACGTTCCTCCTGATCTCAGGACGTTGCTGTCTTAGTCCATTTTTGTTGCTCTAAAGGAACACTTGAGCC
+
ffffffffffffffffffffffffffffffffffffffffffffffffffffffffffffffffffffffffffffffffffffffffffffffffffffffffffffffffffffffffffffffffffffffffffffffffffffff
@cA01~tA01_KP420439.1_13660_13778_0_1_0_0_1:0:0_0:0:0_151/2
CAAGGATTAAACTACTAGGAAAAATCAAACCCAGCAAGCCCTCCCTGCAAATGATTCTACCTCACAAGCATAGCTTATATCCATCTTTCATTCATTTAGTGTGTAAATCAACCCTACGTTTCACCAGTGGGGCGGGAATTGCCTTTTCCA
+
ffffffffffffffffffffffffffffffffffffffffffffffffffffffffffffffffffffffffffffffffffffffffffffffffffffffffffffffffffffffffffffffffffffffffffffffffffffff
@rand_0_0_0_0_1_1_0:0:0_0:0:0_152/2
AACAAGGGACGATTGGCGCGGTATATATACCGGCTTGCTGGACTCCGTTGGGCATGGGCTCGCCTAAACGCCTGTTAAAAGGAGATATTGGGACGCCATTTTAGTTAAACCAATAGGCAACCATTATGGCCGTGGCGCAGATTCGTATGC
+
ffffffffffffffffffffffffffffffffffffffffffffffffffffffffffffffffffffffffffffffffffffffffffffffffffffffffffffffffffffffffffffffffffffffffffffffffffffff
@cA01~tA01_KP420439.1_68521_68655_0_1_0_0_0:0:0_0:0:0_153/2
AGTAGCTCCTGATTCCCTTGCCGCTGGGCTCAGCCTCATCTCTTGGGCTGTTGTATCTATTTCGAACTAATGTCTTTCCTGCTTCTATGTGGGGGTGGAAGAGGAACCAGGATAGGCTGCACGTCCAGGCTCTTAGCAGACTGGTTCAAT
+
ffffffffffffffffffffffffffffffffffffffffffffffffffffffffffffffffffffffffffffffffffffffffffffffffffffffffffffffffffffffffffffffffffffffffffffffffffffff
@cA01~tA01_KP420439.1_17737_17954_0_1_0_0_0:0:0_0:0:0_154/2
ACCTGGAAGGCGGAGGTTGCAGTGAGTTGAGATCACGCCACTGCACTCCAGCCTGGGTGAGAGAGTGAGACTGTCTCAAAAAAAAAAAAAATAGCATAGCAATTGCATAGAACCCATGCACATCCTCCTGTATACATGAAATCATCTCTT
+
ffffffffffffffffffffffffffffffffffffffffffffffffffffffffffffffffffffffffffffffffffffffffffffffffffffffffffffffffffffffffffffffffffffffffffffffffffffff
@cA01~tA01_KP420439.1_87850_87723_1_0_0_0_0:0:0_0:0:0_155/2
AGGCGGGAGAGTGGCTTAAACCCAGGAGGAGGAGGTTGCAGTGAGCTGAGATCATGCCACTGCACTGCAGCCTGGTGACACAGAGAGACTCTGTCTCTAAATAAATAAATAAATACTTTTATATTCTTCTTTTGTTACCCTCCACCCCTT
+
ffffffffffffffffffffffffffffffffffffffffffffffffffffffffffffffffffffffffffffffffffffffffffffffffffffffffffffffffffffffffffffffffffffffffffffffffffffff
@cA01~tA01_KP420439.1_53984_53792_1_0_0_0_0:0:0_0:0:0_156/2
GAACCAGGCTGCTAAGAGCCTGGATGTGCAGCCTATCCTGGTTCCTCTTCCACCCCCACATAGACAGCAGGAAAGACATTAGTTCGAAATAGATACAACAGCCCAAGAGATGAGGCTGAGCCCAGCGGCAAGGGAATCAGAGGCTACTAG
+
ffffffffffffffffffffffffffffffffffffffffffffffffffffffffffffffffffffffffffffffffffffffffffffffffffffffffffffffffffffffffffffffffffffffffffffffffffffff
@cA01~tA01_KP420439.1_74118_74254_0_1_0_0_0:0:0_0:0:0_157/2
AGTTAAAATGTTGTGTACACAACAGTGAAGAGAGTATTTATCCTCTATGACAGAGGAAACCATCAATATTAATGCACAGAAAAAGCAAATAACTGAAACAAGAAAGAGCAGTTTTGTGACAGGGTAAAAATTGACAACAGTTTTAGAATG
+
ffffffffffffffffffffffffffffffffffffffffffffffffffffffffffffffffffffffffffffffffffffffffffffffffffffffffffffffffffffffffffffffffffffffffffffffffffffff
@cA01~tA01_KP420439.1_77198_77029_1_0_0_0_0:0:0_0:0:0_158/2
TGAGACATGCCAGAAAAGCATTTAGTCAGCCATCTTGGAAACAAACATCTCAGATGTTTTCTTTCTCTATAGCTCATTCTTTCTTACCAGTGTTTTCAATTTTGTACTTAATTTTGTAAAGAGAGTAAATGATATAATTTCCACATATGT
+
ffffffffffffffffffffffffffffffffffffffffffffffffffffffffffffffffffffffffffffffffffffffffffffffffffffffffffffffffffffffffffffffffffffffffffffffffffffff
@cA01~tA01_KP420439.1_11202_11364_0_1_0_0_0:0:0_0:0:0_159/2
TATTTCCATTTCTCACTCATATGCAGGAGCTAAAAGGTGGATCTCACAAAGGTAGAGAGTAGAATGGTGGCTACCAGAGGCCAGGAAGGGAAGGGTGGAGGGTAAAAAAAAAAGAATACTAATTAATTAATTAATTAATTTTGAGAGAGT
+
ffffffffffffffffffffffffffffffffffffffffffffffffffffffffffffffffffffffffffffffffffffffffffffffffffffffffffffffffffffffffffffffffffffffffffffffffffffff
@cA01~tA01_KP420439.1_87622_87410_1_0_0_0_0:0:0_0:0:0_15a/2
AGCAACCCCTACACTTTTTCTTTTCCTTTGAAAAAATGCTGATTGAGGTTAAATATACCTATATAATTTATCAACTTTACCATTTTTAAGTGTAAAATCTAGGGATCATAAATACCTTTATATGCTGTGTGCGGTGGCTCACGCCTGTAA
+
ffffffffffffffffffffffffffffffffffffffffffffffffffffffffffffffffffffffffffffffffffffffffffffffffffffffffffffffffffffffffffffffffffffffffffffffffffffff
@cA01~tA01_KP420439.1_65034_64874_1_0_0_0_1:0:0_0:0:0_15b/2
GCCCACCTCTCCAACCTAACTGGCTTACTTCCTAGTCTACTTGAGGCTGCAATCACACTGAGGAACTCACAATTCCAAACATACAAGAGGCTCCCTCTTAACGCAGCACTTAGACACGTGTTGTTCCACCTTCCCTCATGCTGTTCCACC
+
ffffffffffffffffffffffffffffffffffffffffffffffffffffffffffffffffffffffffffffffffffffffffffffffffffffffffffffffffffffffffffffffffffffffffffffffffffffff
@cA01~tA01_KP420439.1_39538_39384_1_0_0_0_0:0:0_0:0:0_15c/2
TCTAAACTCACAACCTCTCTTCCTAGGAGTCCACAGAAAACCTTCCCTCCTGGCCCACCCAGGTCCCCTGGTGAAATCAGAAGAGACAGTCATCCTGCAATGTTGGTCAGATGTCAGGTTTCAGCACTTCCTTCTGCCACAGAGAAGGGA
+
ffffffffffffffffffffffffffffffffffffffffffffffffffffffffffffffffffffffffffffffffffffffffffffffffffffffffffffffffffffffffffffffffffffffffffffffffffffff
@cA01~tA01_KP420439.1_106897_107026_0_1_0_0_0:0:0_1:0:0_15d/2
ACTCTGTCTCAATAAATAAATGAACGAACAAACAAATAGATTTCATACACAGATGCTTCCCAATGGATCATCCATTTATTGGTCCACTTGTGCATTCATTTTCTGCCCTCCCATTTAACCATCTGCAATATCAGTGTCCCAAGAGCAGAG
+
ffffffffffffffffffffffffffffffffffffffffffffffffffffffffffffffffffffffffffffffffffffffffffffffffffffffffffffffffffffffffffffffffffffffffffffffffffffff
@rand_0_0_0_0_1_1_0:0:0_0:0:0_15e/2
ACCTGTGAAGCCAACAAGCTTCAGTCACAGCAGGTGCACGCTCATTCGCACCCGGCCAGGAGTCAGACAGTCTGCTCGATAGCCTACAGCCGCGGCTGTCCTACCAACACAGTGACCATGTCTGAGGAAAACGTGATTTGAGGCTGCCCA
+
ffffffffffffffffffffffffffffffffffffffffffffffffffffffffffffffffffffffffffffffffffffffffffffffffffffffffffffffffffffffffffffffffffffffffffffffffffffff
@cA01~tA01_KP420439.1_27592_27802_0_1_0_0_0:0:0_0:0:0_15f/2
AGGTATAAAGAGAAAACAGGAGCATCACACTACCTGATCTCAAAATATGTTACAGAGCTGTAGTAAGCAAAACAGCATCACATTGGCATAAAGAAAGGCACGTAGAACAATGGAGCAGAATGAAGAACACAGATATAATCCATGCATTTA
+
ffffffffffffffffffffffffffffffffffffffffffffffffffffffffffffffffffffffffffffffffffffffffffffffffffffffffffffffffffffffffffffffffffffffffffffffffffffff
@cA01~tA01_KP420439.1_10893_10750_1_0_0_0_0:0:0_1:0:0_160/2
CCCTCCTGTATGGCCTGCAAGGATGCCCTTGATCAGGGTTCCAGGCACCCAGGCAGATGGAGAAAGAGGTCAGAACAGACCCAGAGGAGGTAGACTGGGCTCTGCCTGGGGAGATCAGAGGTTCTCTCAGCCCCTCAACCTTACCCACTT
+
ffffffffffffffffffffffffffffffffffffffffffffffffffffffffffffffffffffffffffffffffffffffffffffffffffffffffffffffffffffffffffffffffffffffffffffffffffffff
@cA01~tA01_KP420439.1_101740_101900_0_1_0_0_0:0:0_0:0:0_161/2
CTATTTTGTGTCTATCTACAAATTATCTATCATCTATATTTATGTATCACTTATCTATCTCTCTATCAATTGTCTGTCTGTCTATCTATCCATCAATCATCTATTATCTATATATGTATCATCTATCTCTCTCTCTATTACCTCTCTGTC
+
ffffffffffffffffffffffffffffffffffffffffffffffffffffffffffffffffffffffffffffffffffffffffffffffffffffffffffffffffffffffffffffffffffffffffffffffffffffff
@cA01~tA01_KP420439.1_1780_1872_0_1_0_0_1:0:0_0:0:0_162/2
AAAGGCTAGTATAGTATAATAATTTTTCTTTCCCTGCTTATCTACAGTGATGAAGAAACGAATATTCAAAGGGAAAAATCTTAGCTTTAGGTATAGGGTAATTCTTCTTCCTATTTTTAAATAACTTCAACCTTTACTGTAGATTAAAGG
+
ffffffffffffffffffffffffffffffffffffffffffffffffffffffffffffffffffffffffffffffffffffffffffffffffffffffffffffffffffffffffffffffffffffffffffffffffffffff
@cA01~tA01_KP420439.1_130028_129823_1_0_0_0_1:0:0_0:0:0_163/2
CTCACTGCAACCTCCGCCTCCCAGGTTCAAGCGATTGTCTTCCCTCAGCCTCCCCAGTAGCCTCCCCTAGGATTACAGGCACGTGCCACCATGCACAGATAAATTTTTTTGTGTGTGTATTTTTAGTAGAGACGGGGTTTCAGAATGTTG
+
ffffffffffffffffffffffffffffffffffffffffffffffffffffffffffffffffffffffffffffffffffffffffffffffffffffffffffffffffffffffffffffffffffffffffffffffffffffff
@cA01~tA01_KP420439.1_59175_58952_1_0_0_0_0:0:0_0:0:0_164/2
CACTACTCAGGAATTTGAGGCAAGAGAATGATTGAACCCAGGAGGCTGAGGTTGCAGTGAACCGAGATTGCACCTCTGCACTCCAGCCTGAGTGACAGAGCAAGACTCCATCTCAAAAGAAAAAATAAAAAACCATTGGATGTAAATGCA
+
ffffffffffffffffffffffffffffffffffffffffffffffffffffffffffffffffffffffffffffffffffffffffffffffffffffffffffffffffffffffffffffffffffffffffffffffffffffff
@cA01~tA01_KP420439.1_141934_142085_0_1_0_0_0:0:0_0:0:0_165/2
AGTGACGCGATCTCCACTCACTGCAACCTCTGCCTCCAGGGCTGAAGTCATTCTCCTGCTTCCTCCTCCAGAGTAGCTGGGATTACAGTCATGCACCACCATCATGCCTGTTTAATTTTTGTATTTTTAGTAGAGATAGGGTTTCTCCAT
+
ffffffffffffffffffffffffffffffffffffffffffffffffffffffffffffffffffffffffffffffffffffffffffffffffffffffffffffffffffffffffffffffffffffffffffffffffffffff
@cA01~tA01_KP420439.1_46826_46953_0_1_0_0_0:0:0_0:0:0_166/2
GTGCTGAGGACACAACTACTTTAGTTGAGATGTTTGACCCCTTCAAACCTCACATTGAAATTTCACCCCCATTGTGGGAGGTTGGGCCTCTTGAGAGGTGTTTGGGTCATGGAGGTGGATCCATCATGAACAGATCAATGCTGTCCCAAG
+
ffffffffffffffffffffffffffffffffffffffffffffffffffffffffffffffffffffffffffffffffffffffffffffffffffffffffffffffffffffffffffffffffffffffffffffffffffffff
@cA01~tA01_KP420439.1_37361_37217_1_0_0_0_1:0:0_0:0:0_167/2
ACACTTCAGCGTTTCCATGACGGTAGGGGCTGCAGTGTGGCTGCTGTCACTCCACCAGAAGAGGTGGGAAACCACAGCCATGGCCCTGACATTCCAAATCCTCTGATGGGGGCTCAGTTGCTTATTTTCATTCAGGCATCTGCTGATATT
+
ffffffffffffffffffffffffffffffffffffffffffffffffffffffffffffffffffffffffffffffffffffffffffffffffffffffffffffffffffffffffffffffffffffffffffffffffffffff
@cA01~tA01_KP420439.1_124024_124160_0_1_0_0_0:0:0_0:0:0_168/2
CTTTGAGGAAGGAGGAAGGGGACCAGCAGCCAAGGAACTGGGAGCCTTTATAAGATGGGACAAGTGAGAAGCAGATTCTTGCCTGGAATCCTCAGAGGGAAGGCAGGCTTGCTGTCATCTTGATTTTAGCCCAGTGAGATGCACTTCATG
+
ffffffffffffffffffffffffffffffffffffffffffffffffffffffffffffffffffffffffffffffffffffffffffffffffffffffffffffffffffffffffffffffffffffffffffffffffffffff
@cA01~tA01_KP420439.1_75356_75198_1_0_0_0_1:0:0_0:0:0_169/2
CCTCCACCAACCAGGTTCAAATGATTCTCCTGCCTCAGCCTCCTGAGTAGCTGGGATTACAGAACCACACCACCATGCCCAGCTAATCTTTTGTATATTTAGTAGAGATGGGGTTTCACTATGTTGGTCAGGCTGGTCTCAAACTCCTGA
+
ffffffffffffffffffffffffffffffffffffffffffffffffffffffffffffffffffffffffffffffffffffffffffffffffffffffffffffffffffffffffffffffffffffffffffffffffffffff
@cA01~tA01_KP420439.1_25046_25175_0_1_0_0_0:0:0_0:0:0_16a/2
AAAATGTTAAAGGTGGTAAGCTATATAGGTATATTTATCCTCAATAAATATTTCTTCAAACAAAAGTAAAGGGTGTAGGGGTTGCTGGTGATGACATCCCTGTGTGGGTGAGAGGCCAGGATGGGCTTCTGGGAAATGGGTAATGTTGAG
+
ffffffffffffffffffffffffffffffffffffffffffffffffffffffffffffffffffffffffffffffffffffffffffffffffffffffffffffffffffffffffffffffffffffffffffffffffffffff
@cA01~tA01_KP420439.1_115620_115727_0_1_0_0_0:0:0_0:0:0_16b/2
GGCAAGGTCGGAACTGTGGGCCGAGCACCCCAGGGTCCCCTCTTCCTAGTTTATGAGAGACTCCCTGACAGGACTTCCCTCCCATTTCAGGAAAATCCTCTTATGTGGGGAGATGACACCCTAAGGTTTGGAGAAGGACTTACCCTCCTG
+
ffffffffffffffffffffffffffffffffffffffffffffffffffffffffffffffffffffffffffffffffffffffffffffffffffffffffffffffffffffffffffffffffffffffffffffffffffffff
@cA01~tA01_KP420439.1_113318_113449_0_1_0_0_1:0:0_0:0:0_16c/2
ACATGGTGCTGCCGGTGCAGACAGGCGGCCGCGCCCCAGCTCAGCTCAGCAGCGCACAGGATGTTATTTGGCGCCCTGCCCATGCAGTTTACATGTTGACCACATCATGGGAGGGTGACGTACGCAGGCTTTTTCTACCTTGCATGAGGC
+
ffffffffffffffffffffffffffffffffffffffffffffffffffffffffffffffffffffffffffffffffffffffffffffffffffffffffffffffffffffffffffffffffffffffffffffffffffffff
@cA01~tA01_KP420439.1_45485_45380_1_0_0_0_0:0:0_0:0:0_16d/2
AAAAATTAGCCGAGCATGGTGGTGCATCCCTGTAATCCCAGCTCCTACTCTTGAGGATGAAGCAGGAGAACGACTTCAACCCAGGAGGTGGAGGTTGCAGTGAGTGGAGATTGCATCACTGCACTCCAGCCTGGGTGACACAAGGAGACT
+
ffffffffffffffffffffffffffffffffffffffffffffffffffffffffffffffffffffffffffffffffffffffffffffffffffffffffffffffffffffffffffffffffffffffffffffffffffffff
@cA01~tA01_KP420439.1_4035_3813_1_0_0_0_0:0:0_0:0:0_16e/2
TAAAGGAAAATAAGCCTCAAATGTCTGTGTTAGAAAAGAAGGAAGAGCTGAGTAAATAGGTAACTTTCGCTTGCAGAAATACTACACATCAGCAAATTAATTCCAAAGTAACGTCGAGGAAAAACATAAAATGGCAAGCAAATATATACG
+
ffffffffffffffffffffffffffffffffffffffffffffffffffffffffffffffffffffffffffffffffffffffffffffffffffffffffffffffffffffffffffffffffffffffffffffffffffffff
@cA01~tA01_KP420439.1_113584_113414_1_0_0_0_0:0:0_0:0:0_16f/2
AAGCCATGTTCCGCTCTTGAGCGAGCACACACTGGGCCTCATGCAAGGTAGAAAAAGCCTGCGTACGTCACCCTCCCATGATGTGGTCAACATGTAAACTGCATGGGCAGGGCGCCAAATAACATCCTGTGCGCTGCTGAGCTGAGCTGG
+
ffffffffffffffffffffffffffffffffffffffffffffffffffffffffffffffffffffffffffffffffffffffffffffffffffffffffffffffffffffffffffffffffffffffffffffffffffffff
@cA01~tA01_KP420439.1_25689_25822_0_1_0_0_0:0:0_0:0:0_170/2
GAGAATGTAGTACATACGCACAGTGGAGACTACTCATCCATAGAAAGAATAACATCCTGATATTTGCAGCCACATGGATGGAACTGGAAGTCATTACAAAGATTCCCATTTCTCACCCATATACAGAGCTAAAAGGTGGATCTCATGAAG
+
ffffffffffffffffffffffffffffffffffffffffffffffffffffffffffffffffffffffffffffffffffffffffffffffffffffffffffffffffffffffffffffffffffffffffffffffffffffff
@cA01~tA01_KP420439.1_73558_73415_1_0_0_0_1:0:0_0:0:0_171/2
CATTCTATTTTTGATCTATGTCGTTTAGGAATACATATATGGTGTACTCATCCTGAAGTTGTTACATATTTTTAAAATTGAAATTAATCATTTCAGAGATTAAACTGCAAATATAAAAACATATTTCCACTCTTCCTGTGTAAGAACAGG
+
ffffffffffffffffffffffffffffffffffffffffffffffffffffffffffffffffffffffffffffffffffffffffffffffffffffffffffffffffffffffffffffffffffffffffffffffffffffff
@cA01~tA01_KP420439.1_100328_100161_1_0_0_0_0:0:0_0:0:0_172/2
AAGAGAATCACTTGAACTGGGGATTTGTTCAAAAGAGATTGATTCAGGCTGCTAAGAGCCTGGACATGCAGCCTGTCCTCTTCCACCCCCACATAGACAGCAGGAAAGAGATTAGTGGGAAACAGATACAACAGCCCAAGAGATGAGGCT
+
ffffffffffffffffffffffffffffffffffffffffffffffffffffffffffffffffffffffffffffffffffffffffffffffffffffffffffffffffffffffffffffffffffffffffffffffffffffff
@rand_0_0_0_0_1_1_0:0:0_0:0:0_173/2
CCCGACCGGGGTTCTCGTATCATTTCAAGATGGCGGAAGAGGCCGCCCACTAATATAGTGGCTAAATTAACCGCTCCTTGGTGCCACGCGAAAAGGGAGATTCTATATACCTTTCGCTATAGCGGATATAGATTCTGGGGCATGTATTTT
+
ffffffffffffffffffffffffffffffffffffffffffffffffffffffffffffffffffffffffffffffffffffffffffffffffffffffffffffffffffffffffffffffffffffffffffffffffffffff
@rand_0_0_0_0_1_1_0:0:0_0:0:0_174/2
TAACTTCAGATATACCCTCTTCACAGTTTTGTTCCTGGGCCCCCGTGTCTGATGCTATCTTGCATAGCCATAACTTTTGTTTCCACCCTCTCCCCTGAAACGAGGATATGTTCGTTGCGACTCTATCACCATCTCGGATGTTACGTCTGG
+
ffffffffffffffffffffffffffffffffffffffffffffffffffffffffffffffffffffffffffffffffffffffffffffffffffffffffffffffffffffffffffffffffffffffffffffffffffffff
@cA01~tA01_KP420439.1_6756_6574_1_0_0_0_0:0:0_0:0:0_175/2
CCTCCATCCTGTGTCTACCTTGTGTTCTTTTATGTAAGTAATTTTGCAGTGTTAAAATCTAGTAAGAGTCGCTTCTTCAGCACCTGCTCAAAGTTCTCAGCTGACACTTGCTGTAGGGAGACGCCATGTCTATGCGGGATGGGTCCTTCC
+
ffffffffffffffffffffffffffffffffffffffffffffffffffffffffffffffffffffffffffffffffffffffffffffffffffffffffffffffffffffffffffffffffffffffffffffffffffffff
@cA01~tA01_KP420439.1_28184_28292_0_1_0_0_0:0:0_0:0:0_176/2
CATTTTTCCTGAGAAGGATGTCAGATTGGCAATCATTCTTCTAGCTTGTAGGAGGTCTCAGCTCCATAAAATGAGAGATTAAGAGATTTCACTGAGCCCTAGGTTGGGCCCAGATCCCTTTCGCTGTTGGAGTATCTGGAGTTCGGAGAT
+
ffffffffffffffffffffffffffffffffffffffffffffffffffffffffffffffffffffffffffffffffffffffffffffffffffffffffffffffffffffffffffffffffffffffffffffffffffffff
@cA01~tA01_KP420439.1_79467_79667_0_1_0_0_0:0:0_0:0:0_177/2
TCCCTTACAGGTGGTGTGGTTTGAAAACATTTTCTCCCATTCTGTGGGTTGTCTTTTTACTTTGATAATATCGTCTTAAAAGTTCTTTTTCCTTGCCATGTGAAGTAACTGATGTTGTCTTTTGAGTCACAATATTTCAAAATTTTCATA
+
ffffffffffffffffffffffffffffffffffffffffffffffffffffffffffffffffffffffffffffffffffffffffffffffffffffffffffffffffffffffffffffffffffffffffffffffffffffff
@cA01~tA01_KP420439.1_102744_102656_1_0_0_0_0:0:0_0:0:0_178/2
CCGAGTGACCCACTGCTTGTTTCTGTCACAGGTGAGAAAAGCCCATATCTCTCTCATGTCCTATGATCCTAAATCCTTAGCTAAGGAGCTTCCTGCTGATGATGGAGAAAAGCATGGACAGATGCAGAGAGAAGACACAGCAGGTGTGAG
+
ffffffffffffffffffffffffffffffffffffffffffffffffffffffffffffffffffffffffffffffffffffffffffffffffffffffffffffffffffffffffffffffffffffffffffffffffffffff
@cA01~tA01_KP420439.1_4360_4266_1_0_0_0_0:0:0_0:0:0_179/2
ATGATAAAAAGAGTGGATAATTACATGTTGATAAAGTTATGTATGGACTATTAAACTGCAATCCAAAAGAATAAAATAGAACTATAAAATTCAATATGTATATGGTGTCATAGAAACACAAATGTGAGAAAAAGAAAGAAAAATACAAAA
+
ffffffffffffffffffffffffffffffffffffffffffffffffffffffffffffffffffffffffffffffffffffffffffffffffffffffffffffffffffffffffffffffffffffffffffffffffffffff
@cA01~tA01_KP420439.1_81073_80929_1_0_0_0_0:0:0_0:0:0_17a/2
GCCGAGATCGCACCACTGCACTCCAGCCGGGGCAACACAGTGAGACTCCATCTTAAAAAAAAAAAAAAAACTACTAAAAGAAATCAAGGGAAAACTCCACTGGCTTGGGCAAAACCATTTTGGATATTAACCCAAAGGCCCAGGCAACAA
+
ffffffffffffffffffffffffffffffffffffffffffffffffffffffffffffffffffffffffffffffffffffffffffffffffffffffffffffffffffffffffffffffffffffffffffffffffffffff
@cA01~tA01_KP420439.1_137890_138010_0_1_0_0_1:0:0_0:0:0_17b/2
AAAATGGCTTTTATCTGCAAGACAGGCAAAACAAATGCTGGCAAGATGGTAGAGAAAGGAGAACCCTGGTACCCTGTTGGTAGGAATGTAAATTAGTACAACTATTATGGAGAAAAGTATGGAAAAACTTTAAAAAACTAAAAGGAGGCT
+
ffffffffffffffffffffffffffffffffffffffffffffffffffffffffffffffffffffffffffffffffffffffffffffffffffffffffffffffffffffffffffffffffffffffffffffffffffffff
@cA01~tA01_KP420439.1_13819_14021_0_1_0_0_0:0:0_0:0:0_17c/2
TTTAGTACAGACGGGGTTTCACCATGTTGGCCAGGCTGGTCTCAAACTCCTACCCTTAAGTGATCTACCCGCCTTGGCCTCCCAAAGTGTTGGGTTACAGGTGTGAGCCCCCATCCACAGTCTTGTATATTATATTATACTAGGTCCCTT
+
ffffffffffffffffffffffffffffffffffffffffffffffffffffffffffffffffffffffffffffffffffffffffffffffffffffffffffffffffffffffffffffffffffffffffffffffffffffff
@cA01~tA01_KP420439.1_97067_96965_1_0_0_0_0:0:0_1:0:0_17d/2
AAGAGTTTGAATCTCAGATAAAAACAATAAAAATACATGAAAAGTCTTTCATGTTAGCACAGATTTTAGGCATCTCGTGTTCGGGAGGTTGGATCTGAGACGTGTTTTGAGTTGGTCATAGTGAAGGACGCGAGTTGTCAATTCTAGTGA
+
ffffffffffffffffffffffffffffffffffffffffffffffffffffffffffffffffffffffffffffffffffffffffffffffffffffffffffffffffffffffffffffffffffffffffffffffffffffff
@cA01~tA01_KP420439.1_81594_81741_0_1_0_0_1:0:0_1:0:0_17e/2
GCAGACACATATGGGAATTCTATGTTTAATTTTTTCAGGAACTTCCAGACTGTTTTCCATAATGGTTATGCTAATTTACATTCCCATCAACTGCATACAAATGTTCCCTTTTCTCCACATCCTCGTTAACCCTTGTTATTTTTTATGCTT
+
ffffffffffffffffffffffffffffffffffffffffffffffffffffffffffffffffffffffffffffffffffffffffffffffffffffffffffffffffffffffffffffffffffffffffffffffffffffff
@cA01~tA01_KP420439.1_93147_92916_1_0_0_0_0:0:0_0:0:0_17f/2
AGAGAAGACTCTAAACACCTCCCATACTGCACCTGGGGCTGTGCCAATTTCTATCACTCACCATCACTCCAGGGAGACAGAACACACAGGGAATACATTACATAGGCAGGTTCATTACTTATAGATAAGCAGCGAGTGACAACAGAAACC
+
ffffffffffffffffffffffffffffffffffffffffffffffffffffffffffffffffffffffffffffffffffffffffffffffffffffffffffffffffffffffffffffffffffffffffffffffffffffff
@cA01~tA01_KP420439.1_32557_32362_1_0_0_0_0:0:0_0:0:0_180/2
GTCAATCAAGAAATGTGAGACAATTCATAAAGAGGAACTGCTATGATTAGCTTCTTATTGGTGTCTCCTCTTCTTCCAGGTAACCCCAGACACCTGCATGTTCTGATTGGGACCTCAGTGGTCATCATCCTCTTCATCCTCCTCCTCTTC
+
ffffffffffffffffffffffffffffffffffffffffffffffffffffffffffffffffffffffffffffffffffffffffffffffffffffffffffffffffffffffffffffffffffffffffffffffffffffff
@rand_0_0_0_0_1_1_0:0:0_0:0:0_181/2
AGCCAGTTATGGGTCCAGCGCGCATTGTCTCGTGAGATGCCCCTTCCCTGACGAACAGAACATGATTCTGTTAAATCCAGGAGTTCTTAATCTGCCAAGGTCGACAAGCACATGCTATGCGGCGTAATGACTGAGTTAACACGTGCACGG
+
ffffffffffffffffffffffffffffffffffffffffffffffffffffffffffffffffffffffffffffffffffffffffffffffffffffffffffffffffffffffffffffffffffffffffffffffffffffff
@cA01~tA01_KP420439.1_31712_31546_1_0_0_0_0:0:0_1:0:0_182/2
AAGCAGCGAGTGACAACAGAAACCTACATTTCAATGTGAGCCAGTCCCTCAAGGCTCAGAAAAGCTACTCGGGACATATGGAGTCACCCCATTTGCAGTGTAGCTGGGGGAAGCCAGAGAGCAGCCCAGCCTGGGTTTTGTACTGTGGGG
+
ffffffffffffffffffffffffffffffffffffffffffffffffffffffffffffffffffffffffffffffffffffffffffffffffffffffffffffffffffffffffffffffffffffffffffffffffffffff
@cA01~tA01_KP420439.1_29493_29611_0_1_0_0_0:0:0_0:0:0_183/2
AAATCATACACTCAGCATTATCTATTATTGATTTTGAATTCTGGCTGGGCACAGTGGCTCACGCCTGTAGTCCCATTACTTTGGCATGCTGAGACGGTCGGATCACTTGAGGTTGGGAGTTTCAGACAAGCTTGGCCAACGTGGTGAAAC
+
ffffffffffffffffffffffffffffffffffffffffffffffffffffffffffffffffffffffffffffffffffffffffffffffffffffffffffffffffffffffffffffffffffffffffffffffffffffff
@cA01~tA01_KP420439.1_5318_5455_0_1_0_0_0:0:0_0:0:0_184/2
ATCTGCACTCCAAGCCAATATCTCCACTCCAGGCCCATATCTACAGTTCCAGGCCCATATCTCTACTCCAGGCCCATATCTCTACTTCAGGCCCATATCTACAGTTCCAGGCCCATATCTCCACTCCAGGCCCATATCTCCACCCCAGGC
+
ffffffffffffffffffffffffffffffffffffffffffffffffffffffffffffffffffffffffffffffffffffffffffffffffffffffffffffffffffffffffffffffffffffffffffffffffffffff
@cA01~tA01_KP420439.1_48532_48655_0_1_0_0_1:0:0_0:0:0_185/2
GCTTCCAGAAACTCAGAGTCCGGGGGTGAGAACCCAGTGGAGAACAGATGGGGTTATGTGGACATGGTAATGATAATGGAAGTCTTAGGCAAGAAAAGAGTCCCATTACCGAAACCATGAGGGCAGACATGTTTATTTGAAGGAGGGAAA
+
ffffffffffffffffffffffffffffffffffffffffffffffffffffffffffffffffffffffffffffffffffffffffffffffffffffffffffffffffffffffffffffffffffffffffffffffffffffff
@cA01~tA01_KP420439.1_130365_130328_1_0_0_0_0:0:0_1:0:0_186/2
CCACCTTAAACTACATGGCAGCCTTTGTCAACTATAAAGGGACTGTGTATCCACAGATGTATTTTAGACACAGTTTTCTGCCCAGTGGTTCTCTGTATCCCCTCTCATGAGGATGCTGCATTTCATATAAACTTGTAGAACCCCTTAAAA
+
ffffffffffffffffffffffffffffffffffffffffffffffffffffffffffffffffffffffffffffffffffffffffffffffffffffffffffffffffffffffffffffffffffffffffffffffffffffff
@cA01~tA01_KP420439.1_97429_97558_0_1_0_0_0:0:0_0:0:0_187/2
CAGGCCCATCGCTCCACTTCTAGGCCCATCACTCCACCTCTAGGCCCACATCTCCCCTCCAGGCCCATATCTCCCCTCCAGGCCCATCTCTCCACCCCAGGCACATATCTCCACCCCAGGCCCATATCTCCACTCCAGGCCCAGATCTCC
+
ffffffffffffffffffffffffffffffffffffffffffffffffffffffffffffffffffffffffffffffffffffffffffffffffffffffffffffffffffffffffffffffffffffffffffffffffffffff
@cA01~tA01_KP420439.1_35833_35650_1_0_0_0_0:0:0_0:0:0_188/2
TTGAGCGAGCACCCACTGGGCCTCATGCAAGGTAGAATAAGCCTGCGTACGTCACCCTCCCATGATGTGGTCAACATGTAAACTGCATGGGCAGGGCGCCAAATAACATCCTGTGCGCTGCTGAGCTGAGCTGGGGCACGGCCGCCTGTC
+
ffffffffffffffffffffffffffffffffffffffffffffffffffffffffffffffffffffffffffffffffffffffffffffffffffffffffffffffffffffffffffffffffffffffffffffffffffffff
@cA01~tA01_KP420439.1_104106_103938_1_0_0_0_0:0:0_0:0:0_189/2
ATTGCAACCTGTGCCTCCTAGGTTCAAATGATTGTCCTGACTCAGCCTCCCTAGTAGCTGTGATTACAGGTGCACGCCACCATGCCTGGCTAATTTTTGTATTTTTTTAGCACAGACGGGATATCCCAATTTTGGGCAGGCTGCTCTCAA
+
ffffffffffffffffffffffffffffffffffffffffffffffffffffffffffffffffffffffffffffffffffffffffffffffffffffffffffffffffffffffffffffffffffffffffffffffffffffff
@cA01~tA01_KP420439.1_3696_3605_1_0_0_0_0:0:0_0:0:0_18a/2
ATGATAGATGAAACAGTTGAATTAAATTATAAATGTACAACAAGGAAATGCTGGGGAAATTATCAAATATTTTAAAATTAATAAACACACATAGCAATAAACAATGAGTGGAAGAAAAACATTTCAAAGAAAGGTGGAAAATATTTTGTA
+
ffffffffffffffffffffffffffffffffffffffffffffffffffffffffffffffffffffffffffffffffffffffffffffffffffffffffffffffffffffffffffffffffffffffffffffffffffffff
@cA01~tA01_KP420439.1_45524_45630_0_1_0_0_1:0:0_0:0:0_18b/2
CAGAGCACTTTCTCTATTCCACGATCTGTGCTGGAGGATTCAGCGGGCTTTCACATTTTCTATATGGTCTCATGCTCACAGAAAGCCAAATACGGAAGAGGTTTTAGGCTCATTGCCTAATGGATAAGACAAAGGATCAAAGAAGTAATT
+
ffffffffffffffffffffffffffffffffffffffffffffffffffffffffffffffffffffffffffffffffffffffffffffffffffffffffffffffffffffffffffffffffffffffffffffffffffffff
@cA01~tA01_KP420439.1_126116_125965_1_0_0_0_0:0:0_0:0:0_18c/2
TGACTTCAACCCAGGAGGTGGAGGTTGCAGTGAGTGGAGATTGCATCACTGCACTCCAGCCTGGGTGACACAAGGAGACTCCGTCTCAAAAAATAAAAATAAGAAATGCATAAATATAATAAAACACACACGAATGACAAAGGCACCTGA
+
ffffffffffffffffffffffffffffffffffffffffffffffffffffffffffffffffffffffffffffffffffffffffffffffffffffffffffffffffffffffffffffffffffffffffffffffffffffff
@cA01~tA01_KP420439.1_11145_11311_0_1_0_0_0:0:0_1:0:0_18d/2
AGAGAGTAGAATGGTGGCTACCAGAGGCCAGGAAGGGAAGGGTGGAGGGTAAAAAAAAAAGAATACTAATTAATTAATTCATTAATTTTGAGAGAGTGTCTCTCTCTGTTGCCCAGGCTGCAGTGCAGTGGCATGATCTCAGCTCACTGC
+
ffffffffffffffffffffffffffffffffffffffffffffffffffffffffffffffffffffffffffffffffffffffffffffffffffffffffffffffffffffffffffffffffffffffffffffffffffffff
@cA01~tA01_KP420439.1_100554_100485_1_0_0_0_0:0:0_0:0:0_18e/2
CCATGGATGGGATGATAAAGAGAGATGCCTTCTAAACTCACAACTTCTCTTTCTAGGAAACCACAGAAAACCTTCCCTCCTGGCCCACCCAGGTCCCCTGGTGAAATCAGGAGAGAGAGTCATCCTGCAATGTTGGTCAGATATCATGTT
+
ffffffffffffffffffffffffffffffffffffffffffffffffffffffffffffffffffffffffffffffffffffffffffffffffffffffffffffffffffffffffffffffffffffffffffffffffffffff
@cA01~tA01_KP420439.1_57323_57476_0_1_0_0_1:0:0_0:0:0_18f/2
AAAACCAAAAAGTAGCCAGGCATGGTGGTGTGCACCTGTAATCCCAGCTACTAGGGAGGCTGAGGCAGGAAAATCATTTGAACCCAGGAGGCGGAGGTTGCAATGAGCCAAGGTTGCACCACTTTGACTCCAGCTTGGGCTAAGGAGGGA
+
ffffffffffffffffffffffffffffffffffffffffffffffffffffffffffffffffffffffffffffffffffffffffffffffffffffffffffffffffffffffffffffffffffffffffffffffffffffff
@cA01~tA01_KP420439.1_47796_47995_0_1_0_0_0:0:0_0:0:0_190/2
GCATTTGGAAGTTCCGTGTACACTCTGGTATCTGTTGGGGGTGTCTTGGGCCTCTGAGAAGGGCGAGTGATTTTTCTCTGTGTGAAAACGCAGTGATCCAACTGTACGTATGTCACCTCCTGAGGGTCTTGTTCATCAGAGTCCTGGAGA
+
ffffffffffffffffffffffffffffffffffffffffffffffffffffffffffffffffffffffffffffffffffffffffffffffffffffffffffffffffffffffffffffffffffffffffffffffffffffff
@cA01~tA01_KP420439.1_104086_104263_0_1_0_0_0:0:0_0:0:0_191/2
GGAGGTTGCAGTGAGCTGAGATCACACCCTTGCACTCCAGCCTGGGCGACTATGAGTGAAACTCCATCTCAACATAAATAAATAAATAAAATGAAGTAAAGTAAAATGGCTTTTACTGCAAGACAGGCAAAACAAATGCTGGCAAGATGG
+
ffffffffffffffffffffffffffffffffffffffffffffffffffffffffffffffffffffffffffffffffffffffffffffffffffffffffffffffffffffffffffffffffffffffffffffffffffffff
@cA01~tA01_KP420439.1_118105_117948_1_0_0_0_1:0:0_1:0:0_192/2
AGCCCAAGAGATGAGGCTGAGCCCAGTGGGAAGGGAACCACAGCTACTAGAGACAGAGGGACAGAGAAGAGGGACGGAGACAGATGGAAGGACCTGCACCAGGAGTTATGGGCACAGAAAAGAACATGAAGACACAGAGAGGAAGCAGAG
+
ffffffffffffffffffffffffffffffffffffffffffffffffffffffffffffffffffffffffffffffffffffffffffffffffffffffffffffffffffffffffffffffffffffffffffffffffffffff
@cA01~tA01_KP420439.1_56809_56935_0_1_0_0_0:0:0_0:0:0_193/2
AGGGTGGAGGGTAAAAAAAATGTATATATATATATATATAAAAATGTATTTATGACCACTAGACTTTACACTTAAAAATGGTAAATGTGGCTGGGCCTGGTGGCCCATGCCTGTAATCCCAGCACTTTGGGAGGCTGATGCGGGTGGATC
+
ffffffffffffffffffffffffffffffffffffffffffffffffffffffffffffffffffffffffffffffffffffffffffffffffffffffffffffffffffffffffffffffffffffffffffffffffffffff
@cA01~tA01_KP420439.1_15625_15456_1_0_0_0_0:0:0_0:0:0_194/2
GGAACACTTGAGCCTGGGTAACTTCTAAAGAAAAGAAATGTGTTTGCCTCACAGTTCTGCAGGCTGTACTGGAAGCATGGCACCAGCATCTATTTCTTGTGACGGCCTCAGGCTGCTCCCACTCTGGCAGAAGGGAAGGAGGGTCTGTCT
+
ffffffffffffffffffffffffffffffffffffffffffffffffffffffffffffffffffffffffffffffffffffffffffffffffffffffffffffffffffffffffffffffffffffffffffffffffffffff
@cA01~tA01_KP420439.1_23111_23275_0_1_0_0_0:0:0_0:0:0_195/2
TAGAGAACACTTTGTGGAGGTAAAACAGAAATGAAACTTCTAACCTGTGCCAGGTCTGTGAGCAAAGTCAGCATGGAGGGACACCTCTCTCTGGGACATGTCTGTCTGTCTGTCTCTTTTAACTCTTTCTGTCTTTTCTAACTCCCTGTA
+
ffffffffffffffffffffffffffffffffffffffffffffffffffffffffffffffffffffffffffffffffffffffffffffffffffffffffffffffffffffffffffffffffffffffffffffffffffffff
@cA01~tA01_KP420439.1_80016_79819_1_0_0_0_0:0:0_1:0:0_196/2
AACATCCAGAATATACAGACAACTCCTAAAACTCAATCACAATAAACTCAATTCAAAAATGGGCAAAGTACTGAAACAGACATTTCTCCAAAGAACATACGCATGAAAAGATATTCAGCATCACGAATCATTAGGGAAATAGTAACTAAA
+
ffffffffffffffffffffffffffffffffffffffffffffffffffffffffffffffffffffffffffffffffffffffffffffffffffffffffffffffffffffffffffffffffffffffffffffffffffffff
@cA01~tA01_KP420439.1_46996_47090_0_1_0_0_0:0:0_0:0:0_197/2
CCTCTTTATGAATTGTCTCGCATTTCTTGATTGACAGGTAACCACGTAAAACACCTCTTTAGGACAAGCACCCAGATGGCGGGAGACCCAGCTTTCTCCTGCTTTCTCAGTTATAGCTCTCAAAGTAACCATAGAATGTGCTGAGGACAC
+
ffffffffffffffffffffffffffffffffffffffffffffffffffffffffffffffffffffffffffffffffffffffffffffffffffffffffffffffffffffffffffffffffffffffffffffffffffffff
@cA01~tA01_KP420439.1_56451_56302_1_0_0_0_0:0:0_0:0:0_198/2
CCTAGAGCCTTAGCTGAGGAGCTTCCTGCTGAGGATGGAGAGAAGCATGGACAGATGCAGAGAGAAGACGCAGCCTCGGTGTGAGGGAGGGATCAGGGCACAGGATGGCCGACAGGGCACCTCCAAACCCTCCTACATGGCCTGCATGGA
+
ffffffffffffffffffffffffffffffffffffffffffffffffffffffffffffffffffffffffffffffffffffffffffffffffffffffffffffffffffffffffffffffffffffffffffffffffffffff
@cA01~tA01_KP420439.1_84277_84455_0_1_0_0_0:0:0_0:0:0_199/2
CTCATCCTCACCACTCACTTGCTTCAGAACATGGCTCTCTGCTGGGGAGACACCCAATCTGCAGGCCCATAGTGTAACCCTGGTGCTCCTTCCCTTCCAGGACTCACCAAGACATGCCAGGATGATGACCGTGGGTGACATGGACATGGT
+
ffffffffffffffffffffffffffffffffffffffffffffffffffffffffffffffffffffffffffffffffffffffffffffffffffffffffffffffffffffffffffffffffffffffffffffffffffffff
@cA01~tA01_KP420439.1_91700_91529_1_0_0_0_0:0:0_0:0:0_19a/2
AGCGTGTGTTTGACACTCACAGCCCTTGGACTTACCTCGGGGCTAACTGGGAATCCCTACATGATGAATAGTGACTGACATGAAAATAAGGGAGGCCCAGGTGCATAACTGGAATCTAGGAGACTGTGGAAAAGGCAATTCCCGCCCCCC
+
ffffffffffffffffffffffffffffffffffffffffffffffffffffffffffffffffffffffffffffffffffffffffffffffffffffffffffffffffffffffffffffffffffffffffffffffffffffff
@cA01~tA01_KP420439.1_99597_99397_1_0_0_0_0:0:0_0:0:0_19b/2
CCCAGCAACCCCGTGGTGATCATGGTCACAGGTCAGAGGCTTTCCGTCTGGGCTTCTCACTGTCCCACCTCCTGAATCCCAGAGCTTCTGGTGGGGGTGTCCGTCAGGGTCCCATCACCCAGGCCCTGACTGTATTTGGGGTCAAGGGAG
+
ffffffffffffffffffffffffffffffffffffffffffffffffffffffffffffffffffffffffffffffffffffffffffffffffffffffffffffffffffffffffffffffffffffffffffffffffffffff
@cA01~tA01_KP420439.1_137151_137064_1_0_0_0_1:0:0_1:0:0_19c/2
AGAGGCCAAGAAAGGTGGATCATTAAAGATCAGGGACTCGAGATCAGCCTGGCCAACATGCGGGAAATTCATCTTTACTAAACAGACAAGAAAAATTAGCCAAGCATGCCGGCATGCACCTGTAGTCCTAGCTACTTGGGAGGCTGAGGC
+
ffffffffffffffffffffffffffffffffffffffffffffffffffffffffffffffffffffffffffffffffffffffffffffffffffffffffffffffffffffffffffffffffffffffffffffffffffffff
@cA01~tA01_KP420439.1_36144_36269_0_1_0_0_0:0:0_0:0:0_19d/2
GTAACTCCACCTCCAGGCCCATATCTCCACTCCAGGCCCAGATCTCCACCCCAAGCCCATATCTCCACCCCAGGCCCATATCTCTACTGAAGGCCCGTAACTCCACCTCCAGGCCCATATCTCCACCCCAGGCCCAGATCTCCACCCCAA
+
ffffffffffffffffffffffffffffffffffffffffffffffffffffffffffffffffffffffffffffffffffffffffffffffffffffffffffffffffffffffffffffffffffffffffffffffffffffff
@cA01~tA01_KP420439.1_126669_126754_0_1_0_0_0:0:0_0:0:0_19e/2
CTGTTAGTAATGAACCTGCCTATGTAACGTATTCTCTGTGTGTTCTGTCTCCCTGGAGTGACGGTGAGTGATAGGAATTGGCATAGGCCCAGGTGCAGTCCAGGATTTGTTTAGAGTCTTCTCTGGGAAGACTGCACTGGGATTGATACA
+
ffffffffffffffffffffffffffffffffffffffffffffffffffffffffffffffffffffffffffffffffffffffffffffffffffffffffffffffffffffffffffffffffffffffffffffffffffffff
@cA01~tA01_KP420439.1_9317_9176_1_0_0_0_0:0:0_0:0:0_19f/2
CGTGCAGTGGAGCTGTCATCGTCCCAGGACACCATGGCCCCAGGTGAGGGAGCAGAACACCAACCCCTGTATGCTGTGAGTTCCTGGAGTCCCCATACTGGATTCTGAGGCTCATATTCAAATAGCACCACATGTTATAGGATTACTGAG
+
ffffffffffffffffffffffffffffffffffffffffffffffffffffffffffffffffffffffffffffffffffffffffffffffffffffffffffffffffffffffffffffffffffffffffffffffffffffff
@rand_0_0_0_0_1_1_0:0:0_0:0:0_1a0/2
CATTGCTCTGCTCCTATGGTATCGAAAACGGCATTTCGCGGAGTAGACATACTTAGGGCCCCGTTGAGGGGTTATTTGTCAGCCATAAAGATTTAGGGATTTGGCGATGGTAGAGTTGCCGTTGTGGCGCTCTTGTGCCATGTTATTGCT
+
ffffffffffffffffffffffffffffffffffffffffffffffffffffffffffffffffffffffffffffffffffffffffffffffffffffffffffffffffffffffffffffffffffffffffffffffffffffff
@cA01~tA01_KP420439.1_46208_45935_1_0_0_0_0:0:0_0:0:0_1a1/2
GCTCCTGCTCCCCTTTCCTACTAATTCACAGGAGGACAGGTGGTATTGAAGCAATAGATGGTGGAGGGGGTGGTCCTTCCCCCAGCCTCTCAGGTAGAACAGCAGCCTAACATGTGTCTCCCGAGATCACAAAGAGTAGGACGTTTCACA
+
ffffffffffffffffffffffffffffffffffffffffffffffffffffffffffffffffffffffffffffffffffffffffffffffffffffffffffffffffffffffffffffffffffffffffffffffffffffff
@cA01~tA01_KP420439.1_79092_79002_1_0_0_0_0:0:0_0:0:0_1a2/2
ACCTGAGTCAGGCCACAGTTCTCCTGGACTATGAGCCCCTGGCCATGTTCCTGAGGCAATTCTGTTCATCTAAATATAATAATAATAACACACTAAAAATGGCAAGCCATTGTTAATTCCTGAAGTCTCATTTGAAAATTACTAAATGTC
+
ffffffffffffffffffffffffffffffffffffffffffffffffffffffffffffffffffffffffffffffffffffffffffffffffffffffffffffffffffffffffffffffffffffffffffffffffffffff
@cA01~tA01_KP420439.1_101455_101631_0_1_0_0_0:0:0_1:0:0_1a3/2
TCTATCATCTACCTAATTATCATCTATCTACGTCTATCTATCCATCTATCATCTCTCTCTCTCCGTCTCCTTGTCTTTCTCTGCCTCTCAGTCTCTCTAGTTCTATTTGGAATCTCTGCAATCCATCCCCACATATTTATCTTTCTCTGT
+
ffffffffffffffffffffffffffffffffffffffffffffffffffffffffffffffffffffffffffffffffffffffffffffffffffffffffffffffffffffffffffffffffffffffffffffffffffffff
@cA01~tA01_KP420439.1_62919_62711_1_0_0_0_0:0:0_0:0:0_1a4/2
AGAGAAGACTCTAAACACCTCCTGGACTGCACCTGGGCCTATGCCAATTCCTATCACTCACCGTCACTCCAGGGAGACAGAACACACAGAGAATACGTTACATAGGCAGGTTCATTACTAACAGATAAGCAGCGAGTGACAACAGAAACC
+
ffffffffffffffffffffffffffffffffffffffffffffffffffffffffffffffffffffffffffffffffffffffffffffffffffffffffffffffffffffffffffffffffffffffffffffffffffffff
@cA01~tA01_KP420439.1_113178_113349_0_1_0_0_0:0:0_1:0:0_1a5/2
CACATCATGGGAGGGTGACGTACGCAGGCTTTTTCTACCTTGCATGAGGCCCAGTGTGTGCTCGCTCAAGAGCGGAACATGGCTTCCTGGAAATTGCTCTCACTAGAATTGACACCTCGCGTCCTTCACTATAACCAACTCAAAACACGT
+
ffffffffffffffffffffffffffffffffffffffffffffffffffffffffffffffffffffffffffffffffffffffffffffffffffffffffffffffffffffffffffffffffffffffffffffffffffffff
@cA01~tA01_KP420439.1_105225_105075_1_0_0_0_0:0:0_0:0:0_1a6/2
TTTTCATTTGATTTTTGTGTAAGGTGACAGGTATAGATGCAGTTTTATTCCTCTGCATGTAGATATCCAGTTTTCCCCACACCATTTATTGAAAAGACTGTCCTTTCCTGATTGTAAGTTCTCGGCACCTTTGTCAAAGTCCATTAAATG
+
ffffffffffffffffffffffffffffffffffffffffffffffffffffffffffffffffffffffffffffffffffffffffffffffffffffffffffffffffffffffffffffffffffffffffffffffffffffff
@cA01~tA01_KP420439.1_75419_75271_1_0_0_0_1:0:0_0:0:0_1a7/2
CATGCCCAGCTAATCTTTTGTATATTTAGTAGAGATGGGGTTTCACTATGTTGGTCAGGCTGGTCTCAAACTCCTGACCTCATGATCCACCCGCCTCAGCTTCCCAAAGTGCTGGGATTACAAGCGTGAGCCACCACTCCCCACCAGCAT
+
ffffffffffffffffffffffffffffffffffffffffffffffffffffffffffffffffffffffffffffffffffffffffffffffffffffffffffffffffffffffffffffffffffffffffffffffffffffff
@cA01~tA01_KP420439.1_74479_74296_1_0_0_0_0:0:0_0:0:0_1a8/2
CTCTTTCTTGTTTCAGTTATTTGCTTTTTCTGTGCATTAATATTGATGGTTTCCTCTGTCATAGAGGATAAATACTCTCTTCACTGTTGTGTACACAACATTTTAACTAGTTATTCTGGTTTAAATTTAATATTGACTTTATCTACATAT
+
ffffffffffffffffffffffffffffffffffffffffffffffffffffffffffffffffffffffffffffffffffffffffffffffffffffffffffffffffffffffffffffffffffffffffffffffffffffff
@cA01~tA01_KP420439.1_120491_120343_1_0_0_0_0:0:0_0:0:0_1a9/2
ATGTCCTATGATCCTAGAGCCTTAGCTGAGGAGCTTCCTGCTGATGATGGAGAGAAGCATGGACAGATGCAGAGAGAAGACGCAGCATGCCTGTGAGGGAGGGATCAGGGCGCAGGATGGCACACACAGCACCTCCAAACCCTCCTGCAT
+
ffffffffffffffffffffffffffffffffffffffffffffffffffffffffffffffffffffffffffffffffffffffffffffffffffffffffffffffffffffffffffffffffffffffffffffffffffffff
@cA01~tA01_KP420439.1_84510_84385_1_0_0_0_0:0:0_0:0:0_1aa/2
CGGGCCCCTCACCACATCCTCTGCACCGGTCAGTCGAGCCGAGTCACTGCGTCCTGGCAGCAGAAGCTGCACCATGTCCATGTCACCCACGGTCATCATCCTGGCATGTCTTGGTGAGTCCTGGAAGGGAAGGAGCACCAGGGTTACACT
+
ffffffffffffffffffffffffffffffffffffffffffffffffffffffffffffffffffffffffffffffffffffffffffffffffffffffffffffffffffffffffffffffffffffffffffffffffffffff
@cA01~tA01_KP420439.1_41285_41142_1_0_0_0_0:0:0_1:0:0_1ab/2
ATTAGGTCATAGAGCAGGGGAGTGAGTTCTTAGCTCAGGTGAAGGGAGCTGTGACAAGGAAGATCCTCCGTAAGGAAAATGCCTCTTCTCCTTCCAGGTCTATATGAGAAACCTTCTCTCTCAGCCCAGCCGGGCCCCACGGTTCTGGCA
+
ffffffffffffffffffffffffffffffffffffffffffffffffffffffffffffffffffffffffffffffffffffffffffffffffffffffffffffffffffffffffffffffffffffffffffffffffffffff
@cA01~tA01_KP420439.1_79243_79008_1_0_0_0_0:0:0_0:0:0_1ac/2
GTCAGGCCACAGTTCTCCTGGACTATGAGCCCCTGGCCATGTTCCTGAGGCAATTCTGTTCATCTAAATATAATAATAATAACACACTAAAAATGGCAAGCCATTGTTAATTCCTGAAGTCTCATTTGAAAATTACTAAATGTCTGTTAT
+
ffffffffffffffffffffffffffffffffffffffffffffffffffffffffffffffffffffffffffffffffffffffffffffffffffffffffffffffffffffffffffffffffffffffffffffffffffffff
@cA01~tA01_KP420439.1_52110_52188_0_1_0_0_0:0:0_0:0:0_1ad/2
TTTCCAAGTTTCTATGGCTGCTATCACACCTTGGTGCCCAGGGCTAAAGGAAGGACCCATCCCGCAAACACAAGGTGTCTCCCTACAACAAAAGTGTCAGCTGAGAACTTTGAGCAAGTGCTGAGTAAGAGACTCCTACTAGATTTTAAT
+
ffffffffffffffffffffffffffffffffffffffffffffffffffffffffffffffffffffffffffffffffffffffffffffffffffffffffffffffffffffffffffffffffffffffffffffffffffffff
@cA01~tA01_KP420439.1_124601_124766_0_1_0_0_0:0:0_1:0:0_1ae/2
TGTAATCCCAGCTACTCGAGAGGGTGAGGCAGGAGAATCAATTGGATCCAGGAGATGCAGGTTGCAGTGAGCCAAGATCGTGACACTGCACTGTAGCCTGGAAGACAGAGGGAGACTCTGTCTCAATAAACAAACGAACAAACAAACAAA
+
ffffffffffffffffffffffffffffffffffffffffffffffffffffffffffffffffffffffffffffffffffffffffffffffffffffffffffffffffffffffffffffffffffffffffffffffffffffff
@cA01~tA01_KP420439.1_709_782_0_1_0_0_1:0:0_1:0:0_1af/2
CTCTGTTGATACTTTCGTTTGCTGTGCAGAAGCTCTTCAGTTGAGTTAGGTCCCAATTTCTGTCTTTGTCACAATTGGTTTTTGGGAGTTAGCCATAAATTCTTTGCCAAAGTCTATCTTGAGAAGGATATTTCCTAGGTTTTCTTCTAG
+
ffffffffffffffffffffffffffffffffffffffffffffffffffffffffffffffffffffffffffffffffffffffffffffffffffffffffffffffffffffffffffffffffffffffffffffffffffffff
@cA01~tA01_KP420439.1_97107_96958_1_0_0_0_0:0:0_0:0:0_1b0/2
CAGGAAGAAGAGTTTGAATCTCAGATAAAAACAATAAAAATACATGAAAAGTCTTTCATGTTAGCACAGATTTTAGGCATCTCGTGTTCGGGAGGTTGGATCTGAGACGTGTTTTGAGTTGGTCATAGTGAAGGACGCGAGGTGTCAATT
+
ffffffffffffffffffffffffffffffffffffffffffffffffffffffffffffffffffffffffffffffffffffffffffffffffffffffffffffffffffffffffffffffffffffffffffffffffffffff
@cA01~tA01_KP420439.1_93392_93513_0_1_0_0_0:0:0_0:0:0_1b1/2
TTGGGAGGGGTGTTTTGGTCATGGGGGTGGATCCATCATGAATAGATTAATGCTGTCCCCAGAGGACGGGGTTAGCAAGTTCTCCCTCTATTAGTACCCTGGAGAGTTGATTCTTAAAAAGAGCTTGGAAGCTCCATCACACCCCCTTTC
+
ffffffffffffffffffffffffffffffffffffffffffffffffffffffffffffffffffffffffffffffffffffffffffffffffffffffffffffffffffffffffffffffffffffffffffffffffffffff
@cA01~tA01_KP420439.1_2141_2004_1_0_0_0_1:0:0_0:0:0_1b2/2
TATACTATACTAGCCTTTTATGTGACCATGAGGATTTGGGGTAGGTAGGTGGACAGCTTAGATAATTCACCAGGATATTGATACAGGCTCCATGGCTGGAAATAACCAAGGATGAGTGCTGTGTTTTGAGTGGTCTCCCCCAGAAACGTT
+
ffffffffffffffffffffffffffffffffffffffffffffffffffffffffffffffffffffffffffffffffffffffffffffffffffffffffffffffffffffffffffffffffffffffffffffffffffffff
@cA01~tA01_KP420439.1_21346_21402_0_1_0_0_1:0:0_1:0:0_1b3/2
ATAAATAGTCACAGACTCCAGGGATTTGAATGTAGTCATCACTGGGGACAATTATTCTTCCCACCACAGCACCCATTTCCCTGTATTCAATCCCCCTTTACCACAAATACAGTCAGGGCCTGCGTGATGGGACCCTCAAGGACATGCCCA
+
ffffffffffffffffffffffffffffffffffffffffffffffffffffffffffffffffffffffffffffffffffffffffffffffffffffffffffffffffffffffffffffffffffffffffffffffffffffff
@cA01~tA01_KP420439.1_6625_6489_1_0_0_0_0:0:0_2:0:0_1b4/2
GGAACCACAGTCTTGACCCTGACATTCCAGATCTTCTAATAGGGGCTCAGTTGTTTATTATGGTACATGCATTAGCTGATCATGCCCTCCATCCTGTGTCTACCTTGTGTTCTTTTATGTAAGTAATTTTGCAGTGTTAAAATCTAGTAA
+
ffffffffffffffffffffffffffffffffffffffffffffffffffffffffffffffffffffffffffffffffffffffffffffffffffffffffffffffffffffffffffffffffffffffffffffffffffffff
@cA01~tA01_KP420439.1_82598_82804_0_1_0_0_0:0:0_1:0:0_1b5/2
TGTTTGAAGATGAGATAATTTCTATACCTAGAAACCCCATAGTCTCTGCCCAAAGGCTCCTACATCTGAGCAACAAACTTCAGCACAGTTTAAGGGCAGAAAGTCAATGTACAGGCTGGGTGTGGTGTCTCAGCCTGAAATCTAGCACTT
+
ffffffffffffffffffffffffffffffffffffffffffffffffffffffffffffffffffffffffffffffffffffffffffffffffffffffffffffffffffffffffffffffffffffffffffffffffffffff
@cA01~tA01_KP420439.1_70924_71059_0_1_0_0_0:0:0_0:0:0_1b6/2
CCCCTCCATCTGAGGCTCCCCTGAATGTGGCCATTGTAGTCCGTCTGAGTCCCACTATTTGGGGAACAGACTGGTTTCCTCACCTGTGACAGAAACAAGCAGTGGGTCACTAAGGTCTGACCACTCGTAGGGAGAGTCACGGAAAGAGCC
+
ffffffffffffffffffffffffffffffffffffffffffffffffffffffffffffffffffffffffffffffffffffffffffffffffffffffffffffffffffffffffffffffffffffffffffffffffffffff
@cA01~tA01_KP420439.1_55407_55155_1_0_0_0_0:0:0_0:0:0_1b7/2
AGAGGAGTGGTGAGAATGATGGAAGGGAGCAGAGAAAAGCACTAAAATTAGACTCCTGAGGGAGAGGCACAAGGACATTGAAAGATGGAGATGTGGGGATGAATTGCAGAGATTCCAAAGAGAACTAGAGAGACCGAGAGGCAGAGCAAG
+
ffffffffffffffffffffffffffffffffffffffffffffffffffffffffffffffffffffffffffffffffffffffffffffffffffffffffffffffffffffffffffffffffffffffffffffffffffffff
@cA01~tA01_KP420439.1_69295_69502_0_1_0_0_0:0:0_0:0:0_1b8/2
ACTTTGTGGAAGTAAAACAGAAATGAAACTTCTAACCTGTGCCAGGTCTCTGAGCAAAGTCAGCATGGAAGGACACCTCTCTCTGGCACATGTCTGTCTGTGTCTCCTTTAACTCTTTCTGTCTTTTCTAACTCCCTGTATGGCCCCTGT
+
ffffffffffffffffffffffffffffffffffffffffffffffffffffffffffffffffffffffffffffffffffffffffffffffffffffffffffffffffffffffffffffffffffffffffffffffffffffff
@cA01~tA01_KP420439.1_3125_2967_1_0_0_0_0:0:0_0:0:0_1b9/2
TAGAATAGGTAAATGTTTGTAATAAAAAGTATTCCTCAATAGAAGTTTCTTAACTCAAAGAATGAAATATTTCACCATGCACATACAAAGAAGAGATATATGGAGATATGAAGAGGAGTACTTCATAATGACAAAGAGGCAAATTCATAA
+
ffffffffffffffffffffffffffffffffffffffffffffffffffffffffffffffffffffffffffffffffffffffffffffffffffffffffffffffffffffffffffffffffffffffffffffffffffffff
@cA01~tA01_KP420439.1_39229_39376_0_1_0_0_0:0:0_0:0:0_1ba/2
CTGTGGCAGAAGGAAGTGCTGAAACCTGACATCTGACCAACATTGCAGGATGACTGTCTCTTCTGATTTCACCAGGGGACCTGGGTGGGCCAGGAGGGAAGGTTTTCTGTGGACTCCTAGGAAGAGAGGTTGTGAGTTTAGAAGGTGTCT
+
ffffffffffffffffffffffffffffffffffffffffffffffffffffffffffffffffffffffffffffffffffffffffffffffffffffffffffffffffffffffffffffffffffffffffffffffffffffff
@cA01~tA01_KP420439.1_48559_48672_0_1_0_0_1:0:0_1:0:0_1bb/2
AAATGAGGCTCCACCCTGCTTCCAGAAACTCAGAGTCCGGGGGTGAGAACCCTGTGGAGAACAGATGGGGTTATGTGGACATGGTAATGATAATGGAAGTCTTAGGCAAGAAAAGAGTCCCATTACCGAAACCATGAGGGCAGACATGTT
+
ffffffffffffffffffffffffffffffffffffffffffffffffffffffffffffffffffffffffffffffffffffffffffffffffffffffffffffffffffffffffffffffffffffffffffffffffffffff
@cA01~tA01_KP420439.1_37024_37168_0_1_0_0_0:0:0_0:0:0_1bc/2
GGATTTGGAATGTCAGGGCCATGGCTGTGGTTTCCCACCTCTTCTGGTGGAGTGACAGCAGCCACACTGCAGCCCCTACCGTCATGGAAACGCTGAAGTGTGAGTAACACCTTTGTCCTCAGAGGATCTGCTGTTCCTACCACTTCCCCA
+
ffffffffffffffffffffffffffffffffffffffffffffffffffffffffffffffffffffffffffffffffffffffffffffffffffffffffffffffffffffffffffffffffffffffffffffffffffffff
@cA01~tA01_KP420439.1_68303_68447_0_1_0_0_0:0:0_0:0:0_1bd/2
ACCAGTGTCCACACACCCTGTTCCTGGTGGGGACTGGGAGCCACTCTTGCCATGCCTGTGCCTTCTCCATGGTGCCAGCTTCCATAGGCTGGCTTCTGGTGCTGGTTTGAGGAGTATCAACCCCTCCCTATGTGGATGGAGCCTGGTGGT
+
ffffffffffffffffffffffffffffffffffffffffffffffffffffffffffffffffffffffffffffffffffffffffffffffffffffffffffffffffffffffffffffffffffffffffffffffffffffff
@cA01~tA01_KP420439.1_94245_93993_1_0_0_0_0:0:0_0:0:0_1be/2
ATCCTTCCCTTCTTTCTCCTTCATCGCTGGTGCTCCAAAAAAAAAGTAAGCCTCACGAAGCAGAGGCCAGAGAACTCAGGGCCCTGTGCGGAAGCAGGATGGGAGCACGCAGGTGTGTGTTCCTCACTGGCAGGAAAGTCTCTGGCCCAA
+
ffffffffffffffffffffffffffffffffffffffffffffffffffffffffffffffffffffffffffffffffffffffffffffffffffffffffffffffffffffffffffffffffffffffffffffffffffffff
@cA01~tA01_KP420439.1_52625_52823_0_1_0_0_0:0:0_0:0:0_1bf/2
CTCAAGGTCAACTCATCAACAACCTGAGCTCCATCTTCTCCTTCAGTCCCTTCCCCTATATCATAAATAGTCACAGACTCCAGGGATTAGAATGTAGTCATCACTGGGGACAATTATTCTTCCCACCACAGCACCCATTTCCCTGTATTC
+
ffffffffffffffffffffffffffffffffffffffffffffffffffffffffffffffffffffffffffffffffffffffffffffffffffffffffffffffffffffffffffffffffffffffffffffffffffffff
@cA01~tA01_KP420439.1_90113_89967_1_0_0_0_0:0:0_0:0:0_1c0/2
TGCATTCCTAACTGGGAGGACAAATGCCTGGGGGCTTGAGAAGGGGAAGGAAGGGGAACATTTTTGAGGGTGGTGTATTTGTAGAGAAGTTCTACTTGCCAAGGAATGAGCTCCTGTCTGTCATGATCCAACCCTGGTTGACTTAGTGGA
+
ffffffffffffffffffffffffffffffffffffffffffffffffffffffffffffffffffffffffffffffffffffffffffffffffffffffffffffffffffffffffffffffffffffffffffffffffffffff
@cA01~tA01_KP420439.1_122089_122248_0_1_0_0_0:0:0_0:0:0_1c1/2
ATTTAATTGAAAAAGGAGCAAAAGACATGAAATTTCCCCACATACGAAAAAGTGCTCAGTATCACTCATCATCAGAGAAACGCGAATTAAAATCAAAGTGAGTTTTCATCTCACCCCATTAAAATGGCTTTTAGGCCGGGCGAGGTGGCT
+
ffffffffffffffffffffffffffffffffffffffffffffffffffffffffffffffffffffffffffffffffffffffffffffffffffffffffffffffffffffffffffffffffffffffffffffffffffffff
@cA01~tA01_KP420439.1_57615_57738_0_1_0_0_1:0:0_0:0:0_1c2/2
CTTTTAGCTGCAAGACAGGCAAAAGAAATGCTGGCAAGGTGGTAGAGAAAGGAGAACCCTGGTACCCTGTTGGGAGGAGTGTAAATTAGTACAGCCATTACGGAGAAAAGTATGGAAGTCCTTTAAAGAACTAAAAAGAGGTTGGGTGAG
+
ffffffffffffffffffffffffffffffffffffffffffffffffffffffffffffffffffffffffffffffffffffffffffffffffffffffffffffffffffffffffffffffffffffffffffffffffffffff
@cA01~tA01_KP420439.1_49498_49704_0_1_0_0_0:0:0_1:0:0_1c3/2
CAAAAATTAGCCGTGCCTGGTGGCAGGCACCTGTAACGCCAGCTACTCAAGAGGCTGAGGCATGAAAATCGCTTGAACCTGGGAGGCAGAAGTTGCAGTGAGCTGAGATTGTGTCACTGCAGTCCAGCCTGGGCGACAGAGCAAGACTCC
+
ffffffffffffffffffffffffffffffffffffffffffffffffffffffffffffffffffffffffffffffffffffffffffffffffffffffffffffffffffffffffffffffffffffffffffffffffffffff
@cA01~tA01_KP420439.1_49510_49431_1_0_0_0_0:0:0_0:0:0_1c4/2
TAGATTTATTTTTTCCTAGGTATAACCCATTGGTTTAATATTATTTATTGAGAAGACATTCTATGCCACCTTAAACCACACGGCAGCCTTTGTCAACTCTAAAGGGACTGTGTGTACACGGATGTACTTTAGACACTGTTTCTGCTAAGG
+
ffffffffffffffffffffffffffffffffffffffffffffffffffffffffffffffffffffffffffffffffffffffffffffffffffffffffffffffffffffffffffffffffffffffffffffffffffffff
@cA01~tA01_KP420439.1_91292_91174_1_0_0_0_0:0:0_1:0:0_1c5/2
TCCGCCCGTCTCAGCCTCCCAAAGTGCTGAGATTAGAGGCGTGAGCCAAGGCGCCGAGCCGTATTTTAAAAGAAATAATAGATAATGCTGAGTGTATAATTTCGGGTGACAAAGAAGTTCTCACTGATCAAATAATACTTGTGACCTTAA
+
ffffffffffffffffffffffffffffffffffffffffffffffffffffffffffffffffffffffffffffffffffffffffffffffffffffffffffffffffffffffffffffffffffffffffffffffffffffff
@cA01~tA01_KP420439.1_18214_17977_1_0_0_0_0:0:0_1:0:0_1c6/2
GAGGATGTGCATGGGTTCTATGCAATTGCTATGCTATTTTTTTTTTTTTTGAGACAGTCTCACTCTCACACCCAGGCTGGAGTGCAGTGGCGTGATCTCAACTCACTGCAACCTCCGCCTTCCAGGTTCAAGCGATTCTCTTCCCTCAGC
+
ffffffffffffffffffffffffffffffffffffffffffffffffffffffffffffffffffffffffffffffffffffffffffffffffffffffffffffffffffffffffffffffffffffffffffffffffffffff
@rand_0_0_0_0_1_1_0:0:0_0:0:0_1c7/2
CGTGAACGCGGTACCTTCACAAGAATTCCAACGACGCAAAGTCCCTAGGCTGGATGCATGGCAAGTCCTCAATAATCACTGACAACGACGGGGCGCGGGGTCCCGTAGGTCCCGAATCCTCGGTAGGGGCGCGATCGCGCAGGCGCCGTG
+
ffffffffffffffffffffffffffffffffffffffffffffffffffffffffffffffffffffffffffffffffffffffffffffffffffffffffffffffffffffffffffffffffffffffffffffffffffffff
@cA01~tA01_KP420439.1_3938_3865_1_0_0_0_0:0:0_0:0:0_1c8/2
TAAATAGGTAACTTTCGCTTGCAGAAATACTACACATCAGCAAATTAATTCCAAAGTAACGTCGAGGAAAAACATAAAATGGCAAGCAAATATATACGTGCATATGTACGTATATTCATAAATGACAAACAGGACAGAAAAATCAGTGAC
+
ffffffffffffffffffffffffffffffffffffffffffffffffffffffffffffffffffffffffffffffffffffffffffffffffffffffffffffffffffffffffffffffffffffffffffffffffffffff
@cA01~tA01_KP420439.1_33835_33642_1_0_0_0_0:0:0_0:0:0_1c9/2
CACACTGAGGAACTCACAATTCCAAACATACAAGAGGCTCCCTCTTAACACGGCACTTAGACACGTGCTGTTCCACCTTCCCTCATGCTGTTCCACCTCCCCTCAGACTAGCTTTCAGCCTTCTGTCAGCAGTAAAACTTATATATTTTT
+
ffffffffffffffffffffffffffffffffffffffffffffffffffffffffffffffffffffffffffffffffffffffffffffffffffffffffffffffffffffffffffffffffffffffffffffffffffffff
@cA01~tA01_KP420439.1_59176_59034_1_0_0_0_0:0:0_0:0:0_1ca/2
CCAGCCTGAGTGACAGAGCAAGACTCCATCTCAAAAGAAAAAATAAAAAACCATTGGATGTAAATGCATGGAATATATCTGTGTTATTCATTCTGCTCCGTTGTTCTATGTGCCTTTCTTTATGCCAATGTCATGCTATTTTGCTTACTA
+
ffffffffffffffffffffffffffffffffffffffffffffffffffffffffffffffffffffffffffffffffffffffffffffffffffffffffffffffffffffffffffffffffffffffffffffffffffffff
@cA01~tA01_KP420439.1_142322_142172_1_0_0_0_0:0:0_0:0:0_1cb/2
GGAAGCAGGAGAATGACTTCAGCCCTGGAGGCAGAGGTTGCAGTGAGTGGAGATCGCGTCACTGCACACCAGCCTGGGCTACACAGGGATACTCTGGCTCAAAAAATAAAAATAAAAAATACATAAATATAATAATATACACAAATGATG
+
ffffffffffffffffffffffffffffffffffffffffffffffffffffffffffffffffffffffffffffffffffffffffffffffffffffffffffffffffffffffffffffffffffffffffffffffffffffff
@cA01~tA01_KP420439.1_1141_1284_0_1_0_0_3:0:0_0:0:0_1cc/2
GCATGTGTCTTTTTGACATAGTTAATTACCTTCCTTTTGGTATATACCCAGTAGTGGGATTGCTTGATTGAATAGTAGTTCTATTTTAAGTTATTTGAGAAGTCTCCAAACTGCTTATCACATTGGCTGAACTAGTTAACATTCCCACCA
+
ffffffffffffffffffffffffffffffffffffffffffffffffffffffffffffffffffffffffffffffffffffffffffffffffffffffffffffffffffffffffffffffffffffffffffffffffffffff
@cA01~tA01_KP420439.1_86948_86833_1_0_0_0_0:0:0_0:0:0_1cd/2
CAGCTCCCAGAGCTCCTTTGACATCTACCATCTATCCAGGGAAGGGGAAGCCCATGAACTTAGGCTCCCTGCAGTGCCCAGCATCAATGGAACATTCCAGGCCGACTTCCCTCTGGGTCCTGCCACCCACGGAGAGACCTACAGATGCTT
+
ffffffffffffffffffffffffffffffffffffffffffffffffffffffffffffffffffffffffffffffffffffffffffffffffffffffffffffffffffffffffffffffffffffffffffffffffffffff
@cA01~tA01_KP420439.1_131186_130997_1_0_0_0_0:0:0_1:0:0_1ce/2
GTCAACATGTAAACTGCATGGGCAGGGCGCCAAATAACATCCTGTGCGCTGCTGAGCTGAGCTGGGGCGCGGCCTCCTGTCTGCACCGGCAGCACCATGTCGCTCACGGTCGTCAGCATGGCGTGCGTTGGTGAGGCCTGGAAGGGAATA
+
ffffffffffffffffffffffffffffffffffffffffffffffffffffffffffffffffffffffffffffffffffffffffffffffffffffffffffffffffffffffffffffffffffffffffffffffffffffff
@cA01~tA01_KP420439.1_92910_92754_1_0_0_0_0:0:0_0:0:0_1cf/2
CCTGGCTGTTTGATATAAGACAGCTCAACCTCACTTATGTTGATTTCAATGTCACTGTTTTTTCCTTTTCTTGGAGAATGTAATTTGTTTGAGTCAAGAGGGTTGTGGATGTAGAAACTGTAAAGCACATTCACTGTGTATCAATCCCAG
+
ffffffffffffffffffffffffffffffffffffffffffffffffffffffffffffffffffffffffffffffffffffffffffffffffffffffffffffffffffffffffffffffffffffffffffffffffffffff
@cA01~tA01_KP420439.1_5834_5953_0_1_0_0_0:0:0_0:0:0_1d0/2
AAGGTTTGGGGGAAGGACTCACCCACATGTGGCCAGGGCCCCTCCAGCAAGAAGAACCCTGGAAAGAAAGATCATGATGGATGATCCATCTGTACATCACCTCCAGGCCCATATCTCCACTCCAGGCCCATATCTCCACCTCTAGGCCCA
+
ffffffffffffffffffffffffffffffffffffffffffffffffffffffffffffffffffffffffffffffffffffffffffffffffffffffffffffffffffffffffffffffffffffffffffffffffffffff
@cA01~tA01_KP420439.1_93747_93867_0_1_0_0_1:0:0_0:0:0_1d1/2
ATGAAGGAGAAAGAAGGGAAGGATGGTAAAGAGGATGATGGCCACTGAGTACCTAATCACAGCATGCAGGTGTCTGGCGATACCTGGAGGAAGATGGGAATCCAATAAGAAGCTAACCATAGCAGTTCCTCTTTGTGGATTGTCTCTCAT
+
ffffffffffffffffffffffffffffffffffffffffffffffffffffffffffffffffffffffffffffffffffffffffffffffffffffffffffffffffffffffffffffffffffffffffffffffffffffff
@cA01~tA01_KP420439.1_122660_122716_0_1_0_0_0:0:0_0:0:0_1d2/2
ACCATGCCCAGCCCATCCAATGGACTTTGACAAAGGTGCCAAGAACTCACAATCAGGAAAGGACAGTTTTTTCAATAAACAGTGCAGGGAAACCTGGACATCTACATGCAGAGGAATGAAACTGCACCTCTACCTGTCACCATACACAAA
+
ffffffffffffffffffffffffffffffffffffffffffffffffffffffffffffffffffffffffffffffffffffffffffffffffffffffffffffffffffffffffffffffffffffffffffffffffffffff
@cA01~tA01_KP420439.1_31154_31394_0_1_0_0_0:0:0_0:0:0_1d3/2
CTGTTAGTAATGAACCTGCCTGTGTAATGTATTCTCTGTGTGTTCTGTCTCCCTGGAGTGACGGTGAGTGATAGGAATTGGCATAAGCCCAGGTGCAGTCCAGGAGGTATTTAGAGTCTTCTCTGGGAAGACTGCACTGGGATTGATACA
+
ffffffffffffffffffffffffffffffffffffffffffffffffffffffffffffffffffffffffffffffffffffffffffffffffffffffffffffffffffffffffffffffffffffffffffffffffffffff
@cA01~tA01_KP420439.1_120920_121043_0_1_0_0_0:0:0_0:0:0_1d4/2
GGATCTCATGAAGATAGAGAGTAGAATGGTGGCTACCAGAGGCCAGGAAGAAAAGGGTGGAGGATAAAACAAACAAACAAAAAATTTATATGTATGTATTTATGACCACTAGACCTTACACTTAAAATTGGTAAACGTGGCCGGGCGCGG
+
ffffffffffffffffffffffffffffffffffffffffffffffffffffffffffffffffffffffffffffffffffffffffffffffffffffffffffffffffffffffffffffffffffffffffffffffffffffff
@cA01~tA01_KP420439.1_26734_26897_0_1_0_0_0:0:0_0:0:0_1d5/2
AAACAAACGATTTAATTGAAAAAGGAGCAAAACACATGAAATTTCCCCACATACTAAAAAGTGCTCAGTTTCACTCATCATCAGAGAAACACAAATTAAAATCAAAGTGAGTTTTCATCTCACCCCATTAAAATGGATTTTAGGCCGGGC
+
ffffffffffffffffffffffffffffffffffffffffffffffffffffffffffffffffffffffffffffffffffffffffffffffffffffffffffffffffffffffffffffffffffffffffffffffffffffff
@cA01~tA01_KP420439.1_133118_133317_0_1_0_0_0:0:0_1:0:0_1d6/2
CCACTTCTGGGGACAGAAATTGGATCCAGTTCTCCCTGTGCTGAAATCAAGGCATCTGCAGGGCTGCGTACCCTCTGGAGACTCAGCGAATCAGTTCTCTTGACTTCTCCAGCCCTTAGAGGCCACCTGCATTCTGTGACTAGTGGCCTT
+
ffffffffffffffffffffffffffffffffffffffffffffffffffffffffffffffffffffffffffffffffffffffffffffffffffffffffffffffffffffffffffffffffffffffffffffffffffffff
@cA01~tA01_KP420439.1_31864_31721_1_0_0_0_0:0:0_0:0:0_1d7/2
CTGCATGACGTCCTCCTCCAGGAAGAACAGGAAGACAGCCCAGGCTGTTCTGAGACGTTCCTCCTGATCTCAGGACGTTGCTGTCTTAGTCCATTTTTGTTGCTCTAAAGGAACACTTGAGCCTGGGTAACTTCTAGAGAAAAGAGATTG
+
ffffffffffffffffffffffffffffffffffffffffffffffffffffffffffffffffffffffffffffffffffffffffffffffffffffffffffffffffffffffffffffffffffffffffffffffffffffff
@cA01~tA01_KP420439.1_116199_116125_1_0_0_0_0:0:0_0:0:0_1d8/2
AAGTTTTTTATTCTCATTCAGGCAACTGCTGATATTCCATTCTCAAAGGACATGCCCTCCACTTCATGTCTACCCTGTGTTGTTTTATGTCAGTAATCTTACAGTATTAAAATCTAGTAGGAGTCTCTTACTCAGCACTTGCTCAAAGTT
+
ffffffffffffffffffffffffffffffffffffffffffffffffffffffffffffffffffffffffffffffffffffffffffffffffffffffffffffffffffffffffffffffffffffffffffffffffffffff
@cA01~tA01_KP420439.1_33212_33033_1_0_0_0_0:0:0_0:0:0_1d9/2
TGCAGGGAACAGAACAGTGAACAGGGAGGTAGGTGCTCCTCGGCCCAGCCTCGTGGCTAGTGTTATTCCCAAAGAGTCCTGGAAAATGTGAGCACCCTCCCTCACTCAGCATTTCCCTCTCTCCAGGACTCTGATGAACAAGACCCTCAG
+
ffffffffffffffffffffffffffffffffffffffffffffffffffffffffffffffffffffffffffffffffffffffffffffffffffffffffffffffffffffffffffffffffffffffffffffffffffffff
@cA01~tA01_KP420439.1_11168_10930_1_0_0_0_0:0:0_0:0:0_1da/2
AGAGAGATGTCATCACCAGCAACGCCTACACCCTTTTCTTTTTGTTTGAAGAAATATTTATTGAGGTGAAATATACCTATGTAATTTACCACCTTTACCATTTTTAAGTGTGAAGTCTACTGTTCATAAATACATTTATAGGCTGGGCAC
+
ffffffffffffffffffffffffffffffffffffffffffffffffffffffffffffffffffffffffffffffffffffffffffffffffffffffffffffffffffffffffffffffffffffffffffffffffffffff
@cA01~tA01_KP420439.1_6815_6618_1_0_0_0_0:0:0_0:0:0_1db/2
TGCAGTGTTAAAATCTAGTAAGAGTCGCTTCTTCAGCACCTGCTCAAAGTTCTCAGCTGACACTTGCTGTAGGGAGACGCCATGTCTATGCGGGATGGGTCCTTCCTGTAGCCCTGGGCACCCAGGTGTGGTAGGAGCCTTAGAAACGTG
+
ffffffffffffffffffffffffffffffffffffffffffffffffffffffffffffffffffffffffffffffffffffffffffffffffffffffffffffffffffffffffffffffffffffffffffffffffffffff
@rand_0_0_0_0_1_1_0:0:0_0:0:0_1dc/2
AATTAGTACAATAAGACGATAACCTCATGATAACATCGTTGCTCGGGCCATCAACACGTAGCTATCAGCTCGCAGAATACTGTCCACCCGGGTAATTAGGTTTGCATTCCTGTATATTTGTGAAGGTATCATTCCTTGGGGGTGCCTGAG
+
ffffffffffffffffffffffffffffffffffffffffffffffffffffffffffffffffffffffffffffffffffffffffffffffffffffffffffffffffffffffffffffffffffffffffffffffffffffff
@cA01~tA01_KP420439.1_130666_130798_0_1_0_0_0:0:0_0:0:0_1dd/2
CCCAGTGGGTGCTCGCTCAAGAGCGGAACATGGCTTCCTGGAAATTGTTGTGACTACAATTGCCACCTTGCATCCTTCACTATGACCAGACTCAAAAGACGTCTCAGATCCAACCTCTCACACATGAGGTGATTGAATTCTGTGCTTACA
+
ffffffffffffffffffffffffffffffffffffffffffffffffffffffffffffffffffffffffffffffffffffffffffffffffffffffffffffffffffffffffffffffffffffffffffffffffffffff
@cA01~tA01_KP420439.1_18020_17928_1_0_0_0_0:0:0_0:0:0_1de/2
GGCTGTGTCAGGAATTATAAGTAATCAAGAGATGATTTCATGTATACAGGAGGATGTGCATGGGTTCTATGCAATTGCTATGCTATTTTTTTTTTTTTTGAGACAGTCTCACTCTCTCACCCAGGCTGGAGTGCAGTGGCGTGATCTCAA
+
ffffffffffffffffffffffffffffffffffffffffffffffffffffffffffffffffffffffffffffffffffffffffffffffffffffffffffffffffffffffffffffffffffffffffffffffffffffff
@cA01~tA01_KP420439.1_74267_74141_1_0_0_0_0:0:0_0:0:0_1df/2
AACCTGTGGATTGATGGATGTGTCTACTTCCTCCAAATAATCAACAATTGCCTCTTTAAAGATTGCTTCTGACCTGTTTTCTCGTTCTTTCTTTTTGGAACTCAAGTTAGGAGCATTCTAAAACTGTTGTCAATTTTTACCCTGTCACAA
+
ffffffffffffffffffffffffffffffffffffffffffffffffffffffffffffffffffffffffffffffffffffffffffffffffffffffffffffffffffffffffffffffffffffffffffffffffffffff
@cA01~tA01_KP420439.1_72135_71995_1_0_0_0_0:0:0_0:0:0_1e0/2
TAACTGAGTTCTCTTCCTAAATGTGGAATGCCTTGTACTCCATGTTACTCTCTCCCCAGAAAGAATGTGTGGCTTGTCTGCTCTCCAGCCCTGTCATGGAGATTGATAATCCTTAGGGAGCAAGAGGAGAGGGAAAGAACAAAGTATGAG
+
ffffffffffffffffffffffffffffffffffffffffffffffffffffffffffffffffffffffffffffffffffffffffffffffffffffffffffffffffffffffffffffffffffffffffffffffffffffff
@cA01~tA01_KP420439.1_74508_74687_0_1_0_0_0:0:0_0:0:0_1e1/2
GTGTATACACAACGAAATACTATTTGGTCATAAAAATAAAACCATGTCTTTTGCAGCAACATAGATGGAGCTGGACGCCATTATTTTACATAAAACCACTCAGAAAGACAAATACCACATCTTCTCACTCTACATGGGAGGGGAGTAATG
+
ffffffffffffffffffffffffffffffffffffffffffffffffffffffffffffffffffffffffffffffffffffffffffffffffffffffffffffffffffffffffffffffffffffffffffffffffffffff
@cA01~tA01_KP420439.1_7746_7970_0_1_0_0_0:0:0_0:0:0_1e2/2
GGGTGGAAGAGGAACCATGACAGGCTGCATGTCCAGGCTCTTAGCAGCCTGAATCAATCTCTTTTGGACAGATTGGAAAGGCCGGCAGGAGGTACGAACTCATCAGTAAGGCAGGCATCAGTGTCCCTGTTCCTGATGGGGATTGGGAGC
+
ffffffffffffffffffffffffffffffffffffffffffffffffffffffffffffffffffffffffffffffffffffffffffffffffffffffffffffffffffffffffffffffffffffffffffffffffffffff
@cA01~tA01_KP420439.1_79512_79677_0_1_0_0_0:0:0_0:0:0_1e3/2
TGGATGTTAATCCCTTACAGGTGGTGTGGTTTGAAAACATTTTCTCCCATTCTGTGGGTTGTCTTTTTACTTTGATAATATCGTCTTAAAAGTTCTTTTTCCTTGCCATGTGAAGTAACTGATGTTGTCTTTTGAGTCACAATATTTCAA
+
ffffffffffffffffffffffffffffffffffffffffffffffffffffffffffffffffffffffffffffffffffffffffffffffffffffffffffffffffffffffffffffffffffffffffffffffffffffff
@cA01~tA01_KP420439.1_52935_52710_1_0_0_0_0:0:0_0:0:0_1e4/2
CTCCTGTCTGGGATTCTCCTTGTCCCACCTCCTGAATCCCAGAGCTCCTGGTGGGCGTGTCCTTGCGGGTCCCATCATGCAAGTCCTGACTGTATTTGGGGTAAAGGGGGATTGAATACAGGGAAATGGGTGCTGTGGTGGGAAGAATAA
+
ffffffffffffffffffffffffffffffffffffffffffffffffffffffffffffffffffffffffffffffffffffffffffffffffffffffffffffffffffffffffffffffffffffffffffffffffffffff
@cA01~tA01_KP420439.1_91202_91039_1_0_0_0_0:0:0_0:0:0_1e5/2
CTCAGCTTCCCGAGAGGCTGGGATTACACCCATGTCCCACCACGCCTGGCTAATTTTTTTTTTGGTATTTTTTTTTAGTACAGACAAGGTTTTACCATGTTGCCCAGGCTATCTCAAACTCCCAACCTTAAGGGATCCGCCCGTCTCAGC
+
ffffffffffffffffffffffffffffffffffffffffffffffffffffffffffffffffffffffffffffffffffffffffffffffffffffffffffffffffffffffffffffffffffffffffffffffffffffff
@cA01~tA01_KP420439.1_107829_108011_0_1_0_0_0:0:0_2:0:0_1e6/2
AGTGAGCCACCGTTCACAGACTTGTATATTATGCTATAATAGGTCCCTTCATTTCCACCACCCCTCATATATCTGTCACCCCTTTGCCAGGTATTGATTTATGTGTACGAGGAATAAATCTCAGAAAGAAATTAATTTAGCAAGGATTAA
+
ffffffffffffffffffffffffffffffffffffffffffffffffffffffffffffffffffffffffffffffffffffffffffffffffffffffffffffffffffffffffffffffffffffffffffffffffffffff
@cA01~tA01_KP420439.1_90090_89990_1_0_0_0_0:0:0_0:0:0_1e7/2
ATGCCTGGGGGCTTGAGAAGGGGAAGGAAGGGGAACATTTTTGAGGGTGGTGTATTTGTAGAGAAGTTCTACTTGCCAAGGAATGAGCTCCTGTCTGTCATGATCCAACCCTGGTTGACTTAGTGGAACAAGAGCTTTGCGGTAAGAGAG
+
ffffffffffffffffffffffffffffffffffffffffffffffffffffffffffffffffffffffffffffffffffffffffffffffffffffffffffffffffffffffffffffffffffffffffffffffffffffff
@cA01~tA01_KP420439.1_9329_9227_1_0_0_0_1:0:0_0:0:0_1e8/2
GCAGAACACCAACCCCTGTATGCTGTGAGTTCCTGGAGTCCCCATACTGGATTCTGAGGCTCATATTCAAATAGCACCACATGTTATAGGATTACTGAGAACAAAAGCCCACAGAGAGACACGGAGTGAAATCAGGGAAATCAAAAAGCA
+
ffffffffffffffffffffffffffffffffffffffffffffffffffffffffffffffffffffffffffffffffffffffffffffffffffffffffffffffffffffffffffffffffffffffffffffffffffffff
@rand_0_0_0_0_1_1_0:0:0_0:0:0_1e9/2
AGCATGTCCATCTCAACATGCCATGGGACGTCCAGAGTACCTCATTATTCGGCGAGAGTGCCTCAAAGTGGCATGAGTAAGGGACACTCTTGCGACTGAGACTATAGACGCCGTCCCTTACAAAGGGAACTCTTGTACCGGCAGCTTTTT
+
ffffffffffffffffffffffffffffffffffffffffffffffffffffffffffffffffffffffffffffffffffffffffffffffffffffffffffffffffffffffffffffffffffffffffffffffffffffff
@cA01~tA01_KP420439.1_99135_98975_1_0_0_0_0:0:0_0:0:0_1ea/2
GTTGTAGGGAGACGCCAAGTCTATGCAGGATGGGTCCTTCCTGTAGCCCTGGGCACCCAGGTGTGGTAGGAGCCTTAGAAAGTGGAAATGGGGAGAATCTTCTGGGCACTGGGAGTGAGGGGCGGCTCCACATCCTCCTCTCTAAGGCAG
+
ffffffffffffffffffffffffffffffffffffffffffffffffffffffffffffffffffffffffffffffffffffffffffffffffffffffffffffffffffffffffffffffffffffffffffffffffffffff
@rand_0_0_0_0_1_1_0:0:0_0:0:0_1eb/2
CTAGAAGTGTTTCCGAAGCAACTCCTCGCCCACCAGTTGCCACCGTCTCGACATAGCAAGGTTCTGATTGGGAGGCTAGGACGCCGGTCTAAGGAGTATTCGACCCCACGTGACCTAACCGCGTCCGAGCCTTCTAACATCCTATAGCAT
+
ffffffffffffffffffffffffffffffffffffffffffffffffffffffffffffffffffffffffffffffffffffffffffffffffffffffffffffffffffffffffffffffffffffffffffffffffffffff
@cA01~tA01_KP420439.1_44148_44076_1_0_0_0_0:0:0_0:0:0_1ec/2
TGGCTGACACCTGCAATTTCAGCACTTTGGGAGCCCGAGGTGGGTGGATCACCTGAGGCCAAGAGTTCAAGATTAGTCTGGCCAACGTGATGAAACATCGTCTCCACTAAAAATATAAAAATTAGCTGAGCATGGTGGTCAGCACCTGTA
+
ffffffffffffffffffffffffffffffffffffffffffffffffffffffffffffffffffffffffffffffffffffffffffffffffffffffffffffffffffffffffffffffffffffffffffffffffffffff
@cA01~tA01_KP420439.1_67400_67515_0_1_0_0_0:0:0_0:0:0_1ed/2
CCCCAAATACAGTTAGGGTCTGGATGATGGGACGCTGGTGGACACTCCCACCAGAAGCTCTGGGACTCAGGAGGTGGGACAAGGAGAATCCCAGACAGGAGCCCTCTGACCTGTGACCATGATCACCAGGGGGTTGCTGGGTGCTGACCA
+
ffffffffffffffffffffffffffffffffffffffffffffffffffffffffffffffffffffffffffffffffffffffffffffffffffffffffffffffffffffffffffffffffffffffffffffffffffffff
@cA01~tA01_KP420439.1_8600_8460_1_0_0_0_0:0:0_0:0:0_1ee/2
CAGGAGAGACGGTCATCCTGCAATGTTGGTCAGATGTCAGGTTTGAGCACTTCCTTCTGCACAGAGAGGGGATCACTGAGGACCCCTTGCGCCTCGTTGGACAGCTCCACGATGCGGGTTCCCAGGTCAACTATTCCATGGGTCCCATGA
+
ffffffffffffffffffffffffffffffffffffffffffffffffffffffffffffffffffffffffffffffffffffffffffffffffffffffffffffffffffffffffffffffffffffffffffffffffffffff
@cA01~tA01_KP420439.1_54599_54760_0_1_0_0_0:0:0_0:0:0_1ef/2
TTACATGGAAGGCAGAGGTGTCAGAATAAACATGGCATCTGTAGGTGCCACAAGGCCTGAGGCCACAGGGCCCAACTCAGGTCAGAAATATGGGTGTCCTTGGGTTCTCCTGGTAGAGAACACTTTGTGGAGGTAAAACAGAAATGAAAC
+
ffffffffffffffffffffffffffffffffffffffffffffffffffffffffffffffffffffffffffffffffffffffffffffffffffffffffffffffffffffffffffffffffffffffffffffffffffffff
@cA01~tA01_KP420439.1_16406_16559_0_1_0_0_0:0:0_0:0:0_1f0/2
CTAGCCACGAGGCTGGGCGGAGGAGCACCTACCTCCCTGTTCACTGTTCTGTTCCCTGCAGGCTCTTGGTCCATTACAACAGCATCTGTAGAAGACGGAAGTCGTCAAAACAGCTCGGAGGGCACTTCTGGGTCCTCATTTCATAAGCAG
+
ffffffffffffffffffffffffffffffffffffffffffffffffffffffffffffffffffffffffffffffffffffffffffffffffffffffffffffffffffffffffffffffffffffffffffffffffffffff
@cA01~tA01_KP420439.1_113468_113672_0_1_0_0_0:0:0_0:0:0_1f1/2
CCAGGCCCAGATCTCCACTCCAGGCGCAGATCTCCACTTCTAGGCCCATCACTCCATCTCTAGGCCCAGATCTCCACTCCAGGCCCAGATCTCCACTCCAGGCCCATAACTCCACCTCCAGGCCCATATCTCCACCTCTGGGCCCAGATC
+
ffffffffffffffffffffffffffffffffffffffffffffffffffffffffffffffffffffffffffffffffffffffffffffffffffffffffffffffffffffffffffffffffffffffffffffffffffffff
@cA01~tA01_KP420439.1_107940_108116_0_1_0_0_0:0:0_0:0:0_1f2/2
TTCACCATGTAGAGATAGGGTTTCACCATGTTGGCCAGGCTGGTCTCGAACTCCTGATTTCTTGGAATCCACTGGCCTTAGCCTCCTGCAGTGCTGGGTTACAGGAGTGAGCCACCGTTCACAGACTTGTATATTATGCTATAATAGGTC
+
ffffffffffffffffffffffffffffffffffffffffffffffffffffffffffffffffffffffffffffffffffffffffffffffffffffffffffffffffffffffffffffffffffffffffffffffffffffff
@rand_0_0_0_0_1_1_0:0:0_0:0:0_1f3/2
TGCCGAACATGGCAGCCCGAAACATCGCCAGTGCGTGCAGGGTGCTTGTATTAGGTATTGAGGGTCAGGAGAAGGTCCGAAAGGGCTAGCCGACTGCCGATTGACAGACGGAGCTGACCGTGGATACTGCACCATCTGGATGAAAGGGCG
+
ffffffffffffffffffffffffffffffffffffffffffffffffffffffffffffffffffffffffffffffffffffffffffffffffffffffffffffffffffffffffffffffffffffffffffffffffffffff
@cA01~tA01_KP420439.1_24722_24565_1_0_0_0_1:0:0_0:0:0_1f4/2
AAATGCCTCTTCTCCTCCAGGTCTATATGAGAAACCTTCTCTCTCAGCCCAGCCGGGCCCCACGGTTCTGGCAGGAGAGAGCGTGACCTTGTCCTGCAGCTCCCGGAGCTCCTATGACATGTACCATCTATCCAGGGAGGGGGAGGCCCA
+
ffffffffffffffffffffffffffffffffffffffffffffffffffffffffffffffffffffffffffffffffffffffffffffffffffffffffffffffffffffffffffffffffffffffffffffffffffffff
@cA01~tA01_KP420439.1_82017_82211_0_1_0_0_0:0:0_0:0:0_1f5/2
TGTTGCTATTAACTGGAGTCACCAAGACATACAATAGATCTCTTGAACCGATTTCTTCTAACTGAAATTTTGCATCCTTTGACCAACATCTCTTCAATCTCTCTCCATCCCAGGTTCTTTCGACGACCATTTTACTGTTCCTCTAGGTTC
+
ffffffffffffffffffffffffffffffffffffffffffffffffffffffffffffffffffffffffffffffffffffffffffffffffffffffffffffffffffffffffffffffffffffffffffffffffffffff
@cA01~tA01_KP420439.1_16242_16216_1_0_0_0_0:0:0_0:0:0_1f6/2
TGGGAGCACTCAGGTGTGTGTTCCTCACAGGCAGGATGGTCCCTGGCCCAAGGCAGGAGCCACAGAGGCAGGACTTTCTAGAGAGAGCACCAGACTCCCTGCCTCTGCCTTCAGCTCACAGACCATTGCCTGATTCTGAACCGTATCCTC
+
ffffffffffffffffffffffffffffffffffffffffffffffffffffffffffffffffffffffffffffffffffffffffffffffffffffffffffffffffffffffffffffffffffffffffffffffffffffff
@cA01~tA01_KP420439.1_110989_111127_0_1_0_0_0:0:0_0:0:0_1f7/2
ATTTGTAAGCAAGAGAGAGGCACCAGATTTGTGGCGTGAGGAGGAGCGATGCCCTAAGATGAAGACTCAGGCCTTCAGATTCCAGCTGCTGGTACATGGGAGCTGGCAACTCGGTTTTGAGACAGGGCTGTTGTCTCCCTAGAAGACGCC
+
ffffffffffffffffffffffffffffffffffffffffffffffffffffffffffffffffffffffffffffffffffffffffffffffffffffffffffffffffffffffffffffffffffffffffffffffffffffff
@cA01~tA01_KP420439.1_80232_80371_0_1_0_0_0:0:0_0:0:0_1f8/2
CTATGAATCACTTCCATTGGTCTATGTGTCTGTTTTTATGCAAGTACTGTGTTGTTTTAATTACTGTAATTTTGTAATGTAGTTTGTGTTTAGGTAATGTGATGCTTCCAACTTTGTTCCTTTCCCTCTAGATGGCTTTGGTTATTTGAG
+
ffffffffffffffffffffffffffffffffffffffffffffffffffffffffffffffffffffffffffffffffffffffffffffffffffffffffffffffffffffffffffffffffffffffffffffffffffffff
@cA01~tA01_KP420439.1_127257_127130_1_0_0_0_0:0:0_0:0:0_1f9/2
CTGAGACATTCCTCCTGATCTCAGGATGTTGCTATCTTAGTCCATTTTTGTTGCTCTAAAGGAACACTTGAGCCTGGGTAACTTCTAAAGAAAAGAGATTGGTTTGCCTCACAGTTCTGCAGGCTGTACTGGAAGCATGGCACCAGAATC
+
ffffffffffffffffffffffffffffffffffffffffffffffffffffffffffffffffffffffffffffffffffffffffffffffffffffffffffffffffffffffffffffffffffffffffffffffffffffff
@cA01~tA01_KP420439.1_32857_33067_0_1_0_0_1:0:0_0:0:0_1fa/2
AAACGCAGTGATTCAACTGTGCATATGTCACCTCCTGAGGGTCTTGTTCATCAGAGTCCTGGAGAGAGGGAAATGCTGAGTGAGGGAGGGTGCTCACATTTTCCAGGACTCTTTGGGAATAACACTAGCCACGAGGCTGGGCCGAGGAGC
+
ffffffffffffffffffffffffffffffffffffffffffffffffffffffffffffffffffffffffffffffffffffffffffffffffffffffffffffffffffffffffffffffffffffffffffffffffffffff
@cA01~tA01_KP420439.1_87267_87127_1_0_0_0_1:0:0_0:0:0_1fb/2
AGAAGCATGGACAGATGTGGAGAGAAGATGCAGCATGGTGTGAGGGTGGGATCAGGGCACAGGATGGCAGACAGGGCACCTCCAAACCCTCCTGCATGGCCTGCATGGAAGCTTGCAGTAAGGGCTCCGGGTACCCAGGCAGATGGAGAA
+
ffffffffffffffffffffffffffffffffffffffffffffffffffffffffffffffffffffffffffffffffffffffffffffffffffffffffffffffffffffffffffffffffffffffffffffffffffffff
@cA01~tA01_KP420439.1_50905_50700_1_0_0_0_0:0:0_0:0:0_1fc/2
TGGAAAGCAATAGAGGGAGGGAGTGAGGGGATGGAGATCTGGGCCCAGAGGTGGAGATATAGGCCTGGAGGTGGAGTTATGGGCCTGGAGTGGAGATCTGGGCCTGGAGTGGATATATGGGCCTAGAGATGGAGTGATGGGCCTAGAAGT
+
ffffffffffffffffffffffffffffffffffffffffffffffffffffffffffffffffffffffffffffffffffffffffffffffffffffffffffffffffffffffffffffffffffffffffffffffffffffff
@rand_0_0_0_0_1_1_0:0:0_0:0:0_1fd/2
CAGGATAACCAACGGACGGTTGGAATGGTGGCAGATCTTAGCGTAGATGATTTCACTGGTGCCAGATCCAAGCCTCCCCTGGGGTCAAGATCTAATCTGCTAACCACTTCCTAGTTATCGGACTGTTGAACTCTGCACTTCATCCGACAG
+
ffffffffffffffffffffffffffffffffffffffffffffffffffffffffffffffffffffffffffffffffffffffffffffffffffffffffffffffffffffffffffffffffffffffffffffffffffffff
@cA01~tA01_KP420439.1_135189_135011_1_0_0_0_0:0:0_0:0:0_1fe/2
ACAAAGTGCTTCTACGAGGAGAACCCAAGGACACCCATATTTCTGACCTGAGTTGGGCCCTGTGGCCTCAGGCCTTGTGGCATCTACAGATGCCATGTTTATTCTGACACCTCTGCCTTCCATGCAGTGGAGCCATAATTATCCCAGGAT
+
ffffffffffffffffffffffffffffffffffffffffffffffffffffffffffffffffffffffffffffffffffffffffffffffffffffffffffffffffffffffffffffffffffffffffffffffffffffff
@rand_0_0_0_0_1_1_0:0:0_0:0:0_1ff/2
TGGGCGGACTGGTCGGTTACACCCACGGCGATCCTGTTTCATCCGTAACGGCAACCTATGAACGGTATTCTACTGAATCACATTGTACGAGCCGTGGCGCCCTGCGCGTCAATCTGCAACTAAGCGAATTAACGACGAAGTTAGTCACAC
+
ffffffffffffffffffffffffffffffffffffffffffffffffffffffffffffffffffffffffffffffffffffffffffffffffffffffffffffffffffffffffffffffffffffffffffffffffffffff
@cA01~tA01_KP420439.1_66514_66655_0_1_0_0_0:0:0_0:0:0_200/2
GACTTTTCATGTATTTTTTTTGTTTTTATCTGAGATTCAAACTCTTCTTCCTGTGTAATATGCAAAGTATCTAATAGGTATTATTAATGTTTTCGGAGTCATTGTGACTAATAAACCATTAGAATTTTTCATGCTTGTATTTCTAGTATT
+
ffffffffffffffffffffffffffffffffffffffffffffffffffffffffffffffffffffffffffffffffffffffffffffffffffffffffffffffffffffffffffffffffffffffffffffffffffffff
@cA01~tA01_KP420439.1_38961_39104_0_1_0_0_0:0:0_0:0:0_201/2
TCCTTCCATCTGTCTCCCTCCCTCTTCTCTGTCCCTCTGTCTCTAGTCGCCTCTGATTCCCTTCCCACTGGGCTTAGCCTCATCTCTTGGGGTGTTGTATCTATTTCACACTAATGTCTTTCCTGCTGTTTATGTGGGGGTGAAAGAGGA
+
ffffffffffffffffffffffffffffffffffffffffffffffffffffffffffffffffffffffffffffffffffffffffffffffffffffffffffffffffffffffffffffffffffffffffffffffffffffff
@cA01~tA01_KP420439.1_15571_15459_1_0_0_0_0:0:0_0:0:0_202/2
ACACTTGAGCCTGGGTAACTTCTAAAGAAAAGAAATGTGTTTGCCTCACAGTTCTGCAGGCTGTACTGGAAGCATGGCACCAGCATCTATTTCTTGTGACGGCCTCAGGCTGCTCCCACTCTGGCAGAAGGGAAGGAGGGTCTGTCTGTG
+
ffffffffffffffffffffffffffffffffffffffffffffffffffffffffffffffffffffffffffffffffffffffffffffffffffffffffffffffffffffffffffffffffffffffffffffffffffffff
@cA01~tA01_KP420439.1_89973_90149_0_1_0_0_0:0:0_0:0:0_203/2
AGCACCATGAGATATTTTTTAAAAATGTGGTTTCCATCCACGAAGCTTGTGGAAATTTGTTATGGCAACATAGGAAAAGGTTCCACACTGCACAGTCTGAGCATGGGGCAGTGGCTGAACGAGTAAGTGGAAGTGTCATGTGCACGGATG
+
ffffffffffffffffffffffffffffffffffffffffffffffffffffffffffffffffffffffffffffffffffffffffffffffffffffffffffffffffffffffffffffffffffffffffffffffffffffff
@cA01~tA01_KP420439.1_100739_100919_0_1_0_0_0:0:0_0:0:0_204/2
CTCTTTTCTACCTCCCTGTATGGCCCCTGTGTCTGTCCTCTGTTATGACACCTGTTCTGTACTTATGTCTGCTGTTTCTCTGTCTCTGTTGGTACAGACCTCACCAAGTCACTCTCTTTCCGTAAGAATCCCACACTTATCTTCCTCATG
+
ffffffffffffffffffffffffffffffffffffffffffffffffffffffffffffffffffffffffffffffffffffffffffffffffffffffffffffffffffffffffffffffffffffffffffffffffffffff
@cA01~tA01_KP420439.1_8667_8818_0_1_0_0_0:0:0_0:0:0_205/2
GTCTCTCTGTGTCTTCTTTACCTCTTTATCTCTTTTTCTAACACCTTGTATGGCCCCTGTGTCTGGCTTCTATGTTATGACATGAGGTCTGTACTTGTGTCTCCTGTTTCTCTGCCTTTGTTGGTACAGACCTCACCAAGTCACTTTCTC
+
ffffffffffffffffffffffffffffffffffffffffffffffffffffffffffffffffffffffffffffffffffffffffffffffffffffffffffffffffffffffffffffffffffffffffffffffffffffff
@cA01~tA01_KP420439.1_123875_123621_1_0_0_0_0:0:0_0:0:0_206/2
AGCTCTGACATTGTACGCCTGTCTTCTACCATCTCCGAACTCCAGATACTCCAACAGCGAAAGGGATCTGGGCCCAACACAGGGCTCAGTGAAATCTCTTCATCTCTCATTTTATGGAGCTGAGACCTCCTACAAGCTAGAAGAATGATT
+
ffffffffffffffffffffffffffffffffffffffffffffffffffffffffffffffffffffffffffffffffffffffffffffffffffffffffffffffffffffffffffffffffffffffffffffffffffffff
@cA01~tA01_KP420439.1_25044_24965_1_0_0_0_0:0:0_0:0:0_207/2
ACAGATGCAGAGAGAAGACGAAGCTTGGGTGTGAGGGAGGGATCAGGGCACAGGATGGCAGACAGGGCACCTCCAAACCCTCCTACACGGCCTGCATGAAGGCCCGCGGCCAGGGCTCCAGGCACACAGGCAGATGGAGAAAACGGTCAG
+
ffffffffffffffffffffffffffffffffffffffffffffffffffffffffffffffffffffffffffffffffffffffffffffffffffffffffffffffffffffffffffffffffffffffffffffffffffffff
@cA01~tA01_KP420439.1_55413_55573_0_1_0_0_0:0:0_0:0:0_208/2
TTGGATTGGTTGACTTGATGTTACTTTTTTTAATTCTGAGTTTCTCACTTTGTGTCCTGTTCATAACTTTCTGCATATTTCTATCTATTATCTATCGATCTATCTATTTATCTATTCGGTGCCTATCTACAAATTCTCTACCTGTCATCT
+
ffffffffffffffffffffffffffffffffffffffffffffffffffffffffffffffffffffffffffffffffffffffffffffffffffffffffffffffffffffffffffffffffffffffffffffffffffffff
@cA01~tA01_KP420439.1_111240_111059_1_0_0_0_1:0:0_1:0:0_209/2
AACTTCCAAATGCTAAGCCCAGATCCAAAGTTGTCTCCTGCCCATGAGCACCACAGTCAGGCATTGAGGGCGTCTTCTAGGGAGACAACAGCCCTGTCTCAAAACCGAGTTGCCAGCTCCCATGTACCAGCAGCTGGAATCTGAAGGCCT
+
ffffffffffffffffffffffffffffffffffffffffffffffffffffffffffffffffffffffffffffffffffffffffffffffffffffffffffffffffffffffffffffffffffffffffffffffffffffff
@rand_0_0_0_0_1_1_0:0:0_0:0:0_20a/2
CTCATGCGATTACTCAACACGGCACAGATAAATCCGAGCAGCTTGTGAGTTTCCACGGATCGCCTTGATGACTGCACGTTACAGTCGCTGGTTCGGGACGCGTACCTGATGCCAATTCCTTGCAATCACGAAATTTGAATTTGTCAAAGT
+
ffffffffffffffffffffffffffffffffffffffffffffffffffffffffffffffffffffffffffffffffffffffffffffffffffffffffffffffffffffffffffffffffffffffffffffffffffffff
@cA01~tA01_KP420439.1_128136_127985_1_0_0_0_0:0:0_0:0:0_20b/2
CACCAGCAGGATGGTCCCTGGCCCAAGACAGGAGCCACAGAGGCAGGACTTTCTAGAGAGAGCACCAGATTCCCTTCCCCTGCCTTCAGCTCACAGACCATTGCCTGATTCTGAACTGTATCCTCACGTCCCCTGCAGCCACTCACATCC
+
ffffffffffffffffffffffffffffffffffffffffffffffffffffffffffffffffffffffffffffffffffffffffffffffffffffffffffffffffffffffffffffffffffffffffffffffffffffff
@cA01~tA01_KP420439.1_37332_37179_1_0_0_0_0:0:0_0:0:0_20c/2
TAGGAACAGCAGATCCTCTGAGGACAAAGGTGTTACTCACACTTCAGCGTTTCCATGACGGTAGGGGCTGCAGTGTGGCTGCTGTCACTCCACCAGAAGAGGTGGGAAACCACAGCCATGGCCCTGACATTCCAAATCCTCTGATGGGGG
+
ffffffffffffffffffffffffffffffffffffffffffffffffffffffffffffffffffffffffffffffffffffffffffffffffffffffffffffffffffffffffffffffffffffffffffffffffffffff
@cA01~tA01_KP420439.1_26751_26553_1_0_0_0_0:0:0_0:0:0_20d/2
CCACTTTGGCAGGATTTCCTTTGCCTGTCTTGCAGCTAAAAGCCATTTTATTTTATTTCATTTTATTTTGAGATGGAGTTTCGCTCTTGTCACCCAGGCTGGAGTGCAGTGGTGCGATCTCGGCTCACCACAACCTCCACCTCCCAGGTT
+
ffffffffffffffffffffffffffffffffffffffffffffffffffffffffffffffffffffffffffffffffffffffffffffffffffffffffffffffffffffffffffffffffffffffffffffffffffffff
@cA01~tA01_KP420439.1_96453_96618_0_1_0_0_0:0:0_0:0:0_20e/2
CATGTAAATTCTGGATTTTTGTAGATTTATCTAGAATTTGTCTCATGTCCCAAGATTCCAGAGTTCCAACTCATGGTTTGCTCTCTCTCTGTCTCTCTGCCTCCCTCATTTTAATTTTTACAGAAATATCCAGTAACATAATGCTATAGA
+
ffffffffffffffffffffffffffffffffffffffffffffffffffffffffffffffffffffffffffffffffffffffffffffffffffffffffffffffffffffffffffffffffffffffffffffffffffffff
@cA01~tA01_KP420439.1_92114_91906_1_0_0_0_0:0:0_0:0:0_20f/2
TTATAATATAACACACAAGGTTCTGAACGGTGGCTCACACCTGTAACCCAACATTTTGGGAGGCTGAGGAGGCTGGATCAAGTGAGATCAGGAGTTCGAGATCAGCCTGGACAACATGGTGAAACCCCATCTCTACTAAATATACAAAAA
+
ffffffffffffffffffffffffffffffffffffffffffffffffffffffffffffffffffffffffffffffffffffffffffffffffffffffffffffffffffffffffffffffffffffffffffffffffffffff
@cA01~tA01_KP420439.1_8401_8508_0_1_0_0_0:0:0_0:0:0_210/2
AGTGAGTGACAGAACCAAAGCATCTGTAGGTCCCTGCAAGGGCAGGTGTCATGGGACCCATGGAATAGTTGACCTGGGAACCCGCATCGTGGAGCTGTCCAACGAGGCGCAAGGGGTCCTCAGTGATCCCCTCTCTGTGCAGAAGGAAGT
+
ffffffffffffffffffffffffffffffffffffffffffffffffffffffffffffffffffffffffffffffffffffffffffffffffffffffffffffffffffffffffffffffffffffffffffffffffffffff
@cA01~tA01_KP420439.1_127977_127802_1_0_0_0_0:0:0_0:0:0_211/2
TAACCCCAGACACCTACATGTTCTGATTGGGACCTCAGTGGTCAAAATCCCTTTCACCATCCTCCTCTTCTTTCTCCTTCATCGCTGGTGCTCCGACAAAAAAAGTAAGTCTCACGAAGCAGAGGCCAGAGAGCTCAGGGCCATGTGGGG
+
ffffffffffffffffffffffffffffffffffffffffffffffffffffffffffffffffffffffffffffffffffffffffffffffffffffffffffffffffffffffffffffffffffffffffffffffffffffff
@cA01~tA01_KP420439.1_128300_128114_1_0_0_0_0:0:0_0:0:0_212/2
CCCCTGCAGCCACTCACATCCAGGAGAAGGTTCCATGACAGGCAGAAAGTGGGAGATAGAATCAATGGGATGGGACCTCAGAGCTATTCATGGGATGGGTCCTTGAACTCAGAGAGATAGAATGTCTGAGTCTGCTGTTGGCAACTGAGG
+
ffffffffffffffffffffffffffffffffffffffffffffffffffffffffffffffffffffffffffffffffffffffffffffffffffffffffffffffffffffffffffffffffffffffffffffffffffffff
@cA01~tA01_KP420439.1_50184_50366_0_1_0_0_0:0:0_0:0:0_213/2
AGGCCCAGTGGGTGCTCGCTCAAGAGCGGAACACGGCTTCCTGGAAATTGTTCTCGCTAGAATTTGACACCTAGTGTCCTTCACTATGACCAACTCAAAACACGTCTGAGATCCAACCTCCCGAACACGAGATGCCTAAAATCTGTGCTA
+
ffffffffffffffffffffffffffffffffffffffffffffffffffffffffffffffffffffffffffffffffffffffffffffffffffffffffffffffffffffffffffffffffffffffffffffffffffffff
@cA01~tA01_KP420439.1_15455_15621_0_1_0_0_0:0:0_0:0:0_214/2
GTGGATCCATCATGAACAGATCAATGCTGTTCCAAGGAGACGGGGTTAGCAAGTTCCCCCTCTATTAGTTCCTGGAGAACTGGTTGTTAAAAGAGCTTGGAAGCTCCATCGCTCCCCCTCCCCCTTGGTCCCTCTCTTGCCGTGTGATCT
+
ffffffffffffffffffffffffffffffffffffffffffffffffffffffffffffffffffffffffffffffffffffffffffffffffffffffffffffffffffffffffffffffffffffffffffffffffffffff
@cA01~tA01_KP420439.1_27704_27873_0_1_0_0_0:0:0_0:0:0_215/2
TGGGCCCTGGGAGTCCTGGGATCCTTTTTTCCGTAATTTTTGTATGTGACGCCCACTGTCTTGAGACTTCAAGGTATAAAGAGAAAACAGGAGCATCACACTACCTGATCTCAAAATATGTTACAGAGCTGTAGTAAGCAAAACAGCATC
+
ffffffffffffffffffffffffffffffffffffffffffffffffffffffffffffffffffffffffffffffffffffffffffffffffffffffffffffffffffffffffffffffffffffffffffffffffffffff
@rand_0_0_0_0_1_1_0:0:0_0:0:0_216/2
AAGTCAGCGCCAATACAGTTCGCGCTCCGCTAAGTCCTCGGTCCAACATGGGATCTAGGATGCAGGACAATATTACGAATAGGAACCCGGTAAGGTGCCGTAGTTTGTTGTTAGTGACCGTTTTGTCGTGGACTCAATCGCGACAGAGTC
+
ffffffffffffffffffffffffffffffffffffffffffffffffffffffffffffffffffffffffffffffffffffffffffffffffffffffffffffffffffffffffffffffffffffffffffffffffffffff
@cA01~tA01_KP420439.1_94592_94373_1_0_0_0_0:0:0_0:0:0_217/2
GTCTGGCTGTTGGCAGCTGAGGGACCTCAGGCACCTATGGCCTCCCCCTGTGTGTTGGTATCTGTTCATGAAATGAGGACCCAGAAGTGCCCTCCCAGCTGTTTTGATTGCTTCCGTCTCCTACAGATGCTGCTGTAATGAACCAAGAGC
+
ffffffffffffffffffffffffffffffffffffffffffffffffffffffffffffffffffffffffffffffffffffffffffffffffffffffffffffffffffffffffffffffffffffffffffffffffffffff
@cA01~tA01_KP420439.1_99399_99234_1_0_0_0_0:0:0_0:0:0_218/2
GTTTAACAATTTCATGCTATACAAAGAAGACGGAATCCACATTCCCATCTTCCATGGCAGAATATTCCAGGAGAGCTTCAACATGAGCCCTGTGACCACAGCACATGCAGGGAACTACACATGTCGGGGTTCACACCCACACTCCCCCAC
+
ffffffffffffffffffffffffffffffffffffffffffffffffffffffffffffffffffffffffffffffffffffffffffffffffffffffffffffffffffffffffffffffffffffffffffffffffffffff
@cA01~tA01_KP420439.1_27878_27613_1_0_0_0_0:0:0_0:0:0_219/2
AAAAATATAAAAATTAGCTGAGCATGGTGGTCAGCACCTGTAATACCACTACTCAGGAGTTTGAGGCCAGAGAATTGATTGAACCCAGGAGGCTGTGGTGGCAGTGAACCGAGATTGCACCTCTGCACTCCAGCCTGGGTGACAGAGCGA
+
ffffffffffffffffffffffffffffffffffffffffffffffffffffffffffffffffffffffffffffffffffffffffffffffffffffffffffffffffffffffffffffffffffffffffffffffffffffff
@cA01~tA01_KP420439.1_25849_25665_1_0_0_0_0:0:0_0:0:0_21a/2
TATATATATATATATATATATATACACACACACACACATATATAAACATATATATATATATATATATATATATATATATATATTTTTTTTTTTTTTTTTTTTTTTACCCTCCACCCTTTTATTCCTGGCCTCTGGAAGCCACCATTCTAC
+
ffffffffffffffffffffffffffffffffffffffffffffffffffffffffffffffffffffffffffffffffffffffffffffffffffffffffffffffffffffffffffffffffffffffffffffffffffffff
@cA01~tA01_KP420439.1_8284_8100_1_0_0_0_0:0:0_0:0:0_21b/2
TCATGGTTCCTCTTCCACCCCCACATAAACACCAGGAAAGAGATTAGTGGGAAACAGATACAACAGCCTAAGAGGTGACACTGAGCACAGTGGGAAGGGAATCAGGGCTACTAGAGACAGAGAGACAGGGAAGAGGGAGGGAGACAGATG
+
ffffffffffffffffffffffffffffffffffffffffffffffffffffffffffffffffffffffffffffffffffffffffffffffffffffffffffffffffffffffffffffffffffffffffffffffffffffff
@cA01~tA01_KP420439.1_107722_107469_1_0_0_0_0:0:0_0:0:0_21c/2
AATAGATAATGCTGAGTGTATAATTTTGGGTGACAGAGAAGGTCTCACTAATCAGATATTTGTGACATTAATGAAAAACACGGATTGAACCCCTGAAAGATTGGCGGAAGGATTTTCCACACAGCTGTCAGCTGTGAAGGCACAAAGGTG
+
ffffffffffffffffffffffffffffffffffffffffffffffffffffffffffffffffffffffffffffffffffffffffffffffffffffffffffffffffffffffffffffffffffffffffffffffffffffff
@cA01~tA01_KP420439.1_128133_128271_0_1_0_0_1:0:0_1:0:0_21d/2
CTCGCTGTTCACTGTTCTGTTCCCTGCAGGCGCTTGGTCCATTACAGCAGCATCTGTAGAAGACGGAAGTCAACAAAAGAGCTCGGAGGGCACTTCTGGGTCCTCATTTCATAAGCAGATACCAACAAACAGGGGGAGGCCATAGGTGCC
+
ffffffffffffffffffffffffffffffffffffffffffffffffffffffffffffffffffffffffffffffffffffffffffffffffffffffffffffffffffffffffffffffffffffffffffffffffffffff
@cA01~tA01_KP420439.1_70704_70746_0_1_0_0_0:0:0_0:0:0_21e/2
ACGCTCTCTCCTGCCTTAACCATGGGGCGCGGCTGGGCTGAGAGAGAAGGTTTCCCACATAGACCTGGAAGGAGAAGAGGCAGTTTCCTCAGGGAGGTTCTTCCTTGTCACAACTCCCCTCCCACCTGAGCTGAGAACTCACTCCCCTGC
+
ffffffffffffffffffffffffffffffffffffffffffffffffffffffffffffffffffffffffffffffffffffffffffffffffffffffffffffffffffffffffffffffffffffffffffffffffffffff
@cA01~tA01_KP420439.1_18794_18675_1_0_0_0_0:0:0_0:0:0_21f/2
CTGTATCCCCTCTCATGAGGATGCTGCATTTTATATAAACTTATAGAACCCCTTAAAATTTGGTAACCTGAGTCCTCTGATTTGTTATTATAGGTTATTTAGTTTGCTTTTTTTTTTTTTTCTTGAGACAGACTCTTCCTCTGTCACCCA
+
ffffffffffffffffffffffffffffffffffffffffffffffffffffffffffffffffffffffffffffffffffffffffffffffffffffffffffffffffffffffffffffffffffffffffffffffffffffff
@cA01~tA01_KP420439.1_21333_21149_1_0_0_0_0:0:0_0:0:0_220/2
TTAACAACTTCAGTCTGTAAAAGGAAGGTGGGGTGGCCTGTCCCTGAGCTCTACAACAGAATATTCTGGAACAGCCTTTTCATGGGCCCTGTGACCCCCGCACACACAGGGACATACAGATGTCGGGGTTCACACACACACTCCCCCAGT
+
ffffffffffffffffffffffffffffffffffffffffffffffffffffffffffffffffffffffffffffffffffffffffffffffffffffffffffffffffffffffffffffffffffffffffffffffffffffff
@cA01~tA01_KP420439.1_80930_81044_0_1_0_0_0:0:0_1:0:0_221/2
TGTATGGGTGCAAATATATTCTCCCATTCCATAGGTTGTCTTTCCACTTGTTGAGTTTTTTTTTTCTTTGCAGAAACTTTCAATTTGATATAATGTTATTTGTCTACGTTTGCTTTTGTTGCCTGGGCCTTTGGGTTAATATCCAAAATG
+
ffffffffffffffffffffffffffffffffffffffffffffffffffffffffffffffffffffffffffffffffffffffffffffffffffffffffffffffffffffffffffffffffffffffffffffffffffffff
@cA01~tA01_KP420439.1_51813_51658_1_0_0_0_0:0:0_0:0:0_222/2
TTCTTCTTGCTGCAGGGGGCCTGGCCACATGAGGGTGAGTCCTTCTCCCAACCTTCGGGTGTCATCTCCCCACATAAGAGGATTTTCCTGAAATGGGAGGGAAGTCCTGTCAGGGAGTCTCTCATAAACTAGGAAGAAGGGACCCTGGGG
+
ffffffffffffffffffffffffffffffffffffffffffffffffffffffffffffffffffffffffffffffffffffffffffffffffffffffffffffffffffffffffffffffffffffffffffffffffffffff
@cA01~tA01_KP420439.1_99619_99782_0_1_0_0_0:0:0_0:0:0_223/2
CTGCGTTCCCTCTGGAGAATCAGCGAATCAGTTCTCTTGACTTCTCCAGCCCTTAGAGGCCACCTGCATTCTGTGACTAGTGGTCTTTCTCCACCTTCAAAGCCCGCAGTGGCTGATAGCGTCTCCCTCCCACTACACTGCTCTAATCCC
+
ffffffffffffffffffffffffffffffffffffffffffffffffffffffffffffffffffffffffffffffffffffffffffffffffffffffffffffffffffffffffffffffffffffffffffffffffffffff
@cA01~tA01_KP420439.1_46115_46029_1_0_0_0_0:0:0_0:0:0_224/2
TAGAACAGCAGCCTAACATGTGTCTCCCGAGATCACAAAGAGTAGGACGTTTCACAGGGGCTTCAACACGATTTCCTGGCTGTTGGACATAAGATAACTCTATTTCGCTTTTTTATCTTGATTTCACTTTTGTTTCCTTTCCTTGGAGAA
+
ffffffffffffffffffffffffffffffffffffffffffffffffffffffffffffffffffffffffffffffffffffffffffffffffffffffffffffffffffffffffffffffffffffffffffffffffffffff
@cA01~tA01_KP420439.1_10547_10264_1_0_0_0_1:0:0_0:0:0_225/2
TGAGGAAACCACCTCTTCTTCTTCCAGGTCTATATGGGAAACCTTCTCTCTCAGCCCAGCCGGGCCCCACGGTTCAGGCAGGAGAGAATGTGACCTTGTCCTGCAGCTCCCGGAGCTTGTTTGACATTTACCATCTATCCAGGGAGGCGG
+
ffffffffffffffffffffffffffffffffffffffffffffffffffffffffffffffffffffffffffffffffffffffffffffffffffffffffffffffffffffffffffffffffffffffffffffffffffffff
@cA01~tA01_KP420439.1_11762_11826_0_1_0_0_0:0:0_0:0:0_226/2
AAAAATTAGCCGAGTGTGGTGGTGGGAGCCAGTAACCCAGCTACTTGGGAGGCTGAGGCTGGGGAATCTCTTGAATCCTGGAGGTGGAGGTTGCAGTGAGCCCAGATGGCGCCACTGCACTCCAGCCTGGGCAACAAGAGTGAAACAGTC
+
ffffffffffffffffffffffffffffffffffffffffffffffffffffffffffffffffffffffffffffffffffffffffffffffffffffffffffffffffffffffffffffffffffffffffffffffffffffff
@cA01~tA01_KP420439.1_64147_64008_1_0_0_0_0:0:0_0:0:0_227/2
CGTTGCCTGATTCTGAACTGTATCCCCATGTCCCCTGCAGCCACTCACATCCAGGAGAAGGTTCCATGACAGGCAGAAAGTGGGAGACAGAATCAATGGGATGGGAACTCAGAGCTATTCATGGGATGGGTCCTTGAGCTCAGAGAGATA
+
ffffffffffffffffffffffffffffffffffffffffffffffffffffffffffffffffffffffffffffffffffffffffffffffffffffffffffffffffffffffffffffffffffffffffffffffffffffff
@cA01~tA01_KP420439.1_62099_62264_0_1_0_0_0:0:0_0:0:0_228/2
CCTGTGAATTAGTAGGAAAGGGGAGCAGGAGCTAGTGCTGTCGCTGATCTCTGATTCCAAGATCTGGACTCACTCCAAGGAGTGTTAATGTTTACCTCCCCATGGTCTATCTGAATCTCCACAGGTGATTGGAAGTAGGGGTGAGGTGGG
+
ffffffffffffffffffffffffffffffffffffffffffffffffffffffffffffffffffffffffffffffffffffffffffffffffffffffffffffffffffffffffffffffffffffffffffffffffffffff
@rand_0_0_0_0_1_1_0:0:0_0:0:0_229/2
TCGTCGAACCGACACCGGCCCCCGGGTCAAACACAGGTAATGACCGGAGGTGAGGTTAATGGGATGAACGCGCTATCCGTGAATTTATAGGGTGCCGTGCTACACTACATGCTAGCTGTGGGCACAGCATGTACCTAGGGAAGCAGTCAT
+
ffffffffffffffffffffffffffffffffffffffffffffffffffffffffffffffffffffffffffffffffffffffffffffffffffffffffffffffffffffffffffffffffffffffffffffffffffffff
@cA01~tA01_KP420439.1_70609_70487_1_0_0_0_0:0:0_1:0:0_22a/2
ATAGATAATAGCTAGAAATATGCAGAAAGTTATGAACAGGACACAAAGTGAGAAACTCAGAATTTAAAAAAAGTAACATCAAGTCAACTAGTCCAAGGAGAGTCAGAGAGAATAAAACAATCCAAAAAGGGAAAACATATCTAGAGGTGA
+
ffffffffffffffffffffffffffffffffffffffffffffffffffffffffffffffffffffffffffffffffffffffffffffffffffffffffffffffffffffffffffffffffffffffffffffffffffffff
@cA01~tA01_KP420439.1_79436_79598_0_1_0_0_0:0:0_1:0:0_22b/2
ATCGTCTTAAAAGTTCTTTTTCCTTGCCATGTGAAGTAACTGATGTTGTCTTTTGTGTCACAATATTTCAAAATTTTCATAAAGTCTAACTTGTTTATTTTTTCTGTAGTAGCCTGTGCCGTTGTTGTCACATCTAAAGAATCACTGCCA
+
ffffffffffffffffffffffffffffffffffffffffffffffffffffffffffffffffffffffffffffffffffffffffffffffffffffffffffffffffffffffffffffffffffffffffffffffffffffff
@cA01~tA01_KP420439.1_44543_44689_0_1_0_0_0:0:0_1:0:0_22c/2
AGAGCTGTGAGATGCTGAGTCAACGCCTGAATCCAAGGTTTCCACCTCCCCAGGTTTCCAAAAGCGGATATAAGAGGGTTCTGTACTCACCGGATTTGGAGCTTGGTTCAGTGGGTGAAGGCCAACTATTTGAAGGGTTTCCTAGAACAT
+
ffffffffffffffffffffffffffffffffffffffffffffffffffffffffffffffffffffffffffffffffffffffffffffffffffffffffffffffffffffffffffffffffffffffffffffffffffffff
@cA01~tA01_KP420439.1_113255_113429_0_1_0_0_0:0:0_0:0:0_22d/2
ACAGGCGGCCGCGCCCCAGCTCAGCTCAGCAGCGCACAGGATGTTATTTGGCGCCCTGCCCATGCAGTTTACATGTTGACCACATCATGGGAGGGTGACGTACGCAGGCTTTTTCTACCTTGCATGAGGCCCAGTGTGTGCTCGCTCAAG
+
ffffffffffffffffffffffffffffffffffffffffffffffffffffffffffffffffffffffffffffffffffffffffffffffffffffffffffffffffffffffffffffffffffffffffffffffffffffff
@cA01~tA01_KP420439.1_1848_1629_1_0_0_0_0:0:0_0:0:0_22e/2
CCCAGGAACAGAAAACCAAATACCACATGTTATCACTTATAACTGAGAACCAAACATTGAATACACATGAACATAAAGATGGAAACAACAGATACCGAGGACTACAGATGGGGGGAGGAGTAGGGAGGTATAGGCTGAAGAAACACCTGT
+
ffffffffffffffffffffffffffffffffffffffffffffffffffffffffffffffffffffffffffffffffffffffffffffffffffffffffffffffffffffffffffffffffffffffffffffffffffffff
@cA01~tA01_KP420439.1_55741_55868_0_1_0_0_0:0:0_0:0:0_22f/2
ACCGTGGGGCCCAGCTGGGCTGAGAGAGAAGGTTTCTCATATAGACCTGGAAGGAGAAGAGGCAGTTTCCTCAGGGAGGATCTTCTTTGTCACAGCTCCCTTCACCTGAGCTGAGAACTCACTCCCCTGTTCTATGACCTAATGCTCTCT
+
ffffffffffffffffffffffffffffffffffffffffffffffffffffffffffffffffffffffffffffffffffffffffffffffffffffffffffffffffffffffffffffffffffffffffffffffffffffff
@cA01~tA01_KP420439.1_116397_116631_0_1_0_0_0:0:0_0:0:0_230/2
GGTGGGACAAGGAGAATCCCAGACAGGAGCCCTCTGACCTGTGACCATGATCACCAGGGGGTTGCTGGGTGCCGACCACCCACTGGGGGAGTGTGTGTGTGAACCCCGGCATCTATAGGTCCCTGCATGTGACGGGGTCACAGGGCCCAT
+
ffffffffffffffffffffffffffffffffffffffffffffffffffffffffffffffffffffffffffffffffffffffffffffffffffffffffffffffffffffffffffffffffffffffffffffffffffffff
@cA01~tA01_KP420439.1_118830_119024_0_1_0_0_0:0:0_0:0:0_231/2
AATCTCCTTCCTCTGGCTCTTTCTCTGTGTGTTTATGTCTTTGCTTTTTGGTGTCCCTGATTTCTCTCTGTGCTTCTCAGTGATCCTCTCATATGTGATATGTGGGGTTATTTGGAATGTGAGCCTCAGAATCCAGTCTGGAGACCACAA
+
ffffffffffffffffffffffffffffffffffffffffffffffffffffffffffffffffffffffffffffffffffffffffffffffffffffffffffffffffffffffffffffffffffffffffffffffffffffff
@cA01~tA01_KP420439.1_73645_73847_0_1_0_0_1:0:0_0:0:0_232/2
ATTGTCTTCCCCACAGAAAAAAGGAAAACATAAGCCAGTAGAATAGCATCTTTACCCAGCTAAGATACCGTCGCCAGCCACCGACAATTCCTTACATAGTACAGTTACTGTCCAAGATCAACGCAGGAAAGAAACAGAACTGAAAGACAA
+
ffffffffffffffffffffffffffffffffffffffffffffffffffffffffffffffffffffffffffffffffffffffffffffffffffffffffffffffffffffffffffffffffffffffffffffffffffffff
@cA01~tA01_KP420439.1_126420_126570_0_1_0_0_0:0:0_0:0:0_233/2
CATTCTTGAGTCAAACAAATTGCATTCACCAAGGAAAGGAAACAAAGGTGACATCACGATTAAAAATAGCGAAGCAAGATTCTCTTATGTCAAACAGCCAGGAAATAGTGTTGAAGCCCGTGTGAAATGTGCTACTCTTTGTGATCTCGG
+
ffffffffffffffffffffffffffffffffffffffffffffffffffffffffffffffffffffffffffffffffffffffffffffffffffffffffffffffffffffffffffffffffffffffffffffffffffffff
@cA01~tA01_KP420439.1_92296_92137_1_0_0_0_0:0:0_1:0:0_234/2
AGAGGTTACAGTGAGCCAAGATCGCGTCATTGCACTGCACCCTAGGTGACAGAGTGAGACTCCATGGCAAAGAATAAAAATAAAGAATACATAAATATAATATAACATACACGAATGACAAAGGCACACCAATTCCAATCATCATTTTTC
+
ffffffffffffffffffffffffffffffffffffffffffffffffffffffffffffffffffffffffffffffffffffffffffffffffffffffffffffffffffffffffffffffffffffffffffffffffffffff
@cA01~tA01_KP420439.1_56434_56290_1_0_0_0_0:0:0_0:0:0_235/2
ATGTCCTATGATCCTAGAGCCTTAGCTGAGGAGCTTCCTGCTGAGGATGGAGAGAAGCATGGACAGATGCAGAGAGAAGACGCAGCCTCGGTGTGAGGGAGGGATCAGGGCACAGGATGGCCGACAGGGCACCTCCAAACCCTCCTACAT
+
ffffffffffffffffffffffffffffffffffffffffffffffffffffffffffffffffffffffffffffffffffffffffffffffffffffffffffffffffffffffffffffffffffffffffffffffffffffff
@cA01~tA01_KP420439.1_11236_11151_1_0_0_0_0:0:0_0:0:0_236/2
AGACCACCCTGGCCAACATGGGGAAAATCCATCTGTACTAAAAATACAAAATAATAATTATAATGATAATAATTAGCCGAGCATGGTGGCACATGCCTGTAGTCCCAGCTACTTGGTAGGGTTGGGCAGGAGTTGCACTTAATTGCAGGA
+
ffffffffffffffffffffffffffffffffffffffffffffffffffffffffffffffffffffffffffffffffffffffffffffffffffffffffffffffffffffffffffffffffffffffffffffffffffffff
@cA01~tA01_KP420439.1_82248_82106_1_0_0_0_0:0:0_0:0:0_237/2
ATTTGTGACAATGTGAAAAAACTTAGAGGACATTATGTTAAGGGAAACAATCCAGGCACAGAAAGACAAATGCCACATGATCTCATGTGTGGAGTGTAAGAAGTGGAACCTAGAGGAACAGTAAAATGGTCGTCGAAAGAACCTGGGATG
+
ffffffffffffffffffffffffffffffffffffffffffffffffffffffffffffffffffffffffffffffffffffffffffffffffffffffffffffffffffffffffffffffffffffffffffffffffffffff
@cA01~tA01_KP420439.1_35178_35057_1_0_0_0_0:0:0_0:0:0_238/2
TCAATCCCCTCATCTCAGTTGATCCGCCCACCTCGGCTTCCCGACGTGCTGGGGAAACTTGATTTTCTATAGCATTATGTTACTGGATATTTCTGTAAAATTTAAAATGAGGGAGGCAGAGAGACAGAGAGAGATCAAACTCCAGAGTTG
+
ffffffffffffffffffffffffffffffffffffffffffffffffffffffffffffffffffffffffffffffffffffffffffffffffffffffffffffffffffffffffffffffffffffffffffffffffffffff
@cA01~tA01_KP420439.1_69814_69776_0_1_0_0_0:0:0_0:0:0_239/2
TCCCTGATTTCTCTCTGTGTCTCTCAGTGATCCTCTCATATGTGGGGTTATTTGGAATGTGAGCCTCAGAATCCAGTCTGGGGACCGCAAGTTCACACAGTATACAGGGGTTGATGTTCTGGGGCCATGATATCCTGGGACGATTACTCT
+
ffffffffffffffffffffffffffffffffffffffffffffffffffffffffffffffffffffffffffffffffffffffffffffffffffffffffffffffffffffffffffffffffffffffffffffffffffffff
@cA01~tA01_KP420439.1_132573_132355_1_0_0_0_0:0:0_2:0:0_23a/2
ACTTTGTGTTGTTTTATGTGAGTAATTTTGCCGTATTAAAATCTAGTAAGAGTCACTTATTCAGCACTTGCTCAAAGTTCTCAGCTGACACTTGTTGTAGGGAGACGCCATGTCTATGTGGGGTGGGTCCTTCCTGTAGCCCCGGGCACC
+
ffffffffffffffffffffffffffffffffffffffffffffffffffffffffffffffffffffffffffffffffffffffffffffffffffffffffffffffffffffffffffffffffffffffffffffffffffffff
@cA01~tA01_KP420439.1_57997_58151_0_1_0_0_1:0:0_1:0:0_23b/2
AATTTCCCCACATACGAAAAAGTGCTCAGTATCACTCATCATCAGAGAAACGCAAATTAAAATCAAAGTGAGTTTTCATCTCACCCCATTAAAATGGCTCTTAGGCCGGGTGAGGTGGCTCACTTGTGTCATCCTAGAACTTTGAGAACC
+
ffffffffffffffffffffffffffffffffffffffffffffffffffffffffffffffffffffffffffffffffffffffffffffffffffffffffffffffffffffffffffffffffffffffffffffffffffffff
@cA01~tA01_KP420439.1_48617_48470_1_0_0_0_1:0:0_0:0:0_23c/2
ACTTGAGGCTGCAATCACACTGAGGAACTCACAGTTCCAAACATACAAGAGGCTCCCTCTTAACACGGCACTTAGACACGTCCTGTTCCACCTTCCCTCATGCTGTTCCACCTCCCCTCAGAGTATCTTTCAGCCTTCTGTCAGCAGTAA
+
ffffffffffffffffffffffffffffffffffffffffffffffffffffffffffffffffffffffffffffffffffffffffffffffffffffffffffffffffffffffffffffffffffffffffffffffffffffff
@cA01~tA01_KP420439.1_116916_116828_1_0_0_0_0:0:0_1:0:0_23d/2
ACGCAGGCCCTAACTGTATTTGGGGTCAAGGGGGATTGAATACAGGGAAATGGGTGCTGTGGTGGGAAGAATAAGTGTCCCCAATGATGACTGCATTCTAATCCCTGGAGTCTGTGACTATTTATGTTATAGGGGAAGGGACTGAAGGGG
+
ffffffffffffffffffffffffffffffffffffffffffffffffffffffffffffffffffffffffffffffffffffffffffffffffffffffffffffffffffffffffffffffffffffffffffffffffffffff
@cA01~tA01_KP420439.1_79662_79566_1_0_0_0_0:0:0_0:0:0_23e/2
AAACACAAAGGAAAACTTCACAACATCGGATTTGGCAGTGATTCTTTAGATGTGACAACAACGGCACAGGCTACTACAGAAAAAATAAACAAGTTAGACTTTATGAAAATTTTGAAATATTGTGACTCAAAAGACAACATCAGTTACTTC
+
ffffffffffffffffffffffffffffffffffffffffffffffffffffffffffffffffffffffffffffffffffffffffffffffffffffffffffffffffffffffffffffffffffffffffffffffffffffff
@cA01~tA01_KP420439.1_78447_78611_0_1_0_0_0:0:0_0:0:0_23f/2
CCTTCATAGAATCTGGATGAACAGAACAGAAAGAGTTAATGGAATATAAGATTCCAATTCTCTGGCATGAGAAAATAGACAAGGAAAGGAAGATTCATCTTCATCACATCTCAGACATGCTTGGACACAGGGTCCAAGCACAAAAGAGAA
+
ffffffffffffffffffffffffffffffffffffffffffffffffffffffffffffffffffffffffffffffffffffffffffffffffffffffffffffffffffffffffffffffffffffffffffffffffffffff
@cA01~tA01_KP420439.1_131317_131142_1_0_0_0_1:0:0_0:0:0_240/2
GAATAGAGGGAGGGAGAGTGGGGATGGAGATCTCGGCCTAGAGGTAAAGATATGGGCCTGGAGTGGAGATATGGGCCTGGAGTGGAGATATGGGCCTGGGTGTGGAGATATGGGCCTGGAGGTGTAAATATGGGCCTGGAGTGGAGATAT
+
ffffffffffffffffffffffffffffffffffffffffffffffffffffffffffffffffffffffffffffffffffffffffffffffffffffffffffffffffffffffffffffffffffffffffffffffffffffff
@cA01~tA01_KP420439.1_141942_142105_0_1_0_0_0:0:0_0:0:0_241/2
TGTAGCCCAGGCTGGTGTGCAGTGACGCGATCTCCACTCACTGCAACCTCTGCCTCCAGGGCTGAAGTCATTCTCCTGCTTCCTCCTCCAGAGTAGCTGGGATTACAGTCATGCACCACCATCATGCCTGTTTAATTTTTGTATTTTTAG
+
ffffffffffffffffffffffffffffffffffffffffffffffffffffffffffffffffffffffffffffffffffffffffffffffffffffffffffffffffffffffffffffffffffffffffffffffffffffff
@cA01~tA01_KP420439.1_19579_19696_0_1_0_0_0:0:0_0:0:0_242/2
GGCCCATAACTCCACTCCTGGCCCATATCTCCACTCCAGGCCCATATCTCTACTGCAGGCCCGTATCTCCACCTCCAGACCCATATCTCCACTCCAGGCCCATATCTCCACCTCCAGGCCCATATCTCCACCTCCAGGCCCATATCTCCA
+
ffffffffffffffffffffffffffffffffffffffffffffffffffffffffffffffffffffffffffffffffffffffffffffffffffffffffffffffffffffffffffffffffffffffffffffffffffffff
@cA01~tA01_KP420439.1_115983_116037_0_1_0_0_0:0:0_2:0:0_243/2
GTGGAGGGCATGTCCTTTGAGAAAGGAATATCAGCAGTCGCCTGAATGAGAATAAAAAACTTAGCCCCCATCAGAGGATTTGGAATGTCAGGGCCATGGCTGTGGTTTCCCACCTCTTCTGGTAGAATGACAGCAGCCACACTGCAGCCC
+
ffffffffffffffffffffffffffffffffffffffffffffffffffffffffffffffffffffffffffffffffffffffffffffffffffffffffffffffffffffffffffffffffffffffffffffffffffffff
@cA01~tA01_KP420439.1_68984_69147_0_1_0_0_0:0:0_0:0:0_244/2
ACGATGTCCAGAGGGTCACTGGGAGCTGACAACTGATAGGGGGAATGAGGAACAGAACCGTAGCATCTGTAGGTCCCTGCAAGGTCTTGCGTCATGCGACCGATGGAGAAGTTGGCCTTGGAGACCCCATCATGGAGCTCTCCAGTGAGG
+
ffffffffffffffffffffffffffffffffffffffffffffffffffffffffffffffffffffffffffffffffffffffffffffffffffffffffffffffffffffffffffffffffffffffffffffffffffffff
@cA01~tA01_KP420439.1_2719_2541_1_0_0_0_0:0:0_0:0:0_245/2
CAGCAAACTTTGTATTCAAAACTATGAAAGTAAGAAATAGGTGGACCAACATTTTTAAAGTGCTACAAGAAAATATTTCAAACTAGAATCTTTCAACCTGAAAAGGAAAACATTTTCCTGCAATAAAGGTGCCATTAAAAATGTCTCACA
+
ffffffffffffffffffffffffffffffffffffffffffffffffffffffffffffffffffffffffffffffffffffffffffffffffffffffffffffffffffffffffffffffffffffffffffffffffffffff
@cA01~tA01_KP420439.1_116203_116369_0_1_0_0_0:0:0_0:0:0_246/2
TGTTCTGGAGGCACCACAAGGCTGGGCCAGGTAGAAAGCAAGGGCTTGTCCTGACCACCTTGGGGTGAAGGAGGCGCCGCCTTAGAGAGGAGGATGTGGAGCTGTGCCTCCCTCCCTGTGCTCAGAAGATTCTCCCCACTTTCCACATTT
+
ffffffffffffffffffffffffffffffffffffffffffffffffffffffffffffffffffffffffffffffffffffffffffffffffffffffffffffffffffffffffffffffffffffffffffffffffffffff
@cA01~tA01_KP420439.1_64288_64464_0_1_0_0_1:0:0_1:0:0_247/2
CAGGAGACAACTTTGGATCTGGACTCAGCATTTGGAAGTTCCGTGTACACGATGATATCTGTTGGGGGTGTCTTGGGCCTTTGAGAAGGGCGAGTGATTTTTCTCTGTGTGAAAACGCAGTGATTCAACTGTGTGTATGTCACCTCCTGA
+
ffffffffffffffffffffffffffffffffffffffffffffffffffffffffffffffffffffffffffffffffffffffffffffffffffffffffffffffffffffffffffffffffffffffffffffffffffffff
@rand_0_0_0_0_1_1_0:0:0_0:0:0_248/2
TCTTAGCGCGATGGCAAGCACATATTAGGAGGGGCCCGCCTTCTCTTGATAAACACCGCGCCCAAGCGGTAAACGAAGCCCAAATGTGTCGCAAGGGCACGGCGAAGAAGTCCCGCGATCTGGGAGCGTAGCCGCGCAGGAACTGCGTCT
+
ffffffffffffffffffffffffffffffffffffffffffffffffffffffffffffffffffffffffffffffffffffffffffffffffffffffffffffffffffffffffffffffffffffffffffffffffffffff
@rand_0_0_0_0_1_1_0:0:0_0:0:0_249/2
CTGCGTCAGACGGGTATTTTGGATCGCAGTGAGGAAGTCTCCCAGAAGGACGCATGTCCCCCGTCCGCCTACCTAAATCATTAATGCCTTGGCGACTCACACTGTGGATTTCTACATCACAGCGCCATGACCATCTGCTGTAGGTGCTGT
+
ffffffffffffffffffffffffffffffffffffffffffffffffffffffffffffffffffffffffffffffffffffffffffffffffffffffffffffffffffffffffffffffffffffffffffffffffffffff
@cA01~tA01_KP420439.1_97446_97296_1_0_0_0_0:0:0_0:0:0_24a/2
GCACCGGCAGCACCATGTCGCTCATGGTCGTCAGCATGGCGTGTGTTGGTGAGTCCTGGAAGGGAATCGAGGGAGGGAGTGCGGGGATGGAGATCTGGACCTGGAGGTAAAGATATGGGCCTAGAGGTGGAGTTATGGGCCTAGAGGTGG
+
ffffffffffffffffffffffffffffffffffffffffffffffffffffffffffffffffffffffffffffffffffffffffffffffffffffffffffffffffffffffffffffffffffffffffffffffffffffff
@cA01~tA01_KP420439.1_716_841_0_1_0_0_0:0:0_0:0:0_24b/2
AACTTTGTCAGATGCATAGTTTGCAAATATTTTCTCCCAGTCTGTAGGTTATCTGTTTACTCTGTTGATACTTTCGTTTGCTGTGCAGAAGCTCTTCAGTTGAGTTAGGTCCCAATTTCTGTCTTTGTCACAATTGGTTTTGGGGAGTTA
+
ffffffffffffffffffffffffffffffffffffffffffffffffffffffffffffffffffffffffffffffffffffffffffffffffffffffffffffffffffffffffffffffffffffffffffffffffffffff
@cA01~tA01_KP420439.1_130128_130028_1_0_0_0_0:0:0_0:0:0_24c/2
GTGCTGGGATTACAGGCGTGAGCCACGGTGCCCAGCTTCGCTATGCCATTTCATGCAAGGGGCTTGAGCATCTGCAGATTTTGGTATCTGAATGGGGATCCTGGAACCAATCACCCAGGAATAGTGAAGGACCACAGTATATAATTTTTA
+
ffffffffffffffffffffffffffffffffffffffffffffffffffffffffffffffffffffffffffffffffffffffffffffffffffffffffffffffffffffffffffffffffffffffffffffffffffffff
@cA01~tA01_KP420439.1_3302_3505_0_1_0_0_1:0:0_0:0:0_24d/2
CATTTCCTTGTTGTACATTTATAATTTAATTCAACTGTTTCATCTATCATATTACCTATGATTCAGCATTTAAAAATTTATTTTGGTGAATGTTCCAGGGGTGCTAGACAAGTTTGTGGATTAGGAAGATTTGAGGTGGATGTTTTCTAA
+
ffffffffffffffffffffffffffffffffffffffffffffffffffffffffffffffffffffffffffffffffffffffffffffffffffffffffffffffffffffffffffffffffffffffffffffffffffffff
@cA01~tA01_KP420439.1_131270_131096_1_0_0_0_0:0:0_0:0:0_24e/2
TCGCTCACGGTCGTCAGCATGGCGTGCGTTGGTGAGTCCTGGAAGGGAATAGAGGGAGGGAGAGTGGGGATGGAGATCTCGGCCTAGAGGTAAAGATATGGGCCTGGAGTGGAGATATGGGCCTGGAGTGGAGATATGGGCCTGGGTGTG
+
ffffffffffffffffffffffffffffffffffffffffffffffffffffffffffffffffffffffffffffffffffffffffffffffffffffffffffffffffffffffffffffffffffffffffffffffffffffff
@cA01~tA01_KP420439.1_46409_46176_1_0_0_0_0:0:0_0:0:0_24f/2
GAACGCAAGTTGTTTGACTCAAGAATGCTGTGGATGTAGAAATCCTAAAGCACATTCGCTGTGTGTCAATCCCAGTGCAGTCTTCCCAGAAAAGACCCTAAACACCTCCTAGACTGCACCTGGGCCTACGCCAATTCCTATCACTCACCG
+
ffffffffffffffffffffffffffffffffffffffffffffffffffffffffffffffffffffffffffffffffffffffffffffffffffffffffffffffffffffffffffffffffffffffffffffffffffffff
@cA01~tA01_KP420439.1_39825_39593_1_0_0_0_1:0:0_0:0:0_250/2
CTTCTCCATCGGTCCCATGATGGAAGACCTGGCAGGGACCTACAGATGCTACGGTTCTGTTACTCACTCCCCCATCAGTTGTCAGCTCCCAGTGACCCTCTGGACATCGTCATCACAGGTGAGAGTGTCCGGACATTCTTCTCATTGTCA
+
ffffffffffffffffffffffffffffffffffffffffffffffffffffffffffffffffffffffffffffffffffffffffffffffffffffffffffffffffffffffffffffffffffffffffffffffffffffff
@cA01~tA01_KP420439.1_54678_54504_1_0_0_0_0:0:0_0:0:0_251/2
AGACCCAGGTGGCTGTAAGGAAGATGAGCTTGGTATTCTTATGGAGAGAGACTGACTTGGTGAGGTCTGTGCCAACAGAGACAGAGAAACAGGAGACACAAGTAGAGACCAGGTGTCATAACAGAGAACAGACACAGGGGCCATACCGGG
+
ffffffffffffffffffffffffffffffffffffffffffffffffffffffffffffffffffffffffffffffffffffffffffffffffffffffffffffffffffffffffffffffffffffffffffffffffffffff
@cA01~tA01_KP420439.1_142244_142370_0_1_0_0_0:0:0_0:0:0_252/2
TGATGAACAGAGCACTTTCCCTATTTCAGGGCCTGTGCTGGTGGGTTCAGGGGGCTTTCATATTTTCCATATGATCTCATGTTCACAGAAAGCCAAATATGGAAGAGGTTTTAGGCTGATTTTCTAATGGATAAGATAAAGGATCAAAGA
+
ffffffffffffffffffffffffffffffffffffffffffffffffffffffffffffffffffffffffffffffffffffffffffffffffffffffffffffffffffffffffffffffffffffffffffffffffffffff
@cA01~tA01_KP420439.1_125586_125549_1_0_0_0_0:0:0_1:0:0_253/2
CTAAATGAATGAAGTAGATGGATATAAGATATGCTTGTGAGGTAGAATCATTGACTGGAAAGGCTTACTGGGTTTGATTTTCCTACTTGTTTAATCCTCGCTTAATTAATTTCTTTCTGAGATTTATTCATCCTACATATAAATCAATAC
+
ffffffffffffffffffffffffffffffffffffffffffffffffffffffffffffffffffffffffffffffffffffffffffffffffffffffffffffffffffffffffffffffffffffffffffffffffffffff
@cA01~tA01_KP420439.1_7885_8002_0_1_0_0_0:0:0_0:0:0_254/2
TCCCACTAATCTCTTTCCTGGTGTTTATGTGGGGGTGGAAGAGGAACCATGACAGGCTGCATGTCCAGGCTCTTAGCAGCCTGAATCAATCTCTTTTGGACAGATTGGAAAGGCCGGCAGGAGGTACGAACTCATCAGTAAGGCAGGCAT
+
ffffffffffffffffffffffffffffffffffffffffffffffffffffffffffffffffffffffffffffffffffffffffffffffffffffffffffffffffffffffffffffffffffffffffffffffffffffff
@cA01~tA01_KP420439.1_65793_65565_1_0_0_0_1:0:0_0:0:0_255/2
TTTCAAAAAGCATAACTATGTTGAATGGACACAAATGAAGCTGTGTGTAGGCTGTATCAGGAATTATAAGTAATCTAGAGATGATTTCATGTATACAGGAGGATGTGCATAGGTTATTTGCAAACGCTGTGCCATTTCATATAAGAGGCT
+
ffffffffffffffffffffffffffffffffffffffffffffffffffffffffffffffffffffffffffffffffffffffffffffffffffffffffffffffffffffffffffffffffffffffffffffffffffffff
@cA01~tA01_KP420439.1_9600_9405_1_0_0_0_0:0:0_0:0:0_256/2
CAGAAGAAGGGAATTGAGAGACTCACAGACACATAAAGAGATAGAAAAAGAGGGCAGAGAAGTGGAGCGTATGATGGAAGGAAGCAGAGAAAAGCCCTAAAATCAGAGCCCTGAGGGAGGGGCACAAAGACAGGGAAAGATAAAGATGTG
+
ffffffffffffffffffffffffffffffffffffffffffffffffffffffffffffffffffffffffffffffffffffffffffffffffffffffffffffffffffffffffffffffffffffffffffffffffffffff
@cA01~tA01_KP420439.1_97648_97558_1_0_0_0_0:0:0_0:0:0_257/2
GGAGATCTGGGCCTGGAGTGGAGATATGGGCCTGGGGTGGAGATATGTGCCTGGGGTGGAGAGATGGGCCTGGAGGGGAGATATGGGCCTGGAGGGGAGATGTGGGCCTAGAGGTGGAGTGATGGGCCTAGAAGTGGAGCGATGGGCCTG
+
ffffffffffffffffffffffffffffffffffffffffffffffffffffffffffffffffffffffffffffffffffffffffffffffffffffffffffffffffffffffffffffffffffffffffffffffffffffff
@cA01~tA01_KP420439.1_4065_3861_1_0_0_0_0:0:0_0:0:0_258/2
TGAGTAAATAGGTAACTTTCGCTTGCAGAAATACTACACATCAGCAAATTAATTCCAAAGTAACGTCGAGGAAAAACATAAAATGGCAAGCAAATATATACGTGCATATGTACGTATATTCATAAATGACAAACAGGACAGAAAAATCAG
+
ffffffffffffffffffffffffffffffffffffffffffffffffffffffffffffffffffffffffffffffffffffffffffffffffffffffffffffffffffffffffffffffffffffffffffffffffffffff
@cA01~tA01_KP420439.1_101072_101128_0_1_0_0_0:0:0_0:0:0_259/2
TCTGTAGGTGGCACAAGGCCTGAGGCCACAGGGCCCAACTCAGGTCAGAAATATGGGTGTCCTTGGGTTCTTCTGGTAGGAACACTTTGTGGAGGTAAAACAGAAATGAAACTTCTAACCTGTGCCAGGTCTCTGAGCAAAGTCAGCATG
+
ffffffffffffffffffffffffffffffffffffffffffffffffffffffffffffffffffffffffffffffffffffffffffffffffffffffffffffffffffffffffffffffffffffffffffffffffffffff
@cA01~tA01_KP420439.1_25428_25377_1_0_0_0_0:0:0_0:0:0_25a/2
CACAATCTCAGCTCACTGCAACTTCCGCCTCCTGGGTTCAAGTGATTCTCCTGCTTCAGCCACCTGAGTAGCTGGTGCTACAGGCGCGCACCACCACGCCAGGCTACTTTTTGTATTTTTAGTAGAGAGGGGGTTTCACCATGTTGGTCG
+
ffffffffffffffffffffffffffffffffffffffffffffffffffffffffffffffffffffffffffffffffffffffffffffffffffffffffffffffffffffffffffffffffffffffffffffffffffffff
@rand_0_0_0_0_1_1_0:0:0_0:0:0_25b/2
AAGAACCTTGATACTTCACCGAGGCTTCCAATCACGTGAGCTTGGGGGGATGGCGATAAGCTTCCAACCGTTATGATACTAGTGTGTCTACTACCCCTAGCTCGAAAGCCGGCGCCTCGGCAAACCACGATACAAGACCCTCCCCGAGTG
+
ffffffffffffffffffffffffffffffffffffffffffffffffffffffffffffffffffffffffffffffffffffffffffffffffffffffffffffffffffffffffffffffffffffffffffffffffffffff
@cA01~tA01_KP420439.1_63111_63195_0_1_0_0_0:0:0_0:0:0_25c/2
AAAAGAGCTTGGAAGCTCCATCACTCCCCCTCCCCCTTGCTCCCTCTCTTGCCGTGTGATCTCTGTGGTCTCTGCACAGACAGACCCTCCTTCCCTTCTGCCAGAGTGGGAGCAGCCTGAGGCCGTCACGAGAAATAGATGCTGGTGCCA
+
ffffffffffffffffffffffffffffffffffffffffffffffffffffffffffffffffffffffffffffffffffffffffffffffffffffffffffffffffffffffffffffffffffffffffffffffffffffff
@cA01~tA01_KP420439.1_94323_94192_1_0_0_0_1:0:0_1:0:0_25d/2
CCCTGCCTTCAGCTCACAGACCGTTGCCTGATTGTGAACTGTATCCTCACGTCCCCTGCAGCCACTCACATCCAGGAGAAGATTCCATTACAGGCAGAAAGTGGGAGATAGAATCAATGGGATGGGAACTGACAGCTATTCATGGAATGG
+
ffffffffffffffffffffffffffffffffffffffffffffffffffffffffffffffffffffffffffffffffffffffffffffffffffffffffffffffffffffffffffffffffffffffffffffffffffffff
@cA01~tA01_KP420439.1_43982_44126_0_1_0_0_0:0:0_0:0:0_25e/2
CCTCCTGGGTTCAATCACTTCTCTTGCCTCAAACTCCTGAGTAGTGGTATTACAGGTGCTGACCACCATGCTCAGCTAATTTTTATATTTTTAGTGGAGACGATGTTTCATCACGTTGGCCAGACTAATCTTGAACTCTTGGCCTCAGGT
+
ffffffffffffffffffffffffffffffffffffffffffffffffffffffffffffffffffffffffffffffffffffffffffffffffffffffffffffffffffffffffffffffffffffffffffffffffffffff
@cA01~tA01_KP420439.1_49270_49109_1_0_0_0_0:0:0_0:0:0_25f/2
TATCCACAGAGTTACAAAAAGCAGAACTGTGTTGAATGGACACAAATGAAGCTGTGTGTAGGCTGCATCAGGAATTATAAGTAATCTAGAGATGATTTCATGTATACAGGAGGATGTGCATAGGTTATTTGCAAACTCTGTGCCATTTCA
+
ffffffffffffffffffffffffffffffffffffffffffffffffffffffffffffffffffffffffffffffffffffffffffffffffffffffffffffffffffffffffffffffffffffffffffffffffffffff
@cA01~tA01_KP420439.1_9634_9759_0_1_0_0_0:0:0_0:0:0_260/2
CATCTATCATCATCTGTGTATCTATGACCTATCTCTCTGTTATCTATCATCTATCAATCAATGTATGTATGTATGCATCTATCCATCTATCATCATGTGTTTATCTGTCTTTCTATCTCTCTATATCTATTTATATATCATCTGTCTGTC
+
ffffffffffffffffffffffffffffffffffffffffffffffffffffffffffffffffffffffffffffffffffffffffffffffffffffffffffffffffffffffffffffffffffffffffffffffffffffff
@cA01~tA01_KP420439.1_126910_126716_1_0_0_0_2:0:0_0:0:0_261/2
AATGCTGTGGATGTAGAAATCCTAAAGCACATTCGCTGTGTATCAATCCCAGTGCAGTCTTCCCAGAGAAGACTCTAAACAAATCCTGGACTGCACCTGGGCCTATGCCAATTCCTATCACTCACCGTCACTCCAGGGAGACAGAACACA
+
ffffffffffffffffffffffffffffffffffffffffffffffffffffffffffffffffffffffffffffffffffffffffffffffffffffffffffffffffffffffffffffffffffffffffffffffffffffff
@cA01~tA01_KP420439.1_76603_76766_0_1_0_0_0:0:0_0:0:0_262/2
AAAACTTAGGCATAGAAAGAACATACCTCAAAATAATAAAAGCCATAGATGACATATCTAGAGTCAACATCATACTGAACAGGAAAAGTTAAAAGCACTCCTCTGAGAACTGGCACAAGACAAGGACACGGACATCCACCACTTCCTATC
+
ffffffffffffffffffffffffffffffffffffffffffffffffffffffffffffffffffffffffffffffffffffffffffffffffffffffffffffffffffffffffffffffffffffffffffffffffffffff
@cA01~tA01_KP420439.1_43136_43373_0_1_0_0_0:0:0_0:0:0_263/2
TTAAAATCAAAGTGAGTTTTCATCTCACCCCATTAAAATGGCTTTTAGGCCGGGCGTGGTGGCTCACGTCTGTCATCCTAGAACTTTGAGAGCCTGAGGTGGGTGAATCTCATAAGGTCGGGAGTTTGAGACCAGTCTGACCCACATGGA
+
ffffffffffffffffffffffffffffffffffffffffffffffffffffffffffffffffffffffffffffffffffffffffffffffffffffffffffffffffffffffffffffffffffffffffffffffffffffff
@rand_0_0_0_0_1_1_0:0:0_0:0:0_264/2
ACGACAGATCTGCTCTGGATCCGTTCAACGATTCACACTAGGTAGGGAAGTAGGCCACATAGGAGAGCACCGTTTGCATGCGTAATTGTGCTACGTACGGGTCCCCAAACCGACCTGGTGTGCGGCACATGAAGGAGCCGCACGTAAATC
+
ffffffffffffffffffffffffffffffffffffffffffffffffffffffffffffffffffffffffffffffffffffffffffffffffffffffffffffffffffffffffffffffffffffffffffffffffffffff
@cA01~tA01_KP420439.1_14989_14804_1_0_0_0_0:0:0_0:0:0_265/2
CTCGGGTGGAATAGCAGCCTAATATATGTCTCAGCAGATCACAAAAAGTAGCATGTTGTTCCTGGGCTACATCATTATTTCATGGCTGTTTGATTTAAGTCAGTTCTACTTCACTTTTTTTATCTTGATTTCATTTTTTCTTTCTTTTCT
+
ffffffffffffffffffffffffffffffffffffffffffffffffffffffffffffffffffffffffffffffffffffffffffffffffffffffffffffffffffffffffffffffffffffffffffffffffffffff
@cA01~tA01_KP420439.1_86964_86860_1_0_0_0_0:0:0_0:0:0_266/2
CCATCTATCCAGGGAAGGGGAAGCCCATGAACTTAGGCTCCCTGCAGTGCCCAGCATCAATGGAACATTCCAGGCCGACTTCCCTCTGGGTCCTGCCACCCACGGAGAGACCTACAGATGCTTCGGCTCTTTCCATGGATCTCCCTACGA
+
ffffffffffffffffffffffffffffffffffffffffffffffffffffffffffffffffffffffffffffffffffffffffffffffffffffffffffffffffffffffffffffffffffffffffffffffffffffff
@cA01~tA01_KP420439.1_71155_71367_0_1_0_0_1:0:0_0:0:0_267/2
CTGGAAATGGGCAATGGCGGGCGGCCAATGCTAACCTCTAGTCTTTCCAATCTGAGCCCGGCCTTTCATGCTCCTGAGTCAGCATTGATGCTGTTTACATGTGTCCCAGGTGGGCTTCTGTACAAAGACTGGGAAGTGGTTTATGTGGCC
+
ffffffffffffffffffffffffffffffffffffffffffffffffffffffffffffffffffffffffffffffffffffffffffffffffffffffffffffffffffffffffffffffffffffffffffffffffffffff
@cA01~tA01_KP420439.1_4118_4245_0_1_0_0_0:0:0_0:0:0_268/2
TCTCACATTTGTGTTTCTATGACACCATATACATATTGAATTTTATAGTTCTATTTTATTCTTTTGGATTGCAGTTTAATAGTCCATACATAACTTTATCAACATGTAATTATCCACTCTTTTTATCATGGACATTTGTGTTGTTTCCGG
+
ffffffffffffffffffffffffffffffffffffffffffffffffffffffffffffffffffffffffffffffffffffffffffffffffffffffffffffffffffffffffffffffffffffffffffffffffffffff
@cA01~tA01_KP420439.1_8517_8683_0_1_0_0_0:0:0_0:0:0_269/2
CCAAGTCACTTTCTCTCCATAGGAACCCCACACTCATCTTCCTCATGACCACCTGGGGCTTCCAGTCCTAGATCATTCACTCCATCTCCCAGCAAGGGTGAGAGGCAGGTCTGTATTCTCTCACCTACGACCACGATGTCCAGAGGGTCA
+
ffffffffffffffffffffffffffffffffffffffffffffffffffffffffffffffffffffffffffffffffffffffffffffffffffffffffffffffffffffffffffffffffffffffffffffffffffffff
@cA01~tA01_KP420439.1_18468_18433_1_0_0_0_0:0:0_0:0:0_26a/2
TTTGTCAATCTTAAAAATAAAGCATAAAAAATTTACAACAACAAGATAAAAAATAAGAAGTGTTTTTATAGTGTGAGGATAAGTTTAGATTTATTTTTTCCTACGTGTAACCCTATGGTCCTGTGTTATTTGTTGAGAAAATATTCTATT
+
ffffffffffffffffffffffffffffffffffffffffffffffffffffffffffffffffffffffffffffffffffffffffffffffffffffffffffffffffffffffffffffffffffffffffffffffffffffff
@cA01~tA01_KP420439.1_64201_63997_1_0_0_0_0:0:0_0:0:0_26b/2
AACTCACAGACCGTTGCCTGATTCTGAACTGTATCCCCATGTCCCCTGCAGCCACTCACATCCAGGAGAAGGTTCCATGACAGGCAGAAAGTGGGAGACAGAATCAATGGGATGGGAACTCAGAGCTATTCATGGGATGGGTCCTTGAGC
+
ffffffffffffffffffffffffffffffffffffffffffffffffffffffffffffffffffffffffffffffffffffffffffffffffffffffffffffffffffffffffffffffffffffffffffffffffffffff
@cA01~tA01_KP420439.1_92481_92282_1_0_0_0_0:0:0_0:0:0_26c/2
TTTTCTATTTCTCTATAATGACTTCTTTGATCCTTTATCCTATCCGTAAGAAAATCAGGCGAAAACATCTTCCTTATTTGGCTTTCTGTGAGCATGAGATCATATGGAAAATGTGAAACCCACCAGCACAGGTCCTGGAATAGAGAACGT
+
ffffffffffffffffffffffffffffffffffffffffffffffffffffffffffffffffffffffffffffffffffffffffffffffffffffffffffffffffffffffffffffffffffffffffffffffffffffff
@cA01~tA01_KP420439.1_40882_40993_0_1_0_0_0:0:0_0:0:0_26d/2
TGCTCTCTCTCTCTCTCTCTCTCACCCTCCACCCCATCTCTCTTCATGTCTATTTCCTCCTTCCACCTTCTCTGTCTCTCTAGGTCTCTGACCTCGCTTCCACACCTCTAGATATGTTTTCCCTTTTTGGATTGTTTTATTCTCTCTGAC
+
ffffffffffffffffffffffffffffffffffffffffffffffffffffffffffffffffffffffffffffffffffffffffffffffffffffffffffffffffffffffffffffffffffffffffffffffffffffff
@cA01~tA01_KP420439.1_136736_136899_0_1_0_0_0:0:0_0:0:0_26e/2
ACAACCGTGAACCACCACACCCAGCATATAAAGGTATTTATGACCACTAGATTTTACTTTTAAAAATGGTAAAGTTGGTAAATTATATAGTTACATTTAACCTCAATAAATATTTTTGAAAATGAAAAGAAAAGAGTGTAGGGGTTGCTG
+
ffffffffffffffffffffffffffffffffffffffffffffffffffffffffffffffffffffffffffffffffffffffffffffffffffffffffffffffffffffffffffffffffffffffffffffffffffffff
@cA01~tA01_KP420439.1_83202_83369_0_1_0_0_0:0:0_0:0:0_26f/2
CTGGCATCACCCTGATACTAAAGACAGAAAAGAACATTAAACAAAAGAAAACTACATGCCAATATTCCTGATGAACATAGAGGCAAAAATCCACAAAAAATACTAAGAACTGAATCCCGCAGCATATCAAAAAGTGAATCCACCATGATC
+
ffffffffffffffffffffffffffffffffffffffffffffffffffffffffffffffffffffffffffffffffffffffffffffffffffffffffffffffffffffffffffffffffffffffffffffffffffffff
@cA01~tA01_KP420439.1_34554_34450_1_0_0_0_1:0:0_1:0:0_270/2
TATCTGAGTGGAGATCTCGAAACCAATCACCCACGAATAGTGAAGGATGACCGTATATGACTTTTATTTCTCAAATTTAAATATAAATCGAAAAATGTACAACTAGATAAAAACTAAGAAGTGTTTTTATAGTGTGAGTTAGATTTATTT
+
ffffffffffffffffffffffffffffffffffffffffffffffffffffffffffffffffffffffffffffffffffffffffffffffffffffffffffffffffffffffffffffffffffffffffffffffffffffff
@cA01~tA01_KP420439.1_88112_88231_0_1_0_0_0:0:0_1:0:0_271/2
TCCCAACTACTCGGGAGGCTGAGGCTGGAGAATCACTTGAATCCTGGAGGTAGAGGTTGCAGTGAGCCCAGGTGGTGCCATTGCACTCCAGCTTGGGCAACAAGAGTGAAACGCTATGTCAAAAAACCAAAAAGCATAAAACAAAACCTA
+
ffffffffffffffffffffffffffffffffffffffffffffffffffffffffffffffffffffffffffffffffffffffffffffffffffffffffffffffffffffffffffffffffffffffffffffffffffffff
@cA01~tA01_KP420439.1_128340_128131_1_0_0_0_0:0:0_0:0:0_272/2
ATCCAGGAGAAGGTTCCATGACAGGCAGAAAGTGGGAGATAGAATCAATGGGATGGGACCTCAGAGCTATTCATGGGATGGGTCCTTGAACTCAGAGAGATAGAATGTCTGAGTCTGCTGTTGGCAACTGAGGGACCTCAGGCACCTATG
+
ffffffffffffffffffffffffffffffffffffffffffffffffffffffffffffffffffffffffffffffffffffffffffffffffffffffffffffffffffffffffffffffffffffffffffffffffffffff
@cA01~tA01_KP420439.1_138541_138672_0_1_0_0_1:0:0_0:0:0_273/2
TTCAAAACACAAGTAATCAAAGCAAAAAATAGACCATTAGGATTACATCAAACCAAGCAACTTCTGCACCACCAAAGATAAACCAACAAAGTGAAGAGACAACCCACAAAATAGGAGCAAATATTTGCAAACTATTCATCTGAGATGGGA
+
ffffffffffffffffffffffffffffffffffffffffffffffffffffffffffffffffffffffffffffffffffffffffffffffffffffffffffffffffffffffffffffffffffffffffffffffffffffff
@cA01~tA01_KP420439.1_76033_76131_0_1_0_0_0:0:0_0:0:0_274/2
AAAATAGTAACACCAGTTTTCACAGAATTAGAAAAAGCAATCCTAAAATTCATACAGAACCAAAAAAGATCCTAATAGAGAAAGCAATTCTAGGTGAATGTAGAAACCTGGAGGCATCACGCTATCTGACTTCAAACTATGCTCTAAGGC
+
ffffffffffffffffffffffffffffffffffffffffffffffffffffffffffffffffffffffffffffffffffffffffffffffffffffffffffffffffffffffffffffffffffffffffffffffffffffff
@rand_0_0_0_0_1_1_0:0:0_0:0:0_275/2
AGGCGAGCCCTTCTCAGTTCGTTGATGGGATGAACGAGACAGAGCGTAATATAACTGAGTGCACCTGGTTACGTCAAATAGGGGGGTGATTTAAAGGACGCGGGGCTTGATCGACTGATTGATCATTTGAATATAAGAAACATCCATGTC
+
ffffffffffffffffffffffffffffffffffffffffffffffffffffffffffffffffffffffffffffffffffffffffffffffffffffffffffffffffffffffffffffffffffffffffffffffffffffff
@cA01~tA01_KP420439.1_135195_135457_0_1_0_0_0:0:0_1:0:0_276/2
CTATCATCTACCTATTTATCATCTATCTATATCTATCTATCCATCTATCATCTGTCTCTCTCCATCTCCTTGTCTTTCTCTGCCTCTCAGTCTCTCTAGTTCTATTTGGAATCTCTGCAATCGATCCCCACATCTTTATCTTTCTCTGTC
+
ffffffffffffffffffffffffffffffffffffffffffffffffffffffffffffffffffffffffffffffffffffffffffffffffffffffffffffffffffffffffffffffffffffffffffffffffffffff
@cA01~tA01_KP420439.1_62141_62235_0_1_0_0_1:0:0_0:0:0_277/2
AGCTAGTGCTGTCGCTGATCTCTGATTCCAAGATCTGGACTCACTCCAAGGAGTGTTAATGTTTACCTCCCCATGGTCTATCTGAATCTCCACAGGTGATTGGAAGTAGGGGTGAGGTGGGGGATTTGGGTGAGTGGGCAAGTTTTTTTT
+
ffffffffffffffffffffffffffffffffffffffffffffffffffffffffffffffffffffffffffffffffffffffffffffffffffffffffffffffffffffffffffffffffffffffffffffffffffffff
@cA01~tA01_KP420439.1_86085_86236_0_1_0_0_1:0:0_0:0:0_278/2
TACAATCAAGGCATCTGCAGGGCTGCATTCCCTCTGGAGACTCGGGAGAATCAGTTCCATTGATTTCTCCAGCCCCTTCGTGGCTCGTGGTCTTCCTCCACCTTCAAAGCCCACAGTGGCTGGTGGAGTATCCCACGATGCTGCTCTAAT
+
ffffffffffffffffffffffffffffffffffffffffffffffffffffffffffffffffffffffffffffffffffffffffffffffffffffffffffffffffffffffffffffffffffffffffffffffffffffff
@cA01~tA01_KP420439.1_33852_33716_1_0_0_0_1:0:0_0:0:0_279/2
ACCTTCCCTCATGCTGTTCCACCTCCCCTCAGACTAGCTTTCAGCCTTCTGTCAGCAGTAAAACTTATATATTTTTTAAAATAATTTCAATGTAGTTTTCCCTCCTTCAAATAAACATGTCTGCCCTCATGGTTTAGGTAATGGGACTCT
+
ffffffffffffffffffffffffffffffffffffffffffffffffffffffffffffffffffffffffffffffffffffffffffffffffffffffffffffffffffffffffffffffffffffffffffffffffffffff
@rand_0_0_0_0_1_1_0:0:0_0:0:0_27a/2
TGCCGGCATTTGGGTCCCACGTTAGACAAGGGCTCAGTAAGTTGATTAGATTTTCACTAAGCTCCGGTTTAACCGGTCCCAAAACGTCTCCGACTCCTTCGACGACACGCTTTGCTCGAGGCAGGCTCAGACCCCCCTAGATCTATCCGG
+
ffffffffffffffffffffffffffffffffffffffffffffffffffffffffffffffffffffffffffffffffffffffffffffffffffffffffffffffffffffffffffffffffffffffffffffffffffffff
@cA01~tA01_KP420439.1_22213_22003_1_0_0_0_0:0:0_0:0:0_27b/2
CATGTAATCCTAGCGACTCAGGAGGCTGAGGGCAGGAGAATCACTTGAACCCAGGAGACAGAGGTTGCAGTGAGCCTAGACCACACCACTTCACTCCAGCCTGGGTGAAGGAGTGAGACTCTGTCTCCATAATTAATTAATTAATTAAAG
+
ffffffffffffffffffffffffffffffffffffffffffffffffffffffffffffffffffffffffffffffffffffffffffffffffffffffffffffffffffffffffffffffffffffffffffffffffffffff
@cA01~tA01_KP420439.1_117662_117499_1_0_0_0_1:0:0_0:0:0_27c/2
TGAGCGTAGACCACACCACTTCACTCCAGCCTGGGCGAAGGAGTGAGACTCTGTCTCCAAAATTAATTAATTAATTAAAGAAACCAAACAAAGAGAAGGTTGGCTACACCGAGATCAGCAAGGGTGGGATGATGATGCCACCACCAGGCT
+
ffffffffffffffffffffffffffffffffffffffffffffffffffffffffffffffffffffffffffffffffffffffffffffffffffffffffffffffffffffffffffffffffffffffffffffffffffffff
@cA01~tA01_KP420439.1_135886_136054_0_1_0_0_0:0:0_0:0:0_27d/2
CTTGTCACAGCTCCCCTCATACCTGAGCTGAGAACTCACTCCCCTGCTCTATGACCTAATGCTCTCTCTCTCTCTCACCCTCCACCCCAACTCTCTTCATGTCTATTTCCTCCTTCCGCCTTCTCTGTCTCTCTAGGTCTCTGACCTCAC
+
ffffffffffffffffffffffffffffffffffffffffffffffffffffffffffffffffffffffffffffffffffffffffffffffffffffffffffffffffffffffffffffffffffffffffffffffffffffff
@cA01~tA01_KP420439.1_122012_121888_1_0_0_0_0:0:0_1:0:0_27e/2
GGGTACCAGGGTTCTCCTTTCTCTACCACCTTGCCAGCATTTGTTTTGCCCGTCTTGCAGCTAAAAGCCATTTTATTTTATTTCATTTTATTTTGAGATGGAGTTTCGCTCTTGTCACCCAGGCTGGAGTGCAGTGGTGCGATCTCGGCT
+
ffffffffffffffffffffffffffffffffffffffffffffffffffffffffffffffffffffffffffffffffffffffffffffffffffffffffffffffffffffffffffffffffffffffffffffffffffffff
@cA01~tA01_KP420439.1_129732_129643_1_0_0_0_0:0:0_0:0:0_27f/2
TGAATCGACACAAATTGAGTGGCGTGTAGGCTGTGTCAGGAATTATAAGTAATCAAGGGATGATTTCATGTATACAGGAGGATGTGCATGGGTTCTATGCAATTGCTATGCTATTTTTTTTTTTTTTTTGAGACAGTCTCACTCTCTCAC
+
ffffffffffffffffffffffffffffffffffffffffffffffffffffffffffffffffffffffffffffffffffffffffffffffffffffffffffffffffffffffffffffffffffffffffffffffffffffff
@cA01~tA01_KP420439.1_139515_139320_1_0_0_0_0:0:0_0:0:0_280/2
AGCCTGCATGACAGAGCAAGATTCCATCACACACACACAAAAGAAAGCCATTGGATGTAAATGCATGGATTATATCTGTGTTCTCCATTCTGTTCCATTTTTTATGTGCCTTTCTTTATGCCAATGTCATGCTGTTTTGCTTACTACAGC
+
ffffffffffffffffffffffffffffffffffffffffffffffffffffffffffffffffffffffffffffffffffffffffffffffffffffffffffffffffffffffffffffffffffffffffffffffffffffff
@cA01~tA01_KP420439.1_37659_37808_0_1_0_0_0:0:0_0:0:0_281/2
GCCCTCTGACCTGTGGCCATGATCACCAGGGTGTTGCTGGGTGCCGACCACCCACTGGGGTAGTGTGGGTGTGAACCCCGACATCTGTACGTCCCTGTGTGTGCTGGGGTCACAGGGCCCATGAAAAGGCTCTTCCAGAATATTCTGTTG
+
ffffffffffffffffffffffffffffffffffffffffffffffffffffffffffffffffffffffffffffffffffffffffffffffffffffffffffffffffffffffffffffffffffffffffffffffffffffff
@cA01~tA01_KP420439.1_95728_95855_0_1_0_0_0:0:0_0:0:0_282/2
AAATTGAGAAATAAAAATTATATACAGTCATCCCTCACTATTCGTGGGTGATTGGTTTCAGGATCTCCACTCAGATAGCACAATCTGCAGACGCTCAAGCCTCTTACATGAAATGGCACAGCATTTGCAAATAACCCATGCACATCCTCC
+
ffffffffffffffffffffffffffffffffffffffffffffffffffffffffffffffffffffffffffffffffffffffffffffffffffffffffffffffffffffffffffffffffffffffffffffffffffffff
@cA01~tA01_KP420439.1_84589_84725_0_1_0_0_0:0:0_0:0:0_283/2
TTACTAGTTCATGAGAGACTCCCCCCAGGCCTTCCCATGGTCAGCCCATCAGCCCACCCTCTGTGCTGCCTCCCTCCCATTTCCGGAAAATTCACTTGTATTGGGGTGAAGATGGCAACCCATCATTTGGGGAAGGACTCACCCACGTGT
+
ffffffffffffffffffffffffffffffffffffffffffffffffffffffffffffffffffffffffffffffffffffffffffffffffffffffffffffffffffffffffffffffffffffffffffffffffffffff
@cA01~tA01_KP420439.1_30849_30900_0_1_0_0_0:0:0_0:0:0_284/2
TCCAAGGAGTATCAATGTTTACCTCCCCATAGCCTATCTGAATCTCCACAGGTGATTGGAAGTAGGGGTGAGGTGGGGGATTTGGGTGAGTGGGCAAGTTTTTTGTTGCGATGAACAGAGCACTTTCTCTATTCCACGATCTGTGCTGGA
+
ffffffffffffffffffffffffffffffffffffffffffffffffffffffffffffffffffffffffffffffffffffffffffffffffffffffffffffffffffffffffffffffffffffffffffffffffffffff
@cA01~tA01_KP420439.1_77011_76902_1_0_0_0_0:0:0_0:0:0_285/2
TATGCCTAAGTTTTTGAGGGTTTTCATCAGGTAAGGATGTTGAATTTCTTTTCAGATGCTTTTCTTTATGTCTATTGAGATGATCATATGGTTTTTGTTCTGGATTCTGCTCGTTCTTCTAAGTGGATGAGACATGCCAGAAAAGCATTT
+
ffffffffffffffffffffffffffffffffffffffffffffffffffffffffffffffffffffffffffffffffffffffffffffffffffffffffffffffffffffffffffffffffffffffffffffffffffffff
@cA01~tA01_KP420439.1_97718_97650_1_0_0_0_0:0:0_0:0:0_286/2
AGGGGAGATGTGGGCCTAGAGGTGGAGTGATGGGCCTAGAAGTGGAGCGATGGGCCTGGAGTGGAGATATGGGCCTGGAGGTGGAGTTAGGGGCCTGCAGTAGAGATATGGGCCTGAAGTGGAGATATGGGCCTGGAGTGGAGATATGGG
+
ffffffffffffffffffffffffffffffffffffffffffffffffffffffffffffffffffffffffffffffffffffffffffffffffffffffffffffffffffffffffffffffffffffffffffffffffffffff
@cA01~tA01_KP420439.1_130228_130371_0_1_0_0_0:0:0_0:0:0_287/2
TAAATAACCTATAATAACAAATCAGAGAACTCAGGTTACCAAATTTTAAGGGGTTCTATAAGTTTATATGAAATGCAGCATCCTCATGAGAGGGGATACAGAGAACCACTGGGCAGAAAACTGTGTCTAAAATACATCTGTGGATACACA
+
ffffffffffffffffffffffffffffffffffffffffffffffffffffffffffffffffffffffffffffffffffffffffffffffffffffffffffffffffffffffffffffffffffffffffffffffffffffff
@cA01~tA01_KP420439.1_65214_65046_1_0_0_0_0:0:0_0:0:0_288/2
CTTCTGTCAGCAGTAAAACTTATATATTTTTTAAAATAACTTCAATGTAGTTTTCCATCCTTCAAATAAACATGTCTGCCCCCATGGTTTCGGTAATGGGACTCTTTTCTTGCCTAAGGCTTCCGGTGTTATCAGTACCATGTCCATATA
+
ffffffffffffffffffffffffffffffffffffffffffffffffffffffffffffffffffffffffffffffffffffffffffffffffffffffffffffffffffffffffffffffffffffffffffffffffffffff
@cA01~tA01_KP420439.1_59546_59700_0_1_0_0_0:0:0_0:0:0_289/2
TGGCAAGTGGAACTTCTCTAAAACACCTTGCCCTCATCAGATGTTCCCTTCCCTTCCCTCTCTCAAGTCTCCAGGAATTTATCCTCCAGTTAGGAATGCAGGTAGAACAAACATTGCATTTTTCCTGAGAAGGATGTCAGATTGGCAATC
+
ffffffffffffffffffffffffffffffffffffffffffffffffffffffffffffffffffffffffffffffffffffffffffffffffffffffffffffffffffffffffffffffffffffffffffffffffffffff
@cA01~tA01_KP420439.1_10751_10573_1_0_0_0_0:0:0_0:0:0_28a/2
TTTCTGTCACAGGTGAGAAAACACCATGCCTGTCCCATGTCTTGTGATCCTAGAGCCATAGCTGAGGAGCTTCCTGCTGATGATGGAGAGAAGCATGGACAGATGCCGAGACAGAACACACAGCATGGGTGTAAGGGCGGGGTCAGGGCG
+
ffffffffffffffffffffffffffffffffffffffffffffffffffffffffffffffffffffffffffffffffffffffffffffffffffffffffffffffffffffffffffffffffffffffffffffffffffffff
@cA01~tA01_KP420439.1_59054_59228_0_1_0_0_1:0:0_0:0:0_28b/2
CTGTCCTCCACTCAGTGGAAATCTTTGAGGATGGTTCATGGCCAACACTCTCTTATCTAATATTGAGCCCTGGGAGTCCTGGGATCCTTTTTTCCATAATTTTTTTATATGACACCCACTGTCTTGAGACTTCAAGATATAAAGAGAAAA
+
ffffffffffffffffffffffffffffffffffffffffffffffffffffffffffffffffffffffffffffffffffffffffffffffffffffffffffffffffffffffffffffffffffffffffffffffffffffff
@cA01~tA01_KP420439.1_98531_98376_1_0_0_0_0:0:0_0:0:0_28c/2
CAGAGGGCCGGTCCACACATGGGTGAGTCCTTCCCCAAACCTTAGGGTGTCATCTCCCCACATAAGAGGATTTTCCTGAAATGGGAGGGAAGTCCTGTCGGGGAGTCTCTCATACACTAGGAAGAGGGGACCCTCGGATGCTCGGCCCAC
+
ffffffffffffffffffffffffffffffffffffffffffffffffffffffffffffffffffffffffffffffffffffffffffffffffffffffffffffffffffffffffffffffffffffffffffffffffffffff
@cA01~tA01_KP420439.1_107362_107167_1_0_0_0_0:0:0_0:0:0_28d/2
AGACAGAGTCTCCCTCTGTCTTCCAGGCTACAGTGCAGTGTCACGATCTTGGCTCACTGCAACCTGCGTCTCCTGGATCCAAGTGATTCTCCTGCCTCACCCTCTCGAGTAGCTGGGATTACAGGCAACTGCCACCATGCCCGGCTAATT
+
ffffffffffffffffffffffffffffffffffffffffffffffffffffffffffffffffffffffffffffffffffffffffffffffffffffffffffffffffffffffffffffffffffffffffffffffffffffff
@cA01~tA01_KP420439.1_118889_118831_1_0_0_0_0:0:0_0:0:0_28e/2
CCACAAAGTGTTCTCTACCAGGAGAACCCAAGGACACCCATATTTCTGACCTGAGTTGGGCCCTGTGGCCTCAGGCCTTGTGGCACCTACAGATGCCATGCTTATTCTGACACCTCTGACTTCCATGCAATGGAGAATAATCGTCCCAAA
+
ffffffffffffffffffffffffffffffffffffffffffffffffffffffffffffffffffffffffffffffffffffffffffffffffffffffffffffffffffffffffffffffffffffffffffffffffffffff
@cA01~tA01_KP420439.1_50208_50341_0_1_0_0_3:0:0_0:0:0_28f/2
GCGGAACACGGCTTCCTGGAAATTGTTCTCGCTAGAATTTGACACCTAGTGTCCTTCACTATGACCAACTCAAAACACGTCTGAGATCCAACCTCCCGAACACGAGATGCCTAAAATCTGTGCTAACATGAAAGACTTTTCATGTATTTC
+
ffffffffffffffffffffffffffffffffffffffffffffffffffffffffffffffffffffffffffffffffffffffffffffffffffffffffffffffffffffffffffffffffffffffffffffffffffffff
@cA01~tA01_KP420439.1_84163_83990_1_0_0_0_0:0:0_0:0:0_290/2
TTTTATCTGTTTCTGGCTTAACAGGAAAAATACAACCATGGAAAATTATGATGATTTATTTAATACGATTGCTCTATAGTGTTAATAAAACCTATTAGGTATTTTGCATATTACATATCAAGGAGAGTTTGAATCTCAGGTAGAAACAAA
+
ffffffffffffffffffffffffffffffffffffffffffffffffffffffffffffffffffffffffffffffffffffffffffffffffffffffffffffffffffffffffffffffffffffffffffffffffffffff
@rand_0_0_0_0_1_1_0:0:0_0:0:0_291/2
TAAACTCCACGACGGGCCACTATGATAATATGGAGATTTGATAATTTTATTAAAATTAGTCTCATTATGCCTCAAAAATATCTTCATTTGAGCGATTGTTCTGCTATCGATCTACTAGATTCGGCGGTACGGGAATCTACCGACGTCAGT
+
ffffffffffffffffffffffffffffffffffffffffffffffffffffffffffffffffffffffffffffffffffffffffffffffffffffffffffffffffffffffffffffffffffffffffffffffffffffff
@cA01~tA01_KP420439.1_1043_913_1_0_0_0_0:0:0_0:0:0_292/2
AACGAAAGTATCAACAGAGTAAACAGATAACCTACAGACTGGGAGAAAATATTTGCAAACTATGCATCTGACAAAGTTCTAATATCCAGAATCTATAAGGAATGTAAACAAATCAACAAGCAGAAAACCAAAAAACCTCAATTAAGTATG
+
ffffffffffffffffffffffffffffffffffffffffffffffffffffffffffffffffffffffffffffffffffffffffffffffffffffffffffffffffffffffffffffffffffffffffffffffffffffff
@cA01~tA01_KP420439.1_69288_69238_1_0_0_0_0:0:0_0:0:0_293/2
GGTTCTGTTCCTCATTCCCCCTATCAGTTGTCAGCTCCCAGTGACCCTCTGGACATCGTGATTACAGGTGAGAGTGTCTGGACATTATTCTCATTGTCACTGGGACACAGAGTGAATGATCCACGACTTGGAGGCCCAGGTGGTTATAAG
+
ffffffffffffffffffffffffffffffffffffffffffffffffffffffffffffffffffffffffffffffffffffffffffffffffffffffffffffffffffffffffffffffffffffffffffffffffffffff
@cA01~tA01_KP420439.1_115785_115638_1_0_0_0_0:0:0_0:0:0_294/2
GCAGCAAGGAAGGCCTTGTTTGCCTGCAAATGGATCTTCCATCATGATCTTTCTTTCCAGGGTTCTTCTTGCTGCAGGGGGCCTGGCCACAGGAGGGTAAGTCCTTCTCCAAACCTTAGGGTGTCATCTCCCCACATAAGAGGATTTTCC
+
ffffffffffffffffffffffffffffffffffffffffffffffffffffffffffffffffffffffffffffffffffffffffffffffffffffffffffffffffffffffffffffffffffffffffffffffffffffff
@cA01~tA01_KP420439.1_121947_122025_0_1_0_0_0:0:0_0:0:0_295/2
TGACCCACATGGAGAAACGCTGTCTCTACTAAAAATACAAAAATTAGTCGGGCGTGGTGGCGTGTGCCTGTAATTCCAGCTACTCGGGAGGCTGAGGCAGGAGAATCGCTTGAACCTGGGAGGTGGAGGTTGCGGTGAGCCGAGATCGCA
+
ffffffffffffffffffffffffffffffffffffffffffffffffffffffffffffffffffffffffffffffffffffffffffffffffffffffffffffffffffffffffffffffffffffffffffffffffffffff
@rand_0_0_0_0_1_1_0:0:0_0:0:0_296/2
AGTCCGAAACGCCTTGATATTGTAGCCCTTTCTATTGGAGGGTCCGAACGTCGCTGAATCTCCACGGAGGGGGTACTGTGAGCGGATAAGCGCAGGAACGACGTAGGTCTGATGGAGGGATACCAAATTAGGGTCTAGTCTACCCTCAAA
+
ffffffffffffffffffffffffffffffffffffffffffffffffffffffffffffffffffffffffffffffffffffffffffffffffffffffffffffffffffffffffffffffffffffffffffffffffffffff
@cA01~tA01_KP420439.1_52857_52691_1_0_0_0_0:0:0_0:0:0_297/2
ACGGTCACAGGTCAGAGGGCTCCTGTCTGGGATTCTCCTTGTCCCACCTCCTGAATCCCAGAGCTCCTGGTGGGCGTGTCCTTGCGGGTCCCATCATGCAAGTCCTGACTGTATTTGGGGTAAAGGGGGATTGAATACAGGGAAATGGGT
+
ffffffffffffffffffffffffffffffffffffffffffffffffffffffffffffffffffffffffffffffffffffffffffffffffffffffffffffffffffffffffffffffffffffffffffffffffffffff
@cA01~tA01_KP420439.1_77080_76923_1_0_0_0_0:0:0_0:0:0_298/2
TTTCATCAGGTAAGGATGTTGAATTTCTTTTCAGATGCTTTTCTTTATGTCTATTGAGATGATCATATGGTTTTTGTTCTGGATTCTGCTCGTTCTTCTAAGTGGATGAGACATGCCAGAAAAGCATTTAGTCAGCCATCTTGGAAACAA
+
ffffffffffffffffffffffffffffffffffffffffffffffffffffffffffffffffffffffffffffffffffffffffffffffffffffffffffffffffffffffffffffffffffffffffffffffffffffff
@rand_0_0_0_0_1_1_0:0:0_0:0:0_299/2
CATAAGACGCTCCACGCGCTCGTGCTCTACGTCGGCAGAAGGTATTGGGGTCATCTACCTCATTCATTCCAGGCCGATTTCTCGTCCAGTTGACGATTATGCACGGGGCCTCTCTTGAGAAACCTAAAGGGTAAGACGGATTGTCCTAAC
+
ffffffffffffffffffffffffffffffffffffffffffffffffffffffffffffffffffffffffffffffffffffffffffffffffffffffffffffffffffffffffffffffffffffffffffffffffffffff
@cA01~tA01_KP420439.1_39611_39776_0_1_0_0_0:0:0_0:0:0_29a/2
CGGTATGGCCCCTGGTGTCTGTCCTCTGTTATGACACCTGGTCTGTACTTGTGTCTCCTGTTTCTCTGTCTCTGTTGGTACAGACCTCACCAAGTCAGTCTCTCTCCATAAGAATACCAAGCTCATCTTCCTTACAACTACCTGGGGGTT
+
ffffffffffffffffffffffffffffffffffffffffffffffffffffffffffffffffffffffffffffffffffffffffffffffffffffffffffffffffffffffffffffffffffffffffffffffffffffff
@cA01~tA01_KP420439.1_70871_70971_0_1_0_0_0:0:0_0:0:0_29b/2
ACAGAAACAAGCAGTGGGTCACTAAGGTCTGACCACTCGTAGGGAGAGTCACGGAAAGAGCCGAAGCATCTGTAGGTCCCTCCGTGGGTGGCAGGGCCCAGAGGAAAGTTGGCCTGGAAGGTTCCATTGACCTTGGGCACTGCAGGGAAC
+
ffffffffffffffffffffffffffffffffffffffffffffffffffffffffffffffffffffffffffffffffffffffffffffffffffffffffffffffffffffffffffffffffffffffffffffffffffffff
@cA01~tA01_KP420439.1_72988_72847_1_0_0_0_0:0:0_0:0:0_29c/2
ACTTATACCTTGGGTCAGGTCCAGCAATTATCTTTCTAAATCCTCTCTAATTGCCTGAACCACTTCTATCAACAACTGAGAAAAGAGGAGTGTTAAACACCCCACTGTGGCCGTGGATTTGCCTACCTGTCCATTTATTTCCGCGACTCT
+
ffffffffffffffffffffffffffffffffffffffffffffffffffffffffffffffffffffffffffffffffffffffffffffffffffffffffffffffffffffffffffffffffffffffffffffffffffffff
@cA01~tA01_KP420439.1_95721_95876_0_1_0_0_0:0:0_0:0:0_29d/2
TTTTTTTATGTTTTATATTTAAAATTGAGAAATAAAAATTATATACAGTCATCCCTCACTATTCGTGGGTGATTGGTTTCAGGATCTCCACTCAGATAGCACAATCTGCAGACGCTCAAGCCTCTTACATGAAATGGCACAGCATTTGCA
+
ffffffffffffffffffffffffffffffffffffffffffffffffffffffffffffffffffffffffffffffffffffffffffffffffffffffffffffffffffffffffffffffffffffffffffffffffffffff
@cA01~tA01_KP420439.1_42548_42367_1_0_0_0_0:0:0_0:0:0_29e/2
CTGGTAGCCACCATTCTACTCTCTACCTTCATGAGATCCACCTTTTAGCTCCTGTATATGGGTAAGAAATGGGAATCTTTGTAATGACCTCCAGTTCCATCCATGTGGCTGCAAATATCAGGATGTTTTTCTTTCTATGGAAGAGTAGTC
+
ffffffffffffffffffffffffffffffffffffffffffffffffffffffffffffffffffffffffffffffffffffffffffffffffffffffffffffffffffffffffffffffffffffffffffffffffffffff
@cA01~tA01_KP420439.1_24429_24264_1_0_0_0_1:0:0_0:0:0_29f/2
GAAAGTTATGAACAGGACACAACGTGAGAAACTTAGAATTTAAAAAAGTAACATCAAGTCAACCAATCCAAGGAGAGTCAGAGAGAATAAAAGAATCCAAAAAGGGAAAACATATCTAGAGGTGGGGAAGCGAGGTCAGAGACCTAGAGA
+
ffffffffffffffffffffffffffffffffffffffffffffffffffffffffffffffffffffffffffffffffffffffffffffffffffffffffffffffffffffffffffffffffffffffffffffffffffffff
@cA01~tA01_KP420439.1_81143_81245_0_1_0_0_1:0:0_0:0:0_2a0/2
TATCTCATTCTAGTTTTAATTTTTATTTAGCTGATGTTTAGTAATGCTAATCATTTTTTCATATACCTTTTGGTGATTTGTCTTATTCTTAGAAATGTTTATTCAGATACTTTGCCCATTTTTTTAAGTTGGGTTATTTGATTTCTTACC
+
ffffffffffffffffffffffffffffffffffffffffffffffffffffffffffffffffffffffffffffffffffffffffffffffffffffffffffffffffffffffffffffffffffffffffffffffffffffff
@cA01~tA01_KP420439.1_47686_47790_0_1_0_0_0:0:0_0:0:0_2a1/2
AACACTAGCCACGAGGCTGGGCCGAGGAGCACCTACCTCGCTATTCGCTGTTCTGTTCCCTGCAGGCTCTTGGTCCATTACAGCAGCATGTGTAGGAGACGGAAGTCAACAAAAGAGCTCGGAGGGCACTTCTGGGTCCTCATTTCATAA
+
ffffffffffffffffffffffffffffffffffffffffffffffffffffffffffffffffffffffffffffffffffffffffffffffffffffffffffffffffffffffffffffffffffffffffffffffffffffff
@cA01~tA01_KP420439.1_81339_81467_0_1_0_0_0:0:0_0:0:0_2a2/2
CTGCCTCAGTCTCCAGAGTAGCTGGGACTACAAGTGTGCGCCACCAAACTCTGCTAATTTTTGTATTTTTAGTAGGGATGGGGTTTCACCATATTGGCCAGGCTGGTTTCGAACTGCTGACCTCAGGTAATCTCCCTGCCTCGGCCTCCC
+
ffffffffffffffffffffffffffffffffffffffffffffffffffffffffffffffffffffffffffffffffffffffffffffffffffffffffffffffffffffffffffffffffffffffffffffffffffffff
@cA01~tA01_KP420439.1_9598_9386_1_0_0_0_1:0:0_1:0:0_2a3/2
ACACACACACAGAATGAGCCAGAAGAAGGGAATTGAGAGACTCACAGACACATAAAGAGATAGAAAAAGAGGGCAGAGAAGTGGAGCGTATGATGGAAGGAAGCAGTGAAAAGCCCTAAAATCAGAGCCCTGAGGGAGGGGCACAAAGAC
+
ffffffffffffffffffffffffffffffffffffffffffffffffffffffffffffffffffffffffffffffffffffffffffffffffffffffffffffffffffffffffffffffffffffffffffffffffffffff
@cA01~tA01_KP420439.1_80273_80125_1_0_0_0_0:0:0_0:0:0_2a4/2
GGAATAAATTCACCCAAGGAGTAGAAAGATCTGTATGCAAAAGCTATAAAACATTGATGAAAAAACTCAAGAAATAAACAAATAAATCGAAAGATATTCCATGTTCACGGATCAGAAGGATTAATGTTGTTAAAATGTCCATTCTATCCA
+
ffffffffffffffffffffffffffffffffffffffffffffffffffffffffffffffffffffffffffffffffffffffffffffffffffffffffffffffffffffffffffffffffffffffffffffffffffffff
@cA01~tA01_KP420439.1_37496_37379_1_0_0_0_0:0:0_0:0:0_2a5/2
ACATGCCCTCCACCCCATGTCTACCCTGTGTTGTTTTATGTGAGTAATCTTACAGTATTAAAATCTAGTAGGAGTCTCTTACTCAGCACTTGCTCAAAGTTCTCAGCTGACACTTTTGTTGTAGGGAGACACCTTGTGTTTGCGGGATGG
+
ffffffffffffffffffffffffffffffffffffffffffffffffffffffffffffffffffffffffffffffffffffffffffffffffffffffffffffffffffffffffffffffffffffffffffffffffffffff
@rand_0_0_0_0_1_1_0:0:0_0:0:0_2a6/2
TAGGCTCAAAGTCGTATGTAACAACCGTCTTCACGCGACCTCGAGACATTCATTATCGTAGTATTGTGCCGGGCCAAGTGGCGTACGCTGGGCCGTTATTAGAACCTGGGCGACCGAGCACGTTAGGACTTAGATGGTAAATATTCCCCG
+
ffffffffffffffffffffffffffffffffffffffffffffffffffffffffffffffffffffffffffffffffffffffffffffffffffffffffffffffffffffffffffffffffffffffffffffffffffffff
@cA01~tA01_KP420439.1_22892_23067_0_1_0_0_0:0:0_0:0:0_2a7/2
TCTGTCTCTGTTGGTACAAACCTCAGCAAGTCAGTCTCTCTCCATAAGAATACCAAGCTCATCTTCCTTACAACTACCTGGGGGTTCCAAGTCGTGGATCATTCACTCTGCATCCCAATGACAATGAGAATGTCCGGACACTCTCACCTG
+
ffffffffffffffffffffffffffffffffffffffffffffffffffffffffffffffffffffffffffffffffffffffffffffffffffffffffffffffffffffffffffffffffffffffffffffffffffffff
@cA01~tA01_KP420439.1_76619_76810_0_1_0_0_0:0:0_0:0:0_2a8/2
CATCTGAAAAGAAATTCAACATCCTTACCTGATGAAAACCCTCAAAAACTTAGGCATAGAAAGAACATACCTCAAAATAATAAAAGCCATAGATGACATATCTAGAGTCAACATCATACTGAACAGGAAAAGTTAAAAGCACTCCTCTGA
+
ffffffffffffffffffffffffffffffffffffffffffffffffffffffffffffffffffffffffffffffffffffffffffffffffffffffffffffffffffffffffffffffffffffffffffffffffffffff
@cA01~tA01_KP420439.1_136485_136570_0_1_0_0_0:0:0_0:0:0_2a9/2
ATGCAGGCCATGCAAGAGGGTTTGGAGGTGCCCTGTCTGCCATCCTGCACCCTGACCCCCCCCTCACACCCAGTCTTCGTGTTCTCTCTGCATCTGTCCATGCTTCTCCCCATCATCGGCAGGAAGCTCCTCAGCTATGGCTCTAGGATC
+
ffffffffffffffffffffffffffffffffffffffffffffffffffffffffffffffffffffffffffffffffffffffffffffffffffffffffffffffffffffffffffffffffffffffffffffffffffffff
@cA01~tA01_KP420439.1_10728_10922_0_1_0_0_0:0:0_0:0:0_2aa/2
CCTATAAATGTATTTATGAACAGTAGACTTCACACTTAAAAATGGTAAAGGTGGTAAATTACATAGGTATATTTCACCTCAATAAATATTTCTTCAAACAAAAAGAAAAGGGTGTAGGCGTTGCTGGTGATGACATCTCTCTGTGGGTGA
+
ffffffffffffffffffffffffffffffffffffffffffffffffffffffffffffffffffffffffffffffffffffffffffffffffffffffffffffffffffffffffffffffffffffffffffffffffffffff
@cA01~tA01_KP420439.1_64659_64851_0_1_0_0_0:0:0_1:0:0_2ab/2
GGAACAACACGTGTCTAAGTGCGGCGTTAAGAGGGAGCCTCTTGTATGTTTGGAATTGTGAGTTCCTCAGTGTGATTGCAGCCTCAAGTAGACTAGGAAGTAAGCCAGTTAGGTTGGAGAGGTGGGCAGGGGTCAAGTGAAATGGAGAAC
+
ffffffffffffffffffffffffffffffffffffffffffffffffffffffffffffffffffffffffffffffffffffffffffffffffffffffffffffffffffffffffffffffffffffffffffffffffffffff
@cA01~tA01_KP420439.1_52461_52361_1_0_0_0_0:0:0_0:0:0_2ac/2
GGGAGGGAGGGGCGGCTCCACATCCTCCTCTCTAAGGCGGTGCCTCCTTCTCCCCACGGTGGTCAGGACAAGCCCTTGCTGTCTGCCTGGCCAAGCCCTGTGGTGCCTCCAGGACATGTGATTCTTCAGTGTCATTCTTATCTTGGGTTT
+
ffffffffffffffffffffffffffffffffffffffffffffffffffffffffffffffffffffffffffffffffffffffffffffffffffffffffffffffffffffffffffffffffffffffffffffffffffffff
@cA01~tA01_KP420439.1_84504_84666_0_1_0_0_0:0:0_0:0:0_2ad/2
TCTGTGCTGCCTCCCTCCCATTTCCGGAAAATTCACTTGTATTGGGGTGAAGATGGCAACCCATCATTTGGGGAAGGACTCACCCACGTGTGCCCACACACTCTGGTCCAAGAAGAACCCTGCAAAGAAAGATCATGATGAACTATTCAT
+
ffffffffffffffffffffffffffffffffffffffffffffffffffffffffffffffffffffffffffffffffffffffffffffffffffffffffffffffffffffffffffffffffffffffffffffffffffffff
@cA01~tA01_KP420439.1_19171_19328_0_1_0_0_1:0:0_1:0:0_2ae/2
TAGGCCCATAACTCCACTTCCAGGCCTATATCTCCAACTCTGGGCCCCGATCTCCATCCCCGCACTCCCTCCCTCGATGCCCTTCCAGGACGCACCAACACACACCATGCTGACGACCATGAGCGACATGGTGCTGTCTGTGCAGACAGG
+
ffffffffffffffffffffffffffffffffffffffffffffffffffffffffffffffffffffffffffffffffffffffffffffffffffffffffffffffffffffffffffffffffffffffffffffffffffffff
@cA01~tA01_KP420439.1_85010_84863_1_0_0_0_0:0:0_0:0:0_2af/2
ATGAACTAGTAAGAGGAGATCCTGGGAGTCTCTCATGAACTAGTAAGAGGAGATCTTGGGAGTCTCTCATGAACTAGTAAGAGGAGATCCTGGTATGCTCAGCCTTCTGTTTTGTCTTAGCCCTCCCCAGCCTTTCTTCCCCATGGCTGA
+
ffffffffffffffffffffffffffffffffffffffffffffffffffffffffffffffffffffffffffffffffffffffffffffffffffffffffffffffffffffffffffffffffffffffffffffffffffffff
@cA01~tA01_KP420439.1_57494_57269_1_0_0_0_1:0:0_0:0:0_2b0/2
CATTCTCTCTATCCATTCACCCACTGATGGGCAGGTAGGTTGACTCCTCATCTTGGCTACTGTGAACAGTGCTGCACCAATCATACGAGTGCAGATATCACTTCGATATGTTGATTTACTTTCCTTTGGATATAAACCCAGTAGTGAAAT
+
ffffffffffffffffffffffffffffffffffffffffffffffffffffffffffffffffffffffffffffffffffffffffffffffffffffffffffffffffffffffffffffffffffffffffffffffffffffff
@cA01~tA01_KP420439.1_42377_42449_0_1_0_0_0:0:0_0:0:0_2b1/2
CAGTAGCCAAGATGAGGAGTCAACCTACCTGCCCATCAGTGGGTGAATGGATAGAGAGAATGTGGTACATTTGCATAGTGGAGACTACTCTTCCATAGAAAGAAAAACATCCTGATATTTGCAGCCACATGGATGGAACTGGAGGTCATT
+
ffffffffffffffffffffffffffffffffffffffffffffffffffffffffffffffffffffffffffffffffffffffffffffffffffffffffffffffffffffffffffffffffffffffffffffffffffffff
@cA01~tA01_KP420439.1_5368_5262_1_0_0_0_0:0:0_2:0:0_2b2/2
GGGGCGCAGCCGCCTGTCTGCACCGGCAGCACCATGTCGCCCATGGTCGTCAGCATGGCGTGTGTTGGTGAGTCCTGAAAGGGAATCGAGGGAGGGAGCGCTGGGGTGGAGATCTGGGCCTGGAGTGGAGATCTGGGCCTGGAGTGGAGA
+
ffffffffffffffffffffffffffffffffffffffffffffffffffffffffffffffffffffffffffffffffffffffffffffffffffffffffffffffffffffffffffffffffffffffffffffffffffffff
@cA01~tA01_KP420439.1_49253_49463_0_1_0_0_0:0:0_0:0:0_2b3/2
CAGCATCATCAAGAGTGTGGACACAGAGAGCCCCTTAGCAGAAACAGTGTCTAAAGTACATCCGTGTACACACAGTCCCTTTAGAGTTGACAAAGGCTGCCGTGTGGTTTAAGGTGGCATAGAATGTCTTCTCAATAAATAATATTAAAC
+
ffffffffffffffffffffffffffffffffffffffffffffffffffffffffffffffffffffffffffffffffffffffffffffffffffffffffffffffffffffffffffffffffffffffffffffffffffffff
@cA01~tA01_KP420439.1_68673_68840_0_1_0_0_0:0:0_0:0:0_2b4/2
GTGACTTTAGAAGGCATCTCTCTTTATCATCCCATCCATGGCACCTAGAATGAGTGAGGCTTCCCCTCGCTGGTGTCTTATCTCTCTCCTTCCTCTCTGTGTCTTCATGTTCTTTTCTGTGCCCATAACTCCTGGTACAGGTCCTTCCAT
+
ffffffffffffffffffffffffffffffffffffffffffffffffffffffffffffffffffffffffffffffffffffffffffffffffffffffffffffffffffffffffffffffffffffffffffffffffffffff
@cA01~tA01_KP420439.1_94353_94137_1_0_0_0_0:0:0_0:0:0_2b5/2
GCCCAAGGCAGGAGCCAGAGGCAGAGCTTTCTAGAGAGAGCACCAGACACCCTGCCCCTGCCTTCAGCTCACAGACCGTTGCCTGATTGTGAACTGTATCCTCACGTCCCCTGCAGCCACTCACATCCAGGAGAAGATTCCATGACAGGC
+
ffffffffffffffffffffffffffffffffffffffffffffffffffffffffffffffffffffffffffffffffffffffffffffffffffffffffffffffffffffffffffffffffffffffffffffffffffffff
@cA01~tA01_KP420439.1_6907_6755_1_0_0_0_0:0:0_0:0:0_2b6/2
CCTTAGAAACGTGGAAATGGGAGAATCTTCTGAGCACAGGGAGGGAGGGGCGGCTCCACATCCTCCTCTCTAAGGTGGTGCCTCCTTCTCCCCCAGGTGGTCAGGACAAGCCCTTCCTCTCTGCCTGGCCCGGCACTGTGGTGTCTGAAG
+
ffffffffffffffffffffffffffffffffffffffffffffffffffffffffffffffffffffffffffffffffffffffffffffffffffffffffffffffffffffffffffffffffffffffffffffffffffffff
@cA01~tA01_KP420439.1_87043_86929_1_0_0_0_0:0:0_0:0:0_2b7/2
CCAGGCCGACTTCCCTCTGGGTCCTGCCACCCACGGAGAGACCTACAGATGCTTCGGCTCTTTCCATGGATCTCCCTACGAGTGGTCAGACCCGAGTGACCCACTGCCTGTTTCTGTCACAGGTGAGGAAAGCCAATGTCTGTCCCATGT
+
ffffffffffffffffffffffffffffffffffffffffffffffffffffffffffffffffffffffffffffffffffffffffffffffffffffffffffffffffffffffffffffffffffffffffffffffffffffff
@cA01~tA01_KP420439.1_84684_84789_0_1_0_0_0:0:0_0:0:0_2b8/2
TAGTTCATGAGAGACTCCCAAGATCTCCTCTTACTAGTTCATGAGAGACTCCCAGGATCTCCTCTTACTAGTTCATGAGAGACTCCCCCCAGGCCTTCCCATGGTCAGCCCATCAGCCCACCCTCTGTGCTGCCTCCCTCCCATTTCCGG
+
ffffffffffffffffffffffffffffffffffffffffffffffffffffffffffffffffffffffffffffffffffffffffffffffffffffffffffffffffffffffffffffffffffffffffffffffffffffff
@cA01~tA01_KP420439.1_122484_122344_1_0_0_0_0:0:0_0:0:0_2b9/2
CACTTTTTCGTATGTGGGGAAATTTCATGTCTTTTGCTCCTTTTTCAATTAAATCATTTGTTTTATTGAGTTGTTTGAGCTTCTTATACTTCTAGTTACTAATCCCGTCTCAGAAGCATAGTTTGCACATATTTGCTCCCAATCTGTGGG
+
ffffffffffffffffffffffffffffffffffffffffffffffffffffffffffffffffffffffffffffffffffffffffffffffffffffffffffffffffffffffffffffffffffffffffffffffffffffff
@cA01~tA01_KP420439.1_82043_82232_0_1_0_0_0:0:0_2:0:0_2ba/2
AGTAATGTTCAATACACCATATGTTGCTATTAACTGGAGTCACCAAGACATACAATAGATCTCTTGAACCGATTTCGTCTAACTGAAATTTTGCATCCTTTGACCAAGATCTCTTCAATCTCTCTCCATCCCAGGTTCTTTCGACGACCA
+
ffffffffffffffffffffffffffffffffffffffffffffffffffffffffffffffffffffffffffffffffffffffffffffffffffffffffffffffffffffffffffffffffffffffffffffffffffffff
@cA01~tA01_KP420439.1_69871_70102_0_1_0_0_0:0:0_1:0:0_2bb/2
TCAATCATCATCTATGTATCTATAACCTATTATCTATCATCTACCTATTTATCATCTATCTATATCTATCCATCTATCATCTGTCTTGCTCTGCCTCTCGGTCTCTCTAGTTCTCTTTGGAATCTCTGCAATTCATCCTCACATCTCCAT
+
ffffffffffffffffffffffffffffffffffffffffffffffffffffffffffffffffffffffffffffffffffffffffffffffffffffffffffffffffffffffffffffffffffffffffffffffffffffff
@cA01~tA01_KP420439.1_4027_3869_1_0_0_0_0:0:0_0:0:0_2bc/2
TAGGTAACTTTCGCTTGCAGAAATACTACACATCAGCAAATTAATTCCAAAGTAACGTCGAGGAAAAACATAAAATGGCAAGCAAATATATACGTGCATATGTACGTATATTCATAAATGACAAACAGGACAGAAAAATCAGTGACATCA
+
ffffffffffffffffffffffffffffffffffffffffffffffffffffffffffffffffffffffffffffffffffffffffffffffffffffffffffffffffffffffffffffffffffffffffffffffffffffff
@cA01~tA01_KP420439.1_1657_1709_0_1_0_0_0:0:0_0:0:0_2bd/2
TTGTTACATAGGCATATTGTGTGACTCTGAGGTTTGTGGTTCCAACAATGCCATCACCCAGGCAATGAGCATAGAATCCAACAGGTGTTTCTTCAGCCTATACCTCCCTACTCCTCCCCCCATCTGTAGTCCTCGGTATCTGTTGTTTCC
+
ffffffffffffffffffffffffffffffffffffffffffffffffffffffffffffffffffffffffffffffffffffffffffffffffffffffffffffffffffffffffffffffffffffffffffffffffffffff
@cA01~tA01_KP420439.1_75843_76004_0_1_0_0_0:0:0_0:0:0_2be/2
GACTTCAAACTATGCTCTAAGGCTATAGTAACTTAAATAGCACAGTGCTGGTATAGACACAGAAACAGAGATCAATAGACCAGAATAGAGAGCCCAGAAATACAGCCTCATATCTACAGTGAATAATCATTGACGACGTTAACAAAACAT
+
ffffffffffffffffffffffffffffffffffffffffffffffffffffffffffffffffffffffffffffffffffffffffffffffffffffffffffffffffffffffffffffffffffffffffffffffffffffff
@cA01~tA01_KP420439.1_61523_61625_0_1_0_0_0:0:0_0:0:0_2bf/2
TCCTGACTTCATGGAATCCACCCACCTTGGCCTCCTGCAGTGCTAGGTTACAGGCGTGAGCCACTGTTCACAGACTTGTATATTATGCTATAATAAGTCTCTTCATTTCCACCACCACTCATATATCTGTCACTCCTTTGCCAGGTATTG
+
ffffffffffffffffffffffffffffffffffffffffffffffffffffffffffffffffffffffffffffffffffffffffffffffffffffffffffffffffffffffffffffffffffffffffffffffffffffff
@cA01~tA01_KP420439.1_81815_81954_0_1_0_0_0:0:0_0:0:0_2c0/2
GAGGACTTCCTTCTTTGTTGTAAAGGTTGTATAGTACTTCATTACGTTCCTATCGTATACCACGTTTTCTTTGTCCATGCACCCATAGATGGGCAGTAAGGGTGATTCCACATCTTGGCTGTTATGAATAATGCGGCTGTAAACATGGGA
+
ffffffffffffffffffffffffffffffffffffffffffffffffffffffffffffffffffffffffffffffffffffffffffffffffffffffffffffffffffffffffffffffffffffffffffffffffffffff
@cA01~tA01_KP420439.1_110435_110625_0_1_0_0_0:0:0_0:0:0_2c1/2
GTCCATTACAGCAGCATCTGTAGGAGACGGAAGTCAACAAAAGAGCTCGGAGGGCACTTCTGGGTCCTCATTTCATAAGCAGATACCAACAAACAGGGGGAGGCCATAGGTGCCTGAGGTCCCTCAGTTGCCAACAGCAGACTCAGACAT
+
ffffffffffffffffffffffffffffffffffffffffffffffffffffffffffffffffffffffffffffffffffffffffffffffffffffffffffffffffffffffffffffffffffffffffffffffffffffff
@cA01~tA01_KP420439.1_3243_3450_0_1_0_0_0:0:0_0:0:0_2c2/2
CTATGATTCAGCATTTAAAAATTTATTTTGGTGAATGTTCCAGGGGTGCTAGACAAGTTTGTGGATTAGGAAGATTTGAGGTGGATGTTTTCTAAATGTCAGTTAAGAAAAAAATCATTCAAATGTTTTTCTTTATTTAAAAAAAATAGA
+
ffffffffffffffffffffffffffffffffffffffffffffffffffffffffffffffffffffffffffffffffffffffffffffffffffffffffffffffffffffffffffffffffffffffffffffffffffffff
@cA01~tA01_KP420439.1_17935_18072_0_1_0_0_0:0:0_0:0:0_2c3/2
TCTGAAACCCCATCTCTACTAAAAATATACACACAAAAAAATTTATCTGTGCAGGGTGGCACGTGCCTGTAATCCTAGGGGAGGCTACTGGGGAGGCTGAGGGAAGAGAATCGCTTGAACCTGGAAGGCGGAGGTTGCAGTGAGTTGAGA
+
ffffffffffffffffffffffffffffffffffffffffffffffffffffffffffffffffffffffffffffffffffffffffffffffffffffffffffffffffffffffffffffffffffffffffffffffffffffff
@cA01~tA01_KP420439.1_26240_26043_1_0_0_0_1:0:0_1:0:0_2c4/2
AATCATACGAGTGCAGATATCACTTCGATATATTGATTTACTTTCCTTTGGATATAAACCCAGTAGTGAAATTGCTGGATACTATGAAAGTTATCTTTTTAGTTATTCGTTTGTTGTTTTGTTTTTGTTTTTGAGACAGTTTCCCTCTGT
+
ffffffffffffffffffffffffffffffffffffffffffffffffffffffffffffffffffffffffffffffffffffffffffffffffffffffffffffffffffffffffffffffffffffffffffffffffffffff
@cA01~tA01_KP420439.1_83509_83387_1_0_0_0_0:0:0_0:0:0_2c5/2
TTTTGATATGCTGCGGGATTCAGTTCTTAGTATTTTTTGTGGATTTTTGCCTCTATGTTCATCAGGAATATTGGCATGTAGTTTTCTTTTGTTTAATGTTCTTTTCTGTCTTTAGTATCAGGGTGATGCCAGCCTTATAGAATGAGTAAA
+
ffffffffffffffffffffffffffffffffffffffffffffffffffffffffffffffffffffffffffffffffffffffffffffffffffffffffffffffffffffffffffffffffffffffffffffffffffffff
@cA01~tA01_KP420439.1_52839_52910_0_1_0_0_0:0:0_1:0:0_2c6/2
AATCCCCACTCCCCTCTTCCTCCTCCTTTCCTGTGGACCCCTGTGACTACACTGAGCCCATCAGGACAGTCCAGGCTGTCTCCCCATCTCAAGGTCAACTCATCAACAACCTGAGCTCCATCTTCTCCTTCCGTCCCTTCCCCTATATCA
+
ffffffffffffffffffffffffffffffffffffffffffffffffffffffffffffffffffffffffffffffffffffffffffffffffffffffffffffffffffffffffffffffffffffffffffffffffffffff
@cA01~tA01_KP420439.1_67595_67409_1_0_0_0_1:0:0_0:0:0_2c7/2
GCTCTACAACAGAGTATTCCGAAACACCGTTTTCATAGGCCCTGTGACCCCAGCACATGCAGGGACCTACAGATGTCGGGGTTCACACCCACACTTCCTCACTGGGTGGTCAGCACCCAGCAACCCCCTGGTGATCATGGTCACAGGTCA
+
ffffffffffffffffffffffffffffffffffffffffffffffffffffffffffffffffffffffffffffffffffffffffffffffffffffffffffffffffffffffffffffffffffffffffffffffffffffff
@cA01~tA01_KP420439.1_46449_46280_1_0_0_0_0:0:0_0:0:0_2c8/2
CCTCCTAGACTGCACCTGGGCCTACGCCAATTCCTATCACTCACCGTCACTCCAGGGAGACAGAACACACAGAGAATACGTTACATAGGCAGGTTCATTACTAACAGATAAGCAGCGAGTGAAAACAGAAGCCTACATTTCAATGTGAGC
+
ffffffffffffffffffffffffffffffffffffffffffffffffffffffffffffffffffffffffffffffffffffffffffffffffffffffffffffffffffffffffffffffffffffffffffffffffffffff
@cA01~tA01_KP420439.1_85745_85871_0_1_0_0_0:0:0_1:0:0_2c9/2
CATTCCCCTGTATTCAATCCCCCTTTACCCCAAATATAGTTGGGGCCTGGATGATCGGACTCTGGTGGACACCCCCACCTGAAGCTCTGGGACTCAGGAGGTGGGACAAGGAGAAGCCCAGACAGGAGCCCTCTGACCTGTGACCATGAT
+
ffffffffffffffffffffffffffffffffffffffffffffffffffffffffffffffffffffffffffffffffffffffffffffffffffffffffffffffffffffffffffffffffffffffffffffffffffffff
@cA01~tA01_KP420439.1_21612_21545_1_0_0_0_1:0:0_0:0:0_2ca/2
TATTTATGTTATAGGGGAAGGGACTGAAGGGGAAGATGGAGCTCATGGGGAGACAGCCTGGACTGTCCCACTGGGCTCAGTGTAATCACAAGGGTGCACATGAAAGGAGGAGGAAGAGGGGAGTGGGGATTAGAGCAGTCCAGTGGAAGT
+
ffffffffffffffffffffffffffffffffffffffffffffffffffffffffffffffffffffffffffffffffffffffffffffffffffffffffffffffffffffffffffffffffffffffffffffffffffffff
@cA01~tA01_KP420439.1_121701_121469_1_0_0_0_0:0:0_0:0:0_2cb/2
GAAATTGCTGGATACTATGAAAGTTCTCTTTTTAGTTTTTCGTTTGTTGTTTTGTTTTTGTTTTTGAGACAGTTTCCCTCTGTGCCCAGGCTGGAGTACAAGTGATGTGATCTTGGCTCATTGCAACCTCCGCCTCCTGGGTTCAAATGA
+
ffffffffffffffffffffffffffffffffffffffffffffffffffffffffffffffffffffffffffffffffffffffffffffffffffffffffffffffffffffffffffffffffffffffffffffffffffffff
@cA01~tA01_KP420439.1_112936_112848_1_0_0_0_0:0:0_0:0:0_2cc/2
TCTCAGTTGATCCGCCCACCTCGGCTTCCCAACCTGCTGGGGGAAACTTGATTTTCTATAGCATTATGTTACTGGATATTTCTGTAAAATTTAAAATGAGGGAGGCAGAGAGACAGAGAGAGAGCAAACTCCACAGTTGGGACTCTGGAA
+
ffffffffffffffffffffffffffffffffffffffffffffffffffffffffffffffffffffffffffffffffffffffffffffffffffffffffffffffffffffffffffffffffffffffffffffffffffffff
@cA01~tA01_KP420439.1_99768_99667_1_0_0_0_0:0:0_0:0:0_2cd/2
GTGGAGCTCAGGTTGTTGATGAGTTGACCTTGAGATGGGGAGACAGCCTGGACTGTCCCACTGGGCTCAGTGTAATCACAAGGGTCCACATGAGAGGTGGAGGAAGAGGGGAGTGGGGATTAGAGCAGTGTAGTGGGAGGGAGACGCTAT
+
ffffffffffffffffffffffffffffffffffffffffffffffffffffffffffffffffffffffffffffffffffffffffffffffffffffffffffffffffffffffffffffffffffffffffffffffffffffff
@cA01~tA01_KP420439.1_1443_1272_1_0_0_0_1:0:0_0:0:0_2ce/2
CTTATACACTCTTGGTGGGAATGTTAACTAGTTCAGCCAATGTGATAAGCAGTTTGGAGACTTCTCAAATAACTTAAAATAGAACTACTATTCAATCAAGCAATCCCACTACTGGGTATATACCAAAAGGAAGGTAATTAACTATGTCAA
+
ffffffffffffffffffffffffffffffffffffffffffffffffffffffffffffffffffffffffffffffffffffffffffffffffffffffffffffffffffffffffffffffffffffffffffffffffffffff
@cA01~tA01_KP420439.1_121769_121935_0_1_0_0_0:0:0_1:0:0_2cf/2
GCTGAGGCAGGAGAATCGCTTGAACCTGGGAGGTGGAGGTTGCGGTGAGCCGAGATCGGACCACTGCACTCCAGCCTGGGTGACAAGAGCGAAACTCCATCTCAAAATAAAATGAAATAAAATAAAATGGCTTTTAGCTGCAAGACAGGC
+
ffffffffffffffffffffffffffffffffffffffffffffffffffffffffffffffffffffffffffffffffffffffffffffffffffffffffffffffffffffffffffffffffffffffffffffffffffffff
@cA01~tA01_KP420439.1_120944_121070_0_1_0_0_0:0:0_0:0:0_2d0/2
CTCACCCATATACAGGAGCTAAAAGGTGGATCTCATGAAGATAGAGAGTAGAATGGTGGCTACCAGAGGCCAGGAAGAAAAGGGTGGAGGATAAAACAAACAAACAAAAAATTTATATGTATGTATTTATGACCACTAGACCTTACACTT
+
ffffffffffffffffffffffffffffffffffffffffffffffffffffffffffffffffffffffffffffffffffffffffffffffffffffffffffffffffffffffffffffffffffffffffffffffffffffff
@cA01~tA01_KP420439.1_83203_83328_0_1_0_0_0:0:0_0:0:0_2d1/2
CAAAAGAAAACTACATGCCAATATTCCTGATGAACATAGAGGCAAAAATCCACAAAAAATACTAAGAACTGAATCCCGCAGCATATCAAAAAGTGAATCCACCATGATCAAGTCAACTTTATTCTTAGGGTGCAAGGTTGGTTGAACATA
+
ffffffffffffffffffffffffffffffffffffffffffffffffffffffffffffffffffffffffffffffffffffffffffffffffffffffffffffffffffffffffffffffffffffffffffffffffffffff
@cA01~tA01_KP420439.1_53608_53705_0_1_0_0_0:0:0_0:0:0_2d2/2
CTATGTGGGGGTGGAAGAGGAACCAGGATAGGCTGCACATCCAGGCTCTTAGCAGCCTGGTTCAATCTCTTTTGGACGAATTGGAATCCTTGGCAGGAGGTATGAACTGATCAGTAAGGCAGGCACCAGTGGCCACACACCCTGTTCCTG
+
ffffffffffffffffffffffffffffffffffffffffffffffffffffffffffffffffffffffffffffffffffffffffffffffffffffffffffffffffffffffffffffffffffffffffffffffffffffff
@cA01~tA01_KP420439.1_69371_69290_1_0_0_0_0:0:0_0:0:0_2d3/2
ACATCGTGATTACAGGTGAGAGTGTCTGGACATTATTCTCATTGTCACTGGGACACAGAGTGAATGATCCACGACTTGGAGGCCCAGGTGGTTATAAGGAAGATGAGCTTGGTATTCTTATGGAGAGAGACTAACTTGGTGAGGTCTGTA
+
ffffffffffffffffffffffffffffffffffffffffffffffffffffffffffffffffffffffffffffffffffffffffffffffffffffffffffffffffffffffffffffffffffffffffffffffffffffff
@cA01~tA01_KP420439.1_59476_59325_1_0_0_0_0:0:0_0:0:0_2d4/2
AGAGAGTGTTGGCCATGAACCATCCTCAAAGATTTCCACTGAGTGGAGGACAGACACCCTCATTTCCTCACCTCTCTCCTGTCTCATGTTCTAGGAAACCCTTCAAATAGTTGGCCTTCACCCACTGAACCAAGCTCCAAAACCGGTGAG
+
ffffffffffffffffffffffffffffffffffffffffffffffffffffffffffffffffffffffffffffffffffffffffffffffffffffffffffffffffffffffffffffffffffffffffffffffffffffff
@cA01~tA01_KP420439.1_11382_11579_0_1_0_0_0:0:0_0:0:0_2d5/2
GAAAGGACATCAGCGTATCGAAGTGACATCTGCACTCCCATGACTGTTCCAGCAGTGTTCACAGTAGCCAAGATGTGGATCAACCTACCTGCCCATCAGTGGGTGAATGGATGGAGAGAATGTGGTACACACACACAATAGGGACAACTC
+
ffffffffffffffffffffffffffffffffffffffffffffffffffffffffffffffffffffffffffffffffffffffffffffffffffffffffffffffffffffffffffffffffffffffffffffffffffffff
@cA01~tA01_KP420439.1_16189_15963_1_0_0_0_0:0:0_0:0:0_2d6/2
TGTATGTGGTTACCTGTCAATCAAGAAATGTGAGACAATTCATATAGAGGAACTGCTATGATTAGCTTCTTATTGGTGTCTTGTCTTCCTCCAGGTAACTCCAGACACCTGCACGTTCTGATTGGGACCTCAGTGGTCATCATCCCCTTT
+
ffffffffffffffffffffffffffffffffffffffffffffffffffffffffffffffffffffffffffffffffffffffffffffffffffffffffffffffffffffffffffffffffffffffffffffffffffffff
@cA01~tA01_KP420439.1_54515_54333_1_0_0_0_0:0:0_0:0:0_2d7/2
TCGCATGACGCAAGACCTGGCAGGGACCTACAGATGCTACGGTTCTGTTACTCACTCCCCCTATCAGGTGTCAGCTCCCAGTGACCCTCTGGACATCGTGATCATAGGTGAGAGTGTCCAGACTTTCTTCTCATTGTCATTGGGATGCAG
+
ffffffffffffffffffffffffffffffffffffffffffffffffffffffffffffffffffffffffffffffffffffffffffffffffffffffffffffffffffffffffffffffffffffffffffffffffffffff
@cA01~tA01_KP420439.1_29359_29159_1_0_0_0_2:0:0_0:0:0_2d8/2
TCCATCTACAATCTTCATTCCTCCTTTCCATGTAAAATAACATATTCACAAGCTATGGAGGCTAGGACAGGGACATTTTGGGGTGGGACAGCATTCTCCTGCCTTCCACAAACGGTGAACAAGATGCATTTGGCTTCTGCCCTTGGGACA
+
ffffffffffffffffffffffffffffffffffffffffffffffffffffffffffffffffffffffffffffffffffffffffffffffffffffffffffffffffffffffffffffffffffffffffffffffffffffff
@cA01~tA01_KP420439.1_45338_45204_1_0_0_0_1:0:0_0:0:0_2d9/2
GGAGCTCATGCACGCACACTTCGACTCACTGACTCATTCAGCCACGGCCCCATGCTCAGGCCGTGGAAAAGGCAATTCCCAGCACTGCAGGAGGCCAAGGCGGGTGGATCACTTGAAGTCAGGAGTTCCAGACCAGCCTGGCCAAAATGG
+
ffffffffffffffffffffffffffffffffffffffffffffffffffffffffffffffffffffffffffffffffffffffffffffffffffffffffffffffffffffffffffffffffffffffffffffffffffffff
@cA01~tA01_KP420439.1_140853_141011_0_1_0_0_0:0:0_0:0:0_2da/2
AGTTAGCCGGGCGTGGTGGTTGTGGTCTGTAATCCCAGCTACTGGAGAGGCTGAGGGAGGAGATCCGTTCAGCCCAGGAGGTGGAGGTTGCAGTGAGCCGAGATCATGCCACCGCACTCTAGCCTGGACGACAGAGCAAGGCTCCGTCTC
+
ffffffffffffffffffffffffffffffffffffffffffffffffffffffffffffffffffffffffffffffffffffffffffffffffffffffffffffffffffffffffffffffffffffffffffffffffffffff
@cA01~tA01_KP420439.1_66624_66729_0_1_0_0_1:0:0_0:0:0_2db/2
CTGTGCTAACGTGAAAGACTTTTCATGTATTTTTATCCGAACACGAGATGCCTAAAATCTGTGCTAACATGAAAGACTTTTCATGTATTTTTTTTGTTTTTATCTGAGATTCAAACTCTTCTTCCTGTGTAATATGCAAAGTATCTAATA
+
ffffffffffffffffffffffffffffffffffffffffffffffffffffffffffffffffffffffffffffffffffffffffffffffffffffffffffffffffffffffffffffffffffffffffffffffffffffff
@cA01~tA01_KP420439.1_65615_65445_1_0_0_0_0:0:0_1:0:0_2dc/2
ATATCAGCACATCATCTTTCATAATATAAATATACGGTCACTCCTCCATATCTGCGGGGTTTACAGGTGTTTATTGAACCAAGTATAAATCAAAAATATTGAGAGAAAGTATCCACAGAGTTTCAAAAAGCATAACTATGTTGAATGGAC
+
ffffffffffffffffffffffffffffffffffffffffffffffffffffffffffffffffffffffffffffffffffffffffffffffffffffffffffffffffffffffffffffffffffffffffffffffffffffff
@cA01~tA01_KP420439.1_18968_18881_1_0_0_0_1:0:0_1:0:0_2dd/2
AGCTATTCTGATGCCTCTGGTTTAGTAGTAGAAACTCAAGCAGGAAAATTAGAATGGCTTCTTGTCACAATTACTCTGATAATGTTAATAATAACTGTTAGACATTTTGCACATTACATATGAAGAAGAGTTTGAATCTCAGATAAAAAC
+
ffffffffffffffffffffffffffffffffffffffffffffffffffffffffffffffffffffffffffffffffffffffffffffffffffffffffffffffffffffffffffffffffffffffffffffffffffffff
@cA01~tA01_KP420439.1_72663_72819_0_1_0_0_0:0:0_0:0:0_2de/2
GCAAATCCACGGCCACAGTGGGGTGTTTAACACTCCTCTTTTCTCAGTTGTTGATAGAAGTGGTTCAGGCAATTAGAGAGGATTTAGAAAGATAATTGCTGGACCTGACCCAAGGTATAAGTCCACTCCCAACCACAGGACTCACTTTCC
+
ffffffffffffffffffffffffffffffffffffffffffffffffffffffffffffffffffffffffffffffffffffffffffffffffffffffffffffffffffffffffffffffffffffffffffffffffffffff
@cA01~tA01_KP420439.1_45502_45274_1_0_0_0_0:0:0_0:0:0_2df/2
GGCAATTCCCAGCACTGCAGGAGGCCAAGGCGGGTGGATCACTTGAAGTCAGGAGTTCCAGACCAGCCTGGCCAAAATGGTGAAACCCTGTCTCTATGAAAAATACAAAAATTAGCCGAGCATGGTGGTGCATCCCTGTAATCCCAGCTC
+
ffffffffffffffffffffffffffffffffffffffffffffffffffffffffffffffffffffffffffffffffffffffffffffffffffffffffffffffffffffffffffffffffffffffffffffffffffffff
@cA01~tA01_KP420439.1_21780_21517_1_0_0_0_0:0:0_0:0:0_2e0/2
CTACATTCTAATCCCTGGAGTCTGTGACTATTTATGTTATAGGGGAAGGGACTGAAGGGGAAGATGGAGCTCATGGGGAGACAGCCTGGACTGTCCCACTGGGCTCAGTGTAATCACAAGGGTGCACATGAAAGGAGGAGGAAGAGGGGA
+
ffffffffffffffffffffffffffffffffffffffffffffffffffffffffffffffffffffffffffffffffffffffffffffffffffffffffffffffffffffffffffffffffffffffffffffffffffffff
@cA01~tA01_KP420439.1_85651_85823_0_1_0_0_1:0:0_0:0:0_2e1/2
GGATGATCGGACTCTGGTGGACACCCCCACCAGAAGCTCTGGGACTCAGGAGGTGGGACAAGGAGAAGCCCAGACAGGAGCCCTCTGACCTGTGACCATGATCACCAGGGGGTTGCTGGGTGCCGACCACTCAGTGGGGGAGTGCGGGTG
+
ffffffffffffffffffffffffffffffffffffffffffffffffffffffffffffffffffffffffffffffffffffffffffffffffffffffffffffffffffffffffffffffffffffffffffffffffffffff
@cA01~tA01_KP420439.1_49887_49927_0_1_0_0_0:0:0_0:0:0_2e2/2
TGTCTCATGACCCAAGATTCCAGAGTCCCAACTCTGGAGTTTGTTTTCCGTCTGTCTCTCTCCCTCCCTCATTTTAAATTTTACAGAAATATCCAGTAACATAATGCTATAGAAAATCAAGTTTCCCCAGCACGTTGGGAAGCCGAGGTG
+
ffffffffffffffffffffffffffffffffffffffffffffffffffffffffffffffffffffffffffffffffffffffffffffffffffffffffffffffffffffffffffffffffffffffffffffffffffffff
@cA01~tA01_KP420439.1_92082_92224_0_1_0_0_0:0:0_0:0:0_2e3/2
CTCACAGAAAGCCAAATAAGGAAGATGTTTTCGCCTGATTTTCTTACGGATAGGATAAAGGATCAAAGAAGTCATTATAGAGAAATAGAAAAATGATGATTGGAATTGGTGTGCCTTTGTCATTCGTGTATGTTATATTATATTTATGTA
+
ffffffffffffffffffffffffffffffffffffffffffffffffffffffffffffffffffffffffffffffffffffffffffffffffffffffffffffffffffffffffffffffffffffffffffffffffffffff
@cA01~tA01_KP420439.1_23027_23139_0_1_0_0_0:0:0_1:0:0_2e4/2
TCTAACTCCCTGTATGGCCCCTGTGTCTGTCCTCTGTTATGACACCTGGTCTGTACTTGTGTCTCCTGTTTCTCTGTCACTGTTGGTACAAACCTCAGCAAGTCAGTCTCTCTCCATAAGAATACCAAGCTCATCTTCCTTACAACTACC
+
ffffffffffffffffffffffffffffffffffffffffffffffffffffffffffffffffffffffffffffffffffffffffffffffffffffffffffffffffffffffffffffffffffffffffffffffffffffff
@cA01~tA01_KP420439.1_31157_31291_0_1_0_0_0:0:0_0:0:0_2e5/2
GAGGTATTTAGAGTCTTCTCTGGGAAGACTGCACTGGGATTGATACACAGCGAATGTGCTTTAGGATTTCTACATCCACAGCATTCTTGAATCAAACAACTTGCATTCTCCAAGAAAAGGAAACAAAAGTGAAATCAAGATAAAAAAAGC
+
ffffffffffffffffffffffffffffffffffffffffffffffffffffffffffffffffffffffffffffffffffffffffffffffffffffffffffffffffffffffffffffffffffffffffffffffffffffff
@cA01~tA01_KP420439.1_95914_96039_0_1_0_0_0:0:0_1:0:0_2e6/2
ACACAGTCCCTTTATAGTTGACAAAGGCTGCCATGTGGTTTAAGGTGGAATAGAATGTCTTCTCAATAAATAACATGGGCCCAAGGGTTACACATAGAGAAAAATATATCTAAACGTATTCACACACTATAAAACACTTGTTTATTTTAT
+
ffffffffffffffffffffffffffffffffffffffffffffffffffffffffffffffffffffffffffffffffffffffffffffffffffffffffffffffffffffffffffffffffffffffffffffffffffffff
@cA01~tA01_KP420439.1_135136_135329_0_1_0_0_0:0:0_0:0:0_2e7/2
CACATCTTTATCTTTCTCTGTCTTTGTGCCCCTCCCTCAGGGTTCTGATTTTGGGGCTTTTCTCTCCTCCCTTCCAGCATTCTCTCCACTCCTCTGCCCTCTTTTCTTTCTTTTTGTGTGTCTGTGAGTCTCTCAATCCCCTTCCTCTGG
+
ffffffffffffffffffffffffffffffffffffffffffffffffffffffffffffffffffffffffffffffffffffffffffffffffffffffffffffffffffffffffffffffffffffffffffffffffffffff
@cA01~tA01_KP420439.1_86915_86793_1_0_0_0_0:0:0_0:0:0_2e8/2
GCCCCACGGTTCGCGCAGGAGAGAACGTGACCTTGTCCTGCAGCTCCCAGAGCTCCTTTGACATCTACCATCTATCCAGGGAAGGGGAAGCCCATGAACTTAGGCTCCCTGCAGTGCCCAGCATCAATGGAACATTCCAGGCCGACTTCC
+
ffffffffffffffffffffffffffffffffffffffffffffffffffffffffffffffffffffffffffffffffffffffffffffffffffffffffffffffffffffffffffffffffffffffffffffffffffffff
@cA01~tA01_KP420439.1_46066_45923_1_0_0_0_2:0:0_0:0:0_2e9/2
GCACCAGCACTAGCTCCTGCTCCCCTTTCCTACTAATTCACAGGAGGACAGGTGGTATTGAAGCAATAGATGGTGGAGGGGGTGGTCCTTCCCCCAGCCTCTCAGGTAGAACAGCAGCCTAACATGTGTCTCCCGAGATCACAAAGAGTA
+
ffffffffffffffffffffffffffffffffffffffffffffffffffffffffffffffffffffffffffffffffffffffffffffffffffffffffffffffffffffffffffffffffffffffffffffffffffffff
@cA01~tA01_KP420439.1_114104_113929_1_0_0_0_0:0:0_0:0:0_2ea/2
AGCCTAGGGTGGAGATATGGGACTGGAGTGGAGATATGGGACTGGAGTGGAGATATGGGCCTGGAGTGGAGTTATGGGCCTGGAGTGAAGTTATGGGCCTGGAGGTGGAGATATGGGCCTGGAGTGGAGATATGAGCCTGGAGTGGAGAT
+
ffffffffffffffffffffffffffffffffffffffffffffffffffffffffffffffffffffffffffffffffffffffffffffffffffffffffffffffffffffffffffffffffffffffffffffffffffffff
@cA01~tA01_KP420439.1_63674_63516_1_0_0_0_0:0:0_0:0:0_2eb/2
CATCTCAACTAAAGTAGTCGTATCCTCAGCACGTTCTATGGTTACTATGAGAGCTATAACTGAAAAAGCAGGAGAAAGCTGGGTCTCCTGCCATCTGGGTGCTTGTCCTAAAGAGGTGTTTTATGTGGTTACCTGTCAATCAAGAAATGC
+
ffffffffffffffffffffffffffffffffffffffffffffffffffffffffffffffffffffffffffffffffffffffffffffffffffffffffffffffffffffffffffffffffffffffffffffffffffffff
@cA01~tA01_KP420439.1_105055_105290_0_1_0_0_1:0:0_0:0:0_2ec/2
CCACTTCCTGGATTCAAGCAATTCTCTTGCCTCAAACACCCGAGTAGTGGTATTACAGGCACTGGTCACCATGCTCAGCTAATTTTTGTATTTTTAGTAGAGACGAGGTTTCACTCTGTTGGCCAGCCTGGTCTTGAACTCCTGGCTTCA
+
ffffffffffffffffffffffffffffffffffffffffffffffffffffffffffffffffffffffffffffffffffffffffffffffffffffffffffffffffffffffffffffffffffffffffffffffffffffff
@cA01~tA01_KP420439.1_93225_93414_0_1_0_0_0:0:0_0:0:0_2ed/2
TGGAGAGTTGATTCTTAAAAAGAGCTTGGAAGCTCCATCACACCCCCTTTCTCCCTCTCTTGCCATGTGATCTCTGTGGTCTCTGCACACGCAGGACCCCCTTCTCTTCTGTCAGTGTGGGAGCAGCCTGAGGCCGCAGCCAGAAATAGA
+
ffffffffffffffffffffffffffffffffffffffffffffffffffffffffffffffffffffffffffffffffffffffffffffffffffffffffffffffffffffffffffffffffffffffffffffffffffffff
@cA01~tA01_KP420439.1_34799_34643_1_0_0_0_0:0:0_0:0:0_2ee/2
GACATTCTATGCCACCTTAAACCACACGGCAGCCTTTGTCAACTCTAAAGGGACTGTGTGTACATGGATGTATTTTAGACAGTTTCTGCTAAGGGGCTGTCTGTGTCCACACACTTGATGATGCTACACTTTATGTAGCCTTATAGAACC
+
ffffffffffffffffffffffffffffffffffffffffffffffffffffffffffffffffffffffffffffffffffffffffffffffffffffffffffffffffffffffffffffffffffffffffffffffffffffff
@cA01~tA01_KP420439.1_107376_107242_1_0_0_0_0:0:0_1:0:0_2ef/2
GATCCAAGTGATTCTCCTGCCTCACCCTCTCGAGTAGCTGGGATTACAGGCAACTGCCACCATGCCCGGCTAATTCTTTTTGTATATTTTTTGTAGAGAGGATGTTTCACCATATTGGCCAAGCTTGTCTGAAACTCCTAACCTCAAGTG
+
ffffffffffffffffffffffffffffffffffffffffffffffffffffffffffffffffffffffffffffffffffffffffffffffffffffffffffffffffffffffffffffffffffffffffffffffffffffff
@cA01~tA01_KP420439.1_43200_43081_1_0_0_0_0:0:0_0:0:0_2f0/2
ATTTACACTCCTACCAACAGGATACCAGGATTCTCCTTTCTCTAACACCTTGCCAGCATTTCTTTTGCCTGTCTTGCAGCTAAAAGCCATTTTATTTTATTTCATTTTATTTTGAGATGGAGTTTCGCTCTTGTCACCCAGGCTGAGTGC
+
ffffffffffffffffffffffffffffffffffffffffffffffffffffffffffffffffffffffffffffffffffffffffffffffffffffffffffffffffffffffffffffffffffffffffffffffffffffff
@cA01~tA01_KP420439.1_21742_21617_1_0_0_0_0:0:0_0:0:0_2f1/2
GGGCTCAGTGTAATCACAAGGGTGCACATGAAAGGAGGAGGAAGAGGGGAGTGGGGATTAGAGCAGTCCAGTGGAAGTCTTCACCAGCTTTGAAGGTGGAGGAAGGCCAAGATCCATGAATGCAGGTGGCCTATAGAGGCTGGAAAAGTC
+
ffffffffffffffffffffffffffffffffffffffffffffffffffffffffffffffffffffffffffffffffffffffffffffffffffffffffffffffffffffffffffffffffffffffffffffffffffffff
@cA01~tA01_KP420439.1_81689_81609_1_0_0_0_0:0:0_0:0:0_2f2/2
TGAGGCAGGGGAATCGCTTGAACCCAGGAGGCAGAGGTTGCAGTACACCGAGATTGTGCCACTGCACTCCAGCCTGGGTGACAGAGCAAGACTGAGTCTCAAAAAAAAAAAAAAAAAAAAGACCATTATCAAAAACATAAAAAATAACAA
+
ffffffffffffffffffffffffffffffffffffffffffffffffffffffffffffffffffffffffffffffffffffffffffffffffffffffffffffffffffffffffffffffffffffffffffffffffffffff
@cA01~tA01_KP420439.1_112334_112252_1_0_0_0_0:0:0_0:0:0_2f3/2
AGTAAAGGATGACCGTATATGACTTTTATTTCTCAATTTTAAATATAAATCATAAAAAATGTACAATAACTAGATAAAAAGTAAGAAGTGTTTTTATAGTGTGAGAATAAGTTTAGATTTATTTTTTCCTACGTGTAACCCTTTGGTTTA
+
ffffffffffffffffffffffffffffffffffffffffffffffffffffffffffffffffffffffffffffffffffffffffffffffffffffffffffffffffffffffffffffffffffffffffffffffffffffff
@cA01~tA01_KP420439.1_64505_64653_0_1_0_0_0:0:0_0:0:0_2f4/2
CCTTAGACATTTGTAAGCAAGTGAGAGGCACATTCAGATTTGTGGTGTGAGGAAGATCGATGCCCTAAGATGCAGACTCACGCCTTCAGATTCCAGCTGCTGGTACATGGGAGCTGGCAACCCGGTTTTGAGACAGGGCTGTTGTCTCCC
+
ffffffffffffffffffffffffffffffffffffffffffffffffffffffffffffffffffffffffffffffffffffffffffffffffffffffffffffffffffffffffffffffffffffffffffffffffffffff
@cA01~tA01_KP420439.1_39387_39572_0_1_0_0_0:0:0_0:0:0_2f5/2
GACACTCTCACCTGTGATGACGATGTCCAGAGGGTCACTGGGAGCTGACAACTGATGGGGGAGTGAGTAACAGAACCGTAGCATCTGTAGGTCCCTGCCAGGTCTTCCATCATGGGACCGATGGAGAAGTTGGCCTTGGAAACCCCATCA
+
ffffffffffffffffffffffffffffffffffffffffffffffffffffffffffffffffffffffffffffffffffffffffffffffffffffffffffffffffffffffffffffffffffffffffffffffffffffff
@cA01~tA01_KP420439.1_110141_110076_1_0_0_0_0:0:0_0:0:0_2f6/2
GTGCTTGTCCGAAAGAGATGCTGTAAGTGGTTACCTGTCAATCAAGAAATGCAAGACAATTCATATAGAGAATCTGCTATGATTAGCTTCTTACTGGTGTCTCCTCTTCTTCCAGGTAACCCCAGACACCTGCATGTTCTCATTGGGACC
+
ffffffffffffffffffffffffffffffffffffffffffffffffffffffffffffffffffffffffffffffffffffffffffffffffffffffffffffffffffffffffffffffffffffffffffffffffffffff
@cA01~tA01_KP420439.1_39308_39170_1_0_0_0_0:0:0_1:0:0_2f7/2
GATGAGGCTAAGCCCAGTGGGAAGGGAATCAGAGGCGACTAGAGACAGAGGGACAGAGAAGAGGGAGGGAGACAGATGGAAGGACCTGTACCAAGGAGTTATGGGCACAGAAAAGAACATGAAGACACAGAGAGGAAGGAGAGAGACAGA
+
ffffffffffffffffffffffffffffffffffffffffffffffffffffffffffffffffffffffffffffffffffffffffffffffffffffffffffffffffffffffffffffffffffffffffffffffffffffff
@cA01~tA01_KP420439.1_139058_139212_0_1_0_0_0:0:0_0:0:0_2f8/2
TTTTGTGTGTGTGTGATGGAATCTTGCTCTGTCATGCAGGCTGGAGTGTAGAGGTGCAATCTCAGCTCAATGCAACCTCCACTTCCTGGATTCAAGAAATTCTCTTGCTTCAAACTCCTGAGTAGTGGTATTACAGGCACTGATCACCAT
+
ffffffffffffffffffffffffffffffffffffffffffffffffffffffffffffffffffffffffffffffffffffffffffffffffffffffffffffffffffffffffffffffffffffffffffffffffffffff
@cA01~tA01_KP420439.1_46897_46758_1_0_0_0_0:0:0_0:0:0_2f9/2
GCATCTATTTCTCGTGATGGCCTCAGGCTGCTCCCACTCTGGCAGAAGGGAAGGAGGGTCTGTCTGTGCAGAGACCACAGAGATCACACGGCAAGAGAGGGAGCAAGGGGGAGGGGGAGCGATGGAGCTTCCAAGTTCTTTTGAACAACC
+
ffffffffffffffffffffffffffffffffffffffffffffffffffffffffffffffffffffffffffffffffffffffffffffffffffffffffffffffffffffffffffffffffffffffffffffffffffffff
@cA01~tA01_KP420439.1_124453_124338_1_0_0_0_0:0:0_0:0:0_2fa/2
GCATCACTCAGACCCTTCTTCCTTACCACACCTCTTTCTCTGAATGCTGCTCTCCCTTCTTCCTCATCTTTTGAAAACTTGGGGATTCTATTGGGTTCACCAAGATGAAAATCCGTCATAATCTCCCGGAAATCATTCAGGATACCCTTG
+
ffffffffffffffffffffffffffffffffffffffffffffffffffffffffffffffffffffffffffffffffffffffffffffffffffffffffffffffffffffffffffffffffffffffffffffffffffffff
@cA01~tA01_KP420439.1_28892_29071_0_1_0_0_0:0:0_0:0:0_2fb/2
GCCTCCATAGCTTGTGAATATGTTATTTTACATGGAAAGGAGGAATGAAGATTGTAGATGGAATTGCGGTTGCTAATCAGCTGAACTTAAAACAAGGGTATCCTGGATGATTTCCAGGAGATTATGAGGGATTTTCATCTTGGTGAACCC
+
ffffffffffffffffffffffffffffffffffffffffffffffffffffffffffffffffffffffffffffffffffffffffffffffffffffffffffffffffffffffffffffffffffffffffffffffffffffff
@cA01~tA01_KP420439.1_20160_20326_0_1_0_0_0:0:0_0:0:0_2fc/2
AGGGAGGCGAGGTCAGAAATGTGGGCTGAGCACCCCAGGGTCCTCTCTTCCTAGTTTATGAGAGACTCCCCGACAGGACTTCCCTCCTGTTTCAGGAAAATCCTCTTATGTGGGGAGATGACACCCGAAGGTTTGGAGAAGGACTCACCC
+
ffffffffffffffffffffffffffffffffffffffffffffffffffffffffffffffffffffffffffffffffffffffffffffffffffffffffffffffffffffffffffffffffffffffffffffffffffffff
@cA01~tA01_KP420439.1_24709_24904_0_1_0_0_0:0:0_0:0:0_2fd/2
CGTGTAGGAGGGTTTGGAGGTGCCCTGTCTGCCATCCTGTGCCCTGATCCCTCCCTCACACCCAAGCTTCGTCTTCTCTCTGCATCTGTCCATGCTTCTCTCCATCATCAGCAGGAAGCTCCTCAGCTAAGGCTCTAGGATCATAGGACA
+
ffffffffffffffffffffffffffffffffffffffffffffffffffffffffffffffffffffffffffffffffffffffffffffffffffffffffffffffffffffffffffffffffffffffffffffffffffffff
@cA01~tA01_KP420439.1_21463_21293_1_0_0_0_1:0:0_1:0:0_2fe/2
CCCAGTGGGTGGTCAGCACCCAGCAACCCCCTGGTGATCGTGGTCATAGGTCAGAGGGCTCCTGTCTTGGATTCTCCTTGTCCCACCTCCTGAATCCCAGAGCTTCTGGTGGGCATGTCCTTGAGGGTCCCATCACGCAGGCCCTGACTG
+
ffffffffffffffffffffffffffffffffffffffffffffffffffffffffffffffffffffffffffffffffffffffffffffffffffffffffffffffffffffffffffffffffffffffffffffffffffffff
@cA01~tA01_KP420439.1_92457_92580_0_1_0_0_0:0:0_1:0:0_2ff/2
ACATGCTACTTTTGTCATCTTGGGAGTCAGATATTAGGCTGCTGTTCCACCCGAGAGTCTGGGGGAAAGACCACCCCCTCCATCAACTGTTGCTTCAATACAGCCTGTCTTTCTGTGAATTACTCCAAAAGGTGACCAGGAGATAGTGCT
+
ffffffffffffffffffffffffffffffffffffffffffffffffffffffffffffffffffffffffffffffffffffffffffffffffffffffffffffffffffffffffffffffffffffffffffffffffffffff
@cA01~tA01_KP420439.1_43619_43818_0_1_0_0_0:0:0_0:0:0_300/2
AGAGGAATGAAACTGCACCTCTGCCTGTCACTATACACAAAAATCAAATGAAAATGGATTAAAGATGTGAGTCTAAGGCCTGAACCTATGAAACACGTAGAAGAAAATATTGGGGAAATGCTCCAGGACGTTTGTCTGAAGGAAGACATT
+
ffffffffffffffffffffffffffffffffffffffffffffffffffffffffffffffffffffffffffffffffffffffffffffffffffffffffffffffffffffffffffffffffffffffffffffffffffffff
@cA01~tA01_KP420439.1_83772_83942_0_1_0_0_0:0:0_0:0:0_301/2
ATACCTAATAGGTTTTATTAACACTATAGAGCAATCGTATTAAATAAATCATCATAATTTTCCATGGTTGTATTTTTCCTGTTAAGCCAGAAACAGATAAAATGATTTAAATCCCAGTAGAAAAGACTATATAGTTATTTCGCATCATAG
+
ffffffffffffffffffffffffffffffffffffffffffffffffffffffffffffffffffffffffffffffffffffffffffffffffffffffffffffffffffffffffffffffffffffffffffffffffffffff
@cA01~tA01_KP420439.1_91405_91549_0_1_0_0_0:0:0_0:0:0_302/2
ATCAGCACCACATTTCACCAGGGGGGCGGGAATTGCCTTTTCCACAGTCTCCTAGATTCCAGTTATGCACCTGGGCCTCCCTTATTTTCATGTCAGTCACTATTCATCATGTAGGGATTCCCAGTTAGCCCCGAGGTAAGTCCAAGGGCT
+
ffffffffffffffffffffffffffffffffffffffffffffffffffffffffffffffffffffffffffffffffffffffffffffffffffffffffffffffffffffffffffffffffffffffffffffffffffffff
@cA01~tA01_KP420439.1_42735_42873_0_1_0_0_0:0:0_0:0:0_303/2
GGTGAGGTGGATCATGCCTGTAATCCCGGCACTTTGGGAGACCGAGGCGGGCACCTCAGTTGAGGTCATGAGTTTGAGAGCAGCCCAGCCAACATGGGGAAACCGCATCTATACTAAAAAAAACAAAAAGTAGCCAGGCATGGTGGCGTG
+
ffffffffffffffffffffffffffffffffffffffffffffffffffffffffffffffffffffffffffffffffffffffffffffffffffffffffffffffffffffffffffffffffffffffffffffffffffffff
@cA01~tA01_KP420439.1_53825_54017_0_1_0_0_2:0:0_1:0:0_304/2
CCAGGAGGGAAGGTTTTCTGTGGACTCCTAGGAAGAGAGGTTGTGAGTTTAGAAGGTGTCTCTCTTTATCATCCCATCCAAGGCACCTGGATTGAGTCAGGCTTCCCCTTCCTGGTGTCTTATCTCTCTCCTTCCTCTCTGTGTCTTCAT
+
ffffffffffffffffffffffffffffffffffffffffffffffffffffffffffffffffffffffffffffffffffffffffffffffffffffffffffffffffffffffffffffffffffffffffffffffffffffff
@cA01~tA01_KP420439.1_10972_11146_0_1_0_0_0:0:0_0:0:0_305/2
CAATTAAGTGCAACTCCTGCCCAACCCTACCAAGTAGCTGGGACTACAGGCATGTGCCACCATGCTCGGCTAATTATTATCATTATAATTATTATTTTGTATTTTTAGTACAGATGGATTTTCCCCATGTTGGCCAGGGTGGTCTTGAGC
+
ffffffffffffffffffffffffffffffffffffffffffffffffffffffffffffffffffffffffffffffffffffffffffffffffffffffffffffffffffffffffffffffffffffffffffffffffffffff
@cA01~tA01_KP420439.1_69952_70077_0_1_0_0_0:0:0_1:0:0_306/2
CCTATTATCTATCATTTACCTATTTATCATCTATCTATATCTATCCATCTATCATCTGTCTTGCTCTGCCTCTCGGTCTCTCTAGTTCTCTTTGGAATCTCTGCAATTCATCCCCACATCTCCATCTTTCTATGTCCTTGTGTCTCTCCC
+
ffffffffffffffffffffffffffffffffffffffffffffffffffffffffffffffffffffffffffffffffffffffffffffffffffffffffffffffffffffffffffffffffffffffffffffffffffffff
@cA01~tA01_KP420439.1_10333_10395_0_1_0_0_0:0:0_1:0:0_307/2
CGCATGGGGCAGGGCACGGAAAGAGCCGAAGCATCTGTAGTTCCCTCCGTGGGTCACAGGGCTCAGAGGGAAGTTGGCCTGGAATGTTCCATTGACCCTCAGCACTGCAGTGAGCCTAAGTTCACCGGCCTCCGCCTCCCTGGATAGATG
+
ffffffffffffffffffffffffffffffffffffffffffffffffffffffffffffffffffffffffffffffffffffffffffffffffffffffffffffffffffffffffffffffffffffffffffffffffffffff
@cA01~tA01_KP420439.1_130624_130858_0_1_0_0_1:0:0_0:0:0_308/2
TACATGTTGACCACATCATGGGAGGGTGACGTACGCAGGCTCTTTCTACCTTGCATGAGGCCCAGTGGGTGCTCGCTCAAGAGCGGAACATGGCTTCCTGGAAATTGTTGTGACTACAATTGCCACCTTGCATCCTTCACTATGACCAGA
+
ffffffffffffffffffffffffffffffffffffffffffffffffffffffffffffffffffffffffffffffffffffffffffffffffffffffffffffffffffffffffffffffffffffffffffffffffffffff
@cA01~tA01_KP420439.1_110064_109940_1_0_0_0_0:0:0_0:0:0_309/2
GGGGGTTAAATTTCAATGTGAGGTTTGAAGGGGTCAAACATCTCAACTAAAGTAGTTGTATCCTCAGCACGTTCCATGCTTACTATGAGAGCTATAACTGAGAAAGCAGGAGGAAGCTAGGTCTCCCGCCATCTGGGTGCTTGTCCGAAA
+
ffffffffffffffffffffffffffffffffffffffffffffffffffffffffffffffffffffffffffffffffffffffffffffffffffffffffffffffffffffffffffffffffffffffffffffffffffffff
@cA01~tA01_KP420439.1_6190_6375_0_1_0_0_0:0:0_0:0:0_30a/2
GAAGATCTGGAATGTCAGGGTCATGACTGTGGTTCCCCCACCTCTTAGGTAGAATGACAGCAGCCACATTGCAGCCCCTACCGTCATGGAAACGCTGGAGGGTGTGAGTTATGCTCTTGTCCTCAGAGGCCTGTTGTTCCTTGCACTGCT
+
ffffffffffffffffffffffffffffffffffffffffffffffffffffffffffffffffffffffffffffffffffffffffffffffffffffffffffffffffffffffffffffffffffffffffffffffffffffff
@cA01~tA01_KP420439.1_139849_140014_0_1_0_0_0:0:0_0:0:0_30b/2
GGGTTGCCTGATGACCAACAGTAATTCATTCCTTGGCAAGTGGAACTTCTCTAAAACACCCACCCTCATCAGATGTTCCCTTCCCTTCCCTCTCTCAAGCCCCCGGGAATTTATCCTCCAGTTAGGAATGCAGGCAGAAAAAACACTGCA
+
ffffffffffffffffffffffffffffffffffffffffffffffffffffffffffffffffffffffffffffffffffffffffffffffffffffffffffffffffffffffffffffffffffffffffffffffffffffff
@cA01~tA01_KP420439.1_139823_139713_1_0_0_0_0:0:0_0:0:0_30c/2
GTAGTTGGCCTTCACCCACAGAACCAAGCTCCAAATCTGGTGAGTAAAGGACCCCTCTTATCTCTGCTTTTGGAAACCTGGGGAGGTGGAAGCCTTGGATGCAAGTGTTGGCTCAAACCTCCCAGCTCTGTGAATGAGGGCCTGTCTTCC
+
ffffffffffffffffffffffffffffffffffffffffffffffffffffffffffffffffffffffffffffffffffffffffffffffffffffffffffffffffffffffffffffffffffffffffffffffffffffff
@rand_0_0_0_0_1_1_0:0:0_0:0:0_30d/2
TGCCGTAGAGCCGCCCTTTTGGTCTGGATCGCCCACAACCCGAGTTTACGCTGCGTCAGGCCCCCGGGACGCCTTAACGCGCATATTCGAGTACGTTCTGTGTTGGGCTACCCGCACACCTCGGGGGTTGGCTATGGACCGCTTAAATAC
+
ffffffffffffffffffffffffffffffffffffffffffffffffffffffffffffffffffffffffffffffffffffffffffffffffffffffffffffffffffffffffffffffffffffffffffffffffffffff
@cA01~tA01_KP420439.1_48318_48463_0_1_0_0_0:0:0_0:0:0_30e/2
TGACAGAAGGCTGAAAGATACTCTGAGGGGAGGTGGAACAGCATGAGGGAAGGTGGAACAGGACGTGTCTAAGTGCCGTGTTAAGAGGGAGCCTCTTGTATGTTTGGAACTGTGAGTTCCTCAGTGTGATTGCAGCCTCAAGTAGACTAG
+
ffffffffffffffffffffffffffffffffffffffffffffffffffffffffffffffffffffffffffffffffffffffffffffffffffffffffffffffffffffffffffffffffffffffffffffffffffffff
@cA01~tA01_KP420439.1_67009_66828_1_0_0_0_0:0:0_1:0:0_30f/2
GCATCTCGTGTTCGGATAAAAATACATGAAAAGTCTTTCACGTTAGCACAGATTTTAGGCATCTTGTGTTCGGGAGGTTAGATCTGAGACGTGTTGTGAGTTGGTCATAGTGAAGGACGTGAGGTGCCAATTCTAGTGAGAACAATTTCC
+
ffffffffffffffffffffffffffffffffffffffffffffffffffffffffffffffffffffffffffffffffffffffffffffffffffffffffffffffffffffffffffffffffffffffffffffffffffffff
@cA01~tA01_KP420439.1_5423_5180_1_0_0_0_0:0:0_0:0:0_310/2
CATACGTCATCCTCCCATGATGTGGTCAGCATGTAAACTGCATGAGCCCCTCACAACATCCTGTGTGCTGCTGAACTGAGCTGGGGCGCAGCCGCCTGTCTGCACCGGCAGCACCATGTCGCTCATGGTCGTCAGCATGGCGTGTGTTGG
+
ffffffffffffffffffffffffffffffffffffffffffffffffffffffffffffffffffffffffffffffffffffffffffffffffffffffffffffffffffffffffffffffffffffffffffffffffffffff
@cA01~tA01_KP420439.1_85018_85145_0_1_0_0_0:0:0_0:0:0_311/2
CTAATGCCTGAACCACAATAAACAACTGAGCTCCATCAGAGGATTTGGAATGGCAGGGTCGTGGCTGTGGTTCCCCCACCTCTTCTGGCAGAATGACAGCAGCCACACTGCAGCCCCTACCGTCATGGAAACGCTGGAGGGTGTGAGTTA
+
ffffffffffffffffffffffffffffffffffffffffffffffffffffffffffffffffffffffffffffffffffffffffffffffffffffffffffffffffffffffffffffffffffffffffffffffffffffff
@cA01~tA01_KP420439.1_1036_842_1_0_0_0_0:0:0_0:0:0_312/2
AACTCCCCAAAACCAATTGTGACAAAGACAGAAATTGGGACCTAACTCAACTGAAGAGCTTCTGCACAGCAAACGAAAGTATCAACAGAGTAAACAGATAACCTACAGACTGGGAGAAAATATTTGCAAACTATGCATCTGACAAAGTTC
+
ffffffffffffffffffffffffffffffffffffffffffffffffffffffffffffffffffffffffffffffffffffffffffffffffffffffffffffffffffffffffffffffffffffffffffffffffffffff
@cA01~tA01_KP420439.1_20229_20095_1_0_0_0_0:0:0_0:0:0_313/2
TGGGGTGGGGATATGGGCCTGGAAACTGGGTCTCTGCACAGCCGACAGCCCTGTTCTTGGGTGCAGGTAGGCACTGAGGGTGAGTTTAACTTCAGCCCAGGAAGGGCCTGGCTGCCAAGACTCACAGCCCAGTGGGGGCAGCAAGGGAGG
+
ffffffffffffffffffffffffffffffffffffffffffffffffffffffffffffffffffffffffffffffffffffffffffffffffffffffffffffffffffffffffffffffffffffffffffffffffffffff
@cA01~tA01_KP420439.1_42919_43064_0_1_0_0_1:0:0_0:0:0_314/2
CAAGAGCGAAACTCCATCTCAAAATAAAATGAAATAAAATAAAATGGCTTTTAGCTGCAAGACAGGCAAAAGAAATGCTGGCAAGGTGTTAGAGAAAGGAGAATCCTGGTATCCTGTTGGTAGGAGTGTAAATTAGTACAGCCATTACGG
+
ffffffffffffffffffffffffffffffffffffffffffffffffffffffffffffffffffffffffffffffffffffffffffffffffffffffffffffffffffffffffffffffffffffffffffffffffffffff
@cA01~tA01_KP420439.1_74275_74090_1_0_0_0_0:0:0_0:0:0_315/2
GAACGTGAGGTGTGTTTACTTCATTCTGCCTGGCATTCACTGGATTTCTTGAACCTGTGGATTGATGGATGTGTCTACTTCCTCCAAATAATCAACAATTGCCTCTTTAAAGATTGCTTCTGACCTGTTTTCTCGTTCTTTCTTTTTGGA
+
ffffffffffffffffffffffffffffffffffffffffffffffffffffffffffffffffffffffffffffffffffffffffffffffffffffffffffffffffffffffffffffffffffffffffffffffffffffff
@cA01~tA01_KP420439.1_36094_35946_1_0_0_0_0:0:0_0:0:0_316/2
GTGGAGATCTGGGCCTGGAGTGGATATATGGGCCTAGAGATGGAGTGATGGGCCTAGAAGTGGAGATCTGGGCCTGGAGTGCCGATAGGAACCTGGAGGGGAGATAGGAGCCTGGAGTGGAGATATGGGCCTGGAGGTGGAGTTATAGGC
+
ffffffffffffffffffffffffffffffffffffffffffffffffffffffffffffffffffffffffffffffffffffffffffffffffffffffffffffffffffffffffffffffffffffffffffffffffffffff
@cA01~tA01_KP420439.1_99200_99297_0_1_0_0_0:0:0_0:0:0_317/2
CAGACGGAAAGCCTCTGACCTGTGACCATGATCACCACGGGGTTGCTGGGTGCCAACCACCCAGTGGGGGAGTGTGGGTGTGAACCCCGACATGTGTAGTTCCCTGCATGTGCTGTGGTCACAGGGCTCATGTTGAAGCTCTCCTGGAAT
+
ffffffffffffffffffffffffffffffffffffffffffffffffffffffffffffffffffffffffffffffffffffffffffffffffffffffffffffffffffffffffffffffffffffffffffffffffffffff
@cA01~tA01_KP420439.1_11489_11322_1_0_0_0_0:0:0_0:0:0_318/2
AGATCATGCCACTGCACTGCAGCCTGGGCAACAGAGAGAGACACTCTCTCAAAATTAATTAATTAATTAATTAGTATTCTTTTTTTTTTACCCTCCACCCTTCCCTTCCTGGCCTCTGGTAGCCACCATTCTACTCTCTACCTTTGTGAG
+
ffffffffffffffffffffffffffffffffffffffffffffffffffffffffffffffffffffffffffffffffffffffffffffffffffffffffffffffffffffffffffffffffffffffffffffffffffffff
@cA01~tA01_KP420439.1_5818_5697_1_0_0_0_0:0:0_0:0:0_319/2
GTAGATATGGGCCTGGAGTAGAGATACGGGCCTGGAGTGGAGATGTTGGCTTGGAGTGCAGATATGGGCCTGGAATGGAGACACGGGCCTGGAGGTGGAGATACAGGCCTGGAGGTGGAGATATGGGCCTGGAGTGTAGATATGGGCCTG
+
ffffffffffffffffffffffffffffffffffffffffffffffffffffffffffffffffffffffffffffffffffffffffffffffffffffffffffffffffffffffffffffffffffffffffffffffffffffff
@cA01~tA01_KP420439.1_125279_125115_1_0_0_0_0:0:0_0:0:0_31a/2
TAATTTTGGGTGACAGAGAAGGTCTCACTAATCAGATATTTGTGACATTAATGAAAAACACGGATTGAACCCCTGAAAGATTGGCGGAAGGATTTTCCACACACAGCTGTCAGCCGTGAAGGCAGAAAGCTGAAAACAATCTGATGTGGA
+
ffffffffffffffffffffffffffffffffffffffffffffffffffffffffffffffffffffffffffffffffffffffffffffffffffffffffffffffffffffffffffffffffffffffffffffffffffffff
@cA01~tA01_KP420439.1_81343_81533_0_1_0_0_1:0:0_0:0:0_31b/2
GGCTGGAGTGCAGTGGCACAATCTCGGTGTACTGCAACCTCTGCCTCCTGGGTTCAAGCGATTCCCCTGCCTCAGTCTCCAGAGTAGCTGGGACTACAAGTGTGCGCCACCAAACTCTGCTAATTTTTGTATTTTTAGTAGGGATGGGGT
+
ffffffffffffffffffffffffffffffffffffffffffffffffffffffffffffffffffffffffffffffffffffffffffffffffffffffffffffffffffffffffffffffffffffffffffffffffffffff
@cA01~tA01_KP420439.1_89894_89965_0_1_0_0_0:0:0_0:0:0_31c/2
CACTAAGTCAACCAGGGTTGGATCATGACAGACAGGAGCTCATTCCTTGGCAAGTAGAACTTCTCTACAAATACACCACCCTCAAAAATGTTCCCCTTCCTTCCCCTTCTCAAGCCCCCAGGCATTTGTCCTCCCAGTTAGGAATGCAGG
+
ffffffffffffffffffffffffffffffffffffffffffffffffffffffffffffffffffffffffffffffffffffffffffffffffffffffffffffffffffffffffffffffffffffffffffffffffffffff
@cA01~tA01_KP420439.1_1139_998_1_0_0_0_0:0:0_0:0:0_31d/2
CCAGAATCTATAAGGAATGTAAACAAATCAACAAGCAGAAAACCAAAAAACCTCAATTAAGTATGACATGAACAGACACTTCTCAAAAGAAGATGTACACATGGCCAAAAAACATATGAACAAATGCTTATTATCAGTAATCATCAGAGA
+
ffffffffffffffffffffffffffffffffffffffffffffffffffffffffffffffffffffffffffffffffffffffffffffffffffffffffffffffffffffffffffffffffffffffffffffffffffffff
@cA01~tA01_KP420439.1_97644_97778_0_1_0_0_0:0:0_2:0:0_31e/2
GTCTGCTCCAGGTCCGTATCTCCACCCCAGGCCCATATCTCCACTCCAGGATCATATCTCCACTCCAGGCCCAGATCTCCACTTCATGCCCTTAACTCCACCTCCGGGCCCATAACTCCACCTCTAGGCCCACATCTCCACTCCAGGCCC
+
ffffffffffffffffffffffffffffffffffffffffffffffffffffffffffffffffffffffffffffffffffffffffffffffffffffffffffffffffffffffffffffffffffffffffffffffffffffff
@cA01~tA01_KP420439.1_7042_7152_0_1_0_0_0:0:0_1:0:0_31f/2
GGGACAATTATTCTTCCCACCACAGCAACTATTTCTCTGTACTGAATCCCCCTTTACCCCAAATACAGTCGGGGCCTGGATGATTGGACCCTGATGGACGCCGCCACCAGAAGCTCTGGGATTCAGGAGGTGGGACAGTGAGAAGCCCAG
+
ffffffffffffffffffffffffffffffffffffffffffffffffffffffffffffffffffffffffffffffffffffffffffffffffffffffffffffffffffffffffffffffffffffffffffffffffffffff
@cA01~tA01_KP420439.1_116841_116919_0_1_0_0_0:0:0_0:0:0_320/2
TGGACACTTGTGATTATACTGAGCCCACCGGGACAGTCCAGGCTGTCTCCCCATCTCAAGGTCAACTCATCAACAACCTGAGCTCCATCTTCCCCTTCAGTCCCTTCCCCTATAACATAAATAGTCACAGACTCCAGGGATTAGAATGCA
+
ffffffffffffffffffffffffffffffffffffffffffffffffffffffffffffffffffffffffffffffffffffffffffffffffffffffffffffffffffffffffffffffffffffffffffffffffffffff
@cA01~tA01_KP420439.1_23630_23614_1_0_0_0_0:0:0_0:0:0_321/2
TGGATTCTGTGGCTCACATTCCAAATAACCCCACATATGAAAGGATCACTGAGAGGCACAGAGAAAAATCAGGAACACCAAAAAGCAAAGACATAAACACACAGAGAATGAGCCAGAGGAAGGAGATTGAGAGACTCACAGACACATAAA
+
ffffffffffffffffffffffffffffffffffffffffffffffffffffffffffffffffffffffffffffffffffffffffffffffffffffffffffffffffffffffffffffffffffffffffffffffffffffff
@cA01~tA01_KP420439.1_39063_39002_1_0_0_0_0:0:0_0:0:0_322/2
CCTTATTCATCAGTTTCATAACCTACTGCCAAGGATTCCAATTCATCCAAAAGAGATTGGAACCAGGCCTGATAAGAGGCTGGATGTGCAGCCTATCCTGGTTCCTCTTTCACCCCCACATAAACAGCAGGAAAGACATTAGTGTGAAAT
+
ffffffffffffffffffffffffffffffffffffffffffffffffffffffffffffffffffffffffffffffffffffffffffffffffffffffffffffffffffffffffffffffffffffffffffffffffffffff
@cA01~tA01_KP420439.1_16609_16396_1_0_0_0_0:0:0_0:0:0_323/2
AAGGTTCCATGACAGGCAGAAAGTGGGACACAGAATCAATAGGATGGGAACTCAGAGCTATACATGGGATGGATCCTTGAGCTCAGAGAGATAGAATGTCTGAGTCTGCTGTTGGCAACTGAGGGACCTCAGGCACCTATGGCCTCCCCC
+
ffffffffffffffffffffffffffffffffffffffffffffffffffffffffffffffffffffffffffffffffffffffffffffffffffffffffffffffffffffffffffffffffffffffffffffffffffffff
@cA01~tA01_KP420439.1_8126_7904_1_0_0_0_0:0:0_0:0:0_324/2
AACCAGCACCAGGGGCCACCCTATGGAAGCTGGGGCCATGGAGAAGGCACAGACATGAAAGGAGAGGCTCCCAATCCCCATCAGGAACAGGGACACTGATGCCTGCCTTACTGATGAGTTCGTACCTCCTGCCGGCCTTTCCAATCTGTC
+
ffffffffffffffffffffffffffffffffffffffffffffffffffffffffffffffffffffffffffffffffffffffffffffffffffffffffffffffffffffffffffffffffffffffffffffffffffffff
@cA01~tA01_KP420439.1_61305_61408_0_1_0_0_0:0:0_0:0:0_325/2
TCAAACCCAGTAAGCCTTTCCAGTCAATGATTCTACCTCACAAACATATCTTATATCCATCTACTTCATTCATTTAGTGTCTAAATCAGCACCACATTTCACCAGTGGGGCGGCAATTGCCTTTTCCACGGTCTCCTAGATTCCAGTTAT
+
ffffffffffffffffffffffffffffffffffffffffffffffffffffffffffffffffffffffffffffffffffffffffffffffffffffffffffffffffffffffffffffffffffffffffffffffffffffff
@cA01~tA01_KP420439.1_46242_46393_0_1_0_0_0:0:0_0:0:0_326/2
GTGGCTCCAGGGTACAAAACCCAGGCTGGGCTGCTTTCTGGCTTCCCCCAGCTACACTGCAAATGGGGTGACTCCATATGTCCCGAGCAGCTTTTCTGAGCCTTGAGGGACTGGCTCACATTGAAATGTAGGCTTCTGTTTTCACTCGCT
+
ffffffffffffffffffffffffffffffffffffffffffffffffffffffffffffffffffffffffffffffffffffffffffffffffffffffffffffffffffffffffffffffffffffffffffffffffffffff
@cA01~tA01_KP420439.1_91810_91550_1_0_0_0_0:0:0_2:0:0_327/2
GCCCTTGGACTTACCTCGGGGCTAACTGGGAATCCGTACATGATGAATAGTGACTGACATGAAAATAAGGGAGGCCCAGGTGCATAACTGGAATCTAGGAGAGTGTGGAAAAGGCAATTCCCGCCCCCCTGGTGAAATGTGGTGCTGATT
+
ffffffffffffffffffffffffffffffffffffffffffffffffffffffffffffffffffffffffffffffffffffffffffffffffffffffffffffffffffffffffffffffffffffffffffffffffffffff
@cA01~tA01_KP420439.1_22049_22141_0_1_0_0_0:0:0_0:0:0_328/2
GTGCCAGCTTCCATAGGCTGGCTCCTGGTGCTGGTTGGAGGAGTATCAACCCCTCCCTATGTGGATGGAGCCTGGTGGTGGCATCATCATCCCACCCTTGCTGATCTCAGGGTAGCCAACCTTCTCCTTGTTTGGTTTCTTTAATTAATT
+
ffffffffffffffffffffffffffffffffffffffffffffffffffffffffffffffffffffffffffffffffffffffffffffffffffffffffffffffffffffffffffffffffffffffffffffffffffffff
@cA01~tA01_KP420439.1_70577_70729_0_1_0_0_0:0:0_0:0:0_329/2
AACCATGGGGCGCGGCTGGGCTGAGAGAGAAGGTTTCCCACATAGACCTGGAAGGAGAAGAGGCAGTTTCCTCAGGGAGGTTCTTCCTTGTCACAACTCCCCTCCCACCTGAGCTGAGAACTCACTCCCCTGCTCTATGGCCTAATGCTC
+
ffffffffffffffffffffffffffffffffffffffffffffffffffffffffffffffffffffffffffffffffffffffffffffffffffffffffffffffffffffffffffffffffffffffffffffffffffffff
@rand_0_0_0_0_1_1_0:0:0_0:0:0_32a/2
ATAGTTGCAAGGCCGTTGGCGATGTCGTTTTCCACACGGCCGAGAGGTTACGTAAGCCCGTCGCCTAGGGGGTACTTCCTCTAAGCCGACAATAGTAGTGGAATGCAGTCAACATAGACACGATACTGTTCGCTTGCACTCCTAGCGCTG
+
ffffffffffffffffffffffffffffffffffffffffffffffffffffffffffffffffffffffffffffffffffffffffffffffffffffffffffffffffffffffffffffffffffffffffffffffffffffff
@cA01~tA01_KP420439.1_56626_56725_0_1_0_0_1:0:0_0:0:0_32b/2
ATACAAAAAGTAGCCTGGCGTGGTGGTGTGTGCCTGTAGCACTAGCTACTCAGGTGGCTGAGGCAGGAGAATCGCTTGAACCCAGGAGGCGGAGGTTGCAGTGAGCTGAGATTGTGCCACTGCACTCCATCATAGGGGACAGAGCTAGAC
+
ffffffffffffffffffffffffffffffffffffffffffffffffffffffffffffffffffffffffffffffffffffffffffffffffffffffffffffffffffffffffffffffffffffffffffffffffffffff
@cA01~tA01_KP420439.1_108391_108591_0_1_0_0_0:0:0_0:0:0_32c/2
GTAGGGGTGAGGTGGGGGATTTGGGTGAGGGGGCAAGTTTTTTTTGTGATGACCAGAGCACTTTCTCTATTCCAGGATTTGTGCTGGAGGATTCAGCGGGCTTTCACATTTTCTATATGATCTCATGCTCACAGAAAGCCAAATACGGAA
+
ffffffffffffffffffffffffffffffffffffffffffffffffffffffffffffffffffffffffffffffffffffffffffffffffffffffffffffffffffffffffffffffffffffffffffffffffffffff
@rand_0_0_0_0_1_1_0:0:0_0:0:0_32d/2
AATCAGCAGACAGCCAAGTTTAGATCGAAACCAGGAGTCGTAGAAGCGAACTAGAATCGAAAGATCGAAGAGGGGTATTCTCATCTTATCCGGGGACCAGTTGGTTTAGCTTTAGCACCGTCGACTCGAATGGAGCAGGTGTCCGCGAGA
+
ffffffffffffffffffffffffffffffffffffffffffffffffffffffffffffffffffffffffffffffffffffffffffffffffffffffffffffffffffffffffffffffffffffffffffffffffffffff
@cA01~tA01_KP420439.1_9947_10026_0_1_0_0_0:0:0_0:0:0_32e/2
TCACCCTCCACCCCCATCTCTCTTCATGTCTATTTCCTCCTTCCACCTTCTCTGTCTCTCTAGGTCTCTGACCTCACTTCTCCATCCCTAGCTATGTTTTCTTTTTTTGTACCATTTTATTCTCTCTGACCCTCCTTGGACTGGTTGACT
+
ffffffffffffffffffffffffffffffffffffffffffffffffffffffffffffffffffffffffffffffffffffffffffffffffffffffffffffffffffffffffffffffffffffffffffffffffffffff
@cA01~tA01_KP420439.1_103109_102894_1_0_0_0_0:0:0_0:0:0_32f/2
ACCCAGGCAGATGGAGAAAGCGGTCAGGACAGACCCAGAGAAGGGGAGACTGGGCTTAGTTTGGGGAGATCAGAGGTTCCCTCAGCCCCTCAATCTTATCCATTTCCCAGAAGCCCATCATGGCCTCTCACCCACACAGAGAGATGTCAT
+
ffffffffffffffffffffffffffffffffffffffffffffffffffffffffffffffffffffffffffffffffffffffffffffffffffffffffffffffffffffffffffffffffffffffffffffffffffffff
@cA01~tA01_KP420439.1_88682_88874_0_1_0_0_1:0:0_0:0:0_330/2
GACCATTGGGATTATATCAAATCAAGCAGCTTCTGCACCGCAAAGGAAGCAACCAATGAAGTGAAGAAGAGACAACCCACAGAATGGGAGCAAATATTTGCAAACTATGCATCTGAGATGGGATTAATAACTAGAATATAAAAGAAGCTC
+
ffffffffffffffffffffffffffffffffffffffffffffffffffffffffffffffffffffffffffffffffffffffffffffffffffffffffffffffffffffffffffffffffffffffffffffffffffffff
@cA01~tA01_KP420439.1_65101_65257_0_1_0_0_0:0:0_0:0:0_331/2
CTACAAATGTTTCATTGTGGAATGACTCTGCCAGCTTTCCAGGTCTGCAGAGAGTAAGAGTATCACTTGTTCATATGATTCGTGATCCTTGGAACCTCCTATGTGCTACATCTTTGGATGGAAATTGGAGTCCCAGAGACAAATGAGGCT
+
ffffffffffffffffffffffffffffffffffffffffffffffffffffffffffffffffffffffffffffffffffffffffffffffffffffffffffffffffffffffffffffffffffffffffffffffffffffff
@cA01~tA01_KP420439.1_2187_2057_1_0_0_0_0:0:0_0:0:0_332/2
CAGCTTAGATAATTCACCAGGATATTGATACAGGCTCCATGGCTGGAAATAACCAAGGATGAGTGCTGTGTTTTGAGTGGTCTCCCCCAGAAACGTTTGTTGAAATCCTAACCCCTGGTATGTATGAATGTGAATTCATATTATATAAAA
+
ffffffffffffffffffffffffffffffffffffffffffffffffffffffffffffffffffffffffffffffffffffffffffffffffffffffffffffffffffffffffffffffffffffffffffffffffffffff
@cA01~tA01_KP420439.1_69398_69192_1_0_0_0_1:0:0_0:0:0_333/2
CATCGGTCGCATGACGCAAGACCTTGCAGGGACCTACAGATGCTACGGTTCTGTTCCTCATTCCCCCTATCAGTTGTCAGCTCCCAGTGACCCTCTGGACATCGTGATTACAGGTGAGAGTGTCTGGACATTATTCTCATTGTCACTGGG
+
ffffffffffffffffffffffffffffffffffffffffffffffffffffffffffffffffffffffffffffffffffffffffffffffffffffffffffffffffffffffffffffffffffffffffffffffffffffff
@cA01~tA01_KP420439.1_115664_115531_1_0_0_0_0:0:0_0:0:0_334/2
TCTCTGCACAGCCGAGAGCACTGTTCTTGGGTGCAGGTAGGCACTGATGGTGAGTTTCCCTTCGGCCCAGGAAGGGGCTGGCTATCAAGACTCACAGCCCAGTGGGGGCAGCAAGGAAGGCCTTGTTTGCCTGCAAATGGATCTTCCATC
+
ffffffffffffffffffffffffffffffffffffffffffffffffffffffffffffffffffffffffffffffffffffffffffffffffffffffffffffffffffffffffffffffffffffffffffffffffffffff
@cA01~tA01_KP420439.1_99493_99273_1_0_0_0_0:0:0_0:0:0_335/2
CATTCCCATCTTCCATGGCAGAATATTCCAGGAGAGCTTCAACATGAGCCCTGTGACCACAGCACATGCAGGGAACTACACATGTCGGGGTTCACACCCACACTCCCCCACTGGGTGGTTGGCACCCAGCAACCCCGTGGTGATCATGGT
+
ffffffffffffffffffffffffffffffffffffffffffffffffffffffffffffffffffffffffffffffffffffffffffffffffffffffffffffffffffffffffffffffffffffffffffffffffffffff
@cA01~tA01_KP420439.1_67138_67314_0_1_0_0_1:0:0_0:0:0_336/2
TGCTGGGGTCACAGGGCCTATGAAAACGGTGTTTCGGAATACTCTGTTGTAGAGCTCAGGGACAGGCATCCCGTCTTCTTTGGACAGACTGAATTCGTTAAACCCAAGACGAGAGCGACACTGAAGAGCCACATGTTCTCCTTCAGACAC
+
ffffffffffffffffffffffffffffffffffffffffffffffffffffffffffffffffffffffffffffffffffffffffffffffffffffffffffffffffffffffffffffffffffffffffffffffffffffff
@cA01~tA01_KP420439.1_133401_133502_0_1_0_0_0:0:0_0:0:0_337/2
CGGTTCAAGTGATTCTCTTGCCTCAGCCTCCCCAGTCGTTGGATTACTCGTGCCCACCACCACACCTGGCTATCCTTGTTTGGTTTCCTAGCTTGTCCTTGACCTGGGTTCCTGTGTCGGTTTCCTGTTGCTGCTGCAGAAAATTATCAC
+
ffffffffffffffffffffffffffffffffffffffffffffffffffffffffffffffffffffffffffffffffffffffffffffffffffffffffffffffffffffffffffffffffffffffffffffffffffffff
@cA01~tA01_KP420439.1_17069_17182_0_1_0_0_0:0:0_0:0:0_338/2
GGTGGAATAGCACGTATCTAAGTGCCGTGTTAAGAGGGAGCCTCTTATATGTTTGGAATTGTGAGTTCCTCAGTGTGATCGCAGCCTCAAGTAGACTAGGAAGTAAGCCAGTTAGGTTGGAGAGGTGGGCAGGGGTCAAGTGAAATGGAG
+
ffffffffffffffffffffffffffffffffffffffffffffffffffffffffffffffffffffffffffffffffffffffffffffffffffffffffffffffffffffffffffffffffffffffffffffffffffffff
@cA01~tA01_KP420439.1_15312_15190_1_0_0_0_1:0:0_0:0:0_339/2
GAAACCTACATTTCAATGTGAGCCAGTCCCTCAAGGCTCAGAAAAGCTGCTCGAGACATGTGGAGTCACCCCATATGCAGTGTATCTGGGGGAAATCAAAAAGCAGCCCAGCCTGGGTTTTGTACCCTGGAGCCACAGGAAGCACTCAGC
+
ffffffffffffffffffffffffffffffffffffffffffffffffffffffffffffffffffffffffffffffffffffffffffffffffffffffffffffffffffffffffffffffffffffffffffffffffffffff
@cA01~tA01_KP420439.1_22102_22324_0_1_0_0_0:0:0_0:0:0_33a/2
GAAAGAGGAACCAGGATAGGCTGCACATCCAGGCTCTTATCAGCCTGGTTCAATCTCTTTTGGATGAATTGCAATCCTTGGCAGAAGGTATGAACTGATGAATAAGGCAGGCACCAGTGTCCACACACCCTGTTCCTGGTGGGGACTGGG
+
ffffffffffffffffffffffffffffffffffffffffffffffffffffffffffffffffffffffffffffffffffffffffffffffffffffffffffffffffffffffffffffffffffffffffffffffffffffff
@cA01~tA01_KP420439.1_129796_129926_0_1_0_0_0:0:0_0:0:0_33b/2
TGGCATAGCGAAGCTGGGCACCGTGGCTCACGCCTGTAATCCCAGCACTTTGGGAGGCTGAGTTGGGTAGATCACGAGGTCAGGAGTTCAAGACCAGCTGGTCCAACATTCTGAAACCCCGTCTCTACTAAAAATACACACACAAAAAAA
+
ffffffffffffffffffffffffffffffffffffffffffffffffffffffffffffffffffffffffffffffffffffffffffffffffffffffffffffffffffffffffffffffffffffffffffffffffffffff
@cA01~tA01_KP420439.1_87672_87845_0_1_0_0_0:0:0_0:0:0_33c/2
CAGCCACATGGATGGACTGGAGGTCATTACAAGGATTGCCATTTCTTACTCACATGCAGGATGTAAAAGGTGGACCTCATGAAGGTAGAGAGTAGAATGGTGGATACCAGAGGTTAGGAAGGAAGGGGTGGAGGGTAACAAAAGAAGAAT
+
ffffffffffffffffffffffffffffffffffffffffffffffffffffffffffffffffffffffffffffffffffffffffffffffffffffffffffffffffffffffffffffffffffffffffffffffffffffff
@cA01~tA01_KP420439.1_96752_96675_1_0_0_0_0:0:0_0:0:0_33d/2
GACAGAGAGAGAGCAAACCATGAGTTGGAACTCTGGAATCTTGGGACATGAGACAAATTCTAGATAAATCTACAAAAATCCAGAATTTACATGTTGTGATTTTTGCTGATAAAGTACAATTCTAAGATTGTAAATAATTGCATAATCCTT
+
ffffffffffffffffffffffffffffffffffffffffffffffffffffffffffffffffffffffffffffffffffffffffffffffffffffffffffffffffffffffffffffffffffffffffffffffffffffff
@cA01~tA01_KP420439.1_104895_104981_0_1_0_0_1:0:0_0:0:0_33e/2
GCAGAGGAATAAAACTGCATCTATACCTGTCACCTTACACAAAAATCAAATGAAAATGGATTAAAAACATGAGTCTAAGGCCTGAACCTATGAAACATGTAGAAGAAAATAATGGGGAAGACATTTGTCTGACGAAAGACATTTTGTTTA
+
ffffffffffffffffffffffffffffffffffffffffffffffffffffffffffffffffffffffffffffffffffffffffffffffffffffffffffffffffffffffffffffffffffffffffffffffffffffff
@cA01~tA01_KP420439.1_7697_7848_0_1_0_0_0:0:0_0:0:0_33f/2
GTCCCTGTTCCTGATGGGGATTGGGAGCCTCTCCTTTCATGTCTGTGCCTTCTCCATGGCCCCAGCTTCCATAGGGTGGCCCCTGGTGCTGGTTCCAGGAGCATCAACCCCTCCCTATGTGGATCGAGCCTGGTGGTAGCATCAGTATCC
+
ffffffffffffffffffffffffffffffffffffffffffffffffffffffffffffffffffffffffffffffffffffffffffffffffffffffffffffffffffffffffffffffffffffffffffffffffffffff
@cA01~tA01_KP420439.1_33883_33735_1_0_0_0_0:0:0_0:0:0_340/2
CACCTCCCCTCAGACTAGCTTTCAGCCTTCTGTCAGCAGTAAAACTTATATATTTTTTAAAATAATTTCAATGTAGTTTTCCCTCCTTCAAATAAACATGTCTGCCCTCATGGTTTAGGTAATGGGACTCTTTTCTTGCCTAAGGCTTCC
+
ffffffffffffffffffffffffffffffffffffffffffffffffffffffffffffffffffffffffffffffffffffffffffffffffffffffffffffffffffffffffffffffffffffffffffffffffffffff
@cA01~tA01_KP420439.1_21511_21386_1_0_0_0_0:0:0_0:0:0_341/2
ATCCCAGAGCTTCTGTTGGGCATGTCCTTGAGGGTCCCATCACGCAGGCCCTGACTGTATTTGTGGTAAAGGGGGATTGAATACAGGGAAATGGGTGCTGTGGTGGGAAGAATAATTGTCCCCAGTGATGACTACATTCTAATCCCTGGA
+
ffffffffffffffffffffffffffffffffffffffffffffffffffffffffffffffffffffffffffffffffffffffffffffffffffffffffffffffffffffffffffffffffffffffffffffffffffffff
@cA01~tA01_KP420439.1_139809_139994_0_1_0_0_0:0:0_0:0:0_342/2
GTAATTCATTCCTTGGCAAGTGGAACTTCTCTAAAACACCCACCCTCATCAGATGTTCCCTTCCCTTCCCTCTCTCAAGCCCCCGGGAATTTATCCTCCAGTTAGGAATGCAGGCAGAAAAAACACTGCATGTTTCCTGAGAAGGATGTC
+
ffffffffffffffffffffffffffffffffffffffffffffffffffffffffffffffffffffffffffffffffffffffffffffffffffffffffffffffffffffffffffffffffffffffffffffffffffffff
@cA01~tA01_KP420439.1_19101_19024_1_0_0_0_0:0:0_0:0:0_343/2
TAAAAACAAAAATACATCAAAAATCTTTAATGTAAGCACAGAATTCAATCATCTCGTGTATGAGAGGTTGGATCTGAGACGTCTTTTGAGTCTGGTCGTAGTGAAGGACGCAAGGTGTCAATTCTAGTGAGAACAATTTCCAGGAAGCCA
+
ffffffffffffffffffffffffffffffffffffffffffffffffffffffffffffffffffffffffffffffffffffffffffffffffffffffffffffffffffffffffffffffffffffffffffffffffffffff
@cA01~tA01_KP420439.1_134164_134066_1_0_0_0_0:0:0_0:0:0_344/2
CACCCCCACATAGACAGCAGGAAAGAGACTAGTGGGAAAGAGATACAACAGCCCAAGAGATGAGGCTCTCTTCACAGTGGGAAGGGAGTCAGGGGCTACTGGAGACAGAGGGACAGAGAAGAGGGAGGAAGACAAATGGAGGGACCTGCA
+
ffffffffffffffffffffffffffffffffffffffffffffffffffffffffffffffffffffffffffffffffffffffffffffffffffffffffffffffffffffffffffffffffffffffffffffffffffffff
@cA01~tA01_KP420439.1_73889_73740_1_0_0_0_0:0:0_0:0:0_345/2
TTATTGTCAGAATCTTCGACACCCCATCTGGTTTCACTTTCTTTATCTTTGAGGCACGGTCATCAGAATTTCCTTTAGGGTCAGTGAGAAAAGCTTTCTTTGCCCTTTTGTCTTTCAGTTCTGTTTCTTTCCTGCGTTGATCTTGGACAG
+
ffffffffffffffffffffffffffffffffffffffffffffffffffffffffffffffffffffffffffffffffffffffffffffffffffffffffffffffffffffffffffffffffffffffffffffffffffffff
@cA01~tA01_KP420439.1_10157_10127_1_0_0_0_0:0:0_0:0:0_346/2
AAGGTGGAAGGAGGAAATAGACATGAAGAGAGATGGGGGTGGAGGGTGAGAGAGAGAAAGAGAGCATTAAGTCATAGAGCAGGGGAGTGAGTTCTCAGCTCAGGTGTGAGGAGAGCTGTGACAAGGAAGAACCTCCCTGAGGAAACCACC
+
ffffffffffffffffffffffffffffffffffffffffffffffffffffffffffffffffffffffffffffffffffffffffffffffffffffffffffffffffffffffffffffffffffffffffffffffffffffff
@cA01~tA01_KP420439.1_121489_121708_0_1_0_0_0:0:0_0:0:0_347/2
TTACGGAGAAAAGTATGGAAGTCCTTTAAAGAACTAAAAAGAGGTTGGATGAAGTGGATCATGCCTGTAATCCCGGCACTTTGGGAGACCGAGGCGGGCACCTCAGTTGAGGTCATGAGTTTGAGAGCAGCCTAGCCAACCTGGGGAAAC
+
ffffffffffffffffffffffffffffffffffffffffffffffffffffffffffffffffffffffffffffffffffffffffffffffffffffffffffffffffffffffffffffffffffffffffffffffffffffff
@cA01~tA01_KP420439.1_134574_134734_0_1_0_0_0:0:0_0:0:0_348/2
TACTTCCCCGTATGGCCCCTGTGTCTGTCCTCTGTTATGACACCTGGTCTGTACTTATGTCTCCTGTTTCCCTGTCTCTGTTGGTACAGACCTCACCGAGTCAGTCTCTCTCCATAAGAATCCCACGCTTATCTTCCTCATGACCACCTG
+
ffffffffffffffffffffffffffffffffffffffffffffffffffffffffffffffffffffffffffffffffffffffffffffffffffffffffffffffffffffffffffffffffffffffffffffffffffffff
@cA01~tA01_KP420439.1_10120_10274_0_1_0_0_0:0:0_0:0:0_349/2
TCACCGGCCTCCGCCTCCCTGGATAGATGGTAAATGTCAAACAAGCTCCGGGAGCTGCAGGACAAGGTCACATTCTCTCCTGCCTGAACCGTGGGGCCCGGCTGGGCTGAGAGAGAAGGTTTCCCATATAGACCTGGAAGAAGAAGAGGT
+
ffffffffffffffffffffffffffffffffffffffffffffffffffffffffffffffffffffffffffffffffffffffffffffffffffffffffffffffffffffffffffffffffffffffffffffffffffffff
@cA01~tA01_KP420439.1_108032_108268_0_1_0_0_1:0:0_0:0:0_34a/2
GCTGGAGTGCAGTGATGCGATCTCCACTCACTGCAACCTCCACCTCCTGGGTTGAAGTCATTCTCCTGCTTCATCCTCCAGAGCAGGAGCTGGGATTACAGGGATGCACCACCATGCTCGGCTAATTTTTGTATTTTTAGGAGAGATAGG
+
ffffffffffffffffffffffffffffffffffffffffffffffffffffffffffffffffffffffffffffffffffffffffffffffffffffffffffffffffffffffffffffffffffffffffffffffffffffff
@cA01~tA01_KP420439.1_48906_48727_1_0_0_0_0:0:0_0:0:0_34b/2
CATTATCATTACCATGTCCACATAACCCCATCTGTTCTCCACTGGGTTCTCACCCCCGGACTCTGAGTTTCTGGAAGCAGGGTGGAGCCTCATTTGTCTCTGGGACTCCTATTTCCATCCAAAGATGTAGCACATAGGAGGTTCCAAGGA
+
ffffffffffffffffffffffffffffffffffffffffffffffffffffffffffffffffffffffffffffffffffffffffffffffffffffffffffffffffffffffffffffffffffffffffffffffffffffff
@cA01~tA01_KP420439.1_122078_122257_0_1_0_0_0:0:0_0:0:0_34c/2
AAACAAATGATTTAATTGAAAAAGGAGCAAAAGACATGAAATTTCCCCACATACGAAAAAGTGCTCAGTATCACTCATCATCAGAGAAACGCGAATTAAAATCAAAGTGAGTTTTCATCTCACCCCATTAAAATGGCTTTTAGGCCGGGC
+
ffffffffffffffffffffffffffffffffffffffffffffffffffffffffffffffffffffffffffffffffffffffffffffffffffffffffffffffffffffffffffffffffffffffffffffffffffffff
@cA01~tA01_KP420439.1_102224_102153_1_0_0_0_0:0:0_0:0:0_34d/2
GAGAGAATAAAACAATCCAAAAAGGGAAAACATACCTCAGGGTGGGGAATTGAGGTCATAGACCTAGAGAGACAGAAAAGGTAGAAGGAGGAAACAGATATGAAGAGAGATGGGGTGGAGGGTGAGAGAGAGAGAGAGAGCATTAGGTCA
+
ffffffffffffffffffffffffffffffffffffffffffffffffffffffffffffffffffffffffffffffffffffffffffffffffffffffffffffffffffffffffffffffffffffffffffffffffffffff
@cA01~tA01_KP420439.1_136111_135960_1_0_0_0_0:0:0_0:0:0_34e/2
ATTATAGAAAAAGGAAGATCAAGTCAACCAATCCAAGGAGAGTCAGAGAGAATAAAACAATCCAAAAAGGGAAAGCATACCCAGGGGTGGGGAAGTGAGGTCAGAGACCTAGAGAGACAGAGAAGGCGGAAGGAGGAAATAGACATGAAG
+
ffffffffffffffffffffffffffffffffffffffffffffffffffffffffffffffffffffffffffffffffffffffffffffffffffffffffffffffffffffffffffffffffffffffffffffffffffffff
@cA01~tA01_KP420439.1_408_235_1_0_0_0_0:0:0_1:0:0_34f/2
ATAAGAAATGACACAAACAAATGGAAGAATATTCCATGCTCATGAATTAGGAGAACAAATAGTTAAAATCGCCATACTTCCAAAAACAAATTGCAGACTCAATGCTATCCATTTCAAAATGCAATGTCATTTTTCACGAAATTATAAAAA
+
ffffffffffffffffffffffffffffffffffffffffffffffffffffffffffffffffffffffffffffffffffffffffffffffffffffffffffffffffffffffffffffffffffffffffffffffffffffff
@cA01~tA01_KP420439.1_88192_88033_1_0_0_0_0:0:0_0:0:0_350/2
CTCCATTGTGTGTATGTACTACATTCTCTCTATCCATTCATCCACTGATGGGCAGGTAGGTTGACTCCACATCTTGGCTACTGTGAACAGTGCTGGAACAGTCATGGGAGTGCAGATGTCACTTCAATACACTGAAGTCCTTTTCTTTGC
+
ffffffffffffffffffffffffffffffffffffffffffffffffffffffffffffffffffffffffffffffffffffffffffffffffffffffffffffffffffffffffffffffffffffffffffffffffffffff
@cA01~tA01_KP420439.1_5863_6014_0_1_0_0_1:0:0_0:0:0_351/2
CCCCCTGTGTCGCCTGCCTCCCGTTTCAGGAGCATCATCTTATGTGGGGAGATGACAACCTAAGGTTTGGGGGAAGGACTCACCCACATGTGGCCAGGGCCCCTCCAGCAAGAAGAACCCTGGAAAGAAAGATCATGATGGATGATCCAT
+
ffffffffffffffffffffffffffffffffffffffffffffffffffffffffffffffffffffffffffffffffffffffffffffffffffffffffffffffffffffffffffffffffffffffffffffffffffffff
@cA01~tA01_KP420439.1_4106_4218_0_1_0_0_0:0:0_0:0:0_352/2
TATACATATTGAATTTTATAGTTCTATTTTATTCTTTTGGATTGCAGTTTAATAGTCCATACATAACTTTATCAACATGTAATTATCCACTCTTTTTATCATGGACATTTGTGTTGTTTCCGGATTTTCTCTTTTATAACTCGGGCCTTG
+
ffffffffffffffffffffffffffffffffffffffffffffffffffffffffffffffffffffffffffffffffffffffffffffffffffffffffffffffffffffffffffffffffffffffffffffffffffffff
@cA01~tA01_KP420439.1_17433_17564_0_1_0_0_0:0:0_0:0:0_353/2
CTACAAATGTTTCATCGTGGAATGACTCTGCCAGCTTTCCAGATCTGCAGAGAGTAAGAATATCACTTGTTCATCTGATTCACCATCCTTGGAACCTCCTATGTGCTGCATCTTTGGATGGAAATTGGAGTCTCAGAGACAATTCAGGCT
+
ffffffffffffffffffffffffffffffffffffffffffffffffffffffffffffffffffffffffffffffffffffffffffffffffffffffffffffffffffffffffffffffffffffffffffffffffffffff
@cA01~tA01_KP420439.1_37163_37312_0_1_0_0_0:0:0_0:0:0_354/2
AGTAAGAGACTCCTACTAGATTTTAATACTGTAAGATTACTCACATAAAACAACACAGGGTAGACATGGGGTGGAGGGCATGTCTTTGAGAATGGAATATCAGCAGATGCCTGAATGAAAATAAGCAACTGAGCCCCCATCAGAGGATTT
+
ffffffffffffffffffffffffffffffffffffffffffffffffffffffffffffffffffffffffffffffffffffffffffffffffffffffffffffffffffffffffffffffffffffffffffffffffffffff
@cA01~tA01_KP420439.1_74981_74766_1_0_0_0_0:0:0_0:0:0_355/2
GCTCCATCTATGTTGCTGCAAAAGACATGGTTTTATTTTTATGACCAAATAGTATTTCGTTGTGTATACACGCATCCTTTTTTTAATCCAATCATTCATTCACAGACACTTAGATTGATTTCATATCTTTGCTATTGCAAACAGTGCTGC
+
ffffffffffffffffffffffffffffffffffffffffffffffffffffffffffffffffffffffffffffffffffffffffffffffffffffffffffffffffffffffffffffffffffffffffffffffffffffff
@cA01~tA01_KP420439.1_141767_141884_0_1_0_0_1:0:0_1:0:0_356/2
GCCTCCTGAAGTGCTGGGTTACAGGCGTGAGCCACCGTTCACAGCCTTGTATATTATGCTATAATAGGTCCCTTCATTTGCACCACCCCTCATCTAGCTCTCCCTCCTCTGCCAGGTATTGATTTAGATGCAGGAGAAATAAATCTCAGA
+
ffffffffffffffffffffffffffffffffffffffffffffffffffffffffffffffffffffffffffffffffffffffffffffffffffffffffffffffffffffffffffffffffffffffffffffffffffffff
@cA01~tA01_KP420439.1_60150_60321_0_1_0_0_0:0:0_1:0:0_357/2
GAATGAAGATTGCAGATGGAATTATGGTTGCTAAACAGCTGAACTTAAAACAAGGGTATCCTGGATGATTTCCAGGAGATTATGAGGGATTTTCATCTTGGTGAACCCAATAGAATCCCCAAGTTTTCAAAAGATGAGGAAGAAGGGAGA
+
ffffffffffffffffffffffffffffffffffffffffffffffffffffffffffffffffffffffffffffffffffffffffffffffffffffffffffffffffffffffffffffffffffffffffffffffffffffff
@cA01~tA01_KP420439.1_28768_28610_1_0_0_0_0:0:0_2:0:0_358/2
ACAGCCTTGCCGTTACAGAGAACGGAGCTCATGCACGCACACTTCGACTCACTGACTCCTTCAGCCACGGCCCCATGCTCAGGCTGTGCAGTGCGGAACCTTTTCCTATTGTTGCCATAACAAATTTCCACAAGATTCGTGGGTGAAAAC
+
ffffffffffffffffffffffffffffffffffffffffffffffffffffffffffffffffffffffffffffffffffffffffffffffffffffffffffffffffffffffffffffffffffffffffffffffffffffff
@cA01~tA01_KP420439.1_44795_44661_1_0_0_0_0:0:0_0:0:0_359/2
CCTCATTTCCTCACCTCTCTCCTGTCTCATGTTCTAGGAAACCCTTCAAATAGTTGGCCTTCACCCACTGAACCAAGCTCCAAAACCGGTGAGTACAGAACCCTCTTATATCCGCTTTTGGAAACCTGGGGAGGTGGAAACCTTGGATTC
+
ffffffffffffffffffffffffffffffffffffffffffffffffffffffffffffffffffffffffffffffffffffffffffffffffffffffffffffffffffffffffffffffffffffffffffffffffffffff
@cA01~tA01_KP420439.1_70307_70106_1_0_0_0_0:0:0_0:0:0_35a/2
AGATGTGGGGATGAATTGCAGAGATTCCAAAGAGAACTAGAGAGACCGAGAGGCAGAGCAAGACAGATGATAGATGGATAGATATAGATAGATGATAAATAGGTAGATGATAGATAATAGGTTATAGATACATAGATGATGATTGATTCA
+
ffffffffffffffffffffffffffffffffffffffffffffffffffffffffffffffffffffffffffffffffffffffffffffffffffffffffffffffffffffffffffffffffffffffffffffffffffffff
@cA01~tA01_KP420439.1_135595_135492_1_0_0_0_0:0:0_0:0:0_35b/2
GAGATTCCAAATAGAACTAGAGAGACTGAGAGGCAGAGAAAGACAAGGAGATGGAGAGAGACAGATGATAGATGGATAGATAGATATAGATAGATGATAAATAGGTAGATGATAGATAATGGATAGGTTATAGATACATAGATGATGATT
+
ffffffffffffffffffffffffffffffffffffffffffffffffffffffffffffffffffffffffffffffffffffffffffffffffffffffffffffffffffffffffffffffffffffffffffffffffffffff
@cA01~tA01_KP420439.1_101043_101267_0_1_0_0_0:0:0_1:0:0_35c/2
TTGGAATATGAGCCTCAGAACCCAGTCTGGGGACCCCAAGTTCACACAGCATACAGGGGTTGGTGTTCAGGGGCCATGATATCCTGGGATGATTACTCTCCATTGCATGGAAGGCAGAGGTGTCAGAATAAACACGGCATCTGTAGGTGG
+
ffffffffffffffffffffffffffffffffffffffffffffffffffffffffffffffffffffffffffffffffffffffffffffffffffffffffffffffffffffffffffffffffffffffffffffffffffffff
@cA01~tA01_KP420439.1_26544_26345_1_0_0_0_0:0:0_0:0:0_35d/2
GGGGTTTCCCCATGTTGGCTGGGCTGCTCTCAAACTCATGACCTCAACTGAGGTGCCCGCCTCGGTCTCCCAAAGTGCCGGGATTACAGGCATGATCCACCTCACCCAACCTCTTTTTAGTTCTTTAAAGGACTTCCACACTTTTCTCCG
+
ffffffffffffffffffffffffffffffffffffffffffffffffffffffffffffffffffffffffffffffffffffffffffffffffffffffffffffffffffffffffffffffffffffffffffffffffffffff
@cA01~tA01_KP420439.1_132624_132791_0_1_0_0_0:0:0_1:0:0_35e/2
GGAGGTGGGACAGTGAGAAGCCCAGACAGAAAGCCTCTGACCTGTGACCATGATCACCACGGGGTTGCCGGGTGCCGACCACCCAGTGAGGGAGTGTGGGCGTGAACCCCGACATCTGTAGGTCCCTGCATGTGCTGGGGTCACAGGGCC
+
ffffffffffffffffffffffffffffffffffffffffffffffffffffffffffffffffffffffffffffffffffffffffffffffffffffffffffffffffffffffffffffffffffffffffffffffffffffff
@cA01~tA01_KP420439.1_86758_86598_1_0_0_0_0:0:0_0:0:0_35f/2
CACATAGGGAGGGATCGACAGGAAGAGTTAGGGGTGGAGGGTGAGAGAGAGAGAGAGAGCACTAGGCCATAGAGCAGGGCAGTGAGTTCTCAGCTCAGGTGGGAGGGGAGCTGTGACAAGGAAGAACCTCCCTGAGGAAACTGCCTCTTC
+
ffffffffffffffffffffffffffffffffffffffffffffffffffffffffffffffffffffffffffffffffffffffffffffffffffffffffffffffffffffffffffffffffffffffffffffffffffffff
@cA01~tA01_KP420439.1_75320_75527_0_1_0_0_0:0:0_0:0:0_360/2
AATGAATGGAAATGTTTGCAAACTATGCACCCAACAGAGGACTAACATCCAGAATTTCTAGGCAACTCAAACAACTAAACATAACCCCTCAAATAATAGCATTAAAAAGTGGGCAAAGGGATATACATAGACATTTTTCAAAAGAAGACA
+
ffffffffffffffffffffffffffffffffffffffffffffffffffffffffffffffffffffffffffffffffffffffffffffffffffffffffffffffffffffffffffffffffffffffffffffffffffffff
@cA01~tA01_KP420439.1_76317_76054_1_0_0_0_0:0:0_0:0:0_361/2
TTTCTGGGCTCTCTATTCTGGTCTATTGATCTCTGTTTCTGTGTCTATACCAGCACTGTGCTATTTAAGTTACTATAGCCTTAGAGCATAGTTTGAAGTCAGATAGCGTGATGCCTCCAGGTTTCTACATTCACCTAGAATTGCTTTCTC
+
ffffffffffffffffffffffffffffffffffffffffffffffffffffffffffffffffffffffffffffffffffffffffffffffffffffffffffffffffffffffffffffffffffffffffffffffffffffff
@cA01~tA01_KP420439.1_71395_71546_0_1_0_0_0:0:0_0:0:0_362/2
GGGAGGCCCTCCCCGAGTCCCCAGAGAAGACTCCCCCACTGAGTCTCCAAGGTGTGGAGAGAGCAAAAAACATCTAGGGTGGAAAATGCCTCCCATCAAGAGACATTGGGGCTCCCCCAACGATGGTTGCATCTGTGCCCCCCATGTGGA
+
ffffffffffffffffffffffffffffffffffffffffffffffffffffffffffffffffffffffffffffffffffffffffffffffffffffffffffffffffffffffffffffffffffffffffffffffffffffff
@cA01~tA01_KP420439.1_11050_10833_1_0_0_0_0:0:0_1:0:0_363/2
GAGGAGGGAGACTGGGCTCTGCCTGGGGAGATCAGAGGTTCTCTCAGCCCCTCAACCTTACCCACTTCCCAGAAGCCCATCCTGGCCTGTCACCCACAGAGAGATGTCATCACCAGCAACGCCTACACCCTTTTCTTTTTGTTAGAAGAA
+
ffffffffffffffffffffffffffffffffffffffffffffffffffffffffffffffffffffffffffffffffffffffffffffffffffffffffffffffffffffffffffffffffffffffffffffffffffffff
@rand_0_0_0_0_1_1_0:0:0_0:0:0_364/2
AGTGCGAGAGGTGTAGATTGGGACTAGTAGCATAGTCGCGCAAATTCTCTAACTTCTCGTCGCCCCCTCTGGACACCCTAGTCTACAGAAACACTGCCTTCGTGACTCATTTGAACGTGTAAGATTTAGACACTTAAGTACCAGGGCACT
+
ffffffffffffffffffffffffffffffffffffffffffffffffffffffffffffffffffffffffffffffffffffffffffffffffffffffffffffffffffffffffffffffffffffffffffffffffffffff
@cA01~tA01_KP420439.1_50735_50524_1_0_0_0_0:0:0_0:0:0_365/2
GTAGAAAGAGCCTGCGTACGTCACCCTCCCATGATGTGGTCAACATGTAAACTGCATGGGCAGGGCGCCAAATAACATCCTGTGCGCTGCTGAGCTGAGCTCGGTCGCGGCTGCCTGTCTGCTCCGGCAGCACCATGTCGCTCTTGGTCG
+
ffffffffffffffffffffffffffffffffffffffffffffffffffffffffffffffffffffffffffffffffffffffffffffffffffffffffffffffffffffffffffffffffffffffffffffffffffffff
@cA01~tA01_KP420439.1_83948_84089_0_1_0_0_0:0:0_0:0:0_366/2
TGCGCAACGGCCAGGCTCAAAACACATCTCAGACTCACTTACCCCTGCACGGGACGATTGAATTCTGCACTCACATGAGGAACTTTTGATGTATTTTTTTTTGTTTCTACCTGAGATTCAAACTCTCCTTGATATGTAATATGCAAAATA
+
ffffffffffffffffffffffffffffffffffffffffffffffffffffffffffffffffffffffffffffffffffffffffffffffffffffffffffffffffffffffffffffffffffffffffffffffffffffff
@cA01~tA01_KP420439.1_84319_84506_0_1_0_0_1:0:0_0:0:0_367/2
ACCTACCCTTTCCTCCTGAGCCACTGGGCGCCACGCTGGACTGAAAATTAACTCATCCTCACCACTCACTTGCTTCAGAACATGGCTCTCTGCTGGGGAGACACCCAATCTGCAGGCCCATAGTGTAACCCTGGTGCTCCTTCCCTTCCA
+
ffffffffffffffffffffffffffffffffffffffffffffffffffffffffffffffffffffffffffffffffffffffffffffffffffffffffffffffffffffffffffffffffffffffffffffffffffffff
@cA01~tA01_KP420439.1_91664_91533_1_0_0_0_1:0:0_0:0:0_368/2
TGTGTTTGACACTCACAGCCCTTGGACTTACCTCGGGGCTAACTGGGAATCCCTACATGATGAATAGTGACTGACATGAAAATAAGGGAGGCCCAGGTGCATAACTGGAATCTAGGAGACTGTGGAAAAGGCAATTCCCGCCCCCCTGGT
+
ffffffffffffffffffffffffffffffffffffffffffffffffffffffffffffffffffffffffffffffffffffffffffffffffffffffffffffffffffffffffffffffffffffffffffffffffffffff
@cA01~tA01_KP420439.1_682_521_1_0_0_0_0:0:0_0:0:0_369/2
GATACTACTACAAAAACAGACACATAGACCAATGAGACAGAATAGAGAACCCAGAAATGAGGCTACATACCTACAATCATCTTTGAAAAAATTGACAAAAACAAGCAATGTGGAAAGTACCCTTTCTTCAATAAATAGTTCTGGGATAAC
+
ffffffffffffffffffffffffffffffffffffffffffffffffffffffffffffffffffffffffffffffffffffffffffffffffffffffffffffffffffffffffffffffffffffffffffffffffffffff
@cA01~tA01_KP420439.1_3075_2971_1_0_0_0_0:0:0_0:0:0_36a/2
ATAGGTAAATGTTTGTAATAAAAAGTATTCCTCAATAGAAGTTTCTTAACTCAAAGAATGAAATATTTCACCATGCACATACAAAGAAGAGATATATGGAGATATGAAGAGGAGTACTTCATAATGACAAAGAGGCAAATTCATAAATAA
+
ffffffffffffffffffffffffffffffffffffffffffffffffffffffffffffffffffffffffffffffffffffffffffffffffffffffffffffffffffffffffffffffffffffffffffffffffffffff
@cA01~tA01_KP420439.1_65381_65460_0_1_0_0_0:0:0_0:0:0_36b/2
CACAGCTTCATTTGTGTCCATTCAACATAGTTATGCTTTTTGAAACTCTGTGGATACTTTCTCTCAATATTTTTGATTTATACTTGGTTCAATAAACACCTGTAAACCCCGCAGATATGGAGGAGTGACCGTATATTTATATTATGAAAG
+
ffffffffffffffffffffffffffffffffffffffffffffffffffffffffffffffffffffffffffffffffffffffffffffffffffffffffffffffffffffffffffffffffffffffffffffffffffffff
@rand_0_0_0_0_1_1_0:0:0_0:0:0_36c/2
TAACGCCTTTTCAAGCAGTCCGGAAGTGGTTACGTCCTCGGCCACAATCGTCCACTGCTCCATCAGATTAAGATAGGGACTGATCAGAGATTGCAAAGGCGGTTCTGGCAAGAAGTATGCGTATCTCAAGCGTTTGAGAGGGTGGGCAGT
+
ffffffffffffffffffffffffffffffffffffffffffffffffffffffffffffffffffffffffffffffffffffffffffffffffffffffffffffffffffffffffffffffffffffffffffffffffffffff
@cA01~tA01_KP420439.1_84364_84213_1_0_0_0_0:0:0_1:0:0_36d/2
TGTGTTTTGAGCCTGGCCGTTGCGCATGATGTGAAGTGACAAGTCTAGTCTGCAGTTTTCAGAAACCCTCATTCCTCCCTTGACTGATTCACCACTTGAACCTCATATGACGTAGAAGAAGCCTACCTATGTCCCCTTTACATGTTGTGG
+
ffffffffffffffffffffffffffffffffffffffffffffffffffffffffffffffffffffffffffffffffffffffffffffffffffffffffffffffffffffffffffffffffffffffffffffffffffffff
@cA01~tA01_KP420439.1_113532_113458_1_0_0_0_0:0:0_1:0:0_36e/2
AAGGTAGAGAAAGCCTGCGTACGTCACCCTCCCATGATGTGGTCAACATGTAAACTGCATGGGCAGGGCGCCAAATAACATCCTGTGCGCTGCTGAGCTGAGCTGGGGCGCGGCCGCCTGTCTGCACCGGCAGCACCATGTCGCTCATGG
+
ffffffffffffffffffffffffffffffffffffffffffffffffffffffffffffffffffffffffffffffffffffffffffffffffffffffffffffffffffffffffffffffffffffffffffffffffffffff
@cA01~tA01_KP420439.1_24877_24938_0_1_0_0_0:0:0_0:0:0_36f/2
GCCTGGAGCCCTGGCCGCGGGCCTTCATGCAGGCCGTGTAGGAGGGTTTGGAGGTGCCCTGTCTGCCATCCTGTGCCCTGATCCCTCCCTCACACCCAAGCTTCGTCTTCTCTCTGCATCTGTCCATGCTTCTCTCCATCATCAGCAGGA
+
ffffffffffffffffffffffffffffffffffffffffffffffffffffffffffffffffffffffffffffffffffffffffffffffffffffffffffffffffffffffffffffffffffffffffffffffffffffff
@cA01~tA01_KP420439.1_42861_43045_0_1_0_0_0:0:0_0:0:0_370/2
CAAAATAAAATGAAATAAAATAAAATGGCTTTTAGCTGCAAGACAGGCAAAAGAAATGCTGGCAAGGTGTTAGAGAAAGGAGAATCCTGGTATCCTGTTGGTAGGAGTGTAAATTAGTACAGCCATTACGGAGAAAAGTGTGGAAGTCCT
+
ffffffffffffffffffffffffffffffffffffffffffffffffffffffffffffffffffffffffffffffffffffffffffffffffffffffffffffffffffffffffffffffffffffffffffffffffffffff
@cA01~tA01_KP420439.1_7171_7080_1_0_0_0_0:0:0_0:0:0_371/2
ACACTCCCCCACTGGGTGGTCGGCACCCAGCAACCCTGTGGTGATCATGGTCACAGGTCAGAGGCTTTCTGTCTGGGCTTCTCACTGTCCCACCTCCTGAATCCCAGAGCTTCTGGTGGGGGCGTCCATCAGGGTCCAATCATCCAGGCC
+
ffffffffffffffffffffffffffffffffffffffffffffffffffffffffffffffffffffffffffffffffffffffffffffffffffffffffffffffffffffffffffffffffffffffffffffffffffffff
@cA01~tA01_KP420439.1_83172_83271_0_1_0_0_0:0:0_0:0:0_372/2
AATACTAAGAACTGAATCCCGCAGCATATCAAAAAGTGAATCCACCATGATCAAGTCAACTTTATTCTTAGGGTGCAAGGTTGGTTGAACATACACAATCAATACATGTGATTCATCACCTAAACAAAACTAAAAACAAAAACCACATGA
+
ffffffffffffffffffffffffffffffffffffffffffffffffffffffffffffffffffffffffffffffffffffffffffffffffffffffffffffffffffffffffffffffffffffffffffffffffffffff
@cA01~tA01_KP420439.1_126480_126434_1_0_0_0_0:0:0_0:0:0_373/2
ATCAGCGACAGCACTAGCTCCTGTTCCCCTTTCCTACTAATTCACAGGAGGACAGGTGGTATTGAAGCAATAGATGGTCGAGGGGGTGGTCCTTCCCCCAGCCTCTCGGGTAGAACAGCAACCTAACATGTGTCTCCCGAGATCACAAAG
+
ffffffffffffffffffffffffffffffffffffffffffffffffffffffffffffffffffffffffffffffffffffffffffffffffffffffffffffffffffffffffffffffffffffffffffffffffffffff
@cA01~tA01_KP420439.1_16001_16129_0_1_0_0_0:0:0_0:0:0_374/2
GTGGCTCCTGCCTTGGGCCAGGGACCATCCTGCCTGTGAGGAACACACACCTGAGTGCTCCCATCCTGCTTCCCCACATGGCCCTGAGCTCTCTGGCTTCTGCTTCGTGAGACTTACTCTTTTTGTTGGCACACCAGCGATGAAGGAGAA
+
ffffffffffffffffffffffffffffffffffffffffffffffffffffffffffffffffffffffffffffffffffffffffffffffffffffffffffffffffffffffffffffffffffffffffffffffffffffff
@cA01~tA01_KP420439.1_3092_2945_1_0_0_0_0:0:0_0:0:0_375/2
TGCTTCTAGTCAGTTGTATACATAGAATAGGTAAATGTTTGTAATAAAAAGTATTCCTCAATAGAAGTTTCTTAACTCAAAGAATGAAATATTTCACCATGCACATACAAAGAAGAGATATATGGAGATATGAAGAGGAGTACTTCATAA
+
ffffffffffffffffffffffffffffffffffffffffffffffffffffffffffffffffffffffffffffffffffffffffffffffffffffffffffffffffffffffffffffffffffffffffffffffffffffff
@cA01~tA01_KP420439.1_19976_19831_1_0_0_0_0:0:0_0:0:0_376/2
GTGGAGTTATGGGCCTAGAGATGGATATCTGGGCCTGGAGTGGAGATATGGGCCTAGGAAGGAGATATGGGCCTGGGTGTGGAGATATGGGACTGGAGAGGTGATATGGGCCTGGAGTGGAGATATGGGCTTAGGGTGGAGATCTGGGCC
+
ffffffffffffffffffffffffffffffffffffffffffffffffffffffffffffffffffffffffffffffffffffffffffffffffffffffffffffffffffffffffffffffffffffffffffffffffffffff
@cA01~tA01_KP420439.1_50207_50043_1_0_0_0_0:0:0_1:0:0_377/2
GAGTTGGGACTCTGGAATCTTGGGTCATGAGACAAATTTTAGATTAAACTACAAAACTCCAGAATTTACAGGTGGGGTTTTTACTGATAAAGTACAATTCTCAGATTGTAAATAATTGCATAATCCTTCCCTGGGAATTTAAATCATTTT
+
ffffffffffffffffffffffffffffffffffffffffffffffffffffffffffffffffffffffffffffffffffffffffffffffffffffffffffffffffffffffffffffffffffffffffffffffffffffff
@cA01~tA01_KP420439.1_82472_82606_0_1_0_0_0:0:0_0:0:0_378/2
GCCTGGCCAACATGGCGAAACCCTGTCTCTACTAGAAACACAAATATAGCCGGACGGGGTGGTACGCAACTGTAGTCCCAGCTGCTTGGGAGGCTGAGTCAGGAGAACCGCTTGAACCTGGGAGGCAGAGGTTGCAGTGAGCGGAGATCA
+
ffffffffffffffffffffffffffffffffffffffffffffffffffffffffffffffffffffffffffffffffffffffffffffffffffffffffffffffffffffffffffffffffffffffffffffffffffffff
@cA01~tA01_KP420439.1_105487_105274_1_0_0_0_0:0:0_0:0:0_379/2
AGGCGGATGGATCACCTGAAGCCAGGAGTTCAAGACCAGGCTGGCCAACAGAGTGAAACCTCGTCTCTACTAAAAATACAAAAATTAGCTGAGCATGGTGACCAGTGCCTGTAATACCACTACTCGGGTGTTTGAGGCAAGAGAATTGCT
+
ffffffffffffffffffffffffffffffffffffffffffffffffffffffffffffffffffffffffffffffffffffffffffffffffffffffffffffffffffffffffffffffffffffffffffffffffffffff
@cA01~tA01_KP420439.1_78649_78561_1_0_0_0_0:0:0_1:0:0_37a/2
CAGGAGGGAGAAGACCCTGGATCCCAGTGTGGATGGGAAGAAGTATGTGTTTCTCTTTTGTGCTTGGACCCTGTGTCCAAGCATGTCTGAGATGTGATGAAGATGAATCTTCCTTTCCTTGTCTATTTTCTCATACCAGAGAATTGGAAT
+
ffffffffffffffffffffffffffffffffffffffffffffffffffffffffffffffffffffffffffffffffffffffffffffffffffffffffffffffffffffffffffffffffffffffffffffffffffffff
@cA01~tA01_KP420439.1_125338_125498_0_1_0_0_0:0:0_0:0:0_37b/2
GAGGATTAAACAAGTAGGAAAATCAAACCCAGTAAGCCTTTCCAGTCAATGATTCTACCTCACAAGCATATCTTATATCCATCTACTTCATTCATTTAGTGTCTAAATCAGCACCACATTTCACCAGTGGGGCGGCAATTGCCTTTTCCA
+
ffffffffffffffffffffffffffffffffffffffffffffffffffffffffffffffffffffffffffffffffffffffffffffffffffffffffffffffffffffffffffffffffffffffffffffffffffffff
@cA01~tA01_KP420439.1_101493_101314_1_0_0_0_0:0:0_0:0:0_37c/2
ATGGAGAGTAATCATCCCAGGATATCATGGCCCCTGAACACCAACCCCTGTATGCTGTGTGAACTTGGGGTCCCCAGACTGGATTCTGAGGCTCATATTCCAAATAATCCCACATATGATAGGATCGCTGAGAGACACAGAGAAAAATCA
+
ffffffffffffffffffffffffffffffffffffffffffffffffffffffffffffffffffffffffffffffffffffffffffffffffffffffffffffffffffffffffffffffffffffffffffffffffffffff
@cA01~tA01_KP420439.1_18982_18856_1_0_0_0_0:0:0_0:0:0_37d/2
CTGCAACCTCCGTCTCCCAGGTTCAAGCTATTCTGATGCCTCTGGTTTAGTAGTAGAAACTCAAGCAGGAAAATTAGAATGGCTTCTTGTCACAATTACTCTGATAATGTTAATAATACCTGTTAGACATTTTGCACATTACATATGAAG
+
ffffffffffffffffffffffffffffffffffffffffffffffffffffffffffffffffffffffffffffffffffffffffffffffffffffffffffffffffffffffffffffffffffffffffffffffffffffff
@cA01~tA01_KP420439.1_18937_19160_0_1_0_0_0:0:0_0:0:0_37e/2
GCTCAGCAGCGCACAGGATGTTATTTGGCGCCCTGCCCATGCAGTTTACATGTTGACCACATCATGGGAGGGTGACGTACGCAGGCTCTTTCTACCTTGCATGAGGCCCAGTGGGTGCTCGCTCAAGAGCGGAACATGGCTTCCTGGAAA
+
ffffffffffffffffffffffffffffffffffffffffffffffffffffffffffffffffffffffffffffffffffffffffffffffffffffffffffffffffffffffffffffffffffffffffffffffffffffff
@cA01~tA01_KP420439.1_38638_38449_1_0_0_0_1:0:0_0:0:0_37f/2
TGATTTTAGCCCAGGAAAAACAGGGTCCTATTTCTGTCTCCAGTAGTGAAATGGGTCAGTGTGCTCTCTCCTGCTGCCATGCTTCTGATAATTTTCTACAGCAGCAACAGGAAACCAACACTGGAACCCAGGTCAAGGACAAGGTAAGAA
+
ffffffffffffffffffffffffffffffffffffffffffffffffffffffffffffffffffffffffffffffffffffffffffffffffffffffffffffffffffffffffffffffffffffffffffffffffffffff
@cA01~tA01_KP420439.1_50988_50804_1_0_0_0_0:0:0_0:0:0_380/2
TGGAGTGGATATATGGGCCTAGAGATGGAGTGATGGGCCTAGAAGTGGAGATCTGGGCCCAGAGGTCGAGATATAGGCCTGGAGGTGGAGTGATGGGACTGTAGTGGAGATCTGGGCCTGGAGTGGAGATAGGAACCTGGAGGGGAGATA
+
ffffffffffffffffffffffffffffffffffffffffffffffffffffffffffffffffffffffffffffffffffffffffffffffffffffffffffffffffffffffffffffffffffffffffffffffffffffff
@cA01~tA01_KP420439.1_97968_97794_1_0_0_0_0:0:0_0:0:0_381/2
TATGGGCCTAGAGGTGGAGTTATGGGCCCGGAGGTGGAGTTAAGGGCATGAAGTGGAGATCTGGGCCTGGAGTGGAGATATGATCCTGGAGTGGAGATATGGGCCTGGGGTGGAGATACGGGCCTGGAGCAGACATACAAGCCTGGAAAG
+
ffffffffffffffffffffffffffffffffffffffffffffffffffffffffffffffffffffffffffffffffffffffffffffffffffffffffffffffffffffffffffffffffffffffffffffffffffffff
@cA01~tA01_KP420439.1_66367_66302_1_0_0_0_0:0:0_0:0:0_382/2
TTTTTAACAGAGACACGGTTTCACTATATTGGCCAGGCTGCTCTCAAACTCCTTATCTCAGTTGATCCGCCCACCTCGGCTTCCCAACGTGCTGGGGAAAACTTGATTTTCTATAGCATTATGTTACTGGATATTTCTGTAAAATTTAAA
+
ffffffffffffffffffffffffffffffffffffffffffffffffffffffffffffffffffffffffffffffffffffffffffffffffffffffffffffffffffffffffffffffffffffffffffffffffffffff
@cA01~tA01_KP420439.1_55307_55442_0_1_0_0_1:0:0_1:0:0_383/2
AATTCTCTACCTGTCATCTATATCTATATATCATCTATTTATCCATCAATTGTCTATCTATCCATCAATCATCTATTATCTATATCTATGTATCATCTCTCTCTCTCTATGATTTCTCTATGTCTGCCTCTGTATCTCTATGGATTATCT
+
ffffffffffffffffffffffffffffffffffffffffffffffffffffffffffffffffffffffffffffffffffffffffffffffffffffffffffffffffffffffffffffffffffffffffffffffffffffff
@cA01~tA01_KP420439.1_134911_135029_0_1_0_0_0:0:0_0:0:0_384/2
GTGTTCTGGGGCCATGATATCCTGGGATAATTATGGCTCCACTGCATGGAAGGCAGAGGTGTCAGAATAAACATGGCATCTGTAGATGCCACAAGGCCTGAGGCCACAGGGCCCAACTCAGGTCAGAAATATGGGTGTCCTTGGGTTCTC
+
ffffffffffffffffffffffffffffffffffffffffffffffffffffffffffffffffffffffffffffffffffffffffffffffffffffffffffffffffffffffffffffffffffffffffffffffffffffff
@cA01~tA01_KP420439.1_70113_70331_0_1_0_0_0:0:0_0:0:0_385/2
ATCTATTTATCTATTTGGTGCCTATCTACAAATTCTCTACCTGTCATCTATATCTATATATAATCTATTTATCTATCAATTGTCTATCCAAAAATCATCTATTATCTATATCTATGTATCGTCTCTCTCTCTCTATGATTTCTCTTTGTC
+
ffffffffffffffffffffffffffffffffffffffffffffffffffffffffffffffffffffffffffffffffffffffffffffffffffffffffffffffffffffffffffffffffffffffffffffffffffffff
@cA01~tA01_KP420439.1_44811_44934_0_1_0_0_0:0:0_0:0:0_386/2
CCCTACCCTTCCCTCTCTCAAGCCCCCAGGAATTTATCCTCCAGTTAGGAATGCAGGCAGAACAAACATTGCATTTTTCCTGAGAAGGATGTCAGATTGCCAATCATTTTTCTAGCTTGTAGGAGATCTCAGCTCCATAAAATGAGAGAT
+
ffffffffffffffffffffffffffffffffffffffffffffffffffffffffffffffffffffffffffffffffffffffffffffffffffffffffffffffffffffffffffffffffffffffffffffffffffffff
@cA01~tA01_KP420439.1_142412_142243_1_0_0_0_0:0:0_0:0:0_387/2
GCCTGGGCTACACAGGGATACTCTGGCTCAAAAAATAAAAATAAAAAATACATAAATATAATAATATACACAAATGATGCAGGCACCTGAATTCCAATCATCATTTTTCTATTTCTCTATAATTACTTCTTTGATCCTTTATCTTATCCA
+
ffffffffffffffffffffffffffffffffffffffffffffffffffffffffffffffffffffffffffffffffffffffffffffffffffffffffffffffffffffffffffffffffffffffffffffffffffffff
@cA01~tA01_KP420439.1_138166_138352_0_1_0_0_0:0:0_0:0:0_388/2
CGCGATGAGTTTTCATCTCATCCCATTAAAATGCCTTTTAGGCCGGTGGCTCACGCCTGTAATTCCAGCACTTTGGGAGGCGGAGGTGGGCGGATCACCTGAGGTCGGGAGACCAGCCTGACCAACATGGAGAAACTCCCTCTCTACTAA
+
ffffffffffffffffffffffffffffffffffffffffffffffffffffffffffffffffffffffffffffffffffffffffffffffffffffffffffffffffffffffffffffffffffffffffffffffffffffff
@cA01~tA01_KP420439.1_123018_122906_1_0_0_0_0:0:0_0:0:0_389/2
TGGTGGATCACCTGAGGACAGGAGTACAAGATTACTCTGGCCGACGTGATGAAACATCGTCTCCACTAAAAATATAAAAATTAGCTGAGCATGGTGGTCAGCACCTGTAATACTACTACTCAGGAGTTTGAGGCAAGAGAATTGATTGAA
+
ffffffffffffffffffffffffffffffffffffffffffffffffffffffffffffffffffffffffffffffffffffffffffffffffffffffffffffffffffffffffffffffffffffffffffffffffffffff
@cA01~tA01_KP420439.1_10490_10694_0_1_0_0_0:0:0_0:0:0_38a/2
TCTCCCTCCTCTGGGTCTGTTCTGACCTCTTTCTCCATCTGCCTGGGTGCCTGGAACCCTGATCAAGGGCATCCTTGCAGGCCATACAGGAGGGTTTGGAGGTGCCCTGTCTGCCATCCTGCGCCCTGACCCCGCCCTTACACCCATGCT
+
ffffffffffffffffffffffffffffffffffffffffffffffffffffffffffffffffffffffffffffffffffffffffffffffffffffffffffffffffffffffffffffffffffffffffffffffffffffff
@cA01~tA01_KP420439.1_118601_118478_1_0_0_0_0:0:0_0:0:0_38b/2
GGACATGGTGATCATAGGTGAGAGTGTCCAGACATTCTTCTCATTGTCATTGGGATGCAGAGTGAATGATCCAGGACTTGGAGACCCAGGTGGTTGTAAGGAAGATGAGCTTGGTATTCTTATGGAGAGAGACTGACTTGGTGAGGTCTG
+
ffffffffffffffffffffffffffffffffffffffffffffffffffffffffffffffffffffffffffffffffffffffffffffffffffffffffffffffffffffffffffffffffffffffffffffffffffffff
@cA01~tA01_KP420439.1_25049_24804_1_0_0_0_0:0:0_1:0:0_38c/2
GATGCTTCGGCTCTTTCCGTGACTCTCCATACGAGTGGTCAAACTCGAGTGACCCACTGCTTGTTTCTGTCACAGGTGAGGAAACCCCATATCTGTCTCATGTCCTATGATCCTAGAGCCTTAGCTGAGGAGCTTCCTGCTGAGGATGGA
+
ffffffffffffffffffffffffffffffffffffffffffffffffffffffffffffffffffffffffffffffffffffffffffffffffffffffffffffffffffffffffffffffffffffffffffffffffffffff
@cA01~tA01_KP420439.1_44347_44205_1_0_0_0_0:0:0_0:0:0_38d/2
GCATGGTGGTCAGCACCTGTAATACCACTACTCAGGAGTTTGAGGCAAGAGAAGTGATTGAACCCAGGAGGCTGTGGTGGCAGTGAACCGAGATTGCACCTCTGCACTCCAGCCTGGGTGACAGAGCAAGACTCCATCTCAAAAGAAAAA
+
ffffffffffffffffffffffffffffffffffffffffffffffffffffffffffffffffffffffffffffffffffffffffffffffffffffffffffffffffffffffffffffffffffffffffffffffffffffff
@cA01~tA01_KP420439.1_101713_101904_0_1_0_0_0:0:0_0:0:0_38e/2
TTATCTATTTTGTGTCTATCTACAAATTATCTATCATCTATATTTATGTATCACTTATCTATCTCTCTATCAATTGTCTGTCTGTCTATCTATCCATCAATCATCTATTATCTATATATGTATCATCTATCTCTCTCTCTATTACCTCTC
+
ffffffffffffffffffffffffffffffffffffffffffffffffffffffffffffffffffffffffffffffffffffffffffffffffffffffffffffffffffffffffffffffffffffffffffffffffffffff
@cA01~tA01_KP420439.1_119644_119845_0_1_0_0_0:0:0_0:0:0_38f/2
CCCTCACACCTGACCTGAGAACTCACTCCCCTGCTCTATGGCCTAATGCTCTCTTTCTCTGTCTCACCCTCCACCCCATCTCTCTTCATGTCTATTTCCTCCTTCCACCTTCTCTGTCTCTGTAGGTCTCTGACCTCACTTCCCTACCTC
+
ffffffffffffffffffffffffffffffffffffffffffffffffffffffffffffffffffffffffffffffffffffffffffffffffffffffffffffffffffffffffffffffffffffffffffffffffffffff
@cA01~tA01_KP420439.1_131947_131792_1_0_0_0_0:0:0_0:0:0_390/2
TGGTTTGCCTGCAGTTGGATCGTCTATCATGATCTTTCTTTCCAGGGTTCTTCTTGCTGCAGGGGGCCTGGCCACTCATGGGTGAGTCCGTCCCCAAACCTTAGGGTGTCATCTCCCCACATAAGAGGATTTTTCTGAAACAGGAGGGAA
+
ffffffffffffffffffffffffffffffffffffffffffffffffffffffffffffffffffffffffffffffffffffffffffffffffffffffffffffffffffffffffffffffffffffffffffffffffffffff
@cA01~tA01_KP420439.1_44449_44576_0_1_0_0_0:0:0_2:0:0_391/2
GGTGAAGGCCAACTATTTGAAGGGTTTCCTAGAACATGAGACAGGAGAGAGGTGAGGAAATGACGGTGTCTGTCCTCTACTCAGTGGAAATCTTTGAGGTTGGTTCATGGCCAACACTCTGTTATCTAATATTGGGCCCTGGGAGTCTTG
+
ffffffffffffffffffffffffffffffffffffffffffffffffffffffffffffffffffffffffffffffffffffffffffffffffffffffffffffffffffffffffffffffffffffffffffffffffffffff
@rand_0_0_0_0_1_1_0:0:0_0:0:0_392/2
CCCATACCTCGCGAGGACGCCCGAGTATGCAGCCAGGGTGGGGGCACTAGATTGCGTAAACTCGATCTACCAGAGAGTACACCAGCATATTGGACATCTAAGTAAGCCTTCTAATTGCCAGTCCAATAGCCTGTATCGGAACTGAGGGAC
+
ffffffffffffffffffffffffffffffffffffffffffffffffffffffffffffffffffffffffffffffffffffffffffffffffffffffffffffffffffffffffffffffffffffffffffffffffffffff
@cA01~tA01_KP420439.1_62282_62103_1_0_0_0_0:0:0_0:0:0_393/2
TCCATTAGGCAATGAGCCTAAAACCTCTTCCCTATTTGGCTTTCTGTGAGCATGAGATCATATAGAAAATGTGAAAGCCCGCTGAATCCTCCAGCACAGATCCTGGAATAGAGAAAGTGCTCTGGTCATCACAAAAAAAACTTGCCCACT
+
ffffffffffffffffffffffffffffffffffffffffffffffffffffffffffffffffffffffffffffffffffffffffffffffffffffffffffffffffffffffffffffffffffffffffffffffffffffff
@cA01~tA01_KP420439.1_54474_54337_1_0_0_0_0:0:0_0:0:0_394/2
ATGACGCAAGACCTGGCAGGGACCTACAGATGCTACGGTTCTGTTACTCACTCCCCCTATCAGGTGTCAGCTCCCAGTGACCCTCTGGACATCGTGATCATAGGTGAGAGTGTCCAGACTTTCTTCTCATTGTCATTGGGATGCAGAGTG
+
ffffffffffffffffffffffffffffffffffffffffffffffffffffffffffffffffffffffffffffffffffffffffffffffffffffffffffffffffffffffffffffffffffffffffffffffffffffff
@cA01~tA01_KP420439.1_86626_86512_1_0_0_0_0:0:0_0:0:0_395/2
AAGGACAAGTTAAAAAACCAAACAAGAAGGTTGGCTACCCTGAGATCAGCAAGGGTGCACTGCTGATGCCACCACCAGGCTGGAACCACATAGGGAGGGATCGACAGGAAGAGTTAGGGGTGGAGGGTGAGAGAGAGAGAGAGAGCACTA
+
ffffffffffffffffffffffffffffffffffffffffffffffffffffffffffffffffffffffffffffffffffffffffffffffffffffffffffffffffffffffffffffffffffffffffffffffffffffff
@cA01~tA01_KP420439.1_9340_9173_1_0_0_0_0:0:0_0:0:0_396/2
TTCCGTGCAGTGGAGCTGTCATCGTCCCAGGACACCATGGCCCCAGGTGAGGGAGCAGAACACCAACCCCTGTATGCTGTGAGTTCCTGGAGTCCCCATACTGGATTCTGAGGCTCATATTCAAATAGCACCACATGTTATAGGATTACT
+
ffffffffffffffffffffffffffffffffffffffffffffffffffffffffffffffffffffffffffffffffffffffffffffffffffffffffffffffffffffffffffffffffffffffffffffffffffffff
@rand_0_0_0_0_1_1_0:0:0_0:0:0_397/2
CTCGATTTCCCCCATATCAAAACGGCCTAGCACGAGAACTTTCAAAAGCCTTGTTCAGTTTTGAGGCTACTTCTTATGATATCCGCCTGTCTATACTCAAACTCACTCTCCGGCCACATCGACAATAATTGGCGGGGGCGGCGGACACGG
+
ffffffffffffffffffffffffffffffffffffffffffffffffffffffffffffffffffffffffffffffffffffffffffffffffffffffffffffffffffffffffffffffffffffffffffffffffffffff
@cA01~tA01_KP420439.1_140036_140201_0_1_0_0_0:0:0_0:0:0_398/2
TAATTAAATAACCGTTTTGTTTTCACCCACGAATCTTGTGGAAATTTGTTATGGCAACAATAGGAAAAGCTTCCACACTGCACAGCCTGAGCATGGGGCTGTGGCTGAATGAGTCAGTGAGTCGAAGTGTGCGTGCATGAGCTCTGTTCT
+
ffffffffffffffffffffffffffffffffffffffffffffffffffffffffffffffffffffffffffffffffffffffffffffffffffffffffffffffffffffffffffffffffffffffffffffffffffffff
@cA01~tA01_KP420439.1_137081_136942_1_0_0_0_0:0:0_0:0:0_399/2
ATTGAGGTTAAATGTAACTATATAATTTACCAACTTTACCATTTTTAAAAGTAAAATCTAGTGGTCATAAATACCTTTATATGCTGGGTGTGGTGGTTCACGGTTGTAATCTTGGCGCTTTGAGAGGCCAAGAAAGGTGGATCATTTAAG
+
ffffffffffffffffffffffffffffffffffffffffffffffffffffffffffffffffffffffffffffffffffffffffffffffffffffffffffffffffffffffffffffffffffffffffffffffffffffff
@cA01~tA01_KP420439.1_140351_140180_1_0_0_0_0:0:0_0:0:0_39a/2
GCAAGAGCCTTGCCGTAACAGAGAACAGAGCTCATGCACGCACACTTCGACTCACTGACTCATTCAGCCACAGCCCCATGCTCAGGCTGTGCAGTGTGGAAGCTTTTCCTATTGTTGCCATAACAAATTTCCACAAGATTCGTGGGTGAA
+
ffffffffffffffffffffffffffffffffffffffffffffffffffffffffffffffffffffffffffffffffffffffffffffffffffffffffffffffffffffffffffffffffffffffffffffffffffffff
@cA01~tA01_KP420439.1_58803_58691_1_0_0_0_0:0:0_0:0:0_39b/2
CATGTAGATGTCCAGGTTTCCCTGCACTGTTTATTGAAAAGACTGTCCTTTCCTGATTGTGAGTTCTTGGCATCTTTGTCAAAGTCCATTGGATGGGCTGGGCTTGGTGGCTAACACCTGCAATTTCAGCACTTTGGGAGCCCGAGGTGG
+
ffffffffffffffffffffffffffffffffffffffffffffffffffffffffffffffffffffffffffffffffffffffffffffffffffffffffffffffffffffffffffffffffffffffffffffffffffffff
@cA01~tA01_KP420439.1_63787_63953_0_1_0_0_0:0:0_0:0:0_39c/2
TGATTCTGTCTCCCACTTTCTGCCTGTCATGGAACCTTCTCCTGGATGTGAGTGGCTGCAGGGGACATGGGGATACAGTTCAGAATCAGGCAACGGTCTGTGAGTTGAAGGCAGGGACAGGGAGTCTGGTGCCCTCTCTAGAAAGTCCTG
+
ffffffffffffffffffffffffffffffffffffffffffffffffffffffffffffffffffffffffffffffffffffffffffffffffffffffffffffffffffffffffffffffffffffffffffffffffffffff
@cA01~tA01_KP420439.1_35939_35841_1_0_0_0_0:0:0_0:0:0_39d/2
GTGTGTTGGTGAGTCCTGGAAGGGAATAGAGGAAGGGAGTGTGGGGTTGGAGATCTGGGCCCAGAGGTGGAGATATAGGCCTGGAGGTGGAGTTGTGGGCCTGGAGTGGAGATCTGGGCCTGGAGTGGATATATGGGCCTAGAGATGGAG
+
ffffffffffffffffffffffffffffffffffffffffffffffffffffffffffffffffffffffffffffffffffffffffffffffffffffffffffffffffffffffffffffffffffffffffffffffffffffff
@cA01~tA01_KP420439.1_34847_35028_0_1_0_0_0:0:0_0:0:0_39e/2
CTCTGCCTCCCTCATTTTAAATTTTACAGAAATATCCAGTAACATAATGCTATAGAAAATCAAGTTTCCCCAGCACGTCGGGAAGCCGAGGTGGGCGGATCAACTGAGATGAGGGGATTGAGAGCAGCCTGGCCAACATAGTGAAACCGT
+
ffffffffffffffffffffffffffffffffffffffffffffffffffffffffffffffffffffffffffffffffffffffffffffffffffffffffffffffffffffffffffffffffffffffffffffffffffffff
@cA01~tA01_KP420439.1_127181_126999_1_0_0_0_1:0:0_2:0:0_39f/2
TGCAGTGTAGCTGGGGGAAGCCAGAAAGCAGCCCAGCCTGGGTTTTGTACCCTGGAGCCATAGGAAGCACTCAGCTAAAGCACTGCATGACGTCCTCCTCCAGGAAGAACAGGCAGACAGCCCAGGCTGTTCTGAGACATTCCTCCTGAT
+
ffffffffffffffffffffffffffffffffffffffffffffffffffffffffffffffffffffffffffffffffffffffffffffffffffffffffffffffffffffffffffffffffffffffffffffffffffffff
@cA01~tA01_KP420439.1_74332_74181_1_0_0_0_0:0:0_0:0:0_3a0/2
TCAACAATTGCCTCTTTAAAGATTGCTTCTGACCTGTTTTCTCGTTCTTTCTTTTTGGAACTCAAGTTAGGAGCATTCTAAAACTGTTGTCAATTTTTACCCTGTCACAAAACTGCTCTTTCTTGTTTCAGTTATTTGCTTTTTCTGTGC
+
ffffffffffffffffffffffffffffffffffffffffffffffffffffffffffffffffffffffffffffffffffffffffffffffffffffffffffffffffffffffffffffffffffffffffffffffffffffff
@cA01~tA01_KP420439.1_48020_47914_1_0_0_0_1:0:0_0:0:0_3a1/2
CTCGGCCCAGCCTCGTGGCTAGTGTTATTCCCAAACAGTCCTGGAAAACGTGAGCACCCTCCCTCACTCAGGATTTCCCTCTCTCCAGGACTCTGATGAACAAGACCCTCAGGAGGTGACATACGTACAGTTGGATCACTGCGTTTTCAC
+
ffffffffffffffffffffffffffffffffffffffffffffffffffffffffffffffffffffffffffffffffffffffffffffffffffffffffffffffffffffffffffffffffffffffffffffffffffffff
@cA01~tA01_KP420439.1_8130_7907_1_0_0_0_0:0:0_1:0:0_3a2/2
CAGCACCAGGGGCCACCCTATGGAAGCTGGGGCCATGGAGAAGGCAAAGACATGAAAGGAGAGGCTCCCAATCCCCATCAGGAACAGGGACACTGATGCCTGCCTTACTGATGAGTTCGTACCTCCTGCCGGCCTTTCCAATCTGTCCAA
+
ffffffffffffffffffffffffffffffffffffffffffffffffffffffffffffffffffffffffffffffffffffffffffffffffffffffffffffffffffffffffffffffffffffffffffffffffffffff
@cA01~tA01_KP420439.1_39600_39700_0_1_0_0_0:0:0_0:0:0_3a3/2
GGTACAGACCTCACCAAGTCAGTCTCTCTCCATAAGAATACCAAGCTCATCTTCCTTACAACTACCTGGGGGTTCCAAGTCGTGGATCATTCCACTCTGCATCCCAATGACAATGAGAAGAATGTCCGGACACTCTCACCTGTGATGACG
+
ffffffffffffffffffffffffffffffffffffffffffffffffffffffffffffffffffffffffffffffffffffffffffffffffffffffffffffffffffffffffffffffffffffffffffffffffffffff
@cA01~tA01_KP420439.1_122565_122361_1_0_0_0_0:0:0_0:0:0_3a4/2
GGAAATTTCATGTCTTTTGCTCCTTTTTCAATTAAATCATTTGTTTTATTGAGTTGTTTGAGCTTCTTATACTTCTAGTTACTAATCCCGTCTCAGAAGCATAGTTTGCACATATTTGCTCCCAATCTGTGGGTTGTCTCTTCACTTTGT
+
ffffffffffffffffffffffffffffffffffffffffffffffffffffffffffffffffffffffffffffffffffffffffffffffffffffffffffffffffffffffffffffffffffffffffffffffffffffff
@cA01~tA01_KP420439.1_76712_76890_0_1_0_0_1:0:0_0:0:0_3a5/2
GGCATGTCTCATCCACTTAGAAGAACGAGCAGAATCCAGAACAAAAACCATATGATCATCTCAATAGACATAAAGAAAAGCATCTGAAAAGAAATTCAACATCCTTACCTGATGAAAACCCTCAAAAACTTAGGCATAGAAAGAACATAC
+
ffffffffffffffffffffffffffffffffffffffffffffffffffffffffffffffffffffffffffffffffffffffffffffffffffffffffffffffffffffffffffffffffffffffffffffffffffffff
@cA01~tA01_KP420439.1_32103_31988_1_0_0_0_0:0:0_0:0:0_3a6/2
ACCACAGAGATCACACGGCAAGAGAGGGAGCAAGGGGGAGGGGGAGCGATGGAGCTTCCAAGCTCTTTTGAACAACCAGCTCTCCAGGAACTAATAGAAGGGGAACTTGCTAACCCCGTCTCCTTGGGACAGCATTGGTCTGTTCATGAT
+
ffffffffffffffffffffffffffffffffffffffffffffffffffffffffffffffffffffffffffffffffffffffffffffffffffffffffffffffffffffffffffffffffffffffffffffffffffffff
@cA01~tA01_KP420439.1_139561_139328_1_0_0_0_0:0:0_0:0:0_3a7/2
TGACAGAGCAAGATTCCATCACACACACACAAAAGAAAGCCATTGGATGTAAATGCATGGATTATATCTGTGTTCTCCATTCTGTTCCATTTTTTATGTGCCTTTCTTTATGCCAATGTCATGCTGTTTTGCTTACTACAGCTCTGTAAC
+
ffffffffffffffffffffffffffffffffffffffffffffffffffffffffffffffffffffffffffffffffffffffffffffffffffffffffffffffffffffffffffffffffffffffffffffffffffffff
@cA01~tA01_KP420439.1_135947_136015_0_1_0_0_1:0:0_0:0:0_3a8/2
TCCCCTGCTCTATGACCTAATGCTCTCTCTCTCTCTCACCCTCCACCCCAACTCTCTTCATGTCTATTTCCTCCTTCCGCCTTCTCTGTCTCTCTAGGTCTCTGACCTCACTTCCCCACCCCTGGGTATGCTTTCCCTTTTTGGATTGTT
+
ffffffffffffffffffffffffffffffffffffffffffffffffffffffffffffffffffffffffffffffffffffffffffffffffffffffffffffffffffffffffffffffffffffffffffffffffffffff
@cA01~tA01_KP420439.1_48973_49162_0_1_0_0_1:0:0_0:0:0_3a9/2
TTTCGAGATCTCCACTCAGATACCAAAATCTGTAGATGCTCAAGCCTCTTATATGAAATGGCACAGAGTTTGCAAATAACCTATGCACATCCTCCTGTATACATGAAATCATCTCTAGATTACTTATAATTCCTGATGCAGCCTACACAC
+
ffffffffffffffffffffffffffffffffffffffffffffffffffffffffffffffffffffffffffffffffffffffffffffffffffffffffffffffffffffffffffffffffffffffffffffffffffffff
@cA01~tA01_KP420439.1_25481_25348_1_0_0_0_0:0:0_0:0:0_3aa/2
GCTCTGTCCCCTATGCTGGAGTGCAGTGGCACAATCTCAGCTCACTGCAACTTCCGCCTCCTGGGTTCAAGTGATTCTCCTGCTTCAGCCACCTGAGTAGCTGGTGCTACAGGCGCGCACCACCACGCCAGGCTACTTTTTGTATTTTTA
+
ffffffffffffffffffffffffffffffffffffffffffffffffffffffffffffffffffffffffffffffffffffffffffffffffffffffffffffffffffffffffffffffffffffffffffffffffffffff
@cA01~tA01_KP420439.1_68542_68626_0_1_0_0_0:0:0_0:0:0_3ab/2
TCAGCCTCATCTCTTGGGCTGTTGTATCTATTTCGAACTAATGTCTTTCCTGCTTCTATGTGGGGGTGGAAGAGGAACCAGGATAGGCTGCACGTCCAGGCTCTTAGCAGACTGGTTCAATCTCTTTTGGACGAATTGGAATCCTTGGCA
+
ffffffffffffffffffffffffffffffffffffffffffffffffffffffffffffffffffffffffffffffffffffffffffffffffffffffffffffffffffffffffffffffffffffffffffffffffffffff
@cA01~tA01_KP420439.1_129695_129475_1_0_0_0_0:0:0_0:0:0_3ac/2
TTAGTCTCATCTCCACGGGGACACATATCAACATATCATCTTTCATAATATAAATATACAGTCGGTCCTCCATATCTGTGGGGTTTACAGGTGTTTATTGAACCAACAATAAATCAAAAATATTTTCAGAAAAAAATCCCCGAAGTTTCA
+
ffffffffffffffffffffffffffffffffffffffffffffffffffffffffffffffffffffffffffffffffffffffffffffffffffffffffffffffffffffffffffffffffffffffffffffffffffffff
@cA01~tA01_KP420439.1_76760_76844_0_1_0_0_0:0:0_0:0:0_3ad/2
ACCATATGATCATCTCAATAGACATAAAGAAAAGCATCTGAAAAGAAATTCAACATCCTTACCTGATGAAAACCCTCAAAAACTTAGGCATAGAAAGAACATACCTCAAAATAATAAAAGCCATAGATGACATATCTAGAGTCAACATCA
+
ffffffffffffffffffffffffffffffffffffffffffffffffffffffffffffffffffffffffffffffffffffffffffffffffffffffffffffffffffffffffffffffffffffffffffffffffffffff
@cA01~tA01_KP420439.1_119977_120128_0_1_0_0_1:0:0_0:0:0_3ae/2
TCGTAGGGAGCGTCACGGAAAGAGCCGAAGCATCTGTAGGTCCCTCCGTGGGTGGCAGGGCCCAGAGGAAAGTCGGCCTGGAATGTTCCGTTGATGCTGCGCACTGCAGGGAGCCTACGTTCATGGGCCTCCCCCTCCCTGGATAGATGG
+
ffffffffffffffffffffffffffffffffffffffffffffffffffffffffffffffffffffffffffffffffffffffffffffffffffffffffffffffffffffffffffffffffffffffffffffffffffffff
@cA01~tA01_KP420439.1_109387_109229_1_0_0_0_0:0:0_0:0:0_3af/2
TCACCGTCACTCCAGGGAGACAGAACACACAGAGAATACGTTACATAGGCAGGTTCATTACTAACAGATAAGCAGCGAGTGACAACAGAAGCCTACATTTCAATGTGAGCCAGTTCCCCAAGGCTCAGAAAAGCTGCTCGAGACATGTGG
+
ffffffffffffffffffffffffffffffffffffffffffffffffffffffffffffffffffffffffffffffffffffffffffffffffffffffffffffffffffffffffffffffffffffffffffffffffffffff
@rand_0_0_0_0_1_1_0:0:0_0:0:0_3b0/2
GAGGGGCTCCGCCAAGTTTGCCATAGAATCGAGATCAAGTTACCACGTCAGCGCCACAAGGGGCAGGCGCTGGCCAACGCTATATGCCAAGGACAAGCCCACCTGTCATGGCAGGCCTATCTGCAGACCGGCTAGGCTGTGTCCTTGAAC
+
ffffffffffffffffffffffffffffffffffffffffffffffffffffffffffffffffffffffffffffffffffffffffffffffffffffffffffffffffffffffffffffffffffffffffffffffffffffff
@cA01~tA01_KP420439.1_11185_11350_0_1_0_0_0:0:0_0:0:0_3b1/2
ACTCATATGCAGGAGCTAAAAGGTGGATCTCACAAAGGTAGAGAGTAGAATGGTGGCTACCAGAGGCCAGGAAGGGAAGGGTGGAGGGTAAAAAAAAAAGAATACTAATTAATTAATTAATTAATTTTGAGAGAGTGTCTCTCTCTGTTG
+
ffffffffffffffffffffffffffffffffffffffffffffffffffffffffffffffffffffffffffffffffffffffffffffffffffffffffffffffffffffffffffffffffffffffffffffffffffffff
@cA01~tA01_KP420439.1_72206_72422_0_1_0_0_0:0:0_0:0:0_3b2/2
AATGACAACGTTCCACGTTCATTCATTTCATTCTGTGCATGGCACTTTCACCAAGTGCTAAGGATTCACTCACTAATTCATACATTCATTCATTCATTCATTCACTCATTCCATCATTCACTCATTCATTCATTCTCTCATTCATTCATT
+
ffffffffffffffffffffffffffffffffffffffffffffffffffffffffffffffffffffffffffffffffffffffffffffffffffffffffffffffffffffffffffffffffffffffffffffffffffffff
@cA01~tA01_KP420439.1_112456_112321_1_0_0_0_0:0:0_0:0:0_3b3/2
CTAGATAAAAAGTAAGAAGTGTTTTTATAGTGTGAGAATAAGTTTAGATTTATTTTTTCCTACGTGTAACCCTTTGGTTTAATATTATTTATTGAGAAGACATTCTATGCCACCTTAAACCACACGGCAGCCTTTGTCAACTCTAAAGGG
+
ffffffffffffffffffffffffffffffffffffffffffffffffffffffffffffffffffffffffffffffffffffffffffffffffffffffffffffffffffffffffffffffffffffffffffffffffffffff
@cA01~tA01_KP420439.1_99106_99294_0_1_0_0_1:0:0_1:0:0_3b4/2
ACGGAAAGCCTCTGACCTGTGACCATGATCACCACGGGGTTGCTGGGTGCCAACCACCCAGTGGGGGAGTGTGGGTGTGAACCCCGACATGTGTAGTTCCCTGCATGTGCTGTGGTCACAGGGCTCATGTTGAAGCTCTCCTGGAATGTT
+
ffffffffffffffffffffffffffffffffffffffffffffffffffffffffffffffffffffffffffffffffffffffffffffffffffffffffffffffffffffffffffffffffffffffffffffffffffffff
@cA01~tA01_KP420439.1_61688_61853_0_1_0_0_0:0:0_0:0:0_3b5/2
TTTCTTATTTTTATTTTTTGAGATAGAGTCTCCTTGTGTCCCCCAGGCTGGAGTGCAGTGATGCAATCTCCACTCACTGCAACCTCCACCTACTGGGTTGAAGTCATTCTCCTGCTTCATCCTCCAGAATAGGAGCTGGGATTACAGGGA
+
ffffffffffffffffffffffffffffffffffffffffffffffffffffffffffffffffffffffffffffffffffffffffffffffffffffffffffffffffffffffffffffffffffffffffffffffffffffff
@cA01~tA01_KP420439.1_126405_126595_0_1_0_0_1:0:0_1:0:0_3b6/2
TGCTTTAGGATTTCTACGTCCACAGCATTCTTGAGTCAAACAAATTGCATTCACCAAGGAAAGGAAACAAAGGTGACATCACGATTAAAAATAGCGAAGCAAGATTCTCTTATGTCAAACAGCCAGGAAATAGTGTTGAAGCCCGTGTGA
+
ffffffffffffffffffffffffffffffffffffffffffffffffffffffffffffffffffffffffffffffffffffffffffffffffffffffffffffffffffffffffffffffffffffffffffffffffffffff
@cA01~tA01_KP420439.1_119763_119561_1_0_0_0_1:0:0_0:0:0_3b7/2
ATAGAGAGAGAGAGATGATACATATATATAGATAATAGATGATTGACGGATAGACAATTGATAGATAAATAGATGATATATAGATATAGATGACAGGTAGAGAATTTGTAGATAGGCACCGAATAGATAAATAGATGGATTGATAGATAA
+
ffffffffffffffffffffffffffffffffffffffffffffffffffffffffffffffffffffffffffffffffffffffffffffffffffffffffffffffffffffffffffffffffffffffffffffffffffffff
@cA01~tA01_KP420439.1_14070_13908_1_0_0_0_0:0:0_0:0:0_3b8/2
TCCTAGTAGTTTAATCCTTGTTTCATTAATTTCTTTCTGAGATGTGTTTTTTTTCTACATCTAAATCCATACCTGGCAGAGGAGCGATAGACACATGAGGGGTGGTGCAAATGAAGGGACCTAGTATAATATAATATACAAGACTGTGGA
+
ffffffffffffffffffffffffffffffffffffffffffffffffffffffffffffffffffffffffffffffffffffffffffffffffffffffffffffffffffffffffffffffffffffffffffffffffffffff
@cA01~tA01_KP420439.1_10782_10623_1_0_0_0_0:0:0_0:0:0_3b9/2
TAGAGCCATAGCTGAGGAGCTTCCTGCTGATGATGGAGAGAAGCATGGACAGATGCCGAGACAGAACACACAGCATGGGTGTAAGGGCGGGGTCAGGGCGCAGGATGGCAGACAGGGCACCTCCAAACCCTCCTGTATGGCCTGCAAGGA
+
ffffffffffffffffffffffffffffffffffffffffffffffffffffffffffffffffffffffffffffffffffffffffffffffffffffffffffffffffffffffffffffffffffffffffffffffffffffff
@cA01~tA01_KP420439.1_51233_51410_0_1_0_0_0:0:0_0:0:0_3ba/2
CCTGGGCTGAAGGTAAACTCACCCTCAGTGCCTACCTGCACCCAAGAACAGGGCTGTCGGCTGTGCAGAGACCCAGCCTCCAGGTCCATATCCCCACCTCAAGCCCATATCTCCACTCCAGGCCCATATCTCCACTCCAGGCCGATATTT
+
ffffffffffffffffffffffffffffffffffffffffffffffffffffffffffffffffffffffffffffffffffffffffffffffffffffffffffffffffffffffffffffffffffffffffffffffffffffff
@cA01~tA01_KP420439.1_114544_114306_1_0_0_0_1:0:0_0:0:0_3bb/2
AGATATGGGCCTGGAGTGGAGATATGGGTCTGCAGTGGAGATATGGGCCTGGAGGTGGAGATATGGGCCTGGAGTGGAGTTATGGGCCTGGAGTGAAGTTATGGGCCTGGAGGTGGAGATATGGGCCTGGAGTGGAGATATGGGACTAGA
+
ffffffffffffffffffffffffffffffffffffffffffffffffffffffffffffffffffffffffffffffffffffffffffffffffffffffffffffffffffffffffffffffffffffffffffffffffffffff
@cA01~tA01_KP420439.1_6473_6739_0_1_0_0_0:0:0_0:0:0_3bc/2
GCCGGGCCAGGCAGAGAGGAAGGGCTTGTCCTGACCACCTGGGGGAGAAGGAGGCACCACCTTAGAGAGGAGGATGTGGAGCCGCCCCTCCCTCCCTGTGCTCAGAAGATTCTCCCATTTCCACGTTTCTAAGGCTCCTACCACACCTGG
+
ffffffffffffffffffffffffffffffffffffffffffffffffffffffffffffffffffffffffffffffffffffffffffffffffffffffffffffffffffffffffffffffffffffffffffffffffffffff
@cA01~tA01_KP420439.1_114465_114397_1_0_0_0_0:0:0_0:0:0_3bd/2
AGTGAAGTTATGGGCCTGGAGGTGGAGATATGGGCCTGGAGTGGAGATATGGGACTAGAGTGGAGATACGGGCCTGGAGGTGGAGATCTGGGCCTGGAGTGGAGATATGGCCCTGGAGTGGAGATATGGGCCTGGAGTGGAGATATGAGC
+
ffffffffffffffffffffffffffffffffffffffffffffffffffffffffffffffffffffffffffffffffffffffffffffffffffffffffffffffffffffffffffffffffffffffffffffffffffffff
@cA01~tA01_KP420439.1_137416_137638_0_1_0_0_0:0:0_0:0:0_3be/2
TGAGCCAAGATCGCACCACTTTGACTCCAGCTTGGACTAAGGAGGGAAACTCTTTCTCAAAAAAGAAAAAAAAAAAAGAGAACTTTCATAGTGTCCAGCAATTTCACTACTGGGTTTATATCCAAAGGAAAGGACATCAGTGTATCGAAG
+
ffffffffffffffffffffffffffffffffffffffffffffffffffffffffffffffffffffffffffffffffffffffffffffffffffffffffffffffffffffffffffffffffffffffffffffffffffffff
@cA01~tA01_KP420439.1_65432_65552_0_1_0_0_0:0:0_0:0:0_3bf/2
AAATGGCACAGCGTTTGCAAATAACCTATGCACATCCTCCTGTATACATGAAATCATCTCTAGATTACTTATAATTCCTGATACAGCCTACACACAGCTTCATTTGTGTCCATTCAACATAGTTATGCTTTTTGAAACTCTGTGGATACT
+
ffffffffffffffffffffffffffffffffffffffffffffffffffffffffffffffffffffffffffffffffffffffffffffffffffffffffffffffffffffffffffffffffffffffffffffffffffffff
@cA01~tA01_KP420439.1_43955_43973_0_1_0_0_0:0:0_0:0:0_3c0/2
CCACCCACCTCGGGCTCCCAAAGTGCTGAAATTGCAGGTGTCAGCCACCATGCCCAGCCCATCCAATGGACTTTGACAAAGGTGCCAAGAACTCACAATCAGGAAAGGACAGTCTTTTCAATAAACAGTGCAGGGAAACCTGGACATCGA
+
ffffffffffffffffffffffffffffffffffffffffffffffffffffffffffffffffffffffffffffffffffffffffffffffffffffffffffffffffffffffffffffffffffffffffffffffffffffff
@cA01~tA01_KP420439.1_58724_58512_1_0_0_0_0:0:0_0:0:0_3c1/2
TTACTTGTGTTTTGAAGGTTTAAAACAAAATGTCTTCCTTCAGACAAACGTCCTGGAGCATTTCCCCAATATTTTGTTCTACGTGTTTCATAGGTTCAGGCCTTAGACTCACATCTTTAATCCATTTTCATTTGATTTTTGTGTATGGTG
+
ffffffffffffffffffffffffffffffffffffffffffffffffffffffffffffffffffffffffffffffffffffffffffffffffffffffffffffffffffffffffffffffffffffffffffffffffffffff
@cA01~tA01_KP420439.1_35416_35329_1_0_0_0_0:0:0_0:0:0_3c2/2
CCCTGGGAATTTAAATCATTTTAACTGGTTCTGCTGCAATACTAGAAATACAAGCATGAAAAATTCTAATGGTTTATTAGTCACAATGACTCTGAAAACCTTAATAATACCTATTAAATATTTTGCATATTACACATGAAGAAGAGTTTG
+
ffffffffffffffffffffffffffffffffffffffffffffffffffffffffffffffffffffffffffffffffffffffffffffffffffffffffffffffffffffffffffffffffffffffffffffffffffffff
@cA01~tA01_KP420439.1_26567_26360_1_0_0_0_0:0:0_0:0:0_3c3/2
TGGCTGGGCTGCTCTCAAACTCATGACCTCAACTGAGGTGCCCGCCTCGGTCTCCCAAAGTGCCGGGATTACAGGCATGATCCACCTCACCCAACCTCTTTTTAGTTCTTTAAAGGACTTCCACACTTTTCTCCGTAAAGGCTGTACTAA
+
ffffffffffffffffffffffffffffffffffffffffffffffffffffffffffffffffffffffffffffffffffffffffffffffffffffffffffffffffffffffffffffffffffffffffffffffffffffff
@rand_0_0_0_0_1_1_0:0:0_0:0:0_3c4/2
CACATTTCTGTGCTGTATAGCCAAACCCATCAAATTGCGAGAGTCAAAGGTGGTTCTTTTCGCGTACTTCTCTTGAATCGGGCCCTAAGCGTGGGCTTGCCATGAGTAAACCACCCACGTGCAAGAATCGGCGGAGTATCCGTGGCTCCC
+
ffffffffffffffffffffffffffffffffffffffffffffffffffffffffffffffffffffffffffffffffffffffffffffffffffffffffffffffffffffffffffffffffffffffffffffffffffffff
@cA01~tA01_KP420439.1_104407_104608_0_1_0_0_0:0:0_1:0:0_3c5/2
GACATGAGGAGACATTTCTCCACAAACAAAACATAGAAATGGCGATCACGTATATGAAAAAGTACTCGGCATCCCTCATCATCAGAGAAATGTAAATTACAATCGCGATGAGTTTTCATCTCATCCCATTAAAATGCCTTTTAGGCCGGT
+
ffffffffffffffffffffffffffffffffffffffffffffffffffffffffffffffffffffffffffffffffffffffffffffffffffffffffffffffffffffffffffffffffffffffffffffffffffffff
@cA01~tA01_KP420439.1_115589_115451_1_0_0_0_0:0:0_0:0:0_3c6/2
GAAATATCGGCCTGGAGTGGAGATATGGGCCTGGAGTGGAGATATGGGCTTGGGGTGGGGATATGGGCCTGGAGGCTGGGTCTCTGCACAGCCGAGAGCACTGTTCTTGGGTGCAGGTAGGCACTGATGGTGAGTTTCCCTTCGGCCCAG
+
ffffffffffffffffffffffffffffffffffffffffffffffffffffffffffffffffffffffffffffffffffffffffffffffffffffffffffffffffffffffffffffffffffffffffffffffffffffff
@cA01~tA01_KP420439.1_134043_133901_1_0_0_0_0:0:0_0:0:0_3c7/2
GGCACAGACATGGCAGGAGAGGCTCCCAATCCCCATCAGGAACAGGGTGTGTGGACACTGATGTCTGCCTTACTGATGAGTTGATACCTCTGCCAGAGACTCCAATTTGTTCAAAAGAGATTGATTCAGGCTGCTGAGAGCCTGGACATG
+
ffffffffffffffffffffffffffffffffffffffffffffffffffffffffffffffffffffffffffffffffffffffffffffffffffffffffffffffffffffffffffffffffffffffffffffffffffffff
@cA01~tA01_KP420439.1_60608_60409_1_0_0_0_0:0:0_0:0:0_3c8/2
AGGATACCCTTGTTTTAAGTTCAGCTGATTAGCAACCATAATTCCATCTGCAATCTTCATTCCTCCTTTCCATGTAAAATAACATATTCACAAGCTATGGAGGCTAGGACAGGGACATTTTGGGGTGGGACAGCATTCTCCTGCCTTCCA
+
ffffffffffffffffffffffffffffffffffffffffffffffffffffffffffffffffffffffffffffffffffffffffffffffffffffffffffffffffffffffffffffffffffffffffffffffffffffff
@cA01~tA01_KP420439.1_52511_52340_1_0_0_0_0:0:0_0:0:0_3c9/2
GAGGAGAATCTTCAGAGCACAGGGAGGGAGGGGCGGCTCCACATCCTCCTCTCTAAGGCGGTGCCTCCTTCTCCCCACGGTGGTCAGGACAAGCCCTTGCTGTCTGCCTGGCCAAGCCCTGTGGTGCCTCCAGGACATGTGATTCTTCAG
+
ffffffffffffffffffffffffffffffffffffffffffffffffffffffffffffffffffffffffffffffffffffffffffffffffffffffffffffffffffffffffffffffffffffffffffffffffffffff
@cA01~tA01_KP420439.1_135489_135629_0_1_0_0_0:0:0_1:0:0_3ca/2
CTCCCTCTCTCTCTATTACCTCTCTGTCTGCCTGTCAGTCTCTATGTATCATCTATGTATCTATATATTTATATATGTGTCTTCTATCTATCTATCTTCATCATCATCATCATCATCATCTCTATGTATCATCTATCAATCATCATCTAT
+
ffffffffffffffffffffffffffffffffffffffffffffffffffffffffffffffffffffffffffffffffffffffffffffffffffffffffffffffffffffffffffffffffffffffffffffffffffffff
@cA01~tA01_KP420439.1_20361_20185_1_0_0_0_1:0:0_0:0:0_3cb/2
TTCAGCCCAGGAAGGGCCTGGCTGCCAAGACTCACAGCCCAGTGGGGGCAGCAAGGGAGGCCTGGTTTGCCTGCAGATGGATGGTCCATCATGATCTTTCTTTCCAGGGTTCTTCTTGCTGCAGGGGGCCTGGCCACATGAGGGTGAGTC
+
ffffffffffffffffffffffffffffffffffffffffffffffffffffffffffffffffffffffffffffffffffffffffffffffffffffffffffffffffffffffffffffffffffffffffffffffffffffff
@cA01~tA01_KP420439.1_81475_81267_1_0_0_0_1:0:0_0:0:0_3cc/2
CTTAAAAAAATGGGCAAAGTATCTGAATAAACATTTCTAAGAATAAGACAAATCACCAAAAGGTATATGAAAAAATGATTAGCATTACTAAACATCAGCTAAATAAAAATTAAAACTAGAATGAGATATCACCTCACACCTCTTAGAATG
+
ffffffffffffffffffffffffffffffffffffffffffffffffffffffffffffffffffffffffffffffffffffffffffffffffffffffffffffffffffffffffffffffffffffffffffffffffffffff
@cA01~tA01_KP420439.1_27788_27983_0_1_0_0_0:0:0_0:0:0_3cd/2
GGTTTCCTAGAACACGAGACAGGAGAGAGGTGAGGAAATGAGGGTGTCTGTCCTCTACTCAATGGAAATCTTTGAGGTTGGTTCATGGCCAACACTCTGTTATCTAATATTGGGCCCTGGGAGTCCTGGGATCCTTTTTTCCGTAATTTT
+
ffffffffffffffffffffffffffffffffffffffffffffffffffffffffffffffffffffffffffffffffffffffffffffffffffffffffffffffffffffffffffffffffffffffffffffffffffffff
@cA01~tA01_KP420439.1_81715_81937_0_1_0_0_0:0:0_0:0:0_3ce/2
TTGTAAAGGTTGTATAGTACTTCATTACGTTCCTATCGTATACCACGTTTTCTTTGTCCATGCACCCATAGATGGGCAGTAAGGGTGATTCCACATCTTGGCTGTTATGAATAATGCGGCTGTAAACATGGGAATGCAGATATCTCTTCA
+
ffffffffffffffffffffffffffffffffffffffffffffffffffffffffffffffffffffffffffffffffffffffffffffffffffffffffffffffffffffffffffffffffffffffffffffffffffffff
@cA01~tA01_KP420439.1_86576_86395_1_0_0_0_0:0:0_0:0:0_3cf/2
GAACAGGGTCTGATTTCTGTCTCCAGAAGTGGAAGGGGTCAGTGTGTTCTCTCCTGCCGCCATGTTTGTGATAATTTTCTCCAGCAACAACAGGAAACCAACACAGGAACCCAGGTGAAGGACAAGTTAAAAAACCAAACAAGAAGGTTG
+
ffffffffffffffffffffffffffffffffffffffffffffffffffffffffffffffffffffffffffffffffffffffffffffffffffffffffffffffffffffffffffffffffffffffffffffffffffffff
@cA01~tA01_KP420439.1_137062_136937_1_0_0_0_1:0:0_0:0:0_3d0/2
TATTTATTGAGGTTAAATGTAACTATATAATTTACCAACTTTACCATTTTTAAAAGTAAAATCTAGTGGTCATAAATACCTTTATATGCTGGGTGTGGTGGTTCACGGTTGTAATCTTGGCGCTTTGAGAGGCCAAGAAAGGTGGATCAT
+
ffffffffffffffffffffffffffffffffffffffffffffffffffffffffffffffffffffffffffffffffffffffffffffffffffffffffffffffffffffffffffffffffffffffffffffffffffffff
@cA01~tA01_KP420439.1_109583_109658_0_1_0_0_1:0:0_0:0:0_3d1/2
AAAAAGAGCTTGGAAGCTCCATTGCTCCCCCTCCCCCTTGCTCCCTCTCTTGCCGTGTGATCTCTGTGGTCTCTGCACAGACAGACTCTCCTTCCCTTCTGCCAGAGTGGGAGCGGCCTGAGGCCATCATAAGAAATAGATTCTGGTGCC
+
ffffffffffffffffffffffffffffffffffffffffffffffffffffffffffffffffffffffffffffffffffffffffffffffffffffffffffffffffffffffffffffffffffffffffffffffffffffff
@cA01~tA01_KP420439.1_21885_21718_1_0_0_0_0:0:0_1:0:0_3d2/2
GAAGGCCAAGATCCATGAATGCAGGTGGTCTATAGAGGCTGGAAAAGTCAAGGAACTGATTCTCCAGAGTCTCCAGAGGGAACAAAGCCCTGCAGATGCCTTGATTTTAGCCCAGGAAAAATAGGGTCCAATTTCTGTCTCCAGTACTGG
+
ffffffffffffffffffffffffffffffffffffffffffffffffffffffffffffffffffffffffffffffffffffffffffffffffffffffffffffffffffffffffffffffffffffffffffffffffffffff
@cA01~tA01_KP420439.1_19320_19461_0_1_0_0_0:0:0_0:0:0_3d3/2
GCCCATGTCTCCACTACAAGCCCATATCTCTACTGCAGGCCCATATCTCAACCTCCAGGCCCATATCTCCACTCCAGGCCCAGATCTCCACTCCAGGCCCAGATCTCCACTTCTAGGCCCATCACTCCATCTCTAGGCCCATAACTCCAC
+
ffffffffffffffffffffffffffffffffffffffffffffffffffffffffffffffffffffffffffffffffffffffffffffffffffffffffffffffffffffffffffffffffffffffffffffffffffffff
@cA01~tA01_KP420439.1_77633_77537_1_0_0_0_0:0:0_0:0:0_3d4/2
TCAGGATTGTTGTGGCTGGTCTGGTCTTCCTGGCTCTTTTGGCAATGCTGGCTAAGACCTGGTGGAGACATGAGGGGCCACAGGTGGAAATGGAAGAAACATGACTGAAGCTGGCTGGAGTGAATGGCGCGACATTCTGTCTGTGGGAGA
+
ffffffffffffffffffffffffffffffffffffffffffffffffffffffffffffffffffffffffffffffffffffffffffffffffffffffffffffffffffffffffffffffffffffffffffffffffffffff
@cA01~tA01_KP420439.1_137149_137303_0_1_0_0_0:0:0_0:0:0_3d5/2
TTACAAAGATTCCCATTTCTCACCACATGCAGGAGATAAAAGGTGGATCTCATGAAGGTAGAGAATAGAATGGTGGATACCAGAGGCCAGGAAGGGAAGGGTGGAGGGTAACAAAAAAAAGAATATAGATGTATTTATTTATTTAGAAAC
+
ffffffffffffffffffffffffffffffffffffffffffffffffffffffffffffffffffffffffffffffffffffffffffffffffffffffffffffffffffffffffffffffffffffffffffffffffffffff
@cA01~tA01_KP420439.1_664_448_1_0_0_0_0:0:0_1:0:0_3d6/2
AAAGAACAAAGCCCAGGCATCACATTACCCAGCTTCAAACTATACTACAATGCTATAGTAACCCAAACAGCATGATACTACTACAAAAACAGACACATAGACCAATGAGACAGAATAGAGAACCCAGAAATGAGGCTACATACCTACAAT
+
ffffffffffffffffffffffffffffffffffffffffffffffffffffffffffffffffffffffffffffffffffffffffffffffffffffffffffffffffffffffffffffffffffffffffffffffffffffff
@cA01~tA01_KP420439.1_139004_138875_1_0_0_0_0:0:0_0:0:0_3d7/2
CTACATGTTTCATAGGTTCAGGCCTTAGACTCATGTTTTTAATCCATTTTCATTTGATTTTTGTGTAAGGTGACAGGTATAGATGCAGTTTTATTCCTCTGCATGTAGATATCCAGTTTTCCCCACACCATTTATTGAAGACTGTCCTTT
+
ffffffffffffffffffffffffffffffffffffffffffffffffffffffffffffffffffffffffffffffffffffffffffffffffffffffffffffffffffffffffffffffffffffffffffffffffffffff
@cA01~tA01_KP420439.1_64458_64576_0_1_0_0_0:0:0_0:0:0_3d8/2
TCACGCCTTCAGATTCCAGCTGCTGGTACATGGGAGCTGGCAACCCGGTTTTGAGACAGGGCTGTTGTCTCCCTAGAAGACGCCCTCAAGGCCTGACTGTGGTGCTCATGGGCAGGAGACAACTTTGGATCTGGACTCAGCATTTGGAAG
+
ffffffffffffffffffffffffffffffffffffffffffffffffffffffffffffffffffffffffffffffffffffffffffffffffffffffffffffffffffffffffffffffffffffffffffffffffffffff
@cA01~tA01_KP420439.1_63379_63566_0_1_0_0_0:0:0_0:0:0_3d9/2
AGACACCAATAAGAAGCTAATCTTAGCAGTTCCTCTTTATGAATTGTCTCGCATTTCTTGATTGACAGGTAACCACATAAAACACCTCTTTAGGACAAGCACCCAGATGGCAGGAGACCCAGCTTTCTCCTGCTTTTTCAGTTATAGCTC
+
ffffffffffffffffffffffffffffffffffffffffffffffffffffffffffffffffffffffffffffffffffffffffffffffffffffffffffffffffffffffffffffffffffffffffffffffffffffff
@cA01~tA01_KP420439.1_85129_85053_1_0_0_0_0:0:0_0:0:0_3da/2
AAAGCTGGGGTGTGTGGGGGGATGTGGTGTCACCGACAGAGGAGGGAAGGGTAGCAGTGTTAGGAACAGCAGGTCCTCTGAGGACAAGAGGGTAACTCACACCCTCCAGCGTTTCCATGACGGTAGGGGCTGCAGTGTGGCTGCTGTCAT
+
ffffffffffffffffffffffffffffffffffffffffffffffffffffffffffffffffffffffffffffffffffffffffffffffffffffffffffffffffffffffffffffffffffffffffffffffffffffff
@cA01~tA01_KP420439.1_129595_129706_0_1_0_0_0:0:0_0:0:0_3db/2
CGCTTGAACCTGGGAGGCGGAGGTTGCAGTGAGCTGAGATCATGCCACTGCACTCCAGCCTGGGTGAGAGAGTGAGACTGTCTCAAAAAAAAAAAAAAAATAGCATAGCAATTGCATAGAACCCATGCACATCCTCCTGTATACATGAAA
+
ffffffffffffffffffffffffffffffffffffffffffffffffffffffffffffffffffffffffffffffffffffffffffffffffffffffffffffffffffffffffffffffffffffffffffffffffffffff
@cA01~tA01_KP420439.1_93437_93603_0_1_0_0_0:0:0_0:0:0_3dc/2
GTGCTGATGATACAACTGCTATTGTTTCAATGTTTGACCCCTCCAAACCCCACTTTGAAATTTAATCCCCAGTGTGGGAGGTTGTGCCTATTGGGAGGGGTGTTTTGGTCATGGGGGTGGATCCATCATGAATAGATTAATGCTGTCCCC
+
ffffffffffffffffffffffffffffffffffffffffffffffffffffffffffffffffffffffffffffffffffffffffffffffffffffffffffffffffffffffffffffffffffffffffffffffffffffff
@cA01~tA01_KP420439.1_47019_46839_1_0_0_0_1:0:0_0:0:0_3dd/2
GATCACACGGCAAGAGAGGGAGCAAGGGGGAGGGGGAGCGATGGAGCTTCCAAGTTCTTTTGAACAACCAGCTCTCCAGGAACTAATAGAGGGGGAACTAGCTAACCCCGTCTCCTTGGGACAGCATTGATCTGTTCATGATGGATCCAC
+
ffffffffffffffffffffffffffffffffffffffffffffffffffffffffffffffffffffffffffffffffffffffffffffffffffffffffffffffffffffffffffffffffffffffffffffffffffffff
@cA01~tA01_KP420439.1_130056_130051_1_0_0_0_0:0:0_0:0:0_3de/2
CACGGTGCCCAGCTTCGCTATGCCATTTCATGCAAGGGGCTTGAGCATCTGCAGATTTTGGTATCTGAATGGGGATCCTGGAACCAATCACCCAGGAATAGTGAAGGACCACAGTATATAATTTTTATTTGTCAATCTTAAAAATAAAGC
+
ffffffffffffffffffffffffffffffffffffffffffffffffffffffffffffffffffffffffffffffffffffffffffffffffffffffffffffffffffffffffffffffffffffffffffffffffffffff
@cA01~tA01_KP420439.1_111705_111901_0_1_0_0_0:0:0_1:0:0_3df/2
TTTGAAACTTTGTGGACATTTTCTCTGAATATTTTTGATTTACACTTGGTTCAATAAACACCTGTAAACCCCACAGATATGGAGGAGCGACTGTATATTTATAGTATGAAATATGTTGTGTTGATATGTGTCCCCGTGGAGATGAGACTA
+
ffffffffffffffffffffffffffffffffffffffffffffffffffffffffffffffffffffffffffffffffffffffffffffffffffffffffffffffffffffffffffffffffffffffffffffffffffffff
@cA01~tA01_KP420439.1_34782_34618_1_0_0_0_0:0:0_1:0:0_3e0/2
TTGGTTTAATATTATTTATTGAGAAGACATTCTATGCCACCTTAAACCACACGGCAGCCTTTGTCAACTCTAAAGGGTCTGTGTGTACATGGATGTATTTTAGACAGTTTCTGCTAAGGGGCTGTCTGTGTCCACACACTTGATGATGCT
+
ffffffffffffffffffffffffffffffffffffffffffffffffffffffffffffffffffffffffffffffffffffffffffffffffffffffffffffffffffffffffffffffffffffffffffffffffffffff
@cA01~tA01_KP420439.1_27959_28077_0_1_0_0_0:0:0_0:0:0_3e1/2
CTACCTCCCCAGGTTTCCAAAAGCGGATATAAGAGGGTTCTGTACTCACCGGTTTCGGAGCTTGGTTCAGTGGGTGAAGGCCAACTATTTGAAGGGTTTCCTAGAACACGAGACAGGAGAGAGGTGAGGAAATGAGGGTGTCTGTCCTCT
+
ffffffffffffffffffffffffffffffffffffffffffffffffffffffffffffffffffffffffffffffffffffffffffffffffffffffffffffffffffffffffffffffffffffffffffffffffffffff
@cA01~tA01_KP420439.1_10943_11080_0_1_0_0_0:0:0_0:0:0_3e2/2
CGGCTAATTATTATCATTATAATTATTATTTTGTATTTTTAGTACAGATGGATTTTCCCCATGTTGGCCAGGGTGGTCTTGAGCCCCTGATCTCAAATGATCCACCTGCCTTGGCCTCTCAAAGTGTTGGGATTACAACCGTGAGCCACC
+
ffffffffffffffffffffffffffffffffffffffffffffffffffffffffffffffffffffffffffffffffffffffffffffffffffffffffffffffffffffffffffffffffffffffffffffffffffffff
@cA01~tA01_KP420439.1_133152_133044_1_0_0_0_0:0:0_0:0:0_3e3/2
GTGGTGGGAAGAATAACTGTCGCCAATGATGGCTACATTGTAAACCCTGGAGCCTGTGACTATTTATGTTATAGGGCAGGGGACTGAAGGGGAAGGTGGAGCTCAGGTTGTTGATGAGTTGACCTTGAGATGGGGAGACAGCCTGGACTG
+
ffffffffffffffffffffffffffffffffffffffffffffffffffffffffffffffffffffffffffffffffffffffffffffffffffffffffffffffffffffffffffffffffffffffffffffffffffffff
@cA01~tA01_KP420439.1_40278_40429_0_1_0_0_0:0:0_0:0:0_3e4/2
TTGCTCTGCCTCTCGGTCTCTCTAGTTCTCTTTGGAATCTCTGCAATTCATCCCCACATCTCCATCTTTCTATGTCCTTGTGCCTCTCCCTCAGGAGTCTAATTTTAGTGCTTTTCTCTGCTCCCTTCCATCATTCTCACCACTCCTCTG
+
ffffffffffffffffffffffffffffffffffffffffffffffffffffffffffffffffffffffffffffffffffffffffffffffffffffffffffffffffffffffffffffffffffffffffffffffffffffff
@cA01~tA01_KP420439.1_2589_2768_0_1_0_0_0:0:0_0:0:0_3e5/2
ATGTAATGTCATTCTTTCAATATTTACATCTTGTGGATTAGTATTTGAAGTGCAGCTTATGTAGACAGCATAAGGTTGGGTGTTGATATGAAACATTTAATAATTGCACACGTATTTGCCTCTTGGGATACTTCCACTTTTTTGAATTTC
+
ffffffffffffffffffffffffffffffffffffffffffffffffffffffffffffffffffffffffffffffffffffffffffffffffffffffffffffffffffffffffffffffffffffffffffffffffffffff
@cA01~tA01_KP420439.1_24652_24823_0_1_0_0_0:0:0_1:0:0_3e6/2
GCGTCTGTCCATGCTTCTCTCCATCATCAGCAGGAAGCTCCTCAGCTAAGGCTCTAGGATCATAGGACATGAGACAGATATGGGGTTTCCTCACCTGTGACAGAAACAAGCAGTGGGTCACTCGAGTTTGACCACTCGTATGGAGAGTCA
+
ffffffffffffffffffffffffffffffffffffffffffffffffffffffffffffffffffffffffffffffffffffffffffffffffffffffffffffffffffffffffffffffffffffffffffffffffffffff
@cA01~tA01_KP420439.1_4130_4326_0_1_0_0_0:0:0_0:0:0_3e7/2
CACACACACACACCCTAAGCACTCACATATATAGTTGTTTCAAATTTTAAAAAATATAAATTTTGTATTTTTCTTTCTTTTTCTCACATTTGTGTTTCTATGACACCATATACATATTGAATTTTATAGTTCTATTTTATTCTTTTGGAT
+
ffffffffffffffffffffffffffffffffffffffffffffffffffffffffffffffffffffffffffffffffffffffffffffffffffffffffffffffffffffffffffffffffffffffffffffffffffffff
@cA01~tA01_KP420439.1_5238_5073_1_0_0_0_0:0:0_0:0:0_3e8/2
TAGTGAAGGATGCAAGGTGTCAATTCTAGTTGGAACAATTTCCAGGAAGCCATGTTCCGCTCTTGACCAAACAGCCACTGGGCCTCATGCAAGGTAGAAATAGCCTGCATACGTCATCCTCCCATGATGTGGTCAGCATGTAAACTGCAT
+
ffffffffffffffffffffffffffffffffffffffffffffffffffffffffffffffffffffffffffffffffffffffffffffffffffffffffffffffffffffffffffffffffffffffffffffffffffffff
@cA01~tA01_KP420439.1_35812_35587_1_0_0_0_0:0:0_0:0:0_3e9/2
ATAGTGAAGGACGCTAGGTGTAAATTCTAGTGAGAACAATTTCCAGGAAGCCGTGTTCCGCTCTTGAGCGAGCACCCACTGGGCCTCATGCAAGGTAGAATAAGCCTGCGTACGTCACCCTCCCATGATGTGGTCAACATGTAAACTGCA
+
ffffffffffffffffffffffffffffffffffffffffffffffffffffffffffffffffffffffffffffffffffffffffffffffffffffffffffffffffffffffffffffffffffffffffffffffffffffff
@cA01~tA01_KP420439.1_3417_3323_1_0_0_0_0:0:0_0:0:0_3ea/2
AAGGTTGGGTGTTGATATGAAACATTTAATAATTTCAATAATCCTAGCACTTTGGGAGGCCAAAATGGGAGGATCACTTGAGGCCAGGAGTTTGAGACCAGCCTGGGCACCATAGTGAGACCCCGTCTCTATTTTTTTTAAATAAAGAAA
+
ffffffffffffffffffffffffffffffffffffffffffffffffffffffffffffffffffffffffffffffffffffffffffffffffffffffffffffffffffffffffffffffffffffffffffffffffffffff
@cA01~tA01_KP420439.1_140705_140883_0_1_0_0_0:0:0_0:0:0_3eb/2
CGACAGAGCAAGGCTCCGTCTCAATAAACAAGTAGGTAAATACATAAATAAATAGATTTCATGCACAGATGCTTCTCAATAGATCATTCATTTATTGGTCCCCTTGTGCCTACATTTTCTGCCCTCCCATTTAACCATCTGCAAGATCAG
+
ffffffffffffffffffffffffffffffffffffffffffffffffffffffffffffffffffffffffffffffffffffffffffffffffffffffffffffffffffffffffffffffffffffffffffffffffffffff
@cA01~tA01_KP420439.1_96746_96627_1_0_0_0_0:0:0_1:0:0_3ec/2
TTATGTTACTGGATATTTCTGTCAAAATTAAAATGAGGGAGGCAGAGAGACAGAGAGAGAGCAAACCATGAGTTGGAACTCTGGAATCTTGGGACATGAGACAAATTCTAGATAAATCTACAAAAATCCAGAATTTACATGTTGTGATTT
+
ffffffffffffffffffffffffffffffffffffffffffffffffffffffffffffffffffffffffffffffffffffffffffffffffffffffffffffffffffffffffffffffffffffffffffffffffffffff
@cA01~tA01_KP420439.1_88463_88564_0_1_0_0_0:0:0_1:0:0_3ed/2
TGAGCTATCATCTCACCCCATTACAATGGGTTTTATCTCAGAGACAGACAAAACAAATGCTGGCAAGGTGGTGGAGAAAGGAGAACCCTGATACACTGTTGATAGGAATGTAAATTAATACAGCCATTACAGAGGAGAAGAATATGGAAG
+
ffffffffffffffffffffffffffffffffffffffffffffffffffffffffffffffffffffffffffffffffffffffffffffffffffffffffffffffffffffffffffffffffffffffffffffffffffffff
@cA01~tA01_KP420439.1_120865_120943_0_1_0_0_1:0:0_0:0:0_3ee/2
TATGACCACTAGACCTTACACTTAAAATTGGTAAACGTGGCCGGGCGCGGTGGCTCATGCCTGTAATCCCAGCACTTTGGGAGCCTGAGGCGGGTGGATCACGTGGTCAGGAGTTCCAGAGCAGCTCGACCAACATGGTGAAACCCCCTC
+
ffffffffffffffffffffffffffffffffffffffffffffffffffffffffffffffffffffffffffffffffffffffffffffffffffffffffffffffffffffffffffffffffffffffffffffffffffffff
@cA01~tA01_KP420439.1_116536_116714_0_1_0_0_0:0:0_1:0:0_3ef/2
ATCCCACTTTACCCCAAATACAGTTAGGGCCTGCGTGATGGGACCCTCAAGGACATGCCTACCAGAAGCTCTGGGATTCAGGAGGTGGGACAAGGAGAATCCCAGACAGGAGCCCTCTGACCTGTGACCATGATCACCAGGGGGTTGCTG
+
ffffffffffffffffffffffffffffffffffffffffffffffffffffffffffffffffffffffffffffffffffffffffffffffffffffffffffffffffffffffffffffffffffffffffffffffffffffff
@cA01~tA01_KP420439.1_115102_115029_1_0_0_0_0:0:0_0:0:0_3f0/2
TGGAGATATGGGCCTGGTGTGTAGATATGGGCCTGGAGTGGAGATATGGCCCTGGAGTGGAGATATGGGCCTGGAGTGGAGATCTGGGCCTACGGTGGAGATATGGGCCTAGGATGGGGATATGGGCCTGGAATGGAGATATGGGCCTGG
+
ffffffffffffffffffffffffffffffffffffffffffffffffffffffffffffffffffffffffffffffffffffffffffffffffffffffffffffffffffffffffffffffffffffffffffffffffffffff
@cA01~tA01_KP420439.1_104376_104168_1_0_0_0_0:0:0_0:0:0_3f1/2
CTTTTAGTTTTTTAAAGAATTTCCATACTTTTCTCCATAATAGTTGTACTAATTTACATTCCTACCAACAGGGTACCAGGGTTCTCCTTTCTCTACCATCTTGCCAGCATTTGTTTTGCCTGTCTTGCAGTAAAAGCCATTTTACTTTAC
+
ffffffffffffffffffffffffffffffffffffffffffffffffffffffffffffffffffffffffffffffffffffffffffffffffffffffffffffffffffffffffffffffffffffffffffffffffffffff
@cA01~tA01_KP420439.1_138824_138922_0_1_0_0_0:0:0_1:0:0_3f2/2
GCCCATTTAATGGACTTTGACAAAGGTGCCGAGAACTTACAATCAAGAAAGGACAGTCTTCAATAAATGGTGTGGGGAAAACTGGATATCTACATGCAGAGGAATAAAACTGCATCTATACCTGTCACCTTACACACAAATCAAATGAAA
+
ffffffffffffffffffffffffffffffffffffffffffffffffffffffffffffffffffffffffffffffffffffffffffffffffffffffffffffffffffffffffffffffffffffffffffffffffffffff
@cA01~tA01_KP420439.1_14768_14946_0_1_0_0_0:0:0_1:0:0_3f3/2
GAATTGGTATAGGCCCAGGTGCATTCCAGGAGGTGTTTAGAATCTTCTCTGGGAAGACTGGATTGGGATTGATACACAGCGAATGTGCTTTACAGTTTCTACCACCACAACCGTCTTGACTCAAAAAAAATTACATTCTCCAAGAAAAGA
+
ffffffffffffffffffffffffffffffffffffffffffffffffffffffffffffffffffffffffffffffffffffffffffffffffffffffffffffffffffffffffffffffffffffffffffffffffffffff
@cA01~tA01_KP420439.1_32812_32604_1_0_0_0_0:0:0_0:0:0_3f4/2
AGCACTCAGGTGTGTGTTCCTCACAGACAGGATGGTCCCTGGCCCAAGGCAGCAGCCACAGAGGGAGGACTTTCTAGAGAGAGCACCAGACTCCCTGTCCCTGCCTTCAGCTCACAGACCATTGCCTGATTCTGAACTGTATCCTCATGT
+
ffffffffffffffffffffffffffffffffffffffffffffffffffffffffffffffffffffffffffffffffffffffffffffffffffffffffffffffffffffffffffffffffffffffffffffffffffffff
@rand_0_0_0_0_1_1_0:0:0_0:0:0_3f5/2
AATGACCCATACATGATAGCCACAAATTGTAAGTCTATGCCGGCTTTGGATCTTCATATGCTTCCCTGGAACTTCTATTTATGTATCACTGTCCCGCCGCAAAACGGTAGATAAGACTGTCCTGGTCATTGGCCATTGTAGCCTTTTTTA
+
ffffffffffffffffffffffffffffffffffffffffffffffffffffffffffffffffffffffffffffffffffffffffffffffffffffffffffffffffffffffffffffffffffffffffffffffffffffff
@cA01~tA01_KP420439.1_39987_40149_0_1_0_0_1:0:0_0:0:0_3f6/2
TATGTGGGGTTATTTGGAATGTGAGCCTCAGAATCCAGTCTGGAGACCACAAGTTCACACAGCATACAGGAGTTGGTGTTCTGGGGCCATGATATCCTGGGACGGTTACTCTCCATTACATGGAAGGCAGAGGTGTCAGAATAAACACGG
+
ffffffffffffffffffffffffffffffffffffffffffffffffffffffffffffffffffffffffffffffffffffffffffffffffffffffffffffffffffffffffffffffffffffffffffffffffffffff
@cA01~tA01_KP420439.1_125836_126007_0_1_0_0_0:0:0_0:0:0_3f7/2
AAAGAAGTAATTATAGAGAAATAGAAAAATGATGATTGGAATTCAGGTGCCTTTGTCATTCGTGTGTGTTTTATTATATTTATGCATTTCTTATTTTTATTTTTTGAGACGGAGTCTCCTTGTGTCACCCAGGCTGGAGTGCAGTGATGC
+
ffffffffffffffffffffffffffffffffffffffffffffffffffffffffffffffffffffffffffffffffffffffffffffffffffffffffffffffffffffffffffffffffffffffffffffffffffffff
@cA01~tA01_KP420439.1_126707_126829_0_1_0_0_0:0:0_0:0:0_3f8/2
CCCGAGCAGCTTTTCTGAGCCTTGAGGGACTGGCTCACATTGAAATGCAGGCTTCTGTTGTCACTCGCTGCTTATCTGTTAGTAATGAACCTGCCTATGTAACGTATTCTCTGTGTGTTCTGTCTCCCTGGAGTGACGGTGAGTGATAGG
+
ffffffffffffffffffffffffffffffffffffffffffffffffffffffffffffffffffffffffffffffffffffffffffffffffffffffffffffffffffffffffffffffffffffffffffffffffffffff
@cA01~tA01_KP420439.1_138868_139001_0_1_0_0_0:0:0_0:0:0_3f9/2
TTGAACTCCTGGCTTTAGGTGATCCACCCGCCTCGGCCTCCCAAAGTGCTGGAATTGCAGGTGTGAGCCACCATGCCCAGCCCATTTAATGGACTTTGACAAAGGTGCCGAGAACTTACAATCAAGAAAGGACAGTCTTCAATAAATGGT
+
ffffffffffffffffffffffffffffffffffffffffffffffffffffffffffffffffffffffffffffffffffffffffffffffffffffffffffffffffffffffffffffffffffffffffffffffffffffff
@cA01~tA01_KP420439.1_12734_12559_1_0_0_0_0:0:0_1:0:0_3fa/2
TTCCTCAAAGCCCACAAAGGCTGGTCACGTCTCACATGGCATCATTCAGACTCTTCTTCTTTACCCACACCTTTTTCTCTGAATCCTGCTCTGCCTTCTGCCTCATCTTTTAAGGACTTTGGGATTCTATTGGGGTCACCAAGATAATCC
+
ffffffffffffffffffffffffffffffffffffffffffffffffffffffffffffffffffffffffffffffffffffffffffffffffffffffffffffffffffffffffffffffffffffffffffffffffffffff
@cA01~tA01_KP420439.1_36411_36546_0_1_0_0_1:0:0_0:0:0_3fb/2
ACCACAAGCCCATATCTCCACTCCAGGCCAATATTTCCACCCTAGGCCTGTATCTCCACTCCAGGCCCATATCTCCACTCCAGGCCGATATTTCCATCATAGGCCCATATCGCCAATCCAGGCCCATATCGCCAATCCAGGCCAAGATCT
+
ffffffffffffffffffffffffffffffffffffffffffffffffffffffffffffffffffffffffffffffffffffffffffffffffffffffffffffffffffffffffffffffffffffffffffffffffffffff
@cA01~tA01_KP420439.1_50746_50577_1_0_0_0_0:0:0_0:0:0_3fc/2
GCATGGGCAGGGCGCCAAATAACATCCTGTGCGCTGCTGAGCTGAGCTCGGTCGCGGCTGCCTGTCTGCTCCGGCAGCACCATGTCGCTCTTGGTCGTCAGCATGGCGTGTGTTGGTGAGTCCTGGAAAGCAATAGAGGGAGGGAGTGAG
+
ffffffffffffffffffffffffffffffffffffffffffffffffffffffffffffffffffffffffffffffffffffffffffffffffffffffffffffffffffffffffffffffffffffffffffffffffffffff
@cA01~tA01_KP420439.1_102625_102816_0_1_0_0_0:0:0_0:0:0_3fd/2
TGATCTCCCCAAACTAAGCCCAGTCTCCCCTTCTCTGGGTCTGTCCTGACCGCTTTCTCCATCTGCCTGGGTGCCTGGAGCCCTGATCGGAGGCCTCCATGCAGGCCATGAAGGAGGGTTTGGAGGTGCCCTGTCTGCCATCCTGCGCCC
+
ffffffffffffffffffffffffffffffffffffffffffffffffffffffffffffffffffffffffffffffffffffffffffffffffffffffffffffffffffffffffffffffffffffffffffffffffffffff
@cA01~tA01_KP420439.1_42719_42582_1_0_0_0_0:0:0_0:0:0_3fe/2
CCTCATCTTGGCTACTGTGAAGAGTGCTGCACCAATCATACGAGTGCAGATATCACTTCGATATATTGATTTACTTTCCTTTGGATATAAACCCAGTAGTGAAATTGCTGGATACTATGAAAGTTCTCTTTTTAGTTTTTCGTTTGTTGT
+
ffffffffffffffffffffffffffffffffffffffffffffffffffffffffffffffffffffffffffffffffffffffffffffffffffffffffffffffffffffffffffffffffffffffffffffffffffffff
@cA01~tA01_KP420439.1_88443_88266_1_0_0_0_0:0:0_0:0:0_3ff/2
AGCGTTTCACTCTTGTTGCCCAAGCTGGAGTGCAATGGCACCACCTGGGCTCACTGCAACCTCTACCTCCAGGATTCAAGTGATTCTCCAGCCTCAGCCTCCCGAGTAGTTGGGATTACTGGTGCCCGCCACCACGCCTGGCTGATTTTT
+
ffffffffffffffffffffffffffffffffffffffffffffffffffffffffffffffffffffffffffffffffffffffffffffffffffffffffffffffffffffffffffffffffffffffffffffffffffffff
@cA01~tA01_KP420439.1_133486_133316_1_0_0_0_0:0:0_0:0:0_400/2
GAAGGCCACTAGTCACAGAATGCAGGTGGCCTCTAAGGGCTGGAGAAGTCAAGAGAACTGATTCGCTGAGTCTCCAGAGGGAACGCAGCCCTGCAGATGCCTTGATTTCAGCACAGGGAGAACTGGATCCAATTTCTGTCCCCAGAAGTG
+
ffffffffffffffffffffffffffffffffffffffffffffffffffffffffffffffffffffffffffffffffffffffffffffffffffffffffffffffffffffffffffffffffffffffffffffffffffffff
@cA01~tA01_KP420439.1_46031_46186_0_1_0_0_0:0:0_0:0:0_401/2
CCTGGAGTGACGGTGAGTGATAGGAATTGGCGTAGGCCCAGGTGCAGTCTAGGAGGTGTTTAGGGTCTTTTCTGGGAAGACTGCACTGGGATTGACACACAGCGAATGTGCTTTAGGATTTCTACATCCACAGCATTCTTGAGTCAAACA
+
ffffffffffffffffffffffffffffffffffffffffffffffffffffffffffffffffffffffffffffffffffffffffffffffffffffffffffffffffffffffffffffffffffffffffffffffffffffff
@cA01~tA01_KP420439.1_126237_126332_0_1_0_0_0:0:0_0:0:0_402/2
CCTGTGAATTAGTAGGAAAGGGGAACAGGAGCTAGTGCTGTCGCTGATCTCTGATTCCAAGATCTGGACTCACTCCAAGGAGTATTAATGTTTCCTCCCCATGGTCTATCTGAATCTCCACAGGTGATTGGAAGTAGGGGTGAGGTGGGG
+
ffffffffffffffffffffffffffffffffffffffffffffffffffffffffffffffffffffffffffffffffffffffffffffffffffffffffffffffffffffffffffffffffffffffffffffffffffffff
@cA01~tA01_KP420439.1_91100_91254_0_1_0_0_1:0:0_1:0:0_403/2
TTCACCTTAGTGCCTTCACGGCTGACAGCTGTGTGGAAAATCCTTCCGCCAATCTTCCAGGGGTTGATCTATTTTTTTCATTAAGGTCACAAGTATTATTTGATCAGTGAGAACTTCTCTGTCACCCGAAATTATACACTCAGCATTATC
+
ffffffffffffffffffffffffffffffffffffffffffffffffffffffffffffffffffffffffffffffffffffffffffffffffffffffffffffffffffffffffffffffffffffffffffffffffffffff
@cA01~tA01_KP420439.1_30528_30387_1_0_0_0_0:0:0_0:0:0_404/2
TTATTATAGCATAATATACAAGTCTGTGAACAGTGGCTCACGCCTGTAACCTAGCACTGCAGGAGGCCAAGGTGGGTGGATTCCATGAAGTCAGGAGTTCCAGACCAGCCTGGCCAACGTGGTGAAACCCTATCTCTACTAAAAATACAA
+
ffffffffffffffffffffffffffffffffffffffffffffffffffffffffffffffffffffffffffffffffffffffffffffffffffffffffffffffffffffffffffffffffffffffffffffffffffffff
@cA01~tA01_KP420439.1_17559_17380_1_0_0_0_0:0:0_0:0:0_405/2
TTTTTTTTATAATTTCAATGTAGTTTTCTCTTCTTCAAGTAAACATGTCTGCCCTCATGGTTTCGTCAATGGGACTCTTTTCTTGCCTAAGGCTTCCGGTGTTATCATTACCACGTCCACATAACCCCATCTGTTCTCCGCTGGGTTCTC
+
ffffffffffffffffffffffffffffffffffffffffffffffffffffffffffffffffffffffffffffffffffffffffffffffffffffffffffffffffffffffffffffffffffffffffffffffffffffff
@cA01~tA01_KP420439.1_122991_122821_1_0_0_0_0:0:0_1:0:0_406/2
TTCTTGGCACCTTTGTCAAAGTCCATTGGATGGGCTGGGCATGGTGGCTAACACCAGCAACTTCAGCACTTTGGGAGGCCAAGGCTGGTGGATCACCTGAGGACAGGGGTACAAGATTACTCTGGCCGACGTGATGAAACATCGTCTCCA
+
ffffffffffffffffffffffffffffffffffffffffffffffffffffffffffffffffffffffffffffffffffffffffffffffffffffffffffffffffffffffffffffffffffffffffffffffffffffff
@cA01~tA01_KP420439.1_75817_75742_1_0_0_0_0:0:0_0:0:0_407/2
GTCCCATTGGTCTAGTTTTATTTTTATTGCCTGTGCTTTTGAGGTCTTAGTGATGAATTCTTTGCCCAGACCAATGCCCAGAAGAGTTTCTCTTTGGGTTTCCACCGGTGATTTTATAGTTCTGGATTTACATTTAAGCTGCTAATTACC
+
ffffffffffffffffffffffffffffffffffffffffffffffffffffffffffffffffffffffffffffffffffffffffffffffffffffffffffffffffffffffffffffffffffffffffffffffffffffff
@cA01~tA01_KP420439.1_26266_26145_1_0_0_0_0:0:0_0:0:0_408/2
TTATTCGTTTGTTGTTTTGTTTTTGTTTTTGAGACAGTTTCCCTCTGTGCCCAGGCTGGAGTACAAGTGAAGTCATCTTGGCTCATTGCAACCTCCGCCTCCTGGGTTCAAATGATTTTCCTGCCTCAGCCTCCCTAGTAGCTGGGATTA
+
ffffffffffffffffffffffffffffffffffffffffffffffffffffffffffffffffffffffffffffffffffffffffffffffffffffffffffffffffffffffffffffffffffffffffffffffffffffff
@cA01~tA01_KP420439.1_93839_93650_1_0_0_0_0:0:0_0:0:0_409/2
ACACCCCTCCCAATAGGCACAACCTCCCACACTGGGGATTAAATTTCAAAGTGGGGTTTGGAGGGGTCAAACATTGAAACAATAGCAGTTGTATCATCAGCACATTCTATTGTTATTATGAAAACTATAACGGAGAAAGCAGGAGAAAGC
+
ffffffffffffffffffffffffffffffffffffffffffffffffffffffffffffffffffffffffffffffffffffffffffffffffffffffffffffffffffffffffffffffffffffffffffffffffffffff
@rand_0_0_0_0_1_1_0:0:0_0:0:0_40a/2
CTCCGACATCGTGGTGCTAACGAGTTTCTAGGCAGCCACAAGTGTCATATGATCTCATTCGTCGGGGTAGGGGGAGGTGCACGACATCGCGCCAGTCTGAGAAGAGGCATAAGCACGTACTAATCCGTTGTAGTGACAGACACTCTGCTT
+
ffffffffffffffffffffffffffffffffffffffffffffffffffffffffffffffffffffffffffffffffffffffffffffffffffffffffffffffffffffffffffffffffffffffffffffffffffffff
@cA01~tA01_KP420439.1_31768_31900_0_1_0_0_0:0:0_0:0:0_40b/2
CTTGGAAGCTCCATCGCTCCCCCTCCCCCTTGCTCCCTCTCTTGCCGTGTGATCTCTGTGGTCTCTGCACAGACAGACCCTCCTTCCCTTCTGCCAGAGTGGGAGCAGCCTGAGGCCGTCACGAGAAATAGATGCTGGTGCCACGCTTCC
+
ffffffffffffffffffffffffffffffffffffffffffffffffffffffffffffffffffffffffffffffffffffffffffffffffffffffffffffffffffffffffffffffffffffffffffffffffffffff
@cA01~tA01_KP420439.1_9410_9329_1_0_0_0_0:0:0_0:0:0_40c/2
AAAAGCCCACAGAGAGACACGGAGTGAAATCAGGGAAATCAAAAAGCAAAGACATGAACACACACACAGAATGAGCCAGAAGAAGGGAATTGAGAGACTCACAGACACATAAAGAGATAGAAAAAGAGGGCAGAGAAGTGGAGCGTATGA
+
ffffffffffffffffffffffffffffffffffffffffffffffffffffffffffffffffffffffffffffffffffffffffffffffffffffffffffffffffffffffffffffffffffffffffffffffffffffff
@cA01~tA01_KP420439.1_3742_3560_1_0_0_0_0:0:0_1:0:0_40d/2
GAACATTCACCAAAATAAATTTTTAAATGCTGAATCACAGGTAATATGATAGATGAAACAGTTGAATTAAATTATAAATGTACAACAAGGAAATGCTGGGGAAATTATCAAATATTTTAAAATTAATAAACACACATAGCAATAAACAAT
+
ffffffffffffffffffffffffffffffffffffffffffffffffffffffffffffffffffffffffffffffffffffffffffffffffffffffffffffffffffffffffffffffffffffffffffffffffffffff
@cA01~tA01_KP420439.1_142278_142167_1_0_0_0_0:0:0_1:0:0_40e/2
GAGGAGGAAGCAGGAGAATGACTTCAGCCCTGGAGGCAGAGGTTGCAGTGAGTGGAGATCGCGTCACTGCACAACAGCCTGGGCTACACAGGGATACTCTGGCTCAAAAAATAAAAATAAAAAATACATAAATATAATAATATACACAAA
+
ffffffffffffffffffffffffffffffffffffffffffffffffffffffffffffffffffffffffffffffffffffffffffffffffffffffffffffffffffffffffffffffffffffffffffffffffffffff
@cA01~tA01_KP420439.1_120383_120263_1_0_0_0_0:0:0_1:0:0_40f/2
TGACGCTCCATACGAGTGGTCAAACTCGAGTGATCCACTGCTTGTTTCCGTCACAGGTGAGGAAACCCCATATCTGTCCCATGTCCTATGATCCTAGAGCCTTAGCTGAGGAGCTTCCTGCTGATGATGGAGAGAAGCATGGACAGATGC
+
ffffffffffffffffffffffffffffffffffffffffffffffffffffffffffffffffffffffffffffffffffffffffffffffffffffffffffffffffffffffffffffffffffffffffffffffffffffff
@cA01~tA01_KP420439.1_107609_107718_0_1_0_0_0:0:0_0:0:0_410/2
GTCTCCTAGATTCCAGTTACGCACCTGGGCCTCCCTTATTTTCATGTCAGTCATATTAATCATGTAGGGATTCCTGGTTACCCCGAGGTGAATCCAATGGCTGTGAGTGTCAAACACACACTCCTTGTTGCTCCTTAGTTTCCTGTGTAC
+
ffffffffffffffffffffffffffffffffffffffffffffffffffffffffffffffffffffffffffffffffffffffffffffffffffffffffffffffffffffffffffffffffffffffffffffffffffffff
@cA01~tA01_KP420439.1_114642_114869_0_1_0_0_0:0:0_0:0:0_411/2
ATGTCTCCACTCCAGACCCATATCTCCACCCCACGCCCATATCTCCACTCCAGGCCCATATCTCCAACCCACGCCCATATCTCCACCTCCAGGCACATATCTCCACCCCACGTCCGTATCTCCACTCCAGTCCCATATCTCCACTCCCGG
+
ffffffffffffffffffffffffffffffffffffffffffffffffffffffffffffffffffffffffffffffffffffffffffffffffffffffffffffffffffffffffffffffffffffffffffffffffffffff
@cA01~tA01_KP420439.1_90953_90727_1_0_0_0_0:0:0_1:0:0_412/2
TATGGCGACTAGGACAGGAATATTTTGGGGTGGGGCGGCATTCTTATCCTTTCCACAAATGGTAAACAAGGTGCATTTGGCCTCTGCTCTTGGACACTGATATTGCAAAGGATTAAATGGAAGGGCAGAAAATGAATGCACCAGTGGACC
+
ffffffffffffffffffffffffffffffffffffffffffffffffffffffffffffffffffffffffffffffffffffffffffffffffffffffffffffffffffffffffffffffffffffffffffffffffffffff
@rand_0_0_0_0_1_1_0:0:0_0:0:0_413/2
TTATAATCTCCAATTTACTCCTGAGTATACACAAACATCTGCCGTCATTCAGAAGGCTTACTCTCCGACATCTTCGGAGAGGTATCCAATTTTGCCACGAAGAGATGACCGCAATATTGATACGGGAATGCACAACTCAATCCTCAGTCC
+
ffffffffffffffffffffffffffffffffffffffffffffffffffffffffffffffffffffffffffffffffffffffffffffffffffffffffffffffffffffffffffffffffffffffffffffffffffffff
@cA01~tA01_KP420439.1_92166_92318_0_1_0_0_1:0:0_0:0:0_414/2
GGGTGAAGGGGCAAGTTTTTGTCCCATGAACAGATCACGTTCTCTATTCCAGGACCTGTGCTGGTGGGTTTCACATTTTCCATATGATCTCATGCTCACAGAAAGCCAAATAAGGAAGATGTTTTCGCCTGATTTTCTTACGGATAGGAT
+
ffffffffffffffffffffffffffffffffffffffffffffffffffffffffffffffffffffffffffffffffffffffffffffffffffffffffffffffffffffffffffffffffffffffffffffffffffffff
@cA01~tA01_KP420439.1_46242_46117_1_0_0_0_0:0:0_0:0:0_415/2
ATAAGATAACTCTATTTCGCTTTTTTATCTTGATTTCACTTTTGTTTCCTTTCCTTGGAGAACGCAAGTTGTTTGACTCAAGAATGCTGTGGATGTAGAAATCCTAAAGCACATTCGCTGTGTGTCAATCCCAGTGCAGTCTTCCCAGAA
+
ffffffffffffffffffffffffffffffffffffffffffffffffffffffffffffffffffffffffffffffffffffffffffffffffffffffffffffffffffffffffffffffffffffffffffffffffffffff
@cA01~tA01_KP420439.1_2956_3070_0_1_0_0_0:0:0_0:0:0_416/2
CAATTTGGATGTGATTGATTATGTTTTGAATTATGCCTTTAATTTAATGTGTTTTGAGGTTCCAGCTTTAGGTGTGTAGGCATTTAGGATTATTATGTCTTATTTATGAATTTGCCTCTTTGTCATTATGAAGTACTCCTCTTCATATCT
+
ffffffffffffffffffffffffffffffffffffffffffffffffffffffffffffffffffffffffffffffffffffffffffffffffffffffffffffffffffffffffffffffffffffffffffffffffffffff
@cA01~tA01_KP420439.1_32267_32461_0_1_0_0_1:0:0_0:0:0_417/2
GAGTGCTCCCATCCTGCTTCCCCACATGGCCCTGAGCTCTCTGGCCTCTGCTTCGTGAGACTTACTTTTTTTGTTGCAGCACCAGCGATGAAGGAGAAAGAAGAGGAGGAGGATGAAGAGGATGATGACCACTGAGGTCCCAATCAGAAC
+
ffffffffffffffffffffffffffffffffffffffffffffffffffffffffffffffffffffffffffffffffffffffffffffffffffffffffffffffffffffffffffffffffffffffffffffffffffffff
@cA01~tA01_KP420439.1_12883_13054_0_1_0_0_0:0:0_0:0:0_418/2
GGTGGCGCACAGCTGTAATCCCAGCTACTCGGTAGGCTGAGGCAGGAGAATTGCATGAACCCAGGAGGCAGAGGTTGCAATGAGCTGAGATTGTGCTACTGCACTCCAGCCTGTGGAACAGAGAGAGACTCTACTCAAAAAAAAAAAGAA
+
ffffffffffffffffffffffffffffffffffffffffffffffffffffffffffffffffffffffffffffffffffffffffffffffffffffffffffffffffffffffffffffffffffffffffffffffffffffff
@cA01~tA01_KP420439.1_63022_63136_0_1_0_0_0:0:0_0:0:0_419/2
TCTCTGTGGTCTCTGCACAGACAGACCCTCCTTCCCTTCTGCCAGAGTGGGAGCAGCCTGAGGCCGTCACGAGAAATAGATGCTGGTGCCATGCTTCCAGTACAGCCTGCAGAACGGTGAGGCAAACCAATCTCTTTTCTTTAGAAGTTA
+
ffffffffffffffffffffffffffffffffffffffffffffffffffffffffffffffffffffffffffffffffffffffffffffffffffffffffffffffffffffffffffffffffffffffffffffffffffffff
@rand_0_0_0_0_1_1_0:0:0_0:0:0_41a/2
AAACAATCACGGTCGAAGGTAAGCCCTGCCTTGTCAATATAAAGACAATACATCCGTGACCCGACAGACGCCCATTAACCAGGAACTCGCGACGTTTTGCGTGTGACGTTAACCTGTCGGGGGTGTAGAAAGCCAGATTAAGTAGACAAT
+
ffffffffffffffffffffffffffffffffffffffffffffffffffffffffffffffffffffffffffffffffffffffffffffffffffffffffffffffffffffffffffffffffffffffffffffffffffffff
@cA01~tA01_KP420439.1_53174_53056_1_0_0_0_1:0:0_0:0:0_41b/2
GATTACAGCAGCATAATGGGAGTCTCCATCAGCTTTGAAGGTGGAGGAAGTCCAGGAGCCATGAATGCAGGTGGCCTATAGAGGCTGGAAAAGTCAAGGAACTGATTCTCCTGAGTCTCCAGAGGGAACGAAGCCCTGCAGGTGCCTTGA
+
ffffffffffffffffffffffffffffffffffffffffffffffffffffffffffffffffffffffffffffffffffffffffffffffffffffffffffffffffffffffffffffffffffffffffffffffffffffff
@cA01~tA01_KP420439.1_2375_2423_0_1_0_0_0:0:0_0:0:0_41c/2
TACTTTCATAGTTTTGAATACAAAGTTTGCTGTCATTCTTGTATTTCTTCTTCTGTTTTTTATTTATTTATTTTTGACAGAATATCTTGCCGTCTCACCCAGGCTGGAGTGCAGTGGCATGATCTTGGCTCACTGCAACCTCTGCCTTCC
+
ffffffffffffffffffffffffffffffffffffffffffffffffffffffffffffffffffffffffffffffffffffffffffffffffffffffffffffffffffffffffffffffffffffffffffffffffffffff
@cA01~tA01_KP420439.1_55880_56025_0_1_0_0_1:0:0_0:0:0_41d/2
GGTGGCAGGGCCCAGAGGAAAGTCAGCCTGGAATGTTCCGTTGACCTTGGGCCCTGCAGGGAGCCTACGTTCATGGGCCTCCCCTTCCCTGGATAGATGGTACATGTCATAGGAGCTCCGGGAGCTGCAGGACAAGGTCACATTCTCTCC
+
ffffffffffffffffffffffffffffffffffffffffffffffffffffffffffffffffffffffffffffffffffffffffffffffffffffffffffffffffffffffffffffffffffffffffffffffffffffff
@cA01~tA01_KP420439.1_124963_124783_1_0_0_0_0:0:0_0:0:0_41e/2
TTGTTTATTGAGACAGAGTCTCCCTCTGTCTTCCAGGCTACAGTGCAGTGTCACGATCTTGGCTCACTGCAACCTGCATCTCCTGGATCCAAGTGATTCTCCTGCCTCACCCTCTCGAGTAGCTGGGATTACAGGCAACTGCCACCATGC
+
ffffffffffffffffffffffffffffffffffffffffffffffffffffffffffffffffffffffffffffffffffffffffffffffffffffffffffffffffffffffffffffffffffffffffffffffffffffff
@cA01~tA01_KP420439.1_70759_70571_1_0_0_0_0:0:0_0:0:0_41f/2
CAACTAGTCCAAGGAGAGTCAGAGAGAATAAAACAATCCAAAAAGGGAAAACATATCTAGAGGTGAGAAAGTGAGGTCAGAGACCTAGAGAGACAGAGAAGGTGGAAAGAGGAAATAGACATAAAGAGAGATGGTGTGGAGGGTGAGACA
+
ffffffffffffffffffffffffffffffffffffffffffffffffffffffffffffffffffffffffffffffffffffffffffffffffffffffffffffffffffffffffffffffffffffffffffffffffffffff
@cA01~tA01_KP420439.1_53837_53682_1_0_0_0_0:0:0_0:0:0_420/2
CAAGAGTGGCTCCCAGTCCCTACCAGGAACAGGGTGTGTGGCCACTGGTGCCTGCCTTACTGATCAGTTCATACCTCCTGCCAAGGATTCCAATTCGTCCAAAAGAGATTGAACCAGGCTGCTAAGAGCCTGGATGTGCAGCCTATCCTG
+
ffffffffffffffffffffffffffffffffffffffffffffffffffffffffffffffffffffffffffffffffffffffffffffffffffffffffffffffffffffffffffffffffffffffffffffffffffffff
@cA01~tA01_KP420439.1_72823_72685_1_0_0_0_0:0:0_0:0:0_421/2
TCATGGACTTAGGACATTGGGGATGACCCTAATGTGAGAATGAGCTTGGTGTGTTCCAAGAAGTCCATGGACCTGCCATATGGTGAGGGCTGGTCAGAATCCAGAGAGATTTCTAAATGCCCTTGTGCTTGTAAGGAAAGTGAGTCCTGT
+
ffffffffffffffffffffffffffffffffffffffffffffffffffffffffffffffffffffffffffffffffffffffffffffffffffffffffffffffffffffffffffffffffffffffffffffffffffffff
@cA01~tA01_KP420439.1_133223_133128_1_0_0_0_0:0:0_0:0:0_422/2
TGAAGGGGAAGGTGGAGCTCAGGTTGTTGATGAGTTGACCTTGAGATGGGGAGACAGCCTGGACTGTCCTGCTGGGCTCAGTGTAATCACAAGGGTCCGCGTGAGAGGTGGAGGAAGAGGGGAGTGGGGATTAGAGCAGTGTAGTGGGAG
+
ffffffffffffffffffffffffffffffffffffffffffffffffffffffffffffffffffffffffffffffffffffffffffffffffffffffffffffffffffffffffffffffffffffffffffffffffffffff
@cA01~tA01_KP420439.1_32263_32329_0_1_0_0_0:0:0_0:0:0_423/2
TGAGGTCCCAATCAGAACATGCAGGTGTCTGGGGTTACCTGGAAGAAGAGGAGACACCAATAAGAAGCTAATCATAGCAGTTCCTCTTTATGAATTGTCTCACATTTCTTGATTGACAGGTAACCACATACAACACCCCTTTAGGACAAG
+
ffffffffffffffffffffffffffffffffffffffffffffffffffffffffffffffffffffffffffffffffffffffffffffffffffffffffffffffffffffffffffffffffffffffffffffffffffffff
@cA01~tA01_KP420439.1_118271_118385_0_1_0_0_0:0:0_0:0:0_424/2
CATCCCAATGACAATGAGAAGAATGTCTGGACACTCTCACCTATGATCACCATGTCCAGAGGGTCACTGGGAGCTGACAACTGATAGGGGGAGTGAGGAACAGAACCGTAGCATCTGTAGGTTCCTGCAAGGACAGGCATCATGGGACCA
+
ffffffffffffffffffffffffffffffffffffffffffffffffffffffffffffffffffffffffffffffffffffffffffffffffffffffffffffffffffffffffffffffffffffffffffffffffffffff
@cA01~tA01_KP420439.1_93967_93785_1_0_0_0_0:0:0_1:0:0_425/2
AAAGCAGGAGAAAGCTGGGTCTCCCGCCTCGTGGGTGCTTGTCTTAAAGAGGTGTTTTATGTGGTTGCCTGGCAACCAATAAATGAGAGACAATCCACAAAGAGGAACTGCTATGGTTAGCTTCTTATTGGATTCCCATCTTCCTCCAGG
+
ffffffffffffffffffffffffffffffffffffffffffffffffffffffffffffffffffffffffffffffffffffffffffffffffffffffffffffffffffffffffffffffffffffffffffffffffffffff
@cA01~tA01_KP420439.1_100962_100812_1_0_0_0_0:0:0_0:0:0_426/2
CAGTGATCCCCTGGACATCGTGGTCACAGGTGAGAGTGTCTAGACATTGTTCTCATTGTCACTGGGACACAGAGTGAATGATCCAGGACTTGGAACCCCCAGGTGGTCATGAGGAAGATAAGTGTGGGATTCTTACGGAAAGAGAGTGAC
+
ffffffffffffffffffffffffffffffffffffffffffffffffffffffffffffffffffffffffffffffffffffffffffffffffffffffffffffffffffffffffffffffffffffffffffffffffffffff
@cA01~tA01_KP420439.1_59873_59745_1_0_0_0_0:0:0_0:0:0_427/2
CTACCTGCATTCCTAACTGGAGGATAAATTCCTGGAGACTTGAGAGAGGGAAGGGAAGGGAACATCTGATGAGGGCAAGGTGTTTTAGAGAAGTTCCACTTGCCAAGGAATGAGCTCCTGTAGGTCATGAAGCAACCCTGGCTGACTCCG
+
ffffffffffffffffffffffffffffffffffffffffffffffffffffffffffffffffffffffffffffffffffffffffffffffffffffffffffffffffffffffffffffffffffffffffffffffffffffff
@cA01~tA01_KP420439.1_72646_72847_0_1_0_0_0:0:0_0:0:0_428/2
AGAGTCGCGGAAATAAATGGACAGGTAGGCAAATCCACGGCCACAGTGGGGTGTTTAACACTCCTCTTTTCTCAGTTGTTGATAGAAGTGGTTCAGGCAATTAGAGAGGATTTAGAAAGATAATTGCTGGACCTGACCCAAGGTATAAGT
+
ffffffffffffffffffffffffffffffffffffffffffffffffffffffffffffffffffffffffffffffffffffffffffffffffffffffffffffffffffffffffffffffffffffffffffffffffffffff
@cA01~tA01_KP420439.1_38980_39160_0_1_0_0_1:0:0_1:0:0_429/2
TCCTTCCTCTCTGTGTCTTCATGTTCTTTTCTGTGCCCATAACTCCTTGGTGCAGGTCCTCCCATCTGTCTCCCTCCCTCTTCTCTGTCCCTCTGTCTCTAGTCGCCTCTGATTCCCTTCCCACTGGGCTTAGCCTCATCTCTTGGGGTG
+
ffffffffffffffffffffffffffffffffffffffffffffffffffffffffffffffffffffffffffffffffffffffffffffffffffffffffffffffffffffffffffffffffffffffffffffffffffffff
@cA01~tA01_KP420439.1_65788_65535_1_0_0_0_0:0:0_0:0:0_42a/2
CAAAAATATTGAGAGAAAGTATCCACAGAGTTTCAAAAAGCATAACTATGTTGAATGGACACAAATGAAGCTGTGTGTAGGCTGTATCAGGAATTATAAGTAATCTAGAGATGATTTCATGTATACAGGAGGATGTGCATAGGTTATTTG
+
ffffffffffffffffffffffffffffffffffffffffffffffffffffffffffffffffffffffffffffffffffffffffffffffffffffffffffffffffffffffffffffffffffffffffffffffffffffff
@cA01~tA01_KP420439.1_115897_115992_0_1_0_0_0:0:0_0:0:0_42b/2
ATGAGAATAAAAAACTTAGCCCCCATCAGAGGATTTGGAATGTCAGGGCCATGGCTGTGGTTTCCCACCTCTTCTGGTAGAATGACAGCAGCCACACTGCAGCCCCTACCGTCATGGAAACGCTGAAGTGTGTGAGTAACACCTTTGTCC
+
ffffffffffffffffffffffffffffffffffffffffffffffffffffffffffffffffffffffffffffffffffffffffffffffffffffffffffffffffffffffffffffffffffffffffffffffffffffff
@cA01~tA01_KP420439.1_139221_139431_0_1_0_0_0:0:0_0:0:0_42c/2
TGGGATCCTTTTCTCCATAATTTTTGTGTGCGATGCCCACTGTCTTGAGACTTGAAGGTATAAAGAGAAAACAGGAGCATCACACTACCTGACTTAGAAATATGTTACAGAGCTGTAGTAAGCAAAACAGCATGACATTGGCATAAAGAA
+
ffffffffffffffffffffffffffffffffffffffffffffffffffffffffffffffffffffffffffffffffffffffffffffffffffffffffffffffffffffffffffffffffffffffffffffffffffffff
@cA01~tA01_KP420439.1_18518_18648_0_1_0_0_0:0:0_0:0:0_42d/2
AGAAAAAAAAAAAAAAGCAAACTAAATAACCTATAATAACAAATCAGAGGACTCAGGTTACCAAATTTTAAGGGGTTCTATAAGTTTATATAAAATGCAGCATCCTCATGAGAGGGGATACAGAGAACCACTGGACAGAAAACTGTGTCT
+
ffffffffffffffffffffffffffffffffffffffffffffffffffffffffffffffffffffffffffffffffffffffffffffffffffffffffffffffffffffffffffffffffffffffffffffffffffffff
@cA01~tA01_KP420439.1_31140_31238_0_1_0_0_0:0:0_0:0:0_42e/2
ATGTGCTTTAGGATTTCTACATCCACAGCATTCTTGAATCAAACAACTTGCATTCTCCAAGAAAAGGAAACAAAAGTGAAATCAAGATAAAAAAAGCTAAGTAGAATTCTCTTATGTCAAATGGCCAGGAAATAGTGTTGAAGCCCGTGT
+
ffffffffffffffffffffffffffffffffffffffffffffffffffffffffffffffffffffffffffffffffffffffffffffffffffffffffffffffffffffffffffffffffffffffffffffffffffffff
@cA01~tA01_KP420439.1_35430_35594_0_1_0_0_0:0:0_1:0:0_42f/2
CTGCCCATGCAGTTTACATGTTGACCACATCATGGGAGGGTGACGTACGCAGGCTTATTCTACCTTGCATGAGGCCCAGTGGGTGCTCGCTCAAGAGCGGAACACGGCTTCCTGGAAATCGTTCTCACTAGAATTTACACCTAGCGTCCT
+
ffffffffffffffffffffffffffffffffffffffffffffffffffffffffffffffffffffffffffffffffffffffffffffffffffffffffffffffffffffffffffffffffffffffffffffffffffffff
@cA01~tA01_KP420439.1_56197_56385_0_1_0_0_0:0:0_0:0:0_430/2
AACTGAGCCCAGTCTCCCTCCTCTGGGTCTCTCCTGACCGCTTTCTCCATCTGCCTGGGTGCCTGGAGCCCTGGCCGTGGGCCTCCATGCAGGCCATGTAGGAGGGTTTGGAGGTGCCCTGTCGGCCATCCTGTGCCCTGATCCCTCCCT
+
ffffffffffffffffffffffffffffffffffffffffffffffffffffffffffffffffffffffffffffffffffffffffffffffffffffffffffffffffffffffffffffffffffffffffffffffffffffff
@cA01~tA01_KP420439.1_71133_70976_1_0_0_0_0:0:0_0:0:0_431/2
CTGCAGTGCCCAAGGTCAATGGAACCTTCCAGGCCAACTTTCCTCTGGGCCCTGCCACCCACGGAGGGACCTACAGATGCTTCGGCTCTTTCCGTGACTCTCCCTACGAGTGGTCAGACCTTAGTGACCCACTGCTTGTTTCTGTCACAG
+
ffffffffffffffffffffffffffffffffffffffffffffffffffffffffffffffffffffffffffffffffffffffffffffffffffffffffffffffffffffffffffffffffffffffffffffffffffffff
@rand_0_0_0_0_1_1_0:0:0_0:0:0_432/2
TTTGTCTCATCACCCCTGATATTTAGACAGGTTTACACCCATAGCCCATCTCACAGCGATCGGAGCGGACTCTATTTTAAACGATTTGAGTGAGGACCACAAAACTCGATCTACCTGACACCAGGCGAGGAGATGTGTAGCACTCAGGAT
+
ffffffffffffffffffffffffffffffffffffffffffffffffffffffffffffffffffffffffffffffffffffffffffffffffffffffffffffffffffffffffffffffffffffffffffffffffffffff
@cA01~tA01_KP420439.1_1410_1271_1_0_0_0_0:0:0_0:0:0_433/2
ACTTATACACTCTTGGTGGGAATGTTAACTAGTTCAGCCAATGTGATAAGCAGTTTGGAGACTTCTCAAATAACTTAAAATAGAACTACTATTCAATCAAGCAATCCCACTACTGGGTATATACCAAAAGGAAGGTAATTAACTATGTCA
+
ffffffffffffffffffffffffffffffffffffffffffffffffffffffffffffffffffffffffffffffffffffffffffffffffffffffffffffffffffffffffffffffffffffffffffffffffffffff
@cA01~tA01_KP420439.1_15195_15040_1_0_0_0_0:0:0_0:0:0_434/2
CTTCCCAGAGAAGATTCTAAACACCTCCTGGAATGCACCTGGGCCTATACCAATTCCTATCACTCACCGTCACTCCAGGGAGACAGAACACACAGAGAACACATTACACAGGCAGGTTCATTACTAACAGATAAGCAGCGAGTGACAACA
+
ffffffffffffffffffffffffffffffffffffffffffffffffffffffffffffffffffffffffffffffffffffffffffffffffffffffffffffffffffffffffffffffffffffffffffffffffffffff
@cA01~tA01_KP420439.1_87242_87064_1_0_0_0_0:0:0_0:0:0_435/2
ATGTCTGTCCCATGTCCTATGGTCCTAGAGCCTTAGCTGAGGAGCTTCCTGCTGATGATGGAGAGAAGCATGGACAGATGTGGAGAGAAGATGCAGCATGGTGTGAGGGTGGGATCAGGGCACAGGATGGCAGACAGGGCACCTCCAAAC
+
ffffffffffffffffffffffffffffffffffffffffffffffffffffffffffffffffffffffffffffffffffffffffffffffffffffffffffffffffffffffffffffffffffffffffffffffffffffff
@cA01~tA01_KP420439.1_22360_22573_0_1_0_0_0:0:0_0:0:0_436/2
CATCCATGGCACCTAGAATGAGTGAGGCTTCCCCTTGCTGGTGTCTGTCTCTCTCCTTCCTCTCTGTGTCTTCATGTTCTTTTCTGTGCCCTTAACTCCTGGTGCAGGTCCTTCCATCTGTCTCCCTCCCTCTTCTCTGTCCCTCTGTCT
+
ffffffffffffffffffffffffffffffffffffffffffffffffffffffffffffffffffffffffffffffffffffffffffffffffffffffffffffffffffffffffffffffffffffffffffffffffffffff
@cA01~tA01_KP420439.1_5603_5808_0_1_0_0_0:0:0_0:0:0_437/2
GCCCATATCTCCACTCCAGGCCTATATCTCCACCTCCGTCCTATATCTCTACTCCAGGCCCATATCTCCACTCCAGGCCTATATCTCCACCTCCGTCCTATATCTCTACTCCAGGCCCATATCTACACTCCAGGCCCATATCTCCACCTC
+
ffffffffffffffffffffffffffffffffffffffffffffffffffffffffffffffffffffffffffffffffffffffffffffffffffffffffffffffffffffffffffffffffffffffffffffffffffffff
@cA01~tA01_KP420439.1_53124_53278_0_1_0_0_0:0:0_0:0:0_438/2
GATTCTCCTGCCCTCAGCCTCCCAAGTCGCTAGGATTACATGCACCTGCCACCATGCCTGGCTATCCTTGTGTTGTTTCTTAACTTGTCCTTGACCTGGGTTCCAGTGTTGGTTTCCTGTTGCTGCTGTAGAAAATTATCAGAAGCATGG
+
ffffffffffffffffffffffffffffffffffffffffffffffffffffffffffffffffffffffffffffffffffffffffffffffffffffffffffffffffffffffffffffffffffffffffffffffffffffff
@cA01~tA01_KP420439.1_25444_25536_0_1_0_0_0:0:0_0:0:0_439/2
ATATATATATATATATATATATATAAATGTATTTATGACCACTAGACTTTACACTTAAAAATGGTAAATGTGGCTGGGCGTGGTGGCTCATGCCTGTAATCCCAGCACTTTGGGAGGCAGATGCGGGTGGATCACGTGGTCAGGAGTTGG
+
ffffffffffffffffffffffffffffffffffffffffffffffffffffffffffffffffffffffffffffffffffffffffffffffffffffffffffffffffffffffffffffffffffffffffffffffffffffff
@cA01~tA01_KP420439.1_115275_115587_0_1_0_0_0:0:0_0:0:0_43a/2
TACCCTCCTGTGGCCAGGCCCCCTGCAGCAAGAAGAACCCTGGAAAGAAAGATCATGATGGAAGATCCATTTGCAGGCAAACAAGGCCTTCCTTGCTGCCCCCACTGGGCTGTGAGTCTTGATAGCCAGCCCCTTCCTGGGCCGAAGGGA
+
ffffffffffffffffffffffffffffffffffffffffffffffffffffffffffffffffffffffffffffffffffffffffffffffffffffffffffffffffffffffffffffffffffffffffffffffffffffff
@cA01~tA01_KP420439.1_2672_2800_0_1_0_0_0:0:0_0:0:0_43b/2
AAGCATATTTTGCACTGGGCATTATCATGACAATGTAATGTCATTCTTTCAATATTTACATCTTGTGGATTAGTATTTGAAGTGCAGCTTATGTAGACAGCATAAGGTTGGGTGTTGATATGAAACATTTAATAATTGCACACGTATTTG
+
ffffffffffffffffffffffffffffffffffffffffffffffffffffffffffffffffffffffffffffffffffffffffffffffffffffffffffffffffffffffffffffffffffffffffffffffffffffff
@cA01~tA01_KP420439.1_19856_19688_1_0_0_0_0:0:0_0:0:0_43c/2
GCCTGGAGTGGAGATATGGGCCTGGAGGTGGAGATATGGGCCTGGAGGTGGAGATATGGGCCTGGAGTGGAGATATGGGTCTGGAGGTGGAGATACGGGCCTGCAGTAGAGATATGGGCCTGGAGTGGAGATATGGGCCAGGAGTGGAGT
+
ffffffffffffffffffffffffffffffffffffffffffffffffffffffffffffffffffffffffffffffffffffffffffffffffffffffffffffffffffffffffffffffffffffffffffffffffffffff
@cA01~tA01_KP420439.1_141090_141241_0_1_0_0_0:0:0_0:0:0_43d/2
TTTTTCATTAATGTCACAAATATCTGATTAGTGAGAACTTCTCTGTCACCTGAAATCATACACTCAGCATTATCTATTATTGATTTGAAAATTTGGCTTGGCCCCGTGGCTCATGCCTCTTATCCCAGCGTGTTGGGAGGCAGAGGCTAT
+
ffffffffffffffffffffffffffffffffffffffffffffffffffffffffffffffffffffffffffffffffffffffffffffffffffffffffffffffffffffffffffffffffffffffffffffffffffffff
@cA01~tA01_KP420439.1_126652_126824_0_1_0_0_0:0:0_0:0:0_43e/2
GCAGCTTTTCTGAGCCTTGAGGGACTGGCTCACATTGAAATGCAGGCTTCTGTTGTCACTCGCTGCTTATCTGTTAGTAATGAACCTGCCTATGTAACGTATTCTCTGTGTGTTCTGTCTCCCTGGAGTGACGGTGAGTGATAGGAATTG
+
ffffffffffffffffffffffffffffffffffffffffffffffffffffffffffffffffffffffffffffffffffffffffffffffffffffffffffffffffffffffffffffffffffffffffffffffffffffff
@cA01~tA01_KP420439.1_30897_31058_0_1_0_0_0:0:0_0:0:0_43f/2
ACACATGTTAGGCTGCTGTTCTACCCGAGAGGCTGGGGGAAGGACCACCCCCTCGGCCATCTATTGCTTCAATACCACCTGTCCTCCTGTGAATTAGTAGGAAAGGGGAGCAGGAGCTAGTGCTGGCACTGATCTCTGATTCCAAGATCT
+
ffffffffffffffffffffffffffffffffffffffffffffffffffffffffffffffffffffffffffffffffffffffffffffffffffffffffffffffffffffffffffffffffffffffffffffffffffffff
@cA01~tA01_KP420439.1_86263_86346_0_1_0_0_0:0:0_0:0:0_440/2
TTGGTTTCCTGTTGTTGCTGGAGAAAATTATCACAAACATGGCGGCAGGAGAGAACACACTGACCCCTTCCACTTCTGGAGACAGAAATCAGACCCTGTTCTTCCTGGGCTACAATCAAGGCATCTGCAGGGCTGCATTCCCTCTGGAGA
+
ffffffffffffffffffffffffffffffffffffffffffffffffffffffffffffffffffffffffffffffffffffffffffffffffffffffffffffffffffffffffffffffffffffffffffffffffffffff
@cA01~tA01_KP420439.1_7217_7433_0_1_0_0_1:0:0_0:0:0_441/2
AGAGGCCACCTGCCTTTGTGGCTCATGGCCTTCCCCCATCTTCAAAGCCCGCTGTGGCTGATGGAGTCTCCCTCCCACGACGTTGCTCTAACCCCACTTTCCTCTTCCTCCTCCTCTCATGAGGACCCTTGTGATTACTCTGAGCACAGC
+
ffffffffffffffffffffffffffffffffffffffffffffffffffffffffffffffffffffffffffffffffffffffffffffffffffffffffffffffffffffffffffffffffffffffffffffffffffffff
@rand_0_0_0_0_1_1_0:0:0_0:0:0_442/2
AGATAGCTTGGGCGGAGCCACCGACAAGGTCGCACCGAGTTGTCCGCACAGCGGTAGCCTGATCACTGAGGGACCTGGCGAACTAACGGTAGGAAATGGGTGCCGGTCTCGGGAACAAGGGAGACCCATAATATTTGATGTGTTACACAT
+
ffffffffffffffffffffffffffffffffffffffffffffffffffffffffffffffffffffffffffffffffffffffffffffffffffffffffffffffffffffffffffffffffffffffffffffffffffffff
@cA01~tA01_KP420439.1_56518_56692_0_1_0_0_1:0:0_0:0:0_443/2
CTGTAGCACTAGCTACTCAGGTGGCTGAGGCAGGAGAATCGCTTGAACCCAGGAGGCGGAGGTTGCAGTGAGCTGAGATTGTGCCACTGCACTCCATCATAGGGGACAGAGCTAGACTCCACCTCAAAAAAAAATGTTAAAAGTGGTAAG
+
ffffffffffffffffffffffffffffffffffffffffffffffffffffffffffffffffffffffffffffffffffffffffffffffffffffffffffffffffffffffffffffffffffffffffffffffffffffff
@cA01~tA01_KP420439.1_117843_117626_1_0_0_0_0:0:0_0:0:0_444/2
GATGATGATGCCACCACCAGGCTCCATCCACATAGGGAGGGGTTGATACTCCTCAAATCAGCACGAGGAGCCAGCCTATGGAAACTGGCACCATGGAGAAGGCACAGACATGGCAAGAGTGGCTCCCAGTCCCCACCAGGAACAGGGTGT
+
ffffffffffffffffffffffffffffffffffffffffffffffffffffffffffffffffffffffffffffffffffffffffffffffffffffffffffffffffffffffffffffffffffffffffffffffffffffff
@cA01~tA01_KP420439.1_110147_110026_1_0_0_0_1:0:0_0:0:0_445/2
GAGAGCTATAACTGAGAAAGCAGGAGGAAGCTAGGTCTCCCGCCATCTGGGTGCTTGTCCGAAAGAGATGCTGTAAGTGGTTACCTGTCAATCAAGAAATGCAAGACAATTCATATAGAGAATCTGCTATGATTAGCTTCTTACTGGTGT
+
ffffffffffffffffffffffffffffffffffffffffffffffffffffffffffffffffffffffffffffffffffffffffffffffffffffffffffffffffffffffffffffffffffffffffffffffffffffff
@cA01~tA01_KP420439.1_54777_54673_1_0_0_0_0:0:0_0:0:0_446/2
AGTTAAAGGAGACACACAGACAGACATGTCCCAGAGAGAGGTGTCCCTCCATGCTGACTTTGCTCAGAGACCTGGCACAGGTTAGAAGTTTCATTTCTGTTTTACCTCCACAAAGTGTTCTCTACCAGGAGAACCCAAGGACACCCATAT
+
ffffffffffffffffffffffffffffffffffffffffffffffffffffffffffffffffffffffffffffffffffffffffffffffffffffffffffffffffffffffffffffffffffffffffffffffffffffff
@cA01~tA01_KP420439.1_95152_94961_1_0_0_0_0:0:0_0:0:0_447/2
CCACAAATCTGGTGCCTGTCTCTTGCTTACCAATGTCTAAGGTCCCCACTGCCTGCTGCAGAGAAAACACACTCCTTTGCTTAGCCCACAATTCTCTATTTCACTTGACCCCTGCCCACCTCTCCAACCTAACTGGCTTACTTCCTAGTC
+
ffffffffffffffffffffffffffffffffffffffffffffffffffffffffffffffffffffffffffffffffffffffffffffffffffffffffffffffffffffffffffffffffffffffffffffffffffffff
@cA01~tA01_KP420439.1_2531_2650_0_1_0_0_0:0:0_1:0:0_448/2
CCTCTTGGGATACTTCCACTTTTTTGAATTTCAAGTTACTAAATGGTATCATTAATCTTTGCTGCAAGAGCTTAACATTTATTGTAGAACAATGCTTCATGTAATAAATTGTGAGACATTTTTAATGGCACCTTTATTGCAGGAAAATGT
+
ffffffffffffffffffffffffffffffffffffffffffffffffffffffffffffffffffffffffffffffffffffffffffffffffffffffffffffffffffffffffffffffffffffffffffffffffffffff
@cA01~tA01_KP420439.1_71473_71649_0_1_0_0_0:0:0_0:0:0_449/2
CCTCTTCTCATCTCCTGGGATGGAGCTTGGGGCCCCTGGCGAAGGAATGGGCCTGTTTCCACCTGTCATGTTGTCATCTAGCTTGGAAATCCTGCGAGTCCCAGGGAGGCCCTCCCCGAGTCCCCAGAGAAGACTCCCCCACTGAGTCTC
+
ffffffffffffffffffffffffffffffffffffffffffffffffffffffffffffffffffffffffffffffffffffffffffffffffffffffffffffffffffffffffffffffffffffffffffffffffffffff
@cA01~tA01_KP420439.1_105907_105769_1_0_0_0_0:0:0_0:0:0_44a/2
GTGTTGGCCATGAACCAACCTCAAAGATTTCCATTGAGTAGAGGACAAGCACCCTCATTTCCTCACATCTCTCCTGTCCCGTGTTCTAGGAAACCCTTCAAGTAGTTGGCCTTCACCCACAGAACCAAGCTCCAAATCTGGTGAGTAAAG
+
ffffffffffffffffffffffffffffffffffffffffffffffffffffffffffffffffffffffffffffffffffffffffffffffffffffffffffffffffffffffffffffffffffffffffffffffffffffff
@rand_0_0_0_0_1_1_0:0:0_0:0:0_44b/2
GAAGCCTGGTGGCCTGAACGCTTGTTCTTTCCGATGAGGATTACTGAGACGCCTTACGACCTAGGGGAGGTAATCTTTTCGATCCGTTAGCTTTCGGACTCCAAGTATGGATTGTCAGGCGATCAGTCTCACACTACGTTGATTACTTCC
+
ffffffffffffffffffffffffffffffffffffffffffffffffffffffffffffffffffffffffffffffffffffffffffffffffffffffffffffffffffffffffffffffffffffffffffffffffffffff
@cA01~tA01_KP420439.1_14826_14997_0_1_0_0_0:0:0_0:0:0_44c/2
GTAATGTGTTCTCTGTGTGTTCTGTCTCCCTGGAGTGACGGTGAGTGATAGGAATTGGTATAGGCCCAGGTGCATTCCAGGAGGTGTTTAGAATCTTCTCTGGGAAGACTGGATTGGGATTGATACACAGCGAATGTGCTTTACAGTTTC
+
ffffffffffffffffffffffffffffffffffffffffffffffffffffffffffffffffffffffffffffffffffffffffffffffffffffffffffffffffffffffffffffffffffffffffffffffffffffff
@cA01~tA01_KP420439.1_8789_8672_1_0_0_0_0:0:0_0:0:0_44d/2
TCGGCTCCCAGTGACCCTCTGGACATCGTGGTCGTAGGTGAGAGAATACAGACCTGCCTCTCACCCTTGCTGGGAGATGGAGTGAATGATCTAGGACTGGAAGCCCCAGGTGGTCATGAGGAAGATGAGTGTGGGGTTCCTATGGAGAGA
+
ffffffffffffffffffffffffffffffffffffffffffffffffffffffffffffffffffffffffffffffffffffffffffffffffffffffffffffffffffffffffffffffffffffffffffffffffffffff
@rand_0_0_0_0_1_1_0:0:0_0:0:0_44e/2
[truncated: 3,237,863 more chars]
