# Supplementary material for: Accurate and Efficient KIR Gene and Haplotype Inference From Genome Sequencing Reads With Novel K-mer Signatures
Source: Front Immunol. 2020 Nov 26;11:583013. doi: 10.3389/fimmu.2020.583013 (PMC7727328; doi:10.3389/fimmu.2020.583013)
Supplement: Supplemental Data Sheet 2 — Raw reads from synthetic evaluation, whose results are in Table 2 . Each of the six simulated individuals have a pair of fastq files for each parental haplotype. [file DataSheet_2.zip › 6/KP420439_paired.bwa.read1.fastq]

@cA01~tA01_KP420439.1_121322_121150_1_0_0_0_0:0:0_1:0:0_0/1
TTCACTACTGGGTTTATATCCAAAGGAAAGTAAATCAATGTATCGAAGTGATATCTGCACTCGTATGATTGGTGCAGCACTGTTCACAGTAGCCAAGATGTGGAGTCAACCTACCTGCCCATCAGTGGATGAATGGATAGAGAGAATGTA
+
ffffffffffffffffffffffffffffffffffffffffffffffffffffffffffffffffffffffffffffffffffffffffffffffffffffffffffffffffffffffffffffffffffffffffffffffffffffff
@cA01~tA01_KP420439.1_141763_141635_1_0_0_0_0:0:0_0:0:0_1/1
ATTTAGATGCAGGAGAAATAAATCTCAGAAATAAGTTAGTGAAGCGAGGATTAAACTACCAGGAAAAAATCAAACCCAGCAAGCCTTTCCAGCCAATGATTCTACCTCACAAACATATCTTATATCCATCTACTTCATTCATTTAGTGTC
+
ffffffffffffffffffffffffffffffffffffffffffffffffffffffffffffffffffffffffffffffffffffffffffffffffffffffffffffffffffffffffffffffffffffffffffffffffffffff
@cA01~tA01_KP420439.1_20446_20397_1_0_0_0_0:0:0_0:0:0_2/1
ACCTTTGTCCTCAGAGGATCTGCTGTTCCTACCACTTCCCAACCACACACCCCAGCTTTGAGCACCCCAGTCTAACCCTGGTCCCCACAGAACTTGACTCTGCCAAGGGGTTGAGAGGCCAGGGAGGCGAGGTCAGAAATGTGGGCTGAG
+
ffffffffffffffffffffffffffffffffffffffffffffffffffffffffffffffffffffffffffffffffffffffffffffffffffffffffffffffffffffffffffffffffffffffffffffffffffffff
@cA01~tA01_KP420439.1_59533_59667_0_1_0_0_0:0:0_1:0:0_3/1
GGCGTTGACTCAGCATCTCACAGCTCTGACATTGTACACTTGTCTTCCACCATCTCCGAACTCCAGATACTCCTACAGCGAAAGGGATCTGGGCCCAACACAGGGCTCAGTGAAATCTCTTCATCTCTCATTTTATGGAGCTGAGACCTC
+
ffffffffffffffffffffffffffffffffffffffffffffffffffffffffffffffffffffffffffffffffffffffffffffffffffffffffffffffffffffffffffffffffffffffffffffffffffffff
@cA01~tA01_KP420439.1_62032_61935_1_0_0_0_0:0:0_0:0:0_4/1
GGCTTTCACATTTTCTATATGATCTCATGCTCACAGAAAGCCAAATAGGGAAGAGGTTTTAGGCTCATTGCCTAATGGATAAGATAAAGGATCAAAGAAGTAATTATAGAGAAATAGAAAAACGATGATTGGAATTCAGGTGCCTTTGTC
+
ffffffffffffffffffffffffffffffffffffffffffffffffffffffffffffffffffffffffffffffffffffffffffffffffffffffffffffffffffffffffffffffffffffffffffffffffffffff
@cA01~tA01_KP420439.1_141308_141418_0_1_0_0_0:0:0_0:0:0_5/1
TCAATAATAGATAATGCTGAGTGTATGATTTCAGGTGACAGAGAAGTTCTCACTAATCAGATATTTGTGACATTAATGAAAAACACGGATTGAACCCCTGAAAGATGGGCGGAAGGATTTTGCACACACAGCTGTCAGCCGTGAAGGCAC
+
ffffffffffffffffffffffffffffffffffffffffffffffffffffffffffffffffffffffffffffffffffffffffffffffffffffffffffffffffffffffffffffffffffffffffffffffffffffff
@cA01~tA01_KP420439.1_50064_49997_1_0_0_0_1:0:0_0:0:0_6/1
AGTATTACAGCAGAACCAGTTAAAATGATTTAAATTCCCAGGGAAGGATTGTGCAATTATTTACAATCTTAGAATTGTACTTTATCAGTAAAAACCCCACCTGTAAATTCTGGAGTTTTGTAGTTTAATCTAAAATTTGTCTCATGACCC
+
ffffffffffffffffffffffffffffffffffffffffffffffffffffffffffffffffffffffffffffffffffffffffffffffffffffffffffffffffffffffffffffffffffffffffffffffffffffff
@cA01~tA01_KP420439.1_18414_18479_0_1_0_0_0:0:0_0:0:0_7/1
CCATGGTATATAATTTTTATTTGTCAATCTTAAAAATAAAGCATAAAAAATTTACAACAACAAGATAAAAAATAAGAAGTGTTTTTATAGTGTGAGGATAAGTTTAGATTTATTTTTTCCTACGTGTAACCCTATGGTCCTGTGTTATTT
+
ffffffffffffffffffffffffffffffffffffffffffffffffffffffffffffffffffffffffffffffffffffffffffffffffffffffffffffffffffffffffffffffffffffffffffffffffffffff
@cA01~tA01_KP420439.1_142083_142327_0_1_0_0_1:0:0_1:0:0_8/1
ACTTGGAGAAACCCTATCTCTACTAAAAATACAAAAATTAAACAGGCATGATGGTGGTGCATGACTGTAATCCCAGCTACTCTGGAGGAGGAAGCAGGAGAATGACTTCAGCCCTGGAGGCAGAGGTTGCAGTGAGTGGAGATCGCGTCA
+
ffffffffffffffffffffffffffffffffffffffffffffffffffffffffffffffffffffffffffffffffffffffffffffffffffffffffffffffffffffffffffffffffffffffffffffffffffffff
@cA01~tA01_KP420439.1_80468_80669_0_1_0_0_0:0:0_0:0:0_9/1
AACACAGTACTTGCATAAAAACAGACACATAGACCAATGGAAGTGATTCATAGCCCAGGAAAAAAATGCATGCATTTAGGGTCAAACAATTTTTGGGATGTGTCAAGAACACACAATGGAGAAGGAACAGTCTCTTTAATAAATGGGATT
+
ffffffffffffffffffffffffffffffffffffffffffffffffffffffffffffffffffffffffffffffffffffffffffffffffffffffffffffffffffffffffffffffffffffffffffffffffffffff
@cA01~tA01_KP420439.1_141294_141466_0_1_0_0_0:0:0_0:0:0_a/1
GCCAAATTTTCAAATCAATAATAGATAATGCTGAGTGTATGATTTCAGGTGACAGAGAAGTTCTCACTAATCAGATATTTGTGACATTAATGAAAAACACGGATTGAACCCCTGAAAGATGGGCGGAAGGATTTTGCACACACAGCTGTC
+
ffffffffffffffffffffffffffffffffffffffffffffffffffffffffffffffffffffffffffffffffffffffffffffffffffffffffffffffffffffffffffffffffffffffffffffffffffffff
@cA01~tA01_KP420439.1_50878_50976_0_1_0_0_0:0:0_0:0:0_b/1
AGGCCTGGAGGTGGAGTGATGGGACTGTAGTGGAGATCTGGGCCTGGAGTGGAGATAGGAACCTGGAGGGGAGATAGGAACCTGGAGGGGAGATATGGGCCTGGAGGTGGAGATATGGGCCTGGAGTGGAGTCATGGGCCTGGAGGTGGA
+
ffffffffffffffffffffffffffffffffffffffffffffffffffffffffffffffffffffffffffffffffffffffffffffffffffffffffffffffffffffffffffffffffffffffffffffffffffffff
@cA01~tA01_KP420439.1_101052_101128_0_1_0_0_0:0:0_0:0:0_c/1
AGGGAGGTAGAAAAGAGAGAAAGAGGTAAAGGAGACACTCAGACAGACAGACATGTCCCAGAGAGAGGTGTCCTTCCATGCTGACTTTGCTCAGAGACCTGGCACAGGTTAGAAGTTTCATTTCTGTTTTACCTCCACAAAGTGTTCCTA
+
ffffffffffffffffffffffffffffffffffffffffffffffffffffffffffffffffffffffffffffffffffffffffffffffffffffffffffffffffffffffffffffffffffffffffffffffffffffff
@rand_0_0_0_0_1_1_0:0:0_0:0:0_d/1
AACTGCGCGACTGTAAGCCTTTTCTATCGAAGTCTGCCGTGTCATAATTACATGCCACGTTATGCTAGATAATAGTCGCGACGACTAGTTGTATACAGTTGGGAATGTCAGAGGTATTCTTTAGTTCATTCGTGCACGCGTCAGATCCGG
+
ffffffffffffffffffffffffffffffffffffffffffffffffffffffffffffffffffffffffffffffffffffffffffffffffffffffffffffffffffffffffffffffffffffffffffffffffffffff
@cA01~tA01_KP420439.1_113055_112904_1_0_0_0_0:0:0_0:0:0_e/1
TTCAGAGTCATTGTGACTAATAAACCATTAGAATTGTTCATGCTTGTATTTCTAGTATTACAGCAGAACCAGTTCAAATGATTTAAATTCCCAGGGAAGGATTATGCAATTATTTACAATCTTAGAATTGTACTTTATCAGCAAAAACCA
+
ffffffffffffffffffffffffffffffffffffffffffffffffffffffffffffffffffffffffffffffffffffffffffffffffffffffffffffffffffffffffffffffffffffffffffffffffffffff
@cA01~tA01_KP420439.1_31176_30980_1_0_0_0_0:0:0_0:0:0_f/1
AAAGGAAACAAAAGTGAAATCAAGATAAAAAAAGCTAAGTAGAATTCTCTTATGTCAAATGGCCAGGAAATAGTGTTGAAGCCCGTGTGAAACGTGCTACTCTTTGTGATCTCGGGAGACACATGTTAGGCTGCTGTTCTACCCGAGAGG
+
ffffffffffffffffffffffffffffffffffffffffffffffffffffffffffffffffffffffffffffffffffffffffffffffffffffffffffffffffffffffffffffffffffffffffffffffffffffff
@cA01~tA01_KP420439.1_13932_14088_0_1_0_0_0:0:0_0:0:0_10/1
ATTAATTTCTTTCTGAGATGTGTTTTTTTTCTACATCTAAATCCATACCTGGCAGAGGAGCGATAGACACATGAGGGGTGGTGCAAATGAAGGGACCTAGTATAATATAATATACAAGACTGTGGATGGGGGCTCACACCTGTAACCCAA
+
ffffffffffffffffffffffffffffffffffffffffffffffffffffffffffffffffffffffffffffffffffffffffffffffffffffffffffffffffffffffffffffffffffffffffffffffffffffff
@cA01~tA01_KP420439.1_19786_19926_0_1_0_0_2:0:0_1:0:0_11/1
GCCTGCAGTAGAGATATGGGCCTGGAGTGGAGATATGGGTCAGGAGTGGAGTTATGGGCCTAGAGATGGATATCTGGGCCTGGAGTGGAGATATGGGCCTAGGAAGGAGATATGGGCCTGGGTGTGGAGATATGGGACCGGAGAGGTGAT
+
ffffffffffffffffffffffffffffffffffffffffffffffffffffffffffffffffffffffffffffffffffffffffffffffffffffffffffffffffffffffffffffffffffffffffffffffffffffff
@cA01~tA01_KP420439.1_113635_113767_0_1_0_0_0:0:0_0:0:0_12/1
CCTGGAAGGGAATAGAGGGAGGGAGCGTGGGGATGGAGATCTGGGCCCAGAGGTGGAGATATGGGCCTGGAGGTGGAGTTATGGGCCTGGAGTGGAGATCTGGGCCTGGAGTGGAGATCTGGGCCTAGAGATGGAGTGATGGGCCTAGAA
+
ffffffffffffffffffffffffffffffffffffffffffffffffffffffffffffffffffffffffffffffffffffffffffffffffffffffffffffffffffffffffffffffffffffffffffffffffffffff
@cA01~tA01_KP420439.1_85630_85804_0_1_0_0_0:0:0_0:0:0_13/1
GCCCAGCGCTGTGGTGCCTCAAGGAGGACACGTGACTCTTCGGTGTCACTATCGTCGTGGGTTTAACATCTTCACGCTGTACAAGAAAGATGGGGTCCCTGTCCCTGAGCTCTACAACAGAATATTCTGGAACAGTTTCCTCATTAGCCC
+
ffffffffffffffffffffffffffffffffffffffffffffffffffffffffffffffffffffffffffffffffffffffffffffffffffffffffffffffffffffffffffffffffffffffffffffffffffffff
@cA01~tA01_KP420439.1_51552_51373_1_0_0_0_1:0:0_0:0:0_14/1
AAGGACTCACCCTCATGTGGCCAGGCCCCCTGCAGCAAGAAGAACCCTGGAAAGAAAGATCATGATGGATGACCCATCTGCAGGCAAACCAGGGCACCCTTGCTGCCCCCACTGGGCTGTGAGTCTTGGTAGCCAGGCCCTTCCTGGGGT
+
ffffffffffffffffffffffffffffffffffffffffffffffffffffffffffffffffffffffffffffffffffffffffffffffffffffffffffffffffffffffffffffffffffffffffffffffffffffff
@cA01~tA01_KP420439.1_94624_94684_0_1_0_0_0:0:0_0:0:0_15/1
CCTCACTCAGGATTTCCCTCTCTCCAGGACTCTGATGAACAAGACCCTCAGGAGGTGACATACGCACAGTTGGATCACTGCATTTTCACACAGAGAAAAATCACTGGCCCTTCTCAGAGGAGCAAGAGACCCTCAACAGATACCAGCGTG
+
ffffffffffffffffffffffffffffffffffffffffffffffffffffffffffffffffffffffffffffffffffffffffffffffffffffffffffffffffffffffffffffffffffffffffffffffffffffff
@cA01~tA01_KP420439.1_61707_61850_0_1_0_0_1:0:0_0:0:0_16/1
AACAGTGGCTCACGCCTGTAACCTAGCACTGCAGGAGGCCAAGGTGGGTGTATTCCATGAAGTCAGGAGTTCCAGACCAGCCTGGCCAACGTGGTGAAACCCTATCTCTACTAAAAATACAAAAATTAGCCGAGCACGATGGTGCATCCC
+
ffffffffffffffffffffffffffffffffffffffffffffffffffffffffffffffffffffffffffffffffffffffffffffffffffffffffffffffffffffffffffffffffffffffffffffffffffffff
@cA01~tA01_KP420439.1_67727_67669_1_0_0_0_0:0:0_1:0:0_17/1
GCACCCTTGTGATTACACTGAGCCCAGCAGGACAGTCCAGGCTGTCTCCCCATCTCAAGGTCAACTCAACAACCTGAGCTCCATCTTCCCCTTCAGTGCCTTCCCCTATAACATAAATAGTCACAGACTGCAGGGATTAGAATGCAGTCA
+
ffffffffffffffffffffffffffffffffffffffffffffffffffffffffffffffffffffffffffffffffffffffffffffffffffffffffffffffffffffffffffffffffffffffffffffffffffffff
@cA01~tA01_KP420439.1_73678_73916_0_1_0_0_0:0:0_0:0:0_18/1
TATCGTATGGTCCATATTCATTTTTGGCATAGCCATATTTTTAGTTCTTCCTCTGCTCTTAGTTATTGTCAGAATCTTCGACACCCCATCTGGTTTCACTTTCTTTATCTTTGAGGCACGGTCATCAGAATTTCCTTTAGGGTCAGTGAG
+
ffffffffffffffffffffffffffffffffffffffffffffffffffffffffffffffffffffffffffffffffffffffffffffffffffffffffffffffffffffffffffffffffffffffffffffffffffffff
@cA01~tA01_KP420439.1_98168_98318_0_1_0_0_0:0:0_0:0:0_19/1
AGGTAGAGATCTGGGCCTGGAGGCTCAGTCTCTGCACAGCCGAGATCCTTGTTCCTGGGGGCAGGTAGGCAGCGAGGGTGAGTTTACCTTCAGCCCAGCAAGGGCCTGGCTGCCAAGACGCACAGCCCAGTGGGGGCAGCAGGGTGCCCT
+
ffffffffffffffffffffffffffffffffffffffffffffffffffffffffffffffffffffffffffffffffffffffffffffffffffffffffffffffffffffffffffffffffffffffffffffffffffffff
@cA01~tA01_KP420439.1_44387_44593_0_1_0_0_0:0:0_0:0:0_1a/1
ATATCTGTGTTATTCATTCTGCTCCGTTGTTCTATGTGCCTTTCTTCATGCCAACGTCATGCTGTCTTGCTTACTACAGCTCTGTAACATATTTTGAGATCAGGTAGTGTGATGCTCCTGTTTTCTCTTTATACCTTGAAGTCTCAAGAC
+
ffffffffffffffffffffffffffffffffffffffffffffffffffffffffffffffffffffffffffffffffffffffffffffffffffffffffffffffffffffffffffffffffffffffffffffffffffffff
@cA01~tA01_KP420439.1_140629_140436_1_0_0_0_0:0:0_0:0:0_1b/1
GAATATGTTATTTTACATGAAAGGAGGAATGAAGATTGCAGATGGAATTATGGTTGCTAGTCAGCTGAACTTAAAAGGAGGGTATCCTGGATGATTTCCGGGAGATTATGATGGATTTTCATCTTGGTGAACCCAATAGAATCCCCAAGT
+
ffffffffffffffffffffffffffffffffffffffffffffffffffffffffffffffffffffffffffffffffffffffffffffffffffffffffffffffffffffffffffffffffffffffffffffffffffffff
@cA01~tA01_KP420439.1_47081_47201_0_1_0_0_0:0:0_0:0:0_1c/1
AAAGTAGTTGTGTCCTCAGCACATTCTATGGTTACTTTGAGAGCTATAACTGAGAAAGCAGGAGAAAGCTGGGTCTCCCGCCATCTGGGTGCTTGTCCTAAAGAGGTGTTTTACGTGGTTACCTGTCAATCAAGAAATGCGAGACAATTC
+
ffffffffffffffffffffffffffffffffffffffffffffffffffffffffffffffffffffffffffffffffffffffffffffffffffffffffffffffffffffffffffffffffffffffffffffffffffffff
@cA01~tA01_KP420439.1_114140_113976_1_0_0_0_1:0:0_0:0:0_1d/1
TCTCCACTCCAGGCCCAGATCTCCACCTCCAGGCCCCTATCTCCACTCTAGTCCCATATCTCCACTTCAGGCCCATATCTCCACCTCCAGGCCCATAACTTCACTCCAGGCCCATAACTCCACTCCAGACCCATATCTCCACCTCCAGGC
+
ffffffffffffffffffffffffffffffffffffffffffffffffffffffffffffffffffffffffffffffffffffffffffffffffffffffffffffffffffffffffffffffffffffffffffffffffffffff
@rand_0_0_0_0_1_1_0:0:0_0:0:0_1e/1
AGGAGTAAAACACCCAATGACATGACGTTCTCTGATGTTTTCAGAACATGCGAGTATTGCTCTTGGAATGCACACTAGTAATTGGCGTTCGTCGAGTGGCGATACCAGTAGGTATTCCTTCTTTGCAATCGATAGAAGACCATGGTCCGC
+
ffffffffffffffffffffffffffffffffffffffffffffffffffffffffffffffffffffffffffffffffffffffffffffffffffffffffffffffffffffffffffffffffffffffffffffffffffffff
@cA01~tA01_KP420439.1_142164_142264_0_1_0_0_0:0:0_0:0:0_1f/1
CTGGAGGAGGAAGCAGGAGAATGACTTCAGCCCTGGAGGCAGAGGTTGCAGTGAGTGGAGATCGCGTCACTGCACACCAGCCTGGGCTACACAGGGATACTCTGGCTCAAAAAATAAAAATAAAAAATACATAAATATAATAATATACAC
+
ffffffffffffffffffffffffffffffffffffffffffffffffffffffffffffffffffffffffffffffffffffffffffffffffffffffffffffffffffffffffffffffffffffffffffffffffffffff
@cA01~tA01_KP420439.1_27104_26922_1_0_0_0_0:0:0_0:0:0_20/1
AGACATTTTGTTTTAAACCTTCAAAACACAAGTAATCGAAGCAAAAATAGACCATTGGGATTACCTCAAACTAAGCAACTTCTGCACCGCTAAAAATAAACCAACAAAGTGAAGAGACAACCCACAGATTGGGAGCAAATATGTGCAAAC
+
ffffffffffffffffffffffffffffffffffffffffffffffffffffffffffffffffffffffffffffffffffffffffffffffffffffffffffffffffffffffffffffffffffffffffffffffffffffff
@cA01~tA01_KP420439.1_67596_67674_0_1_0_0_0:0:0_0:0:0_21/1
TGAGTCCCAGAGCTTCTGGTGGGAGTGTCCACCAGCGTCCCATCATCCAGACCCTAACTGTATTTGGGGTAAAAGGGGATTGAATACAGGGAAATGGGTGCTGTGGTGGAAAGAATAATTGTCCCCAATGATGACTGCATTCTAATCCCT
+
ffffffffffffffffffffffffffffffffffffffffffffffffffffffffffffffffffffffffffffffffffffffffffffffffffffffffffffffffffffffffffffffffffffffffffffffffffffff
@rand_0_0_0_0_1_1_0:0:0_0:0:0_22/1
GGAGTAAGGAATTTGCTATGTAGCCGTCCGAAAGGTTCCAACCTCGTTGTGAATGATCTCGGAGAAGCTCGATTTGTAACTCGCTGAGGAATCACTTGAGCCAGTAGCGCCAGCTGTTTCGGGTGCGCATACTACTAACAGCTACCACAT
+
ffffffffffffffffffffffffffffffffffffffffffffffffffffffffffffffffffffffffffffffffffffffffffffffffffffffffffffffffffffffffffffffffffffffffffffffffffffff
@cA01~tA01_KP420439.1_40891_40822_1_0_0_0_1:0:0_0:0:0_23/1
CACCTCTAGATATGTTTTCCCTTTTTGGATTGTGTTATTCTCTCTGACTCTCCTTGGATTGGTTGACTTGATGTTACTTTTTTAAATTCTAAGTTTCTCACTTTGTGTCCTGTTCATAACTTTCTGCATATTTCTATCTATTATCTATCG
+
ffffffffffffffffffffffffffffffffffffffffffffffffffffffffffffffffffffffffffffffffffffffffffffffffffffffffffffffffffffffffffffffffffffffffffffffffffffff
@cA01~tA01_KP420439.1_5781_5630_1_0_0_0_1:0:0_0:0:0_24/1
CTCCACCTCCGTCCTATATCTCTACTCCAGGCCCATATCTCCACTCCAGGCCTATATCTCCACCTCCGTCCTATATCTCTACTCCAGGCCCATATCTACACTCCAGGCCCATATCTCCTCCTCCAGGCCTGTATCTCCACCTCCAGGCCC
+
ffffffffffffffffffffffffffffffffffffffffffffffffffffffffffffffffffffffffffffffffffffffffffffffffffffffffffffffffffffffffffffffffffffffffffffffffffffff
@cA01~tA01_KP420439.1_111110_111043_1_0_0_0_0:0:0_0:0:0_25/1
AGGCACCAGATTTGTGGCGTGAGGAGGAGCGATGCCCTAAGATGAAGACTCAGGCCTTCAGATTCCAGCTGCTGGTACATGGGAGCTGGCAACTCGGTTTTGAGACAGGGCTGTTGTCTCCCTAGAAGACGCCCTCAAGGCCTGACTGTG
+
ffffffffffffffffffffffffffffffffffffffffffffffffffffffffffffffffffffffffffffffffffffffffffffffffffffffffffffffffffffffffffffffffffffffffffffffffffffff
@cA01~tA01_KP420439.1_66689_66921_0_1_0_0_0:0:0_0:0:0_26/1
GTTTATTAGTCACAATGACTCCGAAAACATTAATAATACCTATTAGATACTTTGCATATTACACAGGAAGAAGAGTTTGAATCTCAGATAAAAACAAAAAAAATACATGAAAAGTCTTTCATGTTAGCACAGATTTTAGGCATCTCGTGT
+
ffffffffffffffffffffffffffffffffffffffffffffffffffffffffffffffffffffffffffffffffffffffffffffffffffffffffffffffffffffffffffffffffffffffffffffffffffffff
@cA01~tA01_KP420439.1_102391_102464_0_1_0_0_0:0:0_0:0:0_27/1
AGGTCCATATGAGAAACCTTCTCTCTCAGCCCAGCCGGGCCCCAAGGTTCAGGCAGGAGAGAGCGTGACCTTGTCCTGTAGCTCCCGGAGCTCCTATGACATGTACCATCTATCCAGGGAGGGGGGAGCCCATGAACGTAGGCTCCCTGC
+
ffffffffffffffffffffffffffffffffffffffffffffffffffffffffffffffffffffffffffffffffffffffffffffffffffffffffffffffffffffffffffffffffffffffffffffffffffffff
@cA01~tA01_KP420439.1_34855_34724_1_0_0_0_0:0:0_0:0:0_28/1
TAGCCATGCCTGGTGGCAGGCACCTGTAACGCCAGCTACTCAAGAGGCTGAGGCACGAGAATCGCTTGAACCTGGGAGGCGGAGGTTGCAGTGAGCTGAGATTGTGTCACTGCAGTCCAGCCTGGGCGACAGAGCAAGACTCCGCCTCAA
+
ffffffffffffffffffffffffffffffffffffffffffffffffffffffffffffffffffffffffffffffffffffffffffffffffffffffffffffffffffffffffffffffffffffffffffffffffffffff
@cA01~tA01_KP420439.1_25097_24983_1_0_0_0_0:0:0_1:0:0_29/1
GGGTTGCTGGTGATGACATCCCTGTGTGGGTGAGAGGCCAGGATGGGCTTCTGGGAAATGGGTAATGTTGAGGGGCTGAGGGAACCTCTGATCTTCCCAAACTGAGCCCAGTCTCTCTCCTCTGGGTCTCTCCTGACCGTTTTCTCCATC
+
ffffffffffffffffffffffffffffffffffffffffffffffffffffffffffffffffffffffffffffffffffffffffffffffffffffffffffffffffffffffffffffffffffffffffffffffffffffff
@cA01~tA01_KP420439.1_90531_90447_1_0_0_0_0:0:0_0:0:0_2a/1
AGATGGAATTACGGTTGCTAATCAGCTAACCTTAAAAGGAGGGTATCCTAGATGATTTTAGGGAAATTATGATGGATTATCTTGGTGTTTCCAATAGAATGCCAAAGTCCTTAAAAGATGAGGAAGAAGGCAGAGCAGCATTCAGAGAAA
+
ffffffffffffffffffffffffffffffffffffffffffffffffffffffffffffffffffffffffffffffffffffffffffffffffffffffffffffffffffffffffffffffffffffffffffffffffffffff
@cA01~tA01_KP420439.1_89703_89940_0_1_0_0_0:0:0_1:0:0_2b/1
CCCTCTTATCTCTGCTTTTGGAAACCTGGGGAGGTAGAAGCCTTGGATTCAAGCGTTGGCTCAGCACCTGCCAGCTCTGTGATTGTGGGCCTGTCTTCCATTGTCTCTGAACCCCAGACACTCCAACAGCGAAAGGGATCTGGGCCCAGC
+
ffffffffffffffffffffffffffffffffffffffffffffffffffffffffffffffffffffffffffffffffffffffffffffffffffffffffffffffffffffffffffffffffffffffffffffffffffffff
@cA01~tA01_KP420439.1_70426_70698_0_1_0_0_0:0:0_0:0:0_2c/1
AGATATAGATGACAGGTAGAGAATTTGTAGATAGGCACCAAATAGATAAATAGATATATCGATAGATAATAGATAGAAATATGCAGAAAGTTATGAACAGGACACAAAGTGAGAAACTCAGAATTTAAAAAAAGTAACATCAAGTCAACT
+
ffffffffffffffffffffffffffffffffffffffffffffffffffffffffffffffffffffffffffffffffffffffffffffffffffffffffffffffffffffffffffffffffffffffffffffffffffffff
@cA01~tA01_KP420439.1_104415_104277_1_0_0_0_0:0:0_0:0:0_2d/1
CGGATCACCTGAGGTCGGGAGACCAGCCTGACCATCATGGAGAAACTCCCTCTCTACTAAACATACAAAAATTAGCTAGGCGTGGTGGCACATGCCTGTAATCCCAGCTACTTTGGAGGCTGAGGCAGGAGAATCAGTTGAACGCGGGAG
+
ffffffffffffffffffffffffffffffffffffffffffffffffffffffffffffffffffffffffffffffffffffffffffffffffffffffffffffffffffffffffffffffffffffffffffffffffffffff
@cA01~tA01_KP420439.1_61004_61163_0_1_0_0_0:0:0_0:0:0_2e/1
CCCAGCCAGAATTCAAAATCAATAATAGATAATGCTGAGTGTATGATTTCAGGTGACAAAGAAGGTCTCACTATTCAGATATTTGTGACATTAATGAAAAACACGGAATGAACCCCTGAAAGATTGGCGGAAGGATTTTGCACACACAGC
+
ffffffffffffffffffffffffffffffffffffffffffffffffffffffffffffffffffffffffffffffffffffffffffffffffffffffffffffffffffffffffffffffffffffffffffffffffffffff
@cA01~tA01_KP420439.1_67476_67349_1_0_0_0_1:0:0_0:0:0_2f/1
GGACACTCCCACCAGAAGCTCTGGGACTCAGGAGGTGGGACAAGGAGAAACCCAGACAGGAGCCCTCTGACCTGTGACCATGATCACCAGGGGGTTGCTGGGTGCTGACCACCCAGTGAGGAAGTGTGGGTGTGAACCCCGACATCTGTA
+
ffffffffffffffffffffffffffffffffffffffffffffffffffffffffffffffffffffffffffffffffffffffffffffffffffffffffffffffffffffffffffffffffffffffffffffffffffffff
@cA01~tA01_KP420439.1_100752_100967_0_1_0_0_0:0:0_0:0:0_30/1
TGCAGGGACCTACAGATGCTACGGTTCTGTTACTCACACCTCCTATCAGTTGTCAGCTCCCAGTGATCCCCTGGACATCGTGGTCACAGGTGAGAGTGTCTAGACATTGTTCTCATTGTCACTGGGACACAGAGTGAATGATCCAGGACT
+
ffffffffffffffffffffffffffffffffffffffffffffffffffffffffffffffffffffffffffffffffffffffffffffffffffffffffffffffffffffffffffffffffffffffffffffffffffffff
@cA01~tA01_KP420439.1_114843_114969_0_1_0_0_0:0:0_0:0:0_31/1
ATATAGGCATGGGGTGGAGACATGGGCCGGGAGTGGAGATATGGGACTGGAGTGGAGATACGGACGTGGGGTGGAGATATGTGCCTGGAGGTGGAGATATGGGCGTGGGTTGGAGATATGGGCCTGGAGTGGAGATATGGGCGTGGGGTG
+
ffffffffffffffffffffffffffffffffffffffffffffffffffffffffffffffffffffffffffffffffffffffffffffffffffffffffffffffffffffffffffffffffffffffffffffffffffffff
@cA01~tA01_KP420439.1_109086_108961_1_0_0_0_0:0:0_0:0:0_32/1
ACGGTGAGTGATAGGAATTGGCATAGGCCCAGGTGCAGTCCAGGAGGTGTTTAGAGTCTTCTCTGGGAAGACTGGACTGGGATTGATACACAGCGAATGTGCTTTAGGATTTCTACATCCACGGCATTCTTGAGTTAAACAACTTGCATT
+
ffffffffffffffffffffffffffffffffffffffffffffffffffffffffffffffffffffffffffffffffffffffffffffffffffffffffffffffffffffffffffffffffffffffffffffffffffffff
@cA01~tA01_KP420439.1_141037_140817_1_0_0_0_0:0:0_0:0:0_33/1
CCTCTCTACAGAAAATATGCAAAAAGAGTTAGCCGGGCGTGGTGGTTGTGGTCTGTAATCCCAGCTACTGGAGAGGCTGAGGGAGGAGATCCGTTCAGCCCAGGAGGTGGAGGTTGCAGTGAGCCGAGATCATGCCACCGCACTCTAGCC
+
ffffffffffffffffffffffffffffffffffffffffffffffffffffffffffffffffffffffffffffffffffffffffffffffffffffffffffffffffffffffffffffffffffffffffffffffffffffff
@cA01~tA01_KP420439.1_34876_34685_1_0_0_0_0:0:0_0:0:0_34/1
CTCTGCTAAAAATCCAAAAATTAGCCATGCCTGGTGGCAGGCACCTGTAACGCCAGCTACTCAAGAGGCTGAGGCACGAGAATCGCTTGAACCTGGGAGGCGGAGGTTGCAGTGAGCTGAGATTGTGTCACTGCAGTCCAGCCTGGGCGA
+
ffffffffffffffffffffffffffffffffffffffffffffffffffffffffffffffffffffffffffffffffffffffffffffffffffffffffffffffffffffffffffffffffffffffffffffffffffffff
@cA01~tA01_KP420439.1_135058_134876_1_0_0_0_0:0:0_1:0:0_35/1
CACCAAGTACACACAGTATTTAGGGGTTGGTGTTCTGGGGCCATGATATCCTGGGATAATTATGGCTCCACTGCATGGAAGGCAGAGGTGTCAGAATAAACATGGCATCTGTAGATGCCACAAGGCCTGAGGCCACAGGGCCCAACTCAG
+
ffffffffffffffffffffffffffffffffffffffffffffffffffffffffffffffffffffffffffffffffffffffffffffffffffffffffffffffffffffffffffffffffffffffffffffffffffffff
@cA01~tA01_KP420439.1_12207_12068_1_0_0_0_0:0:0_1:0:0_36/1
AAGCTTGTGGAAATTTGTTATGGCAACAATAGGAAAAGATTCCACACTGCACAGCCTGAGCATGGGGCATTGGCTGAACGAGTGAGTGAGTGGAAGTGTCGTGTGCATAAATAAGCTAAATTCTCTCTTACTGCACGTCTCTTGCTCTGC
+
ffffffffffffffffffffffffffffffffffffffffffffffffffffffffffffffffffffffffffffffffffffffffffffffffffffffffffffffffffffffffffffffffffffffffffffffffffffff
@cA01~tA01_KP420439.1_78055_78257_0_1_0_0_0:0:0_0:0:0_37/1
CTCATTGTTTTCATCTGAGCTTTGAGACTGAAAGAGGAACACAGGAGTGAGATGTATGGGAACAAACCCCTTCTTTTTCCAGCTAAACAGAGTGGAAGTTGGACACTGAGTTTTGGCGTACAGCAAAATCCTAAGTCCATTGTTGGGTTG
+
ffffffffffffffffffffffffffffffffffffffffffffffffffffffffffffffffffffffffffffffffffffffffffffffffffffffffffffffffffffffffffffffffffffffffffffffffffffff
@cA01~tA01_KP420439.1_108311_108143_1_0_0_0_0:0:0_1:0:0_38/1
CTTATTTTTATTTTTTGAGATGGAGTCTCCTTGTGTCACCCAGGCTGGAGTGCAGTGATGCGATCTCCACTCACTGCAACCTCCACCTCCTGGGTTGAAGTCATTCTCCTGCTTCATCCTCCAGAGCAGGAGCTGGGATTACAGGGATGC
+
ffffffffffffffffffffffffffffffffffffffffffffffffffffffffffffffffffffffffffffffffffffffffffffffffffffffffffffffffffffffffffffffffffffffffffffffffffffff
@cA01~tA01_KP420439.1_57164_57287_0_1_0_0_0:0:0_1:0:0_39/1
GAAATGGGAATCTTTGTAATGACCTCCAGTTCCATCCATGTGGCTGCAAATGACAGGATGTTATTCTTTCTATGGATGAGTAGTCTCCACTGTGCGTATGTACTACATTCTCTCTATCCATTCACCCACTGATGGGCAGGTAGGTTGACT
+
ffffffffffffffffffffffffffffffffffffffffffffffffffffffffffffffffffffffffffffffffffffffffffffffffffffffffffffffffffffffffffffffffffffffffffffffffffffff
@cA01~tA01_KP420439.1_51481_51338_1_0_0_0_0:0:0_0:0:0_3a/1
ACCCATCTGCAGGCAAACCAGGGCACCCTTGCTGCCCCCACTGGGCTGTGAGTCTTGGTAGCCAGGCCCTTCCTGGGCTGAAGGTAAACTCACCCTCAGTGCCTACCTGCACCCAAGAACAGGGCTGTCGGCTGTGCAGAGACCCAGCCT
+
ffffffffffffffffffffffffffffffffffffffffffffffffffffffffffffffffffffffffffffffffffffffffffffffffffffffffffffffffffffffffffffffffffffffffffffffffffffff
@cA01~tA01_KP420439.1_83079_82899_1_0_0_0_0:0:0_0:0:0_3b/1
TCTTCATGTTAAAAGCCCTCAACAAGCTAAGCATTGAAGAAACATAACTCAATATAATAAGAGCCGCCTGTGACAAACCCACAACCAACATCATACTGAATGAGTAAAAGCTGGAAGAAGTTCCCTTCATAAGTGAAACAAGACAAGAAT
+
ffffffffffffffffffffffffffffffffffffffffffffffffffffffffffffffffffffffffffffffffffffffffffffffffffffffffffffffffffffffffffffffffffffffffffffffffffffff
@cA01~tA01_KP420439.1_51658_51491_1_0_0_0_0:0:0_0:0:0_3c/1
CCCCAGGGTCCCTTCTTCCTAGTTTATGAGAGACTCCCTGACAGGACTTCCCTCCCATTTCAGGAAAATCCTCTTATGTGGGGAGATGACACCCGAAGGTTGGGAGAAGGACTCACCCTCATGTGGCCAGGCCCCCTGCAGCAAGAAGAA
+
ffffffffffffffffffffffffffffffffffffffffffffffffffffffffffffffffffffffffffffffffffffffffffffffffffffffffffffffffffffffffffffffffffffffffffffffffffffff
@cA01~tA01_KP420439.1_60421_60200_1_0_0_0_0:0:0_0:0:0_3d/1
GTTCACTGTTTGTGGAAGGCAGGAGAATGCTGTCCCACCCCAAAATGTCCCTGTCCTAGCCTCCATAGCTTGTGAATATGTTATTTTACATGGAAAGGAGGAATGAAGATTGCAGATGGAATTATGGTTGCTAATCAGCTGAACTTAAAA
+
ffffffffffffffffffffffffffffffffffffffffffffffffffffffffffffffffffffffffffffffffffffffffffffffffffffffffffffffffffffffffffffffffffffffffffffffffffffff
@cA01~tA01_KP420439.1_103321_103489_0_1_0_0_0:0:0_0:0:0_3e/1
CGGCATGCACCTGTAGTCCTAGCTACTTGGGAGGCTGAGGCAGGAGAAGCACTTAAAGCCAGGAGGCAGAGGTTGCACTGAGCCGAGATCATGCCACTGCACTGCAGCCTGGGAGACAGAGAGAGACTCTGTTTCTAAATAAATAAATAC
+
ffffffffffffffffffffffffffffffffffffffffffffffffffffffffffffffffffffffffffffffffffffffffffffffffffffffffffffffffffffffffffffffffffffffffffffffffffffff
@cA01~tA01_KP420439.1_100232_100392_0_1_0_0_1:0:0_0:0:0_3f/1
CCTGTCCTCTTCCACCCCCACATAGACAGCAGGAAAGAGATTAGTGGGAAACAGATACAACAGCCCAAGAGATAAGGCTGTCTTCACAGTGGCAAGGGAGTCAGGGGCTACTGGAGACAGAGGGACAGAGAAGAGGGAGGAAGACAGATG
+
ffffffffffffffffffffffffffffffffffffffffffffffffffffffffffffffffffffffffffffffffffffffffffffffffffffffffffffffffffffffffffffffffffffffffffffffffffffff
@cA01~tA01_KP420439.1_114410_114262_1_0_0_0_0:0:0_0:0:0_40/1
ATCTCCACTCCAGGCTCATATCTCCACTCCAGGCCCATATCTCCACTCCAGGGCCATATCTCCACTCCAGGCCCAGATCTCCACCTCCAGGCCCGTATCTCCACTCTAGTCCCATATCTCCACTCCAGGCCCATATCTCCACCTCCAGGC
+
ffffffffffffffffffffffffffffffffffffffffffffffffffffffffffffffffffffffffffffffffffffffffffffffffffffffffffffffffffffffffffffffffffffffffffffffffffffff
@cA01~tA01_KP420439.1_89037_89165_0_1_0_0_0:0:0_0:0:0_41/1
TTGTTGTGATTACTTGTGTTTTTGAGGTTTTAAACAAAATGTCTTCCCTCAGACAAATGTCCTGGAGCATTTCTCCAGTGTTTCCTTTTAGACATTTAATGGATTCAGGTCTTAAGTCATTAATCCATTTTCATCTGATTTTTGTGTATG
+
ffffffffffffffffffffffffffffffffffffffffffffffffffffffffffffffffffffffffffffffffffffffffffffffffffffffffffffffffffffffffffffffffffffffffffffffffffffff
@cA01~tA01_KP420439.1_128986_129182_0_1_0_0_0:0:0_0:0:0_42/1
TACCTGAGGCTGCAATCACACTGAGGAACTCACAATTCCAAACATACAAGAGGCTGCCTCTTAACACAGCACTTAGACACGTGCTGTTCCACCTCCCTTCAGACTATCTTTCAGCCTTCTGCCAGCAGTAAAACTTATAAATTTTTTAAA
+
ffffffffffffffffffffffffffffffffffffffffffffffffffffffffffffffffffffffffffffffffffffffffffffffffffffffffffffffffffffffffffffffffffffffffffffffffffffff
@cA01~tA01_KP420439.1_14819_14687_1_0_0_0_1:0:0_0:0:0_43/1
AAATTACATTCTCCAAGAAAAGAAAGAAAAAATGAAATCAATATAAAAAAAGTGAAGTAGAACTGACTTAAATCAAACAGCCATGAAATAATGATGTAGCCCAGGAACAACATGCTACTTTTTGTGATCTGCTGAGACATATATTAGGCT
+
ffffffffffffffffffffffffffffffffffffffffffffffffffffffffffffffffffffffffffffffffffffffffffffffffffffffffffffffffffffffffffffffffffffffffffffffffffffff
@cA01~tA01_KP420439.1_130486_130577_0_1_0_0_0:0:0_0:0:0_44/1
CCTGAGTTCTCTGATTTGTTATTATAGGTTATTTAGTTTGCTTTTTTTTTTCTTTCTTGAGACAGACTCTTCCTCTGTCACCCAAGCTGGAGTTCAGTGGCTTGAGCTCAGCTCACTGCAGCCTCCGCCTCCCAGGTTCAAGCAATTCTC
+
ffffffffffffffffffffffffffffffffffffffffffffffffffffffffffffffffffffffffffffffffffffffffffffffffffffffffffffffffffffffffffffffffffffffffffffffffffffff
@cA01~tA01_KP420439.1_81908_82156_0_1_0_0_0:0:0_0:0:0_45/1
TGTATCCAAAGGAAGTGGAATCAGTATGTTGAAGAGATATCTGCATTCCCATGTTTACAGCCGCATTATTCATAACAGCCAAGATGTGGAATCACCCTTACTGCCCATCTATGGGTGCATGGACAAAGAAAACGTGGTATACGATAGGAA
+
ffffffffffffffffffffffffffffffffffffffffffffffffffffffffffffffffffffffffffffffffffffffffffffffffffffffffffffffffffffffffffffffffffffffffffffffffffffff
@cA01~tA01_KP420439.1_126426_126261_1_0_0_0_0:0:0_0:0:0_46/1
TCTCGGGAGACACATGTTAGGTTGCTGTTCTACCCGAGAGGCTGGGGGAAGGACCACCCCCTCGACCATCTATTGCTTCAATACCACCTGTCCTCCTGTGAATTAGTAGGAAAGGGGAACAGGAGCTAGTGCTGTCGCTGATCTCTGATT
+
ffffffffffffffffffffffffffffffffffffffffffffffffffffffffffffffffffffffffffffffffffffffffffffffffffffffffffffffffffffffffffffffffffffffffffffffffffffff
@cA01~tA01_KP420439.1_63740_63589_1_0_0_0_0:0:0_0:0:0_47/1
TCCCATCCTGCTTCCCCACATGGCCCTGAGCTCTCTGGCCTCTGCTTCGTGAGACTTACTTTTTTTGTTGGAGCACCAGCGATGAAGGAGAAAGAAGAGGAGGATGAAGAGGATGATGACCACTGAGGTCCCAATCAGAATGTGCAGGTG
+
ffffffffffffffffffffffffffffffffffffffffffffffffffffffffffffffffffffffffffffffffffffffffffffffffffffffffffffffffffffffffffffffffffffffffffffffffffffff
@cA01~tA01_KP420439.1_59050_59146_0_1_0_0_0:0:0_0:0:0_48/1
AGCAAGACTCCATCTCAAAAGAAAAAATAAAAAACCATTGGATGTAAATGCATGGAATATATCTGTGTTATTCATTCTGCTCCGTTGTTCTATGTGCCTTTCTTTATGCCAATGTCATGCTATTTTGCTTACTACAGCTCTGTAACATAT
+
ffffffffffffffffffffffffffffffffffffffffffffffffffffffffffffffffffffffffffffffffffffffffffffffffffffffffffffffffffffffffffffffffffffffffffffffffffffff
@cA01~tA01_KP420439.1_18374_18232_1_0_0_0_0:0:0_0:0:0_49/1
AATCTAAACTTATCCTCACACTATAAAAACACTTCTTATTTTTTATCTTGTTGTTGTAAATTTTTTATGCTTTATTTTTAAGATTGACAAATAAAAATTATATACCATGGTCCTTCACTATACCTGGGTGATTGGTTCCAGGATCCCCAT
+
ffffffffffffffffffffffffffffffffffffffffffffffffffffffffffffffffffffffffffffffffffffffffffffffffffffffffffffffffffffffffffffffffffffffffffffffffffffff
@cA01~tA01_KP420439.1_3347_3159_1_0_0_0_0:0:0_2:0:0_4a/1
TAAGAAAAAAATCATTCAAATGTTTTTCTTTATTTAAAAAAAATAGAGACGGGGTCTCACTATGGTGCCCAGGCTGGTCTCAAACTCCTGGCCTCAAGTGATCCTCCCATTTTGGCCTCCCAAAGTGCTAGGATTATTGAAATTATTAAA
+
ffffffffffffffffffffffffffffffffffffffffffffffffffffffffffffffffffffffffffffffffffffffffffffffffffffffffffffffffffffffffffffffffffffffffffffffffffffff
@cA01~tA01_KP420439.1_82418_82280_1_0_0_0_0:0:0_0:0:0_4b/1
GCATCTCAAAAAAAAAACCAAAACAAATTTAATTAATGAGGAAAAGGGTATTTGTGGTGTCCATCATGATGTTTTCATATAGGTACACATTGTGGAATGGATGAAACAACCTCTTTATCATATTTATTTTTTCACATACTTGTATGTTTT
+
ffffffffffffffffffffffffffffffffffffffffffffffffffffffffffffffffffffffffffffffffffffffffffffffffffffffffffffffffffffffffffffffffffffffffffffffffffffff
@cA01~tA01_KP420439.1_27886_28005_0_1_0_0_0:0:0_0:0:0_4c/1
TTACTACAGCTCTGTAACATATTTTGAGATCAGGTAGTGTGATGCTCCTGTTTTCTCTTTATACCTTGAAGTCTCAAGACAGTGGGCGTCACATACAAAAATTACGGAAAAAAGGATCCCAGGACTCCCAGGGCCCAATATTAGATAACA
+
ffffffffffffffffffffffffffffffffffffffffffffffffffffffffffffffffffffffffffffffffffffffffffffffffffffffffffffffffffffffffffffffffffffffffffffffffffffff
@cA01~tA01_KP420439.1_20846_20783_1_0_0_0_1:0:0_0:0:0_4d/1
GTGCTCAGAAGATTCTCCTCGCTTTCCACGTTTCTATGGCTACTATCACACCTTGGTGCCCAGGGCTGAAGGAAGGACCCATCCCGCAAAGATATGGTGTCTCCCTACAACAAAAGCCTCAGCTGAGAACTTTGAGCAAGTGCTGAGTAA
+
ffffffffffffffffffffffffffffffffffffffffffffffffffffffffffffffffffffffffffffffffffffffffffffffffffffffffffffffffffffffffffffffffffffffffffffffffffffff
@cA01~tA01_KP420439.1_4074_4204_0_1_0_0_0:0:0_0:0:0_4e/1
ATTTGGTCATGATGGAAATATTTTGGCACTTCCTGGTTAAGCTCAACACCAACTTGCACCCAAAACCAATAATTTCATTCCTAGGTAAATATGTCTAATTAATTCAGCATATGTATGCAAGGGATCACACAGAAACACGATTATCAAGGC
+
ffffffffffffffffffffffffffffffffffffffffffffffffffffffffffffffffffffffffffffffffffffffffffffffffffffffffffffffffffffffffffffffffffffffffffffffffffffff
@cA01~tA01_KP420439.1_118728_118828_0_1_0_0_1:0:0_0:0:0_4f/1
AGTTAAAGGAGACAGACAGACATGTCCCAGACAGAGGTGTCCTTCCATGCTGGCTTTGCTCAGAGACCTGGCACAGGTTAGAAGTTTCATTTCTGTTTTACCTCCACAAAGTGTTCTCTACCAGGAGAACCCAAGGACACCCATATTTCT
+
ffffffffffffffffffffffffffffffffffffffffffffffffffffffffffffffffffffffffffffffffffffffffffffffffffffffffffffffffffffffffffffffffffffffffffffffffffffff
@cA01~tA01_KP420439.1_99725_99541_1_0_0_0_0:0:0_0:0:0_50/1
GGCCACCTGCATTCTGTGACTAGTGGTCTTTCTCCACCTTCAAAGCCCGCAGTGGCTGATAGCGTCTCCCTCCCACTACACTGCTCTAATCCCCACTCCCCTCTTCCTCCACCTCTCATGTGGACCCTTGTGATTACACTGAGCCCAGTG
+
ffffffffffffffffffffffffffffffffffffffffffffffffffffffffffffffffffffffffffffffffffffffffffffffffffffffffffffffffffffffffffffffffffffffffffffffffffffff
@rand_0_0_0_0_1_1_0:0:0_0:0:0_51/1
CGACCGACTAAGGATTGTTTCTGACCTCTTAGGTGCGGGCACCGTGTAACAAGCATCAGATGCTCGAGGAGCTCCTAGCGGCATGCAACTATTAGATCAGAGGAACAGCATGCTCCTCTGGCTCTTCTCTTCCGGGGCACTTCCTCTTTG
+
ffffffffffffffffffffffffffffffffffffffffffffffffffffffffffffffffffffffffffffffffffffffffffffffffffffffffffffffffffffffffffffffffffffffffffffffffffffff
@cA01~tA01_KP420439.1_125490_125314_1_0_0_0_0:0:0_0:0:0_52/1
AACAAGTAGGAAAATCAAACCCAGTAAGCCTTTCCAGTCAATGATTCTACCTCACAAGCATATCTTATATCCATCTACTTCATTCATTTAGTGTCTAAATCAGCACCACATTTCACCAGTGGGGCGGCAATTGCCTTTTCCACGGTCTCC
+
ffffffffffffffffffffffffffffffffffffffffffffffffffffffffffffffffffffffffffffffffffffffffffffffffffffffffffffffffffffffffffffffffffffffffffffffffffffff
@cA01~tA01_KP420439.1_28028_27849_1_0_0_0_0:0:0_0:0:0_53/1
CGGTTTCGGAGCTTGGTTCAGTGGGTGAAGGCCAACTATTTGAAGGGTTTCCTAGAACACGAGACAGGAGAGAGGTGAGGAAATGAGGGTGTCTGTCCTCTACTCAATGGAAATCTTTGAGGTTGGTTCATGGCCAACACTCTGTTATCT
+
ffffffffffffffffffffffffffffffffffffffffffffffffffffffffffffffffffffffffffffffffffffffffffffffffffffffffffffffffffffffffffffffffffffffffffffffffffffff
@cA01~tA01_KP420439.1_140671_140589_1_0_0_0_0:0:0_0:0:0_54/1
TCCCACCCCAAAAATGTCCATGTCCTAGCCTCCATAGCTTGTGAATATGTTATTTTACATGAAAGGAGGAATGAAGATTGCAGATGGAATTATGGTTGCTAGTCAGCTGAACTTAAAAGGAGGGTATCCTGGATGATTTCCGGGAGATTA
+
ffffffffffffffffffffffffffffffffffffffffffffffffffffffffffffffffffffffffffffffffffffffffffffffffffffffffffffffffffffffffffffffffffffffffffffffffffffff
@rand_0_0_0_0_1_1_0:0:0_0:0:0_55/1
GGGTTTTTGTGGTCGTGCGGTCCCCGCGGGGGCGATCGAACCCTAACAGCTAGTGTAGCGGCATGAACGAGTTCTGTGAACGACCCTCCGTTTTGTGACACCTGTATTGCTCGGAGTAGAGCGGCTAAGTCACCGGAGGGGGACACTTGC
+
ffffffffffffffffffffffffffffffffffffffffffffffffffffffffffffffffffffffffffffffffffffffffffffffffffffffffffffffffffffffffffffffffffffffffffffffffffffff
@cA01~tA01_KP420439.1_113926_113810_1_0_0_0_0:0:0_0:0:0_56/1
TCCACTCCAGGCTCATATCTCCACTCCAGGCCCATATCTCCACCTCCAGGCCCATAACTTCACTCCAGGCCCATAACTCCACTCCAGGCCCATATCTCCACTCCAGTCCCATATCTCCACTCCAGTCCCATATCTCCACCCTAGGCTCCT
+
ffffffffffffffffffffffffffffffffffffffffffffffffffffffffffffffffffffffffffffffffffffffffffffffffffffffffffffffffffffffffffffffffffffffffffffffffffffff
@cA01~tA01_KP420439.1_125903_125817_1_0_0_0_0:0:0_0:0:0_57/1
TGAGACGGAGTCTCCTTGTGTCACCCAGGCTGGAGTGCAGTGATGCAATCTCCACTCACTGCAACCTCCACCTCCTGGGTTGAAGTCATTCTCCTGCTTCATCCTCCAGAGTAGGAGCTGGGATTACAGGGATGCACCACCATGCTCGGC
+
ffffffffffffffffffffffffffffffffffffffffffffffffffffffffffffffffffffffffffffffffffffffffffffffffffffffffffffffffffffffffffffffffffffffffffffffffffffff
@cA01~tA01_KP420439.1_117477_117349_1_0_0_0_0:0:0_0:0:0_58/1
CCCACCCTTGCTGATCTCGGTGTAGCCAACCTTCTCTTTGTTTGGTTTCTTTAATTAATTAATTAATTTTGGAGACAGAGTCTCACTCCTTCGCCCAGGCTGGAGTGAAGTGGTGTGGTCTACGCTCACTGCAACCTCTGTCTCCTGGGT
+
ffffffffffffffffffffffffffffffffffffffffffffffffffffffffffffffffffffffffffffffffffffffffffffffffffffffffffffffffffffffffffffffffffffffffffffffffffffff
@cA01~tA01_KP420439.1_41233_41314_0_1_0_0_0:0:0_0:0:0_59/1
TTCCAGGTCTATATGAGAAACCTTCTCTCTCAGCCCAGCCGGGCCCCACGGTTCTGGCAGGAGAGAGCGTGACCTTGTCCTGCAGCTCCCGGAGCTCCTATGACATGTACCATCTATCCAGGGAGGGGGAGGCCCATGAACGTAGGTTCT
+
ffffffffffffffffffffffffffffffffffffffffffffffffffffffffffffffffffffffffffffffffffffffffffffffffffffffffffffffffffffffffffffffffffffffffffffffffffffff
@cA01~tA01_KP420439.1_34498_34620_0_1_0_0_0:0:0_1:0:0_5a/1
GACCGTATATGACTTTTATTTCTCAAATTTAAATATAAATCAAAAAATGTACAACTAGATAAAAACTAAGAAGTGTTTTTATAGTGTGAGTTAGATTTATTTTTTACTAGGTGTAACCCATTGGTTTAATATTATTTATTGAGAAGACAT
+
ffffffffffffffffffffffffffffffffffffffffffffffffffffffffffffffffffffffffffffffffffffffffffffffffffffffffffffffffffffffffffffffffffffffffffffffffffffff
@cA01~tA01_KP420439.1_38650_38808_0_1_0_0_0:0:0_0:0:0_5b/1
TTGGGAGGCTGAGGGCAGGAGAATCACTTGAACCCAGGAGACAGAGGTTGCAGTGACCCTAGACCACACCACTTCACTCCAGCTGGGGTGAAGGAGTGAGACTCTGTCTCCATAATTAATTAATTAATTAAAGGAACCAAACAAGGGGAA
+
ffffffffffffffffffffffffffffffffffffffffffffffffffffffffffffffffffffffffffffffffffffffffffffffffffffffffffffffffffffffffffffffffffffffffffffffffffffff
@cA01~tA01_KP420439.1_104492_104397_1_0_0_0_0:0:0_0:0:0_5c/1
CATCTCATCCCATTAAAATGCCTTTTAGGCCGGTGGCTCACGCCTGTAATTCCGGCACTTCAGGAGGCGGAGGTGGGCGGATCACCTGAGGTCGGGAGACCAGCCTGACCATCATGGAGAAACTCCCTCTCTACTAAACATACAAAAATT
+
ffffffffffffffffffffffffffffffffffffffffffffffffffffffffffffffffffffffffffffffffffffffffffffffffffffffffffffffffffffffffffffffffffffffffffffffffffffff
@cA01~tA01_KP420439.1_132792_132629_1_0_0_0_0:0:0_0:0:0_5d/1
AGGAGGTGGGACAGTGAGAAGCCCAGACAGAAAGCCTCTGACCTGTGACCATGATCACCACGGGGTTGCTGGGTGCCGACCACCCAGTGAGGGAGTGTGGGCGTGAACCCCGACATCTGTAGGTCCCTGCATGTGCTGGGGTCACAGGGC
+
ffffffffffffffffffffffffffffffffffffffffffffffffffffffffffffffffffffffffffffffffffffffffffffffffffffffffffffffffffffffffffffffffffffffffffffffffffffff
@cA01~tA01_KP420439.1_10742_10944_0_1_0_0_1:0:0_0:0:0_5e/1
CCTCCAAACCCTCCTGTATGGCCTGCAAGGATGCCCTTGATCAGGGTTCCAGGCACCCAGGCAGATGGAGAAAGAGGTCAGAACAGACCCAGAGGAGGGAGACTGGGCTCTGCCTGGGGAGATCAGAGGTTCTCTCAGCCCCTCAACCTC
+
ffffffffffffffffffffffffffffffffffffffffffffffffffffffffffffffffffffffffffffffffffffffffffffffffffffffffffffffffffffffffffffffffffffffffffffffffffffff
@cA01~tA01_KP420439.1_107359_107265_1_0_0_0_0:0:0_0:0:0_5f/1
TTCTCTGTCACCCAAAATTATACACTCAGCATTATCTATTATTTATTTTGAATTCTGGCTGGGCAAAGTGGCTCACGCCTGTAATCCCAGTACTTTGGGTTGCTGAGATGGTCGGATCACTTGAGGTTGGGAGTTTCAGACAAGCTTGGC
+
ffffffffffffffffffffffffffffffffffffffffffffffffffffffffffffffffffffffffffffffffffffffffffffffffffffffffffffffffffffffffffffffffffffffffffffffffffffff
@cA01~tA01_KP420439.1_109624_109791_0_1_0_0_1:0:0_0:0:0_60/1
TGCCTCACCATTCTGCAGGCTGTACTGGAAGCATGGCACCAGAATCTATTTCTTATGATGGCCTCAGGCCGCTCCCACTCTGGCAGAAGGGAAGGAGAGTCTGTCTGTGCAGAGTCCACAGAGATCACACGGCAAGAGAGGGAGCAAGGG
+
ffffffffffffffffffffffffffffffffffffffffffffffffffffffffffffffffffffffffffffffffffffffffffffffffffffffffffffffffffffffffffffffffffffffffffffffffffffff
@cA01~tA01_KP420439.1_60134_60023_1_0_0_0_1:0:0_0:0:0_61/1
CACTGAGTGATGCCATGTGAGATGTGACCAGTCTTTGTGGGCTTTGAGGAAGGAGGAAGGGGACCAGGAGCCAAGGAACTGGGAGCCTTTAGAAGCTGGGACAAGTGAGAAGCAGATTCGTGCCTGGAATCCTCGGAGGGAAGGCAGCCT
+
ffffffffffffffffffffffffffffffffffffffffffffffffffffffffffffffffffffffffffffffffffffffffffffffffffffffffffffffffffffffffffffffffffffffffffffffffffffff
@cA01~tA01_KP420439.1_117126_117454_0_1_0_0_0:0:0_1:0:0_62/1
TCAGCTTTGAAGGTGGATGAAGGCCATAAGCCATGAATGCAGGTGGCCTATAGAGGCTGGGAAAGTCAAGTAACTGATTCTCCTGAGTCTCCAGAGGGAACACAGCCCTGCAGATGCCTTGATTTTAGCCCTCAAAAAACAGGGTCCGCT
+
ffffffffffffffffffffffffffffffffffffffffffffffffffffffffffffffffffffffffffffffffffffffffffffffffffffffffffffffffffffffffffffffffffffffffffffffffffffff
@cA01~tA01_KP420439.1_60560_60283_1_0_0_0_0:0:0_0:0:0_63/1
CAAACAAAAAATAGATTTCATGCACAGATGCTTCCCAATGGACCATTCATTTATAGATCCACTTGTGCGTTCATTTTCTGCCCTCCCATTTAACCATCTGCAATATCAGTGTCCCAAGGGCAGAGGCCAAATGCATCTTGTTCACTGTTT
+
ffffffffffffffffffffffffffffffffffffffffffffffffffffffffffffffffffffffffffffffffffffffffffffffffffffffffffffffffffffffffffffffffffffffffffffffffffffff
@cA01~tA01_KP420439.1_106926_106774_1_0_0_0_0:0:0_0:0:0_64/1
TTCTGCCCTCCCATTTAACCATCTGCAATATCAGTGTCCCAAGAGCAGAGGCCAAATGCATCTTGTTCACCGTTCGTGGAAGGCAGGAGAATGCTGTCCCACCCCAAAATGTCCCTGTCCTGGCCTCCATAGCTTGTGAATATGTTATTT
+
ffffffffffffffffffffffffffffffffffffffffffffffffffffffffffffffffffffffffffffffffffffffffffffffffffffffffffffffffffffffffffffffffffffffffffffffffffffff
@cA01~tA01_KP420439.1_1264_1415_0_1_0_0_0:0:0_0:0:0_65/1
AGGGAACACTTATACACTCTTGGTGGGAATGTTAACTAGTTCAGCCAATGTGATAAGCAGTTTGGAGACTTCTCAAATAACTTAAAATAGAACTACTATTCAATCAAGCAATCCCACTACTGGGTATATACCAAAAGGAAGGTAATTAAC
+
ffffffffffffffffffffffffffffffffffffffffffffffffffffffffffffffffffffffffffffffffffffffffffffffffffffffffffffffffffffffffffffffffffffffffffffffffffffff
@cA01~tA01_KP420439.1_46105_46010_1_0_0_0_0:0:0_0:0:0_66/1
TGCACTGGGATTGACACACAGCGAATGTGCTTTAGGATTTCTACATCCACAGCATTCTTGAGTCAAACAACTTGCGTTCTCCAAGGAAAGGAAACAAAAGTGAAATCAAGATAAAAAAGCGAAATAGAGTTATCTTATGTCCAACAGCCA
+
ffffffffffffffffffffffffffffffffffffffffffffffffffffffffffffffffffffffffffffffffffffffffffffffffffffffffffffffffffffffffffffffffffffffffffffffffffffff
@cA01~tA01_KP420439.1_135036_135176_0_1_0_0_0:0:0_0:0:0_67/1
CAAGGACACCCATATTTCTGACCTGAGTTGGGCCCTGTGGCCTCAGGCCTTGTGGCATCTACAGATGCCATGTTTATTCTGACACCTCTGCCTTCCATGCAGTGGAGCCATAATTATCCCAGGATATCATGGCCCCAGAACACCAACCCC
+
ffffffffffffffffffffffffffffffffffffffffffffffffffffffffffffffffffffffffffffffffffffffffffffffffffffffffffffffffffffffffffffffffffffffffffffffffffffff
@cA01~tA01_KP420439.1_22136_22035_1_0_0_0_0:0:0_0:0:0_68/1
AGCTTCCATAGGCTGGCTCCTGGTGCTGGTTGGAGGAGTATCAACCCCTCCCTATGTGGATGGAGCCTGGTGGTGGCATCATCATCCCACCCTTGCTGATCTCAGGGTAGCCAACCTTCTCCTTGTTTGGTTTCTTTAATTAATTAATTA
+
ffffffffffffffffffffffffffffffffffffffffffffffffffffffffffffffffffffffffffffffffffffffffffffffffffffffffffffffffffffffffffffffffffffffffffffffffffffff
@cA01~tA01_KP420439.1_4755_4806_1_0_0_0_0:0:0_0:0:0_69/1
ATCCTCCTGCCCCAGCATTTCTAGCAGCTGGCAGTATGTCACAATCTGCCACACCCAAGTCACAACTTTTAGAACTTTTTTTTTTTTTGAGACGCAATCTCACTTCGTCACCCAGTTTGGAATGCAGTGGTGAGACCTCGGCTCATTGCA
+
ffffffffffffffffffffffffffffffffffffffffffffffffffffffffffffffffffffffffffffffffffffffffffffffffffffffffffffffffffffffffffffffffffffffffffffffffffffff
@rand_0_0_0_0_1_1_0:0:0_0:0:0_6a/1
CGGCTTCGCTCTACCTGAATGAGAGCAGCCGTTAGCACGGTTCACGTAAGCATGTGAACCCAAGCTCGGTGTCACGACCGCTGAGCGTATTAATCTCTAGGCGGAGCCCTAAGAATATGGTGCGTTTTCCCATCCTAGCACTAGAACGTA
+
ffffffffffffffffffffffffffffffffffffffffffffffffffffffffffffffffffffffffffffffffffffffffffffffffffffffffffffffffffffffffffffffffffffffffffffffffffffff
@cA01~tA01_KP420439.1_111628_111749_0_1_0_0_0:0:0_0:0:0_6b/1
ACTGTATTCGCTGAAAGAAACCGCTGTTATCATTACCATGTCCACATAACCCCATCTGTTCTCCGCTAGGTTCTCACCCCTGGACTCTGAGCTTCTGGAAGCAGGGTGGAGCCTCATTTGTCTCTGGGACTCCAATTTCCATCCAAAGAT
+
ffffffffffffffffffffffffffffffffffffffffffffffffffffffffffffffffffffffffffffffffffffffffffffffffffffffffffffffffffffffffffffffffffffffffffffffffffffff
@cA01~tA01_KP420439.1_87418_87320_1_0_0_0_0:0:0_0:0:0_6c/1
TGCTGAGATTACAGGCGTGAGCCACCGCACACAGCATATAAAGGTATTTATGATCCCTAGATTTTACACTTAAAAATGGTAAAGTTGATAAATTATATAGGTATATTTAACCTCAATCAGCATTTTTTCAAAGGAAAAGAAAAAGTGTAG
+
ffffffffffffffffffffffffffffffffffffffffffffffffffffffffffffffffffffffffffffffffffffffffffffffffffffffffffffffffffffffffffffffffffffffffffffffffffffff
@cA01~tA01_KP420439.1_23839_24037_0_1_0_0_0:0:0_0:0:0_6d/1
AGAGAGAGGCACAAGGACATAGAAACATGGAGATGTGGGGATGAATTGCAGAGATTCCAAAGAGAACTAGAGAGACCGAGAGGCAGAGCAAGACAGATGATAGATGGATAGATATAGATAGATGATAAATAGGTAGATGATAGATAATAG
+
ffffffffffffffffffffffffffffffffffffffffffffffffffffffffffffffffffffffffffffffffffffffffffffffffffffffffffffffffffffffffffffffffffffffffffffffffffffff
@cA01~tA01_KP420439.1_127514_127617_0_1_0_0_0:0:0_0:0:0_6e/1
CCCAAACACCTCTGAAGAGGCCCAACCTCCCACAATGGGGGTGAAATTTCAATGTGAGGTTTGAAAGGGTCAAACATCTCAACTAAAGTAGTTGTATCCTCAGCACGTTCTATGGTTACTATGAGAGCTATAATTGAGAAAGCAGGGGAA
+
ffffffffffffffffffffffffffffffffffffffffffffffffffffffffffffffffffffffffffffffffffffffffffffffffffffffffffffffffffffffffffffffffffffffffffffffffffffff
@rand_0_0_0_0_1_1_0:0:0_0:0:0_6f/1
GGGATCGAGACCGACTATTAGACGTCACGTACGAGAACCGGTACGCCTGCATGTATCTATTCGTGTACACCTCGTTTCTGGAGTTGCGTTTCCAAACGCTAAGACTAGCCGCGAGCATGATGTTGAATTTTACTCCGTCATTACGTGGCA
+
ffffffffffffffffffffffffffffffffffffffffffffffffffffffffffffffffffffffffffffffffffffffffffffffffffffffffffffffffffffffffffffffffffffffffffffffffffffff
@cA01~tA01_KP420439.1_31569_31685_0_1_0_0_0:0:0_0:0:0_70/1
CTACATTTCAATGTGAGCCAGTCCCTCAAGGCTCAGAAAAGCTACTCGGGACATATGGAGTCACCCCATTTGCAGTGTAGCTGGGGGAAGCCAGAGAGCAGCCCAGCCTGGGTTTTGTACTGTGGAGCCACAGGAAGCACTCAGCTAAAG
+
ffffffffffffffffffffffffffffffffffffffffffffffffffffffffffffffffffffffffffffffffffffffffffffffffffffffffffffffffffffffffffffffffffffffffffffffffffffff
@cA01~tA01_KP420439.1_38895_38975_0_1_0_0_0:0:0_0:0:0_71/1
AGGAGCCAGCCCTATGGAAGCTGGCCACCATGGAGAAGGCACAGGCATGGCCAAGAGTGGCCTCCCAGTCCCGACGCAGGAACAGGGTGTGTGGACACTGGTGCCTGCCTTATTCATCAGTTTCATAACCTACTGCCAAGGATTCCAATT
+
ffffffffffffffffffffffffffffffffffffffffffffffffffffffffffffffffffffffffffffffffffffffffffffffffffffffffffffffffffffffffffffffffffffffffffffffffffffff
@cA01~tA01_KP420439.1_72371_72547_0_1_0_0_0:0:0_1:0:0_72/1
GGGTTCATGATGCTCACATTGCTGTGGGGTGGGAGAGAGAGGCAGAACATGAATGAATGAATGAGAGAATGAATGAATGAGTGAATGATGGAATGAGTGAATGAATGAATGAATGAATGTATGAATTAGTGAGTGAATCCTTAGCACTTG
+
ffffffffffffffffffffffffffffffffffffffffffffffffffffffffffffffffffffffffffffffffffffffffffffffffffffffffffffffffffffffffffffffffffffffffffffffffffffff
@cA01~tA01_KP420439.1_2878_2913_0_1_0_0_0:0:0_0:0:0_73/1
TAATCCACAAGATGTAAATATTGAAAGAATGACATTACATTGTCATGATAATGCCCAGTGCAAAATATGCTTCTAGTCAGTTGTATACATAGAATAGGTAAATGTTTGTAATAAAAAGTATTCCTCAATAGAAGTTTCTTAACTCAAAGA
+
ffffffffffffffffffffffffffffffffffffffffffffffffffffffffffffffffffffffffffffffffffffffffffffffffffffffffffffffffffffffffffffffffffffffffffffffffffffff
@cA01~tA01_KP420439.1_10082_9970_1_0_0_0_0:0:0_0:0:0_74/1
ACCTGAGCTGAGAACTCACTCCCCTGCTCTATGACTTAATGCTCTCTTTCTCTCTCTCACCCTCCACCCCCATCTCTCTTCATGTCTATTTCCTCCTTCCACCTTCTCTGTCTCTCTAGGTCTCTGACCTCACTTCTCCATCCCTAGCTA
+
ffffffffffffffffffffffffffffffffffffffffffffffffffffffffffffffffffffffffffffffffffffffffffffffffffffffffffffffffffffffffffffffffffffffffffffffffffffff
@cA01~tA01_KP420439.1_55923_56053_0_1_0_0_0:0:0_0:0:0_75/1
CTGTGACAAAGAAGATCCTCCCTGAGGAAACTGCCTCTTCTCCTTCCAGGTCTATATGAGAAACCTTCTCTCTCAGCCCAGCTGGGCCCCACGGTTCTGGCAGGAGAGAATGTGACCTTGTCCTGCAGCTCCCGGAGCTCCTATGACATG
+
ffffffffffffffffffffffffffffffffffffffffffffffffffffffffffffffffffffffffffffffffffffffffffffffffffffffffffffffffffffffffffffffffffffffffffffffffffffff
@cA01~tA01_KP420439.1_998_1217_0_1_0_0_0:0:0_0:0:0_76/1
CCAGAATCTATAAGGAATGTAAACAAATCAACAAGCAGAAAACCAAAAAACCTCAATTAAGTATGACATGAACAGACACTTCTCAAAAGAAGATGTACACATGGCCAAAAAACATATGAACAAATGCTTATTATCAGTAATCATCAGAGA
+
ffffffffffffffffffffffffffffffffffffffffffffffffffffffffffffffffffffffffffffffffffffffffffffffffffffffffffffffffffffffffffffffffffffffffffffffffffffff
@cA01~tA01_KP420439.1_15381_15473_0_1_0_0_0:0:0_0:0:0_77/1
ACAGCCCAGGCTGTTCTGGGATGTTCCTCCTGATCTCAGGACGTTGCTGTCTTAGTCCATTTTTGTTGCTCTAAAGGAACACTTGAGCCTGGGTAACTTCTAAAGAAAAGAAATGTGTTTGCCTCACAGTTCTGCAGGCTGTACTGGAAG
+
ffffffffffffffffffffffffffffffffffffffffffffffffffffffffffffffffffffffffffffffffffffffffffffffffffffffffffffffffffffffffffffffffffffffffffffffffffffff
@cA01~tA01_KP420439.1_28027_28154_0_1_0_0_0:0:0_0:0:0_78/1
TAGATAACAGAGTGTTGGCCATGAACCAACCTCAAAGATTTCCATTGAGTAGAGGACAGACACCCTCATTTCCTCACCTCTCTCCTGTCTCGTGTTCTAGGAAACCCTTCAAATAGTTGGCCTTCACCCACTGAACCAAGCTCCGAAACC
+
ffffffffffffffffffffffffffffffffffffffffffffffffffffffffffffffffffffffffffffffffffffffffffffffffffffffffffffffffffffffffffffffffffffffffffffffffffffff
@cA01~tA01_KP420439.1_111477_111344_1_0_0_0_0:0:0_2:0:0_79/1
TCACATTACCTGAAGCAATGAGGGCAGACATGTTTATTTGAAGAGGAGACAGCTACATTGAAATCACAAAAAATTTTATAAGTTTCACTGCTGACAGAAGGCTGGAAAATAGTCCGAAGAAAGGTGAAACAGCATGAGGGAAGGTGGAAC
+
ffffffffffffffffffffffffffffffffffffffffffffffffffffffffffffffffffffffffffffffffffffffffffffffffffffffffffffffffffffffffffffffffffffffffffffffffffffff
@cA01~tA01_KP420439.1_134977_134820_1_0_0_0_0:0:0_0:0:0_7a/1
GCAGAGGTGTCAGAATAAACATGGCATCTGTAGATGCCACAAGGCCTGAGGCCACAGGGCCCAACTCAGGTCAGAAATATGGGTGTCCTTGGGTTCTCCTCGTAGAAGCACTTTGTGGAGACAAAACAGAAATGAAACTTCTAACCTGTG
+
ffffffffffffffffffffffffffffffffffffffffffffffffffffffffffffffffffffffffffffffffffffffffffffffffffffffffffffffffffffffffffffffffffffffffffffffffffffff
@cA01~tA01_KP420439.1_70193_70297_0_1_0_0_0:0:0_0:0:0_7b/1
ATAGATGATAAATAGGTAGATGATAGATAATAGGTTATAGATACATAGATGATGATTGATTCATTCATTGATTAATCGATGATACATAGAGATGATGAAGATGAAGATAGATAGATAATACATAGAGATAGAGAGGCAGACAAAGAGAAA
+
ffffffffffffffffffffffffffffffffffffffffffffffffffffffffffffffffffffffffffffffffffffffffffffffffffffffffffffffffffffffffffffffffffffffffffffffffffffff
@cA01~tA01_KP420439.1_59803_59875_0_1_0_0_0:0:0_0:0:0_7c/1
GGAACATCTGATGAGGGCAAGGTGTTTTAGAGAAGTTCCACTTGCCAAGGAATGAGCTCCTGTAGGTCATGAAGCAACCCTGGCTGACTCCGCAGAGAAAGAGCCTTGCCGTAACAGAGAACAGAGCTCATGCACGCACACTTCGACTCA
+
ffffffffffffffffffffffffffffffffffffffffffffffffffffffffffffffffffffffffffffffffffffffffffffffffffffffffffffffffffffffffffffffffffffffffffffffffffffff
@cA01~tA01_KP420439.1_93277_93165_1_0_0_0_0:0:0_0:0:0_7d/1
AGCCAGAAATAGATGGTAGTGTCCTGCTTCTAGTACAGCGTGCAGATCAGTGAGCCAAACACATCTCTTTTCTTTAGAAGATACCCAGGCTCAAGTGTTCTTTTATAGCAACAAAAATAGGCTAAGACAGCAACATCCTGAGATCAGGAG
+
ffffffffffffffffffffffffffffffffffffffffffffffffffffffffffffffffffffffffffffffffffffffffffffffffffffffffffffffffffffffffffffffffffffffffffffffffffffff
@cA01~tA01_KP420439.1_39872_39953_0_1_0_0_0:0:0_0:0:0_7e/1
ACACAAGTACAGACCAGGTGTCATAACAGAGGACAGACACCAGGGGCCATACCGGGAGTTAGAAAAGACAGAAGGAGTTAAAGGAGACAGACAGACAGACATGTCCCAGAGAGAGGTGTCCCTCCATGCTGACTTTGCTCAGAGACCTGG
+
ffffffffffffffffffffffffffffffffffffffffffffffffffffffffffffffffffffffffffffffffffffffffffffffffffffffffffffffffffffffffffffffffffffffffffffffffffffff
@cA01~tA01_KP420439.1_78285_78184_1_0_0_0_0:0:0_0:0:0_7f/1
GGTTTGGGAAATGGTCAAGAATGAGGTGAGAAGAGAGCTGTGGAGGCATGGCCCCGGGGAGCTTGGTACCCCCCCATATCCAGAGCCTGTCTGGTCCAGGAGAGTTCCCAACCCTGTGAGCACCAACTCCGGATATTCTGGGCAGTGACC
+
ffffffffffffffffffffffffffffffffffffffffffffffffffffffffffffffffffffffffffffffffffffffffffffffffffffffffffffffffffffffffffffffffffffffffffffffffffffff
@cA01~tA01_KP420439.1_103861_103655_1_0_0_0_0:0:0_0:0:0_80/1
GCACCTGTAATCACAGCTACTAGGGAGGCTGAGTCAGGACAATCATTTGAACCTAGGAGGCACAGGTTGCAATGAGCCAAGATCTCACCACTTAGACTCCAGCTTGGACTAAGGAGGGAAACTCTTTCTCAAAAAAGGAAAAAAAAAAAA
+
ffffffffffffffffffffffffffffffffffffffffffffffffffffffffffffffffffffffffffffffffffffffffffffffffffffffffffffffffffffffffffffffffffffffffffffffffffffff
@cA01~tA01_KP420439.1_39970_40149_0_1_0_0_1:0:0_0:0:0_81/1
ACATGTCCCAGAGAGAGGTGTCCCTCCATGCTGACTTTGCCCAGAGACCTGGCACAGGTTAGAAGTTTCATTTCTGTTTTACCTCCACAAAGTGTTCTCTACCAGGAGAACCCAAGGACACCCATATTTATGACCTGAGTTGGGCCCTGT
+
ffffffffffffffffffffffffffffffffffffffffffffffffffffffffffffffffffffffffffffffffffffffffffffffffffffffffffffffffffffffffffffffffffffffffffffffffffffff
@cA01~tA01_KP420439.1_107855_108044_0_1_0_0_0:0:0_0:0:0_82/1
GAATCTAGGAGACCGTGGAAAAGGCAATTGCCGCCCCACTGGTGAAATGTGGTGCTGATTTAGACCCTAAGTGGATGAAGCAGATGGATATAAGCTATGTTTGGGAGGTAGAATCATTTGCAGGGAGGGCTTGCTGGGTTTGAGTTTCCT
+
ffffffffffffffffffffffffffffffffffffffffffffffffffffffffffffffffffffffffffffffffffffffffffffffffffffffffffffffffffffffffffffffffffffffffffffffffffffff
@cA01~tA01_KP420439.1_129832_129958_0_1_0_0_0:0:0_0:0:0_83/1
ACCTCCGCCTCCCAGGTTCAAGCGATTGTCTTCCCTCAGCCTCCCCAGTAGCCTCCCCTAGGATTACAGGCACGTGCCACCATGCACAGATAAATTTTTTTGTGTGTGTATTTTTAGTAGAGACGGGGTTTCAGAATGTTGGACCAGCTG
+
ffffffffffffffffffffffffffffffffffffffffffffffffffffffffffffffffffffffffffffffffffffffffffffffffffffffffffffffffffffffffffffffffffffffffffffffffffffff
@cA01~tA01_KP420439.1_1675_1729_0_1_0_0_1:0:0_0:0:0_84/1
GAACCAAACATTGAATACACATGAACATAAAGATGGAAACAACAGATACCGAGGACTACAGATGGGGGGAGGAGTAGGGAGGTATAGGCTGAAGAAACACCTATTGGATTCTATGCTCATTGCCTGGGTGATGGCATTGTTGGAACCACA
+
ffffffffffffffffffffffffffffffffffffffffffffffffffffffffffffffffffffffffffffffffffffffffffffffffffffffffffffffffffffffffffffffffffffffffffffffffffffff
@cA01~tA01_KP420439.1_83707_83522_1_0_0_0_1:0:0_1:0:0_85/1
AAATTCACAGTTCCCTGTCTCCCTTTTTGCCTCTCTGTAACGTGTGCTTTTTTTCTCCCTGTGTTGTTTGTGTGTCTTTCTTTCTCTCTCTCATTTGAGGAAAAAATATCAGACTGATAACATCCTCCAACTTGATACTGGAATATTGCA
+
ffffffffffffffffffffffffffffffffffffffffffffffffffffffffffffffffffffffffffffffffffffffffffffffffffffffffffffffffffffffffffffffffffffffffffffffffffffff
@cA01~tA01_KP420439.1_10065_10228_0_1_0_0_0:0:0_1:0:0_86/1
TACAAAAAAAGAAAACATAGCTAGGGATGGAGAAGTGAGGTCAGAGACCTAGAGAGACAGAGAAGGTGGAAGGAGGAAATAGACATGAAGAGAGATGGGGGTGGAGGGTGAGAGAGAGAAAGAGAGCATTAAGTCATAGAGCAGGGGAGT
+
ffffffffffffffffffffffffffffffffffffffffffffffffffffffffffffffffffffffffffffffffffffffffffffffffffffffffffffffffffffffffffffffffffffffffffffffffffffff
@cA01~tA01_KP420439.1_1307_1140_1_0_0_0_0:0:0_0:0:0_87/1
TGCACAGCAATGAATATACTAGTGCATGTGTCTTTTTGACATAGTTAATTACCTTCCTTTTGGTATATACCCAGTAGTGGGATTGCTTGATTGAATAGTAGTTCTATTTTAAGTTATTTGAGAAGTCTCCAAACTGCTTATCACATTGGC
+
ffffffffffffffffffffffffffffffffffffffffffffffffffffffffffffffffffffffffffffffffffffffffffffffffffffffffffffffffffffffffffffffffffffffffffffffffffffff
@cA01~tA01_KP420439.1_113670_113425_1_0_0_0_0:0:0_1:0:0_88/1
AGGCCCAGATCTCCACTCCAGGCGCAGATCTCCACTTCTAGGCCCATCACTCCATCTCTAGGCCCAGATCTCCACTCCAGGCCCAGATCTCCACTCCAGGCCCATAACTCCACCTCCAGGCCCATATCTCCACCTCTGGGCCCAGATCTC
+
ffffffffffffffffffffffffffffffffffffffffffffffffffffffffffffffffffffffffffffffffffffffffffffffffffffffffffffffffffffffffffffffffffffffffffffffffffffff
@cA01~tA01_KP420439.1_128945_128823_1_0_0_0_0:0:0_0:0:0_89/1
AGATAGTCTGAAGGGAGGTGGAACAGCACGTGTCTAAGTGCTGTGTTAAGAGGCAGCCTCTTGTATGTTTGGAATTGTGAGTTCCTCAGTGTGATTGCAGCCTCAGGTAGACTAGGAAGTAAGCCAGTTAGGTTGGAGAGGTGGGCAGGG
+
ffffffffffffffffffffffffffffffffffffffffffffffffffffffffffffffffffffffffffffffffffffffffffffffffffffffffffffffffffffffffffffffffffffffffffffffffffffff
@cA01~tA01_KP420439.1_121470_121606_0_1_0_0_0:0:0_0:0:0_8a/1
AAATTGCTGGATACTATGAAAGTTCTCTTTTTAGTTTTTCGTTTGTTGTTTTGTTTTTGTTTTTGAGACAGTTTCCCTCTGTGCCCAGGCTGGAGTACAAGTGATGTGATCTTGGCTCATTGCAACCTCCGCCTCCTGGGTTCAAATGAT
+
ffffffffffffffffffffffffffffffffffffffffffffffffffffffffffffffffffffffffffffffffffffffffffffffffffffffffffffffffffffffffffffffffffffffffffffffffffffff
@cA01~tA01_KP420439.1_36747_36929_0_1_0_0_0:0:0_0:0:0_8b/1
CAGCCGACAGCCCTGTTCTTGGGTGCAGGTAGGCACTGAGGGTGAGTTTAACTTCAGTCCAGGAAGGGCCTGCCTACCAAGACTCACAGCCCAGTGAGGGCAGCAAGGGAGGGCTGGTTTGCCTGCAGATGGATCGTCCATCATGATCTT
+
ffffffffffffffffffffffffffffffffffffffffffffffffffffffffffffffffffffffffffffffffffffffffffffffffffffffffffffffffffffffffffffffffffffffffffffffffffffff
@cA01~tA01_KP420439.1_131897_132120_0_1_0_0_1:0:0_0:0:0_8c/1
GTGTCATCTCCCCACTTAAGAGGATTTTTCTGAAACAGGAGGGAAGTCCTGTCGGGGAGTCTCTCATAAACTAGGAAGAGGGGACCCTTGGATACTCGGCCCACATTTCTGACCTCGCCCTCCCTGGCCTTTCTTTCCCTTTCCTGAGTC
+
ffffffffffffffffffffffffffffffffffffffffffffffffffffffffffffffffffffffffffffffffffffffffffffffffffffffffffffffffffffffffffffffffffffffffffffffffffffff
@cA01~tA01_KP420439.1_19279_19102_1_0_0_0_0:0:0_0:0:0_8d/1
ATCTCCATCCCCGCACTCCCTCCCTCGATGCCCTTCCAGGACTCACCAACACACACCATGCTGACGACCATGAGCGACATGGTGCTGTCTGTGCAGACAGGCGGCCGCGCCCCAGCTCAGCTCAGCAGCGCACAGGATGTTATTTGGCGC
+
ffffffffffffffffffffffffffffffffffffffffffffffffffffffffffffffffffffffffffffffffffffffffffffffffffffffffffffffffffffffffffffffffffffffffffffffffffffff
@cA01~tA01_KP420439.1_34801_34934_0_1_0_0_0:0:0_0:0:0_8e/1
TTAGTAGCCAGAGCCCTCTAATTTGTTATTATAGGCTATTTGCTTTTTTTTTTCTTGAGGCGGAGTCTTGCTCTGTCGCCCAGGCTGGACTGCAGTGACACAATCTCAGCTCACTGCAACCTCCGCCTCCCAGGTTCAAGCGATTCTCGT
+
ffffffffffffffffffffffffffffffffffffffffffffffffffffffffffffffffffffffffffffffffffffffffffffffffffffffffffffffffffffffffffffffffffffffffffffffffffffff
@cA01~tA01_KP420439.1_85691_85824_0_1_0_0_1:0:0_0:0:0_8f/1
TTTAACATCTTCACGCTGTACAAGAAAGATGGGGTCCCTGTCCCTGAGCTCTGCAACAGAATATTCTGGAACAGTTTCCTCATTAGCCCTGTGACCCCAGCACACGCAGGGACCTACAGATGTCGAGGTTTTCACCCGCACTCCCCCACT
+
ffffffffffffffffffffffffffffffffffffffffffffffffffffffffffffffffffffffffffffffffffffffffffffffffffffffffffffffffffffffffffffffffffffffffffffffffffffff
@cA01~tA01_KP420439.1_104352_104138_1_0_0_0_0:0:0_0:0:0_90/1
TACAAAAATTAGCTAGGCGTGGTGGCACATGCCTGTAATCCCAGCTACTTTGGAGGCTGAGGCAGGAGAATCAGTTGAACGCGGGAGGCGGAGGTTGCAGTGAGCTGAGATCACACCCTTGCACTCCAGCCTGGGCGACTATGAGTGAAA
+
ffffffffffffffffffffffffffffffffffffffffffffffffffffffffffffffffffffffffffffffffffffffffffffffffffffffffffffffffffffffffffffffffffffffffffffffffffffff
@cA01~tA01_KP420439.1_76863_76719_1_0_0_0_0:0:0_0:0:0_91/1
AGCAGAATCCAGAACAAAAACCATATGATCATCTCAATAGACATAAAGAAAAGCATCTGAAAAGAAATTCAACATCCTTACCTGATGAAAACCCTCAAAAACTTAGGCATAGAAAGAACATACCTCAAAATAATAAAAGCCATAGATGAC
+
ffffffffffffffffffffffffffffffffffffffffffffffffffffffffffffffffffffffffffffffffffffffffffffffffffffffffffffffffffffffffffffffffffffffffffffffffffffff
@cA01~tA01_KP420439.1_41598_41805_0_1_0_0_0:0:0_0:0:0_92/1
TGAGGATGGAGAGAAGGATGAACAGATGCAGAGAGAAGACGAAGCTTGGGTGTGAGGGAGGGATCAGGGCACAGGATGGCAGACAGGGCACCTCCAAACCCTCCTACATGGCCTGCATGAAGGCCTGCGGCCAGGACTCCAGGCACCCAG
+
ffffffffffffffffffffffffffffffffffffffffffffffffffffffffffffffffffffffffffffffffffffffffffffffffffffffffffffffffffffffffffffffffffffffffffffffffffffff
@cA01~tA01_KP420439.1_116093_115840_1_0_0_0_0:0:0_0:0:0_93/1
ACTAGATTTTAATACTGTAAGATTACTGACATAAAACAACACAGGGTAGACATGAAGTGGAGGGCATGTCCTTTGAGAATGGAATATCAGCAGTTGCCTGAATGAGAATAAAAAACTTAGCCCCCATCAGAGGATTTGGAATGTCAGGGC
+
ffffffffffffffffffffffffffffffffffffffffffffffffffffffffffffffffffffffffffffffffffffffffffffffffffffffffffffffffffffffffffffffffffffffffffffffffffffff
@cA01~tA01_KP420439.1_121503_121654_0_1_0_0_0:0:0_0:0:0_94/1
GTTTTTCGTTTGTTGTTTTGTTTTTGTTTTTGAGACAGTTTCCCTCTGTGCCCAGGCTGGAGTACAAGTGATGTGATCTTGGCTCATTGCAACCTCCGCCTCCTGGGTTCAAATGATTTTCCTGCCTCAGCCTCCCTAGTAGCTGGGATT
+
ffffffffffffffffffffffffffffffffffffffffffffffffffffffffffffffffffffffffffffffffffffffffffffffffffffffffffffffffffffffffffffffffffffffffffffffffffffff
@cA01~tA01_KP420439.1_5811_6009_0_1_0_0_0:0:0_0:0:0_95/1
GTGGAGATATGGGCCTGGAGTGTAGATATGGGCCTGGAGTAGAGATATAGGACGGAGGTGGAGATATAGGCCTGGAGTGGAGATATGGGCCTGGAGTAGAGATATAGGACGGAGGTGGAGATATAGGCCTGGAGTGGAGATATGGGCCTA
+
ffffffffffffffffffffffffffffffffffffffffffffffffffffffffffffffffffffffffffffffffffffffffffffffffffffffffffffffffffffffffffffffffffffffffffffffffffffff
@cA01~tA01_KP420439.1_57047_56904_1_0_0_0_0:0:0_0:0:0_96/1
GGAACTGGAGGTCATTACAAAGATTCCCATTTCTCACCCATATACAGGAGCTAAAAGGTGGATCTCATGAAGGTAGAGAGTAGAATGGTGGCTACTGGAGGACAGGAAGAAAAGGGTGGAGGGTAAAAAAAATGTATATATATATATATA
+
ffffffffffffffffffffffffffffffffffffffffffffffffffffffffffffffffffffffffffffffffffffffffffffffffffffffffffffffffffffffffffffffffffffffffffffffffffffff
@cA01~tA01_KP420439.1_79254_79166_1_0_0_0_0:0:0_0:0:0_97/1
TTCTCCCTTTCAAATCGACTCCCTCACTTACATAGTTTGTGTTCAAATGTCAACAAATAAAACATAAAAAGAAATCAATCTTTTCATAGACCCTTTATCTAAAATAGAATAGTAGGTGCCATGACATTTCATCCTTTCATCTTGAATTAT
+
ffffffffffffffffffffffffffffffffffffffffffffffffffffffffffffffffffffffffffffffffffffffffffffffffffffffffffffffffffffffffffffffffffffffffffffffffffffff
@cA01~tA01_KP420439.1_109778_109946_0_1_0_0_1:0:0_0:0:0_98/1
GGGGAGCAATGGAGCTTCCAAGCTCTTTTTAACAACCAGCTCTCCAGGAACTAATAGAGAGGGACCTTGCTAACCCCGTCTCCTTGGGACAGCATTGATCTGTTCATGATGGATCCACCTCCATGACCCAAACACCTCCCAAGAGGCCCA
+
ffffffffffffffffffffffffffffffffffffffffffffffffffffffffffffffffffffffffffffffffffffffffffffffffffffffffffffffffffffffffffffffffffffffffffffffffffffff
@cA01~tA01_KP420439.1_78747_78889_0_1_0_0_1:0:0_0:0:0_99/1
AGATTCTATGAAGGAGAAAGGAAAAGATGTGATACTGTAATTTTGCTCGATTTGTCTAAAATGAGTAGGCTGCAACTCCTCTTGAAGTGATACCTTTTCTAGCTCTTGTTGGAGGTGTCTCAGGACTCATTACTTCGGGGAACCTGCAAC
+
ffffffffffffffffffffffffffffffffffffffffffffffffffffffffffffffffffffffffffffffffffffffffffffffffffffffffffffffffffffffffffffffffffffffffffffffffffffff
@cA01~tA01_KP420439.1_77067_77238_0_1_0_0_0:0:0_0:0:0_9a/1
AAACAAACATCTCAGATGTTTTCTTTCTCTATAGCTCATTCTTTCTTACCAGTGTTTTCAATTTTGTACTTAATTTTGTAAAGAGAGTAAATGATATAATTTCCACATATGTTTCCTCTGCCAAATCAGACTCACTATGCTTCCTTTCCT
+
ffffffffffffffffffffffffffffffffffffffffffffffffffffffffffffffffffffffffffffffffffffffffffffffffffffffffffffffffffffffffffffffffffffffffffffffffffffff
@cA01~tA01_KP420439.1_93300_93393_0_1_0_0_0:0:0_0:0:0_9b/1
TCTTAGCCTATTTTTGTTGCTATAAAAGAACACTTGAGCCTGGGTATCTTCTAAAGAAAAGAGATGTGTTTGGCTCACTGATCTGCACGCTGTACTAGAAGCAGGACACTACCATCTATTTCTGGCTGCGGCCTCAGGCTGCTCCCACAC
+
ffffffffffffffffffffffffffffffffffffffffffffffffffffffffffffffffffffffffffffffffffffffffffffffffffffffffffffffffffffffffffffffffffffffffffffffffffffff
@cA01~tA01_KP420439.1_10572_10630_0_1_0_0_0:0:0_0:0:0_9c/1
GTTTCTGTCACAGGTGAGAAAACACCATGCCTGTCCCATGTCTTGTGATCCTAGAGCCATAGCTGAGGAGCTTCCTGCTGATGATGGAGAGAAGCATGGACAGATGCCGAGACAGAACACACAGCATGGGTGTAAGGGCGGGGTCAGGGC
+
ffffffffffffffffffffffffffffffffffffffffffffffffffffffffffffffffffffffffffffffffffffffffffffffffffffffffffffffffffffffffffffffffffffffffffffffffffffff
@cA01~tA01_KP420439.1_122650_122474_1_0_0_0_0:0:0_0:0:0_9d/1
TTTTTTCAATAAACAGTGCAGGGAAACCTGGACATCTACATGCAGAGGAATGAAACTGCACCTCTACCTGTCACCATACACAAAAATCAAATGAAAGTGGATTAAAGATGTGAGTCTAAGGCCTGAACCTGTGAAACACGTAGAAGAAAA
+
ffffffffffffffffffffffffffffffffffffffffffffffffffffffffffffffffffffffffffffffffffffffffffffffffffffffffffffffffffffffffffffffffffffffffffffffffffffff
@cA01~tA01_KP420439.1_86062_86215_0_1_0_0_0:0:0_0:0:0_9e/1
CATTGTAATCCTTGGAGCCTGTGACTATGTTATAGGGCAGGGGACTGAAGGGGAAGATGGAGCTCAGGTTGTTGATGAGTTGACCTTGAGATGGGGAGATGGCCTGGACTCTCCCACTGGGCTCAGTGTAATCACAAGGGTCCATATGAG
+
ffffffffffffffffffffffffffffffffffffffffffffffffffffffffffffffffffffffffffffffffffffffffffffffffffffffffffffffffffffffffffffffffffffffffffffffffffffff
@cA01~tA01_KP420439.1_134753_134676_1_0_0_0_0:0:0_0:0:0_9f/1
TACCTCTTTCTCTCTTTTCTACTTCCCCGTATGGCCCCTGTGTCTGTCCTCTGTTATGACACCTGGTCTGTACTTATGTCTCCTGTTTCCCTGTCTCTGTTGGTACAGACCTCACCGAGTCAGTCTCTCTCCATAAGAATCCCACGCTTA
+
ffffffffffffffffffffffffffffffffffffffffffffffffffffffffffffffffffffffffffffffffffffffffffffffffffffffffffffffffffffffffffffffffffffffffffffffffffffff
@cA01~tA01_KP420439.1_12449_12683_0_1_0_0_0:0:0_0:0:0_a0/1
TAAGGCTGGATTTCTTTTTAAGGTTCCAAGCAAGAATCTGCTCCTTAACGTTTCCCAGCTCCTAGAGGCTCCCACGTTCCTGGGCCCCTGGTCCCCTTCCTCCTTCCTCCTTCCTCAAAGCCCACAAAGGCTGGTCACGTCTCACATGGC
+
ffffffffffffffffffffffffffffffffffffffffffffffffffffffffffffffffffffffffffffffffffffffffffffffffffffffffffffffffffffffffffffffffffffffffffffffffffffff
@rand_0_0_0_0_1_1_0:0:0_0:0:0_a1/1
CATAGTTCCTTAGATGCAATGCCGGCATCTAGGCACTCGACCGACGCTCGTGCGACGTTGATTACGATAGGGATTTCTTTTGTCGTCCGGCTTCTGACCTCCTGAGTCGCAGCGCACGCTATAGTTGTTTCCAAGATATATTGGACGCCG
+
ffffffffffffffffffffffffffffffffffffffffffffffffffffffffffffffffffffffffffffffffffffffffffffffffffffffffffffffffffffffffffffffffffffffffffffffffffffff
@cA01~tA01_KP420439.1_126862_127103_0_1_0_0_0:0:0_1:0:0_a2/1
CACACAGAGAATACGTTACATAGGCAGGTTCATTACTAACAGATAAGCAGCGAGTGACAACAGAAGCCTGCATTTCAATGTGAGCCAGTCCCTCAAGGCTCAGAAAAGCTGCTCGGGACATATGGAGTCACCCCATTTGCAGTGTAGCTG
+
ffffffffffffffffffffffffffffffffffffffffffffffffffffffffffffffffffffffffffffffffffffffffffffffffffffffffffffffffffffffffffffffffffffffffffffffffffffff
@cA01~tA01_KP420439.1_8817_8640_1_0_0_0_0:0:0_0:0:0_a3/1
TCTCTCTGTGTCTTCTTTACCTCTTTATCTCTTTTTCTAACACCTTGTATGGCCCCTGTGTCTGGCTTCTATGTTATGACATGAGGTCTGTACTTGTGTCTCCTGTTTCTCTGCCTTTGTTGGTACAGACCTCACCAAGTCACTTTCTCT
+
ffffffffffffffffffffffffffffffffffffffffffffffffffffffffffffffffffffffffffffffffffffffffffffffffffffffffffffffffffffffffffffffffffffffffffffffffffffff
@cA01~tA01_KP420439.1_9079_8966_1_0_0_0_0:0:0_0:0:0_a4/1
GCTCCCTCACCTGGGGCCATGGTGTCCTGGGACGATGACAGCTCCACTGCACGGAAGGCAGAGGTTTAAGAATAAACACAACATCTGTAGGTGCCACCAGCCTGGGGCCACATGGCCCAACTCAGGCCAGATAGATGTGTCTCTTTGGGT
+
ffffffffffffffffffffffffffffffffffffffffffffffffffffffffffffffffffffffffffffffffffffffffffffffffffffffffffffffffffffffffffffffffffffffffffffffffffffff
@cA01~tA01_KP420439.1_79630_79492_1_0_0_0_0:0:0_0:0:0_a5/1
CATTCTGTGGGTTGTCTTTTTACTTTGATAATATCGTCTTAAAAGTTCTTTTTCCTTGCCATGTGAAGTAACTGATGTTGTCTTTTGAGTCACAATATTTCAAAATTTTCATAAAGTCTAACTTGTTTATTTTTTCTGTAGTAGCCTGTG
+
ffffffffffffffffffffffffffffffffffffffffffffffffffffffffffffffffffffffffffffffffffffffffffffffffffffffffffffffffffffffffffffffffffffffffffffffffffffff
@cA01~tA01_KP420439.1_140912_141094_0_1_0_0_0:0:0_0:0:0_a6/1
CAGAAAATGTAGGCACAAGGGGACCAATAAATGAATGATCTATTGAGAAGCATCTGTGCATGAAATCTATTTATTTATGTATTTACCTACTTGTTTATTGAGACGGAGCCTTGCTCTGTCGTCCAGGCTAGAGTGCGGTGGCATGATCTC
+
ffffffffffffffffffffffffffffffffffffffffffffffffffffffffffffffffffffffffffffffffffffffffffffffffffffffffffffffffffffffffffffffffffffffffffffffffffffff
@cA01~tA01_KP420439.1_43868_43791_1_0_0_0_0:0:0_0:0:0_a7/1
AGGACAGTCTTTTCAATAAACAGTGCAGGGAAACCTGGACATCGACATGCAGAGGAATGAAACTGCACCTCTGCCTGTCACTATACACAAAAATCAAATGAAAATGGATTAAAGATGTGAGTCTAAGGCCTGAACCTATGAAACACGTAG
+
ffffffffffffffffffffffffffffffffffffffffffffffffffffffffffffffffffffffffffffffffffffffffffffffffffffffffffffffffffffffffffffffffffffffffffffffffffffff
@cA01~tA01_KP420439.1_65496_65729_0_1_0_0_0:0:0_0:0:0_a8/1
CTGCGGGGTTTACAGGTGTTTATTGAACCAAGTATAAATCAAAAATATTGAGAGAAAGTATCCACAGAGTTTCAAAAAGCATAACTATGTTGAATGGACACAAATGAAGCTGTGTGTAGGCTGTATCAGGAATTATAAGTAATCTAGAGA
+
ffffffffffffffffffffffffffffffffffffffffffffffffffffffffffffffffffffffffffffffffffffffffffffffffffffffffffffffffffffffffffffffffffffffffffffffffffffff
@cA01~tA01_KP420439.1_51876_51732_1_0_0_0_0:0:0_0:0:0_a9/1
TGGTAGAATGACAGCAGCCACACTGCAGCCCCTACCGTCATGGAAACGCTGAAGTGTGTGAGTAACACCTTTGTCCTCAGAGGATCTGCTGTTCCTACCACTTCCCCACCACACACCCCAGCTTTGAGCACCGTAGTCTAACCCTGGTCC
+
ffffffffffffffffffffffffffffffffffffffffffffffffffffffffffffffffffffffffffffffffffffffffffffffffffffffffffffffffffffffffffffffffffffffffffffffffffffff
@cA01~tA01_KP420439.1_110444_110289_1_0_0_0_0:0:0_0:0:0_aa/1
TGAATAGCTCTGAGTTCCCATCCCATTGATTCTATCTCCCACTTTCTGCCTGTCATGGAACCTTCTCCTGGATGTGAGTGGCTGCGGGGGACATGAGGATACAGTTCAGAATCAGGCAACGGTCTGTGAGCTGAAGGCAGGGGCAGGGAG
+
ffffffffffffffffffffffffffffffffffffffffffffffffffffffffffffffffffffffffffffffffffffffffffffffffffffffffffffffffffffffffffffffffffffffffffffffffffffff
@cA01~tA01_KP420439.1_98040_97934_1_0_0_0_0:0:0_0:0:0_ab/1
CTCCAGGCCCAGATCTCTACCTCCAGGCCTAGATCTACACAACAGGCCCAGATCTCCACTCCAGGTCCGTATCTCCACTCCAGGCCCATATCTCCTCTCCAGGCTGGTAAGTCCACTCCAGGCCCATATCTCCACTCCAGGCTCCTATCT
+
ffffffffffffffffffffffffffffffffffffffffffffffffffffffffffffffffffffffffffffffffffffffffffffffffffffffffffffffffffffffffffffffffffffffffffffffffffffff
@cA01~tA01_KP420439.1_116348_116511_0_1_0_0_1:0:0_0:0:0_ac/1
AAGGTGTGATAGCAGCCATAGAAATGTGGAAAGTGGGGAGAATCTTCTGAGCACAGGGAGGGAGGCACAGCTCCACATCCTCCTCTCTAAGGCGGCGCCTCCTTCACCCCAAGGTGGTCAGTACAAGCCCTTGCTTTCTACCTGGCCCAG
+
ffffffffffffffffffffffffffffffffffffffffffffffffffffffffffffffffffffffffffffffffffffffffffffffffffffffffffffffffffffffffffffffffffffffffffffffffffffff
@cA01~tA01_KP420439.1_118579_118746_0_1_0_0_0:0:0_1:0:0_ad/1
AAGATGAGCTTGGTATTCTTATGGAGAGAGACTGACTTGGTGAGGTCTGTGCCAACAGAGACAGAGAAACAAGAGACACAAGTACAGACCAGGTGTCGTAACAGAGGACAAACACAGGGGCCATACAGGGAGTTAGAAAAGACAGAAAGA
+
ffffffffffffffffffffffffffffffffffffffffffffffffffffffffffffffffffffffffffffffffffffffffffffffffffffffffffffffffffffffffffffffffffffffffffffffffffffff
@cA01~tA01_KP420439.1_36207_36353_0_1_0_0_0:0:0_0:0:0_ae/1
GGGCCTGGTTGTGGAGATATGGGACTGGAGAGGAGATATGGGCCTAGAGTGGAGATATGGGCTTGGGGTGGAGATCTGGGCCTGGGGTGGAGATATGGGCCTGGAGGTGGAGTTACGGGCCTTCAGTAGAGATATGGGCCTGGGGTGGAG
+
ffffffffffffffffffffffffffffffffffffffffffffffffffffffffffffffffffffffffffffffffffffffffffffffffffffffffffffffffffffffffffffffffffffffffffffffffffffff
@cA01~tA01_KP420439.1_62866_62727_1_0_0_0_0:0:0_1:0:0_af/1
GCAGTGCTTTAGCTGAGTGCTTCCTGTGGCTCCAGGGTACAAAACCCAGGCTGGGCTGCTTTCTGGCTTCCCGCAGCTACACTGCAAATGGGGTGACTCCATATGTCCCGAGGAGCTTTTCTGAGCCTTGAGGGACTGGGTCACATTGAA
+
ffffffffffffffffffffffffffffffffffffffffffffffffffffffffffffffffffffffffffffffffffffffffffffffffffffffffffffffffffffffffffffffffffffffffffffffffffffff
@cA01~tA01_KP420439.1_2353_2413_0_1_0_0_0:0:0_0:0:0_b0/1
GGCTGGGTATGGTGGCGCATGCCTGTAGTCCCAGCTACTCAGGAGGCTGAGGCAGGAATTGCTGAAACCTGGAAGGCAGAGGTTGCAGTGAGCCAAGATCATGCCACTGCACTCCAGCCTGGGTGAGACGGCAAGATATTCTGTCAAAAA
+
ffffffffffffffffffffffffffffffffffffffffffffffffffffffffffffffffffffffffffffffffffffffffffffffffffffffffffffffffffffffffffffffffffffffffffffffffffffff
@cA01~tA01_KP420439.1_99464_99532_0_1_0_0_0:0:0_0:0:0_b1/1
CCTCCTGAATCCCAGAGCTTCTGGTGGGGGTGTCCGTCAGGGTCCCATCACCCAGGCCCTGACTGTATTTGGGGTCAAGGGAGATTGAATACAGGGGAAATGGGTGCTGTGGTGGGAAGAATCACTGTCCCCAATGATGGCTACATTGTA
+
ffffffffffffffffffffffffffffffffffffffffffffffffffffffffffffffffffffffffffffffffffffffffffffffffffffffffffffffffffffffffffffffffffffffffffffffffffffff
@cA01~tA01_KP420439.1_31532_31670_0_1_0_0_0:0:0_1:0:0_b2/1
CATTACTAACAGATAAGCAGCGAGTGACAACAGAAACCTACATTTCAATGTGAGCCAGTCCCTCAAGGCTCAGAAAAGCTACTCGGGACATATGGAGTCACCCCATTTGCAGTGTAGCTGGGGGAAGCCAGAGAGCAGCCCAGCCTGGGT
+
ffffffffffffffffffffffffffffffffffffffffffffffffffffffffffffffffffffffffffffffffffffffffffffffffffffffffffffffffffffffffffffffffffffffffffffffffffffff
@cA01~tA01_KP420439.1_7104_7237_0_1_0_0_0:0:0_0:0:0_b3/1
ACCCAGCAACCCTGTGGTGATCATGGTCACAGGTCAGAGGCTTTCTGTCTGGGCTTCTCACTGTCCCACCTCCTGAATCCCAGAGCTTCTGGTGGGGGCGTCCATCAGGGTCCAATCATCCAGGCCCCGACTGTATTTGGGGTAAAGGGG
+
ffffffffffffffffffffffffffffffffffffffffffffffffffffffffffffffffffffffffffffffffffffffffffffffffffffffffffffffffffffffffffffffffffffffffffffffffffffff
@rand_0_0_0_0_1_1_0:0:0_0:0:0_b4/1
CACTACTGGAGTAGTCGCATGGCCGTTCGCCCAGGTCGGACTGGAATACCAGAAGCTTCGCTACTAGTAATGCCAATGTCTCTCCAACACGGAGTGGATGCCATTTGGCGGATCCGGCACTAGGGTCCCAGGGTCTTACGTTTGTCTATC
+
ffffffffffffffffffffffffffffffffffffffffffffffffffffffffffffffffffffffffffffffffffffffffffffffffffffffffffffffffffffffffffffffffffffffffffffffffffffff
@cA01~tA01_KP420439.1_45175_45091_1_0_0_0_0:0:0_1:0:0_b5/1
TGACTTCAAGTGATCCACCCGCCTTGGCCTCCTGCAGTGCTGGGAATTGCCTTTTCCACGGCCTGAGCATGGGGCCGTGGCTGAATGAGTCAGTGAGTCGAAGTGTGCGTGCATGAGCTCCGTTCTCTGTTAAGGCAAAGCTCTTGCTCT
+
ffffffffffffffffffffffffffffffffffffffffffffffffffffffffffffffffffffffffffffffffffffffffffffffffffffffffffffffffffffffffffffffffffffffffffffffffffffff
@cA01~tA01_KP420439.1_101714_101900_0_1_0_0_0:0:0_0:0:0_b6/1
GACGGAGAGAGAGAGATGATAGATGGATAGATAGACGTAGATAGATGATAAATAGGTAGATGATAGATAATGGATTGGTTATAGATACATAGATGATGACTGATAGATGATACATAGAGATGACGATGATGATGATAGACACATAGATAT
+
ffffffffffffffffffffffffffffffffffffffffffffffffffffffffffffffffffffffffffffffffffffffffffffffffffffffffffffffffffffffffffffffffffffffffffffffffffffff
@cA01~tA01_KP420439.1_92123_92320_0_1_0_0_0:0:0_0:0:0_b7/1
TCAACCAGGGAGGGAGAGGTTACAGTGAGCCAAGATCGCGTCATTGCACTGCACCCTAGGTGACAGAGTGAGACTCCATGGCAAAAAATAAAAATAAAGAATACATAAATATAATATAACATACACGAATGACAAAGGCACACCAATTCC
+
ffffffffffffffffffffffffffffffffffffffffffffffffffffffffffffffffffffffffffffffffffffffffffffffffffffffffffffffffffffffffffffffffffffffffffffffffffffff
@cA01~tA01_KP420439.1_23701_23783_0_1_0_0_1:0:0_0:0:0_b8/1
AAGACATAAACACACAGAGAATGAGCCAGAGGAAGGAGATTGAGAGACTCACAGACACATAAAGAGAGAGAAAAGAGGGCAGAGGAGTGGTGAGAATGATGGCAGGGAGCAGAGAAAAGCACTAAAATTAGAGTCCTGAGATAGAGGCAC
+
ffffffffffffffffffffffffffffffffffffffffffffffffffffffffffffffffffffffffffffffffffffffffffffffffffffffffffffffffffffffffffffffffffffffffffffffffffffff
@cA01~tA01_KP420439.1_125416_125228_1_0_0_0_0:0:0_0:0:0_b9/1
CTACTTCATTCATTTAGTGTCTAAATCAGCACCACATTTCACCAGTGGGGCGGCAATTGCCTTTTCCACGGTCTCCTAGATTCCAGTTACGCACCTGAGCCTCCCTTATTTTCATGTCAGTCATATTAATCATGTAGGGATTCCTGGTTA
+
ffffffffffffffffffffffffffffffffffffffffffffffffffffffffffffffffffffffffffffffffffffffffffffffffffffffffffffffffffffffffffffffffffffffffffffffffffffff
@cA01~tA01_KP420439.1_33599_33777_0_1_0_0_0:0:0_0:0:0_ba/1
CCAACCTAACTGGCTTACTTCCTAGTCTACTTGAGGCTGCAATCACACTGAGGAACTCACAATTCCAAACATACAAGAGGCTCCCTCTTAACACGGCACTTAGACACGTGCTGTTCCACCTTCCCTCATGCTGTTCCACCTCCCCTCAGA
+
ffffffffffffffffffffffffffffffffffffffffffffffffffffffffffffffffffffffffffffffffffffffffffffffffffffffffffffffffffffffffffffffffffffffffffffffffffffff
@cA01~tA01_KP420439.1_62476_62570_0_1_0_0_0:0:0_0:0:0_bb/1
TAGAACAGCAGCCTAATATGTGTCTCCCGAGATCACAAAGAGCAGCAGGTTTCACACGGGCTTCAACACTATTTCCTGGCCATTTGACATAAGAGAATTCTATTTCGCTTTTTTTATCTTGATTTCACTTTTGTTTTCTTTCCTTGGAGA
+
ffffffffffffffffffffffffffffffffffffffffffffffffffffffffffffffffffffffffffffffffffffffffffffffffffffffffffffffffffffffffffffffffffffffffffffffffffffff
@rand_0_0_0_0_1_1_0:0:0_0:0:0_bc/1
TCTACGAAGAATAACCAAACAAGCCTAAGCAAGTCTACAAAGTGACTTCAGCACAACTGTGGACCTTATTTGGCGGCGCCTAGCGAGCGCCCTTCGGACGGCGGGCGGGCGTAGGAACTACGCGTGGTAATTGATACTAATTCGAGAGGA
+
ffffffffffffffffffffffffffffffffffffffffffffffffffffffffffffffffffffffffffffffffffffffffffffffffffffffffffffffffffffffffffffffffffffffffffffffffffffff
@cA01~tA01_KP420439.1_23574_23449_1_0_0_0_0:0:0_0:0:0_bd/1
CATTCTCTGTGTGTTTATGTCTTTGCTTTTTGGTGTTCCTGATTTTTCTCTGTGCCTCTCAGTGATCCTTTCATATGTGGGGTTATTTGGAATGTGAGCCACAGAATCCAGTCTGGAGACCACAAGTTCACACAGCATACAGGGGTTGGT
+
ffffffffffffffffffffffffffffffffffffffffffffffffffffffffffffffffffffffffffffffffffffffffffffffffffffffffffffffffffffffffffffffffffffffffffffffffffffff
@cA01~tA01_KP420439.1_11414_11278_1_0_0_0_0:0:0_0:0:0_be/1
AACATCCTGTCATTTACAGCCACATGAATGGAACTGGAGGTCATTACAAGTATTTCCATTTCTCACTCATATGCAGGAGCTAAAAGGTGGATCTCACAAAGGTAGAGAGTAGAATGGTGGCTACCAGAGGCCAGGAAGGGAAGGGTGGAG
+
ffffffffffffffffffffffffffffffffffffffffffffffffffffffffffffffffffffffffffffffffffffffffffffffffffffffffffffffffffffffffffffffffffffffffffffffffffffff
@cA01~tA01_KP420439.1_85691_85542_1_0_0_0_0:0:0_0:0:0_bf/1
AGTGGGGGAGTGCGGGTGAAAACCTCGACATCTGTAGGTCCCTGCGTGTGCTGGGGTCACAGGGCTAATGAGGAAACTGTTCCAGAATATTCTGTTGTAGAGCTCAGGGACAGGGACCCCATCTTTCTTGTACAGCGTGAAGATGTTAAA
+
ffffffffffffffffffffffffffffffffffffffffffffffffffffffffffffffffffffffffffffffffffffffffffffffffffffffffffffffffffffffffffffffffffffffffffffffffffffff
@cA01~tA01_KP420439.1_3315_3139_1_0_0_0_0:0:0_0:0:0_c0/1
TTTAAAAAAAATAGAGACGGGGTCTCACTATGGTGCCCAGGCTGGTCTCAAACTCCTGGCCTCAAGTGATCCTCCCATTTTGGCCTCCCAAAGTGCTAGGATTATTGAAATTATTAAATGTTTCATATCAACACCCAACCTTATGCACCC
+
ffffffffffffffffffffffffffffffffffffffffffffffffffffffffffffffffffffffffffffffffffffffffffffffffffffffffffffffffffffffffffffffffffffffffffffffffffffff
@cA01~tA01_KP420439.1_17907_18055_0_1_0_0_0:0:0_0:0:0_c1/1
ACACAAATTGAGTGGCGTGTAGGCTGTGTCAGGAATTATAAGTAATCAAGAGATGATTTCATGTATACAGGAGGATGTGCATGGGTTCTATGCAATTGCTATGCTATTTTTTTTTTTTTTGAGACAGTCTCACTCTCTCACCCAGGCTGG
+
ffffffffffffffffffffffffffffffffffffffffffffffffffffffffffffffffffffffffffffffffffffffffffffffffffffffffffffffffffffffffffffffffffffffffffffffffffffff
@cA01~tA01_KP420439.1_28157_27995_1_0_0_0_0:0:0_0:0:0_c2/1
CTGGAGTTCGGAGATGGTAGAAGACAGGCGTACAATGTCAGAGCTGCGAGATGCTGAGTCAATGCCTGCATCGAAGGTTTCTACCTCCCCAGGTTTCCAAAAGCGGATATAAGAGGGTTCTGTACTCACCGGTTTCGGAGCTTGGTTCAG
+
ffffffffffffffffffffffffffffffffffffffffffffffffffffffffffffffffffffffffffffffffffffffffffffffffffffffffffffffffffffffffffffffffffffffffffffffffffffff
@cA01~tA01_KP420439.1_36951_37127_0_1_0_0_0:0:0_0:0:0_c3/1
TCTCCAAACCTTAGGGTGTCATCTCCCCACATAAGAGGATTTTCCTGAAACAGGAGGGAAGTCCTGTCAGGGAGCCTCTCATAAACTAGGAAGAGGGGACCCTGGGGTGCTCGGCCCACAGTTCCGACCTCGCCTCCCTGGCCTTTCATT
+
ffffffffffffffffffffffffffffffffffffffffffffffffffffffffffffffffffffffffffffffffffffffffffffffffffffffffffffffffffffffffffffffffffffffffffffffffffffff
@cA01~tA01_KP420439.1_69442_69563_0_1_0_0_0:0:0_0:0:0_c4/1
AACAGAGACAGAGAAACAGGAGACACAAGTACAGACCAGGTGTCATAACAGAGGACAGACACAGGGGCCATACAGGGAGTTAGAAAAGACAGAAAGAGTTAAAGGAGACACAGACAGACATGTGCCAGAGAGAGGTGTCCTTCCATGCTG
+
ffffffffffffffffffffffffffffffffffffffffffffffffffffffffffffffffffffffffffffffffffffffffffffffffffffffffffffffffffffffffffffffffffffffffffffffffffffff
@cA01~tA01_KP420439.1_4759_4606_1_0_0_0_0:0:0_0:0:0_c5/1
AGCAATCCTCCTGCCCCAGCATTTCTAGCAGCTGGCAGTATGTCACAATCTGCCACACCCAAGTCACAACTTTTAGAACTTTTTTTTTTTTTGAGACGCAATCTCACTTCGTCACCCAGTTTGGAATGCAGTGGTGAGACCTCGGCTCAT
+
ffffffffffffffffffffffffffffffffffffffffffffffffffffffffffffffffffffffffffffffffffffffffffffffffffffffffffffffffffffffffffffffffffffffffffffffffffffff
@cA01~tA01_KP420439.1_53296_53437_0_1_0_0_1:0:0_0:0:0_c6/1
TCTACAGCAGCAACAGGAAACCAACACTGGAACCCAGGTCAAGGACAAGTTAAGAAACAACACAAGGATAGCCAGGCATGGTGGCAGGTGCATGTAATCCTAGCGACTTAGGAGGCTGAGGGCAGGAGAATCACTTGAACCCAGGAGACA
+
ffffffffffffffffffffffffffffffffffffffffffffffffffffffffffffffffffffffffffffffffffffffffffffffffffffffffffffffffffffffffffffffffffffffffffffffffffffff
@cA01~tA01_KP420439.1_135864_135970_0_1_0_0_0:0:0_0:0:0_c7/1
GACAGATAATTTGTAGATAGACACAAAATAGATAGATAGATAATAGATAGAAATATGCAGAAAGTTATGAACAAGACAGAAAGTGAGAGACTCAGAATTATAGAAAAAGGAAGATCAAGTCAACCAATCCAAGGAGAGTCAGAGAGAATA
+
ffffffffffffffffffffffffffffffffffffffffffffffffffffffffffffffffffffffffffffffffffffffffffffffffffffffffffffffffffffffffffffffffffffffffffffffffffffff
@cA01~tA01_KP420439.1_74168_74426_0_1_0_0_0:0:0_1:0:0_c8/1
TTCCTCCAAATAATCAACAATTGCCTCTTTAAAGATTGCTTCTGACCTGTTTTCTCGTTCTTTCTTTTTGGAACTCAAGTTAGGAGCATTCTAAAACTGTTGTCAATTTTTACCCTGTCACAAAACTGCTCTTTCTTGTTTCAGTTATTT
+
ffffffffffffffffffffffffffffffffffffffffffffffffffffffffffffffffffffffffffffffffffffffffffffffffffffffffffffffffffffffffffffffffffffffffffffffffffffff
@cA01~tA01_KP420439.1_10636_10795_0_1_0_0_0:0:0_0:0:0_c9/1
GAGGAGCTTCCTGCTGATGATGGAGAGAAGCATGGACAGATGCCGAGACAGAACACACAGCATGGGTGTAAGGGCGGGGTCAGGGCGCAGGATGGCAGACAGGGCACCTCCAAACCCTCCTGTATGGCCTGCAAGGATGCCCTTGATCAG
+
ffffffffffffffffffffffffffffffffffffffffffffffffffffffffffffffffffffffffffffffffffffffffffffffffffffffffffffffffffffffffffffffffffffffffffffffffffffff
@cA01~tA01_KP420439.1_55497_55593_0_1_0_0_1:0:0_0:0:0_ca/1
TGATACATAGATATAGATAATAGATGATTGATGGATAGATAGACAATTGATGGATAAATAGATGATATATAGATATAGATGACAGGTAGAGAATTTGTAGATAGGCACCGAATAGATAATTAGATAGATCGATAGATAATAGATAGAAAT
+
ffffffffffffffffffffffffffffffffffffffffffffffffffffffffffffffffffffffffffffffffffffffffffffffffffffffffffffffffffffffffffffffffffffffffffffffffffffff
@rand_0_0_0_0_1_1_0:0:0_0:0:0_cb/1
ACAATTATTCGTAGCCCTAATAAGAGCTGTATCGACTTGCCCGGGTGAGGCACCCACGTCTCTTAGCTTATGATAGCCACGTCGGTTTATCCCACTTTGCGCCGACTTTCAGAGTAGATTTCCCCGCGAGTGTTTTTCTTTACGCTCAGC
+
ffffffffffffffffffffffffffffffffffffffffffffffffffffffffffffffffffffffffffffffffffffffffffffffffffffffffffffffffffffffffffffffffffffffffffffffffffffff
@cA01~tA01_KP420439.1_82749_82543_1_0_0_0_0:0:0_0:0:0_cc/1
GCTCCTACATCTGAGAAACAAACTTCAGCACAGTTTAAGGGCAGAAAGTCAATGTACAGGCTGGGTGTGGTGTCTCAGCCTGAAATCTAGCACTTTGGGAGGGCGAAGCGGGTGGATCACCTGAGGTCTGGAGTTCGAGACCAGCCTGGC
+
ffffffffffffffffffffffffffffffffffffffffffffffffffffffffffffffffffffffffffffffffffffffffffffffffffffffffffffffffffffffffffffffffffffffffffffffffffffff
@cA01~tA01_KP420439.1_95812_95934_0_1_0_0_0:0:0_0:0:0_cd/1
TATCAGGAATTATAAATAATCAAGGGATGATTTCATGTACACAGGAGGATGTGCATGGGTTATTTGCAAATGCTGTGCCATTTCATGTAAGAGGCTTGAGCGTCTGCAGATTGTGCTATCTGAGTGGAGATCCTGAAACCAATCACCCAC
+
ffffffffffffffffffffffffffffffffffffffffffffffffffffffffffffffffffffffffffffffffffffffffffffffffffffffffffffffffffffffffffffffffffffffffffffffffffffff
@cA01~tA01_KP420439.1_113951_114194_0_1_0_0_0:0:0_1:0:0_ce/1
CTGGAGTGGAGATATGGGACTGGAGTGGAGATATGGGCCTGGAGTGGAGTTATGGGCCTGGAGTGAAGTTATGGGCCTGGAGGTGGAGATATGGGCCTGGAGTGGAGATATGAGCCTGGAGTGGAGATATGGTCCTGGAGTGCAGTTATG
+
ffffffffffffffffffffffffffffffffffffffffffffffffffffffffffffffffffffffffffffffffffffffffffffffffffffffffffffffffffffffffffffffffffffffffffffffffffffff
@cA01~tA01_KP420439.1_135328_135135_1_0_0_0_0:0:0_1:0:0_cf/1
ACATCTTTATCTTTCTCTGTCTTTGTGCCCCTCCCTCAGGGTTCTGATTTTGGGGCTTTTCTCTCCTCCCTTCCAGCATTCTCTCCACTCCTCTGCCCTCTTTTCTTTCTTTTTGTGTGTCTGTGAGTCTCTCAATCCCCTTCCTCTGGC
+
ffffffffffffffffffffffffffffffffffffffffffffffffffffffffffffffffffffffffffffffffffffffffffffffffffffffffffffffffffffffffffffffffffffffffffffffffffffff
@cA01~tA01_KP420439.1_17869_17910_0_1_0_0_0:0:0_0:0:0_d0/1
CCCCGAAGTTTCAAAAAGCAAAAAACTATGTTGAATCGACACAAATTGAGTGGCGTGTAGGCTGTGTCAGGAATTATAAGTAATCAAGAGATGATTTCATGTATACAGGAGGATGTGCATGGGTTCTATGCAATTGCTATGCTATTTTTT
+
ffffffffffffffffffffffffffffffffffffffffffffffffffffffffffffffffffffffffffffffffffffffffffffffffffffffffffffffffffffffffffffffffffffffffffffffffffffff
@cA01~tA01_KP420439.1_4075_4289_0_1_0_0_1:0:0_0:0:0_d1/1
TTTGGTCATGATGGAAATATTTTGGCACTTCCTGGTTAAGCTCAACACCAACTTGCACCCAAAACCAATAATTTCATTCCTAGGTAAATATGTCTAATTAATTCAGCATATGTATGAAAGGGATCACACAGAAACACGATTATCAAGGCC
+
ffffffffffffffffffffffffffffffffffffffffffffffffffffffffffffffffffffffffffffffffffffffffffffffffffffffffffffffffffffffffffffffffffffffffffffffffffffff
@cA01~tA01_KP420439.1_4163_4287_0_1_0_0_0:0:0_0:0:0_d2/1
TATGTCTAATTAATTCAGCATATGTATGCAAGGGATCACACAGAAACACGATTATCAAGGCCCGAGTTATAAAAGAGAAAATCCGGAAACAACACAAATGTCCATGATAAAAAGAGTGGATAATTACATGTTGATAAAGTTATGTATGGA
+
ffffffffffffffffffffffffffffffffffffffffffffffffffffffffffffffffffffffffffffffffffffffffffffffffffffffffffffffffffffffffffffffffffffffffffffffffffffff
@cA01~tA01_KP420439.1_40643_40479_1_0_0_0_0:0:0_0:0:0_d3/1
TCAATCATCTGTTATCTATATCTATGTATCATCTCTCTCTCTATGACTTCTGTCTGCCTCTCTATCTCTATGTATTATCTATCTGTCTTCATCATCATCATCTCTATGTCTCATCTATTAATGAATCAATCAATCATCATCTATGTATCT
+
ffffffffffffffffffffffffffffffffffffffffffffffffffffffffffffffffffffffffffffffffffffffffffffffffffffffffffffffffffffffffffffffffffffffffffffffffffffff
@cA01~tA01_KP420439.1_1630_1555_1_0_0_0_0:0:0_0:0:0_d4/1
AACAGGTGTTTCTTCAGCCTATACCTCCCTACTCCTCCCCCCATCTGTAGTCCTCGGTATCTGTTGTTTCCATCTTTATGTTCATGTGTATTCAATGTTTGGTTCTCAGTTATAAGTGATAACATGTGGTATTTGGTTTTCTGTTCCTGG
+
ffffffffffffffffffffffffffffffffffffffffffffffffffffffffffffffffffffffffffffffffffffffffffffffffffffffffffffffffffffffffffffffffffffffffffffffffffffff
@cA01~tA01_KP420439.1_57228_57075_1_0_0_0_0:0:0_1:0:0_d5/1
ATATCGAAGTGATATCTGCACTCGTATGATTGGTGCAGCACTGTTCACAGTAGCCAAGATGAGGAGTCAACCTACCTGCCCATCAGTGGGTGAATGGATAGAGAGAATGTAGTACATACGCACAGTGGAGACTACTCATCCATAGAAAGA
+
ffffffffffffffffffffffffffffffffffffffffffffffffffffffffffffffffffffffffffffffffffffffffffffffffffffffffffffffffffffffffffffffffffffffffffffffffffffff
@cA01~tA01_KP420439.1_64598_64479_1_0_0_0_0:0:0_0:0:0_d6/1
ATCGATGCCCTAAGATGCAGACTCACGCCTTCAGATTCCAGCTGCTGGTACATGGGAGCTGGCAACCCGGTTTTGAGACAGGGCTGTTGTCTCCCTAGAAGACGCCCTCAAGGCCTGACTGTGGTGCTCATGGGCAGGAGACAACTTTGG
+
ffffffffffffffffffffffffffffffffffffffffffffffffffffffffffffffffffffffffffffffffffffffffffffffffffffffffffffffffffffffffffffffffffffffffffffffffffffff
@cA01~tA01_KP420439.1_95458_95242_1_0_0_0_0:0:0_0:0:0_d7/1
CTATGACTCTACAAATGTTTCATCATGGAATGACTCTGCCAGCTTTCCAGGTCTGCAGAGAGTAAGAATATCACTTGTTCATGTGATTCACGATCCTTGGAACCTCTTATGTGCTGCATCTTTGGATGGAAATTGGAGTCTCAGAGACAA
+
ffffffffffffffffffffffffffffffffffffffffffffffffffffffffffffffffffffffffffffffffffffffffffffffffffffffffffffffffffffffffffffffffffffffffffffffffffffff
@cA01~tA01_KP420439.1_97798_97629_1_0_0_0_0:0:0_1:0:0_d8/1
TCTCCTTTCCAGGCTTGTATGTCTGCTCCAGGCCCGTATCTCCACCCCAGGCCCATATCTCCACTCCAGGATCATATCTCCACTCCAGGCCCAGATCTCCACTTCATGCCCTTAACTCCACCTCCGGGCCCATAACTCCACCTCTAGGCC
+
ffffffffffffffffffffffffffffffffffffffffffffffffffffffffffffffffffffffffffffffffffffffffffffffffffffffffffffffffffffffffffffffffffffffffffffffffffffff
@cA01~tA01_KP420439.1_107139_107279_0_1_0_0_0:0:0_0:0:0_d9/1
ATTTGTTTGTTCGTTCATTTATTTATTGAGACAGAGTCTCCCTCTGTCTTCCAGGCTACAGTGCAGTGTCACGATCTTGGCTCACTGCAACCTGCGTCTCCTGGATCCAAGTGATTCTCCTGCCTCACCCTCTCGAGTAGCTGGGATTAC
+
ffffffffffffffffffffffffffffffffffffffffffffffffffffffffffffffffffffffffffffffffffffffffffffffffffffffffffffffffffffffffffffffffffffffffffffffffffffff
@cA01~tA01_KP420439.1_57236_57386_0_1_0_0_0:0:0_0:0:0_da/1
TGGATGAGTAGTCTCCACTGTGCGTATGTACTACATTCTCTCTATCCATTCACCCACTGATGGGCAGGTAGGTTGACTCCTCATCTTGGCTACTGTGAACAGTGCTGCACCAATCATACGAGTGCAGATATCACTTCGATATGTTGATTT
+
ffffffffffffffffffffffffffffffffffffffffffffffffffffffffffffffffffffffffffffffffffffffffffffffffffffffffffffffffffffffffffffffffffffffffffffffffffffff
@cA01~tA01_KP420439.1_50726_50560_1_0_0_0_0:0:0_0:0:0_db/1
ATCTCGACCTCTGGGCCCAGATCTCCACTTCTAGGCCCATCACTCCATCTCTAGGCCCATATATCCACTCCAGGCCCAGATCTCCACTCCAGGCCCATAACTCCACCTCCAGGCCTATATCTCCACCTCTGGGCCCAGATCTCCATCCCC
+
ffffffffffffffffffffffffffffffffffffffffffffffffffffffffffffffffffffffffffffffffffffffffffffffffffffffffffffffffffffffffffffffffffffffffffffffffffffff
@cA01~tA01_KP420439.1_41767_41938_0_1_0_0_0:0:0_0:0:0_dc/1
AGGAGAGACCCAGAGGAGGGAGACTGGGCTCAGTTTGGGAAGATCAGAGGTTCCCTCAGCCCCTCAACATTACCCATTTCCCAGAAGCCCATCCTGGCCTCCCACCCACACAGGGATGTCATCACCTGCAACCCCTACACCCTTTACTTT
+
ffffffffffffffffffffffffffffffffffffffffffffffffffffffffffffffffffffffffffffffffffffffffffffffffffffffffffffffffffffffffffffffffffffffffffffffffffffff
@cA01~tA01_KP420439.1_110859_110657_1_0_0_0_0:0:0_0:0:0_dd/1
CGAGTGATTTTTCTCTGTGTGAAAACGCAGTGATCCAACTGTGCGTATGTCACCTCCTGAGGGTCTTGTTCATCAGAGTCCTGGAGAGAGGGAAATGCTGAGTGAGGGAGGGAAATGCTGAGTGAGGGAGGGTGCTCACGTTTTCCAGGA
+
ffffffffffffffffffffffffffffffffffffffffffffffffffffffffffffffffffffffffffffffffffffffffffffffffffffffffffffffffffffffffffffffffffffffffffffffffffffff
@cA01~tA01_KP420439.1_130600_130442_1_0_0_0_0:0:0_0:0:0_de/1
CTTCATGTGTAATGTGCAAAATATCTAAGAGGTATTATTAACATTATCAGAGTAATTGTGACAAAAAGCCATTCTAATTTTCCTGATGAGTTTCTAGTACTAAACCTGAGGCACGAGAATTGCTTGAACCTGGGAGGCGGAGGCTGCAGT
+
ffffffffffffffffffffffffffffffffffffffffffffffffffffffffffffffffffffffffffffffffffffffffffffffffffffffffffffffffffffffffffffffffffffffffffffffffffffff
@cA01~tA01_KP420439.1_27502_27330_1_0_0_0_0:0:0_0:0:0_df/1
AGGTGCTGACCACCATGCTCAGCTAATTTTTATATTTTTAGTGGAGACAATGTTTCATCACGTCGGCCAGACTAATCTTGAACTCCTGGCCTCAGGTGATCCACCCGCCTTGGGCTCCCAAAGTGCTGAAATTGCAGGTGTCAGCCACCA
+
ffffffffffffffffffffffffffffffffffffffffffffffffffffffffffffffffffffffffffffffffffffffffffffffffffffffffffffffffffffffffffffffffffffffffffffffffffffff
@cA01~tA01_KP420439.1_118019_117966_1_0_0_0_1:0:0_0:0:0_e0/1
TGGTGTCTCTCTTTATCATCCCATCCATGGCACCTGGAATGAGTGAGCCTTCCCTTCGCTGGTGTCTGTCTCTCTGCTTCCTCTCTGTGTCTTCATGTTCTTTTCTGTGCCCATAACTCCTGGTGCAGGTCCTTCCATCTGTCTCCCTCC
+
ffffffffffffffffffffffffffffffffffffffffffffffffffffffffffffffffffffffffffffffffffffffffffffffffffffffffffffffffffffffffffffffffffffffffffffffffffffff
@cA01~tA01_KP420439.1_130612_130702_0_1_0_0_0:0:0_0:0:0_e1/1
GCCTCCCAGGTTCAAGCAATTCTCGTGCCTCAGGTTTAGTACTAGAAACTCATCAGGAAAATTAGAATGGCTTTTTGTCACAATTACTCTGATAATGTTAATAATACCTCTTAGATATTTTGCACATTACACATGAAGAAAAGTTTGAAT
+
ffffffffffffffffffffffffffffffffffffffffffffffffffffffffffffffffffffffffffffffffffffffffffffffffffffffffffffffffffffffffffffffffffffffffffffffffffffff
@cA01~tA01_KP420439.1_54492_54584_0_1_0_0_0:0:0_0:0:0_e2/1
TCCAGGAATTGGAGACCCAGGTGGCTGTAAGGAAGATGAGCTTGGTATTCTTATGGAGAGAGACTGACTTGGTGAGGTCTGTGCCAACAGAGACAGAGAAACAGGAGACACAAGTAGAGACCAGGTGTCATAACAGAGAACAGACACAGG
+
ffffffffffffffffffffffffffffffffffffffffffffffffffffffffffffffffffffffffffffffffffffffffffffffffffffffffffffffffffffffffffffffffffffffffffffffffffffff
@cA01~tA01_KP420439.1_43256_43381_0_1_0_0_0:0:0_0:0:0_e3/1
ACCTCCACCTCCCAGGTTCAAGCGATTCTCCTGCCTCAGCCTCCCGAGTAGCTGGAATTACAGGCACACGCCACCACGCCCGACTAATTTTTGTATTTTTAGTAGAGACAGTGTTTCTCCATGTGGGTCAGACTGGTCTCAAACTCCCGA
+
ffffffffffffffffffffffffffffffffffffffffffffffffffffffffffffffffffffffffffffffffffffffffffffffffffffffffffffffffffffffffffffffffffffffffffffffffffffff
@cA01~tA01_KP420439.1_83370_83585_0_1_0_0_0:0:0_0:0:0_e4/1
ATCATGGTGGATTCACTTTTTGATATGCTGCGGGATTCAGTTCTTAGTATTTTTTGTGGATTTTTGCCTCTATGTTCATCAGGAATATTGGCATGTAGTTTTCTTTTGTTTAATGTTCTTTTCTGTCTTTAGTATCAGGGTGATGCCAGC
+
ffffffffffffffffffffffffffffffffffffffffffffffffffffffffffffffffffffffffffffffffffffffffffffffffffffffffffffffffffffffffffffffffffffffffffffffffffffff
@cA01~tA01_KP420439.1_61975_62146_0_1_0_0_0:0:0_1:0:0_e5/1
CTCTATCTCAAAAAATAAAAATAAGAAATACATAAATATAATAAAACACACACGAATGACAAAGGCACCTGAATTCCAATCATCGTTTTTCTATTTCTCTATAATTACTTCTTTGATCCTTTATCTTATCCATTAGGCAATGAGCCTAAA
+
ffffffffffffffffffffffffffffffffffffffffffffffffffffffffffffffffffffffffffffffffffffffffffffffffffffffffffffffffffffffffffffffffffffffffffffffffffffff
@cA01~tA01_KP420439.1_66571_66325_1_0_0_0_0:0:0_0:0:0_e6/1
TAATGTTTTCGGAGTCATTGTGACTAATAAACCATTAGAATTTTTCATGCTTGTATTTCTAGTATTACAGCAGAACCAGCTAAAATGATTTAAATTCCCAGGGAAGGATTATGCAATTATTTACAATCTTAGAATTGTACTTTATCAGCA
+
ffffffffffffffffffffffffffffffffffffffffffffffffffffffffffffffffffffffffffffffffffffffffffffffffffffffffffffffffffffffffffffffffffffffffffffffffffffff
@cA01~tA01_KP420439.1_47696_47519_1_0_0_0_1:0:0_0:0:0_e7/1
GGAGACGGAAGTCAACAAAAGAGCTCGGAGGGCACTTCTGGGTCCTCATTTCATAAGCAGATACCAACAAACAGGGGGAGGCCATAGGTGCCTGAGGTCCCTCAGTTGCCAACAGCAAACTCAGACATTCTATCTCTCTGAGCTCAAGGA
+
ffffffffffffffffffffffffffffffffffffffffffffffffffffffffffffffffffffffffffffffffffffffffffffffffffffffffffffffffffffffffffffffffffffffffffffffffffffff
@cA01~tA01_KP420439.1_122680_122452_1_0_0_0_0:0:0_0:0:0_e8/1
TGCCAAGAACTCACAATCAGGAAAGGACAGTTTTTTCAATAAACAGTGCAGGGAAACCTGGACATCTACATGCAGAGGAATGAAACTGCACCTCTACCTGTCACCATACACAAAAATCAAATGAAAGTGGATTAAAGATGTGAGTCTAAG
+
ffffffffffffffffffffffffffffffffffffffffffffffffffffffffffffffffffffffffffffffffffffffffffffffffffffffffffffffffffffffffffffffffffffffffffffffffffffff
@cA01~tA01_KP420439.1_68502_68579_0_1_0_0_1:0:0_0:0:0_e9/1
AAGCCAGCCTATGGAAGCTGGCACCATGGAGAAGGCACAGGCATGGCAAGAGTGGCTCCCAGTCCCCACCAGGAACAGGGTGTGTGGACACTGGTGCGTGCCTTACTGATCAGTTCATACCTTCTGCCAAGGATTCCAATTCGTCCAAAA
+
ffffffffffffffffffffffffffffffffffffffffffffffffffffffffffffffffffffffffffffffffffffffffffffffffffffffffffffffffffffffffffffffffffffffffffffffffffffff
@cA01~tA01_KP420439.1_78062_78121_0_1_0_0_0:0:0_0:0:0_ea/1
TTTTCATCTGAGCTTTGAGACTGAAAGAGGAACACAGGAGTGAGATGTATGGGAACAAACCCCTTCTTTTTCCAGCTAAACAGAGTGGAAGTTGGACACTGAGTTTTGGCGTACAGCAAAATCCTAAGTCCATTGTTGGGTTGAACACGG
+
ffffffffffffffffffffffffffffffffffffffffffffffffffffffffffffffffffffffffffffffffffffffffffffffffffffffffffffffffffffffffffffffffffffffffffffffffffffff
@cA01~tA01_KP420439.1_41536_41425_1_0_0_0_0:0:0_0:0:0_eb/1
CCCTGTCTGCCATCCTGTGCCCTGATCCCTCCCTCACACCCAAGCTTCGTCTTCTCTCTGCATCTGTTCATCCTTCTCTCCATCCTCAGCAGGAAGCTCCTCAGCTAAGGCTCTAGGATCATAGGACATGGGACAGCCATGGGCTTTCCT
+
ffffffffffffffffffffffffffffffffffffffffffffffffffffffffffffffffffffffffffffffffffffffffffffffffffffffffffffffffffffffffffffffffffffffffffffffffffffff
@cA01~tA01_KP420439.1_17575_17728_0_1_0_0_0:0:0_0:0:0_ec/1
TCTCTGAGACTCCAATTTCCATCCAAAGATGCAGCACATAGGAGGTTCCAAGGATGGTGAATCAGATGAACAAGTGATATTCTTACTCTCTGCAGATCTGGAAAGCTGGCAGAGTCATTCCACGATGAAACATTTGTAGAGTCATAGGCC
+
ffffffffffffffffffffffffffffffffffffffffffffffffffffffffffffffffffffffffffffffffffffffffffffffffffffffffffffffffffffffffffffffffffffffffffffffffffffff
@cA01~tA01_KP420439.1_116418_116635_0_1_0_0_0:0:0_0:0:0_ed/1
CTCCACATCCTCCTCTCTAAGGCGGCGCCTCCTTCACCCCAAGGTGGTCAGGACAAGCCCTTGCTTTCTACCTGGCCCAGCCTTGTGGTGCCTCCAGAACATGTGACTCTTCAGTGTCACTCTAATCTTGGGTTTAACAACTTCAGTCTG
+
ffffffffffffffffffffffffffffffffffffffffffffffffffffffffffffffffffffffffffffffffffffffffffffffffffffffffffffffffffffffffffffffffffffffffffffffffffffff
@cA01~tA01_KP420439.1_81036_80801_1_0_0_0_0:0:0_0:0:0_ee/1
TGCAAATATATTCTCCCATTCCATAGGTTGTCTTTCCACTTGTTGAGTTTTTTTTTTCTTTGCAGAAACTTTCAATTTGATATAATGTTATTTGTCTACTTTTGCTTTTGTTGCCTGGGCCTTTGGGTTAATATCCAAAATGGTTTTGCC
+
ffffffffffffffffffffffffffffffffffffffffffffffffffffffffffffffffffffffffffffffffffffffffffffffffffffffffffffffffffffffffffffffffffffffffffffffffffffff
@cA01~tA01_KP420439.1_14560_14451_1_0_0_0_0:0:0_0:0:0_ef/1
TGGCACTGGTCTCTGAGTCCAAGATCTGAGCTCACTCCAAAGAGTATTAGTGTTTACCTCCCCATGATCTATCTGTATCTCCATAGGTGATTGGAAGTAGAGATGAATTGGGGGATTTGGGTGAAGGGGCAAGTTTTATGCCATGAACAG
+
ffffffffffffffffffffffffffffffffffffffffffffffffffffffffffffffffffffffffffffffffffffffffffffffffffffffffffffffffffffffffffffffffffffffffffffffffffffff
@cA01~tA01_KP420439.1_81274_81118_1_0_0_0_1:0:0_0:0:0_f0/1
TAATGGTCATTCTAAGAGGTGTGAGGTGATATCTCATTCTAGTTTTAATTTTTATTTAGCTGATGTTTAGTAATGCTAATCATTTTTTCATATACCTTTTGGTGATTTGTCTTATGCTTAGAAATGTTTATTCAGATACTTTGCCCATTT
+
ffffffffffffffffffffffffffffffffffffffffffffffffffffffffffffffffffffffffffffffffffffffffffffffffffffffffffffffffffffffffffffffffffffffffffffffffffffff
@cA01~tA01_KP420439.1_55435_55638_0_1_0_0_0:0:0_0:0:0_f1/1
GATAGATAGATAATACATAGAGATACAGAGGCAGACATAGAGAAATCATAGAGAGAGAGAGATGATACATAGATATAGATAATAGATGATTGATGGATAGATAGACAATTGATGGATAAATAGATGATATATAGATATAGATGACAGGTA
+
ffffffffffffffffffffffffffffffffffffffffffffffffffffffffffffffffffffffffffffffffffffffffffffffffffffffffffffffffffffffffffffffffffffffffffffffffffffff
@rand_0_0_0_0_1_1_0:0:0_0:0:0_f2/1
GAGAGTATATTAGCCGTTGGCAGCCTGACTTGTGGAATCATAAGCTGAGCTCACTTTCTTCGCCATGGACGTCCCTTTCGTTAATACTCAAGGATGTGTTAGATATACTCCCGCTATCACTCGCTATCTAGAGCGCGTACTCGGGGAATC
+
ffffffffffffffffffffffffffffffffffffffffffffffffffffffffffffffffffffffffffffffffffffffffffffffffffffffffffffffffffffffffffffffffffffffffffffffffffffff
@rand_0_0_0_0_1_1_0:0:0_0:0:0_f3/1
CGCTTAACCACGCTATGAGATGTCTTCTTGACGGGATGCCAACGGAATTAATTCGCATCAGTAAGTAACCCTAGATCCTGGAATAAAACGAGTTGAACCGTCTGATTCTTCCGACTAGTATGAGACCCAGGTGTACTGAGTTAGTAGCGG
+
ffffffffffffffffffffffffffffffffffffffffffffffffffffffffffffffffffffffffffffffffffffffffffffffffffffffffffffffffffffffffffffffffffffffffffffffffffffff
@cA01~tA01_KP420439.1_49851_49624_1_0_0_0_0:0:0_0:0:0_f4/1
AATTTTACAGAAATATCCAGTAACATAATGCTATAGAAAATCAAGTTTCCCCAGCACGTTGGGAAGCCGAGGTGGGCGGATCAACTGAGATAAGGAGTTTGAGAGCAGCCTGGCCAATATAGTGAAACCGTGTCTCTGCTAAAAATCCAA
+
ffffffffffffffffffffffffffffffffffffffffffffffffffffffffffffffffffffffffffffffffffffffffffffffffffffffffffffffffffffffffffffffffffffffffffffffffffffff
@cA01~tA01_KP420439.1_123885_124005_0_1_0_0_0:0:0_0:0:0_f5/1
GGCGAGGTGTTTTAGAGAAGTTCCACTTGCCAAGGAATGAGCTCCTGTTGGTCATGAAACAACCCTGGCTGACTCAGCAGAGCAAGAGCCTTGCCGTAACAGAGAACAGAGCTCATGCACGCACACTTCGACTCACTGACTTATTCAGCC
+
ffffffffffffffffffffffffffffffffffffffffffffffffffffffffffffffffffffffffffffffffffffffffffffffffffffffffffffffffffffffffffffffffffffffffffffffffffffff
@cA01~tA01_KP420439.1_86700_86484_1_0_0_0_0:0:0_0:0:0_f6/1
AGGAGCTCTGGGAGCTGCAGGACAAGGTCACGTTCTCTCCTGCGCGAACCGTGGGGCCCGGCCGGGCTGTAAGCGAAGGTTTCTCATATAGACCTGGAAGGAGAAGAGGCAGTTTCCTCAGGGAGGTTCTTCCTTGTCACAGCTCCCCTC
+
ffffffffffffffffffffffffffffffffffffffffffffffffffffffffffffffffffffffffffffffffffffffffffffffffffffffffffffffffffffffffffffffffffffffffffffffffffffff
@cA01~tA01_KP420439.1_88344_88533_0_1_0_0_0:0:0_0:0:0_f7/1
AGTGATTCTCCAGCCTCAGCCTCCCGAGTAGTTGGGATTACTGGTGCCCGCCACCACGCCTGGCTGATTTTTGTATTTTTAGTAGAGACGGGGTTTCACCATGTTAGCCAGGCTGGTCTCGAACTCTTGACCTCCAGTGATCTGCCCACT
+
ffffffffffffffffffffffffffffffffffffffffffffffffffffffffffffffffffffffffffffffffffffffffffffffffffffffffffffffffffffffffffffffffffffffffffffffffffffff
@cA01~tA01_KP420439.1_108703_108550_1_0_0_0_0:0:0_1:0:0_f8/1
GAGCAGGAGCTAGTGCTGGGACAGATCTCTGATTCCAAGATCTGGACTCACTCCAAGGAGTATGAGCATTTACCTCCCCATGATCTATCTGTATCTCCACAGGTGATTGGAAGTAGGGGTGAGGTGGGGGATTTGGGTGAGGGGGCAAGT
+
ffffffffffffffffffffffffffffffffffffffffffffffffffffffffffffffffffffffffffffffffffffffffffffffffffffffffffffffffffffffffffffffffffffffffffffffffffffff
@cA01~tA01_KP420439.1_71942_71742_1_0_0_0_0:0:0_2:0:0_f9/1
ATGACAGGGCTGGAGAGCAGACAAGCCACACATTCTTTCTGGGGAGAGAGTAACATGGAGTACAAGGCATTCCACATTTAGGAAGAGAACTCAGTTATGGAAGGTCAGAAATGAAAAGTTCCTACAGACCAACACCCAGGTTGGTGGCCA
+
ffffffffffffffffffffffffffffffffffffffffffffffffffffffffffffffffffffffffffffffffffffffffffffffffffffffffffffffffffffffffffffffffffffffffffffffffffffff
@cA01~tA01_KP420439.1_72360_72466_0_1_0_0_0:0:0_0:0:0_fa/1
GCCAAGCTCCTGGGTTCATGATGCTCACATTGCTGTGGGGTGGGAGAGAGAGGCAGAACATGAATGAATGAATGAGAGAATGAATGAATGAGTGAATGATGGAATGAGTGAATGAATGAATGAATGAATGTATGAATTAGTGAGTGAATC
+
ffffffffffffffffffffffffffffffffffffffffffffffffffffffffffffffffffffffffffffffffffffffffffffffffffffffffffffffffffffffffffffffffffffffffffffffffffffff
@cA01~tA01_KP420439.1_97441_97256_1_0_0_0_0:0:0_0:0:0_fb/1
AGGCCCATATCTCCACTCCAGGCCCAGATCTCCACTCCAGGCACATATCTCCACCCCAGGCCCCTATCTCCACTCCAGGCCCAGATCTCCACTCCAGGCCCAGATCTCCACTCCAGGCCCAGATCTCCACTTCAGGCCCATAACTCCACC
+
ffffffffffffffffffffffffffffffffffffffffffffffffffffffffffffffffffffffffffffffffffffffffffffffffffffffffffffffffffffffffffffffffffffffffffffffffffffff
@cA01~tA01_KP420439.1_131230_131378_0_1_0_0_0:0:0_1:0:0_fc/1
TATGGGCCTGGGTGTGGAGATATGGGCCTGGAGGTGTAAATATGGGCCTGGAGTGGAGATATGGGCCTGGAGGGGAGATATGGGCCTGGGTGTGGAGATATGGGCCTGGAGTGGAGATACGGGCCTGGAGTGGAGATATGGGCCTGGAGT
+
ffffffffffffffffffffffffffffffffffffffffffffffffffffffffffffffffffffffffffffffffffffffffffffffffffffffffffffffffffffffffffffffffffffffffffffffffffffff
@cA01~tA01_KP420439.1_54701_54453_1_0_0_0_0:0:0_0:0:0_fd/1
AGGCCACAGGGCCCAACTCAGGTCAGAAATATGGGTGTCCTTGGGTTCTCCTGGTAGAGAACACTTTGTGGAGGTAAAACAGAAATGAAACTTCTAACCTGTGCCAGGTCTCTGAGCAAAGTCAGCATGGAGGGACACCTCTCTCTGGGA
+
ffffffffffffffffffffffffffffffffffffffffffffffffffffffffffffffffffffffffffffffffffffffffffffffffffffffffffffffffffffffffffffffffffffffffffffffffffffff
@cA01~tA01_KP420439.1_109555_109679_0_1_0_0_0:0:0_0:0:0_fe/1
GTCTTAGTCCATTTTTGTTGCTCTAAAGGAACACTTGAGCCTGGGTAACTTCTAAAGAAGAGATTGGTTTGCCTCACCATTCTGCAGGCTGTACTGGAAGCATGGCACCAGAATCTATTTCTTATGATGGCCTCAGGCCGCTCCCACTCT
+
ffffffffffffffffffffffffffffffffffffffffffffffffffffffffffffffffffffffffffffffffffffffffffffffffffffffffffffffffffffffffffffffffffffffffffffffffffffff
@cA01~tA01_KP420439.1_100012_99807_1_0_0_0_0:0:0_0:0:0_ff/1
TGCCTCAGCCTCCCCAGTCGTTGGATTACTCGCGCCCACCACCACATCTGGCTATCCTTGTTTGGTTTCCTAACTTGTCCTTGACCTGGGTTCCTGTGTTGGTTTCCTGTTGCTGCTGCAGAAAATTACCACAAACATGGCAGCGGGAGA
+
ffffffffffffffffffffffffffffffffffffffffffffffffffffffffffffffffffffffffffffffffffffffffffffffffffffffffffffffffffffffffffffffffffffffffffffffffffffff
@cA01~tA01_KP420439.1_20465_20612_0_1_0_0_0:0:0_1:0:0_100/1
CTCGCCTCCCTGGCCTCTCAACCCCTTGGCAGAGTCAAGTTCTGTGGGGACCAGGGTTAGACTGGGGTGCTCAAAGCTGGGGTGTGTGGTTGGGAAGTGGTAGGAACAGCAGATCCTCTGAGGACAAAGGTGTTACTCACACACTTCAGC
+
ffffffffffffffffffffffffffffffffffffffffffffffffffffffffffffffffffffffffffffffffffffffffffffffffffffffffffffffffffffffffffffffffffffffffffffffffffffff
@cA01~tA01_KP420439.1_142803_142704_1_0_0_0_0:0:0_0:0:0_101/1
TTTACAGTTTCTACATCCACAACCCTCTTGACTCAAATTACATTCTCCAAGAAAAGGACACAAAAGTGAAATCAAGATCAAAAAAGCAAAGTAGAATTCTCTTATGTCAAACAGCCAGGAAATAATGATGAAGCCCATGTGAAACGTGCT
+
ffffffffffffffffffffffffffffffffffffffffffffffffffffffffffffffffffffffffffffffffffffffffffffffffffffffffffffffffffffffffffffffffffffffffffffffffffffff
@cA01~tA01_KP420439.1_38168_37936_1_0_0_0_0:0:0_1:0:0_102/1
TTGCGCTGCTCTAATCCCCACTCCCCTCTTCCTCCTCCTTTCATGTGGACCCTTGTGATTACACTGAGCCCAGCGGGACAGTCCAGGCTGTCTCCCCATCTCAAGGTCAACTCATCAACAACCTGAGCTCCATCTTCCCCTTCAGTTCCT
+
ffffffffffffffffffffffffffffffffffffffffffffffffffffffffffffffffffffffffffffffffffffffffffffffffffffffffffffffffffffffffffffffffffffffffffffffffffffff
@cA01~tA01_KP420439.1_131225_131433_0_1_0_0_0:0:0_0:0:0_103/1
GGAGATATGGGCCTGGGTGTGGAGATATGGGCCTGGAGGTGTAAATATGGGCCTGGAGTGGAGATATGGGCCTGGAGGGGAGATATGGGCCTGGGTGTGGAGATATGGGCCTGGAGTGGAGATACGGGCCTGGAGTGGAGATATGGGCCT
+
ffffffffffffffffffffffffffffffffffffffffffffffffffffffffffffffffffffffffffffffffffffffffffffffffffffffffffffffffffffffffffffffffffffffffffffffffffffff
@cA01~tA01_KP420439.1_109353_109580_0_1_0_0_0:0:0_0:0:0_104/1
TCAGAAAAGCTGCTCGAGACATGTGGAGTCACCCCATTTGCAGTGTAGCTGGGGGAAGCCAGAAAGCAGCCCAGCCTGGGTTTTGTACCCTGGAGCCACAGGAAGCACTCAGCTAAAGCACTGCATGACGTCCTCCTCCAGGAAGAACAG
+
ffffffffffffffffffffffffffffffffffffffffffffffffffffffffffffffffffffffffffffffffffffffffffffffffffffffffffffffffffffffffffffffffffffffffffffffffffffff
@cA01~tA01_KP420439.1_17186_17014_1_0_0_0_0:0:0_0:0:0_105/1
GAAAGGTGGAATAGCACGTATCTAAGTGCCGTGTTAAGAGGGAGCCTCTTATATGTTTGGAATTGTGAGTTCCTCAGTGTGATCGCAGCCTCAAGTAGACTAGGAAGTAAGCCAGTTAGGTTGGAGAGGTGGGCAGGGGTCAAGTGAAAT
+
ffffffffffffffffffffffffffffffffffffffffffffffffffffffffffffffffffffffffffffffffffffffffffffffffffffffffffffffffffffffffffffffffffffffffffffffffffffff
@cA01~tA01_KP420439.1_119848_119999_0_1_0_0_0:0:0_0:0:0_106/1
GTAGGGAAGTGAGGTCAGAGACCTACAGAGACAGAGAAGGTGGAAGGAGGAAATAGACATGAAGAGAGATGGGGTGGAGGGTGAGACAGAGAAAGAGAGCATTAGGCCATAGAGCAGGGGAGTGAGTTCTCAGGTCAGGTGTGAGGGGAG
+
ffffffffffffffffffffffffffffffffffffffffffffffffffffffffffffffffffffffffffffffffffffffffffffffffffffffffffffffffffffffffffffffffffffffffffffffffffffff
@cA01~tA01_KP420439.1_87546_87780_0_1_0_0_1:0:0_0:0:0_107/1
GCTCACGCCTGTAATCTCAGCATTTTGAGATGCCAAGGCAGGTGGATCATTTAAAATCAGGGGCTGGAGACCAGCCTGGCCAACATGGGGGAACCAATCTTTACTAAAAAGACAAAAAAAATAAAATTAGCCAGGCATGGTGCCAGGGGC
+
ffffffffffffffffffffffffffffffffffffffffffffffffffffffffffffffffffffffffffffffffffffffffffffffffffffffffffffffffffffffffffffffffffffffffffffffffffffff
@cA01~tA01_KP420439.1_75974_76125_0_1_0_0_0:0:0_0:0:0_108/1
TTTATTGAAAAGGAAATCTTTCTCCAGTGTATGTTTTGTTAACGTCGTCAATGATTATTCACTGTAGATATGAGGCTGTATTTCTGGGCTCTCTATTCTGGTCTATTGATCTCTGTTTCTGTGTCTATACCAGCACTGTGCTATTTAAGT
+
ffffffffffffffffffffffffffffffffffffffffffffffffffffffffffffffffffffffffffffffffffffffffffffffffffffffffffffffffffffffffffffffffffffffffffffffffffffff
@cA01~tA01_KP420439.1_111641_111743_0_1_0_0_0:0:0_0:0:0_109/1
AAAGAAACCGCTGTTATCATTACCATGTCCACATAACCCCATCTGTTCTCCGCTAGGTTCTCACCCCTGGACTCTGAGCTTCTGGAAGCAGGGTGGAGCCTCATTTGTCTCTGGGACTCCAATTTCCATCCAAAGATGCAGCACATAGGA
+
ffffffffffffffffffffffffffffffffffffffffffffffffffffffffffffffffffffffffffffffffffffffffffffffffffffffffffffffffffffffffffffffffffffffffffffffffffffff
@cA01~tA01_KP420439.1_54518_54320_1_0_0_0_1:0:0_0:0:0_10a/1
TGTCTTTTCTAACTCCCGGTATGGCCCCTGTGTCTGTTCTCTGTTATGACACCTGGTCTCTACTTGTGTCTCCTGTTTCTCTGTCTCTGTTGGCACGGACCTCACCAAGTCAGTCTCTCTCCATAAGAATACCAAGCTCATCTTCCTTAC
+
ffffffffffffffffffffffffffffffffffffffffffffffffffffffffffffffffffffffffffffffffffffffffffffffffffffffffffffffffffffffffffffffffffffffffffffffffffffff
@rand_0_0_0_0_1_1_0:0:0_0:0:0_10b/1
CTCTGGATCGGCGCCAGTTTATCAGGAATTCACAGTTCGGCTTACTGACCAACCTATTATCGTGCCTACAGAAAGATGCACGGAGAATGACGGCCTGTGCGCAGAGTCCTTGCCAGACGCTATCCTGATGATCCTCGCAAGGAGGGTTGG
+
ffffffffffffffffffffffffffffffffffffffffffffffffffffffffffffffffffffffffffffffffffffffffffffffffffffffffffffffffffffffffffffffffffffffffffffffffffffff
@cA01~tA01_KP420439.1_77647_77510_1_0_0_0_0:0:0_0:0:0_10c/1
AGGACAATATTTCATCACAATTATTCGGGATGGACGAGTGGATATTGTGGTAGCAAGAACATTACTAAAAGTCACAGCTGATACAACACACTTGAAACCCATCTGGCCAATCTCCCACAGACAGAATGTCGCGCCATTCACTCCAGCCAG
+
ffffffffffffffffffffffffffffffffffffffffffffffffffffffffffffffffffffffffffffffffffffffffffffffffffffffffffffffffffffffffffffffffffffffffffffffffffffff
@cA01~tA01_KP420439.1_45125_45308_0_1_0_0_0:0:0_0:0:0_10d/1
GCCCAGGAATGAATTACTGTTGGTCATGAAGCAACCCTGGCTGACTCAGCAGAGCAAGAGCTTTGCCTTAACAGAGAACGGAGCTCATGCACGCACACTTCGACTCACTGACTCATTCAGCCACGGCCCCATGCTCAGGCCGTGGAAAAG
+
ffffffffffffffffffffffffffffffffffffffffffffffffffffffffffffffffffffffffffffffffffffffffffffffffffffffffffffffffffffffffffffffffffffffffffffffffffffff
@cA01~tA01_KP420439.1_73398_73492_0_1_0_0_0:0:0_0:0:0_10e/1
TGGTTTTCTATTTCAAACATTCTATTTTTGATCTATGTCGTTTAGGAATACATATATGGTGTACTCATCCTGAAGTTGTTACATATTTTTAAAATTGAAATTAATCATTTCAGAGATTAAACTGCAAATATAAAAACATATTTCCACTCT
+
ffffffffffffffffffffffffffffffffffffffffffffffffffffffffffffffffffffffffffffffffffffffffffffffffffffffffffffffffffffffffffffffffffffffffffffffffffffff
@cA01~tA01_KP420439.1_119648_119456_1_0_0_0_1:0:0_1:0:0_10f/1
TTGGATTGGTTGACTTGATGTTACTTTTTTTAACTCTGAGTTTCTCAGTTTGTGTCCCGTTCATAACTTTCTGCATATTTCTATCTATTATCTATCAATCCATCTATTTATCTATTCGGTGCCTATCTACAAATTCTATACCTGTCATCT
+
ffffffffffffffffffffffffffffffffffffffffffffffffffffffffffffffffffffffffffffffffffffffffffffffffffffffffffffffffffffffffffffffffffffffffffffffffffffff
@cA01~tA01_KP420439.1_4396_4332_1_0_0_0_2:0:0_0:0:0_110/1
CATGCCTGGCCGGGACACTCTATATGTGTGCGTATGTGTGCGTTTATATACATATGGTTATACACACACACACACACACACACCCTAAGCACTCACACATATAGTTGTTTCAAATTTTAAAAAATATAAATTTTGTATTTTTCTTTCTTT
+
ffffffffffffffffffffffffffffffffffffffffffffffffffffffffffffffffffffffffffffffffffffffffffffffffffffffffffffffffffffffffffffffffffffffffffffffffffffff
@cA01~tA01_KP420439.1_113989_114092_0_1_0_0_0:0:0_0:0:0_111/1
CTGGAGTGGAGTTATGGGCCTGGAGTGAAGTTATGGGCCTGGAGGTGGAGATATGGGCCTGGAGTGGAGATATGAGCCTGGAGTGGAGATATGGTCCTGGAGTGCAGTTATGGGCCTGGAGTGGAGATATGGGTCTGCAGTGGAGATATG
+
ffffffffffffffffffffffffffffffffffffffffffffffffffffffffffffffffffffffffffffffffffffffffffffffffffffffffffffffffffffffffffffffffffffffffffffffffffffff
@cA01~tA01_KP420439.1_86650_86443_1_0_0_0_0:0:0_0:0:0_112/1
GTGGGGCCCGGCCGGGCTGTAAGCGAAGGTTTCTCATATAGACCTGGAAGGAGAAGAGGCAGTTTCCTCAGGGAGGTTCTTCCTTGTCACAGCTCCCCTCCCACCTGAGCTGAGAACTCACTGCCCTGCTCTATGGCCTAGTGCTCTCTC
+
ffffffffffffffffffffffffffffffffffffffffffffffffffffffffffffffffffffffffffffffffffffffffffffffffffffffffffffffffffffffffffffffffffffffffffffffffffffff
@cA01~tA01_KP420439.1_70185_70046_1_0_0_0_0:0:0_0:0:0_113/1
TGTCTGCCTCTCTATCTCTATGTATTATCTATCTATCTTCATCTTCATCATCTCTATGTATCATCGATTAATCAATGAATGAATCAATCATCATCTATGTATCTATAACCTATTATCTATCATCTACCTATTTATCATCTATCTATATCT
+
ffffffffffffffffffffffffffffffffffffffffffffffffffffffffffffffffffffffffffffffffffffffffffffffffffffffffffffffffffffffffffffffffffffffffffffffffffffff
@cA01~tA01_KP420439.1_83335_83243_1_0_0_0_0:0:0_0:0:0_114/1
CATTAAACAAAAGAAAACTACATGCCAATATTCCTGATGAACATAGAGGCAAAAATCCACAAAAAATACTAAGAACTGAATCCCGCAGCATATCAAAAAGTGAATCCACCATGATCAAGTCAACTTTATTCTTAGGGTGCAAGGTTGGTT
+
ffffffffffffffffffffffffffffffffffffffffffffffffffffffffffffffffffffffffffffffffffffffffffffffffffffffffffffffffffffffffffffffffffffffffffffffffffffff
@cA01~tA01_KP420439.1_81619_81713_0_1_0_0_0:0:0_0:0:0_115/1
GAATCGCTTGAACCCAGGAGGCAGAGGTTGCAGTACACCGAGATTGTGCCACTGCACTCCAGCCTGGGTGACAGAGCAAGACTGAGTCTCAAAAAAAAAAAAAAAAAAAAGACCATTATCAAAAACATAAAAAATAACAAGGGTTAACGA
+
ffffffffffffffffffffffffffffffffffffffffffffffffffffffffffffffffffffffffffffffffffffffffffffffffffffffffffffffffffffffffffffffffffffffffffffffffffffff
@cA01~tA01_KP420439.1_52367_52238_1_0_0_0_0:0:0_0:0:0_116/1
GTTGTTAAACCCAAGATAAGAATGACACTGAAGAATCACATGTCCTGGAGGCACCACAGGGCTTGGCCAGGCAGACAGCAAGGGCTTGTCCTGACCACCGTGGGGAGAAGGAGGCACCGCCTTAGAGAGGAGGATGTGGAGCCGCCCCTC
+
ffffffffffffffffffffffffffffffffffffffffffffffffffffffffffffffffffffffffffffffffffffffffffffffffffffffffffffffffffffffffffffffffffffffffffffffffffffff
@cA01~tA01_KP420439.1_44004_44075_0_1_0_0_1:0:0_1:0:0_117/1
GAAAAGACTGTCCTTTCCTGATTGTGAGTTGTTGGCACCTTTGTCAAAGTCCATTGGATGGGCTGGGCATGGTGGCTGACACCTGCAATTTCAGCACTTTGGGAGCCCGAGGTGGGTGGATCACCTGAGGCCAAGAGTTCAAGATTAGTC
+
ffffffffffffffffffffffffffffffffffffffffffffffffffffffffffffffffffffffffffffffffffffffffffffffffffffffffffffffffffffffffffffffffffffffffffffffffffffff
@cA01~tA01_KP420439.1_113137_113035_1_0_0_0_0:0:0_0:0:0_118/1
TGAATTTTTATTGTTTTTATCTGAGATTCGAACTCTTCTTCCTGTGTAATATGCAAAATATCTAATAGGTATTATTAGTGTTTTCAGAGTCATTGTGACTAATAAACCATTAGAATTGTTCATGCTTGTATTTCTAGTATTACAGCAGAA
+
ffffffffffffffffffffffffffffffffffffffffffffffffffffffffffffffffffffffffffffffffffffffffffffffffffffffffffffffffffffffffffffffffffffffffffffffffffffff
@cA01~tA01_KP420439.1_50498_50652_0_1_0_0_0:0:0_0:0:0_119/1
CGAGCACCCACTGGGCCTCATGCAAGGTAGAAAGAGCCTGCGTACGTCACCCTCCCATGATGTGGTCAACATGTAAACTGCATGGGCAGGGCGCCAAATAACATCCTGTGCGCTGCTGAGCTGAGCTCGGTCGCGGCTGCCTGTCTGCTC
+
ffffffffffffffffffffffffffffffffffffffffffffffffffffffffffffffffffffffffffffffffffffffffffffffffffffffffffffffffffffffffffffffffffffffffffffffffffffff
@cA01~tA01_KP420439.1_25955_26189_0_1_0_0_0:0:0_0:0:0_11a/1
GTATGTACTACATTCTCTCTATCCATTCATCCACTGATGGGCAGGTAGGTTGACTCCACATCTTGGCTACTGTGAACAGTGCTGCACCAATCATACGAGTGCAGATATCACTTCGATATATTGATTTACTTTCCTTTGGATATAAACCCA
+
ffffffffffffffffffffffffffffffffffffffffffffffffffffffffffffffffffffffffffffffffffffffffffffffffffffffffffffffffffffffffffffffffffffffffffffffffffffff
@cA01~tA01_KP420439.1_15212_15095_1_0_0_0_0:0:0_0:0:0_11b/1
GAGGACGTCATGCAGTGCTTTAGCTGAGTGCTTCCTGTGGCTCCAGGGTACAAAACCCAGGCTGGGCTGCTTTTTGATTTCCCCCAGATACACTGCATATGGGGTGACTCCACATGTCTCGAGCAGCTTTTCTGAGCCTTGAGGGACTGG
+
ffffffffffffffffffffffffffffffffffffffffffffffffffffffffffffffffffffffffffffffffffffffffffffffffffffffffffffffffffffffffffffffffffffffffffffffffffffff
@cA01~tA01_KP420439.1_46890_47075_0_1_0_0_0:0:0_0:0:0_11c/1
AAGTTCTTTTGAACAACCAGCTCTCCAGGAACTAATAGAGGGGGAACTAGCTAACCCCGTCTCCTTGGGACAGCATTGATCTGTTCATGATGGATCCACCTCCATGACCCAAACACCTCTCAAGAGGCCCAACCTCCCACAATGGGGGTG
+
ffffffffffffffffffffffffffffffffffffffffffffffffffffffffffffffffffffffffffffffffffffffffffffffffffffffffffffffffffffffffffffffffffffffffffffffffffffff
@cA01~tA01_KP420439.1_84782_84676_1_0_0_0_0:0:0_0:0:0_11d/1
TGAGAGACTCCCAAGATCTCCTCTTACTAGTTCATGAGAGACTCCCAGGATCTCCTCTTACTAGTTCATGAGAGACTCCCCCCAGGCCTTCCCATGGTCAGCCCATCAGCCCACCCTCTGTGCTGCCTCCCTCCCATTTCCGGAAAATTC
+
ffffffffffffffffffffffffffffffffffffffffffffffffffffffffffffffffffffffffffffffffffffffffffffffffffffffffffffffffffffffffffffffffffffffffffffffffffffff
@cA01~tA01_KP420439.1_59653_59456_1_0_0_0_0:0:0_1:0:0_11e/1
CTTCCCTTCCCTCTCTCAAGTCTCCAGGAATTTATCCTCCAGTTAGGAATGCAGGTAGAACAAACATTGCATTTTTCCTGAGAAGGATGTCAGATTGGCAATCATTCTTCTAGCTTGTAGGAGGTCTCAGCTCCATAAAATGAGAGATGA
+
ffffffffffffffffffffffffffffffffffffffffffffffffffffffffffffffffffffffffffffffffffffffffffffffffffffffffffffffffffffffffffffffffffffffffffffffffffffff
@cA01~tA01_KP420439.1_117283_117368_0_1_0_0_0:0:0_0:0:0_11f/1
TCCAGAATCGGAGGGGGTCAGTGTGCTCTCTCCTGCTGCCATGCTTCTGATAATTTTCTACAGCAGCAACAGGAAACCAACACTGGAACCCAGGTCAAGGACAAGTTAAGAAAAGACACAAGGATAGCCAGGCATGGTGGCAGGTGCATG
+
ffffffffffffffffffffffffffffffffffffffffffffffffffffffffffffffffffffffffffffffffffffffffffffffffffffffffffffffffffffffffffffffffffffffffffffffffffffff
@cA01~tA01_KP420439.1_67264_67101_1_0_0_0_0:0:0_0:0:0_120/1
AGAGCTCAGGGACAGGCATCCCGTCTTCTTTGGACAGACTGAATTCGTTAAACCCAAGACGAGAGCGACACTGAAGAGCCACATGTTCTCCTTCAGACACCACAGGGCTGGGCCAGGCAGAGAGGAAGGGCTTGTCCTGACCACCTGGGG
+
ffffffffffffffffffffffffffffffffffffffffffffffffffffffffffffffffffffffffffffffffffffffffffffffffffffffffffffffffffffffffffffffffffffffffffffffffffffff
@cA01~tA01_KP420439.1_86077_86237_0_1_0_0_0:0:0_0:0:0_121/1
AGCCTGTGACTATGTTATAGGGCAGGGGACTGAAGGGGAAGATGGAGCTCAGGTTGTTGATGAGTTGACCTTGAGATGGGGAGATGGCCTGGACTCTCCCACTGGGCTCAGTGTAATCACAAGGGTCCATATGAGTGGAGAAGGAAGAGG
+
ffffffffffffffffffffffffffffffffffffffffffffffffffffffffffffffffffffffffffffffffffffffffffffffffffffffffffffffffffffffffffffffffffffffffffffffffffffff
@cA01~tA01_KP420439.1_98558_98677_0_1_0_0_1:0:0_0:0:0_122/1
CCCTTTCCTGAGTCAAGCTCTGTGAAGACTGGGGTGAGACTAGGGTGCTCCAAGATGGGTGTGCAGGGAGGAAGCGGTGTCAGCAGCAGAGAAAGAGAGGGAAGCAGTGCTAGGAACAGCAGGTCCTCTGAGGACAAAGGTGTAACTCAC
+
ffffffffffffffffffffffffffffffffffffffffffffffffffffffffffffffffffffffffffffffffffffffffffffffffffffffffffffffffffffffffffffffffffffffffffffffffffffff
@cA01~tA01_KP420439.1_138895_138691_1_0_0_0_0:0:0_0:0:0_123/1
GCCGAGAACTTACAATCAAGAAAGGACAGTCTTCAATAAATGGTGTGGGGAAAACTGGATATCTACATGCAGAGGAATAAAACTGCATCTATACCTGTCACCTTACACAAAAATCAAATGAAAATGGATTAAAAACATGAGTCTAAGGCC
+
ffffffffffffffffffffffffffffffffffffffffffffffffffffffffffffffffffffffffffffffffffffffffffffffffffffffffffffffffffffffffffffffffffffffffffffffffffffff
@cA01~tA01_KP420439.1_79366_79572_0_1_0_0_0:0:0_0:0:0_124/1
AAACTATGTAAGTGAGGGAGTCGATTTGAAAGGGAGAAGAGCAAGTTCAAACACATTCAGGTGAGGTCATGCTTTACATGTTTTAATTGAAATGATCCATCTTGGGAGTAGATCAATAACTGAGATGGTGCCAGGAATGTTAAAAAGCTT
+
ffffffffffffffffffffffffffffffffffffffffffffffffffffffffffffffffffffffffffffffffffffffffffffffffffffffffffffffffffffffffffffffffffffffffffffffffffffff
@cA01~tA01_KP420439.1_41677_41960_0_1_0_0_0:0:0_0:0:0_125/1
CAGACAGGGCACCTCCAAACCCTCCTACATGGCCTGCATGAAGGCCTGCGGCCAGGACTCCAGGCACCCAGGCAGATGGAGAAAGCGGTCAGGAGAGACCCAGAGGAGGGAGACTGGGCTCAGTTTGGGAAGATCAGAGGTTCCCTCAGC
+
ffffffffffffffffffffffffffffffffffffffffffffffffffffffffffffffffffffffffffffffffffffffffffffffffffffffffffffffffffffffffffffffffffffffffffffffffffffff
@cA01~tA01_KP420439.1_105030_104890_1_0_0_0_0:0:0_0:0:0_126/1
AAGGACAGTCTTTTCAATAAATGGTGTGGGGAAAACTGGATATCTACATGCAGAGGAATAAAACTGCATCTATACCTGTCACCTTACACAAAAATCAAATGAAAATGGATTAAAAACATGAGTCTAAGGCCTGAACCTATGAAACATGTA
+
ffffffffffffffffffffffffffffffffffffffffffffffffffffffffffffffffffffffffffffffffffffffffffffffffffffffffffffffffffffffffffffffffffffffffffffffffffffff
@cA01~tA01_KP420439.1_73930_73841_1_0_0_0_0:0:0_0:0:0_127/1
AAAAGCAGCATAAAAGCACAACCAACCCTTAAAATTAGCCAGAGGAAAAGGATCAGCTGGTAAGGATTTATAGGGAGCCAAGCATTGTCTTCCCCACAGAAAAAAGGAAAACATAAGCCAGTAGAATAGCATCTTTACCCAGCTAAGATA
+
ffffffffffffffffffffffffffffffffffffffffffffffffffffffffffffffffffffffffffffffffffffffffffffffffffffffffffffffffffffffffffffffffffffffffffffffffffffff
@cA01~tA01_KP420439.1_70484_70400_1_0_0_0_0:0:0_0:0:0_128/1
CCTCTAGATATGTTTTCCCTTTTTGGATTGTTTTATTCTCTCTGACTCTCCTTGGACTAGTTGACTTGATGTTACTTTTTTTAAATTCTGAGTTTCTCACTTTGTGTCCTGTTCATAACTTTCTGCATATTTCTATCTATTATCTATCGA
+
ffffffffffffffffffffffffffffffffffffffffffffffffffffffffffffffffffffffffffffffffffffffffffffffffffffffffffffffffffffffffffffffffffffffffffffffffffffff
@cA01~tA01_KP420439.1_95142_95221_0_1_0_0_0:0:0_0:0:0_129/1
ACAATTCCAAACATACAAGAGGCTCTCTCTTAACACGGCACTTAGACACGTGCTGTTCCACCTTCCCTCGTGCTGTTCCACCTTTCCTCAGACTATTTTTCAGCCTTCTGGCATCAGCAAACCTTATAAAATTTTTTTGATTTCAGTGTA
+
ffffffffffffffffffffffffffffffffffffffffffffffffffffffffffffffffffffffffffffffffffffffffffffffffffffffffffffffffffffffffffffffffffffffffffffffffffffff
@cA01~tA01_KP420439.1_116319_116452_0_1_0_0_0:0:0_0:0:0_12a/1
GATGGGTCCTTCCTTTAGCCCTAGGCACCAAGGTGTGATAGCAGCCATAGAAATGTGGAAAGTGGGGAGAATCTTCTGAGCACAGGGAGGGAGGCACAGCTCCACATCCTCCTCTCTAAGGCGGCGCCTCCTTCACCCCAAGGTGGTCAG
+
ffffffffffffffffffffffffffffffffffffffffffffffffffffffffffffffffffffffffffffffffffffffffffffffffffffffffffffffffffffffffffffffffffffffffffffffffffffff
@cA01~tA01_KP420439.1_86292_86393_0_1_0_0_0:0:0_0:0:0_12b/1
AAGACCACGAGCCACGAAGGGGCTGGAGAAATCAATGGAACTGATTCTCCCGAGTCTCCAGAGGGAATGCAGCCCTGCAGATGCCTTGATTGTAGCCCAGGAAGAACAGGGTCTGATTTCTGTCTCCAGAAGTGGAAGGGGTCAGTGTGT
+
ffffffffffffffffffffffffffffffffffffffffffffffffffffffffffffffffffffffffffffffffffffffffffffffffffffffffffffffffffffffffffffffffffffffffffffffffffffff
@cA01~tA01_KP420439.1_94902_95086_0_1_0_0_0:0:0_0:0:0_12c/1
ACCAGCAGCTGGAATCTGAAGGCGTGAGTCTCCATCTTAGAGCATCACTCTTCCTCACACCACAAATCTGGTGCCTGTCTCTTGCTTACCAATGTCTAAGGTCCCCACTGCCTGCTGCAGAGAAAACACACTCCTTTGCTTAGCCCACAA
+
ffffffffffffffffffffffffffffffffffffffffffffffffffffffffffffffffffffffffffffffffffffffffffffffffffffffffffffffffffffffffffffffffffffffffffffffffffffff
@cA01~tA01_KP420439.1_88560_88825_0_1_0_0_0:0:0_0:0:0_12d/1
GGAACTTCCATATTCTTCTCCTCTGTAATGGCTGTATTAATTTACATTCCTATCAACAGTGTATCAGGGTTCTCCTTTCTCCACCACCTTGCCAACATTTGTTTTGTCTGTCTCTGAGATAAAACCCATTGTAATGGGGTGAGATGATAG
+
ffffffffffffffffffffffffffffffffffffffffffffffffffffffffffffffffffffffffffffffffffffffffffffffffffffffffffffffffffffffffffffffffffffffffffffffffffffff
@cA01~tA01_KP420439.1_52445_52566_0_1_0_0_0:0:0_0:0:0_12e/1
GCCTGGCCAAGCCCTGTGGTGCCTCCAGGACATGTGATTCTTCAGTGTCATTCTTATCTTGGGTTTAACAACTTCAGTCTGTAAAAGGAAGATGGGGTGCCTGTCCCTGAGCTCTACAACATAATATTCTGGAACAGCCTTTTCATGGGC
+
ffffffffffffffffffffffffffffffffffffffffffffffffffffffffffffffffffffffffffffffffffffffffffffffffffffffffffffffffffffffffffffffffffffffffffffffffffffff
@cA01~tA01_KP420439.1_102540_102493_1_0_0_0_0:0:0_0:0:0_12f/1
CACCTGTGACAGAAACAAGCAGTGGGTCACTCGGGTCTGACAACTCGTAGGGAGAGTGACGGAAAGAGCCAAAGCATCTGTAGGTCCCTCCGTGGGTGGCAGGGCCCAGAGGGAAATCTGCCTGGAATGTTCTGTTGACCTTGCGCACTG
+
ffffffffffffffffffffffffffffffffffffffffffffffffffffffffffffffffffffffffffffffffffffffffffffffffffffffffffffffffffffffffffffffffffffffffffffffffffffff
@cA01~tA01_KP420439.1_29031_28949_1_0_0_0_0:0:0_0:0:0_130/1
AGGAATGAAGATTGTAGATGGAATTGCGGTTGCTAATCAGCTGAACTTAAAACAAGGGTATCCTGGATGATTTCCAGGAGATTATGAGGGATTTTCATCTTGGTGAACCCAATAGAATCCCCAAGTTTTCAAAAGATAAGGAAGAAGGGA
+
ffffffffffffffffffffffffffffffffffffffffffffffffffffffffffffffffffffffffffffffffffffffffffffffffffffffffffffffffffffffffffffffffffffffffffffffffffffff
@cA01~tA01_KP420439.1_70295_70490_0_1_0_0_0:0:0_0:0:0_131/1
GAAGATAGATAGATAATACATAGAGATAGAGAGGCAGACAAAGAGAAATCATAGAGAGAGAGAGACGATACATAGATATAGATAATAGATGATTTTTGGATAGACAATTGATAGATAAATAGATTATATATAGATATAGATGACAGGTAG
+
ffffffffffffffffffffffffffffffffffffffffffffffffffffffffffffffffffffffffffffffffffffffffffffffffffffffffffffffffffffffffffffffffffffffffffffffffffffff
@cA01~tA01_KP420439.1_74973_74775_1_0_0_0_0:0:0_0:0:0_132/1
AGAAAAAGTGAAACATATAACAGGTGTTGGCAAGGATGCAGAGAAAAGGAAACTCTTATACACTGTTGGCCGGTATGTAAATTAGTATAGCCTCTATGGAAGACAGTATGGAAATTTGGCAGAGAACCAAAAATAGAAGCACCATTCGAT
+
ffffffffffffffffffffffffffffffffffffffffffffffffffffffffffffffffffffffffffffffffffffffffffffffffffffffffffffffffffffffffffffffffffffffffffffffffffffff
@cA01~tA01_KP420439.1_139323_139202_1_0_0_0_1:0:0_0:0:0_133/1
AGAGCTGTAGTAAGCAAAACAGCATGACATTGGCATAGAGAAAGGCACATAAAAAATGGAACAGAATGGAGAACACAGATATAATCCATGCATTTACATCCAATGGCTTTCTTTTGTGTGTGTGTGATGGAATCTTGCTCTGTCATGCAG
+
ffffffffffffffffffffffffffffffffffffffffffffffffffffffffffffffffffffffffffffffffffffffffffffffffffffffffffffffffffffffffffffffffffffffffffffffffffffff
@cA01~tA01_KP420439.1_133654_133531_1_0_0_0_0:0:0_0:0:0_134/1
ATCCCACCCTTGCTGATCCCACGGTAGCCAACCTTCTCCTTGTTTGGTTTCTTTAATTAATTGATTAATTAATTTATTTTTGAGACAGTCACTTTTTCACCCAGGCTGGAGTGCAGTGGTGTTGTCTTGGCTCACTGCAACCTCTGCCTC
+
ffffffffffffffffffffffffffffffffffffffffffffffffffffffffffffffffffffffffffffffffffffffffffffffffffffffffffffffffffffffffffffffffffffffffffffffffffffff
@cA01~tA01_KP420439.1_24548_24492_1_0_0_0_0:0:0_0:0:0_135/1
GGATAGATGGTACATGTCATAGGAGCTCCGGGAGCTGCAGGACAAGGTCACGCTCTCTCCTGCCAGAACCGTGGGGCCCGGCTGGGCTGAGAGAGAAGGTTTCTCATATAGACCTGGAGGAGAAGAGGCATTTTCCTTACGGAGGATCTT
+
ffffffffffffffffffffffffffffffffffffffffffffffffffffffffffffffffffffffffffffffffffffffffffffffffffffffffffffffffffffffffffffffffffffffffffffffffffffff
@cA01~tA01_KP420439.1_125277_125170_1_0_0_0_0:0:0_0:0:0_136/1
ATTCCTGGTTACCCCGAGGTGAATCCAATGGCTGTGAGTGTCAAACACACACTCCTTGTTGCTCCTTAGTTTCCTGTGTACCCAGTGTGCTCTCCGTCTCTCTACAGTCGTCTTGTCATTCTCCCCATCTCATTCCCAGCATTTCAGGCA
+
ffffffffffffffffffffffffffffffffffffffffffffffffffffffffffffffffffffffffffffffffffffffffffffffffffffffffffffffffffffffffffffffffffffffffffffffffffffff
@cA01~tA01_KP420439.1_30846_30942_0_1_0_0_0:0:0_0:0:0_137/1
TTGGCTTTCTGTGAGAATGAGATCACATAGAAAATGTGAAAGCCCTCAGAATCCTCCAGCACAGATCGTGGAATAGAGAAAGTGCTCTGTTCATCGCAACAAAAAACTTGCCCACTCACCCAAATCCCCCACCTCACCCCTACTTCCAAT
+
ffffffffffffffffffffffffffffffffffffffffffffffffffffffffffffffffffffffffffffffffffffffffffffffffffffffffffffffffffffffffffffffffffffffffffffffffffffff
@cA01~tA01_KP420439.1_45754_45679_1_0_0_0_0:0:0_0:0:0_138/1
CTGGACTCACTCCAAGGAGTATTAATGTTTACCTCCCCATGGTCTATCTGAATCTCCACAGGTGATTGGAAGTAGGGGTGAAGTGGGGGATTTGAGTGAGAGGGCAAGTTTTTTTTGTGATGAACAGAGCACTTTCTCTATTCCACGATC
+
ffffffffffffffffffffffffffffffffffffffffffffffffffffffffffffffffffffffffffffffffffffffffffffffffffffffffffffffffffffffffffffffffffffffffffffffffffffff
@cA01~tA01_KP420439.1_141751_141477_1_0_0_0_0:0:0_0:0:0_139/1
GAGAAATAAATCTCAGAAATAAGTTAGTGAAGCGAGGATTAAACTACCAGGAAAAAATCAAACCCAGCAAGCCTTTCCAGCCAATGATTCTACCTCACAAACATATCTTATATCCATCTACTTCATTCATTTAGTGTCTAAATCAGCACC
+
ffffffffffffffffffffffffffffffffffffffffffffffffffffffffffffffffffffffffffffffffffffffffffffffffffffffffffffffffffffffffffffffffffffffffffffffffffffff
@cA01~tA01_KP420439.1_106616_106530_1_0_0_0_0:0:0_0:0:0_13a/1
GAGAGCAGCATTCAGAGAAAGAGGTGTGGTAAGGAAGAAGGGTCTGAGTGATGCCATGTGAGATGTGACCAGCCTTTGTGGGCTTTGAGGAAGGAGGAAGGGGACCAGGAGCCAAGGAACTGGGAGCCTTTATAAGATGGGACAAGTGAG
+
ffffffffffffffffffffffffffffffffffffffffffffffffffffffffffffffffffffffffffffffffffffffffffffffffffffffffffffffffffffffffffffffffffffffffffffffffffffff
@cA01~tA01_KP420439.1_90979_90859_1_0_0_0_0:0:0_0:0:0_13b/1
ACCTTGTCTGTACTAAAAAAAAATACCAAAAAAAAAATTAGCCAGGCGTGGTGGGACATGGGTGTAATCCCAGCCTCTCGGGAAGCTGAGTGTAGAGAATCGCTTTAACCTGGGAGGTGGAGGTTGCGGTGAGCCGAGATCCCGCCACTG
+
ffffffffffffffffffffffffffffffffffffffffffffffffffffffffffffffffffffffffffffffffffffffffffffffffffffffffffffffffffffffffffffffffffffffffffffffffffffff
@cA01~tA01_KP420439.1_69295_69471_0_1_0_0_0:0:0_0:0:0_13c/1
GTGATTACAGGTGAGAGTGTCTGGACATTATTCTCATTGTCACTGGGACACAGAGTGAATGATCCACGACTTGGAGGCCCAGGTGGTTATAAGGAAGATGAGCTTGGTATTCTTATGGAGAGAGACTAACTTGGTGAGGTCTGTACCAAC
+
ffffffffffffffffffffffffffffffffffffffffffffffffffffffffffffffffffffffffffffffffffffffffffffffffffffffffffffffffffffffffffffffffffffffffffffffffffffff
@cA01~tA01_KP420439.1_45662_45530_1_0_0_0_0:0:0_1:0:0_13d/1
TGAGTGAGAGGGCAAGTTTTTTTTGTGATGAACAGAGCACTTTCTCTATTCCACGATCTGTGCTGGAGGATTCAGCGGGCTTTCACATTTTCTATATGGTCTCATGCTCACAGAAAGCCAAATACGGAAGAGGTTTTAGGCTCATTGCCT
+
ffffffffffffffffffffffffffffffffffffffffffffffffffffffffffffffffffffffffffffffffffffffffffffffffffffffffffffffffffffffffffffffffffffffffffffffffffffff
@cA01~tA01_KP420439.1_62045_61850_1_0_0_0_2:0:0_0:0:0_13e/1
GGAGGATTCAGCGGGCCTTCACATTTTCTATGTGATCTCATGCTCACAGAAAGCCAAATAGGGAAGAGGTTTTAGGCTCATTGCCTAATGGATAAGATAAAGGATCAAAGAAGTAATTATAGAGAAATAGAAAAACGATGATTGGAATTC
+
ffffffffffffffffffffffffffffffffffffffffffffffffffffffffffffffffffffffffffffffffffffffffffffffffffffffffffffffffffffffffffffffffffffffffffffffffffffff
@cA01~tA01_KP420439.1_42816_42621_1_0_0_0_0:0:0_0:0:0_13f/1
AGTTGAGGTCATGAGTTTGAGAGCAGCCCAGCCAACATGGGGAAACCGCATCTATACTAAAAAAAACAAAAAGTAGCCAGGCATGGTGGCGTGCGCCTATAATCCCTGATACTAGGGAGGCTGAGGCAGGAAAATCATTTGAACCCAGGA
+
ffffffffffffffffffffffffffffffffffffffffffffffffffffffffffffffffffffffffffffffffffffffffffffffffffffffffffffffffffffffffffffffffffffffffffffffffffffff
@cA01~tA01_KP420439.1_100966_101118_0_1_0_0_1:0:0_0:0:0_140/1
TGAGGTCTGTACCAACAGAGACAGAGAAACAGCAGACATAAGTACAGAACAGGTGTCATATCAGAGGACAGACACAGGGGCCATACAGGGAGGTAGAAAAGAGAGAAAGAGGTAAAGGAGACACTCAGACAGACAGACATGTCCCAGAGA
+
ffffffffffffffffffffffffffffffffffffffffffffffffffffffffffffffffffffffffffffffffffffffffffffffffffffffffffffffffffffffffffffffffffffffffffffffffffffff
@cA01~tA01_KP420439.1_44854_45031_0_1_0_0_0:0:0_0:0:0_141/1
TCTTCTACCATCTCCAAACTCCAGATACTCCAACAGCGAAAGGGATCTGGACCCAAAACAGGGCTCTGTGAAATCTCTTAATCTCTCATTTTATGGAGCTGAGATCTCCTACAAGCTAGAAAAATGATTGGCAATCTGACATCCTTCTCA
+
ffffffffffffffffffffffffffffffffffffffffffffffffffffffffffffffffffffffffffffffffffffffffffffffffffffffffffffffffffffffffffffffffffffffffffffffffffffff
@cA01~tA01_KP420439.1_100365_100450_0_1_0_0_1:0:0_0:0:0_142/1
AGGGAGGAAGACAGATGGAGGCACCTGCACCAGGGGATATGGGCACAGAAAAGACACGGAGATGCAGAGAGGGAGGAGAGAGACAGACACGGGGAGGGGAACCCACACTCATTCCAGGTGCCATGGATGGGATGATAAAGAGAGATGCCT
+
ffffffffffffffffffffffffffffffffffffffffffffffffffffffffffffffffffffffffffffffffffffffffffffffffffffffffffffffffffffffffffffffffffffffffffffffffffffff
@cA01~tA01_KP420439.1_107082_107261_0_1_0_0_1:0:0_0:0:0_143/1
TGCACAAGTGGACCAATAAATGAATGATCCATTGGGAAGCATCTGTGTATGAAATCTATTTGTTTGTTCGTTCATTTATTTATTGAGACAGAGTCCCCCTCTGTCTTCCAGGCTACAGTGCAGTGTCACGATCTTGGCTCACTGCAACCT
+
ffffffffffffffffffffffffffffffffffffffffffffffffffffffffffffffffffffffffffffffffffffffffffffffffffffffffffffffffffffffffffffffffffffffffffffffffffffff
@cA01~tA01_KP420439.1_140480_140573_0_1_0_0_0:0:0_1:0:0_144/1
CTCCCATGTTCCTTGGCTCCTGGTACCCTTCCTCCTTCCTCAAAGCCCACAAAGACTGGTCACATCTCACATGGCATCACTCAGACCCTTCTTCCTTACCACACCTCTTTCTCTGAATGCTGCTCTCCCTTCTTCCCCTTCTTTTGAAAA
+
ffffffffffffffffffffffffffffffffffffffffffffffffffffffffffffffffffffffffffffffffffffffffffffffffffffffffffffffffffffffffffffffffffffffffffffffffffffff
@cA01~tA01_KP420439.1_45408_45284_1_0_0_0_0:0:0_0:0:0_145/1
CATTTCTTATTTTTATTTTTTGAGACGGAGTCTCCTTGTGTCACCCAGGCTGGAGTGCAGTGATGCAATCTCCACTCACTGCAACCTCCACCTCCTGGGTTGAAGTCGTTCTCCTGCTTCATCCTCAAGAGTAGGAGCTGGGATTACAGG
+
ffffffffffffffffffffffffffffffffffffffffffffffffffffffffffffffffffffffffffffffffffffffffffffffffffffffffffffffffffffffffffffffffffffffffffffffffffffff
@cA01~tA01_KP420439.1_124948_124779_1_0_0_0_0:0:0_0:0:0_146/1
ATTATTTATTTTGAATTCTGGCTGGGCAAAGTGGCTCACGCCTTTTATCCCAGTACTTTGGGATGCTGAGACGGTTGGATCACTTGAGGTTGGGAGTTTCAGACAAGCTTGGCCAACATGGTGAAACATCCTCTCTACAAAAAATATACA
+
ffffffffffffffffffffffffffffffffffffffffffffffffffffffffffffffffffffffffffffffffffffffffffffffffffffffffffffffffffffffffffffffffffffffffffffffffffffff
@cA01~tA01_KP420439.1_108587_108419_1_0_0_0_1:0:0_0:0:0_147/1
GGGCGAGGTGGGGGATTTGGGTGAGGGGGCAAGTTTTTTTTGTGATGACCAGAGCACTTTCTCTATTCCAGGATTTGTGCTGGAGGATTCAGCGGGCTTTCACATTTTCTATATGATCTCATGCTCACAGAAAGCCAAATACGGAAGAGG
+
ffffffffffffffffffffffffffffffffffffffffffffffffffffffffffffffffffffffffffffffffffffffffffffffffffffffffffffffffffffffffffffffffffffffffffffffffffffff
@cA01~tA01_KP420439.1_104139_104330_0_1_0_0_0:0:0_0:0:0_148/1
TACAGGCATAAGCCACTATGCCCAGCCTCCTTTTAGTTTTTTAAAGAATTTCCATACTTTTCTCCATAATAGTTGTACTAATTTACATTCCTACCAACAGGGTACCAGGGTTCTCCTTTCTCTACCATCTTGCCAGCATTTGTTTTGCCT
+
ffffffffffffffffffffffffffffffffffffffffffffffffffffffffffffffffffffffffffffffffffffffffffffffffffffffffffffffffffffffffffffffffffffffffffffffffffffff
@cA01~tA01_KP420439.1_91384_91306_1_0_0_0_0:0:0_0:0:0_149/1
ACGCTCCTTGTTCCTCCTTAGTTTCCTGTGTACCCAGAGTGCTCTCTGTCTCTCCACAGTCGTCTTGTCATTCTCCCCACCTCATTCCCAGCATTTGAGGCAGAGCCTCTTCCTTCCACATAACATTGTTTTCACCTTTGTGCCTTCACG
+
ffffffffffffffffffffffffffffffffffffffffffffffffffffffffffffffffffffffffffffffffffffffffffffffffffffffffffffffffffffffffffffffffffffffffffffffffffffff
@cA01~tA01_KP420439.1_125357_125544_0_1_0_0_1:0:0_0:0:0_14a/1
ACTAAGGAGCAACAAGGAGTGTGTGTTTGACACTCACAGCCATTGGATTCACCTCGGGGTAACCAGGAATCCCTACATGATTAATATGACTGACATGAAAATAAGGGAGGCTCAGGTGCGTAACTGGAATCTAGGAGACCGGGGAAAAGG
+
ffffffffffffffffffffffffffffffffffffffffffffffffffffffffffffffffffffffffffffffffffffffffffffffffffffffffffffffffffffffffffffffffffffffffffffffffffffff
@cA01~tA01_KP420439.1_80165_80084_1_0_0_0_1:0:0_0:0:0_14b/1
ATGTCATTGGATTTTTGATAATGGTTGCATTGAATCACTTTGGATAGAATGGACATTTTAACAACATTAATCCTTCTGATCCGTGAAGATGGAATATCTTTCGATTTATTTGTTTATTTCTTGAGTTTTTTCATCAATGTTTTATAGCTT
+
ffffffffffffffffffffffffffffffffffffffffffffffffffffffffffffffffffffffffffffffffffffffffffffffffffffffffffffffffffffffffffffffffffffffffffffffffffffff
@cA01~tA01_KP420439.1_11062_10882_1_0_0_0_0:0:0_1:0:0_14c/1
ATAATTATTATTTTGTATTTTTAGTACAGATGGATTTTCCCCATGTTGGCCAGGGTGGTCTTGAGCCCCTGATCTCAAATGATCCACCTGCCTTGGCCTCTCAAAGTGTTGGGATTACAACCGTGAGCCACCGTGCCCAGCCTATAAATG
+
ffffffffffffffffffffffffffffffffffffffffffffffffffffffffffffffffffffffffffffffffffffffffffffffffffffffffffffffffffffffffffffffffffffffffffffffffffffff
@cA01~tA01_KP420439.1_34127_34287_0_1_0_0_0:0:0_0:0:0_14d/1
TAGGCCTTGTTAGTCTCATCTCCATGGGGACACATATCAACACATCATCTTTCATACTATAAATATACGGTCACTCCTCCGTATCTGTGGGGTTTACAGGTCTTTATTGAACAAAGTATAAATCAAAAATATTCAGAGAAAATATCCACA
+
ffffffffffffffffffffffffffffffffffffffffffffffffffffffffffffffffffffffffffffffffffffffffffffffffffffffffffffffffffffffffffffffffffffffffffffffffffffff
@rand_0_0_0_0_1_1_0:0:0_0:0:0_14e/1
AGGAGGCTCGTAGCAAATATTGAATTCGGGTATGGTATGGACCCGATTTCTGTAGGGTGCGCGACCGCGGGCTGGCCCCCGGGAATAGCTTTAACTCAGAAATGACTACAGGGGCGTCCATCAGTTTCGGTGGAGATTGGGAAGTGGGAT
+
ffffffffffffffffffffffffffffffffffffffffffffffffffffffffffffffffffffffffffffffffffffffffffffffffffffffffffffffffffffffffffffffffffffffffffffffffffffff
@cA01~tA01_KP420439.1_60918_60727_1_0_0_0_0:0:0_0:0:0_14f/1
CTTCTTTGTCACCTGAAATCATACACTCAGCATTATCTATTATTGATTTTGAATTCTGGCTGGGCACAGTGGCTCACGCCTGTAGTCCCATTACTTTGGCATGCTGAGACGGTCGGATCACTTGAGGTTGGGAGTTTCAGACAAGCTTGG
+
ffffffffffffffffffffffffffffffffffffffffffffffffffffffffffffffffffffffffffffffffffffffffffffffffffffffffffffffffffffffffffffffffffffffffffffffffffffff
@cA01~tA01_KP420439.1_31869_31694_1_0_0_0_0:0:0_0:0:0_150/1
GCTCCCTCTCTTGCCGTGTGATCTCTGTGGTCTCTGCACAGACAGACCCTCCTTCCCTTCTGCCAGAGTGGGAGCAGCCTGAGGCCGTCACGAGAAATAGATGCTGGTGCCACGCTTCCAGTACAGCCTGCAGAACTGTGAGGCAAACCA
+
ffffffffffffffffffffffffffffffffffffffffffffffffffffffffffffffffffffffffffffffffffffffffffffffffffffffffffffffffffffffffffffffffffffffffffffffffffffff
@cA01~tA01_KP420439.1_13660_13778_0_1_0_0_1:0:0_0:0:0_151/1
TTTGATACTCACAGCCATTGGATTCAACTCAGAGCTAACTAGGAATCCCTACCTGATTAATAGTGACCGACATGAAAATAAGGGAGGCCCAGGTGCGTAACTGGAATCTAGGAGACGGTGGAAAAGGCAATCCCCGCCCCACTGGTGAAA
+
ffffffffffffffffffffffffffffffffffffffffffffffffffffffffffffffffffffffffffffffffffffffffffffffffffffffffffffffffffffffffffffffffffffffffffffffffffffff
@rand_0_0_0_0_1_1_0:0:0_0:0:0_152/1
CGTATGTACAGCCCCCATGATGCTGATAACTTACTTATATTATCGCGAGACCGAGGGTACCGAGAATATCTCCCGCTCAGTGCAAAACGAAAAAGGTTACCGACTCACATAGGCTACTTGGCAGAGCTCCCCTTCGTATTCTCGTCCTGC
+
ffffffffffffffffffffffffffffffffffffffffffffffffffffffffffffffffffffffffffffffffffffffffffffffffffffffffffffffffffffffffffffffffffffffffffffffffffffff
@cA01~tA01_KP420439.1_68521_68655_0_1_0_0_0:0:0_0:0:0_153/1
GGCACCATGGAGAAGGCACAGGCATGGCAAGAGTGGCTCCCAGTCCCCACCAGGAACAGGGTGTGTGGACACTGGTGCCTGCCTTACTGATCAGTTCATACCTTCTGCCAAGGATTCCAATTCGTCCAAAAGAGATTGAACCAGTCTGCT
+
ffffffffffffffffffffffffffffffffffffffffffffffffffffffffffffffffffffffffffffffffffffffffffffffffffffffffffffffffffffffffffffffffffffffffffffffffffffff
@cA01~tA01_KP420439.1_17737_17954_0_1_0_0_0:0:0_0:0:0_154/1
TCTCCACAGGGACACGTATCAACACATCATCTTTCATACTACTATAAATAGACAGTCACTCCTCCATATCTCTGGGGTTTACACATGTTTATTGAATCAGCAATAAATCAAAAATATTTTGAGAAAAAAAATCCCCGAAGTTTCAAAAAG
+
ffffffffffffffffffffffffffffffffffffffffffffffffffffffffffffffffffffffffffffffffffffffffffffffffffffffffffffffffffffffffffffffffffffffffffffffffffffff
@cA01~tA01_KP420439.1_87850_87723_1_0_0_0_0:0:0_0:0:0_155/1
ATTTGCAGCCACATGGATGGACTGGAGGTCATTACAAGGATTGCCATTTCTTACTCACATGCAGGATGTAAAAGGTGGACCTCATGAAGGTAGAGAGTAGAATGGTGGATACCAGAGGTTAGGAAGGAAGGGGTGGAGGGTAACAAAAGA
+
ffffffffffffffffffffffffffffffffffffffffffffffffffffffffffffffffffffffffffffffffffffffffffffffffffffffffffffffffffffffffffffffffffffffffffffffffffffff
@cA01~tA01_KP420439.1_53984_53792_1_0_0_0_0:0:0_0:0:0_156/1
AGAGAGGTTGTGAGTTTAGAAGGTGTCTCTCTTTATCATCCCATCCATGGCACCTGGATTGAGTCAGGCTTCCCCTTCCTGGTGTCTTATCTCTCTCCTTCCTCTCTGTGTCTTCATGTTCTTTTCTGTGCCCATAACTCCTGGTGCAGG
+
ffffffffffffffffffffffffffffffffffffffffffffffffffffffffffffffffffffffffffffffffffffffffffffffffffffffffffffffffffffffffffffffffffffffffffffffffffffff
@cA01~tA01_KP420439.1_74118_74254_0_1_0_0_0:0:0_0:0:0_157/1
CCTGGCATTCACTGGATTTCTTGAACCTGTGGATTGATGGATGTGTCTACTTCCTCCAAATAATCAACAATTGCCTCTTTAAAGATTGCTTCTGACCTGTTTTCTCGTTCTTTCTTTTTGGAACTCAAGTTAGGAGCATTCTAAAACTGT
+
ffffffffffffffffffffffffffffffffffffffffffffffffffffffffffffffffffffffffffffffffffffffffffffffffffffffffffffffffffffffffffffffffffffffffffffffffffffff
@cA01~tA01_KP420439.1_77198_77029_1_0_0_0_0:0:0_0:0:0_158/1
AGAAGTCTTTTGCCACAAAAAGAAATTTCTTTTGAAGATATACATTTTTTTGTACATTTCAAAAATGTTCCCAAACTAATTCTCCAAAGCAATAAATGTTTGTGTGTATTGCTGGGTAGGTTATGCATACAAGGAAAGGAAGCATAGTGA
+
ffffffffffffffffffffffffffffffffffffffffffffffffffffffffffffffffffffffffffffffffffffffffffffffffffffffffffffffffffffffffffffffffffffffffffffffffffffff
@cA01~tA01_KP420439.1_11202_11364_0_1_0_0_0:0:0_0:0:0_159/1
TAATAATTATAATGATAATAATTAGCCGAGCATGGTGGCACATGCCTGTAGTCCCAGCTACTTGGTAGGGTTGGGCAGGAGTTGCACTTAATTGCAGGAGGCGGAGGTTGCAGTGAGCTGAGATCATGCCACTGCACTGCAGCCTGGGCA
+
ffffffffffffffffffffffffffffffffffffffffffffffffffffffffffffffffffffffffffffffffffffffffffffffffffffffffffffffffffffffffffffffffffffffffffffffffffffff
@cA01~tA01_KP420439.1_87622_87410_1_0_0_0_0:0:0_0:0:0_15a/1
TCAGCTCACTGCAACCTCCTCCTCCTGGGTTTAAGCCACTCTCCCGCCTCAGCCTCCCAAGTTGCTGGGATTATAGGCGCCTGGCACCATGCCTGGCTAATTTTATTTTTTTTGTCTTTTTAGTAAAGATTGGTTCCCCCATGTTGGCCA
+
ffffffffffffffffffffffffffffffffffffffffffffffffffffffffffffffffffffffffffffffffffffffffffffffffffffffffffffffffffffffffffffffffffffffffffffffffffffff
@cA01~tA01_KP420439.1_65034_64874_1_0_0_0_1:0:0_0:0:0_15b/1
GTACTGATAACACCGGAAGCCTTAGGCAAGAAAAGAGTCCCATTACCGAAACCATGGGGGCAGACATGTTTATTTGAAGGATGGAAAACTGCATTGAAGTTATTTTAAAAAATATATAAGTTTTACTGCTGACAGAAGACTGAAAGCTAG
+
ffffffffffffffffffffffffffffffffffffffffffffffffffffffffffffffffffffffffffffffffffffffffffffffffffffffffffffffffffffffffffffffffffffffffffffffffffffff
@cA01~tA01_KP420439.1_39538_39384_1_0_0_0_0:0:0_0:0:0_15c/1
TCACTGGGAGCTGACAACTGATGGGGGAGTGAGTAACAGAACCGTAGCATCTGTAGGTCCCTGCCAGGTCTTCCATCATGGGACCGATGGAGAAGTTGGCCTTGGAAACCCCATCATGGTGCTCTCCCAGTGAGGTGCAAAGTGTCGTTA
+
ffffffffffffffffffffffffffffffffffffffffffffffffffffffffffffffffffffffffffffffffffffffffffffffffffffffffffffffffffffffffffffffffffffffffffffffffffffff
@cA01~tA01_KP420439.1_106897_107026_0_1_0_0_0:0:0_1:0:0_15d/1
CTGCAATCTTCATTCCTTCTTTCCATGTAAAATAACATATTCACAAGCTATGGAGGCCAGGACAGGGACATTTTGGGGTGGGACAGCATTCTCCTGCCTTCCACGAACGGTGAACAAGATGCATTTGGCCTCTGCTCTTGGGACACTGAT
+
ffffffffffffffffffffffffffffffffffffffffffffffffffffffffffffffffffffffffffffffffffffffffffffffffffffffffffffffffffffffffffffffffffffffffffffffffffffff
@rand_0_0_0_0_1_1_0:0:0_0:0:0_15e/1
CGTACTTTTTGGTGTCGAAGTTGACAATCGCATCGAGAATTCCGATGAGGCATTGCGGGTCGATCACACTGAAAGCGCGCTGTCGCAGCCCTATAATGCGTACGTCCACGTTCATTCTGGCTCCGCGAGTTCTAACGCAGAGGTCTACAG
+
ffffffffffffffffffffffffffffffffffffffffffffffffffffffffffffffffffffffffffffffffffffffffffffffffffffffffffffffffffffffffffffffffffffffffffffffffffffff
@cA01~tA01_KP420439.1_27592_27802_0_1_0_0_0:0:0_0:0:0_15f/1
TGATGAAACATTGTCTCCACTAAAAATATAAAAATTAGCTGAGCATGGTGGTCAGCACCTGTAATACCACTACTCAGGAGTTTGAGGCCAGAGAATTGATTGAACCCAGGAGGCTGTGGTGGCAGTGAACCGAGATTGCACCTCTGCACT
+
ffffffffffffffffffffffffffffffffffffffffffffffffffffffffffffffffffffffffffffffffffffffffffffffffffffffffffffffffffffffffffffffffffffffffffffffffffffff
@cA01~tA01_KP420439.1_10893_10750_1_0_0_0_0:0:0_1:0:0_160/1
TCACACTTAAAAATGGTAAAGGTGGTAAATTACATAGGTATATTTCACCTCAATAAATATTTCTTCAAACAAAAAGAAAAGGGTGTAGGCGTTGCTGGTGATGACATCTCTCTGTGGGTGACAGGCCAGGATGGGCTTCTGGGAAGTGGG
+
ffffffffffffffffffffffffffffffffffffffffffffffffffffffffffffffffffffffffffffffffffffffffffffffffffffffffffffffffffffffffffffffffffffffffffffffffffffff
@cA01~tA01_KP420439.1_101740_101900_0_1_0_0_0:0:0_0:0:0_161/1
ATAGATAGACGTAGATAGATGATAAATAGGTAGATGATAGATAATGGATTGGTTATAGATACATAGATGATGACTGATAGATGATACATAGAGATGACGATGATGATGATAGACACATAGATATATACATAGATGATACATAAATAGAGA
+
ffffffffffffffffffffffffffffffffffffffffffffffffffffffffffffffffffffffffffffffffffffffffffffffffffffffffffffffffffffffffffffffffffffffffffffffffffffff
@cA01~tA01_KP420439.1_1780_1872_0_1_0_0_1:0:0_0:0:0_162/1
GGATTCTATGCTCATTGCCTGGGTGACGGCATTGTTGGAACCACAAACCTCAGAGTCACACAATATGCCTATGTAACAAACCTGCATGCATACCTTTAATCTACAGTAAAGGTTGAAGTTATTTAAAAATAGGAAGAAGAATTACCCTAT
+
ffffffffffffffffffffffffffffffffffffffffffffffffffffffffffffffffffffffffffffffffffffffffffffffffffffffffffffffffffffffffffffffffffffffffffffffffffffff
@cA01~tA01_KP420439.1_130028_129823_1_0_0_0_1:0:0_0:0:0_163/1
TAAAAATTATATACTGTGGTCCTTCACTATTCCTGGGTGATTGGTTCCAGGATCCCCATTCAGATACCAAAATCTGCAGATGCTCAAGCCCCTTGCATGAAAAGGCATAGCGAAGCTGGGCACCGTGGCTCACGCCTGTAATCCCAGCAC
+
ffffffffffffffffffffffffffffffffffffffffffffffffffffffffffffffffffffffffffffffffffffffffffffffffffffffffffffffffffffffffffffffffffffffffffffffffffffff
@cA01~tA01_KP420439.1_59175_58952_1_0_0_0_0:0:0_0:0:0_164/1
TATCTAATATTGAGCCCTGGGAGTCCTGGGATCCTTTTTTCCATAATTTTTTTATATGACACCCACTGTCTTGAGACTTCAAGATATAAAGAGAAAACAGGAGCATCACACTACCTGATCTCAAAATATGTTACAGAGCTGTAGTAAGCA
+
ffffffffffffffffffffffffffffffffffffffffffffffffffffffffffffffffffffffffffffffffffffffffffffffffffffffffffffffffffffffffffffffffffffffffffffffffffffff
@cA01~tA01_KP420439.1_141934_142085_0_1_0_0_0:0:0_0:0:0_165/1
GAGCTAGATGAGGGGTGGTGCAAATGAAGGGACCTAGTATAGCATAATATACAAGGCTGTGAACGGTGGCTCACGCCTGTAACCCAGCACTTCAGGAGGCCAACGCGGGTGGATCACATGAAGTCAGGAGTTCGAGACCAGCCTGGCCAA
+
ffffffffffffffffffffffffffffffffffffffffffffffffffffffffffffffffffffffffffffffffffffffffffffffffffffffffffffffffffffffffffffffffffffffffffffffffffffff
@cA01~tA01_KP420439.1_46826_46953_0_1_0_0_0:0:0_0:0:0_166/1
CAGAGACCACAGAGATCACACGGCAAGAGAGGGAGCAAGGGGGAGGGGGAGCGATGGAGCTTCCAAGTTCTTTTGAACAACCAGCTCTCCAGGAACTAATAGAGGGGGAACTAGCTAACCCCGTCTCCTTGGGACAGCATTGATCTGTTC
+
ffffffffffffffffffffffffffffffffffffffffffffffffffffffffffffffffffffffffffffffffffffffffffffffffffffffffffffffffffffffffffffffffffffffffffffffffffffff
@cA01~tA01_KP420439.1_37361_37217_1_0_0_0_1:0:0_0:0:0_167/1
GTGTCTCCCTACAACAAAAGTGTCAGCTGAGAACTTTGAGCAAGTGCTGAGTAAGAGACTCCTACTAGCTTTTAATACTGTAAGATTACTCACATAAAACAACACAGGGTAGACATGGGGTGGAGGGCATGTCTTTGAGAATGGAATATC
+
ffffffffffffffffffffffffffffffffffffffffffffffffffffffffffffffffffffffffffffffffffffffffffffffffffffffffffffffffffffffffffffffffffffffffffffffffffffff
@cA01~tA01_KP420439.1_124024_124160_0_1_0_0_0:0:0_0:0:0_168/1
CTTATTCAGCCATGGCCCCATGCTCAGGTTGTGCAGTGTGGAAGCTTTTCCTATTGTTGCCATAACAAATTTCCACAAGATTCGTGGGTGAAAACAAAACGGTTATTTAATTATCTTACAGTGCTCTAGCTCAAAGCATGAAGTGCATCT
+
ffffffffffffffffffffffffffffffffffffffffffffffffffffffffffffffffffffffffffffffffffffffffffffffffffffffffffffffffffffffffffffffffffffffffffffffffffffff
@cA01~tA01_KP420439.1_75356_75198_1_0_0_0_1:0:0_0:0:0_169/1
TGAACATCACTAATCATCAGAGAAATGCAAATTGAAACCACAATGAGAGATCATCTTACAGTAGTCAGAATGGCTATTACTAAAAATGCTGGTGGGGAGTGGTGGCTCACGCTTGTAATCCCAGCACTTTGGGAAGCTGAGGCGGGTGGA
+
ffffffffffffffffffffffffffffffffffffffffffffffffffffffffffffffffffffffffffffffffffffffffffffffffffffffffffffffffffffffffffffffffffffffffffffffffffffff
@cA01~tA01_KP420439.1_25046_25175_0_1_0_0_0:0:0_0:0:0_16a/1
CCTACACGGCCTGCATGAAGGCCCGCGGCCAGGGCTCCAGGCACACAGGCAGATGGAGAAAACGGTCAGGAGAGACCCAGAGGAGAGAGACTGGGCTCAGTTTGGGAAGATCAGAGGTTCCCTCAGCCCCTCAACATTACCCATTTCCCA
+
ffffffffffffffffffffffffffffffffffffffffffffffffffffffffffffffffffffffffffffffffffffffffffffffffffffffffffffffffffffffffffffffffffffffffffffffffffffff
@cA01~tA01_KP420439.1_115620_115727_0_1_0_0_0:0:0_0:0:0_16b/1
ACTCACAGCCCAGTGGGGGCAGCAAGGAAGGCCTTGTTTGCCTGCAAATGGATCTTCCATCATGATCTTTCTTTCCAGGGTTCTTCTTGCTGCAGGGGGCCTGGCCACAGGAGGGTAAGTCCTTCTCCAAACCTTAGGGTGTCATCTCCC
+
ffffffffffffffffffffffffffffffffffffffffffffffffffffffffffffffffffffffffffffffffffffffffffffffffffffffffffffffffffffffffffffffffffffffffffffffffffffff
@cA01~tA01_KP420439.1_113318_113449_0_1_0_0_1:0:0_0:0:0_16c/1
GGCATCTCATGTTTGGGAGGTTGGATCTAAGACGTGTCTTGAGTTGGTCATAGTGAAGGACGCGAGGTGTCAATTCTAGTGAGAGCAATTTCCAGGAAGCCATGTTCCGCTCTTGAGCGAGCACACACTGGGCCTCATGCAAGGTAGAAA
+
ffffffffffffffffffffffffffffffffffffffffffffffffffffffffffffffffffffffffffffffffffffffffffffffffffffffffffffffffffffffffffffffffffffffffffffffffffffff
@cA01~tA01_KP420439.1_45485_45380_1_0_0_0_0:0:0_0:0:0_16d/1
TAATTATAGAGAAATACAAAAATGATGATTGGAATTCAGGTGCCTTTGTCATTCGTGTGTGTTTTATTATATTTATGCATTTCTTATTTTTATTTTTTGAGACGGAGTCTCCTTGTGTCACCCAGGCTGGAGTGCAGTGATGCAATCTCC
+
ffffffffffffffffffffffffffffffffffffffffffffffffffffffffffffffffffffffffffffffffffffffffffffffffffffffffffffffffffffffffffffffffffffffffffffffffffffff
@cA01~tA01_KP420439.1_4035_3813_1_0_0_0_0:0:0_0:0:0_16e/1
TATGCTGAATTAATTAGACATATTTACCTAGGAATGAAATTATTGGTTTTGGGTGCAAGTTGGTGTTGAGCTTAACCAGGAAGTGCCAAAATATTTCCATCATGACCAAATGTGGCCTGGAAAGTTTTTTGGGGTCAATTTTCCTGTTTC
+
ffffffffffffffffffffffffffffffffffffffffffffffffffffffffffffffffffffffffffffffffffffffffffffffffffffffffffffffffffffffffffffffffffffffffffffffffffffff
@cA01~tA01_KP420439.1_113584_113414_1_0_0_0_0:0:0_0:0:0_16f/1
ATCTCCACTCCAGGCCCATAACTCCACCTCCAGGCCCATATCTCCACCTCTGGGCCCAGATCTCCATCCCCACGCTCCCTCCCTCTATTCCCTTCCAGGACTCACCAACACACGCCATGATGATGACCATGAGCGACATGGTGCTGCCGG
+
ffffffffffffffffffffffffffffffffffffffffffffffffffffffffffffffffffffffffffffffffffffffffffffffffffffffffffffffffffffffffffffffffffffffffffffffffffffff
@cA01~tA01_KP420439.1_25689_25822_0_1_0_0_0:0:0_0:0:0_170/1
CACACACACACACATATATAAACATATATATATATATATATATATATATATATATATATTTTTTTTTTTTTTTTTTTTTTTACCCTCCACCCTTTTATTCCTGGCCTCTGGAAGCCACCATTCTACTCTCTACCTTCATGAGATCCACCT
+
ffffffffffffffffffffffffffffffffffffffffffffffffffffffffffffffffffffffffffffffffffffffffffffffffffffffffffffffffffffffffffffffffffffffffffffffffffffff
@cA01~tA01_KP420439.1_73558_73415_1_0_0_0_1:0:0_0:0:0_171/1
ATGCCAAAAATGAATATGGACCATACGATAGTGTATGAAAACACGCCCCTGTGTAATTTCTGAAAAAGATAGAATTATGTATACGACAAAACAAAACATCATATAAGTAAATACAAACATATGTACTAAATATGCTCTAAAATCCTGTTC
+
ffffffffffffffffffffffffffffffffffffffffffffffffffffffffffffffffffffffffffffffffffffffffffffffffffffffffffffffffffffffffffffffffffffffffffffffffffffff
@cA01~tA01_KP420439.1_100328_100161_1_0_0_0_0:0:0_0:0:0_172/1
AATGAGTGAGGGTTCCCCTCCCCGTGTCTGTCTCTCTCCTCCCTCTCTGCATCTCCGTGTCTTTTCTGTGCCCATATCCCCTGGTGCAGGTGCCTCCATCTGTCTTCCTCCCTCTTCTCTGTCCCTCTGTCTCCAGTAGCCCCTGACTCC
+
ffffffffffffffffffffffffffffffffffffffffffffffffffffffffffffffffffffffffffffffffffffffffffffffffffffffffffffffffffffffffffffffffffffffffffffffffffffff
@rand_0_0_0_0_1_1_0:0:0_0:0:0_173/1
CGGTACCTCTGTTGACAAGCTCGGGTCCCCATCTAACTATACTGCTCAGTACAAAAACTCCTGAGGGGGACTTAAATCACCACGCACTCTGCTAGTAAAGAACAGGACTCAGCGTACACGCGCGATCAGTCTGCGCTGCGACTTCAAACC
+
ffffffffffffffffffffffffffffffffffffffffffffffffffffffffffffffffffffffffffffffffffffffffffffffffffffffffffffffffffffffffffffffffffffffffffffffffffffff
@rand_0_0_0_0_1_1_0:0:0_0:0:0_174/1
AGACTCAAGTCGCCTGAAGTCGCCGATGAAGGATTGGATCTAGTCGGTTAAAATTGAGCGTCCGAAAGCCGCCAATCGTTCACGCACAAAAGGGTCAGAAGTTAGTCGTACGGAGGGCGCTGAGACGCTTTATGCGGTGGCCTTAAACAG
+
ffffffffffffffffffffffffffffffffffffffffffffffffffffffffffffffffffffffffffffffffffffffffffffffffffffffffffffffffffffffffffffffffffffffffffffffffffffff
@cA01~tA01_KP420439.1_6756_6574_1_0_0_0_0:0:0_0:0:0_175/1
CCTTCAGACACCACAGTGCCGGGCCAGGCAGAGAGGAAGGGCTTGTCCTGACCACCTGGGGGAGAAGGAGGCACCACCTTAGAGAGGAGGATGTGGAGCCGCCCCTCCCTCCCTGTGCTCAGAAGATTCTCCCATTTCCACGTTTCTAAG
+
ffffffffffffffffffffffffffffffffffffffffffffffffffffffffffffffffffffffffffffffffffffffffffffffffffffffffffffffffffffffffffffffffffffffffffffffffffffff
@cA01~tA01_KP420439.1_28184_28292_0_1_0_0_0:0:0_0:0:0_176/1
ACAGAACCCTCTTATATCCGCTTTTGGAAACCTGGGGAGGTAGAAACCTTCGATGCAGGCATTGACTCAGCATCTCGCAGCTCTGACATTGTACGCCTGTCTTCTACCATCTCCGAACTCCAGATACTCCAACAGCGAAAGGGATCTGGG
+
ffffffffffffffffffffffffffffffffffffffffffffffffffffffffffffffffffffffffffffffffffffffffffffffffffffffffffffffffffffffffffffffffffffffffffffffffffffff
@cA01~tA01_KP420439.1_79467_79667_0_1_0_0_0:0:0_0:0:0_177/1
TTGGGAGTAGATCAATAACTGAGATGGTGCCAGGAATGTTAAAAAGCTTTTGTCAGTCCTAAATATTGACAAATAAAATTTAATTAAAGTCTTAGAAGAAAACACAAAGGAAAACTTCACAACATCGGATTTGGCAGTGATTCTTTAGAT
+
ffffffffffffffffffffffffffffffffffffffffffffffffffffffffffffffffffffffffffffffffffffffffffffffffffffffffffffffffffffffffffffffffffffffffffffffffffffff
@cA01~tA01_KP420439.1_102744_102656_1_0_0_0_0:0:0_0:0:0_178/1
GCCTGGAGCCCTGATCGGAGGCCTCCATGCAGGCCATGAAGGAGGGTTTGGAGGTGCCCTGTCTGCCATCCTGCGCCCTGACTCCGCCCTCACACCTGCTGTGTCTTCTCTCTGCATCTGTCCATGCTTTTCTCCATCATCAGCAGGAAG
+
ffffffffffffffffffffffffffffffffffffffffffffffffffffffffffffffffffffffffffffffffffffffffffffffffffffffffffffffffffffffffffffffffffffffffffffffffffffff
@cA01~tA01_KP420439.1_4360_4266_1_0_0_0_0:0:0_0:0:0_179/1
TGTGCGTTTATATACATATGGTTATACACACACACACACACACACACCCTAAGCACTCACATATATAGTTGTTTCAAATTTTAAAAAATATAAATTTTGTATTTTTCTTTCTTTTTCTCACATTTGTGTTTCTATGACACCATATACATA
+
ffffffffffffffffffffffffffffffffffffffffffffffffffffffffffffffffffffffffffffffffffffffffffffffffffffffffffffffffffffffffffffffffffffffffffffffffffffff
@cA01~tA01_KP420439.1_81073_80929_1_0_0_0_0:0:0_0:0:0_17a/1
TATATTTTGGATATTAATTCCTTATTAGATGTATGGGTGCAAATATATTCTCCCATTCCATAGGTTGTCTTTCCACTTGTTGAGTTTTTTTTTTCTTTGCAGAAACTTTCAATTTGATATAATGTTATTTGTCTACTTTTGCTTTTGTTG
+
ffffffffffffffffffffffffffffffffffffffffffffffffffffffffffffffffffffffffffffffffffffffffffffffffffffffffffffffffffffffffffffffffffffffffffffffffffffff
@cA01~tA01_KP420439.1_137890_138010_0_1_0_0_1:0:0_0:0:0_17b/1
TTTTAGCACAGACGGGATATCCCAATTTTGGGCAGGCTGCTCTCAAACTCCTGACCTCAAGTGAGGTGCCTGCCTCGGTTTCCCAAAGTGCTGAAGTTACAGGCATAAGCCACTATGCCCAGCCTCCTTTTAGTTTTTTAGAGTTTTTCC
+
ffffffffffffffffffffffffffffffffffffffffffffffffffffffffffffffffffffffffffffffffffffffffffffffffffffffffffffffffffffffffffffffffffffffffffffffffffffff
@cA01~tA01_KP420439.1_13819_14021_0_1_0_0_0:0:0_0:0:0_17c/1
GATTTACACACTAAATGAATGAAAGATGGATATAAGCTATGCTTGTGAGGTAGAATCATTTGCAGGGAGGGCTTGCTGGGTTTGATTTTTCCTAGTAGTTTAATCCTTGTTTCATTAATTTCTTTCTGAGATGTGTTTTTTTTCTACATC
+
ffffffffffffffffffffffffffffffffffffffffffffffffffffffffffffffffffffffffffffffffffffffffffffffffffffffffffffffffffffffffffffffffffffffffffffffffffffff
@cA01~tA01_KP420439.1_97067_96965_1_0_0_0_0:0:0_1:0:0_17d/1
GACCACATCATGGGAGGGTGACGTACGCAGGCTCTTTCTACCTTGCATGAGGCCCAGTGGGTGCTCGCTCAAGAGCGGAACATGGCTTCCTGGAAATTGCTCTCACTAGAATTGACACCTCGCGTCCTTCACTATGACCAACTCAAAACA
+
ffffffffffffffffffffffffffffffffffffffffffffffffffffffffffffffffffffffffffffffffffffffffffffffffffffffffffffffffffffffffffffffffffffffffffffffffffffff
@cA01~tA01_KP420439.1_81594_81741_0_1_0_0_1:0:0_1:0:0_17e/1
AGCTACTCTGGAGACTGAGGCAGGGGAATCGCTTGAACCCAGGAGGCAGAGGTTGCAGTACACCGAGATTGTGCCACTGCACTGCAGCCTGGGTGACAGAGCAAGACTGAGTCTCAAAAAAAAAAAAAAAAAAAAGACCATTATCAAAAA
+
ffffffffffffffffffffffffffffffffffffffffffffffffffffffffffffffffffffffffffffffffffffffffffffffffffffffffffffffffffffffffffffffffffffffffffffffffffffff
@cA01~tA01_KP420439.1_93147_92916_1_0_0_0_0:0:0_0:0:0_17f/1
CAACATCCTGAGATCAGGAGGAACGTCTCAGAACAGCCTGGGCTGTCTTCCTGTTCTTCCTGGAGGAGAACATCATGCAGTGCTTTAGCTGAGTGTTCCCTGTGGCTCCAGGGTACAAAACCCAGGCTGGGCTGCTTTCTGGCTTCCCCC
+
ffffffffffffffffffffffffffffffffffffffffffffffffffffffffffffffffffffffffffffffffffffffffffffffffffffffffffffffffffffffffffffffffffffffffffffffffffffff
@cA01~tA01_KP420439.1_32557_32362_1_0_0_0_0:0:0_0:0:0_180/1
CAGGGACAGGGAGTCTGGTGCTCTCTCTAGAAAGTCCTCCCTCTGTGGCTGCTGCCTTGGGCCAGGGACCATCCTGTCTGTGAGGAACACACACCTGAGTGCTCCCATCCTGCTTCCCCACATGGCCCTGAGCTCTCTGGCCTCTGCTTC
+
ffffffffffffffffffffffffffffffffffffffffffffffffffffffffffffffffffffffffffffffffffffffffffffffffffffffffffffffffffffffffffffffffffffffffffffffffffffff
@rand_0_0_0_0_1_1_0:0:0_0:0:0_181/1
AGGCGAGTCACTTCTTATATCGTGCAGCACAACACAGCTCGGTCGAGCCTGTCGACTTCGAGAATACTCTCGCAAGAGCTTCCTTGCCTCTGCTCCTTTGAAAGTTGCCCAGTCCCGATCCGTCTAACACTCGGCCGAAGTACATGAGAC
+
ffffffffffffffffffffffffffffffffffffffffffffffffffffffffffffffffffffffffffffffffffffffffffffffffffffffffffffffffffffffffffffffffffffffffffffffffffffff
@cA01~tA01_KP420439.1_31712_31546_1_0_0_0_0:0:0_1:0:0_182/1
TTCTCTAGAAGTTACCCAGGCTCAAGTGTTCCTTTAGAGCAACAAAAATGGACTAAGACAGCAACGTCCTGAGATCAGGAGGAACGTCTCAGAACAGCCTGGGCTGTCTTCCTGTTCTTCCTGGAGGAGGACGTCATGCAGTGCTTTAGC
+
ffffffffffffffffffffffffffffffffffffffffffffffffffffffffffffffffffffffffffffffffffffffffffffffffffffffffffffffffffffffffffffffffffffffffffffffffffffff
@cA01~tA01_KP420439.1_29493_29611_0_1_0_0_0:0:0_0:0:0_183/1
AACCTGCGTCTCCTGGATTCAAGTGATTCTCCTGCCTCCGCCTCTCGAGTAGCTGGGATTACAGGCAACTGCCACCGTGCCCGGCTAATTCTTTTTGTATATTTTTTGTAGAGAGGATGTTTCACCACGTTGGCCAAGCTTGTCTGAAAC
+
ffffffffffffffffffffffffffffffffffffffffffffffffffffffffffffffffffffffffffffffffffffffffffffffffffffffffffffffffffffffffffffffffffffffffffffffffffffff
@cA01~tA01_KP420439.1_5318_5455_0_1_0_0_0:0:0_0:0:0_184/1
GGCGTGTGTTGGTGAGTCCTGGAAGGGAATCGAGGGAGGGAGCGCTGGGGTGGAGATCTGGGCCTGGAGTGGAGATCTGGGCCTGGAGTGGAGATATGGGCCTGGAGTGGAGATATAGGCCTGGAGTGGAGATATGGGCCTGGGGTGGAG
+
ffffffffffffffffffffffffffffffffffffffffffffffffffffffffffffffffffffffffffffffffffffffffffffffffffffffffffffffffffffffffffffffffffffffffffffffffffffff
@cA01~tA01_KP420439.1_48532_48655_0_1_0_0_1:0:0_0:0:0_185/1
ACACGGCACTTAGACACGTCCTGTTCCACCTTCCCTCATGCTGTTCCACCTCCCCTCAGAGTATCTTTCAGCCTTCTGTCAGCAGTAAAACTTATATATTTTTTAAAATATTTTCAATGTAGTTTTCCCTCCTTCAAATAAACATGTCTG
+
ffffffffffffffffffffffffffffffffffffffffffffffffffffffffffffffffffffffffffffffffffffffffffffffffffffffffffffffffffffffffffffffffffffffffffffffffffffff
@cA01~tA01_KP420439.1_130365_130328_1_0_0_0_0:0:0_1:0:0_186/1
ACCTATAATAACAAATCAGAGAACTCAGGTTACCAAATTTTAAGGGGTTCTATAAGTTTATATGAAATGCAGCATCCTCATGAGAGGGGATACAGAGAACCACTGGGCAGAAAACTGTGTCTAAAATACATCTGTGGATACACAGTCCCT
+
ffffffffffffffffffffffffffffffffffffffffffffffffffffffffffffffffffffffffffffffffffffffffffffffffffffffffffffffffffffffffffffffffffffffffffffffffffffff
@cA01~tA01_KP420439.1_97429_97558_0_1_0_0_0:0:0_0:0:0_187/1
TATGGGCCTAGAGGTGGAGTTATGGGCCTGAAGTGGAGATCTGGGCCTGGAGTGGAGATCTGGGCCTGGAGTGGAGATCTGGGCCTGGAGTGGAGATAGGGGCCTGGGGTGGAGATATGTGCCTGGAGTGGAGATCTGGGCCTGGAGTGG
+
ffffffffffffffffffffffffffffffffffffffffffffffffffffffffffffffffffffffffffffffffffffffffffffffffffffffffffffffffffffffffffffffffffffffffffffffffffffff
@cA01~tA01_KP420439.1_35833_35650_1_0_0_0_0:0:0_0:0:0_188/1
CTAGGCCCATATATCCACTCCAGGCCCAGATCTCCACTCCAGGCCCACAACTCCACCTCCAGGCCTATATCTCCACCTCTGGGCCCAGATCTCCAACCCCACACTCCCTTCCTCTATTCCCTTCCAGGACTCACCAACACACGCCATGCT
+
ffffffffffffffffffffffffffffffffffffffffffffffffffffffffffffffffffffffffffffffffffffffffffffffffffffffffffffffffffffffffffffffffffffffffffffffffffffff
@cA01~tA01_KP420439.1_104106_103938_1_0_0_0_0:0:0_0:0:0_189/1
AGGAGAACCCTGGTACCCTGTTGGTAGGAATGTAAATTAGTACAACTATTATGGAGAAAAGTATGGAAATTCTTTAAAAAACTAAAAGGAGGCTGGGCATAGTGGCTTATGCCTGTAACTTCAGCACTTTGGGAAACCGAGGCAGGCACC
+
ffffffffffffffffffffffffffffffffffffffffffffffffffffffffffffffffffffffffffffffffffffffffffffffffffffffffffffffffffffffffffffffffffffffffffffffffffffff
@cA01~tA01_KP420439.1_3696_3605_1_0_0_0_0:0:0_0:0:0_18a/1
CTAACACAGACATTTGAGGCTTATTTTCCTTTAACACTGTTCTATCTGTATCCCCAGTCATTTGCCGAGATGTGTTTTCATTTTTAATTGATACAAAATATTTTCCACCTTTCTTTGAAATGTTTTTCTTCCACTCATTGTTTATTGCTA
+
ffffffffffffffffffffffffffffffffffffffffffffffffffffffffffffffffffffffffffffffffffffffffffffffffffffffffffffffffffffffffffffffffffffffffffffffffffffff
@cA01~tA01_KP420439.1_45524_45630_0_1_0_0_1:0:0_0:0:0_18b/1
GAGACTCCGTCTCAAAAAATAAAAATAAGAAATGCATAAATATAATAAAACACACACGAATGACAAAGGCACCTGAATTCCAATCATCATTTTTGTATTTCTCTATAATTACTTCTTTGATCCTTAGTCTTATCCATTAGGCAATGAGCC
+
ffffffffffffffffffffffffffffffffffffffffffffffffffffffffffffffffffffffffffffffffffffffffffffffffffffffffffffffffffffffffffffffffffffffffffffffffffffff
@cA01~tA01_KP420439.1_126116_125965_1_0_0_0_0:0:0_0:0:0_18c/1
GCTGGAGGATTCAGCGGGCTTTCACATTTTCTATGTGATCTCATGCTCACAGAAAGCCAAATAGGGAAGAGGTTTTAGGCTCATTGCCTAATGGATAAGATAAAGGATCAAAGAAGTAATTATAGAGAAATAGAAAAATGATGATTGGAA
+
ffffffffffffffffffffffffffffffffffffffffffffffffffffffffffffffffffffffffffffffffffffffffffffffffffffffffffffffffffffffffffffffffffffffffffffffffffffff
@cA01~tA01_KP420439.1_11145_11311_0_1_0_0_0:0:0_1:0:0_18d/1
GGCTCAAGACCACCCTGGCCAACATGGGGAAAATCCATCTGTACTAAAAATACAAAATAATAATTATAATGATAATAATTAGCCGAGCATGGTGGCACATGCCTGTAGTCCCAGCTACTTGGTAGGGTTGGGCAGGAGTTGCACTTAATT
+
ffffffffffffffffffffffffffffffffffffffffffffffffffffffffffffffffffffffffffffffffffffffffffffffffffffffffffffffffffffffffffffffffffffffffffffffffffffff
@cA01~tA01_KP420439.1_100554_100485_1_0_0_0_0:0:0_0:0:0_18e/1
TCATGGATCTGTCCAACGAGGCGTGAGGGGTCCTTAGAGATCCCCTCTTTGTGCAGAAAGAAGTGCTCAAACATGATATCTGACCAACATTGCAGGATGACTCTCTCTCCTGATTTCACCAGGGGACCTGGGTGGGCCAGGAGGGAAGGT
+
ffffffffffffffffffffffffffffffffffffffffffffffffffffffffffffffffffffffffffffffffffffffffffffffffffffffffffffffffffffffffffffffffffffffffffffffffffffff
@cA01~tA01_KP420439.1_57323_57476_0_1_0_0_1:0:0_0:0:0_18f/1
GGCTACTGTGAACAGTGCTGCACCAATCATACGAGTGCAGATATCACTTCGATATGTTGATTTACTTTCCTATGGATATAAACCCAGTAGTGAAATTGCTGGATACTATGAAAGTTCTCTTTTTTTTTTTTTTTTCTTTTTTGAGAAAGA
+
ffffffffffffffffffffffffffffffffffffffffffffffffffffffffffffffffffffffffffffffffffffffffffffffffffffffffffffffffffffffffffffffffffffffffffffffffffffff
@cA01~tA01_KP420439.1_47796_47995_0_1_0_0_0:0:0_0:0:0_190/1
AATGAGGACCCAGAAGTGCCCTCCGAGCTCTTTTGTTGACTTCCGTCTCCTACACATGCTGCTGTAATGGACCAAGAGCCTGCAGGGAACAGAACAGCGAATAGCGAGGTAGGTGCTCCTCGGCCCAGCCTCGTGGCTAGTGTTATTCCC
+
ffffffffffffffffffffffffffffffffffffffffffffffffffffffffffffffffffffffffffffffffffffffffffffffffffffffffffffffffffffffffffffffffffffffffffffffffffffff
@cA01~tA01_KP420439.1_104086_104263_0_1_0_0_0:0:0_0:0:0_191/1
AAACTCCTGACCTCAAGTGAGGTGCCTGCCTCGGTTTCCCAAAGTGCTGAAGTTACAGGCATAAGCCACTATGCCCAGCCTCCTTTTAGTTTTTTAAAGAATTTCCATACTTTTCTCCATAATAGTTGTACTAATTTACATTCCTACCAA
+
ffffffffffffffffffffffffffffffffffffffffffffffffffffffffffffffffffffffffffffffffffffffffffffffffffffffffffffffffffffffffffffffffffffffffffffffffffffff
@cA01~tA01_KP420439.1_118105_117948_1_0_0_0_1:0:0_1:0:0_192/1
TCTCTTCTGATTTCACCAGGTGACCTGGGAGGGCCAGGAAGGAAGGTGTTCTGTGGACTCCTAGGAAGAGAGGTTGTGAGTTTAGAAGGTGTCTCTCTTTATCATCCCATCCATGGCACCTGGAATGAGTGAGCCTTCCCTTCGCTGGTG
+
ffffffffffffffffffffffffffffffffffffffffffffffffffffffffffffffffffffffffffffffffffffffffffffffffffffffffffffffffffffffffffffffffffffffffffffffffffffff
@cA01~tA01_KP420439.1_56809_56935_0_1_0_0_0:0:0_0:0:0_193/1
CTGCCTCAGCCACCTGAGTAGCTAGTGCTACAGGCACACACCACCACGCCAGGCTACTTTTTGTATTTTTAGTAGAGAGGTGGTTTCACCATGTTGGTCGAGCTGGTCTCGAACTCCTGACCACGTGATCCACCCGCATCAGCCTCCCAA
+
ffffffffffffffffffffffffffffffffffffffffffffffffffffffffffffffffffffffffffffffffffffffffffffffffffffffffffffffffffffffffffffffffffffffffffffffffffffff
@cA01~tA01_KP420439.1_15625_15456_1_0_0_0_0:0:0_0:0:0_194/1
GGAGGTGGATCCATCATGAACAGATCAATGCTGTTCCAAGGAGACGGGGTTAGCAAGTTCCCCCTCTATTAGTTCCTGGAGAACTGGTTGTTAAAAGAGCTTGGAAGCTCCATCGCTCCCCCTCCCCCTTGGTCCCTCTCTTGCCGTGTG
+
ffffffffffffffffffffffffffffffffffffffffffffffffffffffffffffffffffffffffffffffffffffffffffffffffffffffffffffffffffffffffffffffffffffffffffffffffffffff
@cA01~tA01_KP420439.1_23111_23275_0_1_0_0_0:0:0_0:0:0_195/1
GTGAATGATCCACGACTTGGAACCCCCAGGTAGTTGTAAGGAAGATGAGCTTGGTATTCTTATGGAGAGAGACTGACTTGCTGAGGTTTGTACCAACAGAGACAGAGAAACAGGAGACACAAGTACAGACCAGGTGTCATAACAGAGGAC
+
ffffffffffffffffffffffffffffffffffffffffffffffffffffffffffffffffffffffffffffffffffffffffffffffffffffffffffffffffffffffffffffffffffffffffffffffffffffff
@cA01~tA01_KP420439.1_80016_79819_1_0_0_0_0:0:0_1:0:0_196/1
TTTGCATACAGATCTTTCTACTCCTTGGGTGAATTTATTCCTGCATGTTTTGTTTTCTGTAGTTATTGCAAATGGGCTTATTTTCTTGTAAACTTTTTTGGATAGTTTGTTGTTAATGTATAGAAACTTTGTTGTTGTTGTTGTTGTTGT
+
ffffffffffffffffffffffffffffffffffffffffffffffffffffffffffffffffffffffffffffffffffffffffffffffffffffffffffffffffffffffffffffffffffffffffffffffffffffff
@cA01~tA01_KP420439.1_46996_47090_0_1_0_0_0:0:0_0:0:0_197/1
ACCCAAACACCTCTCAAGAGGCCCAACCTCCCACAATGGGGGTGAAATTTCAATGTGAGGTTTGAAGGGGTCAAACATCTCAACTAAAGTAGTTGTGTCCTCAGCACATTCTATGGTTACTTTGAGAGCTATAACTGAGAAAGCAGGAGA
+
ffffffffffffffffffffffffffffffffffffffffffffffffffffffffffffffffffffffffffffffffffffffffffffffffffffffffffffffffffffffffffffffffffffffffffffffffffffff
@cA01~tA01_KP420439.1_56451_56302_1_0_0_0_0:0:0_0:0:0_198/1
GAGGCCAGGATGGGCTTCTGGGAAATGGGTAAGGTTGAGGGGCTGAGGGAACCTCTGATCTCCCCAAACTGAGCCCAGTCTCCCTCCTCTGGGTCTCTCCTGACCGCTTTCTCCATCTGCCTGGGTGCCTGGAGCCCTGGCCGTGGGCCT
+
ffffffffffffffffffffffffffffffffffffffffffffffffffffffffffffffffffffffffffffffffffffffffffffffffffffffffffffffffffffffffffffffffffffffffffffffffffffff
@cA01~tA01_KP420439.1_84277_84455_0_1_0_0_0:0:0_0:0:0_199/1
ACCCTCATTCCTCCCTTGACTGATTCACCACTTGAACCTCATATGACGTAGAAGAAGCCTACCTATGTCCCCTTCACATGTTGTGGTCAATGTGTCAACTGCACGATCCGGGCCCCTCACCACATCCTCTGCACCGGTCAGTCGAGCCGA
+
ffffffffffffffffffffffffffffffffffffffffffffffffffffffffffffffffffffffffffffffffffffffffffffffffffffffffffffffffffffffffffffffffffffffffffffffffffffff
@cA01~tA01_KP420439.1_91700_91529_1_0_0_0_0:0:0_0:0:0_19a/1
GATTTACATGTAGGAAAAATAAATCTCAGAAAGAAATCAATGAAGTGAAGATTAAACAATTAGGAAAAATCAAACCAGGCAAGCCCTCCCTGCAAATTACTCTACCTCACAAACACATCTTGTGTCCATCTTTCATTCATTTAGTGTCTA
+
ffffffffffffffffffffffffffffffffffffffffffffffffffffffffffffffffffffffffffffffffffffffffffffffffffffffffffffffffffffffffffffffffffffffffffffffffffffff
@cA01~tA01_KP420439.1_99597_99397_1_0_0_0_0:0:0_0:0:0_19b/1
TGTGATTACACTGAGCCCAGTGGGACAGTCCAGGCTGTCTCCCCATCTCAAGGTCAACTCATCAACAACCTGAGCTCCACCTTCCCCTTCAGTCCCCTGCCCTGTAACATAAATAGTCACAGGCTCCAGGGATTACAATGTAGCCATCAT
+
ffffffffffffffffffffffffffffffffffffffffffffffffffffffffffffffffffffffffffffffffffffffffffffffffffffffffffffffffffffffffffffffffffffffffffffffffffffff
@cA01~tA01_KP420439.1_137151_137064_1_0_0_0_1:0:0_1:0:0_19c/1
AGTCTCTCTCTGTCTCCCAGGCTGCAGTGCAGTGGCATGATCTCGGCTCAGTGCAACCTCTGCCTCCTGGCTTTATGTGCTTCTCCTGCCTCAGCCTCCCAAGTAGCTAGGACTACAGGTGCATGCCGGCATGCTTGGCTAATTTTTCTT
+
ffffffffffffffffffffffffffffffffffffffffffffffffffffffffffffffffffffffffffffffffffffffffffffffffffffffffffffffffffffffffffffffffffffffffffffffffffffff
@cA01~tA01_KP420439.1_36144_36269_0_1_0_0_0:0:0_0:0:0_19d/1
GATATGGGCCTAGAGGTGGATATCTGGGCCTAGAGTGGAAATATGGGCCTAGGATGGAGATATGGGCCTGGTTGTGGAGATATGGGACTGGAGAGGAGATATGGGCCTAGAGTGGAGATATGGGCTTGGGGTGGAGATCTGGGCCTGGGG
+
ffffffffffffffffffffffffffffffffffffffffffffffffffffffffffffffffffffffffffffffffffffffffffffffffffffffffffffffffffffffffffffffffffffffffffffffffffffff
@cA01~tA01_KP420439.1_126669_126754_0_1_0_0_0:0:0_0:0:0_19e/1
TCACCTTTGTTTCCTTTCCTTGGTGAATGCAATTTGTTTGACTCAAGAATGCTGTGGATGTAGAAATCCTAAAGCACATTCGCTGTGTATCAATCCCAGTGCAGTCTTCCCAGAGAAGACTCTAAACAAATCCTGGACTGCACCTGGGCC
+
ffffffffffffffffffffffffffffffffffffffffffffffffffffffffffffffffffffffffffffffffffffffffffffffffffffffffffffffffffffffffffffffffffffffffffffffffffffff
@cA01~tA01_KP420439.1_9317_9176_1_0_0_0_0:0:0_0:0:0_19f/1
CTTCTCTGCCCTCTTTTTCTATCTCTTTATGTGTCTGTGAGTCTCTCAATTCCCTTCTTCTGGCTCATTCTGTGTGTGTGTTCATGTCTTTGCTTTTTGATTTCCCTGATTTCACTCCGTGTCTCTCTGTGGGCTTTTGTTCTCAGTAAT
+
ffffffffffffffffffffffffffffffffffffffffffffffffffffffffffffffffffffffffffffffffffffffffffffffffffffffffffffffffffffffffffffffffffffffffffffffffffffff
@rand_0_0_0_0_1_1_0:0:0_0:0:0_1a0/1
TTTCGACAGCGTGTTAGTAGAGCACCCACTCCTATTACCTCTCTTAGGCGCCAGGAGCTCTGTGCGTACTCGACTATAGCTGTACTACACGGAAGCTGCGCTTGGATCAAGCTTGTACGATTAAGATGGTTGATTTTCATCTACGGAGGA
+
ffffffffffffffffffffffffffffffffffffffffffffffffffffffffffffffffffffffffffffffffffffffffffffffffffffffffffffffffffffffffffffffffffffffffffffffffffffff
@cA01~tA01_KP420439.1_46208_45935_1_0_0_0_0:0:0_0:0:0_1a1/1
TATTCTCTGTGTGTTCTGTCTCCCTGGAGTGACGGTGAGTGATAGGAATTGGCGTAGGCCCAGGTGCAGTCTAGGAGGTGTTTAGGGTCTTTTCTGGGAAGACTGCACTGGGATTGACACACAGCGAATGTGCTTTAGGATTTCTACATC
+
ffffffffffffffffffffffffffffffffffffffffffffffffffffffffffffffffffffffffffffffffffffffffffffffffffffffffffffffffffffffffffffffffffffffffffffffffffffff
@cA01~tA01_KP420439.1_79092_79002_1_0_0_0_0:0:0_0:0:0_1a2/1
ATGAACCAATCCATTCTTCTGTGTGCATGTGTGTGTGTGTGTGTGTGTAGTTTATCTGTCTACATATAATGTAAACACCAAAAAATAACAGACATTTAGTAATTTTCAAATGAGACTTCAGGAATTAACAATGGCTTGCCATTTTTAGTG
+
ffffffffffffffffffffffffffffffffffffffffffffffffffffffffffffffffffffffffffffffffffffffffffffffffffffffffffffffffffffffffffffffffffffffffffffffffffffff
@cA01~tA01_KP420439.1_101455_101631_0_1_0_0_0:0:0_1:0:0_1a3/1
GAAAAATCAGGGACACCAAAAAGCAAAGACATAAACACACACAAAATGAGCCAGAAGAAGGAGATTAAGAGATTCACAGACACATAAAAAGAAAGAAAAGAGGGCAGAGTGGAGAGAATGATGGAAAGGAGGAGAGAAAAGCCCCAAAAT
+
ffffffffffffffffffffffffffffffffffffffffffffffffffffffffffffffffffffffffffffffffffffffffffffffffffffffffffffffffffffffffffffffffffffffffffffffffffffff
@cA01~tA01_KP420439.1_62919_62711_1_0_0_0_0:0:0_0:0:0_1a4/1
GAACGTCTCAGAACACCCTGGGCTGTCTTCCTGTTCTTCCTGGAGGACGTCATGCAGTGCTTTAGCTGAGTGCTTCCTGTGGCTCCAGGGTACAAAACCCAGGCTGGGCTGCTTTCTGGCTTCCCGCAGCTACACTGCAAATGGGGTGAC
+
ffffffffffffffffffffffffffffffffffffffffffffffffffffffffffffffffffffffffffffffffffffffffffffffffffffffffffffffffffffffffffffffffffffffffffffffffffffff
@cA01~tA01_KP420439.1_113178_113349_0_1_0_0_0:0:0_1:0:0_1a5/1
TGGTTTATTAGTCACAATGACTCTGAAAACACTAATAATACCTATTAGATATTTTGCATATTACACAGGAAGAAGAGTTCGAATCTCAGATAAAAACAATAAAAATTCATGAAAAGTCTTTCATGTTAGCACAGATTTTAGGCATCTCAT
+
ffffffffffffffffffffffffffffffffffffffffffffffffffffffffffffffffffffffffffffffffffffffffffffffffffffffffffffffffffffffffffffffffffffffffffffffffffffff
@cA01~tA01_KP420439.1_105225_105075_1_0_0_0_0:0:0_0:0:0_1a6/1
TCACCATGCTCAGCTAATTTTTGTATTTTTAGTAGAGACGAGGTTTCACTCTGTTGGCCAGCCTGGTCTTGAACTCCTGGCTTCAGGTGATCCATCCGCCTCGGCCTCCCAAAGTGCTGGAATTGCAGGTGTGAGCCACCATACCCAGCC
+
ffffffffffffffffffffffffffffffffffffffffffffffffffffffffffffffffffffffffffffffffffffffffffffffffffffffffffffffffffffffffffffffffffffffffffffffffffffff
@cA01~tA01_KP420439.1_75419_75271_1_0_0_0_1:0:0_0:0:0_1a7/1
GTGGGCAAAGGGATATACATAGACATTTTTCAAAAGAAGACATACGAATGGCCAAACAGCGTATGAACATCACTAATCATCAGAGAAATGCAAAGTGAAACCACAATGAGATATCATCTTACAGTAGTCAGAATGGCTATTACTAAAAAT
+
ffffffffffffffffffffffffffffffffffffffffffffffffffffffffffffffffffffffffffffffffffffffffffffffffffffffffffffffffffffffffffffffffffffffffffffffffffffff
@cA01~tA01_KP420439.1_74479_74296_1_0_0_0_0:0:0_0:0:0_1a8/1
TGGCGGGACGTGGGTGAGTGATGAGAATTTGCTTAATGAGTACAATGTACGGTATTTGGGTGATGGATATAGTAAAAGTCCTGACTTCACTACTCTGCAACATATTCATGTCACAAAATTACAAGTGTACCTCATAAATTTATACTAATA
+
ffffffffffffffffffffffffffffffffffffffffffffffffffffffffffffffffffffffffffffffffffffffffffffffffffffffffffffffffffffffffffffffffffffffffffffffffffffff
@cA01~tA01_KP420439.1_120491_120343_1_0_0_0_0:0:0_0:0:0_1a9/1
CTTCTGGGAAATGGGTAAGGTTGAGGGGCTGAGGGAACCTCTGATCTCCCCAAACTGAGCCCAGTCTCCCCTTCTCTGGGTCTCTCCTGACCGCTTTCTACATCTGCCTGGGTGCCTGGAGCCCTAATCGGAGGCCTCCATGCAGGCCAT
+
ffffffffffffffffffffffffffffffffffffffffffffffffffffffffffffffffffffffffffffffffffffffffffffffffffffffffffffffffffffffffffffffffffffffffffffffffffffff
@cA01~tA01_KP420439.1_84510_84385_1_0_0_0_0:0:0_0:0:0_1aa/1
ACCAACCTACCCTTTCCTCCTGAGCCACTGGGCGCCACGCTGGACTGAAAATTAACTCATCCTCACCACTCACTTGCTTCAGAACATGGCTCTCTGCTGGGGAGACACCCAATCTGCAGGCCCATAGTGTAACCCTGGTGCTCCTTCCCT
+
ffffffffffffffffffffffffffffffffffffffffffffffffffffffffffffffffffffffffffffffffffffffffffffffffffffffffffffffffffffffffffffffffffffffffffffffffffffff
@cA01~tA01_KP420439.1_41285_41142_1_0_0_0_0:0:0_1:0:0_1ab/1
GGGCCCAGAGGAAAGTCAGCCTGGAATGTTCCGTTGACCTTGGGCCCTGCAGAGAACCTACGTTCATGGGCCTCCCCCTCCCTGGATAGATGGTACATGTCATAGGAGCTCCGGGAGCTGCAGGACAAGGTCACGCTCTCTCCTGCCAGA
+
ffffffffffffffffffffffffffffffffffffffffffffffffffffffffffffffffffffffffffffffffffffffffffffffffffffffffffffffffffffffffffffffffffffffffffffffffffffff
@cA01~tA01_KP420439.1_79243_79008_1_0_0_0_0:0:0_0:0:0_1ac/1
AAATCGACTCCCTCACTTACATAGTTTGTGTTCAAATGTCAACAAATAAAACATAAAAAGAAATCAATCTTTTCATAGACCCTTTATCTAAAATAGAATAGTAGGTGCCATGACATTTCATCCTTTCATCTTGAATTATTTACTTTTCTA
+
ffffffffffffffffffffffffffffffffffffffffffffffffffffffffffffffffffffffffffffffffffffffffffffffffffffffffffffffffffffffffffffffffffffffffffffffffffffff
@cA01~tA01_KP420439.1_52110_52188_0_1_0_0_0:0:0_0:0:0_1ad/1
GCTGATATTCCATTCTCAAAGGACATGCCCTCCACCCCATGTCTACCCTGTGTTGTTTTATGTGAGTAATCTTACAGTATTAAAATCTAGTAGGAGTCTCTTACTCAGCACTTGCTCAAAGTTCTCAGCTGACACTTTTGTTGTAGGGAG
+
ffffffffffffffffffffffffffffffffffffffffffffffffffffffffffffffffffffffffffffffffffffffffffffffffffffffffffffffffffffffffffffffffffffffffffffffffffffff
@cA01~tA01_KP420439.1_124601_124766_0_1_0_0_0:0:0_1:0:0_1ae/1
TGGGACAGCATTCTCCTGCCTTCCACAAATGGTGAACAAGATGCATTTGGCCTCTGCTCTTGGGACACTGATATTGCAGATGGTTAAATGGGAGGACAGAAAATGAATGCACAAGTGGACCAATAAATGAATGATCCATTGGGAAGCATC
+
ffffffffffffffffffffffffffffffffffffffffffffffffffffffffffffffffffffffffffffffffffffffffffffffffffffffffffffffffffffffffffffffffffffffffffffffffffffff
@cA01~tA01_KP420439.1_709_782_0_1_0_0_1:0:0_1:0:0_1af/1
ACTCTCACTATATACAAAAATTAACTCAAGATAGTTTAAAGATTTAAATGTAAAACCTCAAAATATTAAAATTCTAGAAGAAAACCTAGGAAATATCCTTCTCAAGATAGACTTTGGCAAAGAATTTATGGCTAACTCCCCAAAACCAAT
+
ffffffffffffffffffffffffffffffffffffffffffffffffffffffffffffffffffffffffffffffffffffffffffffffffffffffffffffffffffffffffffffffffffffffffffffffffffffff
@cA01~tA01_KP420439.1_97107_96958_1_0_0_0_0:0:0_0:0:0_1b0/1
AGGATGTTATTTGGCGCCCTGCCCATGCAGTTTACATGTTGACCACATCATGGGAGGGTGACGTACGCAGGCTCTTTCTACCTTGCATGAGGCCCAGTGGGTGCTCGCTCAAGAGCGGAACATGGCTTCCTGGAAATTGCTCTCACTAGA
+
ffffffffffffffffffffffffffffffffffffffffffffffffffffffffffffffffffffffffffffffffffffffffffffffffffffffffffffffffffffffffffffffffffffffffffffffffffffff
@cA01~tA01_KP420439.1_93392_93513_0_1_0_0_0:0:0_0:0:0_1b1/1
TACTAGAAGCAGGACACTACCATCTATTTCTGGCTGCGGCCTCAGGCTGCTCCCACACTGACAGAAGAGAAGGGGGTCCTGCGTGTGCAGAGACCACAGAGATCACATGGCAAGAGAGGGAGAAAGGGGGTGTGATGGAGCTTCCAAGCT
+
ffffffffffffffffffffffffffffffffffffffffffffffffffffffffffffffffffffffffffffffffffffffffffffffffffffffffffffffffffffffffffffffffffffffffffffffffffffff
@cA01~tA01_KP420439.1_2141_2004_1_0_0_0_1:0:0_0:0:0_1b2/1
TGACCTCAAATGATCCACCTGCTTTGGCCTCCCAAAGTGCTGGGATTACAGGTGCGAGCCACTGTGCTCAGGCTATTTATTCCTTTTTATATAATATGAATTCACATTCATACATACCAGGGGTTAGGATTTCAACAAACGTTTCTGGGG
+
ffffffffffffffffffffffffffffffffffffffffffffffffffffffffffffffffffffffffffffffffffffffffffffffffffffffffffffffffffffffffffffffffffffffffffffffffffffff
@cA01~tA01_KP420439.1_21346_21402_0_1_0_0_1:0:0_1:0:0_1b3/1
GAGGGCTCCTGTCTTGGATTATCCTTGTCCCACCTCCTGAATCCCAGAGCTTCTGTTGGGCATGTCCTTGAGGGTCCCATCACGCAGGCCCTGACTGTATTTGTGGTAAAGGGGGATTGAATACAGGGAAATGGGTGCTGTGGTGGGAAG
+
ffffffffffffffffffffffffffffffffffffffffffffffffffffffffffffffffffffffffffffffffffffffffffffffffffffffffffffffffffffffffffffffffffffffffffffffffffffff
@cA01~tA01_KP420439.1_6625_6489_1_0_0_0_0:0:0_2:0:0_1b4/1
CCATTTCCACGTTTCTAAGGCTCCTACCACACCTGGGTGCCCAGGGCTACAGGAAGGACCCATCCCGCATAGACATGGCGTCTCCCTACAGCAAGTGTCAGCTGAGAACTTTGAGCAGGTGCTGAAGAAGCGACTCTTACTAGATTTTAA
+
ffffffffffffffffffffffffffffffffffffffffffffffffffffffffffffffffffffffffffffffffffffffffffffffffffffffffffffffffffffffffffffffffffffffffffffffffffffff
@cA01~tA01_KP420439.1_82598_82804_0_1_0_0_0:0:0_1:0:0_1b5/1
CAATGGCGTGATCTCCGCTCACTGCAACCTCTGCCTCCCAGGTTCAAGCGGTTCTCCTGACTCAGCCTCCCAAGCAGCTGGGACTACAGTTGCGTACCACCCCGTCCGGCTATATTTGTGTTTCTAGTAGAGACAGGGTTTCGCCATGTT
+
ffffffffffffffffffffffffffffffffffffffffffffffffffffffffffffffffffffffffffffffffffffffffffffffffffffffffffffffffffffffffffffffffffffffffffffffffffffff
@cA01~tA01_KP420439.1_70924_71059_0_1_0_0_0:0:0_0:0:0_1b6/1
TATGACATCTACCATCTATCAAGGGAGGGGGAGGCTCATGAACTTAGGTTCCCTGCAGTGCCCAAGGTCAATGGAACCTTCCAGGCCAACTTTCCTCTGGGCCCTGCCACCCACGGAGGGACCTACAGATGCTTCGGCTCTTTCCGTGAC
+
ffffffffffffffffffffffffffffffffffffffffffffffffffffffffffffffffffffffffffffffffffffffffffffffffffffffffffffffffffffffffffffffffffffffffffffffffffffff
@cA01~tA01_KP420439.1_55407_55155_1_0_0_0_0:0:0_0:0:0_1b7/1
TATTTATCCATCAATTGTCTATCTATCCATCAATCATCTATTATCTATATCTATGTATCATCTCTCTCTCTCTATGATTTCTCTATGTCTGCCTCTGTATCTCTATGTATTATCTATCTATCTGTCTTCATCATCATCATCTCTATGTCT
+
ffffffffffffffffffffffffffffffffffffffffffffffffffffffffffffffffffffffffffffffffffffffffffffffffffffffffffffffffffffffffffffffffffffffffffffffffffffff
@cA01~tA01_KP420439.1_69295_69502_0_1_0_0_0:0:0_0:0:0_1b8/1
GTGATTACAGGTGAGAGTGTCTGGACATTATTCTCATTGTCACTGGGACACAGAGTGAATGATCCACGACTTGGAGGCCCAGGTGGTTATAAGGAAGATGAGCTTGGTATTCTTATGGAGAGAGACTAACTTGGTGAGGTCTGTACCAAC
+
ffffffffffffffffffffffffffffffffffffffffffffffffffffffffffffffffffffffffffffffffffffffffffffffffffffffffffffffffffffffffffffffffffffffffffffffffffffff
@cA01~tA01_KP420439.1_3125_2967_1_0_0_0_0:0:0_0:0:0_1b9/1
ATAATTTTCTGTGTACTTGTTCTGGAAGTGAGGTGAATGTTGCTATCTCTAGCTGCAATTTGGATGTGATTGATTATGTTTTGAATTATGCCTTTAATTTAATGTGTTTTGAGGTTCCAGCTTTAGGTGTGTAGGCATTTAGGATTATTA
+
ffffffffffffffffffffffffffffffffffffffffffffffffffffffffffffffffffffffffffffffffffffffffffffffffffffffffffffffffffffffffffffffffffffffffffffffffffffff
@cA01~tA01_KP420439.1_39229_39376_0_1_0_0_0:0:0_0:0:0_1ba/1
AGAGGGAGGGAGACAGATGGAAGGACCTGCACCAAGGAGTTATGGGCACAGAAAAGAACATGAAGACACAGAGAGGAAGGAGAGAGACAGACACCAGCAAGGGGAAGCCTCACTCATTCTAGGTGCCATGGATGGGATGATAAAGAGAGA
+
ffffffffffffffffffffffffffffffffffffffffffffffffffffffffffffffffffffffffffffffffffffffffffffffffffffffffffffffffffffffffffffffffffffffffffffffffffffff
@cA01~tA01_KP420439.1_48559_48672_0_1_0_0_1:0:0_1:0:0_1bb/1
ACCTTCCCTCATGCTGTTCCACCTCCCCTCAGAGTATCTTTCAGCCTTCTGTCAGCAGTAGAACTTATATATTTTTTAAAATAATTTCAATGTAGTTTTCCCTCCTTCAAATAAACATGTCTGCCCTCATGGTTTCGGTAATGGGACTCT
+
ffffffffffffffffffffffffffffffffffffffffffffffffffffffffffffffffffffffffffffffffffffffffffffffffffffffffffffffffffffffffffffffffffffffffffffffffffffff
@cA01~tA01_KP420439.1_37024_37168_0_1_0_0_0:0:0_0:0:0_1bc/1
GCCTCTCATAAACTAGGAAGAGGGGACCCTGGGGTGCTCGGCCCACAGTTCCGACCTCGCCTCCCTGGCCTTTCATTCCCTTGGCAGAGTCAAGTTCTGTGGGGACCAGGGTTAGACTGGGGTGCTCAAAGCTGGGGTGCGTGGTGGGGA
+
ffffffffffffffffffffffffffffffffffffffffffffffffffffffffffffffffffffffffffffffffffffffffffffffffffffffffffffffffffffffffffffffffffffffffffffffffffffff
@cA01~tA01_KP420439.1_68303_68447_0_1_0_0_0:0:0_0:0:0_1bd/1
TGCAGTGAGCCTAGACCACACCACTTCACTCCAGCCTGGGTGAAGGAGTGAGACTCTGACTCCAAAATTAATTAATTAATTAAAGAAACCAAACAAAGAGAAGGTTGGCTACACCGAGATCAGCAAGGGTGGGATGATGATGCCACCACC
+
ffffffffffffffffffffffffffffffffffffffffffffffffffffffffffffffffffffffffffffffffffffffffffffffffffffffffffffffffffffffffffffffffffffffffffffffffffffff
@cA01~tA01_KP420439.1_94245_93993_1_0_0_0_0:0:0_0:0:0_1be/1
CCTCAGCTGCCAACAGCCAGACTCAGACATTCCATCTCTCTGAGTGCAAGACCCCATTCCATGAATAGCTGTCAGTTCCCATCCCATTGATTCTATCTCCCACTTTCTGCCTGTCATGGAATCTTCTCCTGGATGTGAGTGGCTGCAGGG
+
ffffffffffffffffffffffffffffffffffffffffffffffffffffffffffffffffffffffffffffffffffffffffffffffffffffffffffffffffffffffffffffffffffffffffffffffffffffff
@cA01~tA01_KP420439.1_52625_52823_0_1_0_0_0:0:0_0:0:0_1bf/1
ACATGTCGGGGTTCACAACCACACTACCCCAGTGGGTGGTCGGCACCCAGCAACCCCCTGGAGATCACGGTCACAGGTCAGAGGGCTCCTGTCTGGGATTCTCCTTGTCCCACCTCCTGAATCCCAGAGCTCCTGGTGGGCGTGTCCTTG
+
ffffffffffffffffffffffffffffffffffffffffffffffffffffffffffffffffffffffffffffffffffffffffffffffffffffffffffffffffffffffffffffffffffffffffffffffffffffff
@cA01~tA01_KP420439.1_90113_89967_1_0_0_0_0:0:0_0:0:0_1c0/1
TCCACGAAGCTTGTGGAAATTTGTTATGGCAACATAGGAAAAGGTTCCACACTGCACAGTCTGAGCATGGGGCAGTGGCTGAACGAGTAAGTGGAAGTGTCATGTGCACGGATGAACTACGTTCTCTCTTACCGCAAAGCTCTTGTTCCA
+
ffffffffffffffffffffffffffffffffffffffffffffffffffffffffffffffffffffffffffffffffffffffffffffffffffffffffffffffffffffffffffffffffffffffffffffffffffffff
@cA01~tA01_KP420439.1_122089_122248_0_1_0_0_0:0:0_0:0:0_1c1/1
CGAGTAGCTGGAATTACAGGCACACGCCACCACGCCCGACTAATTTTTGTATTTTTAGTAGAGACAGCGTTTCTCCATGTGGGTCATACTGGTCTCAAACTCCCGACCTTATGAGATTCGCCCACCTCGGGCTCTCAGAGTTCTAGGATG
+
ffffffffffffffffffffffffffffffffffffffffffffffffffffffffffffffffffffffffffffffffffffffffffffffffffffffffffffffffffffffffffffffffffffffffffffffffffffff
@cA01~tA01_KP420439.1_57615_57738_0_1_0_0_1:0:0_0:0:0_1c2/1
TTTTTGGTTTTTTTAGTATAGATGCGGTTTCCCCATGTTGGCTGGGCTGCTCTCAAACTCATGACCTCAACTGAGGTGCCCGCCTCAGTCTCCCAAAGTGCCGGGATTACAGGCATGATCCACCTCACCCAACCTGTTTTTAGTTCTTTA
+
ffffffffffffffffffffffffffffffffffffffffffffffffffffffffffffffffffffffffffffffffffffffffffffffffffffffffffffffffffffffffffffffffffffffffffffffffffffff
@cA01~tA01_KP420439.1_49498_49704_0_1_0_0_0:0:0_1:0:0_1c3/1
ACCTTAAACCACACGGCAGCCTTTGTCAACTCTAAAGGGACTGTGTGTACACGGATGTACTTTAGACACTGTTTCTGCTAAGGGGCTCTCTGTGTCCACACTCTTGATGATGCTGCACTTTATGTAGCCTTATAGAACCCTTTAAATTTA
+
ffffffffffffffffffffffffffffffffffffffffffffffffffffffffffffffffffffffffffffffffffffffffffffffffffffffffffffffffffffffffffffffffffffffffffffffffffffff
@cA01~tA01_KP420439.1_49510_49431_1_0_0_0_0:0:0_0:0:0_1c4/1
AGCTCTGGCTACTAAATTTAAAGGGTTCTATAAGGCTACATAAAGTGCAGCATCATCAAGAGTGTGGACACAGAGAGCCCCTTAGCAGAAACAGTGTCTAAAGTACATCCGTGTACACACAGTCCCTTTAGAGTTGACAAAGGCTGCCGT
+
ffffffffffffffffffffffffffffffffffffffffffffffffffffffffffffffffffffffffffffffffffffffffffffffffffffffffffffffffffffffffffffffffffffffffffffffffffffff
@cA01~tA01_KP420439.1_91292_91174_1_0_0_0_0:0:0_1:0:0_1c5/1
ATTTGAGGCAGAGCCTCTTCCTTCCACATAACATTGTTTTCACCTTTGTGCCTTCACGGCTGACAGCTGTGTGGAAAATCCTTCCGCCAATCTTCCAGGGGTTGATCTATTTTTTTCATTAAGGTCACAAGTATTATTTGATCAGTGAGA
+
ffffffffffffffffffffffffffffffffffffffffffffffffffffffffffffffffffffffffffffffffffffffffffffffffffffffffffffffffffffffffffffffffffffffffffffffffffffff
@cA01~tA01_KP420439.1_18214_17977_1_0_0_0_0:0:0_1:0:0_1c6/1
AAATCTGCAGATGCTCAAGCCCCTTGCATGAAATGGCATAGTGAAGCTGGGCACCGTGGCTCACGCCTGTAATCCCAGCACTTTGGGAGGCTGAGCTGGGTAGATCACAAGGTCAGGAGTTCAAGACCAGCTGGTCCAACATTCTGAAAC
+
ffffffffffffffffffffffffffffffffffffffffffffffffffffffffffffffffffffffffffffffffffffffffffffffffffffffffffffffffffffffffffffffffffffffffffffffffffffff
@rand_0_0_0_0_1_1_0:0:0_0:0:0_1c7/1
CTTGTAATAGTAAGTGAAACGTCTTTTCTTGTACCCCGAGCACAAGTCCCCGTCCACACCTCGGAATTATACGCATAGTTTGCGTTATACCGTGGGTTAGTATATTGCTTTCCACCCCCTCTACGCACCCGGGGGTATATTCAACGCCAT
+
ffffffffffffffffffffffffffffffffffffffffffffffffffffffffffffffffffffffffffffffffffffffffffffffffffffffffffffffffffffffffffffffffffffffffffffffffffffff
@cA01~tA01_KP420439.1_3938_3865_1_0_0_0_0:0:0_0:0:0_1c8/1
CATCATGACCAAATGTGGCCTGGAAAGTTTTTTGGGGTCAATTTTCCTGTTTCTTCTAAGGAACAAAATTGATGTCACTGATTTTTCTGTCCTGTTTGTCATTTATGAATATACGTACATATGCACGTATATATTTGCTTGCCATTTTAT
+
ffffffffffffffffffffffffffffffffffffffffffffffffffffffffffffffffffffffffffffffffffffffffffffffffffffffffffffffffffffffffffffffffffffffffffffffffffffff
@cA01~tA01_KP420439.1_33835_33642_1_0_0_0_0:0:0_0:0:0_1c9/1
GACAAATGAGGCTCCACACTGCTTCCAGAAGCTCAGAGTCCAGAGGTGAGAACCCGGTGGAGAACAGATGGGATTATATGGACATGGTACTGATAACACCGGAAGCCTTAGGCAAGAAAAGAGTCCCATTACCTAAACCATGAGGGCAGA
+
ffffffffffffffffffffffffffffffffffffffffffffffffffffffffffffffffffffffffffffffffffffffffffffffffffffffffffffffffffffffffffffffffffffffffffffffffffffff
@cA01~tA01_KP420439.1_59176_59034_1_0_0_0_0:0:0_0:0:0_1ca/1
TTATCTAATATTGAGCCCTGGGAGTCCTGGGATCCTTTTTTCCATAATTTTTTTATATGACACCCACTGTCTTGAGACTTCAAGATATAAAGAGAAAACAGGAGCATCACACTACCTGATCTCAAAATATGTTACAGAGCTGTAGTAAGC
+
ffffffffffffffffffffffffffffffffffffffffffffffffffffffffffffffffffffffffffffffffffffffffffffffffffffffffffffffffffffffffffffffffffffffffffffffffffffff
@cA01~tA01_KP420439.1_142322_142172_1_0_0_0_0:0:0_0:0:0_1cb/1
AGGGGGCTTTCATATTTTCCATATGATCTCATGTTCACAGAAAGCCAAATATGGAAGAGGTTTTAGGCTGATTTTCTAATGGATAAGATAAAGGATCAAAGAAGTAATTATAGAGAAATAGAAAAATGATGATTGGAATTCAGGTGCCTG
+
ffffffffffffffffffffffffffffffffffffffffffffffffffffffffffffffffffffffffffffffffffffffffffffffffffffffffffffffffffffffffffffffffffffffffffffffffffffff
@cA01~tA01_KP420439.1_1141_1284_0_1_0_0_3:0:0_0:0:0_1cc/1
TCAGAGAAATGCAAATTAAAACCACAGTGAGATACCATCTCGCAACAATCAGAGAAGCAGTAGCAATTACTAAAAAGTTTTTTGTTTTTTTTAATAACAGATGCTGACAAGATTGTGGAGAAAAGGGAACACTTATACAGTCTTGGTGGG
+
ffffffffffffffffffffffffffffffffffffffffffffffffffffffffffffffffffffffffffffffffffffffffffffffffffffffffffffffffffffffffffffffffffffffffffffffffffffff
@cA01~tA01_KP420439.1_86948_86833_1_0_0_0_0:0:0_0:0:0_1cd/1
AAGGCTCTAGGACCATAGGACATGGGACAGACATTGGCTTTCCTCACCTGTGACAGAAACAGGCAGTGGGTCACTCGGGTCTGACCACTCGTAGGGAGATCCATGGAAAGAGCCGAAGCATCTGTAGGTCTCTCCGTGGGTGGCAGGACC
+
ffffffffffffffffffffffffffffffffffffffffffffffffffffffffffffffffffffffffffffffffffffffffffffffffffffffffffffffffffffffffffffffffffffffffffffffffffffff
@cA01~tA01_KP420439.1_131186_130997_1_0_0_0_0:0:0_1:0:0_1ce/1
GGCCCATATCTCCACACCCAGGCCCATATCTCCCCTCCAGGCCCATATCTCCACTCCAGGCCCATATTTACACCTCCAGGCCCATATCTCCACACCCAGGCCCATATCTCCACTCCAGGCCCATATCTCCACTCCAGGCCCATATCTTTA
+
ffffffffffffffffffffffffffffffffffffffffffffffffffffffffffffffffffffffffffffffffffffffffffffffffffffffffffffffffffffffffffffffffffffffffffffffffffffff
@cA01~tA01_KP420439.1_92910_92754_1_0_0_0_0:0:0_0:0:0_1cf/1
TGTTGTCACTCGCTGCTTATCTATAAGTAATGAACCTGCCTATGTAATGTATTCCCTGTGTGTTCTGTCTCCCTGGAGTGATGGTGAGTGATAGAAATTGGCACAGCCCCAGGTGCAGTATGGGAGGTGTTTAGAGTCTTCTCTGGGAAG
+
ffffffffffffffffffffffffffffffffffffffffffffffffffffffffffffffffffffffffffffffffffffffffffffffffffffffffffffffffffffffffffffffffffffffffffffffffffffff
@cA01~tA01_KP420439.1_5834_5953_0_1_0_0_0:0:0_0:0:0_1d0/1
AGATATGGGCCTGGAGTAGAGATATAGGACGGAGGTGGAGATATAGGCCTGGAGTGGAGATATGGGCCTGGAGTAGAGATATAGGACGGAGGTGGAGATATAGGCCTGGAGTGGAGATATGGGCCTAGAGGTGGAGATATGGGCCTGGAG
+
ffffffffffffffffffffffffffffffffffffffffffffffffffffffffffffffffffffffffffffffffffffffffffffffffffffffffffffffffffffffffffffffffffffffffffffffffffffff
@cA01~tA01_KP420439.1_93747_93867_0_1_0_0_1:0:0_0:0:0_1d1/1
CAGCACATTCTATTGTTATTATGAAAACTATAACGGAGAAAGCAGGAGAAAGCTGGCTCTCCCGCCTCGTGGGTGCTTGTCTTAAAGAGGTGTTTTATGTGGTTGCCTGGCAACCAAGAAATGAGAGACAATCCACAAAGAGGAACTGCT
+
ffffffffffffffffffffffffffffffffffffffffffffffffffffffffffffffffffffffffffffffffffffffffffffffffffffffffffffffffffffffffffffffffffffffffffffffffffffff
@cA01~tA01_KP420439.1_122660_122716_0_1_0_0_0:0:0_0:0:0_1d2/1
CGTGTTTCACAGGTTCAGGCCTTAGACTCACATCTTTAATCCACTTTCATTTGATTTTTGTGTATGGTGACAGGTAGAGGTGCAGTTTCATTCCTCTGCATGTAGATGTCCAGGTTTCCCTGCACTGTTTATTGAAAAAACTGTCCTTTC
+
ffffffffffffffffffffffffffffffffffffffffffffffffffffffffffffffffffffffffffffffffffffffffffffffffffffffffffffffffffffffffffffffffffffffffffffffffffffff
@cA01~tA01_KP420439.1_31154_31394_0_1_0_0_0:0:0_0:0:0_1d3/1
GAGGGGGTGGTCCTTCCCCCAGCCTCTCGGGTAGAACAGCAGCCTAACATGTGTCTCCCGAGATCACAAAGAGTAGCACGTTTCACACGGGCTTCAACACTATTTCCTGGCCATTTGACATAAGAGAATTCTACTTAGCTTTTTTTATCT
+
ffffffffffffffffffffffffffffffffffffffffffffffffffffffffffffffffffffffffffffffffffffffffffffffffffffffffffffffffffffffffffffffffffffffffffffffffffffff
@cA01~tA01_KP420439.1_120920_121043_0_1_0_0_0:0:0_0:0:0_1d4/1
CTACTTTTTGTATTTTTAGTAGAGAGGGGGTTTCACCATGTTGGTCGAGCTGCTCTGGAACTCCTGACCACGTGATCCACCCGCCTCAGGCTCCCAAAGTGCTGGGATTACAGGCATGAGCCACCGCGCCCGGCCACGTTTACCAATTTT
+
ffffffffffffffffffffffffffffffffffffffffffffffffffffffffffffffffffffffffffffffffffffffffffffffffffffffffffffffffffffffffffffffffffffffffffffffffffffff
@cA01~tA01_KP420439.1_26734_26897_0_1_0_0_0:0:0_0:0:0_1d5/1
AGCTGGAATTACAGGCACACGCCACCACGCCCAACTAAATTTTGTATTTTTAGTAGAGACAGTGTTTCTTCATGTGGGTCAGACTGGTCTCAAACTCCCGACCTTATGAGGTTCACCCACCTCAGGCTCTCAAAGGTCTAGGATGACAGA
+
ffffffffffffffffffffffffffffffffffffffffffffffffffffffffffffffffffffffffffffffffffffffffffffffffffffffffffffffffffffffffffffffffffffffffffffffffffffff
@cA01~tA01_KP420439.1_133118_133317_0_1_0_0_0:0:0_1:0:0_1d6/1
GGCAGGGGACTGAAGGGGAAGGTGGAGCTCAGGTTGTTGATGAGTTGACCTTGAGATGGGGAGACAGCCTGGACTGTCCTGCTGGGCTCAGTGTAATCACAAGGGTCCGCGTGAGAGGTGGAGGAAGAGGGGAGTGGGGATTAGAGCAGT
+
ffffffffffffffffffffffffffffffffffffffffffffffffffffffffffffffffffffffffffffffffffffffffffffffffffffffffffffffffffffffffffffffffffffffffffffffffffffff
@cA01~tA01_KP420439.1_31864_31721_1_0_0_0_0:0:0_0:0:0_1d7/1
CTCTCTTGCCGTGTGATCTCTGTGGTCTCTGCACAGACAGACCCTCCTTCCCTTCTGCCAGAGTGGGAGCAGCCTGAGGCCGTCACGAGAAATAGATGCTGGTGCCACGCTTCCAGTACAGCCTGCAGAACTGTGAGGCAAACCAATCTC
+
ffffffffffffffffffffffffffffffffffffffffffffffffffffffffffffffffffffffffffffffffffffffffffffffffffffffffffffffffffffffffffffffffffffffffffffffffffffff
@cA01~tA01_KP420439.1_116199_116125_1_0_0_0_0:0:0_0:0:0_1d8/1
TGGTGCCTAGGGCTAAAGGAAGGACCCATCCCACAAAGACAAGGTGTCTCCGTACAACAAAAGTGTCAGCTGAGAACTTTGAGCAAGTGCTGAGTAAGAGACTCCTACTAGATTTTAATACTGTAAGATTACTGACATAAAACAACACAG
+
ffffffffffffffffffffffffffffffffffffffffffffffffffffffffffffffffffffffffffffffffffffffffffffffffffffffffffffffffffffffffffffffffffffffffffffffffffffff
@cA01~tA01_KP420439.1_33212_33033_1_0_0_0_0:0:0_0:0:0_1d9/1
ATCCCCTCAAGGCCTGACTGTGGTGCTCATGGGCAGGAGACAACTTTGGATCAGGGCTCAGCATTTGGAAGTTCCGTGTACACGATGATATCTGTTGGGGGTGTCTTGGGCCTCTGAGAAGGGCGAGTGATTTTTCTCTGTGTGAAAACG
+
ffffffffffffffffffffffffffffffffffffffffffffffffffffffffffffffffffffffffffffffffffffffffffffffffffffffffffffffffffffffffffffffffffffffffffffffffffffff
@cA01~tA01_KP420439.1_11168_10930_1_0_0_0_0:0:0_0:0:0_1da/1
TCACTGCAACCTCCGCCTCCTGCAATTAAGTGCAACTCCTGCCCAACCCTACCAAGTAGCTGGGACTACAGGCATGTGCCACCATGCTCGGCTAATTATTATCATTATAATTATTATTTTGTATTTTTAGTACAGATGGATTTTCCCCAT
+
ffffffffffffffffffffffffffffffffffffffffffffffffffffffffffffffffffffffffffffffffffffffffffffffffffffffffffffffffffffffffffffffffffffffffffffffffffffff
@cA01~tA01_KP420439.1_6815_6618_1_0_0_0_0:0:0_0:0:0_1db/1
TGGACAGACTGAATTCATTAAACCCAAGACGAGAGCGACACTGAAGAGTCACATGTTGTCCTTCAGACACCACAGTGCCGGGCCAGGCAGAGAGGAAGGGCTTGTCCTGACCACCTGGGGGAGAAGGAGGCACCACCTTAGAGAGGAGGA
+
ffffffffffffffffffffffffffffffffffffffffffffffffffffffffffffffffffffffffffffffffffffffffffffffffffffffffffffffffffffffffffffffffffffffffffffffffffffff
@rand_0_0_0_0_1_1_0:0:0_0:0:0_1dc/1
TGAAGTGTTCCGGGAGTGTATAAGGGGTTACCACGATAGACTCGTGGCTCCTACCTTGGGGAGGTGCGATTCGGCATGTTCAGAAGACCTATCAGCGATGCACACTTCTTGTGATTCGAGACATAAGTGACAGATTTAGCTACTCCCAGC
+
ffffffffffffffffffffffffffffffffffffffffffffffffffffffffffffffffffffffffffffffffffffffffffffffffffffffffffffffffffffffffffffffffffffffffffffffffffffff
@cA01~tA01_KP420439.1_130666_130798_0_1_0_0_0:0:0_0:0:0_1dd/1
AGGAAAATTAGAATGGCTTTTTGTCACAATTACTCTGATAATGTTAATAATACCTCTTAGATATTTTGCACATTACACATGAAGAAAAGTTTGAATCTCAGATAAAAACAAAAATACATCAAAAGTCTTTAATGTAAGCACAGAATTCAA
+
ffffffffffffffffffffffffffffffffffffffffffffffffffffffffffffffffffffffffffffffffffffffffffffffffffffffffffffffffffffffffffffffffffffffffffffffffffffff
@cA01~tA01_KP420439.1_18020_17928_1_0_0_0_0:0:0_0:0:0_1de/1
AGGGTGGCACGTGCCTGTAATCCTAGGGGAGGCTACTGGGGAGGCTGAGGGAAGAGAATCGCTTGAACCTGGAAGGCGGAGGTTGCAGTGAGTTGAGATCACGCCACTGCACTCCAGCCTGGGTGAGAGAGTGAGACTGTCTCAAAAAAA
+
ffffffffffffffffffffffffffffffffffffffffffffffffffffffffffffffffffffffffffffffffffffffffffffffffffffffffffffffffffffffffffffffffffffffffffffffffffffff
@cA01~tA01_KP420439.1_74267_74141_1_0_0_0_0:0:0_0:0:0_1df/1
AACCAGAATAACTAGTTAAAATGTTGTGTACACAACAGTGAAGAGAGTATTTATCCTCTATGACAGAGGAAACCATCAATATTAATGCACAGAAAAAGCAAATAACTGAAACAAGAAAGAGCAGTTTTGTGACAGGGTAAAAATTGACAA
+
ffffffffffffffffffffffffffffffffffffffffffffffffffffffffffffffffffffffffffffffffffffffffffffffffffffffffffffffffffffffffffffffffffffffffffffffffffffff
@cA01~tA01_KP420439.1_72135_71995_1_0_0_0_0:0:0_0:0:0_1e0/1
GTGAAGGGGTCATTTACTGGGTGAGCTCAGTTCTCTCTACTCTAATGCCCTCCCTCGGCTGACTTCCCTGAGTTGCCCCCTCGGCTGAGTGAAGTCCCTTCACTGGCAAATGGAACCTCAACCAGTAGCACCTAGGTGGTCTCATACTTT
+
ffffffffffffffffffffffffffffffffffffffffffffffffffffffffffffffffffffffffffffffffffffffffffffffffffffffffffffffffffffffffffffffffffffffffffffffffffffff
@cA01~tA01_KP420439.1_74508_74687_0_1_0_0_0:0:0_0:0:0_1e1/1
TAATTTTGTGACATGAATATGTTGCAGAGTAGTGAAGTCAGGACTTTTACTATATCCATCACCCAAATACCGTACATTGTACTCATTAAGCAAATTCTCATCACTCACCCACGTCCCGCCACCCTCCAGCCTTCTAGCCTCCGCTGTCCG
+
ffffffffffffffffffffffffffffffffffffffffffffffffffffffffffffffffffffffffffffffffffffffffffffffffffffffffffffffffffffffffffffffffffffffffffffffffffffff
@cA01~tA01_KP420439.1_7746_7970_0_1_0_0_0:0:0_0:0:0_1e2/1
TTTCTCCAGCAGCAACAGGAAACCAACACAGGAACCCAGGTGAAGCACAGGTTAAGAAACCAAACAAGGAGAAGGTTGGCTACACTGATTTTAGCATGGGTGGGATACTGATGCTACCACCAGGCTCGATCCACATAGGGAGGGGTTGAT
+
ffffffffffffffffffffffffffffffffffffffffffffffffffffffffffffffffffffffffffffffffffffffffffffffffffffffffffffffffffffffffffffffffffffffffffffffffffffff
@cA01~tA01_KP420439.1_79512_79677_0_1_0_0_0:0:0_0:0:0_1e3/1
GCTTTTGTCAGTCCTAAATATTGACAAATAAAATTTAATTAAAGTCTTAGAAGAAAACACAAAGGAAAACTTCACAACATCGGATTTGGCAGTGATTCTTTAGATGTGACAACAACGGCACAGGCTACTACAGAAAAAATAAACAAGTTA
+
ffffffffffffffffffffffffffffffffffffffffffffffffffffffffffffffffffffffffffffffffffffffffffffffffffffffffffffffffffffffffffffffffffffffffffffffffffffff
@cA01~tA01_KP420439.1_52935_52710_1_0_0_0_0:0:0_0:0:0_1e4/1
ATGGAGACTCCCATTATGCTGCTGTAATCCCCACTCCCCTCTTCCTCCTCCTTTCCTGTGGACCCCTGTGACTACACTGAGCCCATCAGGACAGTCCAGGCTGTCTCCCCATCTCAAGGTCAACTCATCAACAACCTGAGCTCCATCTTC
+
ffffffffffffffffffffffffffffffffffffffffffffffffffffffffffffffffffffffffffffffffffffffffffffffffffffffffffffffffffffffffffffffffffffffffffffffffffffff
@cA01~tA01_KP420439.1_91202_91039_1_0_0_0_0:0:0_0:0:0_1e5/1
TCTTCCAGGGGTTGATCTATTTTTTTCATTAAGGTCACAAGTATTATTTGATCAGTGAGAACTTCTCTGTCACCCGAAATTATACACTCAGCATTATCTATTATTTCTTTTAAAATACGGCTCGGCGCCTTGGCTCACGCCTCTAATCTC
+
ffffffffffffffffffffffffffffffffffffffffffffffffffffffffffffffffffffffffffffffffffffffffffffffffffffffffffffffffffffffffffffffffffffffffffffffffffffff
@cA01~tA01_KP420439.1_107829_108011_0_1_0_0_0:0:0_2:0:0_1e6/1
ATAAGGGAGGCCCAGGTGCGTAACTGGAATCTAGGAGACCGTGGAAAAGGCAATTGCCGCCCCACTGGTGAAATGTGGTGCTGATTTAGACCCTAAGTGGATGAAGCAGATGGATATAAGCTATGTTTGGGAGGTAGAATCATTTGCAGG
+
ffffffffffffffffffffffffffffffffffffffffffffffffffffffffffffffffffffffffffffffffffffffffffffffffffffffffffffffffffffffffffffffffffffffffffffffffffffff
@cA01~tA01_KP420439.1_90090_89990_1_0_0_0_0:0:0_0:0:0_1e7/1
TTATGGCAACATAGGAAAAGGTTCCACACTGCACAGTCTGAGCATGGGGCAGTGGCTGAACGAGTAAGTGGAAGTGTCATGTGCACGGATGAACTACGTTCTCTCTTACCGCAAAGCTCTTGTTCCACTAAGTCAACCAGGGTTGGATCA
+
ffffffffffffffffffffffffffffffffffffffffffffffffffffffffffffffffffffffffffffffffffffffffffffffffffffffffffffffffffffffffffffffffffffffffffffffffffffff
@cA01~tA01_KP420439.1_9329_9227_1_0_0_0_1:0:0_0:0:0_1e8/1
TCATACGCTCCACTTCTCTGCCCTCTTTTTCTATCTCTTTATGTGTCTGTGAGTCTCTCAATTCCCTTCTTCTGGCTCATTCTGTGTGTGTGTTGATGTCTTTGCTTTTTGATTTCCCTGATTTCACTCCGTGTCTCTCTGTGGGCTTTT
+
ffffffffffffffffffffffffffffffffffffffffffffffffffffffffffffffffffffffffffffffffffffffffffffffffffffffffffffffffffffffffffffffffffffffffffffffffffffff
@rand_0_0_0_0_1_1_0:0:0_0:0:0_1e9/1
GAACTGGATGATACGGTGGTCACTCAACATGGTCCAGCGTGTATAGTCCTACATCTGACCTGTGTCATCGCGCGGGCGTGCCGTCCAATATACCGGGCTTTCATGCATTGGCAGAACGAAATCACACGTTGTCTCTGAACCACTACTGGG
+
ffffffffffffffffffffffffffffffffffffffffffffffffffffffffffffffffffffffffffffffffffffffffffffffffffffffffffffffffffffffffffffffffffffffffffffffffffffff
@cA01~tA01_KP420439.1_99135_98975_1_0_0_0_0:0:0_0:0:0_1ea/1
AAGATGGGAATGTGGATTCCGTCTTCTTTGTATAGCATGAAATTGTTAAACCTATGATGATAGTGACACCGAAGAGTCACGTGTCCTCCTCGAGGCACCACAGCGCTGGGCCAGGCAGACAGGAAGGGTTTGTCCTGACCACCTGGGGGA
+
ffffffffffffffffffffffffffffffffffffffffffffffffffffffffffffffffffffffffffffffffffffffffffffffffffffffffffffffffffffffffffffffffffffffffffffffffffffff
@rand_0_0_0_0_1_1_0:0:0_0:0:0_1eb/1
TCCGCGTGAACACGGGGTAGTCAAATTTGAACACGCCCGTGTACGCGGAGCAACCGATATACCAGTGTCTACAAAAAAAGTATGGGCAAGTTCGCAATAGAAGCCGTACTTAGGTAAGGGCCACAGTCTCGTGTCCCCTATCAGTTTTAC
+
ffffffffffffffffffffffffffffffffffffffffffffffffffffffffffffffffffffffffffffffffffffffffffffffffffffffffffffffffffffffffffffffffffffffffffffffffffffff
@cA01~tA01_KP420439.1_44148_44076_1_0_0_0_0:0:0_0:0:0_1ec/1
TCTCGGTTCACTGCCACCACAGCCTCCTGGGTTCAATCACTTCTCTTGCCTCAAACTCCTGAGTAGTGGTATTACAGGTGCTGACCACCATGCTCAGCTAATTTTTATATTTTTAGTGGAGACGATGTTTCATCACGTTGGCCAGACTAA
+
ffffffffffffffffffffffffffffffffffffffffffffffffffffffffffffffffffffffffffffffffffffffffffffffffffffffffffffffffffffffffffffffffffffffffffffffffffffff
@cA01~tA01_KP420439.1_67400_67515_0_1_0_0_0:0:0_0:0:0_1ed/1
TGTCCCTGAGCTCTACAACAGAGTATTCCGAAACACCGTTTTCATAGGCCCTGTGACCCCAGCACATGCAGGGACCTACAGATGTCGGGGTTCACACCCACACTTCCTCACTGGGTGGTCAGCACCCAGCAACCCCCTGGTGATCATGGT
+
ffffffffffffffffffffffffffffffffffffffffffffffffffffffffffffffffffffffffffffffffffffffffffffffffffffffffffffffffffffffffffffffffffffffffffffffffffffff
@cA01~tA01_KP420439.1_8600_8460_1_0_0_0_0:0:0_0:0:0_1ee/1
ATCTCCCAGCAAGGGTGAGAGGCAGGTCTGTATTCTCTCACCTACGACCACGATGTCCAGAGGGTCACTGGGAGCCGACAACTCATAGGGTAAGTGAGTGACAGAACCAAAGCATCTGTAGGTCCCTGCAAGGGCAGGTGTCATGGGACC
+
ffffffffffffffffffffffffffffffffffffffffffffffffffffffffffffffffffffffffffffffffffffffffffffffffffffffffffffffffffffffffffffffffffffffffffffffffffffff
@cA01~tA01_KP420439.1_54599_54760_0_1_0_0_0:0:0_0:0:0_1ef/1
ACACAAGTAGAGACCAGGTGTCATAACAGAGAACAGACACAGGGGCCATACCGGGAGTTAGAAAAGACAGAAAGAGTTAAAGGAGACACACAGACAGACATGTCCCAGAGAGAGGTGTCCCTCCATGCTGACTTTGCTCAGAGACCTGGC
+
ffffffffffffffffffffffffffffffffffffffffffffffffffffffffffffffffffffffffffffffffffffffffffffffffffffffffffffffffffffffffffffffffffffffffffffffffffffff
@cA01~tA01_KP420439.1_16406_16559_0_1_0_0_0:0:0_0:0:0_1f0/1
GACAGGCAGAAAGTGGGACACAGAATCAATAGGATGGGAACTCAGAGCTATACATGGGATGGATCCTTGAGCTCAGAGAGATAGAATGTCTGAGTCTGCTGTTGGCAACTGAGGGACCTCAGGCACCTATGGCCTCCCCCTGTATGTTGG
+
ffffffffffffffffffffffffffffffffffffffffffffffffffffffffffffffffffffffffffffffffffffffffffffffffffffffffffffffffffffffffffffffffffffffffffffffffffffff
@cA01~tA01_KP420439.1_113468_113672_0_1_0_0_0:0:0_0:0:0_1f1/1
AAGCCTGCGTACGTCACCCTCCCATGATGTGGTCAACATGTAAACTGCATGGGCAGGGCGCCAAATAACATCCTGTGCGCTGCTGAGCTGAGCTGGGGCGCGGCCGCCTGTCTGCACCGGCAGCACCATGTCGCTCATGGTCATCATCAT
+
ffffffffffffffffffffffffffffffffffffffffffffffffffffffffffffffffffffffffffffffffffffffffffffffffffffffffffffffffffffffffffffffffffffffffffffffffffffff
@cA01~tA01_KP420439.1_107940_108116_0_1_0_0_0:0:0_0:0:0_1f2/1
GGATATAAGCTATGTTTGGGAGGTAGAATCATTTGCAGGGAGGGCTTGCTGGGTTTGAGTTTCCTAGTTGTTTAATCCTTGCTAAATTAATTTCTTTCTGAGATTTATTCCTCCTACACATAAATCAATACCTGGCAAAGGAGTGACAGA
+
ffffffffffffffffffffffffffffffffffffffffffffffffffffffffffffffffffffffffffffffffffffffffffffffffffffffffffffffffffffffffffffffffffffffffffffffffffffff
@rand_0_0_0_0_1_1_0:0:0_0:0:0_1f3/1
CGTCTGCTCAAGCGAAACAACCTCATAGCTGGGCACTGTAGAGGCATGTCCCCTGGATGGGTAAGTGTGTTCGGGTATGCATGCGCTATCACTCGATACTTCTGCACATTCACATGGTTCCCCAGGGTCCTCGAGTACCAGCCAAGCAAC
+
ffffffffffffffffffffffffffffffffffffffffffffffffffffffffffffffffffffffffffffffffffffffffffffffffffffffffffffffffffffffffffffffffffffffffffffffffffffff
@cA01~tA01_KP420439.1_24722_24565_1_0_0_0_1:0:0_0:0:0_1f4/1
AGAAACAAGCAGTGGGTCACTCGAGTTTGACCACTCGTATGGAGAGTCACGGAAAGAGCAGAAGCATCTGTAGGTTCCTCCGTGGGTGGCAGGGCCCAGAGGAAAGTCGGCCTGGAATGTTCCGTTGACCTTGGGCCCTGCAGAGAACCT
+
ffffffffffffffffffffffffffffffffffffffffffffffffffffffffffffffffffffffffffffffffffffffffffffffffffffffffffffffffffffffffffffffffffffffffffffffffffffff
@cA01~tA01_KP420439.1_82017_82211_0_1_0_0_0:0:0_0:0:0_1f5/1
TATGGGTGCATGGACAAAGAAAACGTGGTATACGATAGGAACGTAATGAAGTACTATACAACCTTTACAACAAAGAAGGAAGTCCTCTCATTTGTGACAATGTGAAAAAACTTAGAGGACATTATGTTAAGGGAAACAATCCAGGCACAG
+
ffffffffffffffffffffffffffffffffffffffffffffffffffffffffffffffffffffffffffffffffffffffffffffffffffffffffffffffffffffffffffffffffffffffffffffffffffffff
@cA01~tA01_KP420439.1_16242_16216_1_0_0_0_0:0:0_0:0:0_1f6/1
TGGATGTGAGTGGCTGCAGGGGATGTGAGGATACGGTTCAGAATCAGGCAATGGTCTGTGAGCTGAAGGCAGAGGCAGGGAGTCTGGTGCTCTCTCTAGAAAGTCCTGCCTCTGTGGCTCCTGCCTTGGGCCAGGGACCATCCTGCCTGT
+
ffffffffffffffffffffffffffffffffffffffffffffffffffffffffffffffffffffffffffffffffffffffffffffffffffffffffffffffffffffffffffffffffffffffffffffffffffffff
@cA01~tA01_KP420439.1_110989_111127_0_1_0_0_0:0:0_0:0:0_1f7/1
ACACAGAGAAAAATCACTCGCCCTTCTCAGAGGCCCAAGACACCCCCTACAGATACCATCTTGTACACGGAACTTCCAAATGCTAAGCCCAGATCCAAAGTTGTCTCCTGCCCATGAGCACCACAGTCAGGCCTTGAGGGCGTCTTCTAG
+
ffffffffffffffffffffffffffffffffffffffffffffffffffffffffffffffffffffffffffffffffffffffffffffffffffffffffffffffffffffffffffffffffffffffffffffffffffffff
@cA01~tA01_KP420439.1_80232_80371_0_1_0_0_0:0:0_0:0:0_1f8/1
CGGATCAGAAGGATTAATGTTGTTAAAATGTCCATTCTATCCAAAGTGATTCAATGCAACCATTATCAAAAATCCAATGACATTTTTTTTACAGAAATAGAAAAAACAGTCCTAAAATTCATGTGGAACCACAAAAGATCTCAAATAACC
+
ffffffffffffffffffffffffffffffffffffffffffffffffffffffffffffffffffffffffffffffffffffffffffffffffffffffffffffffffffffffffffffffffffffffffffffffffffffff
@cA01~tA01_KP420439.1_127257_127130_1_0_0_0_0:0:0_0:0:0_1f9/1
GGAAGCTCCATCGCTCCCTCTCCCCCTTACTCTCTCTCTTGCCGTGTGATCTCTGCGGTCTCTGCACAGACAGACCCTCCTTCCCTTCTGCCAGAGTGGGAGCAGCCTGAGGCCGTCACGAGAAATAGATTCTGGTGCCATGCTTCCAGT
+
ffffffffffffffffffffffffffffffffffffffffffffffffffffffffffffffffffffffffffffffffffffffffffffffffffffffffffffffffffffffffffffffffffffffffffffffffffffff
@cA01~tA01_KP420439.1_32857_33067_0_1_0_0_1:0:0_0:0:0_1fa/1
TGAGCTCAGAGAGATAGAATGTCTGAGTCTGCTGTTGGCAACTGAGGGACCTCAGGCTACTATGGTCTCCCCCTGTATGTTGGTATCTGCTTATGAAATGAGGGCCCAGAAGTGCCCTCTGAGCTGTTTTGTTGACTTCCGTCTTCTACA
+
ffffffffffffffffffffffffffffffffffffffffffffffffffffffffffffffffffffffffffffffffffffffffffffffffffffffffffffffffffffffffffffffffffffffffffffffffffffff
@cA01~tA01_KP420439.1_87267_87127_1_0_0_0_1:0:0_0:0:0_1fb/1
GGTTGCTGGTGATGACATCTCTGTGTAGGTGAGAGGCCAGGGTGGGCTTCTGGGAAATGGGTAAGGTTGAGGGGCTGAGGGAACCTCTGATCTCCCCAAACTGAGCCCAGTGTCCCTCCTCTGGGTCTGTCCTGACCACTTTCTCCATCT
+
ffffffffffffffffffffffffffffffffffffffffffffffffffffffffffffffffffffffffffffffffffffffffffffffffffffffffffffffffffffffffffffffffffffffffffffffffffffff
@cA01~tA01_KP420439.1_50905_50700_1_0_0_0_0:0:0_0:0:0_1fc/1
CCCATATCTCTACTGCAGGCCCATAACTCCACCTCCAGGCCCATGACTCCACTCCAGGCCCATATCTCCACCTCCAGGCCCATATCTCCCCTCCAGGTTCCTATCTCCCCTCCAGGTTCCTATCTCCACTCCAGGCCCAGATCTCCACTA
+
ffffffffffffffffffffffffffffffffffffffffffffffffffffffffffffffffffffffffffffffffffffffffffffffffffffffffffffffffffffffffffffffffffffffffffffffffffffff
@rand_0_0_0_0_1_1_0:0:0_0:0:0_1fd/1
TTGTACCGTGACGCCGTATTCGAATAGAGGCAGCTCAGATATTCATCGTATTCAAACTGTTTCTATTCTACCCTCCCGTATACCGCCTTTCTACGAAATTCAAACTATGTCGGATCGAGACTGTCGTATGCGGCGGTGGAGTCGGTTTGA
+
ffffffffffffffffffffffffffffffffffffffffffffffffffffffffffffffffffffffffffffffffffffffffffffffffffffffffffffffffffffffffffffffffffffffffffffffffffffff
@cA01~tA01_KP420439.1_135189_135011_1_0_0_0_0:0:0_0:0:0_1fe/1
CTTCCTCTGGCTCATTCTCTGTGTGTTTATGCCTTTGCTTTTTGAAGTCCCTGATTTATCTCTGTGTCTCTCAGTGATCCTATTATATGTAGGATTATTTGGAATATGAGCCTCAGAATCTAGTCTGGGGACACCAAGTACACACAGTAT
+
ffffffffffffffffffffffffffffffffffffffffffffffffffffffffffffffffffffffffffffffffffffffffffffffffffffffffffffffffffffffffffffffffffffffffffffffffffffff
@rand_0_0_0_0_1_1_0:0:0_0:0:0_1ff/1
TGCGATTCTAATCATGATTAACACTGCCGGTGACAACCGTGTTAAACGTCGGGCGCAGAGGTGGGCTCGGCTAGCGGGGTGGTTCTAGCTCTGTCGTGTGAATTGCTAACCCCGATATGATCACGGCCAAGCTATGTAGTGGAAGTTTAT
+
ffffffffffffffffffffffffffffffffffffffffffffffffffffffffffffffffffffffffffffffffffffffffffffffffffffffffffffffffffffffffffffffffffffffffffffffffffffff
@cA01~tA01_KP420439.1_66514_66655_0_1_0_0_0:0:0_0:0:0_200/1
TCATGAGACAAATTTTAGATTAAACTACAAAACTCCAGAATTTACAGGTGTGGTTTTTGCTGATAAAGTACAATTCTAAGATTGTAAATAATTGCATAATCCTTCCCTGGGAATTTAAATCATTTTAGCTGGTTCTGCTGTAATACTAGA
+
ffffffffffffffffffffffffffffffffffffffffffffffffffffffffffffffffffffffffffffffffffffffffffffffffffffffffffffffffffffffffffffffffffffffffffffffffffffff
@cA01~tA01_KP420439.1_38961_39104_0_1_0_0_0:0:0_0:0:0_201/1
AGTCCCGACGCAGGAACAGGGTGTGTGGACACTGGTGCCTGCCTTATTCATCAGTTTCATAACCTACTGCCAAGGATTCCAATTCATCCAAAAGAGATTGGAACCAGGCCTGATAAGAGGCTGGATGTGCAGCCTATCCTGGTTCCTCTT
+
ffffffffffffffffffffffffffffffffffffffffffffffffffffffffffffffffffffffffffffffffffffffffffffffffffffffffffffffffffffffffffffffffffffffffffffffffffffff
@cA01~tA01_KP420439.1_15571_15459_1_0_0_0_0:0:0_0:0:0_202/1
AAGTTCCCCCTCTATTAGTTCCTGGAGAACTGGTTGTTAAAAGAGCTTGGAAGCTCCATCGCTCCCCCTCCCCCTTGGTCCCTCTCTTGCCGTGTGATCTCTGTGGTCTCTGCACAGACAGACCCTCCTTCCCTTCTGCCAGAGTGGGAG
+
ffffffffffffffffffffffffffffffffffffffffffffffffffffffffffffffffffffffffffffffffffffffffffffffffffffffffffffffffffffffffffffffffffffffffffffffffffffff
@cA01~tA01_KP420439.1_89973_90149_0_1_0_0_0:0:0_0:0:0_203/1
CCTAACTGGGAGGACAAATGCCTGGGGGCTTGAGAAGGGGAAGGAAGGGGAACATTTTTGAGGGTGGTGTATTTGTAGAGAAGTTCTACTTGCCAAGGAATGAGCTCCTGTCTGTCATGATCCAACCCTGGTTGACTTAGTGGAACAAGA
+
ffffffffffffffffffffffffffffffffffffffffffffffffffffffffffffffffffffffffffffffffffffffffffffffffffffffffffffffffffffffffffffffffffffffffffffffffffffff
@cA01~tA01_KP420439.1_100739_100919_0_1_0_0_0:0:0_0:0:0_204/1
TGATGCTTGCCCTTGCAGGGACCTACAGATGCTACGGTTCTGTTACTCACACCTCCTATCAGTTGTCAGCTCCCAGTGATCCCCTGGACATCGTGGTCACAGGTGAGAGTGTCTAGACATTGTTCTCATTGTCACTGGGACACAGAGTGA
+
ffffffffffffffffffffffffffffffffffffffffffffffffffffffffffffffffffffffffffffffffffffffffffffffffffffffffffffffffffffffffffffffffffffffffffffffffffffff
@cA01~tA01_KP420439.1_8667_8818_0_1_0_0_0:0:0_0:0:0_205/1
AGTTGTCGGCTCCCAGTGACCCTCTGGACATCGTGGTCGTAGGTGAGAGAATACAGACCTGCCTCTCACCCTTGCTGGGAGATGGAGTGAATGATCTAGGACTGGAAGCCCCAGGTGGTCATGAGGAAGATGAGTGTGGGGTTCCTATGG
+
ffffffffffffffffffffffffffffffffffffffffffffffffffffffffffffffffffffffffffffffffffffffffffffffffffffffffffffffffffffffffffffffffffffffffffffffffffffff
@cA01~tA01_KP420439.1_123875_123621_1_0_0_0_0:0:0_0:0:0_206/1
GTCAGTGAGTCGAAGTGTGCGTGCATGAGCTCTGTTCTCTGTTACGGCAAGGCTCTTGCTCTGCTGAGTCAGCCAGGGTTGTTTCATGACCAACAGGAGCTCATTCCTTGGCAAGTGGAACTTCTCTAAAACACCTCGCCCTCATCAGAT
+
ffffffffffffffffffffffffffffffffffffffffffffffffffffffffffffffffffffffffffffffffffffffffffffffffffffffffffffffffffffffffffffffffffffffffffffffffffffff
@cA01~tA01_KP420439.1_25044_24965_1_0_0_0_0:0:0_0:0:0_207/1
GGAAATGGGTAATGTTGAGGGGCTGAGGGAACCTCTGATCTTCCCAAACTGAGCCCAGTCTCTCTCCTCTGGGTCTCTCCTGACCGTTTTCTCCATCTGCCTGTGTGCCTGGAGCCCTGGCCGCGGGCCTTCATGCAGGCCGTGTAGGAG
+
ffffffffffffffffffffffffffffffffffffffffffffffffffffffffffffffffffffffffffffffffffffffffffffffffffffffffffffffffffffffffffffffffffffffffffffffffffffff
@cA01~tA01_KP420439.1_55413_55573_0_1_0_0_0:0:0_0:0:0_208/1
AGAGATGATGATGATGAAGACAGATAGATAGATAATACATAGAGATACAGAGGCAGACATAGAGAAATCATAGAGAGAGAGAGATGATACATAGATATAGATAATAGATGATTGATGGATAGATAGACAATTGATGGATAAATAGATGAT
+
ffffffffffffffffffffffffffffffffffffffffffffffffffffffffffffffffffffffffffffffffffffffffffffffffffffffffffffffffffffffffffffffffffffffffffffffffffffff
@cA01~tA01_KP420439.1_111240_111059_1_0_0_0_1:0:0_1:0:0_209/1
CTAGGAAGTAAGCCAGTTAGGTTGGAGAGGTGGGCAGGGGTCAAGTGAAATGGAGAACTGTGGACTAAGCAAAGGAGTGTGTTTTCTTTCCAGCAGGCAGTGGGGACCTAGACATTTGTAAGCAAGAGAGAGGCACCAGATTTGTGGCGT
+
ffffffffffffffffffffffffffffffffffffffffffffffffffffffffffffffffffffffffffffffffffffffffffffffffffffffffffffffffffffffffffffffffffffffffffffffffffffff
@rand_0_0_0_0_1_1_0:0:0_0:0:0_20a/1
TAACTCAGGCTTATCACTACTGGGGATGTGGTCTAGAGAGTTTCGACGAACTGGCAGAGCCTTAAATCGAAGCGATGGCTTACCCGGGTTGTTCTTGAGTAACCTGGGGTCTCTGGGGCACGGCTAAAAATATTACCAATAGGCATCAGA
+
ffffffffffffffffffffffffffffffffffffffffffffffffffffffffffffffffffffffffffffffffffffffffffffffffffffffffffffffffffffffffffffffffffffffffffffffffffffff
@cA01~tA01_KP420439.1_128136_127985_1_0_0_0_0:0:0_0:0:0_20b/1
GAGGCCATAGGTGCCTGAGGTCCCTCAGTTGCCAACAGCAGACTCAGACATTCTATCTCTCTGAGTTCAAGGACCCATCCCATGAATAGCTCTGAGGTCCCATCCCATTGATTCTATCTCCCACTTTCTGCCTGTCATGGAACCTTCTCC
+
ffffffffffffffffffffffffffffffffffffffffffffffffffffffffffffffffffffffffffffffffffffffffffffffffffffffffffffffffffffffffffffffffffffffffffffffffffffff
@cA01~tA01_KP420439.1_37332_37179_1_0_0_0_0:0:0_0:0:0_20c/1
AGAACTTTGAGCAAGTGCTGAGTAAGAGACTCCTACTAGATTTTAATACTGTAAGATTACTCACATAAAACAACACAGGGTAGACATGGGGTGGAGGGCATGTCTTTGAGAATGGAATATCAGCAGATGCCTGAATGAAAATAAGCAACT
+
ffffffffffffffffffffffffffffffffffffffffffffffffffffffffffffffffffffffffffffffffffffffffffffffffffffffffffffffffffffffffffffffffffffffffffffffffffffff
@cA01~tA01_KP420439.1_26751_26553_1_0_0_0_0:0:0_0:0:0_20d/1
GGGCGTGGTGGCTCACGTCTGTCATCCTAGACCTTTGAGAGCCTGAGGTGGGTGAACCTCATAAGGTCGGGAGTTTGAGACCAGTCTGACCCACATGAAGAAACACTGTCTCTACTAAAAATACAAAATTTAGTTGGGCGTGGTGGCGTG
+
ffffffffffffffffffffffffffffffffffffffffffffffffffffffffffffffffffffffffffffffffffffffffffffffffffffffffffffffffffffffffffffffffffffffffffffffffffffff
@cA01~tA01_KP420439.1_96453_96618_0_1_0_0_0:0:0_0:0:0_20e/1
TCAGCCTCTTGAATAGCTGGCATTACAAGTGCCTGCTACCAGGCATGGCTAATTTTTGTATTTTTAGCAGAGACATGGTTTCACTATATTGGCCAGGCTGGTCTCAAACTCCTGACCTCGGTTGATCACTCACCTCGGCTTCCAAAGTGC
+
ffffffffffffffffffffffffffffffffffffffffffffffffffffffffffffffffffffffffffffffffffffffffffffffffffffffffffffffffffffffffffffffffffffffffffffffffffffff
@cA01~tA01_KP420439.1_92114_91906_1_0_0_0_0:0:0_0:0:0_20f/1
GTGCCTTTGTCATTCGTGTATGTTATATTATATTTATGTATTCTTTATTTTTATTTTTTGCCATGGAGTCTCACTCTGTCACCTAGGGTGCAGTGCAATGACGCGATCTTGGCTCACTGTAACCTCTCCCTCCCTGGTTGAAGCCATTCT
+
ffffffffffffffffffffffffffffffffffffffffffffffffffffffffffffffffffffffffffffffffffffffffffffffffffffffffffffffffffffffffffffffffffffffffffffffffffffff
@cA01~tA01_KP420439.1_8401_8508_0_1_0_0_0:0:0_0:0:0_210/1
CTTCTTAGGAGTCCACAGAAAACCTTCCCTCCTGGCCCACCCAGGTCCCCTGGTGAAATCAGGAGAGACGGTCATCCTGCAATGTTGGTCAGATGTCAGGTTTGAGCACTTCCTTCTGCACAGAGAGGGGATCACTGAGGACCCCTTGCG
+
ffffffffffffffffffffffffffffffffffffffffffffffffffffffffffffffffffffffffffffffffffffffffffffffffffffffffffffffffffffffffffffffffffffffffffffffffffffff
@cA01~tA01_KP420439.1_127977_127802_1_0_0_0_0:0:0_0:0:0_211/1
GTGGCTGCAGGGGACGTGAGGATACAGTTCAGAATCAGGCAATGGTCTGTGAGCTGAAGGCAGGGGAAGGGAATCTGGTGCTCTCTCTAGAAAGTCCTGCCTCTGTGGCTCCTGTCTTGGGCCAGGGACCATCCTGCTGGTGAGGAACAC
+
ffffffffffffffffffffffffffffffffffffffffffffffffffffffffffffffffffffffffffffffffffffffffffffffffffffffffffffffffffffffffffffffffffffffffffffffffffffff
@cA01~tA01_KP420439.1_128300_128114_1_0_0_0_0:0:0_0:0:0_212/1
GCCACGAGGCTGGGCCGAGGAGCACCTACCTCGCTGTTCACTGTTCTGTTCCCTGCAGGCTCTTGGTCCATTACAGCAGCATCTGTAGAAGACGGAAGTCAACAAAAGAGCTCGGAGGGCACTTCTGGGTCCTCATTTCATAAGCAGATA
+
ffffffffffffffffffffffffffffffffffffffffffffffffffffffffffffffffffffffffffffffffffffffffffffffffffffffffffffffffffffffffffffffffffffffffffffffffffffff
@cA01~tA01_KP420439.1_50184_50366_0_1_0_0_0:0:0_0:0:0_213/1
AATCATTTTAACTGGTTCTGCTGTAATACTAGAAATACAAGCATGAAAAATTCTAATGGTTTATTAGTGACAATGACTCTGAAAACATTAATAATACCTATTAGATATTTTGCATATTACACAGGAAGAAGAGTTTGAATCTCAGATAAA
+
ffffffffffffffffffffffffffffffffffffffffffffffffffffffffffffffffffffffffffffffffffffffffffffffffffffffffffffffffffffffffffffffffffffffffffffffffffffff
@cA01~tA01_KP420439.1_15455_15621_0_1_0_0_0:0:0_0:0:0_214/1
AGGAACACTTGAGCCTGGGTAACTTCTAAAGAAAAGAAATGTGTTTGCCTCACAGTTCTGCAGGCTGTACTGGAAGCATGGCACCAGCATCTATTTCTTGTGACGGCCTCAGGCTGCTCCCACTCTGGCAGAAGGGAAGGAGGGTCTGTC
+
ffffffffffffffffffffffffffffffffffffffffffffffffffffffffffffffffffffffffffffffffffffffffffffffffffffffffffffffffffffffffffffffffffffffffffffffffffffff
@cA01~tA01_KP420439.1_27704_27873_0_1_0_0_0:0:0_0:0:0_215/1
GCTGTGGTGGCAGTGAACCGAGATTGCACCTCTGCACTCCAGCCTGGGTGACAGAGCGAGACTCCATCTCAAAAGAAAAAAGAAAAAAACATTGGAGGTAAATGCATGGATTATATCTGTGTTCTTCATTCTGCTCCATTGTTCTACGTG
+
ffffffffffffffffffffffffffffffffffffffffffffffffffffffffffffffffffffffffffffffffffffffffffffffffffffffffffffffffffffffffffffffffffffffffffffffffffffff
@rand_0_0_0_0_1_1_0:0:0_0:0:0_216/1
TGTCGGGTGCCGCCTACATGCATTTAGGGGTGATTTTCCGTTTATGATCGCACCGGAGGTTTGATGTATACGGTCTCTACCAATGCGTCCAAGGGTACAGTGTCAGTTGTGATAATGACGATTTTAGCAGAGTAGCATGTGGCATAACTT
+
ffffffffffffffffffffffffffffffffffffffffffffffffffffffffffffffffffffffffffffffffffffffffffffffffffffffffffffffffffffffffffffffffffffffffffffffffffffff
@cA01~tA01_KP420439.1_94592_94373_1_0_0_0_0:0:0_0:0:0_217/1
TCTGAGAAGGGCCAGTGATTTTTCTCTGTGTGAAAATGCAGTGATCCAACTGTGCGTATGTCACCTCCTGAGGGTCTTGTTCATCAGAGTCCTGGAGAGAGGGAAATCCTGAGTGAGGGAGGGTGTTCACATTTTTCAGGACTATTTCGG
+
ffffffffffffffffffffffffffffffffffffffffffffffffffffffffffffffffffffffffffffffffffffffffffffffffffffffffffffffffffffffffffffffffffffffffffffffffffffff
@cA01~tA01_KP420439.1_99399_99234_1_0_0_0_0:0:0_0:0:0_218/1
ATCTCCCTTGACCCCAAATACAGTCAGGGCCTGGGTGATGGGACCCTGACGGACACCCCCACCAGAAGCTCTGGGATTCAGGAGGTGGGACAGTGAGAAGCCCAGACGGAAAGCCTCTGACCTGTGACCATGATCACCACGGGGTTGCTG
+
ffffffffffffffffffffffffffffffffffffffffffffffffffffffffffffffffffffffffffffffffffffffffffffffffffffffffffffffffffffffffffffffffffffffffffffffffffffff
@cA01~tA01_KP420439.1_27878_27613_1_0_0_0_0:0:0_0:0:0_219/1
AATATTGGGCCCTGGGAGTCCTGGGATCCTTTTTTCCGTAATTTTTGTATGTGACGCCCACTGTCTTGAGACTTCAAGGTATAAAGAGAAAACAGGAGCATCACACTACCTGATCTCAAAATATGTTACAGAGCTGTAGTAAGCAAAACA
+
ffffffffffffffffffffffffffffffffffffffffffffffffffffffffffffffffffffffffffffffffffffffffffffffffffffffffffffffffffffffffffffffffffffffffffffffffffffff
@cA01~tA01_KP420439.1_25849_25665_1_0_0_0_0:0:0_0:0:0_21a/1
CTGCCCATCAGTGGATGAATGGATAGAGAGAATGTAGTACATACGCACAGTGGAGACTACTCATCCATAGAAAGAATAACATCCTGATATTTGCAGCCACATGGATGGAACTGGAAGTCATTACAAAGATTCCCATTTCTCACCCATATA
+
ffffffffffffffffffffffffffffffffffffffffffffffffffffffffffffffffffffffffffffffffffffffffffffffffffffffffffffffffffffffffffffffffffffffffffffffffffffff
@cA01~tA01_KP420439.1_8284_8100_1_0_0_0_0:0:0_0:0:0_21b/1
AGGAGGGAAGGTTTTCTGTGGACTCCTAAGAAGAGAGGTTGTGAGTTCAGAAGGCGTCTCCCTTTCTCATCCCATTCATGGGACCTGAAATAAGTGAGGCTTCCCCTCCATGGTGTCTATCTCTCTCCTTCCTGTCTGTGTCTCCGTGTT
+
ffffffffffffffffffffffffffffffffffffffffffffffffffffffffffffffffffffffffffffffffffffffffffffffffffffffffffffffffffffffffffffffffffffffffffffffffffffff
@cA01~tA01_KP420439.1_107722_107469_1_0_0_0_0:0:0_0:0:0_21c/1
CACGGTCTCCTAGATTCCAGTTACGCACCTGGGCCTCCCTTATTTTCATGTCAGTCATATTAATCATGTAGGGATTCCTGGTTACCCCGAGGTGAATCCAATGGCTGTGAGTGTCAAACACACACTCCTTGTTGCTCCTTAGTTTCCTGT
+
ffffffffffffffffffffffffffffffffffffffffffffffffffffffffffffffffffffffffffffffffffffffffffffffffffffffffffffffffffffffffffffffffffffffffffffffffffffff
@cA01~tA01_KP420439.1_128133_128271_0_1_0_0_1:0:0_1:0:0_21d/1
CCAGGAGAAGGTTCCATGACAGGCAGAAAGTGGGAGATAAAATCAATGGGATGGGACCTCAGAGCTATTCATGGGATGGGTCCTTGAACTCAGAGAGATAGAATGTCTGAGTCTGCTGTTGGCAACTGAGGGACCTCAGGCACCTATGGC
+
ffffffffffffffffffffffffffffffffffffffffffffffffffffffffffffffffffffffffffffffffffffffffffffffffffffffffffffffffffffffffffffffffffffffffffffffffffffff
@cA01~tA01_KP420439.1_70704_70746_0_1_0_0_0:0:0_0:0:0_21e/1
GTGTGGAGGGTGAGACAGAGAGAGAGAGCATTAGGCCATAGAGCAGGGGAGTGAGTTCTCAGCTCAGGTGGGAGGGGAGTTGTGACAAGGAAGAACCTCCCTGAGGAAACTGCCTCTTCTCCTTCCAGGTCTATGTGGGAAACCTTCTCT
+
ffffffffffffffffffffffffffffffffffffffffffffffffffffffffffffffffffffffffffffffffffffffffffffffffffffffffffffffffffffffffffffffffffffffffffffffffffffff
@cA01~tA01_KP420439.1_18794_18675_1_0_0_0_0:0:0_0:0:0_21f/1
AAGAAGCCATTCTAATTTTCCTGCTTGAGTTTCTACTACTAAACCAGAGGCATCAGAATAGCTTGAACCTGGGAGACGGAGGTTGCAGTGAGCTGAGCTCAAGCCACTGAACTCCAGCTTGGGTGACAGAGGAAGAGTCTGTCTCAAGAA
+
ffffffffffffffffffffffffffffffffffffffffffffffffffffffffffffffffffffffffffffffffffffffffffffffffffffffffffffffffffffffffffffffffffffffffffffffffffffff
@cA01~tA01_KP420439.1_21333_21149_1_0_0_0_0:0:0_0:0:0_220/1
CACCCATTTCCCTGTATTCAATCCCCCTTTACCACAAATACAGTCAGGGCCTGCGTGATGGGACCCTCAAGGACATGCCCAACAGAAGCTCTGGGATTCAGGAGGTGGGACAAGGAGAATCCAAGACAGGAGCCCTCTGACCTATGACCA
+
ffffffffffffffffffffffffffffffffffffffffffffffffffffffffffffffffffffffffffffffffffffffffffffffffffffffffffffffffffffffffffffffffffffffffffffffffffffff
@cA01~tA01_KP420439.1_80930_81044_0_1_0_0_0:0:0_1:0:0_221/1
CCGAGATCGCACCACTGCACTCCAGCCGGGGCAACACAGTGAGACTCCATCTTAAAAAAAAAAAAAAAACTACTAAAAGAAATCAAGGGAAAACTCCACTGGCTTGGGCAAAACCATTTTGGATATTAACCCAAAGGCCCAGGCAACAAA
+
ffffffffffffffffffffffffffffffffffffffffffffffffffffffffffffffffffffffffffffffffffffffffffffffffffffffffffffffffffffffffffffffffffffffffffffffffffffff
@cA01~tA01_KP420439.1_51813_51658_1_0_0_0_0:0:0_0:0:0_222/1
AACACCTTTGTCCTCAGAGGATCTGCTGTTCCTACCACTTCCCCACCACACACCCCAGCTTTGAGCACCGTAGTCTAACCCTGGTCCCCACAGAACTTGACTCTGCCAAGGGAATGAAAGGCCAGGGAGGCAAGGTCAGAAATGTGGGCC
+
ffffffffffffffffffffffffffffffffffffffffffffffffffffffffffffffffffffffffffffffffffffffffffffffffffffffffffffffffffffffffffffffffffffffffffffffffffffff
@cA01~tA01_KP420439.1_99619_99782_0_1_0_0_0:0:0_0:0:0_223/1
TGGAGCCTGTGACTATTTATGTTACAGGGCAGGGGACTGAAGGGGAAGGTGGAGCTCAGGTTGTTGATGAGTTGACCTTGAGATGGGGAGACAGCCTGGACTGTCCCACTGGGCTCAGTGTAATCACAAGGGTCCACATGAGAGGTGGAG
+
ffffffffffffffffffffffffffffffffffffffffffffffffffffffffffffffffffffffffffffffffffffffffffffffffffffffffffffffffffffffffffffffffffffffffffffffffffffff
@cA01~tA01_KP420439.1_46115_46029_1_0_0_0_0:0:0_0:0:0_224/1
CTGGGAAGACTGCACTGGGATTGACACACAGCGAATGTGCTTTAGGATTTCTACATCCACAGCATTCTTGAGTCAAACAACTTGCGTTCTCCAAGGAAAGGAAACAAAAGTGAAATCAAGATAAAAAAGCGAAATAGAGTTATCTTATGT
+
ffffffffffffffffffffffffffffffffffffffffffffffffffffffffffffffffffffffffffffffffffffffffffffffffffffffffffffffffffffffffffffffffffffffffffffffffffffff
@cA01~tA01_KP420439.1_10547_10264_1_0_0_0_1:0:0_0:0:0_225/1
GCTGTGTGTTCTGTCTCGCCATCTGTCCATGCTTCTCTCCATCATCAGCAGGAAGCTCCTCAGCTATGGCTCTAGGATCACAAGACATGGGACAGGCATGGTGTTTTCTCACCTGTGACAGAAACGGGCAGTGGGTCACTCGGGTCTGAC
+
ffffffffffffffffffffffffffffffffffffffffffffffffffffffffffffffffffffffffffffffffffffffffffffffffffffffffffffffffffffffffffffffffffffffffffffffffffffff
@cA01~tA01_KP420439.1_11762_11826_0_1_0_0_0:0:0_0:0:0_226/1
ATCCTCTGGAAGTGTCTTTTTACATTTTGTTTTATGGTTTTTGTTTTTGTTTTTGTTTTTTTTAGACTGTTTCACTCTTGTTGCCCAGGCTGGAGTGCAGTGGCGCCATCTGGGCTCACTGCAACCTCCACCTCCAGGATTCAAGAGATT
+
ffffffffffffffffffffffffffffffffffffffffffffffffffffffffffffffffffffffffffffffffffffffffffffffffffffffffffffffffffffffffffffffffffffffffffffffffffffff
@cA01~tA01_KP420439.1_64147_64008_1_0_0_0_0:0:0_0:0:0_227/1
GCATCTGTAGAAGATGGAAGTCAACAAAACAGCTCGGAGGGCACTTCTGGGTCCTCATTTCATAAGCAGATACCAACATACAGGGGGAGACCATAGGTGGCTGAGGTCCCTCAGTTGCCAACAGCAGACTCAGACATTCTATCTCTCTGA
+
ffffffffffffffffffffffffffffffffffffffffffffffffffffffffffffffffffffffffffffffffffffffffffffffffffffffffffffffffffffffffffffffffffffffffffffffffffffff
@cA01~tA01_KP420439.1_62099_62264_0_1_0_0_0:0:0_0:0:0_228/1
CTTATCCATTAGGCAATGAGCCTAAAACCTCTTCCCTATTTGGCTTTCTGTGAGCATGAGATCATATAGAAAATGTGAAAGCCCGCTGAATCCTCCAGCACAGATCCTGGAATAGAGAAAGTGCTCTGGTCATCACAAAAAAAACTTGCC
+
ffffffffffffffffffffffffffffffffffffffffffffffffffffffffffffffffffffffffffffffffffffffffffffffffffffffffffffffffffffffffffffffffffffffffffffffffffffff
@rand_0_0_0_0_1_1_0:0:0_0:0:0_229/1
CTTATGTTGGTCACGATAGGAAAACTGTCGTGCGAAAATCCGACAATATGTTGCCAACCCCCGTCGAGGACGCCTCCGGCTTGGAGGTGAGGCAGTGGATCGTGAGTCGTAAGCCCATAGGTGAGTGAGGGATCCTGTATCTTTGTGAGT
+
ffffffffffffffffffffffffffffffffffffffffffffffffffffffffffffffffffffffffffffffffffffffffffffffffffffffffffffffffffffffffffffffffffffffffffffffffffffff
@cA01~tA01_KP420439.1_70609_70487_1_0_0_0_0:0:0_1:0:0_22a/1
CTCACTCCCCTGCTCTATGGCCTAATGCTCTCTCTCTCTGTCTCACCCTCCACACCATCTCTCTTTATGTCTATTTCCTCTTTCCACCTTCTCTGTCTCTCTAGGTCTCTGACCTCACTTTCTCACCTCTAGATATGTTTTCCCTTTTTG
+
ffffffffffffffffffffffffffffffffffffffffffffffffffffffffffffffffffffffffffffffffffffffffffffffffffffffffffffffffffffffffffffffffffffffffffffffffffffff
@cA01~tA01_KP420439.1_79436_79598_0_1_0_0_0:0:0_1:0:0_22b/1
GCTTTACATGTTTTAATTGAAATGATCCATCTTGGGAGTAGATCAATAACTGAGATGGTGCCAGGAATGTTAAAAAGCTTTTGTCAGTCCTAAATATTGACAAATAAAATTTAATTAAAGTCTTAGAAGAAAACACAAAGGAAAACTTCA
+
ffffffffffffffffffffffffffffffffffffffffffffffffffffffffffffffffffffffffffffffffffffffffffffffffffffffffffffffffffffffffffffffffffffffffffffffffffffff
@cA01~tA01_KP420439.1_44543_44689_0_1_0_0_0:0:0_1:0:0_22c/1
CGTCACATACAAAAATTACGGAAAAAAGGATCCCAGGACTCCCAGGGCCCAATATTAGATAACAGAGTGTTGGCCATGAACCAACCTCAAAGATTTCCACTGAGTAGAGGACAGACACCCTCATTTCCTCACCTCTCTCCTGTCTCATGT
+
ffffffffffffffffffffffffffffffffffffffffffffffffffffffffffffffffffffffffffffffffffffffffffffffffffffffffffffffffffffffffffffffffffffffffffffffffffffff
@cA01~tA01_KP420439.1_113255_113429_0_1_0_0_0:0:0_0:0:0_22d/1
TTCGAATCTCAGATAAAAACAATAAAAATTCATGAAAAGTCTTTCATGTTAGCACAGATTTTAGGCATCTCATGTTTGGGAGGTTGGATCTAAGACGTGTTTTGAGTTGGTCATAGTGAAGGACGCGAGGTGTCAATTCTAGTGAGAGCA
+
ffffffffffffffffffffffffffffffffffffffffffffffffffffffffffffffffffffffffffffffffffffffffffffffffffffffffffffffffffffffffffffffffffffffffffffffffffffff
@cA01~tA01_KP420439.1_1848_1629_1_0_0_0_0:0:0_0:0:0_22e/1
TTTCTTTCCCTGCTTATCTACAGTGATGAAGAAACGAATATTCAAAGGGAAAAATCTTAGCTTTAGGTATAGGGTAATTCTTCTTCCTATTTTTAAATAACTTCAACCTTTACTGTAGATTAAAGGTATGCATGCAGGTTTGTTACATAG
+
ffffffffffffffffffffffffffffffffffffffffffffffffffffffffffffffffffffffffffffffffffffffffffffffffffffffffffffffffffffffffffffffffffffffffffffffffffffff
@cA01~tA01_KP420439.1_55741_55868_0_1_0_0_0:0:0_0:0:0_22f/1
AAACAATCCAAAAAGAGAAAACATATCTAGAGGTGGGGAAGTGAGGTCAGAGACCTAGAGAGACAGAGAAGGTGGAAGGAGGAAATAGACATGAAGAGCGATGGGGTAGAGGGTGAGAGAGAGAGAGAGAGAGCATTAGGTCATAGAACA
+
ffffffffffffffffffffffffffffffffffffffffffffffffffffffffffffffffffffffffffffffffffffffffffffffffffffffffffffffffffffffffffffffffffffffffffffffffffffff
@cA01~tA01_KP420439.1_116397_116631_0_1_0_0_0:0:0_0:0:0_230/1
AGCACAGGGAGGGAGGCACAGCTCCACATCCTCCTCTCTAAGGCGGCGCCTCCTTCACCCCAAGGTGGTCAGGACAAGCCCTTGCTTTCTACCTGGCCCAGCCTTGTGGTGCCTCCAGAACATGTGACTCTTCAGTGTCACTCTAATCTT
+
ffffffffffffffffffffffffffffffffffffffffffffffffffffffffffffffffffffffffffffffffffffffffffffffffffffffffffffffffffffffffffffffffffffffffffffffffffffff
@cA01~tA01_KP420439.1_118830_119024_0_1_0_0_0:0:0_0:0:0_231/1
TCCACAAAGTGTTCTCTACCAGGAGAACCCAAGGACACCCATATTTCTGACCTGAGTTGGGCCCTGTGGCCTCAGGCCTTGTGGCACCTACAGATGCCATGCTTATTCTGACACCTCTGACTTCCATGCAATGGAGAATAATCGTCCCAA
+
ffffffffffffffffffffffffffffffffffffffffffffffffffffffffffffffffffffffffffffffffffffffffffffffffffffffffffffffffffffffffffffffffffffffffffffffffffffff
@cA01~tA01_KP420439.1_73645_73847_0_1_0_0_1:0:0_0:0:0_232/1
TCAGAAATTACACAGGGGCGTGTTTTCATACACTATCGTATGGTCCATATTCATTTTTGGCATAGCCATATTTTTAGTTCTTCCACTGCTCTTAGTTATTGTCAGAATCTTCGACACCCCATCTGGTTTCACTTTCTTTATCTTTGAGGC
+
ffffffffffffffffffffffffffffffffffffffffffffffffffffffffffffffffffffffffffffffffffffffffffffffffffffffffffffffffffffffffffffffffffffffffffffffffffffff
@cA01~tA01_KP420439.1_126420_126570_0_1_0_0_0:0:0_0:0:0_233/1
TCTTGGAATCAGAGATCAGCGACAGCACTAGCTCCTGTTCCCCTTTCCTACTAATTCACAGGAGGACAGGTGGTATTGAAGCAATAGATGGTCGAGGGGGTGGTCCTTCCCCCAGCCTCTCGGGTAGAACAGCAACCTAACATGTGTCTC
+
ffffffffffffffffffffffffffffffffffffffffffffffffffffffffffffffffffffffffffffffffffffffffffffffffffffffffffffffffffffffffffffffffffffffffffffffffffffff
@cA01~tA01_KP420439.1_92296_92137_1_0_0_0_0:0:0_1:0:0_234/1
CCCATGAACAGATCACGTTCTCTATTCCAGGACCTGTGCTGGTGGGTTTCACATTTTCCATATGATCTCATGCTCACAGAAAGCCAAATAAGGAAGATGTTTTCGCCTGATTTTCTTACGGATAGGATAAAGGATCAAAGAAGTCATTAT
+
ffffffffffffffffffffffffffffffffffffffffffffffffffffffffffffffffffffffffffffffffffffffffffffffffffffffffffffffffffffffffffffffffffffffffffffffffffffff
@cA01~tA01_KP420439.1_56434_56290_1_0_0_0_0:0:0_0:0:0_235/1
CTGGGAAATGGGTAAGGTTGAGGGGCTGAGGGAACCTCTGATCTCCCCAAACTGAGCCCAGTCTCCCTCCTCTGGGTCTCTCCTGACCGCTTTCTCCATCTGCCTGGGTGCCTGGAGCCCTGGCCGTGGGCCTCCATGCAGGCCATGTAG
+
ffffffffffffffffffffffffffffffffffffffffffffffffffffffffffffffffffffffffffffffffffffffffffffffffffffffffffffffffffffffffffffffffffffffffffffffffffffff
@cA01~tA01_KP420439.1_11236_11151_1_0_0_0_0:0:0_0:0:0_236/1
AATTAATTAATTTTGAGAGAGTGTCTCTCTCTGTTGCCCAGGCTGCAGTGCAGTGGCATGATCTCAGCTCACTGCAACCTCCGCCTCCTGCAATTAAGTGCAACTCCTGCCCAACCCTACCAAGTAGCTGGGACTACAGGCATGTGCCAC
+
ffffffffffffffffffffffffffffffffffffffffffffffffffffffffffffffffffffffffffffffffffffffffffffffffffffffffffffffffffffffffffffffffffffffffffffffffffffff
@cA01~tA01_KP420439.1_82248_82106_1_0_0_0_0:0:0_0:0:0_237/1
TAAAATCTAATCTCTTAGTAATGTTCAATACACCATATGTTGCTATTAACTGGAGTCACCAAGACATACAATAGATCTCTTGAACCGATTTCTTCTAACTGAAATTTTGCATCCTTTGACCAACATCTCTTCAATCTCTCTCCATCCCAG
+
ffffffffffffffffffffffffffffffffffffffffffffffffffffffffffffffffffffffffffffffffffffffffffffffffffffffffffffffffffffffffffffffffffffffffffffffffffffff
@cA01~tA01_KP420439.1_35178_35057_1_0_0_0_0:0:0_0:0:0_238/1
AGGATTATGCAATTATTTACAATCTTAGAATTGTACTTTATCAGCAAAAACCACACCTGTAAATTCTGGAGTTTTGTAGTTTAATCTAAAATTTGTCTCATGACCCAAGATTCCAGAGTCCCAACTCTGGAGTTTGATCTCTCTCTGTCT
+
ffffffffffffffffffffffffffffffffffffffffffffffffffffffffffffffffffffffffffffffffffffffffffffffffffffffffffffffffffffffffffffffffffffffffffffffffffffff
@cA01~tA01_KP420439.1_69814_69776_0_1_0_0_0:0:0_0:0:0_239/1
AACCCCTGTATACTGTGTGAACTTGCGGTCCCCAGACTGGATTCTGAGGCTCACATTCCAAATAACCCCACATATGAGAGGATCACTGAGAGACACAGAGAGAAATCAGGGACACCAAAAAGCAAAGACATAAACACACAGAGAATGAGC
+
ffffffffffffffffffffffffffffffffffffffffffffffffffffffffffffffffffffffffffffffffffffffffffffffffffffffffffffffffffffffffffffffffffffffffffffffffffffff
@cA01~tA01_KP420439.1_132573_132355_1_0_0_0_0:0:0_2:0:0_23a/1
GCATGAAATTGTTAAACCCACGACGATAGTGACACTGAAGAGCCACGTGTCCTCCTCGAGGCACCACAGTGCTGGGCCGGGCAGACAGGAAGGGTTTGTCCTGACCACCTGGGGGAGAAGGAGGCACTGCCTTAGAGAGGAGGATGTGGA
+
ffffffffffffffffffffffffffffffffffffffffffffffffffffffffffffffffffffffffffffffffffffffffffffffffffffffffffffffffffffffffffffffffffffffffffffffffffffff
@cA01~tA01_KP420439.1_57997_58151_0_1_0_0_1:0:0_1:0:0_23b/1
AAGCGATTCTCCTGCCTCAGCCTCCCGAGTAGCTGGAATTACAGGCACACGCCACCACGCCCTACTAATTTTTGTATTTTTAGTAGAGACAGCGTTTCTCTATGTGGGTCAGACTGGTCTCAAACTCCCAACCTTATGAGATTCAGCCAC
+
ffffffffffffffffffffffffffffffffffffffffffffffffffffffffffffffffffffffffffffffffffffffffffffffffffffffffffffffffffffffffffffffffffffffffffffffffffffff
@cA01~tA01_KP420439.1_48617_48470_1_0_0_0_1:0:0_0:0:0_23c/1
GGAGAACAGATGGGGTTATGTGGACATGGTAATGATAATGGAAGTCTTAGGCAAGAATAGAGTCCCATTACCGAAACCATGAGGGCAGACATGTTTATTTGAAGGAGGGAAAACTACATTGAAATTATTTTAAAAAATATATAAGTTTTA
+
ffffffffffffffffffffffffffffffffffffffffffffffffffffffffffffffffffffffffffffffffffffffffffffffffffffffffffffffffffffffffffffffffffffffffffffffffffffff
@cA01~tA01_KP420439.1_116916_116828_1_0_0_0_0:0:0_1:0:0_23d/1
ACACTTGTGATTATACTGAGCCCACCGGGACAGTCCAGGCTGTCTCCCCATCTCAAGGTCAACTCATCAACAACCTGAGCTCCATCTTCCCCTTCAGTCCCTTCCCCTATAACATAAATAGTCACAGACTCCAGGGATTAGAATGCAGTC
+
ffffffffffffffffffffffffffffffffffffffffffffffffffffffffffffffffffffffffffffffffffffffffffffffffffffffffffffffffffffffffffffffffffffffffffffffffffffff
@cA01~tA01_KP420439.1_79662_79566_1_0_0_0_0:0:0_0:0:0_23e/1
TACAGGTGGTGTGGTTTGAAAACATTTTCTCCCATTCTGTGGGTTGTCTTTTTACTTTGATAATATCGTCTTAAAAGTTCTTTTTCCTTGCCATGTGAAGTAACTGATGTTGTCTTTTGAGTCACAATATTTCAAAATTTTCATAAAGTC
+
ffffffffffffffffffffffffffffffffffffffffffffffffffffffffffffffffffffffffffffffffffffffffffffffffffffffffffffffffffffffffffffffffffffffffffffffffffffff
@cA01~tA01_KP420439.1_78447_78611_0_1_0_0_0:0:0_0:0:0_23f/1
TTCATTCATCCATGGTGAACACGCTAAAGCTGGCCTTCAAAGCTTGAGACAGAGGAAAATTGGGCTTCATCTCTGGGAACTAAATTGGGGAGTGGAGACTCAGTTCTGGCCTGACAGGAGGGAGAAGACCCTGGATCCCAGTGTGGATGG
+
ffffffffffffffffffffffffffffffffffffffffffffffffffffffffffffffffffffffffffffffffffffffffffffffffffffffffffffffffffffffffffffffffffffffffffffffffffffff
@cA01~tA01_KP420439.1_131317_131142_1_0_0_0_1:0:0_0:0:0_240/1
CCATATCTCCACATCAGACCCATATCTCCACTCTAGGCCCATATCTCCACTCCAGGCCCAGATCTCCACCTGCAGGCCCATATCTCCACTCCAGGCCCATATCTCCACTCCAGGCCCGTATCTCCACTCCAGGCCCATATCTCCACACCC
+
ffffffffffffffffffffffffffffffffffffffffffffffffffffffffffffffffffffffffffffffffffffffffffffffffffffffffffffffffffffffffffffffffffffffffffffffffffffff
@cA01~tA01_KP420439.1_141942_142105_0_1_0_0_0:0:0_0:0:0_241/1
TGAGGGGTGGTGCAAATGAAGGGACCTAGTATAGCATAATATACAAGGCTGTGAACGGTGGCTCACGCCTGTAACCCAGCACTTCAGGAGGCCAACGCGGGTGGATCACATGAAGTCAGGAGTTCGAGACCAGCCTGGCCAACATGGAGA
+
ffffffffffffffffffffffffffffffffffffffffffffffffffffffffffffffffffffffffffffffffffffffffffffffffffffffffffffffffffffffffffffffffffffffffffffffffffffff
@cA01~tA01_KP420439.1_19579_19696_0_1_0_0_0:0:0_0:0:0_242/1
TAGAGATATGGGCTTGTAGTGGAGACATGGGCCTGGAGATGGAGATATGGGCCTGGAGATGGAGATATGGGCCTGCAGTAGAGATAGGGGGCCTGGAGTGGAGATATGGGCCTGGAGTGGAGATATGGGCCTGGAGGTGGAGATATGGGC
+
ffffffffffffffffffffffffffffffffffffffffffffffffffffffffffffffffffffffffffffffffffffffffffffffffffffffffffffffffffffffffffffffffffffffffffffffffffffff
@cA01~tA01_KP420439.1_115983_116037_0_1_0_0_0:0:0_2:0:0_243/1
ATCCTCTGAGGACAAAGGTGTTACTCACACACTTCAGCGTTTCCATGACGGTAGGGGCTGCAGTGTGGCTGCTGTCATTCTACCAGAAGAGGTGGGAAACCACAGCCATGGCCCTGACATTCCAAATCCTCTGATGGGGGCTAAGTTTTT
+
ffffffffffffffffffffffffffffffffffffffffffffffffffffffffffffffffffffffffffffffffffffffffffffffffffffffffffffffffffffffffffffffffffffffffffffffffffffff
@cA01~tA01_KP420439.1_68984_69147_0_1_0_0_0:0:0_0:0:0_244/1
AGTCACAACCTCTCTTCCTAGGAGTCCACAGAAAACCTTCCCTCCTGGCCCACCCAGGTCCCCTGGTGAAATCAGAAGAGACAGTCATCCTGCAATGTTGGTCAGATGTCATGTTTGAGCACTTCCTTCTGCACAGAGAGGGGAAGTTTA
+
ffffffffffffffffffffffffffffffffffffffffffffffffffffffffffffffffffffffffffffffffffffffffffffffffffffffffffffffffffffffffffffffffffffffffffffffffffffff
@cA01~tA01_KP420439.1_2719_2541_1_0_0_0_0:0:0_0:0:0_245/1
GTGCAGCTTATGTAGACAGCATAAGGTTGGGTGTTGATATGAAACATTTAATAATTGCACACGTATTTGCCTCTTGGGATACTTCCACTTTTTTGAATTTCAAGTTACTAAATGGTATCATTAATCTTTGCTTCAAGAGCTTAACATTTA
+
ffffffffffffffffffffffffffffffffffffffffffffffffffffffffffffffffffffffffffffffffffffffffffffffffffffffffffffffffffffffffffffffffffffffffffffffffffffff
@cA01~tA01_KP420439.1_116203_116369_0_1_0_0_0:0:0_0:0:0_246/1
GTTGTTTTATGTCAGTAATCTTACAGTATTAAAATCTAGTAGGAGTCTCTTACTCAGCACTTGCTCAAAGTTCTCAGCTGACACTTTTGTTGTACGGAGACACCTTGTCTTTGTGGGATGGGTCCTTCCTTTAGCCCTAGGCACCAAGGT
+
ffffffffffffffffffffffffffffffffffffffffffffffffffffffffffffffffffffffffffffffffffffffffffffffffffffffffffffffffffffffffffffffffffffffffffffffffffffff
@cA01~tA01_KP420439.1_64288_64464_0_1_0_0_1:0:0_1:0:0_247/1
TACAGATGCTGCGGTAATGGACCAAGAGTCTGCAGGAAACAGAACAGCGAATAGCGAGGTAGGTACTCCTCGGCCCGGGCTCGTGGCTACTGTTATTCCCAAAGAGTCCTGGAAAATGTGAGCACCCTCCCTCACTCAGCATCTCCCTCT
+
ffffffffffffffffffffffffffffffffffffffffffffffffffffffffffffffffffffffffffffffffffffffffffffffffffffffffffffffffffffffffffffffffffffffffffffffffffffff
@rand_0_0_0_0_1_1_0:0:0_0:0:0_248/1
TGCTCCCTCACGACCGCCGTTCTGGTGTTTGATCTCTAGTAATAGTGCTCCGTTAGGGTGAGGAATAGCATTTAGCAACTCAATTCGGGAGATGCGAAATGATAGGCAGTCACGAAATAAATGCTTAATGTATAAAGAAAGATCTTGCGA
+
ffffffffffffffffffffffffffffffffffffffffffffffffffffffffffffffffffffffffffffffffffffffffffffffffffffffffffffffffffffffffffffffffffffffffffffffffffffff
@rand_0_0_0_0_1_1_0:0:0_0:0:0_249/1
TAATTATGGCCTCGACCGCCCTTGTGTATCTACACTAAGCCTCGTAGACCCGATCTGAAGTTCGTTGACCACAAAGACTCACTGGATGGCGGCTACATATACCCCTGGGCCGGTTTACTTCTCGCCATCCAGTTGGGGGGGTTGGCTCTT
+
ffffffffffffffffffffffffffffffffffffffffffffffffffffffffffffffffffffffffffffffffffffffffffffffffffffffffffffffffffffffffffffffffffffffffffffffffffffff
@cA01~tA01_KP420439.1_97446_97296_1_0_0_0_0:0:0_0:0:0_24a/1
ACCCCAGGCCCATATCTCCACTCCAGGCCCAGATCTCCACTCCAGGCACATATCTCCACCCCAGGCCCCTATCTCCACTCCAGGCCCAGATCTCCACTCCAGGCCCAGATCTCCACTCCAGGCCCAGATCTCCACTTCAGGCCCATAACT
+
ffffffffffffffffffffffffffffffffffffffffffffffffffffffffffffffffffffffffffffffffffffffffffffffffffffffffffffffffffffffffffffffffffffffffffffffffffffff
@cA01~tA01_KP420439.1_716_841_0_1_0_0_0:0:0_0:0:0_24b/1
CTATATACAAAAATTAACCCAAGATAGTTTAAAGATTTAAATGTAAAACCTCAAAATATTAAAATTCTAGAAGAAAACCTAGGAAATATCCTTCTCAAGATAGACTTTGGCAAAGAATTTATGGCTAACTCCCCAAAACCAATTGTGACA
+
ffffffffffffffffffffffffffffffffffffffffffffffffffffffffffffffffffffffffffffffffffffffffffffffffffffffffffffffffffffffffffffffffffffffffffffffffffffff
@cA01~tA01_KP420439.1_130128_130028_1_0_0_0_0:0:0_0:0:0_24c/1
GAAAAAATAAATCTAAACTTATCCTCACACTATAAAGACACTTCTTATTTTTTATCTTGTTGTTGTAAACTTTTTATGCTTTATTTTTAAGATTGACAAATAAAAATTATATACTGTGGTCCTTCACTATTCCTGGGTGATTGGTTCCAG
+
ffffffffffffffffffffffffffffffffffffffffffffffffffffffffffffffffffffffffffffffffffffffffffffffffffffffffffffffffffffffffffffffffffffffffffffffffffffff
@cA01~tA01_KP420439.1_3302_3505_0_1_0_0_1:0:0_0:0:0_24d/1
TTGTGTCGGCGGCGGGTGCATAAGGTTGGGTGTTGATATGAAACATTTAATAATTTCAATAATCCTAGCACTTTGGGAGGCCAAAATGGGAGGATCACTTGAGGCCAGGAGTTTGAGACCAGCCTGGGCACCATAGTGAGACCCCGTCTC
+
ffffffffffffffffffffffffffffffffffffffffffffffffffffffffffffffffffffffffffffffffffffffffffffffffffffffffffffffffffffffffffffffffffffffffffffffffffffff
@cA01~tA01_KP420439.1_131270_131096_1_0_0_0_0:0:0_0:0:0_24e/1
CACTCCAGGCCCAGATCTCCACCTGCAGGCCCATATCTCCACTCCAGGCCCATATCTCCACTCCAGGCCCGTATCTCCACTCCAGGCCCATATCTCCACACCCAGGCCCATATCTCCCCTCCAGGCCCATATCTCCACTCCAGGCCCATA
+
ffffffffffffffffffffffffffffffffffffffffffffffffffffffffffffffffffffffffffffffffffffffffffffffffffffffffffffffffffffffffffffffffffffffffffffffffffffff
@cA01~tA01_KP420439.1_46409_46176_1_0_0_0_0:0:0_0:0:0_24f/1
TAGCTGAGTGCTTCCTGTGGCTCCAGGGTACAAAACCCAGGCTGGGCTGCTTTCTGGCTTCCCCCAGCTACACTGCAAATGGGGTGACTCCATATGTCCCGAGCAGCTTTTCTGAGCCTTGAGGGACTGGCTCACATTGAAATGTAGGCT
+
ffffffffffffffffffffffffffffffffffffffffffffffffffffffffffffffffffffffffffffffffffffffffffffffffffffffffffffffffffffffffffffffffffffffffffffffffffffff
@cA01~tA01_KP420439.1_39825_39593_1_0_0_0_1:0:0_0:0:0_250/1
CATGTCTGTCTGTCTGTCTCCTTTAACTCCTTCTGTCTTTTCTAACTCCCGGTATGGCACCTGGTGTCTGTCCTCTGTTATGACACCTGGTCTGTACTTGTGTCTCCTGTTTCTCTGTCTCTGTTGGTACAGACCTCACCAAGTCAGTCT
+
ffffffffffffffffffffffffffffffffffffffffffffffffffffffffffffffffffffffffffffffffffffffffffffffffffffffffffffffffffffffffffffffffffffffffffffffffffffff
@cA01~tA01_KP420439.1_54678_54504_1_0_0_0_0:0:0_0:0:0_251/1
CAGAAATATGGGTGTCCTTGGGTTCTCCTGGTAGAGAACACTTTGTGGAGGTAAAACAGAAATGAAACTTCTAACCTGTGCCAGGTCTCTGAGCAAAGTCAGCATGGAGGGACACCTCTCTCTGGGACATGTCTGTCTGTGTGTCTCCTT
+
ffffffffffffffffffffffffffffffffffffffffffffffffffffffffffffffffffffffffffffffffffffffffffffffffffffffffffffffffffffffffffffffffffffffffffffffffffffff
@cA01~tA01_KP420439.1_142244_142370_0_1_0_0_0:0:0_0:0:0_252/1
CCTGGGCTACACAGGGATACTCTGGCTCAAAAAATAAAAATAAAAAATACATAAATATAATAATATACACAAATGATGCAGGCACCTGAATTCCAATCATCATTTTTCTATTTCTCTATAATTACTTCTTTGATCCTTTATCTTATCCAT
+
ffffffffffffffffffffffffffffffffffffffffffffffffffffffffffffffffffffffffffffffffffffffffffffffffffffffffffffffffffffffffffffffffffffffffffffffffffffff
@cA01~tA01_KP420439.1_125586_125549_1_0_0_0_0:0:0_1:0:0_253/1
TCCACCACCCCTCATATATCTGTCACTCCTTTGCCAGGTATTGATTTATGTGTAGGATGAATAAATCTCAGAAAGAAATTAATTAAGCGAGGATTAAACAAGTAGGAAAATCAAACCCAGTAAGCCTTTCCAGTCAATGATTCTACCTCA
+
ffffffffffffffffffffffffffffffffffffffffffffffffffffffffffffffffffffffffffffffffffffffffffffffffffffffffffffffffffffffffffffffffffffffffffffffffffffff
@cA01~tA01_KP420439.1_7885_8002_0_1_0_0_0:0:0_0:0:0_254/1
GAGGGGTTGATGCTCCTGGAACCAGCACCAGGGGCCACCCTATGGAAGCTGGGGCCATGGAGAAGGCACAGACATGAAAGGAGAGGCTCCCAATCCCCATCAGGAACAGGGACACTGATGCCTGCCTTACTGATGAGTTCGTACCTCCTG
+
ffffffffffffffffffffffffffffffffffffffffffffffffffffffffffffffffffffffffffffffffffffffffffffffffffffffffffffffffffffffffffffffffffffffffffffffffffffff
@cA01~tA01_KP420439.1_65793_65565_1_0_0_0_1:0:0_0:0:0_255/1
GGCATAGAATGTCTTCTCAATAAATAATATTAAACCAATTGGTTACACCTAGGAAAAAATAAATCTAACTCACACTATAAAAACACTTCTTAGTTTTTATCTAGTTGTACTTTTTTTATGATTTATATTTAAATTTGAGAAATAAAAGTC
+
ffffffffffffffffffffffffffffffffffffffffffffffffffffffffffffffffffffffffffffffffffffffffffffffffffffffffffffffffffffffffffffffffffffffffffffffffffffff
@cA01~tA01_KP420439.1_9600_9405_1_0_0_0_0:0:0_0:0:0_256/1
GTCTATCTATATCATCTATCAGTCATTCATCATCTATTTGTCTATCACCTGTCTCTCTATTATCTATCATCTACCTTTTATCTTTCATCTATCTATATCTATCTGTCCATCTATCATCTGTCTCTCTCCATCTCCTTGTCTTTCTCTGCC
+
ffffffffffffffffffffffffffffffffffffffffffffffffffffffffffffffffffffffffffffffffffffffffffffffffffffffffffffffffffffffffffffffffffffffffffffffffffffff
@cA01~tA01_KP420439.1_97648_97558_1_0_0_0_0:0:0_0:0:0_257/1
CATATCTCCACTCCAGGCCCATATCTCCACTTCAGGCCCATATCTCTACTGCAGGCCCCTAACTCCACCTCCAGGCCCATATCTCCACTCCAGGCCCATCGCTCCACTTCTAGGCCCATCACTCCACCTCTAGGCCCACATCTCCCCTCC
+
ffffffffffffffffffffffffffffffffffffffffffffffffffffffffffffffffffffffffffffffffffffffffffffffffffffffffffffffffffffffffffffffffffffffffffffffffffffff
@cA01~tA01_KP420439.1_4065_3861_1_0_0_0_0:0:0_0:0:0_258/1
ATCGTGTTTCTGTGTGATCCCTTGCATACATATGCTGAATTAATTAGACATATTTACCTAGGAATGAAATTATTGGTTTTGGGTGCAAGTTGGTGTTGAGCTTAACCAGGAAGTGCCAAAATATTTCCATCATGACCAAATGTGGCCTGG
+
ffffffffffffffffffffffffffffffffffffffffffffffffffffffffffffffffffffffffffffffffffffffffffffffffffffffffffffffffffffffffffffffffffffffffffffffffffffff
@cA01~tA01_KP420439.1_101072_101128_0_1_0_0_0:0:0_0:0:0_259/1
AAGAGGTAAAGGAGACACTCAGACAGACAGACATGTCCCAGAGAGAGGTGTCCTTCCATGCTGACTTTGCTCAGAGACCTGGCACAGGTTAGAAGTTTCATTTCTGTTTTACCTCCACAAAGTGTTCCTACCAGAAGAACCCAAGGACAC
+
ffffffffffffffffffffffffffffffffffffffffffffffffffffffffffffffffffffffffffffffffffffffffffffffffffffffffffffffffffffffffffffffffffffffffffffffffffffff
@cA01~tA01_KP420439.1_25428_25377_1_0_0_0_0:0:0_0:0:0_25a/1
TTTGGGAGGCAGATGCGGGTGGATCACGTGGTCAGGAGTTGGAGACCAGCTCGACCAACATGGTGAAACCCCCTCTCTACTAAAAATACAAAAAGTAGCCTGGCGTGGTGGTGCGCGCCTGTAGCACCAGCTACTCAGGTGGCTGAAGCA
+
ffffffffffffffffffffffffffffffffffffffffffffffffffffffffffffffffffffffffffffffffffffffffffffffffffffffffffffffffffffffffffffffffffffffffffffffffffffff
@rand_0_0_0_0_1_1_0:0:0_0:0:0_25b/1
TTGTGGTTTGAGACCACCGAGTGCTCGCTAGCAGATGCGGATAGTATCGGATAGCATGTTGGGGGCGCACTAAGGGTAAACCTATGAAGTGTATTGGAACAGAGACGGTATTGCGTACATTTATGGTCGAGGTGAACAAGTGTGGGCTGG
+
ffffffffffffffffffffffffffffffffffffffffffffffffffffffffffffffffffffffffffffffffffffffffffffffffffffffffffffffffffffffffffffffffffffffffffffffffffffff
@cA01~tA01_KP420439.1_63111_63195_0_1_0_0_0:0:0_0:0:0_25c/1
CTCTAAAGGAACACTTGAGCCTCGGTAACTTCTAAAGAAAAGAGATTGGTTTGCCTCACCGTTCTGCAGGCTGTACTGGAAGCATGGCACCAGCATCTATTTCTCGTGACGGCCTCAGGCTGCTCCCACTCTGGCAGAAGGGAAGGAGGG
+
ffffffffffffffffffffffffffffffffffffffffffffffffffffffffffffffffffffffffffffffffffffffffffffffffffffffffffffffffffffffffffffffffffffffffffffffffffffff
@cA01~tA01_KP420439.1_94323_94192_1_0_0_0_1:0:0_1:0:0_25d/1
AGCTGGGAGGGCACTTCTGGGTCCTCATTTCATGAACAGATAGCAACACACAGGGGGAGGCCATAGGTGCCTGAGGTCCCTCAGCTGCCAACAGCCAGACTCAGACATTCCATCTCTCTGAGTGCAAGACCCCATTCCATGAATAGCTGT
+
ffffffffffffffffffffffffffffffffffffffffffffffffffffffffffffffffffffffffffffffffffffffffffffffffffffffffffffffffffffffffffffffffffffffffffffffffffffff
@cA01~tA01_KP420439.1_43982_44126_0_1_0_0_0:0:0_0:0:0_25e/1
AGGTTTCCCTGCACTGTTTATTGAAAAGACTGTCCTTTCCTGATTGTGAGTTCTTGGCACCTTTGTCAAAGTCCATTGGATGGGCTGGGCATGGTGGCTGACACCTGCAATTTCAGCACTTTGGGAGCCCGAGGTGGGTGGATCACCTGA
+
ffffffffffffffffffffffffffffffffffffffffffffffffffffffffffffffffffffffffffffffffffffffffffffffffffffffffffffffffffffffffffffffffffffffffffffffffffffff
@cA01~tA01_KP420439.1_49270_49109_1_0_0_0_0:0:0_0:0:0_25f/1
AAAAACACTTCTTAGTTTTTATCTAGTTGTACATTTTTTATGATTTATATTTAAATTTGAGAAATAAAAGTCATATACGGTCATCCTTCACTATTCGTGGGTGATTGGTTTCGAGATCTCCACTCAGATACCAAAATCTGTAGATGCTCA
+
ffffffffffffffffffffffffffffffffffffffffffffffffffffffffffffffffffffffffffffffffffffffffffffffffffffffffffffffffffffffffffffffffffffffffffffffffffffff
@cA01~tA01_KP420439.1_9634_9759_0_1_0_0_0:0:0_0:0:0_260/1
TGATAGATGGACAGATAGATATAGATAGATGAAAGATAAAAGGTAGATGATAGATAATAGAGAGACAGGTGATAGACAAATAGATGATGAATGACTGATAGATGATATAGATAGACAAGTAGAAAGACAGACAGATGATATATAAATAGA
+
ffffffffffffffffffffffffffffffffffffffffffffffffffffffffffffffffffffffffffffffffffffffffffffffffffffffffffffffffffffffffffffffffffffffffffffffffffffff
@cA01~tA01_KP420439.1_126910_126716_1_0_0_0_2:0:0_0:0:0_261/1
GTGGCTCCAGGGTACAAAACCCAGGCTGGGCTGCTTTCTGGCTTCCCCCAGCTACACTGCAAATGGGGTGACACCATATGTCCCGAGCAGCTGTTCTGAGCCTTGAGGGACTGGCTCACATTGAAATGCAGGCTTCTGTTGTCACTCGCT
+
ffffffffffffffffffffffffffffffffffffffffffffffffffffffffffffffffffffffffffffffffffffffffffffffffffffffffffffffffffffffffffffffffffffffffffffffffffffff
@cA01~tA01_KP420439.1_76603_76766_0_1_0_0_0:0:0_0:0:0_262/1
GTTCATTTATCAATCATAAGAATTTTTGGCAGGGTCTTTAGGATTTTCTAGATTTAAGATCATAGCATCAGAAATAAAAATAATTTTACTTCCTCTTTTCTAATTTGGATTTTTAATTCTTCCTGTTGCCCAATAGCTCTGACAAGGCTT
+
ffffffffffffffffffffffffffffffffffffffffffffffffffffffffffffffffffffffffffffffffffffffffffffffffffffffffffffffffffffffffffffffffffffffffffffffffffffff
@cA01~tA01_KP420439.1_43136_43373_0_1_0_0_0:0:0_0:0:0_263/1
GCATTTCTTTTGCCTGTCTTGCAGCTAAAAGCCATTTTATTTTATTTCATTTTATTTTGAGATGGAGTTTCGCTCTTGTCACCCAGGCTGAGTGCAGTGGTGCGATCTCGGCTCACCACAACCTCCACCTCCCAGGTTCAAGCGATTCTC
+
ffffffffffffffffffffffffffffffffffffffffffffffffffffffffffffffffffffffffffffffffffffffffffffffffffffffffffffffffffffffffffffffffffffffffffffffffffffff
@rand_0_0_0_0_1_1_0:0:0_0:0:0_264/1
GATGCGAGGGTAGACCATGCACTTCAGGTGAGCCGGGCGGCATTACTAATTAGTTAGGTGAGAGGTTTATCTCGGCGTCCGCCGCTCTCATTGAGCGCACAAGCAATCGGAGGCGGCGTTAAACAACTGCTCGCTTAATAAGAGCTCCTC
+
ffffffffffffffffffffffffffffffffffffffffffffffffffffffffffffffffffffffffffffffffffffffffffffffffffffffffffffffffffffffffffffffffffffffffffffffffffffff
@cA01~tA01_KP420439.1_14989_14804_1_0_0_0_0:0:0_0:0:0_265/1
TTCTCTGTGTGTTCTGTCTCCCTGGAGTGACGGTGAGTGATAGGAATTGGTATAGGCCCAGGTGCATTCCAGGAGGTGTTTAGAATCTTCTCTGGGAAGACTGGATTGGGATTGATACACAGCGAATGTGCTTTACAGTTTCTACCACCA
+
ffffffffffffffffffffffffffffffffffffffffffffffffffffffffffffffffffffffffffffffffffffffffffffffffffffffffffffffffffffffffffffffffffffffffffffffffffffff
@cA01~tA01_KP420439.1_86964_86860_1_0_0_0_0:0:0_0:0:0_266/1
AGGAAGCTCCTCAGCTAAGGCTCTAGGACCATAGGACATGGGACAGACATTGGCTTTCCTCACCTGTGACAGAAACAGGCAGTGGGTCACTCGGGTCTGACCACTCGTAGGGAGATCCATGGAAAGAGCCGAAGCATCTGTAGGTCTCTC
+
ffffffffffffffffffffffffffffffffffffffffffffffffffffffffffffffffffffffffffffffffffffffffffffffffffffffffffffffffffffffffffffffffffffffffffffffffffffff
@cA01~tA01_KP420439.1_71155_71367_0_1_0_0_1:0:0_0:0:0_267/1
TGGGACTCAGACGGACTACAATGGCCACATTCAGGGGAGCCTCAGATGGAGGGGGTGGCCATGGGGGTGTCAGCCAGAGATGCTGGACAGAAGAGACACAAAGCAAACATACACAAAGAGGCATAGACAGACAGACAGAGCGAGGCAGAC
+
ffffffffffffffffffffffffffffffffffffffffffffffffffffffffffffffffffffffffffffffffffffffffffffffffffffffffffffffffffffffffffffffffffffffffffffffffffffff
@cA01~tA01_KP420439.1_4118_4245_0_1_0_0_0:0:0_0:0:0_268/1
AACACCAACTTGCACCCAAAACCAATAATTTCATTCCTAGGTAAATATGTCTAATTAATTCAGCATATGTATGCAAGGGATCACACAGAAACACGATTATCAAGGCCCGAGTTATAAAAGAGAAAATCCGGAAACAACACAAATGTCCAT
+
ffffffffffffffffffffffffffffffffffffffffffffffffffffffffffffffffffffffffffffffffffffffffffffffffffffffffffffffffffffffffffffffffffffffffffffffffffffff
@cA01~tA01_KP420439.1_8517_8683_0_1_0_0_0:0:0_0:0:0_269/1
TGCACAGAGAGGGGATCACTGAGGACCCCTTGCGCCTCGTTGGACAGCTCCACGATGCGGGTTCCCAGGTCAACTATTCCATGGGTCCCATGACACCTGCCCTTGCAGGGACCTACAGATGCTTTGGTTCTGTCACTCACTTACCCTATG
+
ffffffffffffffffffffffffffffffffffffffffffffffffffffffffffffffffffffffffffffffffffffffffffffffffffffffffffffffffffffffffffffffffffffffffffffffffffffff
@cA01~tA01_KP420439.1_18468_18433_1_0_0_0_0:0:0_0:0:0_26a/1
ATAGTTGACAAAGGCTGCCATGTAGTTTAAGGTGGAATAGAATATTTTCTCAACAAATAACACAGGACCATAGGGTTACACGTAGGAAAAAATAAATCTAAACTTATCCTCACACTATAAAAACACTTCTTATTTTTTATCTTGTTGTTG
+
ffffffffffffffffffffffffffffffffffffffffffffffffffffffffffffffffffffffffffffffffffffffffffffffffffffffffffffffffffffffffffffffffffffffffffffffffffffff
@cA01~tA01_KP420439.1_64201_63997_1_0_0_0_0:0:0_0:0:0_26b/1
CCTACCTCGCTATTCGCTGTTCTGTTTCCTGCAGACTCTTGGTCCATTACCGCAGCATCTGTAGAAGATGGAAGTCAACAAAACAGCTCGGAGGGCACTTCTGGGTCCTCATTTCATAAGCAGATACCAACATACAGGGGGAGACCATAG
+
ffffffffffffffffffffffffffffffffffffffffffffffffffffffffffffffffffffffffffffffffffffffffffffffffffffffffffffffffffffffffffffffffffffffffffffffffffffff
@cA01~tA01_KP420439.1_92481_92282_1_0_0_0_0:0:0_0:0:0_26c/1
ACAGCCTGTCTTTCTGTGAATTACTCCAAAAGGTGACCAGGAGATAGTGCTGGCACTGGTCTCTGAGTCTACGATCTGAACTCCAAAGAATATTAGTTTTTACCTCCCCATGATCTATCTGTATCATTAATGTGATTGGAAGTAGGGGTG
+
ffffffffffffffffffffffffffffffffffffffffffffffffffffffffffffffffffffffffffffffffffffffffffffffffffffffffffffffffffffffffffffffffffffffffffffffffffffff
@cA01~tA01_KP420439.1_40882_40993_0_1_0_0_0:0:0_0:0:0_26d/1
TAGATAGATCGATAGATAATAGATAGAAATATGCAGAAAGTTATGAACAGGACACAAAGTGAGAAACTTAGAATTTAAAAAAGTAACATCAAGTCAACCAATCCAAGGAGAGTCAGAGAGAATAAAACAATCCAAAAAGGGAAAACATAT
+
ffffffffffffffffffffffffffffffffffffffffffffffffffffffffffffffffffffffffffffffffffffffffffffffffffffffffffffffffffffffffffffffffffffffffffffffffffffff
@cA01~tA01_KP420439.1_136736_136899_0_1_0_0_0:0:0_0:0:0_26e/1
GGCTCCAGGCACCCAGGCAGATGGAGAAAGCGGTCAGGACAGACCCAGAGAAGGGGAGACTGGGCTCAGTTTGGGGAGATCAGAGGTTCCCTCAGCCCCTCAACCTTACCCATTTCCCAGAAGCCCATCCTGGCCTCTCACCCACACAGA
+
ffffffffffffffffffffffffffffffffffffffffffffffffffffffffffffffffffffffffffffffffffffffffffffffffffffffffffffffffffffffffffffffffffffffffffffffffffffff
@cA01~tA01_KP420439.1_83202_83369_0_1_0_0_0:0:0_0:0:0_26f/1
GCTTGTTGAGGGCTTTTAACATGAAGAAATTCTTAGTAAAAAGTATGTTCTACATGTGTGTTGAGAAGATCATGTGGTTTTTGTTTTTAGTTTTGTTTAGGTGATGAATCACATGTATTGATTGTGTATGTTCAACCAACCTTGCACCCT
+
ffffffffffffffffffffffffffffffffffffffffffffffffffffffffffffffffffffffffffffffffffffffffffffffffffffffffffffffffffffffffffffffffffffffffffffffffffffff
@cA01~tA01_KP420439.1_34554_34450_1_0_0_0_1:0:0_1:0:0_270/1
ACACACAGTCCCTTTAGAGTTGACAAAGGCTGCCGTGTGGTTTAAGGTGGCATAGAATGTCTTCTCAATAAATAATATTAAACCAATGAGTTACACCTAGTAAAAAATAAATCTAACTCACACTATAAAAACACTTCTTAGTTTTTATCT
+
ffffffffffffffffffffffffffffffffffffffffffffffffffffffffffffffffffffffffffffffffffffffffffffffffffffffffffffffffffffffffffffffffffffffffffffffffffffff
@cA01~tA01_KP420439.1_88112_88231_0_1_0_0_0:0:0_1:0:0_271/1
ACTGTGAACAGTGCTGGAACAGTCATGGGAGTGCAGATGTCACTTCAATACACTGAAGTCCTTTTCTTTGCATTTACACCCACTAGTGGAATTGCTAGATCCTCTGGATGTTCTCTTTTTAGGTTTTGTTTTATGCTTTTTGTTTTTTTG
+
ffffffffffffffffffffffffffffffffffffffffffffffffffffffffffffffffffffffffffffffffffffffffffffffffffffffffffffffffffffffffffffffffffffffffffffffffffffff
@cA01~tA01_KP420439.1_128340_128131_1_0_0_0_0:0:0_0:0:0_272/1
GGGTGCTCACATTTTTCAGGACTCTTTGGGAATAAGACTAGCCACGAGGCTGGGCCGAGGAGCACCTACCTCGCTGTTCACTGTTCTGTTCCCTGCAGGCTCTTGGTCCATTACAGCAGCATCTGTAGAAGACGGAAGTCAACAAAAGAG
+
ffffffffffffffffffffffffffffffffffffffffffffffffffffffffffffffffffffffffffffffffffffffffffffffffffffffffffffffffffffffffffffffffffffffffffffffffffffff
@cA01~tA01_KP420439.1_138541_138672_0_1_0_0_1:0:0_0:0:0_273/1
CACTTTTTCATATACGTGATCGCCATTTCTATGTTTTGTTTGTGGAGAAATGTCTGCTCATGTCTTTTGCTCGTTTTTTAATTAAATTGTTTTATTGAGTTGTTTGAGCTTCTTATATTTCCAGTTATTAATCCCATCTCAGATGAATAG
+
ffffffffffffffffffffffffffffffffffffffffffffffffffffffffffffffffffffffffffffffffffffffffffffffffffffffffffffffffffffffffffffffffffffffffffffffffffffff
@cA01~tA01_KP420439.1_76033_76131_0_1_0_0_0:0:0_0:0:0_274/1
CACTGTAGATATGAGGCTGTATTTCTGGGCTCTCTATTCTGGTCTATTGATCTCTGTTTCTGTGTCTATACCAGCACTGTGCTATTTAAGTTACTATAGCCTTAGAGCATAGTTTGAAGTCAGATAGCGTGATGCCTCCAGGTTTCTACA
+
ffffffffffffffffffffffffffffffffffffffffffffffffffffffffffffffffffffffffffffffffffffffffffffffffffffffffffffffffffffffffffffffffffffffffffffffffffffff
@rand_0_0_0_0_1_1_0:0:0_0:0:0_275/1
GATTCTTCAGGTAGCATAGGTAGAGATCCGTCACAACTGGTACGCCAAGGGTAGCCCAGCTTCTTTAGCTGTGAGCGCCCGGCGCAATAAAACAGCTTCTCTTACATGGAGAGAGACAACACGCTTGTGTGATAACAGAGTACATGCGAG
+
ffffffffffffffffffffffffffffffffffffffffffffffffffffffffffffffffffffffffffffffffffffffffffffffffffffffffffffffffffffffffffffffffffffffffffffffffffffff
@cA01~tA01_KP420439.1_135195_135457_0_1_0_0_0:0:0_1:0:0_276/1
TGTGTACTTGGTGTCCCCAGACTAGATTCTGAGGCTCATATTCCAAATAATCCTACATATAATAGGATCACTGAGAGACACAGAGATAAATCAGGGACTTCAAAAAGCAAAGGCATAAACACACAGAGAATGAGCCAGAGGAAGGGGATT
+
ffffffffffffffffffffffffffffffffffffffffffffffffffffffffffffffffffffffffffffffffffffffffffffffffffffffffffffffffffffffffffffffffffffffffffffffffffffff
@cA01~tA01_KP420439.1_62141_62235_0_1_0_0_1:0:0_0:0:0_277/1
GCTTTCTGTGAGCATGAGATCATATCGAAAATGTGAAAGCCCGCTGAATCCTCCAGCACAGATCCTGGAATAGAGAAAGTGCTCTGGTCATCACAAAAAAAACTTGCCCACTCACCCAAATCCCCCACCTCACCCCTACTTCCAATCACC
+
ffffffffffffffffffffffffffffffffffffffffffffffffffffffffffffffffffffffffffffffffffffffffffffffffffffffffffffffffffffffffffffffffffffffffffffffffffffff
@cA01~tA01_KP420439.1_86085_86236_0_1_0_0_1:0:0_0:0:0_278/1
ACTATGTTATAGGGCAGGGGACTGAAGGGGAAGATGGAGCTCAGGTTGTTGATGAGTTGACCTTGAGATGGGGAGATGGCCTGGACTCTCCCACTGGGCTCAGTGTAATCACAAGGGTCCATATGAGTGGAGAAGGAAGAGGGGAATGGG
+
ffffffffffffffffffffffffffffffffffffffffffffffffffffffffffffffffffffffffffffffffffffffffffffffffffffffffffffffffffffffffffffffffffffffffffffffffffffff
@cA01~tA01_KP420439.1_33852_33716_1_0_0_0_1:0:0_0:0:0_279/1
GAAATTGGAGTCCCAGAGACAAATGAGGCTCCACACTGCTTCCAGAAGCTCAGAGTCCAGAGGTGAGAACCCGGTGGAGAACAGATGGGATTATATGGACATGGTACTGATAACACCGGAAGCCTTAGGAAAGAAAAGAGTCCCATTACC
+
ffffffffffffffffffffffffffffffffffffffffffffffffffffffffffffffffffffffffffffffffffffffffffffffffffffffffffffffffffffffffffffffffffffffffffffffffffffff
@rand_0_0_0_0_1_1_0:0:0_0:0:0_27a/1
AAAGCACGCCGGTAGTATCATTAGTCCGAGGCGGCCCTATAGATTCTTGAATACTTCTAGCTTCTTTCGCCGAAGCTTGTCCGTGTCTGTCCGACCGCTCGCCCCGCACGAGAATAAGCTCACAGTTAGGCCTTACCTTCGGACCTAATT
+
ffffffffffffffffffffffffffffffffffffffffffffffffffffffffffffffffffffffffffffffffffffffffffffffffffffffffffffffffffffffffffffffffffffffffffffffffffffff
@cA01~tA01_KP420439.1_22213_22003_1_0_0_0_0:0:0_0:0:0_27b/1
CACCAGTGTCCACACACCCTGTTCCTGGTGGGGACTGGGAGCCACTCTTGCCATGCCTGTGCCTTCTCCATGGTGCCAGCTTCCATAGGCTGGCTCCTGGTGCTGGTTGGAGGAGTATCAACCCCTCCCTATGTGGATGGAGCCTGGTGG
+
ffffffffffffffffffffffffffffffffffffffffffffffffffffffffffffffffffffffffffffffffffffffffffffffffffffffffffffffffffffffffffffffffffffffffffffffffffffff
@cA01~tA01_KP420439.1_117662_117499_1_0_0_0_1:0:0_0:0:0_27c/1
TATGAACTGATCAGTAAGGCAGGCACCAGTGTCCACACACCCTGTTCCTGGTGGGGACTGGTAGCCACTCTTGCCATGTCTGTGCCTTCTCCATGGTGCCAGTTTCCATAGGCTGGCTCCTCGTGCTGATTTGAGGAGTATCAACCCCTC
+
ffffffffffffffffffffffffffffffffffffffffffffffffffffffffffffffffffffffffffffffffffffffffffffffffffffffffffffffffffffffffffffffffffffffffffffffffffffff
@cA01~tA01_KP420439.1_135886_136054_0_1_0_0_0:0:0_0:0:0_27d/1
ACAAAATAGATAGATAGATAATAGATAGAAATATGCAGAAAGTTATGAACAAGACAGAAAGTGAGAGACTCAGAATTATAGAAAAAGGAAGATCAAGTCAACCAATCCAAGGAGAGTCAGAGAGAATAAAACAATCCAAAAAGGGAAAGC
+
ffffffffffffffffffffffffffffffffffffffffffffffffffffffffffffffffffffffffffffffffffffffffffffffffffffffffffffffffffffffffffffffffffffffffffffffffffffff
@cA01~tA01_KP420439.1_122012_121888_1_0_0_0_0:0:0_1:0:0_27e/1
GAAACGCTGTCTCTACTAAAAATACAAAAATTAGTCGGGCGTGGTGGCGTGTGCCTGTAATTCCAGCTACTCGGGAGGCTGAGGCAGGAGAATCGCTTGAACCTGGGAGGTGGAGGTTGCGGTGAGCCGAGATCGCACCACTGCACTCCA
+
ffffffffffffffffffffffffffffffffffffffffffffffffffffffffffffffffffffffffffffffffffffffffffffffffffffffffffffffffffffffffffffffffffffffffffffffffffffff
@cA01~tA01_KP420439.1_129732_129643_1_0_0_0_0:0:0_0:0:0_27f/1
TACTGGGGAGGCTGAGGGAAGACAATCGCTTGAACCTGGGAGGCGGAGGTTGCAGTGAGCTGAGATCATGCCACTGCACTCCAGCCTGGGTGAGAGAGTGAGACTGTCTCAAAAAAAAAAAAAAAATAGCATAGCAATTGCATAGAACCC
+
ffffffffffffffffffffffffffffffffffffffffffffffffffffffffffffffffffffffffffffffffffffffffffffffffffffffffffffffffffffffffffffffffffffffffffffffffffffff
@cA01~tA01_KP420439.1_139515_139320_1_0_0_0_0:0:0_0:0:0_280/1
GGTGCTTGTCCTCTACTCAATGGAAATCTTTGAGGTTGGTTCATGGCCAACACTCTGTTATCTAATGTTGGACCCTGGGAGTCTTGGGATCCTTTTCTCCATAATTTTTGTGTGCGATGCCCACTGTCTTGAGACTTGAAGGTATAAAGA
+
ffffffffffffffffffffffffffffffffffffffffffffffffffffffffffffffffffffffffffffffffffffffffffffffffffffffffffffffffffffffffffffffffffffffffffffffffffffff
@cA01~tA01_KP420439.1_37659_37808_0_1_0_0_0:0:0_0:0:0_281/1
CCCCAAGGTGGTCAGGACAAGCCCTTGCTGTCTGCCTGGCCCAGCTCTGTGGTGCCTCCAGGACATGTGATTCTTCGGTGTCATTCTTATCTTGGGTTTAACAACTTCAGTCTGTAAAAGGAAGATGGGGTGCCTGGCACTGAGCTCTAC
+
ffffffffffffffffffffffffffffffffffffffffffffffffffffffffffffffffffffffffffffffffffffffffffffffffffffffffffffffffffffffffffffffffffffffffffffffffffffff
@cA01~tA01_KP420439.1_95728_95855_0_1_0_0_0:0:0_0:0:0_282/1
CAAAAATATTCAGAGAAAAAATCCACAAAGTTTCAAAAAGCAAAACTATGTTGAATGGACACAAATGAAGCTGTGTGTAGGCTGTATCAGGAATTATAAATAATCAAGGGATGATTTCATGTACACAGGAGGATGTGCATGGGTTATTTG
+
ffffffffffffffffffffffffffffffffffffffffffffffffffffffffffffffffffffffffffffffffffffffffffffffffffffffffffffffffffffffffffffffffffffffffffffffffffffff
@cA01~tA01_KP420439.1_84589_84725_0_1_0_0_0:0:0_0:0:0_283/1
GAGTGGTGAGGATGAGTTAATTTTCAGTCCAGCGTGGCGCCCAGTGGCTCAGGAGGAAAGGGTAGGTTGGTGCCGAGATGAATAGTTCATCATGATCTTTCTTTGCAGGGTTCTTCTTGGACCAGAGTGTGTGGGCACACGTGGGTGAGT
+
ffffffffffffffffffffffffffffffffffffffffffffffffffffffffffffffffffffffffffffffffffffffffffffffffffffffffffffffffffffffffffffffffffffffffffffffffffffff
@cA01~tA01_KP420439.1_30849_30900_0_1_0_0_0:0:0_0:0:0_284/1
GCTTTCTGTGAGAATGAGATCACATAGAAAATGTGAAAGCCCTCAGAATCCTCCAGCACAGATCGTGGAATAGAGAAAGTGCTCTGTTCATCGCAACAAAAAACTTGCCCACTCACCCAAATCCCCCACCTCACCCCTACTTCCAATCAC
+
ffffffffffffffffffffffffffffffffffffffffffffffffffffffffffffffffffffffffffffffffffffffffffffffffffffffffffffffffffffffffffffffffffffffffffffffffffffff
@cA01~tA01_KP420439.1_77011_76902_1_0_0_0_0:0:0_0:0:0_285/1
TCATTTACTCTCTTTACAAAATTAAGTACAAAATTGAAAACACTGGTAAGAAAGAATGAGCTATAGAGAAAGAAAACATCTGAGATGTTTGTTTCCAAGATGGCTGACTAAATGCTTTTCTGGCATGTCTCATCCACTTAGAAGAACGAG
+
ffffffffffffffffffffffffffffffffffffffffffffffffffffffffffffffffffffffffffffffffffffffffffffffffffffffffffffffffffffffffffffffffffffffffffffffffffffff
@cA01~tA01_KP420439.1_97718_97650_1_0_0_0_0:0:0_0:0:0_286/1
CACTCCAGGCCCAGATCTCCACTTCATGCCCTTAACTCCACCTCCGGGCCCATAACTCCACCTCTAGGCCCATATCTCCACTCCAGGCCCATATCTCCACTTCAGGCCCATATCTCTACTGCAGGCCCCTAACTCCACCTCCAGGCCCAT
+
ffffffffffffffffffffffffffffffffffffffffffffffffffffffffffffffffffffffffffffffffffffffffffffffffffffffffffffffffffffffffffffffffffffffffffffffffffffff
@cA01~tA01_KP420439.1_130228_130371_0_1_0_0_0:0:0_0:0:0_287/1
AAATAAGAAGTGTCTTTATAGTGTGAGGATAAGTTTAGATTTATTTTTTCCTACGTGTAACCCTATGGTCCTGTGTTATTTGTTGAGAAAATATTCTATTCCACCTTAAACTACATGGCAGCCTTTGTCAACTATAAAGGGACTGTGTAT
+
ffffffffffffffffffffffffffffffffffffffffffffffffffffffffffffffffffffffffffffffffffffffffffffffffffffffffffffffffffffffffffffffffffffffffffffffffffffff
@cA01~tA01_KP420439.1_65214_65046_1_0_0_0_0:0:0_0:0:0_288/1
TCTGCAGAGAGTAAGAGTATCACTTGTTCATATGATTCGTGATCCTTGGAACCTCCTATGTGCTACATCTTTGGATGGAAATTGGAGTCCCAGAGACAAATGAGGCTCCACCCTGCTTCCAGAAACTCAGAGTCCGGGGATGAGAACTCA
+
ffffffffffffffffffffffffffffffffffffffffffffffffffffffffffffffffffffffffffffffffffffffffffffffffffffffffffffffffffffffffffffffffffffffffffffffffffffff
@cA01~tA01_KP420439.1_59546_59700_0_1_0_0_0:0:0_0:0:0_289/1
CATCTCACAGCTCTGACATTGTACACTTGTCTTCCACCATCTCCGAACTCCAGATACTCCTACAGCGAAAGGGATCTGGGCCCAACACAGGGCTCAGTGAAATCTCTTCATCTCTCATTTTATGGAGCTGAGACCTCCTACAAGCTAGAA
+
ffffffffffffffffffffffffffffffffffffffffffffffffffffffffffffffffffffffffffffffffffffffffffffffffffffffffffffffffffffffffffffffffffffffffffffffffffffff
@cA01~tA01_KP420439.1_10751_10573_1_0_0_0_0:0:0_0:0:0_28a/1
GAAGTGGGTAAGGTTGAGGGGCTGAGAGAACCTCTGATCTCCCCAGGCAGAGCCCAGTCTCCCTCCTCTGGGTCTGTTCTGACCTCTTTCTCCATCTGCCTGGGTGCCTGGAACCCTGATCAAGGGCATCCTTGCAGGCCATACAGGAGG
+
ffffffffffffffffffffffffffffffffffffffffffffffffffffffffffffffffffffffffffffffffffffffffffffffffffffffffffffffffffffffffffffffffffffffffffffffffffffff
@cA01~tA01_KP420439.1_59054_59228_0_1_0_0_1:0:0_0:0:0_28b/1
AGACTCCATCTCAAAAGAAAAAATAAAAAACCATTGGATGTAAATGCATGGAATATATCTGTGTTATTCATTCTGCTCCGTTGTTCTATGTGCCTTTCTTTATGCCAATGTCATGCTATTTTGGTTACTACAGCTCTGTAACATATTTTG
+
ffffffffffffffffffffffffffffffffffffffffffffffffffffffffffffffffffffffffffffffffffffffffffffffffffffffffffffffffffffffffffffffffffffffffffffffffffffff
@cA01~tA01_KP420439.1_98531_98376_1_0_0_0_0:0:0_0:0:0_28c/1
CCTGCTGTTCCTAGCACTGCTTCCCTCTCTTTCTCTGCTGCTGACACCACTTCCTCCCTGCACACCCATCTTGGAGCACCCTAGTCTCACCCCAGTCTTCACAGAGCTTGACTCAGGAAAGGGAATGAAAGGCCGGGGAAGGCAAGGTCA
+
ffffffffffffffffffffffffffffffffffffffffffffffffffffffffffffffffffffffffffffffffffffffffffffffffffffffffffffffffffffffffffffffffffffffffffffffffffffff
@cA01~tA01_KP420439.1_107362_107167_1_0_0_0_0:0:0_0:0:0_28d/1
ACCTTCTCTGTCACCCAAAATTATACACTCAGCATTATCTATTATTTATTTTGAATTCTGGCTGGGCAAAGTGGCTCACGCCTGTAATCCCAGTACTTTGGGTTGCTGAGATGGTCGGATCACTTGAGGTTGGGAGTTTCAGACAAGCTT
+
ffffffffffffffffffffffffffffffffffffffffffffffffffffffffffffffffffffffffffffffffffffffffffffffffffffffffffffffffffffffffffffffffffffffffffffffffffffff
@cA01~tA01_KP420439.1_118889_118831_1_0_0_0_0:0:0_0:0:0_28e/1
GTCTGGAGACCACAAGTTCACACAGCATACAGGGGTTGGTGTTCTGGGGCCATGATATTTTGGGACGATTATTCTCCATTGCATGGAAGTCAGAGGTGTCAGAATAAGCATGGCATCTGTAGGTGCCACAAGGCCTGAGGCCACAGGGCC
+
ffffffffffffffffffffffffffffffffffffffffffffffffffffffffffffffffffffffffffffffffffffffffffffffffffffffffffffffffffffffffffffffffffffffffffffffffffffff
@cA01~tA01_KP420439.1_50208_50341_0_1_0_0_3:0:0_0:0:0_28f/1
AATACCAGAAATACAAGCATGAAAAATTCGAATGGTTTATTAGTGACAATGACTCTGAAAACATTAATAATACCTATTAGATATTTCGCATATTACACAGGAAGAAGAGTTTGAATCTCAGATAAAAACAATAGAAATACATGAAAAGTC
+
ffffffffffffffffffffffffffffffffffffffffffffffffffffffffffffffffffffffffffffffffffffffffffffffffffffffffffffffffffffffffffffffffffffffffffffffffffffff
@cA01~tA01_KP420439.1_84163_83990_1_0_0_0_0:0:0_0:0:0_290/1
TTCAAGTGGTGAATCAGTCAAGGGAGGAATGAGGGTTTCTGAAAACTGCAGACTAGACTTGTCACTTCACATCATGCGCAACGGCCAGGCTCAAAACACATCTCAGACTCACTTACCCCTGCACGGGACGATTGAATTCTGCACTCACAT
+
ffffffffffffffffffffffffffffffffffffffffffffffffffffffffffffffffffffffffffffffffffffffffffffffffffffffffffffffffffffffffffffffffffffffffffffffffffffff
@rand_0_0_0_0_1_1_0:0:0_0:0:0_291/1
GGTATTAAATAGAACTATGGATTTTTGCTTCGCTCCCCTCAGCTATCCACAAAATGTACCGCATTTGCTGGAAGTTGCCGTTGTTCGCCGGATAGCTTATGTTCTACACTCAATTGGAAACTAAATATTGCTTATGTCGCGGCGCTCTCA
+
ffffffffffffffffffffffffffffffffffffffffffffffffffffffffffffffffffffffffffffffffffffffffffffffffffffffffffffffffffffffffffffffffffffffffffffffffffffff
@cA01~tA01_KP420439.1_1043_913_1_0_0_0_0:0:0_0:0:0_292/1
CTGATTGTTGTGAGATGGTATCTCACTGTGGTTTTAATTTGCATTTCTCTGATGATTACTGATAATAAGCATTTGTTCATATGTTTTTTGGCCATGTGTACATCTTCTTTTGAGAAGTGTCTGTTCATGTCATACTTAATTGAGGTTTTT
+
ffffffffffffffffffffffffffffffffffffffffffffffffffffffffffffffffffffffffffffffffffffffffffffffffffffffffffffffffffffffffffffffffffffffffffffffffffffff
@cA01~tA01_KP420439.1_69288_69238_1_0_0_0_0:0:0_0:0:0_293/1
CAGACCTCACCAAGTTAGTCTCTCTCCATAAGAATACCAAGCTCATCTTCCTTATAACCACCTGGGCCTCCAAGTCGTGGATCATTCACTCTGTGTCCCAGTGACAATGAGAATAATGTCCAGACACTCTCACCTGTAATCACGATGTCC
+
ffffffffffffffffffffffffffffffffffffffffffffffffffffffffffffffffffffffffffffffffffffffffffffffffffffffffffffffffffffffffffffffffffffffffffffffffffffff
@cA01~tA01_KP420439.1_115785_115638_1_0_0_0_0:0:0_0:0:0_294/1
TAGTCCAACCCTGGTCCCCACACAACTTGACTCTGCCAAGGGGTTGAGAGGCCAGGGAGGCAAGGTCGGAACTGTGGGCCGAGCACCCCAGGGTCCCCTCTTCCTAGTTTATGAGAGACTCCCTGACAGGACTTCCCTCCCATTTCAGGA
+
ffffffffffffffffffffffffffffffffffffffffffffffffffffffffffffffffffffffffffffffffffffffffffffffffffffffffffffffffffffffffffffffffffffffffffffffffffffff
@cA01~tA01_KP420439.1_121947_122025_0_1_0_0_0:0:0_0:0:0_295/1
GCTAAAAGCCATTTTATTTTATTTCATTTTATTTTGAGATGGAGTTTCGCTCTTGTCACCCAGGCTGGAGTGCAGTGGTGCGATCTCGGCTCACCGCAACCTCCACCTCCCAGGTTCAAGCGATTCTCCTGCCTCAGCCTCCCGAGTAGC
+
ffffffffffffffffffffffffffffffffffffffffffffffffffffffffffffffffffffffffffffffffffffffffffffffffffffffffffffffffffffffffffffffffffffffffffffffffffffff
@rand_0_0_0_0_1_1_0:0:0_0:0:0_296/1
TGAGATATGCGCCTCTATCTTCTAGATCTCATTGACCTGCTCACTTGACGCCAGCTATTTCAGAGCCGGTAAGTTGACTATTTCTGGGGAAAGGTCAGCGTCTTAGTTGAGGCACATAGTCGTATTGCGCTTTCAGTTCTATTGAATCTT
+
ffffffffffffffffffffffffffffffffffffffffffffffffffffffffffffffffffffffffffffffffffffffffffffffffffffffffffffffffffffffffffffffffffffffffffffffffffffff
@cA01~tA01_KP420439.1_52857_52691_1_0_0_0_0:0:0_0:0:0_297/1
GAGCCCATCAGGACAGTCCAGGCTGTCTCCCCATCTCAAGGTCAACTCATCAACAACCTGAGCTCCATCTTCTCCTTCAGTCCCTTCCCCTATATCATAAATAGTCACAGACTCCAGGGATTAGAATGTAGTCATCACTGGGGACAATTA
+
ffffffffffffffffffffffffffffffffffffffffffffffffffffffffffffffffffffffffffffffffffffffffffffffffffffffffffffffffffffffffffffffffffffffffffffffffffffff
@cA01~tA01_KP420439.1_77080_76923_1_0_0_0_0:0:0_0:0:0_298/1
GGTTATGCATACAAGGAAAGGAAGCATAGTGAGTCTGATTTGGCAGAGGAAACATATGTGGAAATTATATCATTTACTCTCTTTACAAAATTAAGTACAAAATTGAAAACACTGGTAAGAAAGAATGAGCTATAGAGAAAGAAAACATCT
+
ffffffffffffffffffffffffffffffffffffffffffffffffffffffffffffffffffffffffffffffffffffffffffffffffffffffffffffffffffffffffffffffffffffffffffffffffffffff
@rand_0_0_0_0_1_1_0:0:0_0:0:0_299/1
GTAAAACGTATGAAGTAGTTAGCATAGGATGGTATCGTTTGCACAAGGAGAAGATTTAGCCGTTGAAAATGTCGTAGAAGCTTTCCTGTGAAAGCCGGCAGCTCGGCCGCCTAGCACCCGCGCGGGCTTTAACGCAAGAGGCACCCCACT
+
ffffffffffffffffffffffffffffffffffffffffffffffffffffffffffffffffffffffffffffffffffffffffffffffffffffffffffffffffffffffffffffffffffffffffffffffffffffff
@cA01~tA01_KP420439.1_39611_39776_0_1_0_0_0:0:0_0:0:0_29a/1
GATGGAAGACCTGGCAGGGACCTACAGATGCTACGGTTCTGTTACTCACTCCCCCATCAGTTGTCAGCTCCCAGTGACCCTCTGGACATCGTCATCACAGGTGAGAGTGTCCGGACATTCTTCTCATTGTCATTGGGATGCAGAGTGGAA
+
ffffffffffffffffffffffffffffffffffffffffffffffffffffffffffffffffffffffffffffffffffffffffffffffffffffffffffffffffffffffffffffffffffffffffffffffffffffff
@cA01~tA01_KP420439.1_70871_70971_0_1_0_0_0:0:0_0:0:0_29b/1
CCATGGTTAAGGCAGGAGAGAGCGTGACCTTGTCCTGCAGCTCCCGGAGCTCCTATGACATCTACCATCTATCAAGGGAGGGGGAGGCTCATGAACTTAGGTTCCCTGCAGTGCCCAAGGTCAATGGAACCTTCCAGGCCAACTTTCCTC
+
ffffffffffffffffffffffffffffffffffffffffffffffffffffffffffffffffffffffffffffffffffffffffffffffffffffffffffffffffffffffffffffffffffffffffffffffffffffff
@cA01~tA01_KP420439.1_72988_72847_1_0_0_0_0:0:0_0:0:0_29c/1
GGGAAAAATCAGCGGAAAACATTAAGCATAAAATGTAGGAAAAAAGCAGGTAAATTTATAGCATTTTAAATTTACCAGGAATATATAATCAGTTTACACTTAACCACTCCCAGTAATATTCCTGCAAATATACATGGAGGAAGAGTCGCG
+
ffffffffffffffffffffffffffffffffffffffffffffffffffffffffffffffffffffffffffffffffffffffffffffffffffffffffffffffffffffffffffffffffffffffffffffffffffffff
@cA01~tA01_KP420439.1_95721_95876_0_1_0_0_0:0:0_0:0:0_29d/1
TATAAATCAAAAATATTCAGAGAAAAAATCCACAAAGTTTCAAAAAGCAAAACTATGTTGAATGGACACAAATGAAGCTGTGTGTAGGCTGTATCAGGAATTATAAATAATCAAGGGATGATTTCATGTACACAGGAGGATGTGCATGGG
+
ffffffffffffffffffffffffffffffffffffffffffffffffffffffffffffffffffffffffffffffffffffffffffffffffffffffffffffffffffffffffffffffffffffffffffffffffffffff
@cA01~tA01_KP420439.1_42548_42367_1_0_0_0_0:0:0_0:0:0_29e/1
AGTATCCAGCAATTTCACTACTGGGTTTATATCCAAAGGAAAGTAAATCAATATATCGAAGTGATATCTGCACTCGTATGATTGGTGCAGCACTCTTCACAGTAGCCAAGATGAGGAGTCAACCTACCTGCCCATCAGTGGGTGAATGGA
+
ffffffffffffffffffffffffffffffffffffffffffffffffffffffffffffffffffffffffffffffffffffffffffffffffffffffffffffffffffffffffffffffffffffffffffffffffffffff
@cA01~tA01_KP420439.1_24429_24264_1_0_0_0_1:0:0_0:0:0_29f/1
GAGAAGAGGCATTTTCCTTACGGAGGATCTTCCTTGTCACAGCTCCCTTCACCTGAGCTGAGAACTCACTCCCCTGCTCTATGACCTAATGCTCTCTCTCTCTCTCTCTCTCACCCTCCACCCCATCTCTCTTCATGTCTATTTCCTACT
+
ffffffffffffffffffffffffffffffffffffffffffffffffffffffffffffffffffffffffffffffffffffffffffffffffffffffffffffffffffffffffffffffffffffffffffffffffffffff
@cA01~tA01_KP420439.1_81143_81245_0_1_0_0_1:0:0_0:0:0_2a0/1
ACAAGTGGAAAGACAACCTATGGAATGGGAGAATATATTTGCACCCATACATCTAATAAGGAATTAATATCCAAAATATATAAGAAACTCAAACAACTCAATGGTAAGAAACCAAATAACCCAACTTAAAAAAATGGGCAAAGTATCTGA
+
ffffffffffffffffffffffffffffffffffffffffffffffffffffffffffffffffffffffffffffffffffffffffffffffffffffffffffffffffffffffffffffffffffffffffffffffffffffff
@cA01~tA01_KP420439.1_47686_47790_0_1_0_0_0:0:0_0:0:0_2a1/1
ATGGGATGGGTCCTTGAGCTCAGAGAGATAGAATGTCTGAGTCTGCTGTTGGCAACTGAGGGACCTCAGGCACCTATGGCCTCCCCCTGTTTGTTGGTATCTGCTTATGAAATGAGGACCCAGAAGTGCCCTCCGAGCTCTTTTGTTGAC
+
ffffffffffffffffffffffffffffffffffffffffffffffffffffffffffffffffffffffffffffffffffffffffffffffffffffffffffffffffffffffffffffffffffffffffffffffffffffff
@cA01~tA01_KP420439.1_81339_81467_0_1_0_0_0:0:0_0:0:0_2a2/1
AAATGATTAGCATTACTAAACATCAGCTAAATAAAAATTAAAACTAGAATGAGATATCACCTCACACCTCTTAGAATGACCATTAACAGTCTGGGCATGGTGGCTCATGCCTGTAATTCAGGCACTTTGGGAGGCCGAGGCAGGGAGATT
+
ffffffffffffffffffffffffffffffffffffffffffffffffffffffffffffffffffffffffffffffffffffffffffffffffffffffffffffffffffffffffffffffffffffffffffffffffffffff
@cA01~tA01_KP420439.1_9598_9386_1_0_0_0_1:0:0_1:0:0_2a3/1
CTATCTATATCATCTATCAGTCATTCATCATCTATTTGTCTATCACCTGTCTCTCTATTATCTATCATCTACCTTTTATCTTTCATATATCTATATCTATCTGTCCATCTATCATCTGTCTCTCTCCATCTCCTTGTCTTTCTCTGCCTC
+
ffffffffffffffffffffffffffffffffffffffffffffffffffffffffffffffffffffffffffffffffffffffffffffffffffffffffffffffffffffffffffffffffffffffffffffffffffffff
@cA01~tA01_KP420439.1_80273_80125_1_0_0_0_0:0:0_0:0:0_2a4/1
GTGATGCTTCCAACTTTGTTCCTTTCCCTCTAGATGGCTTTGGTTATTTGAGATCTTTTGTGGTTCCACATGAATTTTAGGACTGTTTTTTCTATTTCTGTAAAAAAAATGTCATTGGATTTTTGATAATGGTTGCATTGAATCACTTTG
+
ffffffffffffffffffffffffffffffffffffffffffffffffffffffffffffffffffffffffffffffffffffffffffffffffffffffffffffffffffffffffffffffffffffffffffffffffffffff
@cA01~tA01_KP420439.1_37496_37379_1_0_0_0_0:0:0_0:0:0_2a5/1
GCCTTAGAGAGGAGGATGTGGAGCCACCCCTCCCTCCCTGTGCTCTGAAGATTCTCCTCGCTTTCCAAGTTTCTATGGCTGCTATCACACCTTGGTGCCCAGGGCTAAAGGAAGGACCCATCCCGCAAACACAAGGTGTCTCCCTACAAC
+
ffffffffffffffffffffffffffffffffffffffffffffffffffffffffffffffffffffffffffffffffffffffffffffffffffffffffffffffffffffffffffffffffffffffffffffffffffffff
@rand_0_0_0_0_1_1_0:0:0_0:0:0_2a6/1
GATGGTAATGGCATATTGGGCGAGTCCTGAATAGGATGTTGTTGGAGTAGTGAATCCCTCACTGTGTCAAAGTGCACCATCTCCGTCCTCCTGTCAAGAGAAGGCGTAAAACTCCTAACGACCAGAAGATTCTGGTGGTAAGTGGCTCCA
+
ffffffffffffffffffffffffffffffffffffffffffffffffffffffffffffffffffffffffffffffffffffffffffffffffffffffffffffffffffffffffffffffffffffffffffffffffffffff
@cA01~tA01_KP420439.1_22892_23067_0_1_0_0_0:0:0_0:0:0_2a7/1
AAGTTTAAGGACACTTTGCACCTCATTGGAGAGCACCATGATGGGGTCTCCAAGGCCAACTTCTCCATCGGTCCCATGATGCAAGACCTTGCAGGGACCTACAGATGCTACGGTTCTGTTACTCACTCCCCCTATCAGTTGTCAGCTCCC
+
ffffffffffffffffffffffffffffffffffffffffffffffffffffffffffffffffffffffffffffffffffffffffffffffffffffffffffffffffffffffffffffffffffffffffffffffffffffff
@cA01~tA01_KP420439.1_76619_76810_0_1_0_0_0:0:0_0:0:0_2a8/1
TAAGAATTTTTGGCAGGGTCTTTAGGATTTTCTAGATTTAAGATCATAGCATCAGAAATAAAAATAATTTTACTTCCTCTTTTCTAATTTGGATTTTTAATTCTTCCTGTTGCCCAATAGCTCTGACAAGGCTTCCAGTACTATGTTGAT
+
ffffffffffffffffffffffffffffffffffffffffffffffffffffffffffffffffffffffffffffffffffffffffffffffffffffffffffffffffffffffffffffffffffffffffffffffffffffff
@cA01~tA01_KP420439.1_136485_136570_0_1_0_0_0:0:0_0:0:0_2a9/1
CTGCCCTGCGTGTGGTCAAACTCAAGTGACCCACTGCTTGTTTCTGTCACAGGTGAGGAAAACCCGTGTCTGTCCCATGTCTTATGATCCTAGAGCCATAGCTGAGGAGCTTCCTGCCGATGATGGGGAGAAGCATGGACAGATGCAGAG
+
ffffffffffffffffffffffffffffffffffffffffffffffffffffffffffffffffffffffffffffffffffffffffffffffffffffffffffffffffffffffffffffffffffffffffffffffffffffff
@cA01~tA01_KP420439.1_10728_10922_0_1_0_0_0:0:0_0:0:0_2aa/1
TGGCAGACAGGGCACCTCCAAACCCTCCTGTATGGCCTGCAAGGATGCCCTTGATCAGGGTTCCAGGCACCCAGGCAGATGGAGAAAGAGGTCAGAACAGACCCAGAGGAGGGAGACTGGGCTCTGCCTGGGGAGATCAGAGGTTCTCTC
+
ffffffffffffffffffffffffffffffffffffffffffffffffffffffffffffffffffffffffffffffffffffffffffffffffffffffffffffffffffffffffffffffffffffffffffffffffffffff
@cA01~tA01_KP420439.1_64659_64851_0_1_0_0_0:0:0_1:0:0_2ab/1
CAACAGCCCTGTCTCAAAACCGGGTTGCCAGCTCCCATGTACCAGCAGCTGGAATCTGAAGGCGTGAGTCTGCATCTTAGGGCATCGATCTTCCTCACACCACAAATCTGAATGTGCCTCTCACTTGCTTACAAATGTCTAAGGTCCCCA
+
ffffffffffffffffffffffffffffffffffffffffffffffffffffffffffffffffffffffffffffffffffffffffffffffffffffffffffffffffffffffffffffffffffffffffffffffffffffff
@cA01~tA01_KP420439.1_52461_52361_1_0_0_0_0:0:0_0:0:0_2ac/1
GTGCTGGGGTCACAGGGCCCATGAAAAGGCTGTTCCAGAATATTATGTTGTAGAGCTCAGGGACAGGCACCCCATCTTCCTTTTACAGACTGAAGTTGTTAAACCCAAGATAAGAATGACACTGAAGAATCACATGTCCTGGAGGCACCA
+
ffffffffffffffffffffffffffffffffffffffffffffffffffffffffffffffffffffffffffffffffffffffffffffffffffffffffffffffffffffffffffffffffffffffffffffffffffffff
@cA01~tA01_KP420439.1_84504_84666_0_1_0_0_0:0:0_0:0:0_2ad/1
CCTGGAAGGGAAGGAGCACCAGGGTTACACTATGGGCCTGCAGATTGGGTGTCTCCCCAGCAGAGAGCCATGTTCTGAAGCAAGTGAGTGGTGAGGATGAGTTAATTTTCAGTCCAGCGTGGCGCCCAGTGGCTCAGGAGGAAAGGGTAG
+
ffffffffffffffffffffffffffffffffffffffffffffffffffffffffffffffffffffffffffffffffffffffffffffffffffffffffffffffffffffffffffffffffffffffffffffffffffffff
@cA01~tA01_KP420439.1_19171_19328_0_1_0_0_1:0:0_1:0:0_2ae/1
CCATGTTCCGCTCTTGAGCGAGCACCCACTCGGCCTCATGCAAGGTAGAAAGAGCCTGCGTACGTCACCCTCCCATGATGTGGTCAACATGTAAACTGCATGGGCAGGGCGCCAAATAACATCCTGTGCGCTGCTGAGCTGAGCTGGGGC
+
ffffffffffffffffffffffffffffffffffffffffffffffffffffffffffffffffffffffffffffffffffffffffffffffffffffffffffffffffffffffffffffffffffffffffffffffffffffff
@cA01~tA01_KP420439.1_85010_84863_1_0_0_0_0:0:0_0:0:0_2af/1
GGAGGGTGTGAGTTACCCTCTTGTCCTCAGAGGACCTGCTGTTCCTAACACTGCTACCCTTCCCTCCTCTGTCGGTGACACCACATCCCCCCACACACCCCAGCTTTGAGCACCTCAGTATCCCGCCTGGGCCACACAGAGCTCAACTCA
+
ffffffffffffffffffffffffffffffffffffffffffffffffffffffffffffffffffffffffffffffffffffffffffffffffffffffffffffffffffffffffffffffffffffffffffffffffffffff
@cA01~tA01_KP420439.1_57494_57269_1_0_0_0_1:0:0_0:0:0_2b0/1
AACCGCATCTATACTAAAAAAACCAAAAAGTAGCCAGGCATGGTGGTGTGCACCTGCAATCCCAGCTACTAGGGAGGCTGAGGCAGGAAAATCATTTGAACCCAGGAGGCGGAGGTTGCAATGAGCCAAGGTTGCACCACTTTGACTCCA
+
ffffffffffffffffffffffffffffffffffffffffffffffffffffffffffffffffffffffffffffffffffffffffffffffffffffffffffffffffffffffffffffffffffffffffffffffffffffff
@cA01~tA01_KP420439.1_42377_42449_0_1_0_0_0:0:0_0:0:0_2b1/1
CCATTCTACTCTCTACCTTCATGAGATCCACCTTTTAGCTCCTGTATATGGGTAAGAAATGGGAATCTTTGTAATGACCTCCAGTTCCATCCATGTGGCTGCAAATATCAGGATGTTTTTCTTTCTATGGAAGAGTAGTCTCCACTATGC
+
ffffffffffffffffffffffffffffffffffffffffffffffffffffffffffffffffffffffffffffffffffffffffffffffffffffffffffffffffffffffffffffffffffffffffffffffffffffff
@cA01~tA01_KP420439.1_5368_5262_1_0_0_0_0:0:0_2:0:0_2b2/1
CAGGCCCATATCTACAGTTCCAGGCCCATATCTCCACTCCAGGCCCATATCTCCACCCCAGGCCCATATCTCCACTCCAGGCCTATATCTCCACTCCAGGCCCATATCTCCACTCCAGGCCCAGATCTCCACTCCAGGCCCAGATCTCCA
+
ffffffffffffffffffffffffffffffffffffffffffffffffffffffffffffffffffffffffffffffffffffffffffffffffffffffffffffffffffffffffffffffffffffffffffffffffffffff
@cA01~tA01_KP420439.1_49253_49463_0_1_0_0_0:0:0_0:0:0_2b3/1
ATTTCATATAAGAGGCTTGAGCATCTACAGATTTTGGTATCTGAGTGGAGATCTCGAAACCAATCACCCACGAATAGTGAAGGATGACCGTATATGACTTTTATTTCTCAAATTTAAATATAAATCATAAAAAATGTACAACTAGATAAA
+
ffffffffffffffffffffffffffffffffffffffffffffffffffffffffffffffffffffffffffffffffffffffffffffffffffffffffffffffffffffffffffffffffffffffffffffffffffffff
@cA01~tA01_KP420439.1_68673_68840_0_1_0_0_0:0:0_0:0:0_2b4/1
GAGCCTGGACGTGCAGCCTATCCTGGTTCCTCTTCCACCCCCACATAGAAGCAGGAAAGACATTAGTTCGAAATAGATACAACAGCCCAAGAGATGAGGCTGAGCCCAGCGGCAAGGGAATCAGGAGCTACTAGAGACAGAGGGACAGAG
+
ffffffffffffffffffffffffffffffffffffffffffffffffffffffffffffffffffffffffffffffffffffffffffffffffffffffffffffffffffffffffffffffffffffffffffffffffffffff
@cA01~tA01_KP420439.1_94353_94137_1_0_0_0_0:0:0_0:0:0_2b5/1
GCATCTGTAGGAGACGGAAGCAATCAAAACAGCTGGGAGGGCACTTCTGGGTCCTCATTTCATGAACAGATACCAACACACAGGGGGAGGCCATAGGTGCCTGAGGTCCCTCAGCTGCCAACAGCCAGACTCAGACATTCCATCTCTCTG
+
ffffffffffffffffffffffffffffffffffffffffffffffffffffffffffffffffffffffffffffffffffffffffffffffffffffffffffffffffffffffffffffffffffffffffffffffffffffff
@cA01~tA01_KP420439.1_6907_6755_1_0_0_0_0:0:0_0:0:0_2b6/1
GGTCCCTGCATGTGCTGGGGTCACAGGGCCCATGAGAAAGCTGTTCCGGAATATTCTGTTGTAGAGCTCAGGGACAGGCATCCCGTCTTCTTTGGACAGACTGAATTCATTAAACCCAAGACGAGAGCGACACTGAAGAGTCACATGTTG
+
ffffffffffffffffffffffffffffffffffffffffffffffffffffffffffffffffffffffffffffffffffffffffffffffffffffffffffffffffffffffffffffffffffffffffffffffffffffff
@cA01~tA01_KP420439.1_87043_86929_1_0_0_0_0:0:0_0:0:0_2b7/1
CATCCTGTGCCCTGATCCCACCCTCACACCATGCTGCATCTTCTCTCCACATCTGTCCATGCTTCTCTCCATCATCAGCAGGAAGCTCCTCAGCTAAGGCTCTAGGACCATAGGACATGGGACAGACATTGGCTTTCCTCACCTGTGACA
+
ffffffffffffffffffffffffffffffffffffffffffffffffffffffffffffffffffffffffffffffffffffffffffffffffffffffffffffffffffffffffffffffffffffffffffffffffffffff
@cA01~tA01_KP420439.1_84684_84789_0_1_0_0_0:0:0_0:0:0_2b8/1
TCTTTCTTTGCAGGGTTCTTCTTGGACCAGAGTGTGTGGGCACACGTGGGTGAGTCCTTCCCCAAATGATGGGTTGCCATCTTCACCCCAATACAAGTGAATTTTCCGGAAATGGGAGGGAGGCAGCACAGAGGGTGGGCTGATGGGCTG
+
ffffffffffffffffffffffffffffffffffffffffffffffffffffffffffffffffffffffffffffffffffffffffffffffffffffffffffffffffffffffffffffffffffffffffffffffffffffff
@cA01~tA01_KP420439.1_122484_122344_1_0_0_0_0:0:0_0:0:0_2b9/1
CAGGACATTTGTCTGAAGGAAGACATTTTGTTTTAAACCTTCAAAACACAAGTAATTGAAGCAAAAATAGACCATTGGGATTACCTCAAACTAAGCAACTTCTGCACCGCTAAAAATAAACCAACAAAGTGAAGAGACAACCCACAGATT
+
ffffffffffffffffffffffffffffffffffffffffffffffffffffffffffffffffffffffffffffffffffffffffffffffffffffffffffffffffffffffffffffffffffffffffffffffffffffff
@cA01~tA01_KP420439.1_82043_82232_0_1_0_0_0:0:0_2:0:0_2ba/1
GGTATACGATAGGAACGTAATGAAGTACTATACAACCTTTACAACAAAGAAGGAAGTCCTCTCATTTGTGACAATGTGAAAAAACTTAGAGGACATTATGTTAAGGGAAACAATCCAGGCACAGAAAGACAAATGCCACATGATCTCATG
+
ffffffffffffffffffffffffffffffffffffffffffffffffffffffffffffffffffffffffffffffffffffffffffffffffffffffffffffffffffffffffffffffffffffffffffffffffffffff
@cA01~tA01_KP420439.1_69871_70102_0_1_0_0_0:0:0_1:0:0_2bb/1
CCAAATAACCCCACATATGAGAGGATCACTGAGAGACACAGAGAGAAATCAGGGACACCAAAAAGCAAAGACATAAACACACAGAGAATGAGCCAGAGGAAGGAGATTGAGAGACTCACAGACACATAAAGAGGGAGAAAAGAGGGCAGA
+
ffffffffffffffffffffffffffffffffffffffffffffffffffffffffffffffffffffffffffffffffffffffffffffffffffffffffffffffffffffffffffffffffffffffffffffffffffffff
@cA01~tA01_KP420439.1_4027_3869_1_0_0_0_0:0:0_0:0:0_2bc/1
ATTAATTAGACATATTTACCTAGGAATGAAATTATTGGTTTTGGGTGCAAGTTGGTGTTGAGCTTAACCAGGAAGTGCCAAAATATTTCCATCATGACCAAATGTGGCCTGGAAAGTTTTTTGGGGTCAATTTTCCTGTTTCTTCTAAGG
+
ffffffffffffffffffffffffffffffffffffffffffffffffffffffffffffffffffffffffffffffffffffffffffffffffffffffffffffffffffffffffffffffffffffffffffffffffffffff
@cA01~tA01_KP420439.1_1657_1709_0_1_0_0_0:0:0_0:0:0_2bd/1
GTTATCACTTATAACTGAGAACCAAACATTGAATACACATGAACATAAAGATGGAAACAACAGATACCGAGGACTACAGATGGGGGGAGGAGTAGGGAGGTATAGGCTGAAGAAACACCTGTTGGATTCTATGCTCATTGCCTGGGTGAT
+
ffffffffffffffffffffffffffffffffffffffffffffffffffffffffffffffffffffffffffffffffffffffffffffffffffffffffffffffffffffffffffffffffffffffffffffffffffffff
@cA01~tA01_KP420439.1_75843_76004_0_1_0_0_0:0:0_0:0:0_2be/1
CCACCGGTGATTTTATAGTTCTGGATTTACATTTAAGCTGCTAATTACCTTAAGTTAATTTATGTGTATGATTACAGATACAGGTCCAGTTTTATTCTTCTGCATATGGCTATTTAGTTTTCCCAGCACCTTTTATTGAAAAGGAAATCT
+
ffffffffffffffffffffffffffffffffffffffffffffffffffffffffffffffffffffffffffffffffffffffffffffffffffffffffffffffffffffffffffffffffffffffffffffffffffffff
@cA01~tA01_KP420439.1_61523_61625_0_1_0_0_0:0:0_0:0:0_2bf/1
TAGAATCATTGACTGGAAAGGCTTACTGGGTTTGATTTTCCTACTTGTTTAATCCTCGCTTAATTAATTTCTTTCTGAGATTTATTCATCCTACACATAAATCAATACCTGGCAAAGGAGTGACAGATATATGAGTGGTGGTGGAAATGA
+
ffffffffffffffffffffffffffffffffffffffffffffffffffffffffffffffffffffffffffffffffffffffffffffffffffffffffffffffffffffffffffffffffffffffffffffffffffffff
@cA01~tA01_KP420439.1_81815_81954_0_1_0_0_0:0:0_0:0:0_2c0/1
AATTAGCATAACCATTATGGAAAACAGTCTGGAAGTTCCTGAAAAAATTAAACATAGAATTCCCATATGTGTCTGCAATCCAACTACTGCGCATGTATCCAAAGGAAGTGGAATCAGTATGTTGAAGAGATATCTGCATTCCCATGTTTA
+
ffffffffffffffffffffffffffffffffffffffffffffffffffffffffffffffffffffffffffffffffffffffffffffffffffffffffffffffffffffffffffffffffffffffffffffffffffffff
@cA01~tA01_KP420439.1_110435_110625_0_1_0_0_0:0:0_0:0:0_2c1/1
AGCACCAGACTCCCTGCCCCTGCCTTCAGCTCACAGACCGTTGCCTGATTCTGAACTGTATCCTCATGTCCCCCGCAGCCACTCACATCCAGGAGAAGGTTCCATGACAGGCAGAAAGTGGGAGATAGAATCAATGGGATGGGAACTCAG
+
ffffffffffffffffffffffffffffffffffffffffffffffffffffffffffffffffffffffffffffffffffffffffffffffffffffffffffffffffffffffffffffffffffffffffffffffffffffff
@cA01~tA01_KP420439.1_3243_3450_0_1_0_0_0:0:0_0:0:0_2c2/1
CTCACTTCCAGAACAAGTACACAGAAAATTATTAAGCATATGAAAGACTTGAAAAACATTTGTGTAGGCGGCGGGTGCATAAGGTTGGGTGTTGATATGAAACATTTAATAATTTCAATAATCCTAGCACTTTGGGAGGCCAAAATGGGA
+
ffffffffffffffffffffffffffffffffffffffffffffffffffffffffffffffffffffffffffffffffffffffffffffffffffffffffffffffffffffffffffffffffffffffffffffffffffffff
@cA01~tA01_KP420439.1_17935_18072_0_1_0_0_0:0:0_0:0:0_2c3/1
TCAGGAATTATAAGTAATCAAGAGATGATTTCATGTATACAGGAGGATGTGCATGGGTTCTATGCAATTGCTATGCTATTTTTTTTTTTTTTGAGACAGTCTCACTCTCTCACCCAGGCTGGAGTGCAGTGGCGTGATCTCAACTCACTG
+
ffffffffffffffffffffffffffffffffffffffffffffffffffffffffffffffffffffffffffffffffffffffffffffffffffffffffffffffffffffffffffffffffffffffffffffffffffffff
@cA01~tA01_KP420439.1_26240_26043_1_0_0_0_1:0:0_1:0:0_2c4/1
GAGGTCATGAGTTTGAGAGCAGCCCAGCGAACATGGGGAAACCCCATCTATACTAAAAAAAACAAAAAGTAGCCAGGCATGGTGGCGTGCACCTGTAATCCCAGCTACTAGGGAGGCTGAGGCAGGAAAATCATTTGAACCCAGGAGGCG
+
ffffffffffffffffffffffffffffffffffffffffffffffffffffffffffffffffffffffffffffffffffffffffffffffffffffffffffffffffffffffffffffffffffffffffffffffffffffff
@cA01~tA01_KP420439.1_83509_83387_1_0_0_0_0:0:0_0:0:0_2c5/1
AATGTCTCTTATTTACACCTACCTTTCTGGAGTTTGTAAGAACTTTTTCACTATGCATTTTAAATTTGTAAAACTCATAATTTTTAAAAAGGGATGGGTCTCACTGTTTGCCCAGGGTGGCCTTTACTCATTCTATAAGGCTGGCATCAC
+
ffffffffffffffffffffffffffffffffffffffffffffffffffffffffffffffffffffffffffffffffffffffffffffffffffffffffffffffffffffffffffffffffffffffffffffffffffffff
@cA01~tA01_KP420439.1_52839_52910_0_1_0_0_0:0:0_1:0:0_2c6/1
GTGCTGTGGTGGGAAGAATAATTGTCCCCAGTGATGACTACATTCTAATCCCTGGAGTCTGTGACTATTTATGATATAGGGGAAGGGACTGAAGGAGAAGATGGAGCTCAGGTTGTTGATGAGTTGACCTTGAGATGGGGAGACAGCCTG
+
ffffffffffffffffffffffffffffffffffffffffffffffffffffffffffffffffffffffffffffffffffffffffffffffffffffffffffffffffffffffffffffffffffffffffffffffffffffff
@cA01~tA01_KP420439.1_67595_67409_1_0_0_0_1:0:0_0:0:0_2c7/1
GGGATTAGAATGCAGTCATCATTGGGGACAATTATTCTTTCCACCACAGCACCCATTTCCCTGTATTCAATCCCCTTTTACCCCAAATACAGTTAGGGACTGGATGATGGGACGCTGGTGGACACTCCCACCAGAAGCTCTGGGACTCAG
+
ffffffffffffffffffffffffffffffffffffffffffffffffffffffffffffffffffffffffffffffffffffffffffffffffffffffffffffffffffffffffffffffffffffffffffffffffffffff
@cA01~tA01_KP420439.1_46449_46280_1_0_0_0_0:0:0_0:0:0_2c8/1
TCTTCCTGTTCTTCCTGGAGGAGGACGTCATGCAGTGCTTTAGCTGAGTGCTTCCTGTGGCTCCAGGGTACAAAACCCAGGCTGGGCTGCTTTCTGGCTTCCCCCAGCTACACTGCAAATGGGGTGACTCCATATGTCCCGAGCAGCTTT
+
ffffffffffffffffffffffffffffffffffffffffffffffffffffffffffffffffffffffffffffffffffffffffffffffffffffffffffffffffffffffffffffffffffffffffffffffffffffff
@cA01~tA01_KP420439.1_85745_85871_0_1_0_0_0:0:0_1:0:0_2c9/1
AACAGAATATTCTGGAACAGTTTCCTCATTAGCCCTGTGACCCCAGCACACGCAGGGACCTACAGATGTCGAGGTTTTCACCCGCACTCCCCCACTGAGTGGTCGGCACCCAGCAACCCCCTGGTGATCATGGTCACAGGTCAGAGGGCT
+
ffffffffffffffffffffffffffffffffffffffffffffffffffffffffffffffffffffffffffffffffffffffffffffffffffffffffffffffffffffffffffffffffffffffffffffffffffffff
@cA01~tA01_KP420439.1_21612_21545_1_0_0_0_1:0:0_0:0:0_2ca/1
TTCCAGCCTCTATAGGCCACCTGCATTCATGGATCTTGGCCTTCCTCCACCTTCAAAGCTGGTGAAGACTTCCACTGGACTGCTCTAAACCCCACTCCCCTCTTCCTCCTCCTTTCATGTGCACCCTTGTGATTACACTGAGCCCAGTGG
+
ffffffffffffffffffffffffffffffffffffffffffffffffffffffffffffffffffffffffffffffffffffffffffffffffffffffffffffffffffffffffffffffffffffffffffffffffffffff
@cA01~tA01_KP420439.1_121701_121469_1_0_0_0_0:0:0_0:0:0_2cb/1
GAAAAGTATGGAAGTCCTTTAAAGAACTAAAAAGAGGTTGGATGAAGTGGATCATGCCTGTAATCCCGGCACTTTGGGAGACCGAGGCGGGCACCTCAGTTGAGGTCATGAGTTTGAGAGCAGCCTAGCCAACCTGGGGAAACCCCATGT
+
ffffffffffffffffffffffffffffffffffffffffffffffffffffffffffffffffffffffffffffffffffffffffffffffffffffffffffffffffffffffffffffffffffffffffffffffffffffff
@cA01~tA01_KP420439.1_112936_112848_1_0_0_0_0:0:0_0:0:0_2cc/1
TCTTAGAATTGTACTTTATCAGCAAAAACCACACATGTAAATTCTGGATTTTTGTAGTTTTATCTATAATTTGTCTCATGACTCAAGATTCCAGAGTCCCAACTGTGGAGTTTGCTCTCTCTCTGTCTCTCTGCCTCCCTCATTTTAAAT
+
ffffffffffffffffffffffffffffffffffffffffffffffffffffffffffffffffffffffffffffffffffffffffffffffffffffffffffffffffffffffffffffffffffffffffffffffffffffff
@cA01~tA01_KP420439.1_99768_99667_1_0_0_0_0:0:0_0:0:0_2cd/1
GAGAATCAGCGAATCAGTTCTCTTGACTTCTCCAGCCCTTAGAGGCCACCTGCATTCTGTGACTAGTGGTCTTTCTCCACCTTCAAAGCCCGCAGTGGCTGATAGCGTCTCCCTCCCACTACACTGCTCTAATCCCCACTCCCCTCTTCC
+
ffffffffffffffffffffffffffffffffffffffffffffffffffffffffffffffffffffffffffffffffffffffffffffffffffffffffffffffffffffffffffffffffffffffffffffffffffffff
@cA01~tA01_KP420439.1_1443_1272_1_0_0_0_1:0:0_0:0:0_2ce/1
ATGTTGCTGCAAAGGACATGATTTCATTATTTTTTATGGCCATGTAATGTTCCATGTGTATATGTAGCACATTTTCTTTAACTAATCCACTGTTGGTGAGCACTTAGGTTGACTGCGAATCTTTGCTATTCTGAATTGCACAGCAATGAA
+
ffffffffffffffffffffffffffffffffffffffffffffffffffffffffffffffffffffffffffffffffffffffffffffffffffffffffffffffffffffffffffffffffffffffffffffffffffffff
@cA01~tA01_KP420439.1_121769_121935_0_1_0_0_0:0:0_1:0:0_2cf/1
GTCTCCCAAAGTGCCGGGATTACAGGCATGATCCACTTCATCCAACCTCTTTTTAGTTCTTTAAAGGACTTCCATACTTTTCTCCGTAATGGCTGTACTAATTTACACTCCTACCAACAGGGTACCAGGGTTCTCCTTTCTCTACCACCT
+
ffffffffffffffffffffffffffffffffffffffffffffffffffffffffffffffffffffffffffffffffffffffffffffffffffffffffffffffffffffffffffffffffffffffffffffffffffffff
@cA01~tA01_KP420439.1_120944_121070_0_1_0_0_0:0:0_0:0:0_2d0/1
AGGGGGTTTCACCATGTTGGTCGAGCTGCTCTGGAACTCCTGACCACGTGATCCACCCGCCTCAGGCTCCCAAAGTGCTGGGATTACAGGCATGAGCCACCGCGCCCGGCCACGTTTACCAATTTTAAGTGTAAGGTCTAGTGGTCATAA
+
ffffffffffffffffffffffffffffffffffffffffffffffffffffffffffffffffffffffffffffffffffffffffffffffffffffffffffffffffffffffffffffffffffffffffffffffffffffff
@cA01~tA01_KP420439.1_83203_83328_0_1_0_0_0:0:0_0:0:0_2d1/1
CTTGTTGAGGGCTTTTAACATGAAGAAATTCTTAGTAAAAAGTATGTTCTACATGTGTGTTGAGAAGATCATGTGGTTTTTGTTTTTAGTTTTGTTTAGGTGATGAATCACATGTATTGATTGTGTATGTTCAACCAACCTTGCACCCTA
+
ffffffffffffffffffffffffffffffffffffffffffffffffffffffffffffffffffffffffffffffffffffffffffffffffffffffffffffffffffffffffffffffffffffffffffffffffffffff
@cA01~tA01_KP420439.1_53608_53705_0_1_0_0_0:0:0_0:0:0_2d2/1
ATCCACATAGGGAGGGGTTGATACTCCTCCAACCAGCACCAGGAGCCAGCCTATGGAAGCTGGCACTGGCATGGCAAGAGTGGCTCCCAGTCCCTACCAGGAACAGGGTGTGTGGCCACTGGTGCCTGCCTTACTGATCAGTTCATACCT
+
ffffffffffffffffffffffffffffffffffffffffffffffffffffffffffffffffffffffffffffffffffffffffffffffffffffffffffffffffffffffffffffffffffffffffffffffffffffff
@cA01~tA01_KP420439.1_69371_69290_1_0_0_0_0:0:0_0:0:0_2d3/1
CTCCCTGTATGGCCCCTGTGTCTGTCCTCTGTTATGACACCTGGTCTGTACTTGTGTCTCCTGTTTCTCTGTCTCTGTTGGTACAGACCTCACCAAGTTAGTCTCTCTCCATAAGAATACCAAGCTCATCTTCCTTATAACCACCTGGGC
+
ffffffffffffffffffffffffffffffffffffffffffffffffffffffffffffffffffffffffffffffffffffffffffffffffffffffffffffffffffffffffffffffffffffffffffffffffffffff
@cA01~tA01_KP420439.1_59476_59325_1_0_0_0_0:0:0_0:0:0_2d4/1
CCCAGATCCCTTTCGCTGTAGGAGTATCTGGAGTTCGGAGATGGTGGAAGACAAGTGTACAATGTCAGAGCTGTGAGATGCTGAGTCAACGCCTGAATCCAAGGTTCCCACCTCCCCAGGGTTCCAAAAGCGGATATAAGAGGGTTCTGT
+
ffffffffffffffffffffffffffffffffffffffffffffffffffffffffffffffffffffffffffffffffffffffffffffffffffffffffffffffffffffffffffffffffffffffffffffffffffffff
@cA01~tA01_KP420439.1_11382_11579_0_1_0_0_0:0:0_0:0:0_2d5/1
AATTAATTAATTAGTATTCTTTTTTTTTTACCCTCCACCCTTCCCTTCCTGGCCTCTGGTAGCCACCATTCTACTCTCTACCTTTGTGAGATCCACCTTTTAGCTCCTGCATATGAGTGAGAAATGGAAATACTTGTAATGACCTCCAGT
+
ffffffffffffffffffffffffffffffffffffffffffffffffffffffffffffffffffffffffffffffffffffffffffffffffffffffffffffffffffffffffffffffffffffffffffffffffffffff
@cA01~tA01_KP420439.1_16189_15963_1_0_0_0_0:0:0_0:0:0_2d6/1
GTCTGTGAGCTGAAGGCAGAGGCAGGGAGTCTGGTGCTCTCTCTAGAAAGTCCTGCCTCTGTGGCTCCTGCCTTGGGCCAGGGACCATCCTGCCTGTGAGGAACACACACCTGAGTGCTCCCATCCTGCTTCCCCACATGGCCCTGAGCT
+
ffffffffffffffffffffffffffffffffffffffffffffffffffffffffffffffffffffffffffffffffffffffffffffffffffffffffffffffffffffffffffffffffffffffffffffffffffffff
@cA01~tA01_KP420439.1_54515_54333_1_0_0_0_0:0:0_0:0:0_2d7/1
CTTTTCTAACTCCCGGTATGGCCCCTGTGTCTGTTCTCTGTTATGACACCTGGTCTCTACTTGTGTCTCCTGTTTCTCTGTCTCTGTTGGCACAGACCTCACCAAGTCAGTCTCTCTCCATAAGAATACCAAGCTCATCTTCCTTACAGC
+
ffffffffffffffffffffffffffffffffffffffffffffffffffffffffffffffffffffffffffffffffffffffffffffffffffffffffffffffffffffffffffffffffffffffffffffffffffffff
@cA01~tA01_KP420439.1_29359_29159_1_0_0_0_2:0:0_0:0:0_2d8/1
CCAGGAGACGCAGGTTGCTGTGAGCCAAAATCGTGACACTGCACTGTAGCCTGGAAGACAGAGGGCGACTCTGTCTCAATAAACAAAAGAACAAACAAAAAATAGATTTCATGCACAGATGCTTCCCAATGGATCATTCATTTATAGATC
+
ffffffffffffffffffffffffffffffffffffffffffffffffffffffffffffffffffffffffffffffffffffffffffffffffffffffffffffffffffffffffffffffffffffffffffffffffffffff
@cA01~tA01_KP420439.1_45338_45204_1_0_0_0_1:0:0_0:0:0_2d9/1
TCCACTCACTGCAACCTCCACCTCCTGGGTTGAAGTCGTTTTCCTGCTTCATCCTCAAGAGTAGGAGCTGGGATTACAGGGATGCACCACCATGCTCGGCTAATTTTTGTATTTTTCATAGAGACAGGGTTTCACCATTTTGGCCAGGCT
+
ffffffffffffffffffffffffffffffffffffffffffffffffffffffffffffffffffffffffffffffffffffffffffffffffffffffffffffffffffffffffffffffffffffffffffffffffffffff
@cA01~tA01_KP420439.1_140853_141011_0_1_0_0_0:0:0_0:0:0_2da/1
AAGATGCATTTGGCCTCTGTTCTTGGGACACTGATCTTGCAGATGGTTAAATGGGAGGGCAGAAAATGTAGGCACAAGGGGACCAATAAATGAATGATCTATTGAGAAGCATCTGTGCATGAAATCTATTTATTTATGTATTTACCTACT
+
ffffffffffffffffffffffffffffffffffffffffffffffffffffffffffffffffffffffffffffffffffffffffffffffffffffffffffffffffffffffffffffffffffffffffffffffffffffff
@cA01~tA01_KP420439.1_66624_66729_0_1_0_0_1:0:0_0:0:0_2db/1
GAATTTAAATCATTTTAGCTGGTTCTGCTGTAATACTAGAAATACAAGCATGAAAAATTCTAATGGTTTATTAGACACAATGACTCCGAAAACATTAATAATACCTATTAGATACTTTGCATATTACACAGGAAGAAGAGTTTGAATCTC
+
ffffffffffffffffffffffffffffffffffffffffffffffffffffffffffffffffffffffffffffffffffffffffffffffffffffffffffffffffffffffffffffffffffffffffffffffffffffff
@cA01~tA01_KP420439.1_65615_65445_1_0_0_0_0:0:0_1:0:0_2dc/1
GTGATTGGTTTTGAGATCTCCACTCAGATACCAAAATCTGTAGATGCTCAAGCCTCTTATATGAAATGGCACAGCGTTTGCAAATAACCTATGCACATCCTCCTGTATACATGAAATCATCTCTAGATTACTTATAATTCCTGATACAGC
+
ffffffffffffffffffffffffffffffffffffffffffffffffffffffffffffffffffffffffffffffffffffffffffffffffffffffffffffffffffffffffffffffffffffffffffffffffffffff
@cA01~tA01_KP420439.1_18968_18881_1_0_0_0_1:0:0_1:0:0_2dd/1
CAGACTCAAAAGACGTCTCAGATCCAACCTCTCATACACGAGATGATTGAATTCTGTGCTTACATTAAAGATTTTTGATGTATTTTTGTTTTTATCTGAGATTCAAACTCTTCTTCATATGTAATGTGCAAAATGTCTAACAGATATTAT
+
ffffffffffffffffffffffffffffffffffffffffffffffffffffffffffffffffffffffffffffffffffffffffffffffffffffffffffffffffffffffffffffffffffffffffffffffffffffff
@cA01~tA01_KP420439.1_72663_72819_0_1_0_0_0:0:0_0:0:0_2de/1
GGGAGTGTATTGAAAGGAACTTTCATGGACTTAGGACATTGGGGATGACCCTAATGTGAGAATGAGCTTGGTGTGTTCCAAGAAGTCCATGGACCTGCCATATGGTGAGGGCTGGTCAGAATCCAGAGAGATTTCTAAATGCCCTTGTGC
+
ffffffffffffffffffffffffffffffffffffffffffffffffffffffffffffffffffffffffffffffffffffffffffffffffffffffffffffffffffffffffffffffffffffffffffffffffffffff
@cA01~tA01_KP420439.1_45502_45274_1_0_0_0_0:0:0_0:0:0_2df/1
ACAAAGGATCAAAGAAGTAATTATAGAGAAATACAAAAATGATGATTGGAATTCAGGTGCCTTTGTCATTCGTGTGTGTTTTATTATATTTATGCATTTCTTATTTTTATTTTTTGAGACGGAGTCTCCTTGTGTCACCCAGGCTGGAGT
+
ffffffffffffffffffffffffffffffffffffffffffffffffffffffffffffffffffffffffffffffffffffffffffffffffffffffffffffffffffffffffffffffffffffffffffffffffffffff
@cA01~tA01_KP420439.1_21780_21517_1_0_0_0_0:0:0_0:0:0_2e0/1
CCTGTTGCTGCTGTAGAAAATTATCAGAAGCATGGCAGCAGGAGAGACCACACTGACACCTTCCAGTACTGGAGACAGAAATTGGACCCTATTTTTCCTGGGCTAAAATCAAGGCATCTGCAGGGCTTTGTTCCCTCTGGAGACTCTGGA
+
ffffffffffffffffffffffffffffffffffffffffffffffffffffffffffffffffffffffffffffffffffffffffffffffffffffffffffffffffffffffffffffffffffffffffffffffffffffff
@cA01~tA01_KP420439.1_85651_85823_0_1_0_0_1:0:0_0:0:0_2e1/1
AGGAGGACACGTGACTCTTCGGTGTCACTATCGTCGTGGGTTTAACATCTTCACGCTGTACAAGAAAGATGGGGTCCCTGTCCCTGAGCTCTACAACAGAATATTCTGGAACAGTTTCCTCATTAGCCCTGTGACGCCAGCACACGCAGG
+
ffffffffffffffffffffffffffffffffffffffffffffffffffffffffffffffffffffffffffffffffffffffffffffffffffffffffffffffffffffffffffffffffffffffffffffffffffffff
@cA01~tA01_KP420439.1_49887_49927_0_1_0_0_0:0:0_0:0:0_2e2/1
GCCAGGCTGCTCTCAAACTCCTTATCTCAGTTGATCCGCCCACCTCGGCTTCCCAACGTGCTGGGGAAACTTGATTTTCTATAGCATTATGTTACTGGATATTTCTGTAAAATTTAAAATGAGGGAGGGAGAGAGACAGACGGAAAACAA
+
ffffffffffffffffffffffffffffffffffffffffffffffffffffffffffffffffffffffffffffffffffffffffffffffffffffffffffffffffffffffffffffffffffffffffffffffffffffff
@cA01~tA01_KP420439.1_92082_92224_0_1_0_0_0:0:0_0:0:0_2e3/1
GTAATACCAGCTATTCGGGAAGTTGAAGAAGGAGAATGGCTTCAACCAGGGAGGGAGAGGTTACAGTGAGCCAAGATCGCGTCATTGCACTGCACCCTAGGTGACAGAGTGAGACTCCATGGCAAAAAATAAAAATAAAGAATACATAAA
+
ffffffffffffffffffffffffffffffffffffffffffffffffffffffffffffffffffffffffffffffffffffffffffffffffffffffffffffffffffffffffffffffffffffffffffffffffffffff
@cA01~tA01_KP420439.1_23027_23139_0_1_0_0_0:0:0_1:0:0_2e4/1
CAGTTGTCAGCTCCCAGTGACCCTCTGGACATCGTCATCACAGGTGAGAGTGTCCGGACATTCTCATTGTCATTGGGATGCAGAGTGAATGATCCACGACTTGGAACCCCCAGGTAGTTGTAAGGAAGATGAGCTTGGTATTCTTATGGA
+
ffffffffffffffffffffffffffffffffffffffffffffffffffffffffffffffffffffffffffffffffffffffffffffffffffffffffffffffffffffffffffffffffffffffffffffffffffffff
@cA01~tA01_KP420439.1_31157_31291_0_1_0_0_0:0:0_0:0:0_2e5/1
GGGGTGGTCCTTCCCCCAGCCTCTCGGGTAGAACAGCAGCCTAACATGTGTCTCCCGAGATCACAAAGAGTAGCACGTTTCACACGGGCTTCAACACTATTTCCTGGCCATTTGACATAAGAGAATTCTACTTAGCTTTTTTTATCTTGA
+
ffffffffffffffffffffffffffffffffffffffffffffffffffffffffffffffffffffffffffffffffffffffffffffffffffffffffffffffffffffffffffffffffffffffffffffffffffffff
@cA01~tA01_KP420439.1_95914_96039_0_1_0_0_0:0:0_1:0:0_2e6/1
TCTGCAGATTGTGCTATCTGAGTGGAGATCCTGAAACCAATCACCCACGAATAGTGAGGGATGACTGTATATAATTTTTATTTCTCAATTTTAAATATAAAACATAAAAAAATTACAATAACAAGATAAAATAAACAAGTGTTTTATAGT
+
ffffffffffffffffffffffffffffffffffffffffffffffffffffffffffffffffffffffffffffffffffffffffffffffffffffffffffffffffffffffffffffffffffffffffffffffffffffff
@cA01~tA01_KP420439.1_135136_135329_0_1_0_0_0:0:0_0:0:0_2e7/1
AGTGGAGCCATAATTATCCCAGGATATCATGGCCCCAGAACACCAACCCCTAAATACTGTGTGTACTTGGTGTCCCCAGACTAGATTCTGAGGCTCATATTCCAAATAATCCTACATATAATAGGATCACTGAGAGACACAGAGATAAAT
+
ffffffffffffffffffffffffffffffffffffffffffffffffffffffffffffffffffffffffffffffffffffffffffffffffffffffffffffffffffffffffffffffffffffffffffffffffffffff
@cA01~tA01_KP420439.1_86915_86793_1_0_0_0_0:0:0_0:0:0_2e8/1
TTGGCTTTCCTCACCTGTGACAGAAACAGGCAGTGGGTCACTCGGGTCTGACCACTCGTAGGGAGATCCATGGAAAGAGCCGAAGCATCTGTAGGTCTCTCCGTGGGTGGCAGGACCCAGAGGGAAGTCGGCCTGGAATGTTCCATTGAT
+
ffffffffffffffffffffffffffffffffffffffffffffffffffffffffffffffffffffffffffffffffffffffffffffffffffffffffffffffffffffffffffffffffffffffffffffffffffffff
@cA01~tA01_KP420439.1_46066_45923_1_0_0_0_2:0:0_0:0:0_2e9/1
TCTACATCCACAGCATTCTTGAGTCAAACAACTTCCGTTTTCCAAGGAAAGGAAACAAAAGTGAAATCAAGATAAAAAAGCGAAATAGAGTTATCTTATGTCCAACAGCCAGGAAATCGTGTTGAAGCCCCTGTGAAACGTCCTACTCTT
+
ffffffffffffffffffffffffffffffffffffffffffffffffffffffffffffffffffffffffffffffffffffffffffffffffffffffffffffffffffffffffffffffffffffffffffffffffffffff
@cA01~tA01_KP420439.1_114104_113929_1_0_0_0_0:0:0_0:0:0_2ea/1
CTATCTCCACTCTAGTCCCATATCTCCACTCCAGGCCCATATCTCCACCTCCAGGCCCATAACTTCACTCCAGGCCCATAACTCCACTCCAGACCCATATCTCCACCTCCAGGCCCATATCTCCACTGCAGACCCATATCTCCACTCCAG
+
ffffffffffffffffffffffffffffffffffffffffffffffffffffffffffffffffffffffffffffffffffffffffffffffffffffffffffffffffffffffffffffffffffffffffffffffffffffff
@cA01~tA01_KP420439.1_63674_63516_1_0_0_0_0:0:0_0:0:0_2eb/1
GTTGGAGCACCAGCGATGAAGGAGAAAGAAGAGGAGGATGAAGAGGATGATGACCACTGAGGTCCCAATCAGAATGTGCAGGTGTCGGGGGTTACCTGGAAGAAGATGAGACACCAATAAGAAGCTAATCTTAGCAGTTCCTCTTTATGA
+
ffffffffffffffffffffffffffffffffffffffffffffffffffffffffffffffffffffffffffffffffffffffffffffffffffffffffffffffffffffffffffffffffffffffffffffffffffffff
@cA01~tA01_KP420439.1_105055_105290_0_1_0_0_1:0:0_0:0:0_2ec/1
AGACTCATGTTTTTAATCCATTTTCATTTGATTTTTGTGTAAGGTGTCAGGTATAGATGCAGTTTTATTCCTCTGCATGTAGATATCCAGTTTTCCCCACACCATTTATTGAAAAGACTGTCCTTTCCTGATTGTAAGTTCTCGGCACCT
+
ffffffffffffffffffffffffffffffffffffffffffffffffffffffffffffffffffffffffffffffffffffffffffffffffffffffffffffffffffffffffffffffffffffffffffffffffffffff
@cA01~tA01_KP420439.1_93225_93414_0_1_0_0_0:0:0_0:0:0_2ed/1
TGTTCTCCTCCAGGAAGAACAGGAAGACAGCCCAGGCTGTTCTGAGACGTTCCTCCTGATCTCAGGATGTTGCTGTCTTAGCCTATTTTTGTTGCTATAAAAGAACACTTGAGCCTGGGTATCTTCTAAAGAAAAGAGATGTGTTTGGCT
+
ffffffffffffffffffffffffffffffffffffffffffffffffffffffffffffffffffffffffffffffffffffffffffffffffffffffffffffffffffffffffffffffffffffffffffffffffffffff
@cA01~tA01_KP420439.1_34799_34643_1_0_0_0_0:0:0_0:0:0_2ee/1
GAGAATCGCTTGAACCTGGGAGGCGGAGGTTGCAGTGAGCTGAGATTGTGTCACTGCAGTCCAGCCTGGGCGACAGAGCAAGACTCCGCCTCAAGAAAAAAAAAAGCAAATAGCCTATAATAACAAATTAGAGGGCTCTGGCTACTAAAT
+
ffffffffffffffffffffffffffffffffffffffffffffffffffffffffffffffffffffffffffffffffffffffffffffffffffffffffffffffffffffffffffffffffffffffffffffffffffffff
@cA01~tA01_KP420439.1_107376_107242_1_0_0_0_0:0:0_1:0:0_2ef/1
ATCTGATTAGTGAGACCTTCTCTGTCACCCAAAATTATACACTCAGCATTATCTATTATTTATTTTGAATTCTGGCTGGGCAAAGTGGCTCACGCCTGTAATCCCAGTACTTTGGGTTGCTGAGATGGTCGGATCACTTGAGGTTGGGAG
+
ffffffffffffffffffffffffffffffffffffffffffffffffffffffffffffffffffffffffffffffffffffffffffffffffffffffffffffffffffffffffffffffffffffffffffffffffffffff
@cA01~tA01_KP420439.1_43200_43081_1_0_0_0_0:0:0_0:0:0_2f0/1
ACAAAAATTAGTCGGGCGTGGTGGCGTGTGCCTGTAATTCCAGCTACTCGGGAGGCTGAGGCAGGAGAATCGCTTGAACCTGGGAGGTGGAGGTTGTGGTGAGCCGAGATCGCACCACTGCACTCAGCCTGGGTGACAAGAGCGAAACTC
+
ffffffffffffffffffffffffffffffffffffffffffffffffffffffffffffffffffffffffffffffffffffffffffffffffffffffffffffffffffffffffffffffffffffffffffffffffffffff
@cA01~tA01_KP420439.1_21742_21617_1_0_0_0_0:0:0_0:0:0_2f1/1
CAGGAGAGACCACACTGACACCTTCCAGTACTGGAGACAGAAATTGGACCCTATTTTTCCTGGGCTAAAATCAAGGCATCTGCAGGGCTTTGTTCCCTCTGGAGACTCTGGAGAATCAGTTCCTTGACTTTTCCAGCCTCTATAGGCCAC
+
ffffffffffffffffffffffffffffffffffffffffffffffffffffffffffffffffffffffffffffffffffffffffffffffffffffffffffffffffffffffffffffffffffffffffffffffffffffff
@cA01~tA01_KP420439.1_81689_81609_1_0_0_0_0:0:0_0:0:0_2f2/1
TTTTCCATAATGGTTATGCTAATTTACATTCCCATCAACTGCATACAAATGTTCCCTTTTCTCCACATCCTCGTTAACCCTTGTTATTTTTTATGTTTTTGATAATGGTCTTTTTTTTTTTTTTTTTTTTGAGACTCAGTCTTGCTCTGT
+
ffffffffffffffffffffffffffffffffffffffffffffffffffffffffffffffffffffffffffffffffffffffffffffffffffffffffffffffffffffffffffffffffffffffffffffffffffffff
@cA01~tA01_KP420439.1_112334_112252_1_0_0_0_0:0:0_0:0:0_2f3/1
GTGTACACACAGTCCCTTTAGAGTTGACAAAGGCTGCCGTGTGGTTTAAGGTGGCATAGAATGTCTTCTCAATAAATAATATTAAACCAAAGGGTTACACGTAGGAAAAAATAAATCTAAACTTATTCTCACACTATAAAAACACTTCTT
+
ffffffffffffffffffffffffffffffffffffffffffffffffffffffffffffffffffffffffffffffffffffffffffffffffffffffffffffffffffffffffffffffffffffffffffffffffffffff
@cA01~tA01_KP420439.1_64505_64653_0_1_0_0_0:0:0_0:0:0_2f4/1
CACAGAGAAAAATCACTCGCCCTTCTCAGAGGCCCAAGACACCCCCAACAGATATCATCGTGTACACGGAACTTCCAAATGCTGAGTCCAGATCCAAAGTTGTCTCCTGCCCATGAGCACCACAGTCAGGCCTTGAGGGCGTCTTCTAGG
+
ffffffffffffffffffffffffffffffffffffffffffffffffffffffffffffffffffffffffffffffffffffffffffffffffffffffffffffffffffffffffffffffffffffffffffffffffffffff
@cA01~tA01_KP420439.1_39387_39572_0_1_0_0_0:0:0_0:0:0_2f5/1
AAACTCACAACCTCTCTTCCTAGGAGTCCACAGAAAACCTTCCCTCCTGGCCCACCCAGGTCCCCTGGTGAAATCAGAAGAGACAGTCATCCTGCAATGTTGGTCAGATGTCAGGTTTCAGCACTTCCTTCTGCCACAGAGAAGGGAAGT
+
ffffffffffffffffffffffffffffffffffffffffffffffffffffffffffffffffffffffffffffffffffffffffffffffffffffffffffffffffffffffffffffffffffffffffffffffffffffff
@cA01~tA01_KP420439.1_110141_110076_1_0_0_0_0:0:0_0:0:0_2f6/1
TTGTTGGAGTACCAGAGATGAAGGAGAAAGAAGAGGAGGAGGATGAAGAGGATGATGACCACTGAGGTCCCAATGAGAACATGCAGGTGTCTGGGGTTACCTGGAAGAAGAGGAGACACCAGTAAGAAGCTAATCATAGCAGATTCTCTA
+
ffffffffffffffffffffffffffffffffffffffffffffffffffffffffffffffffffffffffffffffffffffffffffffffffffffffffffffffffffffffffffffffffffffffffffffffffffffff
@cA01~tA01_KP420439.1_39308_39170_1_0_0_0_0:0:0_1:0:0_2f7/1
TCACCAGGGGACCTGGGTGGGCCAGGAGGGAAGGTTTTCTGTGGACTCCTAGGAAGAGAGGTTGTGAGTTTAGAAGGTGTCTCTCTTTATCATCCCATCCATGGCACCTAGAATGAGTGAGGCTTCCCCTTGCTGGTGTCTGTCTCTCTC
+
ffffffffffffffffffffffffffffffffffffffffffffffffffffffffffffffffffffffffffffffffffffffffffffffffffffffffffffffffffffffffffffffffffffffffffffffffffffff
@cA01~tA01_KP420439.1_139058_139212_0_1_0_0_0:0:0_0:0:0_2f8/1
TCCATTAAATGGGCTGGGCATGGTGGCTCACACCTGCAATTCCAGCACTTTGGGAGGCCGAGGCGGGTGGATCACCTAAAGCCAGGAGTTCAAGACCAGGCTGGCCAACAGAGTGAAACCTCGTCTCTACTAAAAATACAAAAATTAGCT
+
ffffffffffffffffffffffffffffffffffffffffffffffffffffffffffffffffffffffffffffffffffffffffffffffffffffffffffffffffffffffffffffffffffffffffffffffffffffff
@cA01~tA01_KP420439.1_46897_46758_1_0_0_0_0:0:0_0:0:0_2f9/1
GAAATTTCACCCCCATTGTGGGAGGTTGGGCCTCTTGAGAGGTGTTTGGGTCATGGAGGTGGATCCATCATGAACAGATCAATGCTGTCCCAAGGAGACGGGGTTAGCTAGTTCCCCCTCTATTAGTTCCTGGAGAGCTGGTTGTTCAAA
+
ffffffffffffffffffffffffffffffffffffffffffffffffffffffffffffffffffffffffffffffffffffffffffffffffffffffffffffffffffffffffffffffffffffffffffffffffffffff
@cA01~tA01_KP420439.1_124453_124338_1_0_0_0_0:0:0_0:0:0_2fa/1
CACCCCAAAATGTCCCTGTCCTAGCCTCCATAGCTTGTGAATATGTTATTTTACATGGAAAGGAGGAATGAAGATTGCAGATGGAATTACGGTTGCTAATCAGCTGAACTTAAAACAAGGGTATCCTGAATGATTTCCGGGAGATTATGA
+
ffffffffffffffffffffffffffffffffffffffffffffffffffffffffffffffffffffffffffffffffffffffffffffffffffffffffffffffffffffffffffffffffffffffffffffffffffffff
@cA01~tA01_KP420439.1_28892_29071_0_1_0_0_0:0:0_0:0:0_2fb/1
CCCAGCTTCTAAAGGCTCCCAGTTCCTTGGCTCCTGTTCCCCTTCCTCCTTCCTCAAAGCCCACAAAGACTGGTCACATCTCACATGGCATCACTCAGTGCCTTCTTCCTTACCACACCTCTTTCTCTGAATGCTGCTCTCCCTTCTTCC
+
ffffffffffffffffffffffffffffffffffffffffffffffffffffffffffffffffffffffffffffffffffffffffffffffffffffffffffffffffffffffffffffffffffffffffffffffffffffff
@cA01~tA01_KP420439.1_20160_20326_0_1_0_0_0:0:0_0:0:0_2fc/1
GGTAGGCACTGAGGGTGAGTTTAACTTCAGCCCAGGAAGGGCCTGGCTGCCAAGACTCACAGCCCAGTGGGGGCAGCAAGGGAGGCCTGGTTTGCCTGCAGATGGATGGTCCATCATGATCTTTCTTTCCAGGGTTCTTCTTGCTGCAGG
+
ffffffffffffffffffffffffffffffffffffffffffffffffffffffffffffffffffffffffffffffffffffffffffffffffffffffffffffffffffffffffffffffffffffffffffffffffffffff
@cA01~tA01_KP420439.1_24709_24904_0_1_0_0_0:0:0_0:0:0_2fd/1
GGCCCATGAACGTAGGTTCTCTGCAGGGCCCAAGGTCAACGGAACATTCCAGGCCGACTTTCCTCTGGGCCCTGCCACCCACGGAGGAACCTACAGATGCTTCGGCTCTTTCCGTGACTCTCCATACGAGTGGTCAAACTCGAGTGACCC
+
ffffffffffffffffffffffffffffffffffffffffffffffffffffffffffffffffffffffffffffffffffffffffffffffffffffffffffffffffffffffffffffffffffffffffffffffffffffff
@cA01~tA01_KP420439.1_21463_21293_1_0_0_0_1:0:0_1:0:0_2fe/1
GGACAGTCCAGGCTGTCTCCCCATGAGCTCCATCTTCCCCTTCAGTCCCTTCCCCTGTAACATAAATAGTCACAGACTCCAGGGATTAGAATGTAGTCATCACTGGGGACAATTATTCTTCCCACCACAGCACCCATTTCCCTGTATTCA
+
ffffffffffffffffffffffffffffffffffffffffffffffffffffffffffffffffffffffffffffffffffffffffffffffffffffffffffffffffffffffffffffffffffffffffffffffffffffff
@cA01~tA01_KP420439.1_92457_92580_0_1_0_0_0:0:0_1:0:0_2ff/1
CCCCTTCACCCAAATCCCCCACCTCACCCCTACTTCCAATCACATTAATGATACAGATAGATCATGGGGAGGTAAAAACTAATATTCTTTGGAGTTCAGATCGTAGACTCAGAGACCAGTGCCAGCACTATCTCCTGGTCACCTTTTGGA
+
ffffffffffffffffffffffffffffffffffffffffffffffffffffffffffffffffffffffffffffffffffffffffffffffffffffffffffffffffffffffffffffffffffffffffffffffffffffff
@cA01~tA01_KP420439.1_43619_43818_0_1_0_0_0:0:0_0:0:0_300/1
ATTGAGTTGTTTGAGCTTCTTATATTTCTAGTTATTAATCCCATCTCAGATGCATAGTTTGCACATATTTGCTCCCAATCTGTGGGTTGTCTCTTCACTTTGTTGGTTTATTTTTAGCGGTGCAGAAGTTGCTTAGTTTGAGGTAATCCC
+
ffffffffffffffffffffffffffffffffffffffffffffffffffffffffffffffffffffffffffffffffffffffffffffffffffffffffffffffffffffffffffffffffffffffffffffffffffffff
@cA01~tA01_KP420439.1_83772_83942_0_1_0_0_0:0:0_0:0:0_301/1
AGAAAGAAAGACACACAAACAACACAGGGAGAAAAAAAGCACACGTTACAGAGAGACAAAAAGGGAGACAGGGAACTGTGAATTTGGACTCTTGTGTCATAAGACAAATTCTAGATAACACGACCAGACCTTCAATTGACATATTGTGTT
+
ffffffffffffffffffffffffffffffffffffffffffffffffffffffffffffffffffffffffffffffffffffffffffffffffffffffffffffffffffffffffffffffffffffffffffffffffffffff
@cA01~tA01_KP420439.1_91405_91549_0_1_0_0_0:0:0_0:0:0_302/1
ACAATGTTATGTGGAAGGAAGAGGCTCTGCCTCAAATGCTGGGAATGAGGTGGGGAGAATGACAAGACGACTGTGGAGAGACAGAGAGCACTCTGGGTACACAGGAAACTAAGGAGGAACAAGGAGCGTGTGTTTGACACTCACAGCCCT
+
ffffffffffffffffffffffffffffffffffffffffffffffffffffffffffffffffffffffffffffffffffffffffffffffffffffffffffffffffffffffffffffffffffffffffffffffffffffff
@cA01~tA01_KP420439.1_42735_42873_0_1_0_0_0:0:0_0:0:0_303/1
GTTTTTGTTTTTGAGACAGTTTCCCTCTGTGCCCAGGCTGGAGTACAAGTGATGTCATCTTGGCTCATTGCAACCTCTGCCTCCTGGGTTCAAATGATTTTCCTGCCTCAGCCTCCCTAGTATCAGGGATTATAGGCGCACGCCACCATG
+
ffffffffffffffffffffffffffffffffffffffffffffffffffffffffffffffffffffffffffffffffffffffffffffffffffffffffffffffffffffffffffffffffffffffffffffffffffffff
@cA01~tA01_KP420439.1_53825_54017_0_1_0_0_2:0:0_1:0:0_304/1
TATCCTGGTTCCTCTTCCACCCCCACTTAGACAGCGGGAAAGACATTAGTTCGAAATAGATACAACAGCCCAAGAGATGAGGCTGAGCCCAGCGGCAAGGGAATCAGAGGCTACTAGAGACAGAGGGACAGAGAAGAGTGAGGGAGACAG
+
ffffffffffffffffffffffffffffffffffffffffffffffffffffffffffffffffffffffffffffffffffffffffffffffffffffffffffffffffffffffffffffffffffffffffffffffffffffff
@cA01~tA01_KP420439.1_10972_11146_0_1_0_0_0:0:0_0:0:0_305/1
TGTTTGAAGAAATATTTATTGAGGTGAAATATACCTATGTAATTTACCACCTTTACCATTTTTAAGTGTGAAGTCTACTGTTCATAAATACATTTATAGGCTGGGCACGGTGGCTCACGGTTGTAATCCCAACACTTTGAGAGGCCAAGG
+
ffffffffffffffffffffffffffffffffffffffffffffffffffffffffffffffffffffffffffffffffffffffffffffffffffffffffffffffffffffffffffffffffffffffffffffffffffffff
@cA01~tA01_KP420439.1_69952_70077_0_1_0_0_0:0:0_1:0:0_306/1
CAGAGAATGAGCCAGAGGAAGGAGATTGAGAGACTCACAGACACATAAAGAGGGAGAAAAGAGGGCAGAGAAGTGGAGAGAACAATGGAAGGGAACAGAGAAAAGCACTAAAATTAGAGTCCTGAGGGAGAGACACAAGGACATAGAAAG
+
ffffffffffffffffffffffffffffffffffffffffffffffffffffffffffffffffffffffffffffffffffffffffffffffffffffffffffffffffffffffffffffffffffffffffffffffffffffff
@cA01~tA01_KP420439.1_10333_10395_0_1_0_0_0:0:0_1:0:0_307/1
CGGTTCAGGCAGGAGAGAATGTGACCTTGTCCTGCAGCTCCCGGAGCTTGTTTGACATTTACCATCTATCCAGGGAGGCGGAGGCCGGTGAACTTAGGCTCACTGCAGTGCTGAGGGTCAATGGAACATTCCAGGCCAACTTCCCTCTGG
+
ffffffffffffffffffffffffffffffffffffffffffffffffffffffffffffffffffffffffffffffffffffffffffffffffffffffffffffffffffffffffffffffffffffffffffffffffffffff
@cA01~tA01_KP420439.1_130624_130858_0_1_0_0_1:0:0_0:0:0_308/1
CAAGCAATTCTCGTGCCTCAGGTTTAGTACTATAAACTCATCAGGAAAATTAGAATGGCTTTTTGTCACAATTACTCTGATAATGTTAATAATACCTCTTAGATATTTTGCACATTACACATGAAGAAAAGTTTGAATCTCAGATAAAAA
+
ffffffffffffffffffffffffffffffffffffffffffffffffffffffffffffffffffffffffffffffffffffffffffffffffffffffffffffffffffffffffffffffffffffffffffffffffffffff
@cA01~tA01_KP420439.1_110064_109940_1_0_0_0_0:0:0_0:0:0_309/1
AACATGCAGGTGTCTGGGGTTACCTGGAAGAAGAGGAGACACCAGTAAGAAGCTAATCATAGCAGATTCTCTATATGAATTGTCTTGCATTTCTTGATTGACAGGTAACCACTTACAGCATCTCTTTCGGACAAGCACCCAGATGGCGGG
+
ffffffffffffffffffffffffffffffffffffffffffffffffffffffffffffffffffffffffffffffffffffffffffffffffffffffffffffffffffffffffffffffffffffffffffffffffffffff
@cA01~tA01_KP420439.1_6190_6375_0_1_0_0_0:0:0_0:0:0_30a/1
CCATGTGGGAATCTCTCATGAACTAGGAAAAGGAAGCCAGGGGAAGCTTCGCCACAGTTCTGTCCTAGCCCTCCCCGGCCTTTCTTTCCCTTGGCTGAGTCTGTGGGGACCCAGGGGGAGACTGAAGTGCTCAAAGGAGTGGTGTGCAGG
+
ffffffffffffffffffffffffffffffffffffffffffffffffffffffffffffffffffffffffffffffffffffffffffffffffffffffffffffffffffffffffffffffffffffffffffffffffffffff
@cA01~tA01_KP420439.1_139849_140014_0_1_0_0_0:0:0_0:0:0_30b/1
AGGGCCTGTCTTCCACCATCTCTGAACTCCAGACACTCCAACAGTGAAAGGGATCTAGGGCCACCAAAGGGCTCAGCGAAGTCTCTTTACCTTTAATTTCCTGCAGGTGAGACCTCCTACAAGCTAGAAGAATAATTGCCAATCTGACAT
+
ffffffffffffffffffffffffffffffffffffffffffffffffffffffffffffffffffffffffffffffffffffffffffffffffffffffffffffffffffffffffffffffffffffffffffffffffffffff
@cA01~tA01_KP420439.1_139823_139713_1_0_0_0_0:0:0_0:0:0_30c/1
GCTTGTAGGAGGTCTCACCTGCAGGAAATTAAAGGTAAAGAGACTTCGCTGAGCCCTTTGGTGGCCCTAGATCCCTTTCACTGTTGGAGTGTCTGGAGTTCAGAGATGGTGGAAGACAGGCCCTCATTCACAGAGCTGGGAGGTTTGAGC
+
ffffffffffffffffffffffffffffffffffffffffffffffffffffffffffffffffffffffffffffffffffffffffffffffffffffffffffffffffffffffffffffffffffffffffffffffffffffff
@rand_0_0_0_0_1_1_0:0:0_0:0:0_30d/1
CGTCCCCTCCGTCCATAGAAGGGACAGATCTGTAATTTTGAACTATGCCAGCCATCACACGATTCGAGCACCGCCTATTCAGGCCAGACGTTCGTTTTCTAGGGAATTGAAAGGGCGCATTTTATGAGTCTGGCTAGGGCACGATGAGAT
+
ffffffffffffffffffffffffffffffffffffffffffffffffffffffffffffffffffffffffffffffffffffffffffffffffffffffffffffffffffffffffffffffffffffffffffffffffffffff
@cA01~tA01_KP420439.1_48318_48463_0_1_0_0_0:0:0_0:0:0_30e/1
ACAAATCTGAATGTGCCTCTCTCTTGCTTACAAATGTCTAAGGTCCCCACTGCCTGCTGGAGAGAAAACACACTCCTTTGCTTAGCCCACAATTCTCCATTTCACTTGACCCCTGCCCACCTCTCCAACCTTACTGGCTTACTTCCTAGT
+
ffffffffffffffffffffffffffffffffffffffffffffffffffffffffffffffffffffffffffffffffffffffffffffffffffffffffffffffffffffffffffffffffffffffffffffffffffffff
@cA01~tA01_KP420439.1_67009_66828_1_0_0_0_0:0:0_1:0:0_30f/1
GCTGCCGGTGCAGACAGGCGGCCGCGCCCCAGCTCAGCTCAGCAGCGCACAGGATGTTATTTGGCGCCCTGCCCATGCAGCTTACATGTTGACTACATCATGGGAGGGTGACGTACGCAGGCTCTTTCTACCTTGCATGAGGCCCAGTGG
+
ffffffffffffffffffffffffffffffffffffffffffffffffffffffffffffffffffffffffffffffffffffffffffffffffffffffffffffffffffffffffffffffffffffffffffffffffffffff
@cA01~tA01_KP420439.1_5423_5180_1_0_0_0_0:0:0_0:0:0_310/1
GCCCATATCTACAGTTCCAGGCCCATATCTCTACTCCAGGCCCATATCTCTACTTCAGGCCCATATCTACAGTTCCAGGCCCATATCTCCACTCCAGGCCCATATCTCCACCCCAGGCCCATATCTCCACTCCAGGCCTATATCTCCACT
+
ffffffffffffffffffffffffffffffffffffffffffffffffffffffffffffffffffffffffffffffffffffffffffffffffffffffffffffffffffffffffffffffffffffffffffffffffffffff
@cA01~tA01_KP420439.1_85018_85145_0_1_0_0_0:0:0_0:0:0_311/1
GCTCTGTGTGGCCCAGGCGGGATACTGAGGTGCTCAAAGCTGGGGTGTGTGGGGGGATGTGGTGTCACCGACAGAGGAGGGAAGGGTAGCAGTGTTAGGAACAGCAGGTCCTCTGAGGACAAGAGGGTAACTCACACCCTCCAGCGTTTC
+
ffffffffffffffffffffffffffffffffffffffffffffffffffffffffffffffffffffffffffffffffffffffffffffffffffffffffffffffffffffffffffffffffffffffffffffffffffffff
@cA01~tA01_KP420439.1_1036_842_1_0_0_0_0:0:0_0:0:0_312/1
TTGTGAGATGGTATCTCACTGTGGTTTTAATTTGCATTTCTCTGATGATTACTGATAATAAGCATTTGTTCATATGTTTTTTGGCCATGTGTACATCTTCTTTTGAGAAGTGTCTGTTCATGTCATACTTAATTGAGGTTTTTTGGTTTT
+
ffffffffffffffffffffffffffffffffffffffffffffffffffffffffffffffffffffffffffffffffffffffffffffffffffffffffffffffffffffffffffffffffffffffffffffffffffffff
@cA01~tA01_KP420439.1_20229_20095_1_0_0_0_0:0:0_0:0:0_313/1
AAATCCTCTTATGTGGGGAGATGACACCCGAAGGTTTGGAGAAGGACTCACCCTCATGTGGCCAGGCCCCCTGCAGCAAGAAGAACCCTGGAAAGAAAGATCATGATGGACCATCCATCTGCAGGCAAACCAGGCCTCCCTTGCTGCCCC
+
ffffffffffffffffffffffffffffffffffffffffffffffffffffffffffffffffffffffffffffffffffffffffffffffffffffffffffffffffffffffffffffffffffffffffffffffffffffff
@cA01~tA01_KP420439.1_42919_43064_0_1_0_0_1:0:0_0:0:0_314/1
GGTTTCCCCATGTTGGCTGGGCTGCTCTCAAACTCATGACCTCAACTGAGGTGCCCGCCTCGGTCTCCCAAAATGCCGGGATTACAGGCATGATCCACCTCACCCAACCTCTTTTTAGTTCTTTAAAGGACTTCCACACTTTTCTCCGTA
+
ffffffffffffffffffffffffffffffffffffffffffffffffffffffffffffffffffffffffffffffffffffffffffffffffffffffffffffffffffffffffffffffffffffffffffffffffffffff
@cA01~tA01_KP420439.1_74275_74090_1_0_0_0_0:0:0_0:0:0_315/1
TAAATTTAAACCAGAATAACTAGTTAAAATGTTGTGTACACAACAGTGAAGAGAGTATTTATCCTCTATGACAGAGGAAACCATCAATATTAATGCACAGAAAAAGCAAATAACTGAAACAAGAAAGAGCAGTTTTGTGACAGGGTAAAA
+
ffffffffffffffffffffffffffffffffffffffffffffffffffffffffffffffffffffffffffffffffffffffffffffffffffffffffffffffffffffffffffffffffffffffffffffffffffffff
@cA01~tA01_KP420439.1_36094_35946_1_0_0_0_0:0:0_0:0:0_316/1
ATCTCCTCTCCAGTCCCATATCTCCACAACCAGGCCCATATCTCCATCCTAGGCCCATATTTCCACTCTAGGCCCAGATATCCACCTCTAGGCCCATATCTCCACTCCTGGCCCAAATCTCCACTCCAGGCCCATATCTCTACTATAGGC
+
ffffffffffffffffffffffffffffffffffffffffffffffffffffffffffffffffffffffffffffffffffffffffffffffffffffffffffffffffffffffffffffffffffffffffffffffffffffff
@cA01~tA01_KP420439.1_99200_99297_0_1_0_0_0:0:0_0:0:0_317/1
GACACGTGACTCTTCGGTGTCACTATCATCATAGGTTTAACAATTTCATGCTATACAAAGAAGACGGAATCCACATTCCCATCTTCCATGGCAGAATATTCCAGGAGAGCTTCAACATGAGCCCTGTGACCACAGCACATGCAGGGAACT
+
ffffffffffffffffffffffffffffffffffffffffffffffffffffffffffffffffffffffffffffffffffffffffffffffffffffffffffffffffffffffffffffffffffffffffffffffffffffff
@cA01~tA01_KP420439.1_11489_11322_1_0_0_0_0:0:0_0:0:0_318/1
GCCCATCAGTGGGTGAATGGATGGAGAGAATGTGGTACACACACACAATAGGGACAACTCATCCATAGAAAGAGTAACATCCTGTCATTTACAGCCACATGAATGGAACTGGAGGTCATTACAAGTATTTCCATTTCTCACTCATATGCA
+
ffffffffffffffffffffffffffffffffffffffffffffffffffffffffffffffffffffffffffffffffffffffffffffffffffffffffffffffffffffffffffffffffffffffffffffffffffffff
@cA01~tA01_KP420439.1_5818_5697_1_0_0_0_0:0:0_0:0:0_319/1
CCACCTCTAGGCCCATATCTCCACTCCAGGCCTATATCTCCACCTCCGTCCTATATCTCTACTCCAGGCCCATATCTCCACTCCAGGCCTATATCTCCACCTCCGTCCTATATCTCTACTCCAGGCCCATATCTACACTCCAGGCCCATA
+
ffffffffffffffffffffffffffffffffffffffffffffffffffffffffffffffffffffffffffffffffffffffffffffffffffffffffffffffffffffffffffffffffffffffffffffffffffffff
@cA01~tA01_KP420439.1_125279_125115_1_0_0_0_0:0:0_0:0:0_31a/1
GGATTCCTGGTTACCCCGAGGTGAATCCAATGGCTGTGAGTGTCAAACACACACTCCTTGTTGCTCCTTAGTTTCCTGTGTACCCAGTGTGCTCTCCGTCTCTCTACAGTCGTCTTGTCATTCTCCCCATCTCATTCCCAGCATTTCAGG
+
ffffffffffffffffffffffffffffffffffffffffffffffffffffffffffffffffffffffffffffffffffffffffffffffffffffffffffffffffffffffffffffffffffffffffffffffffffffff
@cA01~tA01_KP420439.1_81343_81533_0_1_0_0_1:0:0_0:0:0_31b/1
GATTAGCATTACTAACCATCAGCTAAATAAAAATTAAAACTAGAATGAGATATCACCTCACACCTCTTAGAATGACCATTAACAGTCTGGGCATGGTGGCTCATGCCTGTAATTCAGGCACTTTGGGAGGCCGAGGCAGGGAGATTACCT
+
ffffffffffffffffffffffffffffffffffffffffffffffffffffffffffffffffffffffffffffffffffffffffffffffffffffffffffffffffffffffffffffffffffffffffffffffffffffff
@cA01~tA01_KP420439.1_89894_89965_0_1_0_0_0:0:0_0:0:0_31c/1
CTGAGACCTCAGGGTAGAAGGATGAGTGCAAATCAGACATTCTTCTCAGGAAAAATGCTGTGTTTGTTCTGCCTGCATTCCTAACTGGGAGGACAAATGCCTGGGGGCTTGAGAAGGGGAAGGAAGGGGAACATTTTTGAGGGTGGTGTA
+
ffffffffffffffffffffffffffffffffffffffffffffffffffffffffffffffffffffffffffffffffffffffffffffffffffffffffffffffffffffffffffffffffffffffffffffffffffffff
@cA01~tA01_KP420439.1_1139_998_1_0_0_0_0:0:0_0:0:0_31d/1
CACCAAGAGTGTATAAGTGTTCCCTTTTCTCCACAATCTTGTCAGCATCTGTTATTAAAAAAAACAAAAAACTTTTTAGTAATTGCTTCTGCTTCTCTGATTGTTGTGAGATGGTATCTCACTGTGGTTTTAATTTGCATTTCTCTGATG
+
ffffffffffffffffffffffffffffffffffffffffffffffffffffffffffffffffffffffffffffffffffffffffffffffffffffffffffffffffffffffffffffffffffffffffffffffffffffff
@cA01~tA01_KP420439.1_97644_97778_0_1_0_0_0:0:0_2:0:0_31e/1
GCCTGGAGGGGAGATGTGGGCCTAGAGGTGGAGTGATGGGCCTAGAAGTGGAGCGATGGGCCTGGAGTGGAGATATGGGCCTGGAGGTGGAGTTAGGGGCCTGCAGTAGAGATATGGGCCTGAAGTGGAGATATGGGCCTGGAGTGGAGA
+
ffffffffffffffffffffffffffffffffffffffffffffffffffffffffffffffffffffffffffffffffffffffffffffffffffffffffffffffffffffffffffffffffffffffffffffffffffffff
@cA01~tA01_KP420439.1_7042_7152_0_1_0_0_0:0:0_1:0:0_31f/1
GCACATGCAGGGACCTACAGATGTTGCAGTTCACACCCACACTCCCCCACTGGGTGGTCGGCACCCAGCAACCCTGTGGTGATCATGGTCACAGGTCAGAGGCTTTCTGTCTGGGCTTCTCACTGTCCCACCTCCTGAATCCCAGAGCTT
+
ffffffffffffffffffffffffffffffffffffffffffffffffffffffffffffffffffffffffffffffffffffffffffffffffffffffffffffffffffffffffffffffffffffffffffffffffffffff
@cA01~tA01_KP420439.1_116841_116919_0_1_0_0_0:0:0_0:0:0_320/1
CTGTATTTGGGGTAAAGGGGGATTGAATACAGGGAAATGGGTGCTGTGGTGGGAAGAATAAGTGTCCCCAATGATGACTGCATTCTAATCCCTGGAGTCTGTGACTATTTATGTTATAGGGGAAGGGACTGAAGGGGAAGATGGAGCTCA
+
ffffffffffffffffffffffffffffffffffffffffffffffffffffffffffffffffffffffffffffffffffffffffffffffffffffffffffffffffffffffffffffffffffffffffffffffffffffff
@cA01~tA01_KP420439.1_23630_23614_1_0_0_0_0:0:0_0:0:0_321/1
CCCTCTTTTCTCTCTCTTTATGTGTCTGTGAGTCTCTCAATCTCCTTCCTCTGGCTCATTCTCTGTGTGTTTATGTCTTTGCTTTTTGGTGTTCCTGATTTTTCTCTGTGCCTCTCAGTGATCCTTTCATATGTGGGGTTATTTGGAATG
+
ffffffffffffffffffffffffffffffffffffffffffffffffffffffffffffffffffffffffffffffffffffffffffffffffffffffffffffffffffffffffffffffffffffffffffffffffffffff
@cA01~tA01_KP420439.1_39063_39002_1_0_0_0_0:0:0_0:0:0_322/1
TCTAGTCGCCTCTGATTCCCTTCCCACTGGGCTTAGCCTCATCTCTTGGGGTGTTGTATCTATTTCACACTAATGTCTTTCCTGCTGTTTATGTGGGGGTGAAAGAGGAACCAGGATAGGCTGCACATCCAGCCTCTTATCAGGCCTGGT
+
ffffffffffffffffffffffffffffffffffffffffffffffffffffffffffffffffffffffffffffffffffffffffffffffffffffffffffffffffffffffffffffffffffffffffffffffffffffff
@cA01~tA01_KP420439.1_16609_16396_1_0_0_0_0:0:0_0:0:0_323/1
GCTGAGTGAGGGAGGGTGCTCACATTTTCCAGGACTCTTTGGGAATAAGACTAGCCACGAGGCTGGGCGGAGGAGCACCTACCTCCCTGTTCACTGTTCTGTTCCCTGCAGGCTCTTGGTCCATTACAACAGCATCTGTAGAAGACGGAA
+
ffffffffffffffffffffffffffffffffffffffffffffffffffffffffffffffffffffffffffffffffffffffffffffffffffffffffffffffffffffffffffffffffffffffffffffffffffffff
@cA01~tA01_KP420439.1_8126_7904_1_0_0_0_0:0:0_0:0:0_324/1
CCCATAACCCCTGTTGCAGGTCCCTCCATCTGTCTCCCTCCCTCTTCCCTGTCTCTCTGTCTCTAGTAGCCCTGATTCCCTTCCCACTGTGCTCAGTGTCACCTCTTAGGCTGTTGTATCTGTTTCCCACTAATCTCTTTCCTGGTGTTT
+
ffffffffffffffffffffffffffffffffffffffffffffffffffffffffffffffffffffffffffffffffffffffffffffffffffffffffffffffffffffffffffffffffffffffffffffffffffffff
@cA01~tA01_KP420439.1_61305_61408_0_1_0_0_0:0:0_0:0:0_325/1
GAGTGTGTGTTTGACACTCACAGCCATTGGATTCACCTCGGGGTAACCAGGAATCCCTACATGATTAATATGACTGACATGAAAATAAGGGAGGCCCAGGTGCATAACTGGAATCTAGGAGACCGTGGAAAAGGCAATTGCCGCCCCACT
+
ffffffffffffffffffffffffffffffffffffffffffffffffffffffffffffffffffffffffffffffffffffffffffffffffffffffffffffffffffffffffffffffffffffffffffffffffffffff
@cA01~tA01_KP420439.1_46242_46393_0_1_0_0_0:0:0_0:0:0_326/1
CAATCCCAGTGCAGTCTTCCCAGAAAAGACCCTAAACACCTCCTAGACTGCACCTGGGCCTACGCCAATTCCTATCACTCACCGTCACTCCAGGGAGACAGAACACACAGAGAATACGTTACATAGGCAGGTTCATTACTAACAGATAAG
+
ffffffffffffffffffffffffffffffffffffffffffffffffffffffffffffffffffffffffffffffffffffffffffffffffffffffffffffffffffffffffffffffffffffffffffffffffffffff
@cA01~tA01_KP420439.1_91810_91550_1_0_0_0_0:0:0_2:0:0_327/1
ATGTTGGGTTACAGGTGTGAGCCACCGTTCAGAACCTTGTGTGTTATATTATAATAGGTCTCTTCCTTTGCACCACCCCTCATGTATCTCTCACTCCTCTGCCAAGTATTGATTTACATGTAGGAAAAATAAATCTCAGAAAGAAATCAA
+
ffffffffffffffffffffffffffffffffffffffffffffffffffffffffffffffffffffffffffffffffffffffffffffffffffffffffffffffffffffffffffffffffffffffffffffffffffffff
@cA01~tA01_KP420439.1_22049_22141_0_1_0_0_0:0:0_0:0:0_328/1
GAACCCAGGAGACAGAGGTTGCAGTGAGCCTAGACCACACCACTTCACTCCAGCCTGGGTGAAGGAGTGAGACTCTGTCTCCATAATTAATTAATTAATTAAAGAAACCAAACAAGGAGAAGGTTGGCTACCCTGAGATCAGCAAGGGTG
+
ffffffffffffffffffffffffffffffffffffffffffffffffffffffffffffffffffffffffffffffffffffffffffffffffffffffffffffffffffffffffffffffffffffffffffffffffffffff
@cA01~tA01_KP420439.1_70577_70729_0_1_0_0_0:0:0_0:0:0_329/1
GTCCAAGGAGAGTCAGAGAGAATAAAACAATCCAAAAAGGGAAAACATATCTAGAGGTGAGAAAGTGAGGTCAGAGACCTAGAGAGACAGAGAAGGTGGAAAGAGGAAATAGACATAAAGAGAGATGGTGTGGAGGGTGAGACAGAGAGA
+
ffffffffffffffffffffffffffffffffffffffffffffffffffffffffffffffffffffffffffffffffffffffffffffffffffffffffffffffffffffffffffffffffffffffffffffffffffffff
@rand_0_0_0_0_1_1_0:0:0_0:0:0_32a/1
GTTGCGATCCATGCGGTTAAGATCACCTTGGTTCGGAATATTCGGGACTATCCTGTCTACTGAACCCTTCACTGTCGATCCAGGGTTACGTGGGGGATCAGACGCAACTCACGGTAGTCGGCACCCCGGGTTCCTGAATATCAAGAGAAA
+
ffffffffffffffffffffffffffffffffffffffffffffffffffffffffffffffffffffffffffffffffffffffffffffffffffffffffffffffffffffffffffffffffffffffffffffffffffffff
@cA01~tA01_KP420439.1_56626_56725_0_1_0_0_1:0:0_0:0:0_32b/1
AGCAACCCCTACACCCTTTACTTTTCTTTGAAGAAATATTTATTGAGGATAAATATACCTATATAGCTTACCACTTTTAACATTTTTTTTTGAGGTGGAGTCTTGCTCTGTCCCCTATGATGGAGTGCAGTGGCACAATCTCAGCTCACT
+
ffffffffffffffffffffffffffffffffffffffffffffffffffffffffffffffffffffffffffffffffffffffffffffffffffffffffffffffffffffffffffffffffffffffffffffffffffffff
@cA01~tA01_KP420439.1_108391_108591_0_1_0_0_0:0:0_0:0:0_32c/1
GTGGAGATCGCATCACTGCACTCCAGCCTGGGTGACACAAGGAGACTCCATCTCAAAAAATAAAAATAAGAAATGCATAAATATAATAAAACACACACGAATGACAAAGGCACCTGAATTCCCATCATCATTTTTCTATTTCTCTATAAT
+
ffffffffffffffffffffffffffffffffffffffffffffffffffffffffffffffffffffffffffffffffffffffffffffffffffffffffffffffffffffffffffffffffffffffffffffffffffffff
@rand_0_0_0_0_1_1_0:0:0_0:0:0_32d/1
ACACGTACTTTATTGGGAAATATGCCGGCCGGGAGCCCAGGAACTTCTGGAGCATTGTAGACCAATCGTTAGTGCAAACCGACTGTAGGCCGGGATAGTCCTGAACGCAGGCTCTAATAGATAGGCATCTAATGGGATGCTCTAAAAACC
+
ffffffffffffffffffffffffffffffffffffffffffffffffffffffffffffffffffffffffffffffffffffffffffffffffffffffffffffffffffffffffffffffffffffffffffffffffffffff
@cA01~tA01_KP420439.1_9947_10026_0_1_0_0_0:0:0_0:0:0_32e/1
GATAATAGATAGAAATATGCAGAAAGTTATGAGCAAGACAGAAAGTGAGAGACTCAGAATTAAAGAAAGAGGAAGATCAAGTCAACCAGTCCAAGGAGGGTCAGAGAGAATAAAATGGTACAAAAAAAGAAAACATAGCTAGGGATGGAG
+
ffffffffffffffffffffffffffffffffffffffffffffffffffffffffffffffffffffffffffffffffffffffffffffffffffffffffffffffffffffffffffffffffffffffffffffffffffffff
@cA01~tA01_KP420439.1_103109_102894_1_0_0_0_0:0:0_0:0:0_32f/1
GTGATCTCGAGTTCCTGATCTTAAATGATCCACCTTCCTTGGCCTCTCAAAGCGCCGAGATTACAACCGTGAACCACCACACCCAGCATATAAAGGTATTTATGACCACTAGATTTTACTTTTAAAAATGGTAAAGTTGGTAAATTATAT
+
ffffffffffffffffffffffffffffffffffffffffffffffffffffffffffffffffffffffffffffffffffffffffffffffffffffffffffffffffffffffffffffffffffffffffffffffffffffff
@cA01~tA01_KP420439.1_88682_88874_0_1_0_0_1:0:0_0:0:0_330/1
AACCCATTGTAATGGGGTGAGATTATAGCTCATTGTGACTTCATTTGCATTTCTCTGATGATTAGTGATACTGAGCACTTTTTCATATATGCAATGTATATATGTTCATTTGTATGTTTTGTTCATTGAGAAATGTCTGTTCAGGTCTTT
+
ffffffffffffffffffffffffffffffffffffffffffffffffffffffffffffffffffffffffffffffffffffffffffffffffffffffffffffffffffffffffffffffffffffffffffffffffffffff
@cA01~tA01_KP420439.1_65101_65257_0_1_0_0_0:0:0_0:0:0_331/1
CATCCTTCAAATAAACATGTCTGCCCCCATGGTTTCGGTAATGGGACTCTTTTCTTGCCTAAGGCTTCCGGTGTTATCAGTACCATGTCCATATAATCCCATCTGTTCCCCACTGAGTTCTCATCCCCGGACTCTGAGTTTCTGGAAGCA
+
ffffffffffffffffffffffffffffffffffffffffffffffffffffffffffffffffffffffffffffffffffffffffffffffffffffffffffffffffffffffffffffffffffffffffffffffffffffff
@cA01~tA01_KP420439.1_2187_2057_1_0_0_0_0:0:0_0:0:0_332/1
TTTTTTTTTTGTAGAGATGAAGTTTTGCCATATTGGCCAGAACTCCTGACCTCAAATGATCCACCTGCTTTGGCCTCCCAAAGTGCTGGGATTACAGGTGTGAGCCACTGTGCTCAGGCTATTTATTCCTTTTTATATAATATGAATTCA
+
ffffffffffffffffffffffffffffffffffffffffffffffffffffffffffffffffffffffffffffffffffffffffffffffffffffffffffffffffffffffffffffffffffffffffffffffffffffff
@cA01~tA01_KP420439.1_69398_69192_1_0_0_0_1:0:0_0:0:0_333/1
TCCTTTAACTCTTTCTGTCTTTTCTAACTCCCTGTATGGCCCCTGTGTCTGTCCTCTGTTGTGACACCTGGTCTGTACTTGTGTCTCCTGTTTCTCTGTCTCTGTTGGTACAGACCTCACCAAGTTAGTCTCTCTCCATAAGAATACCAA
+
ffffffffffffffffffffffffffffffffffffffffffffffffffffffffffffffffffffffffffffffffffffffffffffffffffffffffffffffffffffffffffffffffffffffffffffffffffffff
@cA01~tA01_KP420439.1_115664_115531_1_0_0_0_0:0:0_0:0:0_334/1
CCTGACAGGACTTCCCTCCCATTTCAGGAAAATCCTCTTATGTGGGGAGATGACACCCTAAGGTTTGGAGAAGGACTTACCCTCCTGTGGCCAGGCCCCCTGCAGCAAGAAGAACCCTGGAAAGAAAGATCATGATGGAAGATCCATTTG
+
ffffffffffffffffffffffffffffffffffffffffffffffffffffffffffffffffffffffffffffffffffffffffffffffffffffffffffffffffffffffffffffffffffffffffffffffffffffff
@cA01~tA01_KP420439.1_99493_99273_1_0_0_0_0:0:0_0:0:0_335/1
TAACATAAATAGTCACAGGCTCCAGGGATTACAATGTAGCCATCATTGGGGACAGTGATTCTTCCCACCACAGCACCCATTTCCCCTGTATTCAATCTCCCTTGACCCCAAATACAGTCAGGGCCTGGGTGATGGGACCCTGACGGACAC
+
ffffffffffffffffffffffffffffffffffffffffffffffffffffffffffffffffffffffffffffffffffffffffffffffffffffffffffffffffffffffffffffffffffffffffffffffffffffff
@cA01~tA01_KP420439.1_67138_67314_0_1_0_0_1:0:0_0:0:0_336/1
CCGCCTGTCTGCACCGGCAGCACCATGTCGCTCATGGTCGTCAGCATGGCGTGTGTTGGTGAGTCCTGGAAAGGATTAGAGGGAGGGAGTGCCACATCCTCCTCTCTAAGGTGGCGCCTCCTTCTCCCCCAGGTGGTCAGGACAAGCCCT
+
ffffffffffffffffffffffffffffffffffffffffffffffffffffffffffffffffffffffffffffffffffffffffffffffffffffffffffffffffffffffffffffffffffffffffffffffffffffff
@cA01~tA01_KP420439.1_133401_133502_0_1_0_0_0:0:0_0:0:0_337/1
CAGCCCTGCAGATGCCTTGATTTCAGCACAGGGAGAACTGGATCCAATTTCTGTCCCCAGAAGTGGAAGGGGTCAGTGTGTTCTCTCCTGCTGCCATGTTTGTGATAATTTTCTGCAGCAGCAACAGGAAACCGACACAGGAACCCAGGT
+
ffffffffffffffffffffffffffffffffffffffffffffffffffffffffffffffffffffffffffffffffffffffffffffffffffffffffffffffffffffffffffffffffffffffffffffffffffffff
@cA01~tA01_KP420439.1_17069_17182_0_1_0_0_0:0:0_0:0:0_338/1
AGGGCATCGCTCTTCCTCACACCACGAATCTGAACATGCCTCTCTCTTGCTTACAAATGTCTAAGGTCCCCACTGCCTGCTGGAGAGAAAACACACTTGCTTAGCCCACAATTCTCCATTTCACTTGACCCCTGCCCACCTCTCCAACCT
+
ffffffffffffffffffffffffffffffffffffffffffffffffffffffffffffffffffffffffffffffffffffffffffffffffffffffffffffffffffffffffffffffffffffffffffffffffffffff
@cA01~tA01_KP420439.1_15312_15190_1_0_0_0_1:0:0_0:0:0_339/1
TATTCCTTTAGAGCAACAAAAATGGACTAAGACAGCAACGTCCTGAGATCAGGAGGAACATCCCAGAACAGCCTGGGCTGTCTTCCTGTTCTTCCTGGAGGAGGACGTCATGCAGTGCTTTAGCTGAGTGCTTCCTGTGGCTCCAGGGTA
+
ffffffffffffffffffffffffffffffffffffffffffffffffffffffffffffffffffffffffffffffffffffffffffffffffffffffffffffffffffffffffffffffffffffffffffffffffffffff
@cA01~tA01_KP420439.1_22102_22324_0_1_0_0_0:0:0_0:0:0_33a/1
CCTGGGTGAAGGAGTGAGACTCTGTCTCCATAATTAATTAATTAATTAAAGAAACCAAACAAGGAGAAGGTTGGCTACCCTGAGATCAGCAAGGGTGGGATGATGATGCCACCACCAGGCTCCATCCACATAGGGAGGGGTTGATACTCC
+
ffffffffffffffffffffffffffffffffffffffffffffffffffffffffffffffffffffffffffffffffffffffffffffffffffffffffffffffffffffffffffffffffffffffffffffffffffffff
@cA01~tA01_KP420439.1_129796_129926_0_1_0_0_0:0:0_0:0:0_33b/1
GGCTGGAGTGCAGTGGCATGATCTCAGCTCACTGCAACCTCCGCCTCCCAGGTTCAAGCGATTGTCTTCCCTCAGCCTCCCCAGTAGCCTCCCCTAGGATTACAGGCACGTGCCACCATGCACAGATAAATTTTTTTGTGTGTGTATTTT
+
ffffffffffffffffffffffffffffffffffffffffffffffffffffffffffffffffffffffffffffffffffffffffffffffffffffffffffffffffffffffffffffffffffffffffffffffffffffff
@cA01~tA01_KP420439.1_87672_87845_0_1_0_0_0:0:0_0:0:0_33c/1
TTAGCCAGGCATGGTGCCAGGCGCCTATAATCCCAGCAACTTGGGAGGCTGAGGCGGGAGAGTGGCTTAAACCCAGGAGGAGGAGGTTGCAGTGAGCTGAGATCATGCCACTGCACTGCAGCCTGGTGACACAGAGAGACTCTGTCTCTA
+
ffffffffffffffffffffffffffffffffffffffffffffffffffffffffffffffffffffffffffffffffffffffffffffffffffffffffffffffffffffffffffffffffffffffffffffffffffffff
@cA01~tA01_KP420439.1_96752_96675_1_0_0_0_0:0:0_0:0:0_33d/1
ATAAACCATTAGAATTTTTCATGATTGTATTTCTAGTATTACAGCAGAACCAGTTCAAATGATTTAAACTCCCAGGGAAGGATTATGCAATTATTTACAATCTTAGAATTGTACTTTATCAGCAAAAATCACAACATGTAAATTCTGGAT
+
ffffffffffffffffffffffffffffffffffffffffffffffffffffffffffffffffffffffffffffffffffffffffffffffffffffffffffffffffffffffffffffffffffffffffffffffffffffff
@cA01~tA01_KP420439.1_104895_104981_0_1_0_0_1:0:0_0:0:0_33e/1
TTATCTTTTCTGGTGCAGAAGTTGCTTGGTTTGATGTAATCCTAATGGTCTATTTTTTGCTTTGATTACTTGTGTTTTGAAGGTTTTAAACAAAATGTCTTTCGTCAGACAAATGTCTTCCCCATTATTTTCTTCTACATGTTTCATAGG
+
ffffffffffffffffffffffffffffffffffffffffffffffffffffffffffffffffffffffffffffffffffffffffffffffffffffffffffffffffffffffffffffffffffffffffffffffffffffff
@cA01~tA01_KP420439.1_7697_7848_0_1_0_0_0:0:0_0:0:0_33f/1
GAAGTGGAAGGGGTCATTGTATTCTCTCCTGCCCCATGTTTGTGACAATTTTCTCCAGCAGCAACAGGAAACCAACACAGGAACCCAGGTGAAGCACAGGTTAAGAAACCAAACAAGGAGAAGGTTGGCTACACTGATTTTAGCATGGGT
+
ffffffffffffffffffffffffffffffffffffffffffffffffffffffffffffffffffffffffffffffffffffffffffffffffffffffffffffffffffffffffffffffffffffffffffffffffffffff
@cA01~tA01_KP420439.1_33883_33735_1_0_0_0_0:0:0_0:0:0_340/1
TGGAACCTCCTATGTGCTGCATCTTTGGATGGAAATTGGAGTCCCAGAGACAAATGAGGCTCCACACTGCTTCCAGAAGCTCAGAGTCCAGAGGTGAGAACCCGGTGGAGAACAGATGGGATTATATGGACATGGTACTGATAACACCGG
+
ffffffffffffffffffffffffffffffffffffffffffffffffffffffffffffffffffffffffffffffffffffffffffffffffffffffffffffffffffffffffffffffffffffffffffffffffffffff
@cA01~tA01_KP420439.1_21511_21386_1_0_0_0_0:0:0_0:0:0_341/1
CTTCCTCCTCCTTTCATGTGCACCCTTGTGATTACACTGAGCCCAGTGGGACAGTCCAGGCTGTCTCCCCATGAGCTCCATCTTCCCCTTCAGTCCCTTCCCCTATAACATAAATAGTCACAGACTCCAGGGATTAGAATGTAGTCATCA
+
ffffffffffffffffffffffffffffffffffffffffffffffffffffffffffffffffffffffffffffffffffffffffffffffffffffffffffffffffffffffffffffffffffffffffffffffffffffff
@cA01~tA01_KP420439.1_139809_139994_0_1_0_0_0:0:0_0:0:0_342/1
GGATGCAAGTGTTGGCTCAAACCTCCCAGCTCTGTGAATGAGGGCCTGTCTTCCACCATCTCTGAACTCCAGACACTCCAACAGTGAAAGGGATCTAGGGCCACCAAAGGGCTCAGCGAAGTCTCTTTACCTTTAATTTCCTGCAGGTGA
+
ffffffffffffffffffffffffffffffffffffffffffffffffffffffffffffffffffffffffffffffffffffffffffffffffffffffffffffffffffffffffffffffffffffffffffffffffffffff
@cA01~tA01_KP420439.1_19101_19024_1_0_0_0_0:0:0_0:0:0_343/1
CATCATGGGAGGGTGACGTACGCAGGCTCTTTCTACCTTGCATGAGGCCCAGTGGGTGCTCGCTCAAGAGCGGAACATGGCTTCCTGGAAATTGTTCTCACTAGAATTGACACCTTGCGTCCTTCACTACGACCAGACTCAAAAGACGTC
+
ffffffffffffffffffffffffffffffffffffffffffffffffffffffffffffffffffffffffffffffffffffffffffffffffffffffffffffffffffffffffffffffffffffffffffffffffffffff
@cA01~tA01_KP420439.1_134164_134066_1_0_0_0_0:0:0_0:0:0_344/1
CCATGGCACCTGGAATGAGTGAGGGTTCCCCTCCCAGAGGTCTGTCTCTCTCCTCCCTCTCTGTGTCTCCGTGTCTTTTCTGTGCCCATATCCCCTGGTGCAGGTCCCTCCATTTGTCTTCCTCCCTCTTCTCTGTCCCTCTGTCTCCAG
+
ffffffffffffffffffffffffffffffffffffffffffffffffffffffffffffffffffffffffffffffffffffffffffffffffffffffffffffffffffffffffffffffffffffffffffffffffffffff
@cA01~tA01_KP420439.1_73889_73740_1_0_0_0_0:0:0_0:0:0_345/1
GAGGAAAAGGATCAGCTGGTAAGGATTTATAGGGAGCCAAGCATTGTCTTCCCCACAGAAAAAAGGAAAACATAAGCCAGTAGAATAGCATCTTTACCCAGCTAAGATACCGTCGCCAGCCACCGACAATTCCTTACATAGTACAGTTAC
+
ffffffffffffffffffffffffffffffffffffffffffffffffffffffffffffffffffffffffffffffffffffffffffffffffffffffffffffffffffffffffffffffffffffffffffffffffffffff
@cA01~tA01_KP420439.1_10157_10127_1_0_0_0_0:0:0_0:0:0_346/1
GGTTTCCCATATAGACCTGGAAGAAGAAGAGGTGGTTTCCTCAGGGAGGTTCTTCCTTGTCACAGCTCTCCTCACACCTGAGCTGAGAACTCACTCCCCTGCTCTATGACTTAATGCTCTCTTTCTCTCTCTCACCCTCCACCCCCATCT
+
ffffffffffffffffffffffffffffffffffffffffffffffffffffffffffffffffffffffffffffffffffffffffffffffffffffffffffffffffffffffffffffffffffffffffffffffffffffff
@cA01~tA01_KP420439.1_121489_121708_0_1_0_0_0:0:0_0:0:0_347/1
AAGTTCTCTTTTTAGTTTTTCGTTTGTTGTTTTGTTTTTGTTTTTGAGACAGTTTCCCTCTGTGCCCAGGCTGGAGTACAAGTGATGTGATCTTGGCTCATTGCAACCTCCGCCTCCTGGGTTCAAATGATTTTCCTGCCTCAGCCTCCC
+
ffffffffffffffffffffffffffffffffffffffffffffffffffffffffffffffffffffffffffffffffffffffffffffffffffffffffffffffffffffffffffffffffffffffffffffffffffffff
@cA01~tA01_KP420439.1_134574_134734_0_1_0_0_0:0:0_0:0:0_348/1
TTGCAGGAACCTACAGATGTTATGGTTCTGTTCCTCACTCCCCCTATCAGTTGTCAGCTCCCAGTGACCCCCTGGACATCGTGATCACAGGTGAGAGTGTCCAGACATTCTTCTCATTGTCATTGGGACACAGAGTGAATGATCCAGGAC
+
ffffffffffffffffffffffffffffffffffffffffffffffffffffffffffffffffffffffffffffffffffffffffffffffffffffffffffffffffffffffffffffffffffffffffffffffffffffff
@cA01~tA01_KP420439.1_10120_10274_0_1_0_0_0:0:0_0:0:0_349/1
GACAGAGAAGGTGGAAGGAGGAAATAGACATGAAGAGAGATGGGGGTGGAGGGTGAGAGAGAGAAAGAGAGCATTAAGTCATAGAGCAGGGGAGTGAGTTCTCAGCTCAGGTGTGAGGAGAGCTGTGACAAGGAAGAACCTCCCTGAGGA
+
ffffffffffffffffffffffffffffffffffffffffffffffffffffffffffffffffffffffffffffffffffffffffffffffffffffffffffffffffffffffffffffffffffffffffffffffffffffff
@cA01~tA01_KP420439.1_108032_108268_0_1_0_0_1:0:0_0:0:0_34a/1
TCTTTCTGAGATTTATTCCTCCTACACATAAATCAATACCTGGCAAAGGAGTGACAGATATATGAGGGGTGGTGGAAATGAAGGGACCTATTATAGCATATTATACAAGTCTGTGAACGGTGGCTCACTCCTGTAACCCAGCACTGCAGG
+
ffffffffffffffffffffffffffffffffffffffffffffffffffffffffffffffffffffffffffffffffffffffffffffffffffffffffffffffffffffffffffffffffffffffffffffffffffffff
@cA01~tA01_KP420439.1_48906_48727_1_0_0_0_0:0:0_0:0:0_34b/1
CACAGATATGGAGGAGTGACTGTATATTTATAGTGTGAAAGATGATGTGTTGATATGTGTCCCTGTGTAGATGAGACTAACAAGGCCTATGATTCTACAAATGTTTCATCTTGGAATGACTCTGCCAGATTTCCAGGTCTGCAGAGAGTA
+
ffffffffffffffffffffffffffffffffffffffffffffffffffffffffffffffffffffffffffffffffffffffffffffffffffffffffffffffffffffffffffffffffffffffffffffffffffffff
@cA01~tA01_KP420439.1_122078_122257_0_1_0_0_0:0:0_0:0:0_34c/1
CCTCAGCCTCCCGAGTAGCTGGAATTACAGGCACACGCCACCACGCCCGACTAATTTTTGTATTTTTAGTAGAGACAGCGTTTCTCCATGTGGGTCATACTGGTCTCAAACTCCCGACCTTATGAGATTCGCCCACCTCGGGCTCTCAGA
+
ffffffffffffffffffffffffffffffffffffffffffffffffffffffffffffffffffffffffffffffffffffffffffffffffffffffffffffffffffffffffffffffffffffffffffffffffffffff
@cA01~tA01_KP420439.1_102224_102153_1_0_0_0_0:0:0_0:0:0_34d/1
TTTCCTCAGGGAGGTTCTTCCTTGTCATAGCTCCCCTCATACCTGAGCTGAGAACTCACTCCCCTGCTCTATGACCTAATGCTCTCTCTCTCTCTCTCACCCTCCACCCCATCTCTCTTCATATCTGTTTCCTCCTTCTACCTTTTCTGT
+
ffffffffffffffffffffffffffffffffffffffffffffffffffffffffffffffffffffffffffffffffffffffffffffffffffffffffffffffffffffffffffffffffffffffffffffffffffffff
@cA01~tA01_KP420439.1_136111_135960_1_0_0_0_0:0:0_0:0:0_34e/1
AAGGTTTCTCATATAGACCTGGAAGGAGAAGAGGCAGTTTCCTCAGGGAGGTTCTTCCTTGTCACAGCTCCCCTCATACCTGAGCTGAGAACTCACTCCCCTGCTCTATGACCTAATGCTCTCTCTCTCTCTCACCCTCCACCCCAACTC
+
ffffffffffffffffffffffffffffffffffffffffffffffffffffffffffffffffffffffffffffffffffffffffffffffffffffffffffffffffffffffffffffffffffffffffffffffffffffff
@cA01~tA01_KP420439.1_408_235_1_0_0_0_0:0:0_1:0:0_34f/1
TCTCATTGGTCTATGTGTCTGTTTTTGTAGTAGTATCATGCTGTTTGGGTTACTATAGCATTGTAGTATAGTTTGAAGTTGGGTAATGTGATGCCTGGGCTTTGTTCTTTGTGCTTAGGATTCCTATGTGTATTCAGGCTCTTTTTTTGG
+
ffffffffffffffffffffffffffffffffffffffffffffffffffffffffffffffffffffffffffffffffffffffffffffffffffffffffffffffffffffffffffffffffffffffffffffffffffffff
@cA01~tA01_KP420439.1_88192_88033_1_0_0_0_0:0:0_0:0:0_350/1
AATCCTGGAGGTAGAGGTTGCAGTGAGCCCAGGTGGTGCCATTGCACTCCAGCTTGGGCAACAAGAGTGAAACGCTATGTCAAAAAAACAAAAAGCATAAAACAAAACCTAAAAAGAGAACATCCAGAGGATCTAGCAATTCCACTAGTG
+
ffffffffffffffffffffffffffffffffffffffffffffffffffffffffffffffffffffffffffffffffffffffffffffffffffffffffffffffffffffffffffffffffffffffffffffffffffffff
@cA01~tA01_KP420439.1_5863_6014_0_1_0_0_1:0:0_0:0:0_351/1
CGGAGGTGGAGATATAGGCCTGGAGTGGAGATATGGGCCTGGAGTAGAGATATAGGATGGAGGTGGAGATATAGGCCTGGAGTGGAGATATGGGCCTAGAGGTGGAGATATGGGCCTGGAGTGGAGATATGGGCCTGGAGGTGATGTACA
+
ffffffffffffffffffffffffffffffffffffffffffffffffffffffffffffffffffffffffffffffffffffffffffffffffffffffffffffffffffffffffffffffffffffffffffffffffffffff
@cA01~tA01_KP420439.1_4106_4218_0_1_0_0_0:0:0_0:0:0_352/1
CTGGTTAAGCTCAACACCAACTTGCACCCAAAACCAATAATTTCATTCCTAGGTAAATATGTCTAATTAATTCAGCATATGTATGCAAGGGATCACACAGAAACACGATTATCAAGGCCCGAGTTATAAAAGAGAAAATCCGGAAACAAC
+
ffffffffffffffffffffffffffffffffffffffffffffffffffffffffffffffffffffffffffffffffffffffffffffffffffffffffffffffffffffffffffffffffffffffffffffffffffffff
@cA01~tA01_KP420439.1_17433_17564_0_1_0_0_0:0:0_0:0:0_353/1
CTCATGGTTTCGTCAATGGGACTCTTTTCTTGCCTAAGGCTTCCGGTGTTATCATTACCACGTCCACATAACCCCATCTGTTCTCCGCTGGGTTCTCACCCCTGGACTCTGAGCTTCTGGAAGCAGGGTGGAGCCTGAATTGTCTCTGAG
+
ffffffffffffffffffffffffffffffffffffffffffffffffffffffffffffffffffffffffffffffffffffffffffffffffffffffffffffffffffffffffffffffffffffffffffffffffffffff
@cA01~tA01_KP420439.1_37163_37312_0_1_0_0_0:0:0_0:0:0_354/1
CGTGGTGGGGAAGTGGTAGGAACAGCAGATCCTCTGAGGACAAAGGTGTTACTCACACTTCAGCGTTTCCATGACGGTAGGGGCTGCAGTGTGGCTGCTGTCACTCCACCAGAAGAGGTGGGAAACCACAGCCATGGCCCTGACATTCCA
+
ffffffffffffffffffffffffffffffffffffffffffffffffffffffffffffffffffffffffffffffffffffffffffffffffffffffffffffffffffffffffffffffffffffffffffffffffffffff
@cA01~tA01_KP420439.1_74981_74766_1_0_0_0_0:0:0_0:0:0_355/1
AGAAAAAAAGAAAAAGTGAAACATATAACAGGTGTTGGCAAGGATGCAGAGAAAAGGAAACTCTTATACACTGTTGGCCGGTATGTAAATTAGTATAGCCTCTATGGAAGACAGTATGGAAATTTGGCAGAGAACCAAAAATAGAAGCAC
+
ffffffffffffffffffffffffffffffffffffffffffffffffffffffffffffffffffffffffffffffffffffffffffffffffffffffffffffffffffffffffffffffffffffffffffffffffffffff
@cA01~tA01_KP420439.1_141767_141884_0_1_0_0_1:0:0_1:0:0_356/1
CTAAATGAATGAAGTAGATGGATATAAGATATCTTTGTGAGGTAGAATCATTGGCTGGAAAGGCTTGCTGGGTTTGATTTTTTCCTGGTAGTTTAATCCTCGCTTCACTAACTTATTTCTGAGATTTATTTCTCCTGCATCTAAATCAAT
+
ffffffffffffffffffffffffffffffffffffffffffffffffffffffffffffffffffffffffffffffffffffffffffffffffffffffffffffffffffffffffffffffffffffffffffffffffffffff
@cA01~tA01_KP420439.1_60150_60321_0_1_0_0_0:0:0_1:0:0_357/1
GAGGATTCCAGGCACGAATCTGCTTCTCACTTGTCCCAGCTTCTAAAGGCTCCCAGTTCCTTGGCTCCTGGTCCCCTTCCTCCTTCCTCAAAGCCCACAAAGACTGGTCACATCTCACATGGCATCACTCAGTGCCTTCTTCCTTACCAC
+
ffffffffffffffffffffffffffffffffffffffffffffffffffffffffffffffffffffffffffffffffffffffffffffffffffffffffffffffffffffffffffffffffffffffffffffffffffffff
@cA01~tA01_KP420439.1_28768_28610_1_0_0_0_0:0:0_2:0:0_358/1
GGAACTGGGAGCCTTTAGAAGCTGGGATAAGTGAGAAGCAGATTCTTGCCTGGAATCCTCAGAGGGAAGGCAGCCTTGCTGTCACCTTGATTTTAGCCCAGTAAGATGCACTTCCTACTTTGAGCTACAGCACTGTAAGATAATTAAAAA
+
ffffffffffffffffffffffffffffffffffffffffffffffffffffffffffffffffffffffffffffffffffffffffffffffffffffffffffffffffffffffffffffffffffffffffffffffffffffff
@cA01~tA01_KP420439.1_44795_44661_1_0_0_0_0:0:0_0:0:0_359/1
AAATGAGAGATTAAGAGATTTCACAGAGCCCTGTTTTGGGTCCAGATCCCTTTCGCTGTTGGAGTATCTGGAGTTTGGAGATGGTAGAAGACAGGCGTACAATGTCAGAGCTGTGAGATGCTGAGTCAACGCCTGAATCCAAGGTTTCCA
+
ffffffffffffffffffffffffffffffffffffffffffffffffffffffffffffffffffffffffffffffffffffffffffffffffffffffffffffffffffffffffffffffffffffffffffffffffffffff
@cA01~tA01_KP420439.1_70307_70106_1_0_0_0_0:0:0_0:0:0_35a/1
TCTACAAATTCTCTACCTGTCATCTATATCTATATATAATCTATTTATCTATCAATTGTCTATCCAAAAATCATCTATTATCTATATCTATGTATCGTCTCTCTCTCTCTATGATTTCTCTTTGTCTGCCTCTCTATCTCTATGTATTAT
+
ffffffffffffffffffffffffffffffffffffffffffffffffffffffffffffffffffffffffffffffffffffffffffffffffffffffffffffffffffffffffffffffffffffffffffffffffffffff
@cA01~tA01_KP420439.1_135595_135492_1_0_0_0_0:0:0_0:0:0_35b/1
TCAGTCTCTATGTATCATCTATGTATCTATATATTTATATATGTGTCTTCTATCTATCTATCTTCATCATCATCATCATCATCATCTCTATGTATCATCTATCAATCATCATCTATGTATCTATAACCTATCCATTATCTATCATCTACC
+
ffffffffffffffffffffffffffffffffffffffffffffffffffffffffffffffffffffffffffffffffffffffffffffffffffffffffffffffffffffffffffffffffffffffffffffffffffffff
@cA01~tA01_KP420439.1_101043_101267_0_1_0_0_0:0:0_1:0:0_35c/1
GGGCCATACAGGGAGGTAGAAAAGAGAGAAAGAGGTAAAGGAGACACTCAGACAGACAGACATGTCCCAGAGAGAGGTGTCCTTCCATGCTGACTTTGCTCAGAGACCTGGCACAGGTTAGAAGTTTCATTTCTGTTTTACCTCCACAAA
+
ffffffffffffffffffffffffffffffffffffffffffffffffffffffffffffffffffffffffffffffffffffffffffffffffffffffffffffffffffffffffffffffffffffffffffffffffffffff
@cA01~tA01_KP420439.1_26544_26345_1_0_0_0_0:0:0_0:0:0_35d/1
GGTGGAGGTTGTGGTGAGCCGAGATCGCACCACTGCACTCCAGCCTGGGTGACAAGAGCGAAACTCCATCTCAAAATAAAATGAAATAAAATAAAATGGCTTTTAGCTGCAAGACAGGCAAAGGAAATCCTGCCAAAGTGGTAGAGAAAG
+
ffffffffffffffffffffffffffffffffffffffffffffffffffffffffffffffffffffffffffffffffffffffffffffffffffffffffffffffffffffffffffffffffffffffffffffffffffffff
@cA01~tA01_KP420439.1_132624_132791_0_1_0_0_0:0:0_1:0:0_35e/1
ACAAACCCTTCCTGTCTGCCCGGCCCAGCACTGTGGTGCCTCGAGGAGGACACGTGGCTCTTCAGTGTCACTATCGTCGTGGGTTTAACAATTTCATGCTGTACAAAGAAGACAGAAGCCACGTTCCCATCTTCCACGGCAGAATATTCC
+
ffffffffffffffffffffffffffffffffffffffffffffffffffffffffffffffffffffffffffffffffffffffffffffffffffffffffffffffffffffffffffffffffffffffffffffffffffffff
@cA01~tA01_KP420439.1_86758_86598_1_0_0_0_0:0:0_0:0:0_35f/1
ACTGCAGGGAGCCTAAGTTCATGGGCTTCCCCTTCCCTGGATAGATGGTAGATGTCAAAGGAGCTCTGGGAGCTGCAGGACAAGGTCACGTTCTCTCCTGCGCGAACCGTGGGGCCCGGCCGGGCTGTAAGCGAAGGTTTCTCATATAGA
+
ffffffffffffffffffffffffffffffffffffffffffffffffffffffffffffffffffffffffffffffffffffffffffffffffffffffffffffffffffffffffffffffffffffffffffffffffffffff
@cA01~tA01_KP420439.1_75320_75527_0_1_0_0_0:0:0_0:0:0_360/1
GTTGGTCAGGCTGGTCTCAAACTCCTGACCTCATGATCCACCCGCCTCAGCTTCCCAAAGTGCTGGGATTACAAGCGTGAGCCACCACTCCCCACCAGCATTTTTAGTAATAGCCATTCTGACTACTGTAAGATGATATCTCATTGTGGT
+
ffffffffffffffffffffffffffffffffffffffffffffffffffffffffffffffffffffffffffffffffffffffffffffffffffffffffffffffffffffffffffffffffffffffffffffffffffffff
@cA01~tA01_KP420439.1_76317_76054_1_0_0_0_0:0:0_0:0:0_361/1
ATACATTTAACCAAGGTGGTGAAAGATCTGTACCAGGAAAGGTGTAAGACACCAATGAAAGCAATTATAGATAATACAAAAAAAAAAAAGAAAAAAAATCCCACGCTCATGGATCATAAGAATTAATATTGTTAAAATGACCATACTGCC
+
ffffffffffffffffffffffffffffffffffffffffffffffffffffffffffffffffffffffffffffffffffffffffffffffffffffffffffffffffffffffffffffffffffffffffffffffffffffff
@cA01~tA01_KP420439.1_71395_71546_0_1_0_0_0:0:0_0:0:0_362/1
TACAGAAGCCCACCTGGGACACATGTAAACAGCATCAATGCTGACTCAGGAGCATGAAAGGCCGGGCTCAGATTGGAAAGACTAGAGGTTAGCATTGGCCGCCCGCCATTGCCCATTTCCAGAAGCCCCCACCTCTCACCAAAGAGTGAT
+
ffffffffffffffffffffffffffffffffffffffffffffffffffffffffffffffffffffffffffffffffffffffffffffffffffffffffffffffffffffffffffffffffffffffffffffffffffffff
@cA01~tA01_KP420439.1_11050_10833_1_0_0_0_0:0:0_1:0:0_363/1
TTGTATTTTTAGTACAGATGGATTTTCCCCATGTTGGCCAGGGTGGTCTTGAGCCCCTGATCTCAAATGATCCACCTGCCTTGGCCTCTCAAAGTGTTGGGATTACAACCGTGAGCCACCGTGCCCAGCCTATAAATGTATTTATGAACA
+
ffffffffffffffffffffffffffffffffffffffffffffffffffffffffffffffffffffffffffffffffffffffffffffffffffffffffffffffffffffffffffffffffffffffffffffffffffffff
@rand_0_0_0_0_1_1_0:0:0_0:0:0_364/1
ATGCGGCTTGGGGTACCCTTTCCCCTACAGGACAATGGTCTATCATCGATGTCAATAACCGGTGTCTCGACTTATCTGAAATATGTGGATATTTCAAGAAAGGCTACGCACACTTTATAGGACGGGAGACTGTCATTCGGCACTAATGCT
+
ffffffffffffffffffffffffffffffffffffffffffffffffffffffffffffffffffffffffffffffffffffffffffffffffffffffffffffffffffffffffffffffffffffffffffffffffffffff
@cA01~tA01_KP420439.1_50735_50524_1_0_0_0_0:0:0_0:0:0_365/1
CAGGCCTATATCTCGACCTCTGGGCCCAGATCTCCACTTCTAGGCCCATCACTCCATCTCTAGGCCCATATATCCACTCCAGGCCCAGATCTCCACTCCAGGCCCATAACTCCACCTCCAGGCCTATATCTCCACCTCTGGGCCCAGATC
+
ffffffffffffffffffffffffffffffffffffffffffffffffffffffffffffffffffffffffffffffffffffffffffffffffffffffffffffffffffffffffffffffffffffffffffffffffffffff
@cA01~tA01_KP420439.1_83948_84089_0_1_0_0_0:0:0_0:0:0_366/1
TGCGAAATAACTATATAGTCTTTTCTACTGGGATTTAAATCATTTTATCTGTTTCTGGCTTAACAGGAAAAATACAACCATGGAAAATTATGATGATTTATTTAATACGATTGCTCTATAGTGTTAATAAAACCTATTAGGTATTTTGCA
+
ffffffffffffffffffffffffffffffffffffffffffffffffffffffffffffffffffffffffffffffffffffffffffffffffffffffffffffffffffffffffffffffffffffffffffffffffffffff
@cA01~tA01_KP420439.1_84319_84506_0_1_0_0_1:0:0_0:0:0_367/1
ATGACGTAGAAGAAGCCTACCTATGTCCCCTTCACATGTTGTGGTCAATGTGTCAACTACACGATCCGGGCCCCTCACCACATCCTCTGCACCGGTCAGTCGAGCCGAGTCACTGCGTCCTGGCAGCAGAAGCTGCACCATGTCCATGTC
+
ffffffffffffffffffffffffffffffffffffffffffffffffffffffffffffffffffffffffffffffffffffffffffffffffffffffffffffffffffffffffffffffffffffffffffffffffffffff
@cA01~tA01_KP420439.1_91664_91533_1_0_0_0_1:0:0_0:0:0_368/1
TCAATGAAGTGAAGATTAAACAATTAGGAAAAATCAAACCAGGCAAGCCCTCCCTGCAAATTACTCTACCTCACAAACACATCTTGTGTCCATCTTTCATTCATTTAGCGTCTAAATCAGCACCACATTTCACCAGGGGGGCGGGAATTG
+
ffffffffffffffffffffffffffffffffffffffffffffffffffffffffffffffffffffffffffffffffffffffffffffffffffffffffffffffffffffffffffffffffffffffffffffffffffffff
@cA01~tA01_KP420439.1_682_521_1_0_0_0_0:0:0_0:0:0_369/1
TCTTTGCCAAAGTCTATCTTGAGAAGGATATTTCCTAGGTTTTCTTCTAGAATTTTAATATTTTGAGGTTTTACATTTAAATCTTTAAACTATCTTGGGTTAATTTTTGTATATAGTGAGAGTTAGGGGTCCAGTTCTATTATTTTGCAT
+
ffffffffffffffffffffffffffffffffffffffffffffffffffffffffffffffffffffffffffffffffffffffffffffffffffffffffffffffffffffffffffffffffffffffffffffffffffffff
@cA01~tA01_KP420439.1_3075_2971_1_0_0_0_0:0:0_0:0:0_36a/1
AGCTGCAATTTGGATGTGATTGATTATGTTTTGAATTATGCCTTTAATTTAATGTGTTTTGAGGTTCCAGCTTTAGGTGTGTAGGCATTTAGGATTATTATGTCTTATTTATGAATTTGCCTCTTTGTCATTATGAAGTACTCCTCTTCA
+
ffffffffffffffffffffffffffffffffffffffffffffffffffffffffffffffffffffffffffffffffffffffffffffffffffffffffffffffffffffffffffffffffffffffffffffffffffffff
@cA01~tA01_KP420439.1_65381_65460_0_1_0_0_0:0:0_0:0:0_36b/1
GTCATTCCACAATGAAACATTTGTAGAATCATAGGCCTTGTTAGTCTCATCTCCATGGGGACACATATCAACACATCATCTTTCATAATATAAATATACGGTCACTCCTCCATATCTGCGGGGTTTACAGGTGTTTATTGAACCAAGTAT
+
ffffffffffffffffffffffffffffffffffffffffffffffffffffffffffffffffffffffffffffffffffffffffffffffffffffffffffffffffffffffffffffffffffffffffffffffffffffff
@rand_0_0_0_0_1_1_0:0:0_0:0:0_36c/1
CATTCCGCAGGTTATCAAAGATTGTTCAGTGCTCTTTACATTCTCAGGTGATTGGTGAGATATTGGTGGCCCACGGCTCACTTAGCCACCGCCCGTACCCATAGGAAGGGTGTATAGAAGTTGGTGCGTATTACGCACCGAGCCTAAAGA
+
ffffffffffffffffffffffffffffffffffffffffffffffffffffffffffffffffffffffffffffffffffffffffffffffffffffffffffffffffffffffffffffffffffffffffffffffffffffff
@cA01~tA01_KP420439.1_84364_84213_1_0_0_0_0:0:0_1:0:0_36d/1
CCCTTCCAGGACTCACCAAGACATGCCAGGATGATGACCGTGGGTGACATGGACATGGTGCAGCTTCTGCTGCCAGGACGCAGTGACTCGGCTCGACTGACCGGTGCAGAGGATGTGGTGAGGGGCCCGGATCGTGCAGTTGACACATTG
+
ffffffffffffffffffffffffffffffffffffffffffffffffffffffffffffffffffffffffffffffffffffffffffffffffffffffffffffffffffffffffffffffffffffffffffffffffffffff
@cA01~tA01_KP420439.1_113532_113458_1_0_0_0_0:0:0_1:0:0_36e/1
GGCCCAGATCTCCATCCCCACGCTCCCTCCCTCTATTCCCTTCCAGGACTCACCAACACACGCCATGATGATGACCATGAGCGACATGGTGCTGCCGGTGCAGACAGGCGGCCGCGCCCCAGCTCAGCTCAGCAGCGCACAGGATGTTAT
+
ffffffffffffffffffffffffffffffffffffffffffffffffffffffffffffffffffffffffffffffffffffffffffffffffffffffffffffffffffffffffffffffffffffffffffffffffffffff
@cA01~tA01_KP420439.1_24877_24938_0_1_0_0_0:0:0_0:0:0_36f/1
AGGTGAGGAAACCCCATATCTGTCTCATGTCCTATGATCCTAGAGCCTTAGCTGAGGAGCTTCCTGCTGATGATGGAGAGAAGCATGGACAGATGCAGAGAGAAGACGAAGCTTGGGTGTGAGGGAGGGATCAGGGCACAGGATGGCAGA
+
ffffffffffffffffffffffffffffffffffffffffffffffffffffffffffffffffffffffffffffffffffffffffffffffffffffffffffffffffffffffffffffffffffffffffffffffffffffff
@cA01~tA01_KP420439.1_42861_43045_0_1_0_0_0:0:0_0:0:0_370/1
GGATTATAGGCGCACGCCACCATGCCTGGCTACTTTTTGTTTTTTTTAGTATAGATGCGGTTTCCCCATGTTGGCTGGGCTGCTCTCAAACTCATGACCTCAACTGAGGTGCCCGCCTCGGTCTCCCAAAGTGCCGGGATTACAGGCATG
+
ffffffffffffffffffffffffffffffffffffffffffffffffffffffffffffffffffffffffffffffffffffffffffffffffffffffffffffffffffffffffffffffffffffffffffffffffffffff
@cA01~tA01_KP420439.1_7171_7080_1_0_0_0_0:0:0_0:0:0_371/1
TACCATGTAGCCATCACTGGGGACAATTATTCTTCCCACCACAGCAACTATTTCTCTGTACTGAATCCCCCTTTACCCCAAATACAGTCGGGGCCTGGATGATTGGACCCTGATGGACGCCCCCACCAGAAGCTCTGGGATTCAGGAGGT
+
ffffffffffffffffffffffffffffffffffffffffffffffffffffffffffffffffffffffffffffffffffffffffffffffffffffffffffffffffffffffffffffffffffffffffffffffffffffff
@cA01~tA01_KP420439.1_83172_83271_0_1_0_0_0:0:0_0:0:0_372/1
TTATATTGAGTTATGTTTCTTCAATGCTTAGCTTGTTGAGGGCTTTTAACATGAAGAAATTCTTAGTAAAAAGTATGTTCTACATGTGTGTTGAGAAGATCATGTGGTTTTTGTTTTTAGTTTTGTTTAGGTGATGAATCACATGTATTG
+
ffffffffffffffffffffffffffffffffffffffffffffffffffffffffffffffffffffffffffffffffffffffffffffffffffffffffffffffffffffffffffffffffffffffffffffffffffffff
@cA01~tA01_KP420439.1_126480_126434_1_0_0_0_0:0:0_0:0:0_373/1
CAAACAGCCAGGAAATAGTGTTGAAGCCCGTGTGAAATGTGCTACTCTTTGTGATCTCGGGAGACACATGTTAGGTTGCTGTTCTACCCGAGAGGCTGGGGGAAGGACCACCCCCTCGACCATCTATTGCTTCAATACCACCTGTCCTCC
+
ffffffffffffffffffffffffffffffffffffffffffffffffffffffffffffffffffffffffffffffffffffffffffffffffffffffffffffffffffffffffffffffffffffffffffffffffffffff
@cA01~tA01_KP420439.1_16001_16129_0_1_0_0_0:0:0_0:0:0_374/1
TTCATATAGAGGAACTGCTATGATTAGCTTCTTATTGGTGTCTTGTCTTCCTCCAGGTAACTCCAGACACCTGCACGTTCTGATTGGGACCTCAGTGGTCATCATCCCCTTTGCTATCCTCCTCTTCTTTCTCCTTCATCGCTGGTGTGC
+
ffffffffffffffffffffffffffffffffffffffffffffffffffffffffffffffffffffffffffffffffffffffffffffffffffffffffffffffffffffffffffffffffffffffffffffffffffffff
@cA01~tA01_KP420439.1_3092_2945_1_0_0_0_0:0:0_0:0:0_375/1
TGAATGTTGCTATCTCTAGCTGCAATTTGGATGTGATTGATTATGTTTTGAATTATGCCTTTAATTTAATGTGTTTTGAGGTTCCAGCTTTAGGTGTGTAGGCATTTAGGATTATTATGTCTTATTTATGAATTTGCCTCTTTGTCATTA
+
ffffffffffffffffffffffffffffffffffffffffffffffffffffffffffffffffffffffffffffffffffffffffffffffffffffffffffffffffffffffffffffffffffffffffffffffffffffff
@cA01~tA01_KP420439.1_19976_19831_1_0_0_0_0:0:0_0:0:0_376/1
ACCCAGTTTCCAGGCCCATATCCCCACCCCAAGCCCATATCTCCACTCCAGGCTGATATTTCCACCCTAGGCCCATATCGCCAATCCAGGCTCAGATCTCCACCCTAGGCCCCTATCTCCAATCCAGTCCCATATCTCCGCCCCAGGCCC
+
ffffffffffffffffffffffffffffffffffffffffffffffffffffffffffffffffffffffffffffffffffffffffffffffffffffffffffffffffffffffffffffffffffffffffffffffffffffff
@cA01~tA01_KP420439.1_50207_50043_1_0_0_0_0:0:0_1:0:0_377/1
ACTTTTCATGTATTTCTATTGTTTTTATCTGAGATTCAAACTCTTCTTCCTGTGTAATATGCAAAATATCTAATAGGTATTATTAATGTTTTCAGAGTCATTGTCACTAATAAACCATTAGAATTTTTCATGCTTGTATTTCTAGTATTA
+
ffffffffffffffffffffffffffffffffffffffffffffffffffffffffffffffffffffffffffffffffffffffffffffffffffffffffffffffffffffffffffffffffffffffffffffffffffffff
@cA01~tA01_KP420439.1_82472_82606_0_1_0_0_0:0:0_0:0:0_378/1
TCCACAATGTGTACCTATATGAAAACATCATGATGGACACCACAAATACCCTTTTCCTCATTAATTAAATTTGTTTTGGTTTTTTTTTTGAGATGCAGTTTCACTGTTGTTGCCCAAGCTGAGGTGCAATGGCGTGATCTCCGCTCACTG
+
ffffffffffffffffffffffffffffffffffffffffffffffffffffffffffffffffffffffffffffffffffffffffffffffffffffffffffffffffffffffffffffffffffffffffffffffffffffff
@cA01~tA01_KP420439.1_105487_105274_1_0_0_0_0:0:0_0:0:0_379/1
ATGTTACAGAGCTGTAGTAAGCAAAACAGCATGACATTGGCATAAAGAAAGGCACATAAAAAATGGAACAGAATGGAGAACACAGATATAATCCATGCATTTACATCCAATGGCTTTTTTTTTGTGTGTGTGTGATAGAATCTTGCTCTG
+
ffffffffffffffffffffffffffffffffffffffffffffffffffffffffffffffffffffffffffffffffffffffffffffffffffffffffffffffffffffffffffffffffffffffffffffffffffffff
@cA01~tA01_KP420439.1_78649_78561_1_0_0_0_0:0:0_1:0:0_37a/1
AATGGAGCAAAATTACAGTATCACATCTTTTCCTTTCTCCTTCATAGAATCTGGATGAACAGAACAGAAAGAGTTAATGGAATATAAGATTCCAATTCTCTGGCATGAGAAAATAGACAAGGAAAGGAAGATTCATCTTCATCACATCTC
+
ffffffffffffffffffffffffffffffffffffffffffffffffffffffffffffffffffffffffffffffffffffffffffffffffffffffffffffffffffffffffffffffffffffffffffffffffffffff
@cA01~tA01_KP420439.1_125338_125498_0_1_0_0_0:0:0_0:0:0_37b/1
CACACTGGGTACACAGGAAACTAAGGAGCAACAAGGAGTGTGTGTTTGACACTCACAGCCATTGGATTCACCTCGGGGTAACCAGGAATCCCTACATGATTAATATGACTGACATGAAAATAAGGGAGGCTCAGGTGCGTAACTGGAATC
+
ffffffffffffffffffffffffffffffffffffffffffffffffffffffffffffffffffffffffffffffffffffffffffffffffffffffffffffffffffffffffffffffffffffffffffffffffffffff
@cA01~tA01_KP420439.1_101493_101314_1_0_0_0_0:0:0_0:0:0_37c/1
ATCTTTCTCTGTCTTTGTGTCCCTCCCTCAGGGTTCTGATTTTGGGGCTTTTCTCTCCTCCTTTCCATCATTCTCTCCACTCTGCCCTCTTTTCTTTCTTTTTATGTGTCTGTGAATCTCTTAATCTCCTTCTTCTGGCTCATTTTGTGT
+
ffffffffffffffffffffffffffffffffffffffffffffffffffffffffffffffffffffffffffffffffffffffffffffffffffffffffffffffffffffffffffffffffffffffffffffffffffffff
@cA01~tA01_KP420439.1_18982_18856_1_0_0_0_0:0:0_0:0:0_37d/1
TCCTTCACTACGACCAGACTCAAAAGACGTCTCAGATCCAACCTCTCATACACGAGATGATTGAATTCTGTGCTTACATTAAAGATTTTTGATGTATTTTTGTTTTTATCTGAGATTCAAACTCTTCTTCATATGTAATGTGCAAAATGT
+
ffffffffffffffffffffffffffffffffffffffffffffffffffffffffffffffffffffffffffffffffffffffffffffffffffffffffffffffffffffffffffffffffffffffffffffffffffffff
@cA01~tA01_KP420439.1_18937_19160_0_1_0_0_0:0:0_0:0:0_37e/1
GCTTCTTGTCACAATTACTCTGATAATGTTAATAATACCTGTTAGACATTTTGCACATTACATATGAAGAAGAGTTTGAATCTCAGATAAAAACAAAAATACATCAAAAATCTTTAATGTAAGCACAGAATTCAATCATCTCGTGTATGA
+
ffffffffffffffffffffffffffffffffffffffffffffffffffffffffffffffffffffffffffffffffffffffffffffffffffffffffffffffffffffffffffffffffffffffffffffffffffffff
@cA01~tA01_KP420439.1_38638_38449_1_0_0_0_1:0:0_0:0:0_37f/1
GGTTCCTTTAATTAATTAATTAATTATGGAGACAGAGTCTCACTCCTTCACCCCAGCTGGAGTGAAGTGGTGTGGTCTAGGGTCACTGCAACCTCTGTCTCCTGGGTTCAAGTGATTCTCCTGCCCTCAGCCTCCGAAGTCGCTAGGATT
+
ffffffffffffffffffffffffffffffffffffffffffffffffffffffffffffffffffffffffffffffffffffffffffffffffffffffffffffffffffffffffffffffffffffffffffffffffffffff
@cA01~tA01_KP420439.1_50988_50804_1_0_0_0_0:0:0_0:0:0_380/1
TCCAGGCCCAGATATCGACCTCTAGGCCCATATCTCCACTCCTGGCCCATATCTCCACTCCAGGCCCATGTCTCCACTTCAGGCCCATATCTCTACTGCAGGCCCATAACTCCACCTCCAGGCCCATGACTCCACTCCAGGCCCATATCT
+
ffffffffffffffffffffffffffffffffffffffffffffffffffffffffffffffffffffffffffffffffffffffffffffffffffffffffffffffffffffffffffffffffffffffffffffffffffffff
@cA01~tA01_KP420439.1_97968_97794_1_0_0_0_0:0:0_0:0:0_381/1
CTCCACTCCAGGCCCATATCTCCTCTCCAGGCTGGTAAGTCCACTCCAGGCCCATATCTCCACTCCAGGCTCCTATCTCAACTCCAGGCTCATATATCCACTCCAGGCTCATATCTCCACTCCAGGCCCATATTTCCACTCCAGGCTTCT
+
ffffffffffffffffffffffffffffffffffffffffffffffffffffffffffffffffffffffffffffffffffffffffffffffffffffffffffffffffffffffffffffffffffffffffffffffffffffff
@cA01~tA01_KP420439.1_66367_66302_1_0_0_0_0:0:0_0:0:0_382/1
TGACCCAAGATTCCAGAGTCCCAACTCTGGAGTTTGCTCTCTGTCTGTCTCTCTCCCTCCCTCGTTTTAAATTTTACAGAAATATCCAGTAACATAATGCTATAGAAAATCAAGTTTTCCCCAGCACGTTGGGAAGCCGAGGTGGGCGGA
+
ffffffffffffffffffffffffffffffffffffffffffffffffffffffffffffffffffffffffffffffffffffffffffffffffffffffffffffffffffffffffffffffffffffffffffffffffffffff
@cA01~tA01_KP420439.1_55307_55442_0_1_0_0_1:0:0_1:0:0_383/1
AGATAATAGATGGATAGATATAGATAGATGATAAATAGGTAGATGATAGATAATAGGTTATAGATACATAGATGATGATTGATTGATTCATTAATAGATGAGACATAGAGATGATGATGATGAAGACAGATAGATAGATAATACATAGAG
+
ffffffffffffffffffffffffffffffffffffffffffffffffffffffffffffffffffffffffffffffffffffffffffffffffffffffffffffffffffffffffffffffffffffffffffffffffffffff
@cA01~tA01_KP420439.1_134911_135029_0_1_0_0_0:0:0_0:0:0_384/1
ACTCAGACAGACAGACATGTGCCAGAGAGAAGTGTCCTTCCATGCTGACTTTGCTCAGAGACCTGGCACAGGTTAGAAGTTTCATTTCTGTTTTGTCTCCACAAAGTGCTTCTACGAGGAGAACCCAAGGACACCCATATTTCTGACCTG
+
ffffffffffffffffffffffffffffffffffffffffffffffffffffffffffffffffffffffffffffffffffffffffffffffffffffffffffffffffffffffffffffffffffffffffffffffffffffff
@cA01~tA01_KP420439.1_70113_70331_0_1_0_0_0:0:0_0:0:0_385/1
GGGATGAATTGCAGAGATTCCAAAGAGAACTAGAGAGACCGAGAGGCAGAGCAAGACAGATGATAGATGGATAGATATAGATAGATGATAAATAGGTAGATGATAGATAATAGGTTATAGATACATAGATGATGATTGATTCATTCATTG
+
ffffffffffffffffffffffffffffffffffffffffffffffffffffffffffffffffffffffffffffffffffffffffffffffffffffffffffffffffffffffffffffffffffffffffffffffffffffff
@cA01~tA01_KP420439.1_44811_44934_0_1_0_0_0:0:0_0:0:0_386/1
AGGCGTTGACTCAGCATCTCACAGCTCTGACATTGTACGCCTGTCTTCTACCATCTCCAAACTCCAGATACTCCAACAGCGAAAGGGATCTGGACCCAAAACAGGGCTCTGTGAAATCTCTTAATCTCTCATTTTATGGAGCTGAGATCT
+
ffffffffffffffffffffffffffffffffffffffffffffffffffffffffffffffffffffffffffffffffffffffffffffffffffffffffffffffffffffffffffffffffffffffffffffffffffffff
@cA01~tA01_KP420439.1_142412_142243_1_0_0_0_0:0:0_0:0:0_387/1
AGGGGTGAGGTGGGGGATTTGGGTGAGGGGGCAAGTTTCTTGTGATGAACAGAGCACTTTCCCTATTTCAGGGCCTGTGCTGGTGGGTTCAGGGGGCTTTCATATTTTCCATATGATCTCATGTTCACAGAAAGCCAAATATGGAAGAGG
+
ffffffffffffffffffffffffffffffffffffffffffffffffffffffffffffffffffffffffffffffffffffffffffffffffffffffffffffffffffffffffffffffffffffffffffffffffffffff
@cA01~tA01_KP420439.1_138166_138352_0_1_0_0_0:0:0_0:0:0_388/1
TTTATTTATTTATTTATTTATGTTGAGATGGAGTTTCACTCATAGTCGCCCAGGCTGGAGTGCAAGGGTGTGATCTCGGCTCACTGCAACCTCTGCCTCCCGCGTTCAACTGATTCTCCTGCCTCAGCCTCCAAAGTAGCTGGGATTACA
+
ffffffffffffffffffffffffffffffffffffffffffffffffffffffffffffffffffffffffffffffffffffffffffffffffffffffffffffffffffffffffffffffffffffffffffffffffffffff
@cA01~tA01_KP420439.1_123018_122906_1_0_0_0_0:0:0_0:0:0_389/1
GCATTTACATCCAATTTTTTTTATTTTTTCTTTTGAGATGGAGTCTCGCTCTGTCACCCAGGCTGGAGTGCAGAGGTGCAATCTCGGTTCACTGCAACCTCAGCCTCCTGGGTTCAATCAATTCTCTTGCCTCAAACTCCTGAGTAGTAG
+
ffffffffffffffffffffffffffffffffffffffffffffffffffffffffffffffffffffffffffffffffffffffffffffffffffffffffffffffffffffffffffffffffffffffffffffffffffffff
@cA01~tA01_KP420439.1_10490_10694_0_1_0_0_0:0:0_0:0:0_38a/1
GACCCACGGAGGGAACTACAGATGCTTCGGCTCTTTCCGTGCCCTGCCCCATGCGTGGTCAGACCCGAGTGACCCACTGCCCGTTTCTGTCACAGGTGAGAAAACACCATGCCTGTCCCATGTCTTGTGATCCTAGAGCCATAGCTGAGG
+
ffffffffffffffffffffffffffffffffffffffffffffffffffffffffffffffffffffffffffffffffffffffffffffffffffffffffffffffffffffffffffffffffffffffffffffffffffffff
@cA01~tA01_KP420439.1_118601_118478_1_0_0_0_0:0:0_0:0:0_38b/1
ATGTCTGTCTGTCTCCTTTAACTCTTTCTGTCTTTTCTAACTCCCTGTATGGCCCCTGTGTTTGTCCTCTGTTACGACACCTGGTCTGTACTTGTGTCTCTTGTTTCTCTGTCTCTGTTGGCACAGACCTCACCAAGTCAGTCTCTCTCC
+
ffffffffffffffffffffffffffffffffffffffffffffffffffffffffffffffffffffffffffffffffffffffffffffffffffffffffffffffffffffffffffffffffffffffffffffffffffffff
@cA01~tA01_KP420439.1_25049_24804_1_0_0_0_0:0:0_1:0:0_38c/1
TTCTGGGAAATGGGTAATGTTGAGGGGCTGAGGGAACCTCTGATCTTCCCAAACTGAGCCCAGTCTCTCTCCTCTGGGTCTCTCCTGACCGTTTTCTCCATCTGCCTGTGTGCCTGGAGCCCTGGCCGCGGGCCTTCATGCAGGCCGTGT
+
ffffffffffffffffffffffffffffffffffffffffffffffffffffffffffffffffffffffffffffffffffffffffffffffffffffffffffffffffffffffffffffffffffffffffffffffffffffff
@cA01~tA01_KP420439.1_44347_44205_1_0_0_0_0:0:0_0:0:0_38d/1
ACACTACCTGATCTCAAAATATGTTACAGAGCTGTAGTAAGCAAGACAGCATGACGTTGGCATGAAGAAAGGCACATAGAACAACGGAGCAGAATGAATAACACAGATATAATCCATGCATTTACCTCCAATGTATTTTTTGTTTTTCTT
+
ffffffffffffffffffffffffffffffffffffffffffffffffffffffffffffffffffffffffffffffffffffffffffffffffffffffffffffffffffffffffffffffffffffffffffffffffffffff
@cA01~tA01_KP420439.1_101713_101904_0_1_0_0_0:0:0_0:0:0_38e/1
AGACGGAGAGAGAGAGATGATAGATGGATAGATAGACGTAGATAGATGATAAATAGGTAGATGATAGATAATGGATTGGTTATAGATACATAGATGATGACTGATAGATGATACATAGAGATGACGATGATGATGATAGACACATAGATA
+
ffffffffffffffffffffffffffffffffffffffffffffffffffffffffffffffffffffffffffffffffffffffffffffffffffffffffffffffffffffffffffffffffffffffffffffffffffffff
@cA01~tA01_KP420439.1_119644_119845_0_1_0_0_0:0:0_0:0:0_38f/1
ATATAGATGACAGGTAGAGAATTTGTAGATAGGCACCGAATAGATAAATAGATGGATTGATAGATAATAGATAGAAATATGCAGAAAGTTATGAACGGGACACAAACTGAGAAACTCAGAGTTAAAAAAAGTAACATCAAGTCAACCAAT
+
ffffffffffffffffffffffffffffffffffffffffffffffffffffffffffffffffffffffffffffffffffffffffffffffffffffffffffffffffffffffffffffffffffffffffffffffffffffff
@cA01~tA01_KP420439.1_131947_131792_1_0_0_0_0:0:0_0:0:0_390/1
CACACCCCAGCTTGGAGCACCCCAGTCTCACCCCAGTCTTCACAGAGCTTGACTCAGGAAAGGGAAAGAAAGGCCAGGGAGGGCGAGGTCAGAAATGTGGGCCGAGTATCCAAGGGTCCCCTCTTCCTAGTTTATGAGAGACTCCCCGAC
+
ffffffffffffffffffffffffffffffffffffffffffffffffffffffffffffffffffffffffffffffffffffffffffffffffffffffffffffffffffffffffffffffffffffffffffffffffffffff
@cA01~tA01_KP420439.1_44449_44576_0_1_0_0_0:0:0_2:0:0_391/1
TGTCTTGCTTACTACAGCTCTGTAACATATTTTGAGATCAGGTAGTGTGATGCTCCTGTTTTCTCTTTATACCTTGAAGTCTCAAGACAGTAGCCGTCACATACAAAAATTACGGAAAAAAGGATCCCAGGACTCCCAGGGCCCAATATT
+
ffffffffffffffffffffffffffffffffffffffffffffffffffffffffffffffffffffffffffffffffffffffffffffffffffffffffffffffffffffffffffffffffffffffffffffffffffffff
@rand_0_0_0_0_1_1_0:0:0_0:0:0_392/1
CCCGGGGTAGGAGATTAGGCGCTTCCAATACAAGTCCCATCCATACGCGGGTAAGACCCCGATAAGGTGTGCAGGCGACTTATTATAGATAAAACTTATATGGGTCAGAGATTCCTGCCAAGAGCTGTTCATTTGCGCCTGTAGCTACGT
+
ffffffffffffffffffffffffffffffffffffffffffffffffffffffffffffffffffffffffffffffffffffffffffffffffffffffffffffffffffffffffffffffffffffffffffffffffffffff
@cA01~tA01_KP420439.1_62282_62103_1_0_0_0_0:0:0_0:0:0_393/1
TTCAAAACCACCTGTCCTCCTGTGAATTAGTAGGAAAGGGGAGCAGGAGCTAGTGCTGTCGCTGATCTCTGATTCCAAGATCTGGACTCACTCCAAGGAGTGTTAATGTTTACCTCCCCATGGTCTATCTGAATCTCCACAGGTGATTGG
+
ffffffffffffffffffffffffffffffffffffffffffffffffffffffffffffffffffffffffffffffffffffffffffffffffffffffffffffffffffffffffffffffffffffffffffffffffffffff
@cA01~tA01_KP420439.1_54474_54337_1_0_0_0_0:0:0_0:0:0_394/1
TATGACACCTGGTCTCTACTTGTGTCTCCTGTTTCTCTGTCTCTGTTGGCACAGACCTCACCAAGTCAGTCTCTCTCCATAAGAATACCAAGCTCATCTTCCTTACAGCCACCTGGGTCTCCAATTCCTGGATCATTCACTCTGCATCCC
+
ffffffffffffffffffffffffffffffffffffffffffffffffffffffffffffffffffffffffffffffffffffffffffffffffffffffffffffffffffffffffffffffffffffffffffffffffffffff
@cA01~tA01_KP420439.1_86626_86512_1_0_0_0_0:0:0_0:0:0_395/1
GAAGGTTTCTCATATAGACCTGGAAGGAGAAGAGGCAGTTTCCTCAGGGAGGTTCTTCCTTGTCACAGCTCCCCTCCCACCTGAGCTGAGAACTCACTGCCCTGCTCTATGGCCTAGTGCTCTCTCTCTCTCTCTCACCCTCCACCCCTA
+
ffffffffffffffffffffffffffffffffffffffffffffffffffffffffffffffffffffffffffffffffffffffffffffffffffffffffffffffffffffffffffffffffffffffffffffffffffffff
@cA01~tA01_KP420439.1_9340_9173_1_0_0_0_0:0:0_0:0:0_396/1
GCTTCCTTCCATCATACGCTCCACTTCTCTGCCCTCTTTTTCTATCTCTTTATGTGTCTGTGAGTCTCTCAATTCCCTTCTTCTGGCTCATTCTGTGTGTGTGTTCATGTCTTTGCTTTTTGATTTCCCTGATTTCACTCCGTGTCTCTC
+
ffffffffffffffffffffffffffffffffffffffffffffffffffffffffffffffffffffffffffffffffffffffffffffffffffffffffffffffffffffffffffffffffffffffffffffffffffffff
@rand_0_0_0_0_1_1_0:0:0_0:0:0_397/1
AGCGTGTGAACCGGATAACTGCTCAGGGATCAAAGAACGCGGGATCACGGTTATCCGACCTCGGTTGCATGTGGGGACCGAAGCTACAGTTGCTAGACGTGGGGTTACTTTGCCCTCCCGGACTTCACTTAAGAACTGTCGTCTACCTCC
+
ffffffffffffffffffffffffffffffffffffffffffffffffffffffffffffffffffffffffffffffffffffffffffffffffffffffffffffffffffffffffffffffffffffffffffffffffffffff
@cA01~tA01_KP420439.1_140036_140201_0_1_0_0_0:0:0_0:0:0_398/1
TTCCTAACTGGAGGATAAATTCCCGGGGGCTTGAGAGAGGGAAGGGAAGGGAACATCTGATGAGGGTGGGTGTTTTAGAGAAGTTCCACTTGCCAAGGAATGAATTACTGTTGGTCATCAGGCAACCCTGGCTGACTCAGCAGAGCAAGA
+
ffffffffffffffffffffffffffffffffffffffffffffffffffffffffffffffffffffffffffffffffffffffffffffffffffffffffffffffffffffffffffffffffffffffffffffffffffffff
@cA01~tA01_KP420439.1_137081_136942_1_0_0_0_0:0:0_0:0:0_399/1
CTTTAAGTGCTTCTCCTGCCTCAGCCTCCCAAGTAGCTAGGACTACAGGTGCATGCCGGCATGCTTGGCTAATTTTTCTTGTCTGTTTAGTAAAGATGAATTTCCCGCATGTTGGCCAGGCTGATCTCGAGTCCCTGATCTTAAATGATC
+
ffffffffffffffffffffffffffffffffffffffffffffffffffffffffffffffffffffffffffffffffffffffffffffffffffffffffffffffffffffffffffffffffffffffffffffffffffffff
@cA01~tA01_KP420439.1_140351_140180_1_0_0_0_0:0:0_0:0:0_39a/1
AGGAGCCAAGGAACATGGGAGCCTCTAGAAGCTGAGAAAAGTGAGAAGCAGATTCTTGCCTGGAACCCTCAGAGGGAAGGCAGCCTTGCTGTCACCTTGATTTTAGCCCAGTGACATGCACGTCATGCTTTGAGCTACGGCACTGTAAGA
+
ffffffffffffffffffffffffffffffffffffffffffffffffffffffffffffffffffffffffffffffffffffffffffffffffffffffffffffffffffffffffffffffffffffffffffffffffffffff
@cA01~tA01_KP420439.1_58803_58691_1_0_0_0_0:0:0_0:0:0_39b/1
GGTATTACAGGTGCTGACCACCATGCTCAGCTAATTTTTATATTTTTAGTGGAGACGATGTTTCATCACGTTGGCCAGACTAATCTTGAACTCCTGGCCTCAGGTGATCCACCCACCTCGGGCTCCCAAAGTGCTGAAATTGCAGGTGTT
+
ffffffffffffffffffffffffffffffffffffffffffffffffffffffffffffffffffffffffffffffffffffffffffffffffffffffffffffffffffffffffffffffffffffffffffffffffffffff
@cA01~tA01_KP420439.1_63787_63953_0_1_0_0_0:0:0_0:0:0_39c/1
CCTCCTCTTCTTTCTCCTTCATCGCTGGTGCTCCAACAAAAAAAGTAAGTCTCACGAAGCAGAGGCCAGAGAGCTCAGGGCCATGTGGGGAAGCAGGATGGGAGCACTCAGGTGTGTGTTCCTCACAAACAGGATGGTCCCTGGCCCAAG
+
ffffffffffffffffffffffffffffffffffffffffffffffffffffffffffffffffffffffffffffffffffffffffffffffffffffffffffffffffffffffffffffffffffffffffffffffffffffff
@cA01~tA01_KP420439.1_35939_35841_1_0_0_0_0:0:0_0:0:0_39d/1
ACTCCACCTCCAGGCCCATATCTCCACTCCAGGCTCCTATCTCCCCTCCAGGTTCCTATCGGCACTCCAGGCCCAGATCTCCACTTCTAGGCCCATCACTCCATCTCTAGGCCCATATATCCACTCCAGGCCCAGATCTCCACTCCAGGC
+
ffffffffffffffffffffffffffffffffffffffffffffffffffffffffffffffffffffffffffffffffffffffffffffffffffffffffffffffffffffffffffffffffffffffffffffffffffffff
@cA01~tA01_KP420439.1_34847_35028_0_1_0_0_0:0:0_0:0:0_39e/1
TTTTTTTCTTGAGGCGGAGTCTTGCTCTGTCGCCCAGGCTGGACTGCAGTGACACAATCTCAGCTCACTGCAACCTCCGCCTCCCAGGTTCAAGCGATTCTCGTGCCTCAGCCTCTTGAGTAGCTGGCGTTACAGGTGCCTGCCACCAGG
+
ffffffffffffffffffffffffffffffffffffffffffffffffffffffffffffffffffffffffffffffffffffffffffffffffffffffffffffffffffffffffffffffffffffffffffffffffffffff
@cA01~tA01_KP420439.1_127181_126999_1_0_0_0_1:0:0_2:0:0_39f/1
CTCCTTCCCTTCTTCCAGAGTGGGAGCAGCCTGAGGCCGTCACGAGAAATAGATTCTGGTGCCATGCTTCCAGTACAGCCTGCAGAACTGTGAGGCAAACCAATCTCTTTTCTTTAGAAGTTACCCAGGCTCAAGTGTTCCTTTAGAGCA
+
ffffffffffffffffffffffffffffffffffffffffffffffffffffffffffffffffffffffffffffffffffffffffffffffffffffffffffffffffffffffffffffffffffffffffffffffffffffff
@cA01~tA01_KP420439.1_74332_74181_1_0_0_0_0:0:0_0:0:0_3a0/1
ATAGAAAAGAAAGTCTGTACACAGTAATCAATTGTGATATGTAGATAAAGTCAATATTAAATTTAAACCAGAATAACTAGTTAAAATGTTGTGTACACAACAGTGAAGAGAGTATTTATCCTCTATGACAGAGGAAACCATCAATATTAA
+
ffffffffffffffffffffffffffffffffffffffffffffffffffffffffffffffffffffffffffffffffffffffffffffffffffffffffffffffffffffffffffffffffffffffffffffffffffffff
@cA01~tA01_KP420439.1_48020_47914_1_0_0_0_1:0:0_0:0:0_3a1/1
GGAGACAACTTTGGATCTGGACTCAGCATTTGGAAGTTCCGTGTACACTCTGGTATCTGTTGGGGGTGTCGTGGGCCTCTGAGAAGGGCGAGTGATTTTTCTCTGTGTGAAAACGCAGTGATCCAACTGTACGTATGTCACCTCCTGAGG
+
ffffffffffffffffffffffffffffffffffffffffffffffffffffffffffffffffffffffffffffffffffffffffffffffffffffffffffffffffffffffffffffffffffffffffffffffffffffff
@cA01~tA01_KP420439.1_8130_7907_1_0_0_0_0:0:0_1:0:0_3a2/1
TGTGCCCATAACCCCTGTTGCAGGTCCCTCCATCTGTCTCCCTCCCTCTTCCCTGTCTCTCTGTCTCTAGTAGCCCTGATTCCCTTCCCACTGTGCTCAGTGTCACCTCTTAGGCTGTTGTATCTGTTTCCCACTAATCTCTTTCCTGGT
+
ffffffffffffffffffffffffffffffffffffffffffffffffffffffffffffffffffffffffffffffffffffffffffffffffffffffffffffffffffffffffffffffffffffffffffffffffffffff
@cA01~tA01_KP420439.1_39600_39700_0_1_0_0_0:0:0_0:0:0_3a3/1
ATCGGTCCCATGATGGAAGACCTGGCAGGGACCTACAGATGCTACGGTTCTGTTACTCACTCCCCCATCAGTTGTCAGCTCCCAGTGACCCTCTGGACATCGTCATCACAGGTGAGAGTGTCCGGACATTCTTCTCATTGTCATTGGGAT
+
ffffffffffffffffffffffffffffffffffffffffffffffffffffffffffffffffffffffffffffffffffffffffffffffffffffffffffffffffffffffffffffffffffffffffffffffffffffff
@cA01~tA01_KP420439.1_122565_122361_1_0_0_0_0:0:0_0:0:0_3a4/1
ATCAAATGAAAGTGGATTAAAGATGTGAGTCTAAGGCCTGAACCTGTGAAACACGTAGAAGAAAATATTGGGGAAATGCTCCAGGACATTTGTCTGAAGGAAGACATTTTGTTTTAAACCTTCAAAACACAAGTAATTGAAGCAAAAATA
+
ffffffffffffffffffffffffffffffffffffffffffffffffffffffffffffffffffffffffffffffffffffffffffffffffffffffffffffffffffffffffffffffffffffffffffffffffffffff
@cA01~tA01_KP420439.1_76712_76890_0_1_0_0_1:0:0_0:0:0_3a5/1
TTTTTCATTCTTCCTGTTGCCCAATAGCTCTGACAAGGCTTCCAGTACTATGTTGATAGGAAGTGGTGGATGTCCGTGTCCTTGTCTTGTGCCAGTTCTCAGAGGAGTGCTTTTAACTTTTCCTGTTCAGTATGATGTTGACTCTAGATA
+
ffffffffffffffffffffffffffffffffffffffffffffffffffffffffffffffffffffffffffffffffffffffffffffffffffffffffffffffffffffffffffffffffffffffffffffffffffffff
@cA01~tA01_KP420439.1_32103_31988_1_0_0_0_0:0:0_0:0:0_3a6/1
GGATACAACTACTTTAGTTGAGATGTTTGACCCCTTCAAACCTCACATTGAAATTTCACCCCCACTGTGGGAGGTTGGGCCTCTTGAGAGGTGTTTGGGTCATGGAGGTGGATCCATCATGAACAGACCAATGCTGTCCCAAGGAGACGG
+
ffffffffffffffffffffffffffffffffffffffffffffffffffffffffffffffffffffffffffffffffffffffffffffffffffffffffffffffffffffffffffffffffffffffffffffffffffffff
@cA01~tA01_KP420439.1_139561_139328_1_0_0_0_0:0:0_0:0:0_3a7/1
GAAGGGTTTCCTAGAACACGGGACAGGAGAGATGTGAGGAAATGAGGGTGCTTGTCCTCTACTCAATGGAAATCTTTGAGGTTGGTTCATGGCCAACACTCTGTTATCTAATGTTGGACCCTGGGAGTCTTGGGATCCTTTTCTCCATAA
+
ffffffffffffffffffffffffffffffffffffffffffffffffffffffffffffffffffffffffffffffffffffffffffffffffffffffffffffffffffffffffffffffffffffffffffffffffffffff
@cA01~tA01_KP420439.1_135947_136015_0_1_0_0_1:0:0_0:0:0_3a8/1
TGAGAGACTCAGAATTATAGAAAAAGGAAGATCAAGTCAACCAATCCAAGGAGAGTCAGAGAGAATAAAACAATCCAAAAAGGGAAAGCATACCCAGGGGTGGGGAAGTGAGGTCAGAGACCTCGAGAGACAGAGAAGGCGGAAGGAGGA
+
ffffffffffffffffffffffffffffffffffffffffffffffffffffffffffffffffffffffffffffffffffffffffffffffffffffffffffffffffffffffffffffffffffffffffffffffffffffff
@cA01~tA01_KP420439.1_48973_49162_0_1_0_0_1:0:0_0:0:0_3a9/1
TTGTTAGTCTCATCTACACAGGGACACATATCAACACATCATCTTTCGCACTATAAATATACAGTCACTCCTCCATATCTGTGGGGTTTACAGTTCTTTATTGAACCGAGTATAAATCAAAAATATTCAGAGAAAGTATCCACAGAGTTA
+
ffffffffffffffffffffffffffffffffffffffffffffffffffffffffffffffffffffffffffffffffffffffffffffffffffffffffffffffffffffffffffffffffffffffffffffffffffffff
@cA01~tA01_KP420439.1_25481_25348_1_0_0_0_0:0:0_0:0:0_3aa/1
TAAAAATGGTAAATGTGGCTGGGCGTGGTGGCTCATGCCTGTAATCCCAGCACTTTGGGAGGCAGATGCGGGTGGATCACGTGGTCAGGAGTTGGAGACCAGCTCGACCAACATGGTGAAACCCCCTCTCTACTAAAAATACAAAAAGTA
+
ffffffffffffffffffffffffffffffffffffffffffffffffffffffffffffffffffffffffffffffffffffffffffffffffffffffffffffffffffffffffffffffffffffffffffffffffffffff
@cA01~tA01_KP420439.1_68542_68626_0_1_0_0_0:0:0_0:0:0_3ab/1
GCATGGCAAGAGTGGCTCCCAGTCCCCACCAGGAACAGGGTGTGTGGACACTGGTGCCTGCCTTACTGATCAGTTCATACCTTCTGCCAAGGATTCCAATTCGTCCAAAAGAGATTGAACCAGTCTGCTAAGAGCCTGGACGTGCAGCCT
+
ffffffffffffffffffffffffffffffffffffffffffffffffffffffffffffffffffffffffffffffffffffffffffffffffffffffffffffffffffffffffffffffffffffffffffffffffffffff
@cA01~tA01_KP420439.1_129695_129475_1_0_0_0_0:0:0_0:0:0_3ac/1
GGGAGGCGGAGGTTGCAGTGAGCTGAGATCATGCCACTGCACTCCAGCCTGGGTGAGAGAGTGAGACTGTCTCAAAAAAAAAAAAAAAATAGCATAGCAATTGCATAGAACCCATGCACATCCTCCTGTATACATGAAATCATCCCTTGA
+
ffffffffffffffffffffffffffffffffffffffffffffffffffffffffffffffffffffffffffffffffffffffffffffffffffffffffffffffffffffffffffffffffffffffffffffffffffffff
@cA01~tA01_KP420439.1_76760_76844_0_1_0_0_0:0:0_0:0:0_3ad/1
TATGTTGATAGGAAGTGGTGGATGTCCGTGTCCTTGTCTTGTGCCAGTTCTCAGAGGAGTGCTTTTAACTTTTCCTGTTCAGTATGATGTTGACTCTAGATATGTCATCTATGGCTTTTATTATTTTGAGGTATGTTCTTTCTATGCCTA
+
ffffffffffffffffffffffffffffffffffffffffffffffffffffffffffffffffffffffffffffffffffffffffffffffffffffffffffffffffffffffffffffffffffffffffffffffffffffff
@cA01~tA01_KP420439.1_119977_120128_0_1_0_0_1:0:0_0:0:0_3ae/1
TCAGGTCAGGTGTGAGGGGAGCTGTGACAAGGAAGATCCCCCCTGAGGAAACTGCCCCTTCTCCTTCCAGGTCTATATGAGAAACCTTCTCTCTCAGCCCAGCCGGGCCCCACGGTTCAGGCAGGAGAGAATGTGACCTTATCCTGCAGC
+
ffffffffffffffffffffffffffffffffffffffffffffffffffffffffffffffffffffffffffffffffffffffffffffffffffffffffffffffffffffffffffffffffffffffffffffffffffffff
@cA01~tA01_KP420439.1_109387_109229_1_0_0_0_0:0:0_0:0:0_3af/1
GGAGGATCGTCCCAGAACAGCCTGGGCTGTCTTCCTGTTCTTCCTGGAGGAGGACGTCATGCAGTGCTTTAGCTGAGTGCTTCCTGTGGCTCCAGGGTACAAAACCCAGGCTGGGCTGCTTTCTGGCTTCCCCCAGCTACACTGCAAATG
+
ffffffffffffffffffffffffffffffffffffffffffffffffffffffffffffffffffffffffffffffffffffffffffffffffffffffffffffffffffffffffffffffffffffffffffffffffffffff
@rand_0_0_0_0_1_1_0:0:0_0:0:0_3b0/1
CTCTTCTTGCTTCCGACTTCTTAGTCAGGGGTACTGGGCAAGCTGTCGAGGGTTTTTGGGCTTGCACTCCTGAATGCAGAGTCATAGTAGAATCCGTGAGACAGAGGCCTCCAGGAGCAGCCGCTGCCACGGATACACGGTCATTGCTCC
+
ffffffffffffffffffffffffffffffffffffffffffffffffffffffffffffffffffffffffffffffffffffffffffffffffffffffffffffffffffffffffffffffffffffffffffffffffffffff
@cA01~tA01_KP420439.1_11185_11350_0_1_0_0_0:0:0_0:0:0_3b1/1
GTACTAAAAATACAAAATAATAATTATAATGATAATAATTAGCCGAGCATGGTGGCACATGCCTGTAGTCCCAGCTACTTGGTAGGGTTGGGCAGGAGTTGCACTTAATTGCAGGAGGCGGAGGTTGCAGTGAGCTGAGATCATGCCACT
+
ffffffffffffffffffffffffffffffffffffffffffffffffffffffffffffffffffffffffffffffffffffffffffffffffffffffffffffffffffffffffffffffffffffffffffffffffffffff
@cA01~tA01_KP420439.1_72206_72422_0_1_0_0_0:0:0_0:0:0_3b2/1
GGGGCAACTCAGGGAAGTCAGCCGAGGGAGGGCATTAGAGTAGAGAGAACTGAGCTCACCCAGTAAATGACCCCTTCACTAACTCATTCATCTAATATTTATTTCACACCTACCATCAGTTCTCTCTGTTTCATGGCCAGGAGTAGACAG
+
ffffffffffffffffffffffffffffffffffffffffffffffffffffffffffffffffffffffffffffffffffffffffffffffffffffffffffffffffffffffffffffffffffffffffffffffffffffff
@cA01~tA01_KP420439.1_112456_112321_1_0_0_0_0:0:0_0:0:0_3b3/1
AACAAATTAGAGGGCTCTGGCTACTAAATTTAAAGGGTTTTATAAGGCTACATGAAGTGCAGCATCCTCAAGAGTGTGGACACAGAGAGCCCCTTAGCAGAAACAGTGTCTAAAATACATCCGTGTACACACAGTCCCTTTAGAGTTGAC
+
ffffffffffffffffffffffffffffffffffffffffffffffffffffffffffffffffffffffffffffffffffffffffffffffffffffffffffffffffffffffffffffffffffffffffffffffffffffff
@cA01~tA01_KP420439.1_99106_99294_0_1_0_0_1:0:0_1:0:0_3b4/1
ATCCTCCTTTCTAAGGCAGTGCCTCCTTCTCCCCCAGGTGGTCAGGACAAACCCTTCCTGTCTGCCTGGCCCAGCGCTGTGGTGCCTCGAGGAGGACACGTGACTCTTCGGTGTCACTATCATCATAGGTTTAACAATTTCATGCTATAC
+
ffffffffffffffffffffffffffffffffffffffffffffffffffffffffffffffffffffffffffffffffffffffffffffffffffffffffffffffffffffffffffffffffffffffffffffffffffffff
@cA01~tA01_KP420439.1_61688_61853_0_1_0_0_0:0:0_0:0:0_3b5/1
CATAATATACAAGTCTGTGAACAGTGGCTCACGCCTGTAACCTAGCACTGCAGGAGGCCAAGGTGGGTGGATTCCATGAAGTCAGGAGTTCCAGACCAGCCTGGCCAACGTGGTGAAACCCTATCTCTACTAAAAATACAAAAATTAGCC
+
ffffffffffffffffffffffffffffffffffffffffffffffffffffffffffffffffffffffffffffffffffffffffffffffffffffffffffffffffffffffffffffffffffffffffffffffffffffff
@cA01~tA01_KP420439.1_126405_126595_0_1_0_0_1:0:0_1:0:0_3b6/1
TGGAGTGAGTCCAGATCTTGGAATCAGAGATCAGCGACAGCACTAGCTCCTGTTCCCCTTTCCTACTAATTAACAGGAGGACAGGTGGTATTGAAGCAATAGATGGTCGAGGGGGTGGTCCTTCCCCCAGCCTCTCGGGTAGAACAGCAA
+
ffffffffffffffffffffffffffffffffffffffffffffffffffffffffffffffffffffffffffffffffffffffffffffffffffffffffffffffffffffffffffffffffffffffffffffffffffffff
@cA01~tA01_KP420439.1_119763_119561_1_0_0_0_1:0:0_0:0:0_3b7/1
TCTTCATGTCTATTTCCTCCTTCCACCTTCTCTGTCTCTGTAGGTCTCTGACCTCACTTCCCTACCTCTAGTTATGTTTTCCGTTTTTGGATTGTTTTATTCTCTCTGGCTCTCCTTGGAATGGTTGACTTGATGTTACTTTTTTTAACT
+
ffffffffffffffffffffffffffffffffffffffffffffffffffffffffffffffffffffffffffffffffffffffffffffffffffffffffffffffffffffffffffffffffffffffffffffffffffffff
@cA01~tA01_KP420439.1_14070_13908_1_0_0_0_0:0:0_0:0:0_3b8/1
TCGCTGGGATTACAGGCAGGTGCCAATGCACCAGGCTAATTTTTGTATTTTTAGTACAGACGGGGTTTCACCATGTTGGCCAGGCTGGTCTCAAACTCCTACCCTTAAGTGATCTACCCGCCTTGGCCTCCCAAAGTGTTGGGTTACAGG
+
ffffffffffffffffffffffffffffffffffffffffffffffffffffffffffffffffffffffffffffffffffffffffffffffffffffffffffffffffffffffffffffffffffffffffffffffffffffff
@cA01~tA01_KP420439.1_10782_10623_1_0_0_0_0:0:0_0:0:0_3b9/1
CTGTGGGTGACAGGCCAGGATGGGCTTCTGGGAAGTGGGTAAGGTTGAGGGGCTGAGAGAACCTCTGATCTCCCCAGGCAGAGCCCAGTCTCCCTCCTCTGGGTCTGTTCTGACCTCTTTCTCCATCTGCCTGGGTGCCTGGAACCCTGA
+
ffffffffffffffffffffffffffffffffffffffffffffffffffffffffffffffffffffffffffffffffffffffffffffffffffffffffffffffffffffffffffffffffffffffffffffffffffffff
@cA01~tA01_KP420439.1_51233_51410_0_1_0_0_0:0:0_0:0:0_3ba/1
GTGTGGAGATATGGGACTGGAGAGGATATATGGGCCTGGAGTGGAGATATGGGACTGGAGAGGAGATATGGACCTGGAGTGGAGATAAGGGCCTGGATTGGAGATATGGGCCCAGGGTGGAGATCTGAGCCTGGATTGGAGATATGGGCC
+
ffffffffffffffffffffffffffffffffffffffffffffffffffffffffffffffffffffffffffffffffffffffffffffffffffffffffffffffffffffffffffffffffffffffffffffffffffffff
@cA01~tA01_KP420439.1_114544_114306_1_0_0_0_1:0:0_0:0:0_3bb/1
TAACTCCACTCCAGACCCATATCTCCACTCCAGGCCCATATCTCCACTCCAGGCCCATATCTCCACTCCAGGGCCATATCTCCACTCCAGGCTCATATCTCCACTCCAGGCCCATATCTCCACTCCAGGGCCATATCTCCACTCCAGGCT
+
ffffffffffffffffffffffffffffffffffffffffffffffffffffffffffffffffffffffffffffffffffffffffffffffffffffffffffffffffffffffffffffffffffffffffffffffffffffff
@cA01~tA01_KP420439.1_6473_6739_0_1_0_0_0:0:0_0:0:0_3bc/1
CTACCTAAGAGGTGGGGGAACCACAGTCATGACCCTGACATTCCAGATCTTCTAATAGGGGCTCAGTTGTTTATTATGGTTCATGCATTAGCTGATCATGCCCTCCATCCTGTGTCTACCTTGTGTTCTTTTATGTAAGTAATTTTGCAG
+
ffffffffffffffffffffffffffffffffffffffffffffffffffffffffffffffffffffffffffffffffffffffffffffffffffffffffffffffffffffffffffffffffffffffffffffffffffffff
@cA01~tA01_KP420439.1_114465_114397_1_0_0_0_0:0:0_0:0:0_3bd/1
CTCCACTCCAGGCTCATATCTCCACTCCAGGCCCATATCTCCACTCCAGGGCCATATCTCCACTCCAGGCTCATATCTCCACTCCAGGCCCATATCTCCACTCCAGGGCCATATCTCCACTCCAGGCCCAGATCTCCACCTCCAGGCCCG
+
ffffffffffffffffffffffffffffffffffffffffffffffffffffffffffffffffffffffffffffffffffffffffffffffffffffffffffffffffffffffffffffffffffffffffffffffffffffff
@cA01~tA01_KP420439.1_137416_137638_0_1_0_0_0:0:0_0:0:0_3be/1
ATCTCCTGCATGTGGTGAGAAATGGGAATCTTTGTAATGACCTCCAGTTCCATCCATGTGGCTGCAAATGACAGGATGTTATTGTTTCTATGGATGAGTAGTCTCCACCGTGTGTGTGTACTACAGTTCTCTATCCATTCACCCACTGAT
+
ffffffffffffffffffffffffffffffffffffffffffffffffffffffffffffffffffffffffffffffffffffffffffffffffffffffffffffffffffffffffffffffffffffffffffffffffffffff
@cA01~tA01_KP420439.1_65432_65552_0_1_0_0_0:0:0_0:0:0_3bf/1
TCCATGGGGACACATATCAACACATCATCTTTCATAATATAAATATACGGTCACTCCTCCATATCTGCGGGGTTTACAGGTGTTTATTGAACCAAGTATAAATCAAAAATATTGAGAGAAAGTATCCACAGAGTTTCAAAAAGCATAACT
+
ffffffffffffffffffffffffffffffffffffffffffffffffffffffffffffffffffffffffffffffffffffffffffffffffffffffffffffffffffffffffffffffffffffffffffffffffffffff
@cA01~tA01_KP420439.1_43955_43973_0_1_0_0_0:0:0_0:0:0_3c0/1
GTTTCATTCCTCTGCATGTCGATGTCCAGGTTTCCCTGCACTGTTTATTGAAAAGACTGTCCTTTCCTGATTGTGAGTTCTTGGCACCTTTGTCAAAGTCCATTGGATGGGCTGGGCATGGTGGCTGACACCTGCAATTTCAGCACTTTG
+
ffffffffffffffffffffffffffffffffffffffffffffffffffffffffffffffffffffffffffffffffffffffffffffffffffffffffffffffffffffffffffffffffffffffffffffffffffffff
@cA01~tA01_KP420439.1_58724_58512_1_0_0_0_0:0:0_0:0:0_3c1/1
CTAATCTTGAACTCCTGGCCTCAGGTGATCCACCCACCTCGGGCTCCCAAAGTGCTGAAATTGCAGGTGTTAGCCACCAAGCCCAGCCCATCCAATGGACTTTGACAAAGATGCCAAGAACTCACAATCAGGAAAGGACAGTCTTTTCAA
+
ffffffffffffffffffffffffffffffffffffffffffffffffffffffffffffffffffffffffffffffffffffffffffffffffffffffffffffffffffffffffffffffffffffffffffffffffffffff
@cA01~tA01_KP420439.1_35416_35329_1_0_0_0_0:0:0_0:0:0_3c2/1
AGATCCAACCTCCTGAACACGAGATGCCTAAAATCTGTGCTAACGTGAAAGACTTTTCATGTATTTTTATTGTTTTTATCTGAGATTCAAACTCTTCTTCATGTGTAATATGCAAAATATTTAATAGGTATTATTAAGGTTTTCAGAGTC
+
ffffffffffffffffffffffffffffffffffffffffffffffffffffffffffffffffffffffffffffffffffffffffffffffffffffffffffffffffffffffffffffffffffffffffffffffffffffff
@cA01~tA01_KP420439.1_26567_26360_1_0_0_0_0:0:0_0:0:0_3c3/1
AGGAGAATCGCTTGAACCTGGGAGGTGGAGGTTGTGGTGAGCCGAGATCGCACCACTGCACTCCAGCCTGGGTGACAAGAGCGAAACTCCATCTCAAAATAAAATGAAATAAAATAAAATGGCTTTTAGCTGCAAGACAGGCAAAGGAAA
+
ffffffffffffffffffffffffffffffffffffffffffffffffffffffffffffffffffffffffffffffffffffffffffffffffffffffffffffffffffffffffffffffffffffffffffffffffffffff
@rand_0_0_0_0_1_1_0:0:0_0:0:0_3c4/1
TGGCAAGCGGCTTGCTGGATCTGGAGGAATACTATAGGATAAATGCCAGGTTGCGGCAGCTCCGTGATGATACGGAGCAAGTGTTGAGGTTGTGAGATCGCCTCGAGATCTAAAAGTGTAACGTGACAGAGGTAGTTCCTCACTGCTTGC
+
ffffffffffffffffffffffffffffffffffffffffffffffffffffffffffffffffffffffffffffffffffffffffffffffffffffffffffffffffffffffffffffffffffffffffffffffffffffff
@cA01~tA01_KP420439.1_104407_104608_0_1_0_0_0:0:0_1:0:0_3c5/1
ACCTCCGCCTCCCGCGTTCAACTGATTCTCCTGCCTCAGCCTCCAAAGTAGCTGGGATTACAGGCATGTGCCACCACGCCTAGCTAATTTTTGTATGTTTAGTAGAGAGGGAGTTTCTCCATGATGGTCAGGCTGGTCTCCCGACCTCAG
+
ffffffffffffffffffffffffffffffffffffffffffffffffffffffffffffffffffffffffffffffffffffffffffffffffffffffffffffffffffffffffffffffffffffffffffffffffffffff
@cA01~tA01_KP420439.1_115589_115451_1_0_0_0_0:0:0_0:0:0_3c6/1
CTTACCCTCCTGTGGCCAGGCCCCCTGCAGCAAGAAGAACCCTGGAAAGAAAGATCATGATGGAAGATCCATTTGCAGGCAAACAAGGCCTTCCTTGCTGCCCCCACTGGGCTGTGAGTCTTGATAGCCAGCCCCTTCCTGGGCCGAAGG
+
ffffffffffffffffffffffffffffffffffffffffffffffffffffffffffffffffffffffffffffffffffffffffffffffffffffffffffffffffffffffffffffffffffffffffffffffffffffff
@cA01~tA01_KP420439.1_134043_133901_1_0_0_0_0:0:0_0:0:0_3c7/1
CTCCCTCTTCTCTGTCCCTCTGTCTCCAGTAGCCCCTGACTCCCTTCCCACTGTGAAGAGAGCCTCATCTCTTGGGCTGTTGTATCTCTTTCCCACTAGTCTCTTTCCTGCTGTCTATGTGGGGGTGGAAGAGGACAGGCTGCATGTCCA
+
ffffffffffffffffffffffffffffffffffffffffffffffffffffffffffffffffffffffffffffffffffffffffffffffffffffffffffffffffffffffffffffffffffffffffffffffffffffff
@cA01~tA01_KP420439.1_60608_60409_1_0_0_0_0:0:0_0:0:0_3c8/1
CTGTAGCCTGGAAGACAGAGGGCGACTCTGTCTCAATAAACAAAAGAACAAACAAAAAATAGATTTCATGCACAGATGCTTCCCAATGGACCATTCATTTATAGATCCACTTGTGCGTTCATTTTCTGCCCTCCCATTTAACCATCTGCA
+
ffffffffffffffffffffffffffffffffffffffffffffffffffffffffffffffffffffffffffffffffffffffffffffffffffffffffffffffffffffffffffffffffffffffffffffffffffffff
@cA01~tA01_KP420439.1_52511_52340_1_0_0_0_0:0:0_0:0:0_3c9/1
CCCACTGGGGTAGTGTGGTTGTGAACCCCGACATGTATAGGTCCCTGCGTGTGCTGGGGTCACAGGGCCCATGAAAAGGCTGTTCCAGAATATTATGTTGTAGAGCTCAGGGACAGGCACCCCATCTTCCTTTTACAGACTGAAGTTGTT
+
ffffffffffffffffffffffffffffffffffffffffffffffffffffffffffffffffffffffffffffffffffffffffffffffffffffffffffffffffffffffffffffffffffffffffffffffffffffff
@cA01~tA01_KP420439.1_135489_135629_0_1_0_0_0:0:0_1:0:0_3ca/1
GCAGAGATTCCAAATAGAACTAGAGAGACTGAGAGGCAGAGAAAGACAAGGAGATGGAGAGAGACAGATGATAGATGGATAGATAGATATAGATAGATGATAAATAGGTAGATGATAGATAATGGATAGGTTATAGATACATAGATGATG
+
ffffffffffffffffffffffffffffffffffffffffffffffffffffffffffffffffffffffffffffffffffffffffffffffffffffffffffffffffffffffffffffffffffffffffffffffffffffff
@cA01~tA01_KP420439.1_20361_20185_1_0_0_0_1:0:0_0:0:0_3cb/1
CACAGAACTTGACTCTGCCAAGGGGTTGAGAGGCCAGGGAGGCGAGGTCAGAAATGTGGGCTGAGCACCCCAGGGTCCTCTCTTCCTAGTTTATGAGACACTCCCCGACAGGACTTCCCTCCTGTTTCAGGAAAATCCTCTTATGTGGGG
+
ffffffffffffffffffffffffffffffffffffffffffffffffffffffffffffffffffffffffffffffffffffffffffffffffffffffffffffffffffffffffffffffffffffffffffffffffffffff
@cA01~tA01_KP420439.1_81475_81267_1_0_0_0_1:0:0_0:0:0_3cc/1
CGATTCCCCTGCCTCAGTCTCCAGAGTAGCTGGGACTACAAGTGTGCGCCACCAAACTCTGCTAATTTTTGTATTTTTAGTAGGGATGGGGTTTCACCATATTGGCCAGGCTGGTTACGAACTGCTGACCTCAGGTAATCTCCCTGCCTC
+
ffffffffffffffffffffffffffffffffffffffffffffffffffffffffffffffffffffffffffffffffffffffffffffffffffffffffffffffffffffffffffffffffffffffffffffffffffffff
@cA01~tA01_KP420439.1_27788_27983_0_1_0_0_0:0:0_0:0:0_3cd/1
AAAAACATTGGAGGTAAATGCATGGATTATATCTGTGTTCTTCATTCTGCTCCATTGTTCTACGTGCCTTTCTTTATGCCAATGTGATGCTGTTTTGCTTACTACAGCTCTGTAACATATTTTGAGATCAGGTAGTGTGATGCTCCTGTT
+
ffffffffffffffffffffffffffffffffffffffffffffffffffffffffffffffffffffffffffffffffffffffffffffffffffffffffffffffffffffffffffffffffffffffffffffffffffffff
@cA01~tA01_KP420439.1_81715_81937_0_1_0_0_0:0:0_0:0:0_3ce/1
AAAAAAAAAAAAAAGACCATTATCAAAAACATAAAAAATAACAAGGGTTAACGAGGATGTGGAGAAAAGGGAACATTTGTATGCAGTTGATGGGAATGTAAATTAGCATAACCATTATGGAAAACAGTCTGGAAGTTCCTGAAAAAATTA
+
ffffffffffffffffffffffffffffffffffffffffffffffffffffffffffffffffffffffffffffffffffffffffffffffffffffffffffffffffffffffffffffffffffffffffffffffffffffff
@cA01~tA01_KP420439.1_86576_86395_1_0_0_0_0:0:0_0:0:0_3cf/1
GGTTCTTCCTTGTCACAGCTCCCCTCCCACCTGAGCTGAGAACTCACTGCCCTGCTCTATGGCCTAGTGCTCTCTCTCTCTCTCTCACCCTCCACCCCTAACTCTTCCTGTCGATCCCTCCCTATGTGGTTCCAGCCTGGTGGTGGCATC
+
ffffffffffffffffffffffffffffffffffffffffffffffffffffffffffffffffffffffffffffffffffffffffffffffffffffffffffffffffffffffffffffffffffffffffffffffffffffff
@cA01~tA01_KP420439.1_137062_136937_1_0_0_0_1:0:0_0:0:0_3d0/1
CTCAGCCTCCCAAGTAGCTAGGACTACAGGTGCATGCCGGCATGCTTGGCTAATTTTTCTTGTCTGTTTAGTAAAGATGACTTTCCCGCATGTTGGCCAGGCTGATCTCGAGTCCCTGATCTTAAATGATCCACCTTTCTTGGCCTCTCA
+
ffffffffffffffffffffffffffffffffffffffffffffffffffffffffffffffffffffffffffffffffffffffffffffffffffffffffffffffffffffffffffffffffffffffffffffffffffffff
@cA01~tA01_KP420439.1_109583_109658_0_1_0_0_1:0:0_0:0:0_3d1/1
GAACACTGGAGCCTGGGTAACTTCTAAAGAAGAGATTGGTTTGCCTCACCATTCTGCAGGCTGTACTGGAAGCATGGCACCAGAATCTATTTCTTATGATGGCCTCAGGCCGCTCCCACTCTGGCAGAAGGGAAGGAGAGTCTGTCTGTG
+
ffffffffffffffffffffffffffffffffffffffffffffffffffffffffffffffffffffffffffffffffffffffffffffffffffffffffffffffffffffffffffffffffffffffffffffffffffffff
@cA01~tA01_KP420439.1_21885_21718_1_0_0_0_0:0:0_1:0:0_3d2/1
CCCTCAGCCTCCTGAGTCGCTAGGATTACATGCACCTGCCACCATGCCTGGCTTTCCTTGGGTTGTTTCTTAACTTGTCCTTGACCTGGGTTCCAGTGTTGGTTTCCTGTTGCTGCTGTAGAAAATTATCAGAAGCATGGCAGCAGGAGA
+
ffffffffffffffffffffffffffffffffffffffffffffffffffffffffffffffffffffffffffffffffffffffffffffffffffffffffffffffffffffffffffffffffffffffffffffffffffffff
@cA01~tA01_KP420439.1_19320_19461_0_1_0_0_0:0:0_0:0:0_3d3/1
CGCGGCCGCCTGTCTGCACAGACAGCACCATGTCGCTCATGGTCGTCAGCATGGTGTGTGTTGGTGAGTCCTGGAAGGGCATCGAGGGAGGGAGTGCGGGGATGGAGATCGGGGCCCAGAGTTGGAGATATAGGCCTGGAAGTGGAGTTA
+
ffffffffffffffffffffffffffffffffffffffffffffffffffffffffffffffffffffffffffffffffffffffffffffffffffffffffffffffffffffffffffffffffffffffffffffffffffffff
@cA01~tA01_KP420439.1_77633_77537_1_0_0_0_0:0:0_0:0:0_3d4/1
TCACAATTATTCGGGATGGACGAGTGGATATTGTGGTAGCAAGAACATTACTAAAAGTCACAGCTGATACAACACACTTGAAACCCATCTGGCCAATCTCCCACAGACAGAATGTCGCGCCATTCACTCCAGCCAGCTTCAGTCATGTTT
+
ffffffffffffffffffffffffffffffffffffffffffffffffffffffffffffffffffffffffffffffffffffffffffffffffffffffffffffffffffffffffffffffffffffffffffffffffffffff
@cA01~tA01_KP420439.1_137149_137303_0_1_0_0_0:0:0_0:0:0_3d5/1
ACAAGAAAAATTAGCCAAGCATGCCGGCATGCACCTGTAGTCCTAGCTACTTGGGAGGCTGAGGCAGGAGAAGCACTTAAAGCCAGGAGGCAGAGGTTGCACTGAGCCGAGATCATGCCACTGCACTGCAGCCTGGGAGACAGAGAGAGA
+
ffffffffffffffffffffffffffffffffffffffffffffffffffffffffffffffffffffffffffffffffffffffffffffffffffffffffffffffffffffffffffffffffffffffffffffffffffffff
@cA01~tA01_KP420439.1_664_448_1_0_0_0_0:0:0_1:0:0_3d6/1
TTGAGAAGGATATTTCCTAGGTTTTCTTCTAGAATTTTAATATTTTGAGGTTTTACATTTAAATCTTTAAACTATCTTGGGTTAATTTTTGTATATAGTGAGAGTTAGGGGTCCAGTTCTATTATTTTGCATATGAGTAGTCAGTTATCC
+
ffffffffffffffffffffffffffffffffffffffffffffffffffffffffffffffffffffffffffffffffffffffffffffffffffffffffffffffffffffffffffffffffffffffffffffffffffffff
@cA01~tA01_KP420439.1_139004_138875_1_0_0_0_0:0:0_0:0:0_3d7/1
GTCTTGAACTCCTGGCTTTAGGTGATCCACCCGCCTCGGCCTCCCAAAGTGCTGGAATTGCAGGTGTGAGCCACCATGCCCAGCCCATTTAATGGACTTTGACAAAGGTGCCGAGAACTTACAATCAAGAAAGGACAGTCTTCAATAAAT
+
ffffffffffffffffffffffffffffffffffffffffffffffffffffffffffffffffffffffffffffffffffffffffffffffffffffffffffffffffffffffffffffffffffffffffffffffffffffff
@cA01~tA01_KP420439.1_64458_64576_0_1_0_0_0:0:0_0:0:0_3d8/1
AGACCCTCAGGAGGTGACATACACACAGTTGAATCACTGCGTTTTCACACAGAGAAAAATCACTCGCCCTTCTCAGAGGCCCAAGACACCCCCAACAGATATCATCGTGTACACGGAACTTCCAAATGCTGAGTCCAGATCCAAAGTTGT
+
ffffffffffffffffffffffffffffffffffffffffffffffffffffffffffffffffffffffffffffffffffffffffffffffffffffffffffffffffffffffffffffffffffffffffffffffffffffff
@cA01~tA01_KP420439.1_63379_63566_0_1_0_0_0:0:0_0:0:0_3d9/1
AACTTGCTAACCCCGTCTCCTTGGGACAGCATTGATGTGTTCATGATGGATCCACCTCCATGACCCAAACACCTCTCAAGAGGCCCAACCTCCCACAGTGGGGGTGAAATTTCAATGTGAGGTTTGAAGGGGTCAAACATCTCAACTAAA
+
ffffffffffffffffffffffffffffffffffffffffffffffffffffffffffffffffffffffffffffffffffffffffffffffffffffffffffffffffffffffffffffffffffffffffffffffffffffff
@cA01~tA01_KP420439.1_85129_85053_1_0_0_0_0:0:0_0:0:0_3da/1
AATAAACAACTGAGCTCCATCAGAGGATTTGGAATGGCAGGGTCGTGGCTGTGGTTCCCCCACCTCTTCTGGCAGAATGACAGCAGCCACACTGCAGCCCCTACCGTCATGGAAACGCTGGAGGGTGTGAGTTACCCTCTTGTCCTCAGA
+
ffffffffffffffffffffffffffffffffffffffffffffffffffffffffffffffffffffffffffffffffffffffffffffffffffffffffffffffffffffffffffffffffffffffffffffffffffffff
@cA01~tA01_KP420439.1_129595_129706_0_1_0_0_0:0:0_0:0:0_3db/1
TATTTTCAGAAAAAAATCCCCGAAGTTTCAAGAAGCAAAAAACTATGTTGAATCGACACAAATTGAGTGGCGTGTAGGCTGTGTCAGGAATTATAAGTAATCAAGGGATGATTTCATGTATACAGGAGGATGTGCATGGGTTCTATGCAA
+
ffffffffffffffffffffffffffffffffffffffffffffffffffffffffffffffffffffffffffffffffffffffffffffffffffffffffffffffffffffffffffffffffffffffffffffffffffffff
@cA01~tA01_KP420439.1_93437_93603_0_1_0_0_0:0:0_0:0:0_3dc/1
GCTGCTCCCACACTGACAGAAGAGAAGGGGGTCCTGCGTGTGCAGAGACCACAGAGATCACATGGCAAGAGAGGGAGAAAGGGGGTGTGATGGAGCTTCCAAGCTCTTTTTAAGAATCAACTCTCCAGGGTACTAATAGAGGGAGAACTT
+
ffffffffffffffffffffffffffffffffffffffffffffffffffffffffffffffffffffffffffffffffffffffffffffffffffffffffffffffffffffffffffffffffffffffffffffffffffffff
@cA01~tA01_KP420439.1_47019_46839_1_0_0_0_1:0:0_0:0:0_3dd/1
CCAGATGGCGGGAGACCCATCTTTCTCCTGCTTTCTCAGTTATAGCTCTCAAAGTAACCATAGAATGTGCTGAGGACACAACTACTTTAGTTGAGATGTTTGACCCCTTCAAACCTCACATTGAAATTTCACCCCCATTGTGGGAGGTTG
+
ffffffffffffffffffffffffffffffffffffffffffffffffffffffffffffffffffffffffffffffffffffffffffffffffffffffffffffffffffffffffffffffffffffffffffffffffffffff
@cA01~tA01_KP420439.1_130056_130051_1_0_0_0_0:0:0_0:0:0_3de/1
TTTATGCTTTATTTTTAAGATTGACAAATAAAAATTATATACTGTGGTCCTTCACTATTCCTGGGTGATTGGTTCCAGGATCCCCATTCAGATACCAAAATCTGCAGATGCTCAAGCCCCTTGCATGAAATGGCATAGCGAAGCTGGGCA
+
ffffffffffffffffffffffffffffffffffffffffffffffffffffffffffffffffffffffffffffffffffffffffffffffffffffffffffffffffffffffffffffffffffffffffffffffffffffff
@cA01~tA01_KP420439.1_111705_111901_0_1_0_0_0:0:0_1:0:0_3df/1
CCCTGGACTCTGAGCTTCTGGAAGCAGGGTGGAGCCTCATTTGTCTCTGGGACTCCAATTTCCATCCAAAGATGCAGCACATAGGAGGTTCCAAGGATCGTGAATCACATGAACAAGTGATATTCTTACTCTCTGCAACCTGGAAAGCTG
+
ffffffffffffffffffffffffffffffffffffffffffffffffffffffffffffffffffffffffffffffffffffffffffffffffffffffffffffffffffffffffffffffffffffffffffffffffffffff
@cA01~tA01_KP420439.1_34782_34618_1_0_0_0_0:0:0_1:0:0_3e0/1
GGGAGGCGGAGGTTGCAGTGAGCTGAGATTGTGTCACTGCAGTCCAGCCTGGGCGACAGAGCAAGACTCCGCCTCAAGAAAAAAAAAAGCAAATAGCCTATAATAACAAATTAGAGGGCTCTGGCTACTAAATTTAAAGGGTTCTATAAG
+
ffffffffffffffffffffffffffffffffffffffffffffffffffffffffffffffffffffffffffffffffffffffffffffffffffffffffffffffffffffffffffffffffffffffffffffffffffffff
@cA01~tA01_KP420439.1_27959_28077_0_1_0_0_0:0:0_0:0:0_3e1/1
TCAAGACAGTGGGCGTCACATACAAAAATTACGGAAAAAAGGATCCCAGGACTCCCAGGGCCCAATATTAGATAACAGAGTGTTGGCCATGAACCAACCTCAAAGATTTCCATTGAGTAGAGGACAGACACCCTCATTTCCTCACCTCTC
+
ffffffffffffffffffffffffffffffffffffffffffffffffffffffffffffffffffffffffffffffffffffffffffffffffffffffffffffffffffffffffffffffffffffffffffffffffffffff
@cA01~tA01_KP420439.1_10943_11080_0_1_0_0_0:0:0_0:0:0_3e2/1
CACCAGCAACGCCTACACCCTTTTCTTTTTGTTTGAAGAAATATTTATTGAGGTGAAATATACCTATGTAATTTACCACCTTTACCATTTTTAAGTGTGAAGTCTACTGTTCATAAATACATTTATAGGCTGGGCACGGTGGCTCACGGT
+
ffffffffffffffffffffffffffffffffffffffffffffffffffffffffffffffffffffffffffffffffffffffffffffffffffffffffffffffffffffffffffffffffffffffffffffffffffffff
@cA01~tA01_KP420439.1_133152_133044_1_0_0_0_0:0:0_0:0:0_3e3/1
CCCACAGTGGCTGATAGCGTCTCCCTCCCACTACACTGCTCTAATCCCCACTCCCCTCTTCCTCCACCTCTCACGCGGACCCTTGTGATTACACTGAGCCCAGCAGGACAGTCCAGGCTGTCTCCCCATCTCAAGGTCAACTCATCAACA
+
ffffffffffffffffffffffffffffffffffffffffffffffffffffffffffffffffffffffffffffffffffffffffffffffffffffffffffffffffffffffffffffffffffffffffffffffffffffff
@cA01~tA01_KP420439.1_40278_40429_0_1_0_0_0:0:0_0:0:0_3e4/1
CATTCCAAATAACCCCACATATGAAAGGATCACTGAGAGGCACAGAGAGAAAATCAGGGACACCAAAAAGCAAAGACATAAACACACAGAGAATGAGCCAGAGGAAGGAGATTGAGAGACTCACAGACACATAAAGAGAGAGAAAAGAGG
+
ffffffffffffffffffffffffffffffffffffffffffffffffffffffffffffffffffffffffffffffffffffffffffffffffffffffffffffffffffffffffffffffffffffffffffffffffffffff
@cA01~tA01_KP420439.1_2589_2768_0_1_0_0_0:0:0_0:0:0_3e5/1
ACATTTTTAAAGTGCTACAAGAAAATATTTCAAACTAGAATCTTTCAACCTGAAAAGGAAAACATTTTCCTGCAATAAAGGTGCCATTAAAAATGTCTCACAATTTATTACATGAAGCATTGTTCTACAATAAATGTTAAGCTCTTGAAG
+
ffffffffffffffffffffffffffffffffffffffffffffffffffffffffffffffffffffffffffffffffffffffffffffffffffffffffffffffffffffffffffffffffffffffffffffffffffffff
@cA01~tA01_KP420439.1_24652_24823_0_1_0_0_0:0:0_1:0:0_3e6/1
CTTGTCCTGCAGCTCCCGGAGCTCCTATGACATGTACCATCTATCCAGGGAGGGGGAGGCCCATGAACGTAGGTTCTCTGCAGGGCCCAAGGTCAACGGAACATTCCAGGCCGACTTTCCTCTGGGCCCTGCCACCCACGGAGGAACCTA
+
ffffffffffffffffffffffffffffffffffffffffffffffffffffffffffffffffffffffffffffffffffffffffffffffffffffffffffffffffffffffffffffffffffffffffffffffffffffff
@cA01~tA01_KP420439.1_4130_4326_0_1_0_0_0:0:0_0:0:0_3e7/1
CACCCAAAACCAATAATTTCATTCCTAGGTAAATATGTCTAATTAATTCAGCATATGTATGCAAGGGATCACACAGAAACACGATTATCAAGGCCCGAGTTATAAAAGAGAAAATCCGGAAACAACACAAATGTCCATGATAAAAAGAGT
+
ffffffffffffffffffffffffffffffffffffffffffffffffffffffffffffffffffffffffffffffffffffffffffffffffffffffffffffffffffffffffffffffffffffffffffffffffffffff
@cA01~tA01_KP420439.1_5238_5073_1_0_0_0_0:0:0_0:0:0_3e8/1
ACTCCAGGCCCAGATCTCCACCCCAGCGCTCCCTCCCTCGATTCCCTTCCAGGACTCACCAACACACGCCATGCTGACGACCATGAGCGACATGGTGCTGCCGGTGCAGACAGGCGGCTGCGCCCCAGCTCAGTTCAGCAGCACACAGGA
+
ffffffffffffffffffffffffffffffffffffffffffffffffffffffffffffffffffffffffffffffffffffffffffffffffffffffffffffffffffffffffffffffffffffffffffffffffffffff
@cA01~tA01_KP420439.1_35812_35587_1_0_0_0_0:0:0_0:0:0_3e9/1
AGGCCCAGATCTCCACTCCAGGCCCACAACTCCACCTCCAGGCCTATATCTCCACCTCTGGGCCCAGATCTCCAACCCCACACTCCCTTCCTCTATTCCCTTCCAGGACTCACCAACACACGCCATGCTGACGACCGTGAGCGACATGGT
+
ffffffffffffffffffffffffffffffffffffffffffffffffffffffffffffffffffffffffffffffffffffffffffffffffffffffffffffffffffffffffffffffffffffffffffffffffffffff
@cA01~tA01_KP420439.1_3417_3323_1_0_0_0_0:0:0_0:0:0_3ea/1
AATGTTCCAGGGGTGCTAGACAAGTTTGTGGATTAGGAAGATTTGAGGTGGATGTTTTCTAAATGTCAGTTAAGAAAAAAATCATTCAAATGTTTTTCTTTATTTAAAAAAAATAGAGACGGGGTCTCACTATGGTGCCCAGGCTGGTCT
+
ffffffffffffffffffffffffffffffffffffffffffffffffffffffffffffffffffffffffffffffffffffffffffffffffffffffffffffffffffffffffffffffffffffffffffffffffffffff
@cA01~tA01_KP420439.1_140705_140883_0_1_0_0_0:0:0_0:0:0_3eb/1
TTAAGTTCAGCTGACTAGCAACCATAATTCCATCTGCAATCTTCATTCCTCCTTTCATGTAAAATAACATATTCACAAGCTATGGAGGCTAGGACATGGACATTTTTGGGGTGGGACAACATTCTCCTGCCTTCCACAAACAGTGAACAA
+
ffffffffffffffffffffffffffffffffffffffffffffffffffffffffffffffffffffffffffffffffffffffffffffffffffffffffffffffffffffffffffffffffffffffffffffffffffffff
@cA01~tA01_KP420439.1_96746_96627_1_0_0_0_0:0:0_1:0:0_3ec/1
CATTAGAATTTTTCATGATTGTATTTCTAGTATTACAGCAGAACCAGTTCAAATGATTTAAACTCCCAGGGAAGGATTATGCAATTATTTACAATCTTAGAATTGTACTTTATCAGCAAAAATCACAACATGTAAATTCTGGATTTTTGT
+
ffffffffffffffffffffffffffffffffffffffffffffffffffffffffffffffffffffffffffffffffffffffffffffffffffffffffffffffffffffffffffffffffffffffffffffffffffffff
@cA01~tA01_KP420439.1_88463_88564_0_1_0_0_0:0:0_1:0:0_3ed/1
CGAACTCTTGACCTCCAGTGATCTGCCCACTTCAGCCTCCCAAGGTGCCGGGATTACAAGCGTGAGCCACAGTGCCTAATCTCTTTTTAGTTTTTAAGGAACTTCCATATTCTTCTCCTCTGTAATGGCTGTATTAATTTACATTCCTAT
+
ffffffffffffffffffffffffffffffffffffffffffffffffffffffffffffffffffffffffffffffffffffffffffffffffffffffffffffffffffffffffffffffffffffffffffffffffffffff
@cA01~tA01_KP420439.1_120865_120943_0_1_0_0_1:0:0_0:0:0_3ee/1
TCCTGCCTCAGCCACCTGAGTAGCTGGTACTACAGGCGTCCATCACCACGCCAGGCTACTTTTTGTATTTTTAGTAGAGAGGGGGTTTCACCATGTTGGTCGAGCTGCTCTGGAACTCCTGACCACGTGATCCACCCGCCTCAGGCTCCC
+
ffffffffffffffffffffffffffffffffffffffffffffffffffffffffffffffffffffffffffffffffffffffffffffffffffffffffffffffffffffffffffffffffffffffffffffffffffffff
@cA01~tA01_KP420439.1_116536_116714_0_1_0_0_0:0:0_1:0:0_3ef/1
ACTCTAATCTTGGGTTTAACAACTTCAGTCTGTACAAGGATGATGGGGTGCCTGTCCCTGAGCTGTACAACAGAATATTCTGGAAAAGCCTTTTCATGGGCCCTGTGACCCCGTCACATGCAGGGACCTATAGATGCCGGGGTTCACACA
+
ffffffffffffffffffffffffffffffffffffffffffffffffffffffffffffffffffffffffffffffffffffffffffffffffffffffffffffffffffffffffffffffffffffffffffffffffffffff
@cA01~tA01_KP420439.1_115102_115029_1_0_0_0_0:0:0_0:0:0_3f0/1
GATCATATCTCCACTCCAAGCCCATATCTCCACATCAGGCCCATATCTCCACTCCAGTCCCATATCTCCACACCCAGGCCCATATCTCCATTCCAGGCCCATATCCCCATCCTAGGCCCATATCTCCACCGTAGGCCCAGATCTCCACTC
+
ffffffffffffffffffffffffffffffffffffffffffffffffffffffffffffffffffffffffffffffffffffffffffffffffffffffffffffffffffffffffffffffffffffffffffffffffffffff
@cA01~tA01_KP420439.1_104376_104168_1_0_0_0_0:0:0_0:0:0_3f1/1
GAGAAACTCCCTCTCTACTAAACATACAAAAATTAGCTAGGCGTGGTGGCACATGCCTGTAATCCCAGCTACTTTGGAGGCTGAGGCAGGAGAATCAGTTGAACGCGGGAGGCGGAGGTTGCAGTGAGCTGAGATCACACCCTTGCACTC
+
ffffffffffffffffffffffffffffffffffffffffffffffffffffffffffffffffffffffffffffffffffffffffffffffffffffffffffffffffffffffffffffffffffffffffffffffffffffff
@cA01~tA01_KP420439.1_138824_138922_0_1_0_0_0:0:0_1:0:0_3f2/1
TTTTAAACAAAATGTCTTTCGTCAGACAAATGTCTTCCCCATTATTTTCTTCTACATGTTTCATAGGTTCAGGCCTTAGACTCATGTTTTTAATCCATTTTCATTTGATTTTTGTGTAAGGTGACAGGTATAGATGCAGTTTTATTCCTC
+
ffffffffffffffffffffffffffffffffffffffffffffffffffffffffffffffffffffffffffffffffffffffffffffffffffffffffffffffffffffffffffffffffffffffffffffffffffffff
@cA01~tA01_KP420439.1_14768_14946_0_1_0_0_0:0:0_1:0:0_3f3/1
AATAAACGACGGAGAGGGCGGTCCTTCCCCGTGCTTCTCGGGTGGAATAGCAGCCTAATATATGTCTCAGCAGATCACAAAAAGTAGCATGTTGTTCCTGGGCTACATCATTATTTCATGGCTGTTTGATTTAAGTCAGTTCTACTTCAC
+
ffffffffffffffffffffffffffffffffffffffffffffffffffffffffffffffffffffffffffffffffffffffffffffffffffffffffffffffffffffffffffffffffffffffffffffffffffffff
@cA01~tA01_KP420439.1_32812_32604_1_0_0_0_0:0:0_0:0:0_3f4/1
GCCCTCATTTCATAAGCAGATACCAACATACAGGGGGAGACCATAGGAGCCTGAGGTCCCTCAGTTGCCAACAGCAGACTCAGACATTCTATCTCTCTGAGCTCAAGGACCCATCCCATGAATAGCTCTGAGTTCCCATCCCATTGATTC
+
ffffffffffffffffffffffffffffffffffffffffffffffffffffffffffffffffffffffffffffffffffffffffffffffffffffffffffffffffffffffffffffffffffffffffffffffffffffff
@rand_0_0_0_0_1_1_0:0:0_0:0:0_3f5/1
AATCTCAGATCGTGCGCATCCCCGACCGGCGAAAGGACATGGCCCTAATCCCTTTAGCGTCTTGTGCCAAGTTAGCAAACACATATTTCGTGATCTATTTAGTTCCGTAACGCTATGCTCTGATTGCTATACATTATTCACCTTGCAACA
+
ffffffffffffffffffffffffffffffffffffffffffffffffffffffffffffffffffffffffffffffffffffffffffffffffffffffffffffffffffffffffffffffffffffffffffffffffffffff
@cA01~tA01_KP420439.1_39987_40149_0_1_0_0_1:0:0_0:0:0_3f6/1
GTGTCCCTCCATGCTGACTTTGCTCAGAGACCTGGCACAGGTTAGAAGTTTCATTTCTGTTTTACCTCCACAAAGTGTTCTCTACCAGGAGAACCCAAGGAAACCCATATTTATGACCTGAGTTGGGCCCTGTGGCCTCAGGCCTTGTGG
+
ffffffffffffffffffffffffffffffffffffffffffffffffffffffffffffffffffffffffffffffffffffffffffffffffffffffffffffffffffffffffffffffffffffffffffffffffffffff
@cA01~tA01_KP420439.1_125836_126007_0_1_0_0_0:0:0_0:0:0_3f7/1
GTCAGGAGTTCCAGACCAGCCTGGCCAACATGGTGAAACCCTATCTGTACTAAAAATACAAAAATTAGCCGAGCATGGTGGTGCATCCCTGTAATCCCAGCTCCTACTCTGGAGGATGAAGCAGGAGAATGACTTCAACCCAGGAGGTGG
+
ffffffffffffffffffffffffffffffffffffffffffffffffffffffffffffffffffffffffffffffffffffffffffffffffffffffffffffffffffffffffffffffffffffffffffffffffffffff
@cA01~tA01_KP420439.1_126707_126829_0_1_0_0_0:0:0_0:0:0_3f8/1
TGACTCAAGAATGCTGTGGATGTAGAAATCCTAAAGCACATTCGCTGTGTATCAATCCCAGTGCAGTCTTCCCAGAGAAGACTCTAAACAAATCCTGGACTGCACCTGGGCCTATGCCAATTCCTATCACTCACCGTCACTCCAGGGAGA
+
ffffffffffffffffffffffffffffffffffffffffffffffffffffffffffffffffffffffffffffffffffffffffffffffffffffffffffffffffffffffffffffffffffffffffffffffffffffff
@cA01~tA01_KP420439.1_138868_139001_0_1_0_0_0:0:0_0:0:0_3f9/1
TTTTCTTCTACATGTTTCATAGGTTCAGGCCTTAGACTCATGTTTTTAATCCATTTTCATTTGATTTTTGTGTAAGGTGACAGGTATAGATGCAGTTTTATTCCTCTGCATGTAGATATCCAGTTTTCCCCACACCATTTATTGAAGACT
+
ffffffffffffffffffffffffffffffffffffffffffffffffffffffffffffffffffffffffffffffffffffffffffffffffffffffffffffffffffffffffffffffffffffffffffffffffffffff
@cA01~tA01_KP420439.1_12734_12559_1_0_0_0_0:0:0_1:0:0_3fa/1
GTGGAAGGCAGGAGAATGCTGCCCCACCCCCAAAATGTCCCTGTCTTAGCCTCCATAGCTTGTGAATATGTTATTTTACAGGAAAGGAGGAATGAAGATTGCAGATGGCATTACGGTTGCTAATCAGCTGAACTTAAAAAGAGGGTACGC
+
ffffffffffffffffffffffffffffffffffffffffffffffffffffffffffffffffffffffffffffffffffffffffffffffffffffffffffffffffffffffffffffffffffffffffffffffffffffff
@cA01~tA01_KP420439.1_36411_36546_0_1_0_0_1:0:0_0:0:0_3fb/1
GGAGTTACTGGCCTTCAGTAGAGATATGGGCCTGGTGTGGAGATATGGGCCTGGATTGGAGATATGGGCCTAGGTTGGAGATCTGAGCCTGGAGTGGAGATATGGGCATGGATTGGAGATATGGGCTTACAGTGGAGATCTTGGCCTGGA
+
ffffffffffffffffffffffffffffffffffffffffffffffffffffffffffffffffffffffffffffffffffffffffffffffffffffffffffffffffffffffffffffffffffffffffffffffffffffff
@cA01~tA01_KP420439.1_50746_50577_1_0_0_0_0:0:0_0:0:0_3fc/1
CACTCCACCTCCAGGCCTATATCTCGACCTCTGGGCCCAGATCTCCACTTCTAGGCCCATCACTCCATCTCTAGGCCCATATATCCACTCCAGGCCCAGATCTCCACTCCAGGCCCATAACTCCACCTCCAGGCCTATATCTCCACCTCT
+
ffffffffffffffffffffffffffffffffffffffffffffffffffffffffffffffffffffffffffffffffffffffffffffffffffffffffffffffffffffffffffffffffffffffffffffffffffffff
@cA01~tA01_KP420439.1_102625_102816_0_1_0_0_0:0:0_0:0:0_3fd/1
TTTCCGTCACTCTCCCTACGAGTTGTCAGACCCGAGTGACCCACTGCTTGTTTCTGTCACAGGTGAGAAAAGCCCATATCTCTCTCATGTCCTATGATCCTAAATCCTTAGCTAAGGAGCTTCCTGCTGATGATGGAGAAAAGCATGGAC
+
ffffffffffffffffffffffffffffffffffffffffffffffffffffffffffffffffffffffffffffffffffffffffffffffffffffffffffffffffffffffffffffffffffffffffffffffffffffff
@cA01~tA01_KP420439.1_42719_42582_1_0_0_0_0:0:0_0:0:0_3fe/1
TATAATCCCTGATACTAGGGAGGCTGAGGCAGGAAAATCATTTGAACCCAGGAGGCAGAGGTTGCAATGAGCCAAGATGACATCACTTGTACTCCAGCCTGGGCACAGAGGGAAACTGTCTCAAAAACAAAAACAAAACAACAAACGAAA
+
ffffffffffffffffffffffffffffffffffffffffffffffffffffffffffffffffffffffffffffffffffffffffffffffffffffffffffffffffffffffffffffffffffffffffffffffffffffff
@cA01~tA01_KP420439.1_88443_88266_1_0_0_0_0:0:0_0:0:0_3ff/1
AGCCATTACAGAGGAGAAGAATATGGAAGTTCCTTAAAAACTAAAAAGAGATTAGGCACTGTGGCTCACGCTTGTAATCCCGGCACCTTGGGAGGCTGAAGTGGGCAGATCACTGGAGGTCAAGAGTTCGAGACCAGCCTGGCTAACATG
+
ffffffffffffffffffffffffffffffffffffffffffffffffffffffffffffffffffffffffffffffffffffffffffffffffffffffffffffffffffffffffffffffffffffffffffffffffffffff
@cA01~tA01_KP420439.1_133486_133316_1_0_0_0_0:0:0_0:0:0_400/1
CTTGCCTCAGCCTCCCCAGTCGTTGGATTACTCGTGCCCACCACCACACCTGGCTATCCTTGTTTGGTTTCCTAGCTTGTCCTTGACCTGGGTTCCTGTGTCGGTTTCCTGTTGCTGCTGCAGAAAATTATCACAAACATGGCAGCAGGA
+
ffffffffffffffffffffffffffffffffffffffffffffffffffffffffffffffffffffffffffffffffffffffffffffffffffffffffffffffffffffffffffffffffffffffffffffffffffffff
@cA01~tA01_KP420439.1_46031_46186_0_1_0_0_0:0:0_0:0:0_401/1
GAACAGCAGCCTAACATGTGTCTCCCGAGATCACAAAGAGTAGGACGTTTCACAGGGGCTTCAACACGATTTCCTGGCTGTTGGACATAAGATAACTCTATTTCGCTTTTTTATCTTGATTTCACTTTTGTTTCCTTTCCTTGGAGAACG
+
ffffffffffffffffffffffffffffffffffffffffffffffffffffffffffffffffffffffffffffffffffffffffffffffffffffffffffffffffffffffffffffffffffffffffffffffffffffff
@cA01~tA01_KP420439.1_126237_126332_0_1_0_0_0:0:0_0:0:0_402/1
AAATGTGAAAGCCCGCTGAATCCTCCAGCACGGATCCTGGAATAGAGAAAGTGCTCTGGTCATCGCAAAAAAAAACTTGCCCACTCACCCAAATCCCCCACCTCACCCCTACTTCCAATCACCTGTGGAGATTCAGATAGACCATGGGGA
+
ffffffffffffffffffffffffffffffffffffffffffffffffffffffffffffffffffffffffffffffffffffffffffffffffffffffffffffffffffffffffffffffffffffffffffffffffffffff
@cA01~tA01_KP420439.1_91100_91254_0_1_0_0_1:0:0_1:0:0_403/1
TTGGTATTTTTTTTTAGTACAGACAAGGTTTTACCATGGTGCCCAGGCTATCTCAAACTCCCAACCTTAAGGGATCCGCCCGTCTCAGCCTCCCAAAGTGCTGAGATTAGAGGCGTGAGCCAAGGCGCCGAGCCGTATTTTAAAAGAAAT
+
ffffffffffffffffffffffffffffffffffffffffffffffffffffffffffffffffffffffffffffffffffffffffffffffffffffffffffffffffffffffffffffffffffffffffffffffffffffff
@cA01~tA01_KP420439.1_30528_30387_1_0_0_0_0:0:0_0:0:0_404/1
TTGTGTCCCCCAGGCTGGAGTGCAGTGATGCAATCTCCACTCACTGCAACCTCCACCTACTGGGTTGAAGTCATTCTCCTGCTTCATCCTCCAGAATAGGAGCTGGGATTACAGGGATGCACCATCGTGCTCGGCTAATTTTTGTATTTT
+
ffffffffffffffffffffffffffffffffffffffffffffffffffffffffffffffffffffffffffffffffffffffffffffffffffffffffffffffffffffffffffffffffffffffffffffffffffffff
@cA01~tA01_KP420439.1_17559_17380_1_0_0_0_0:0:0_0:0:0_405/1
AATGTTTCATCGTGGAATGACTCTGCCAGCTTTCCAGATCTGCAGAGAGTAAGAATATCACTTGTTCATCTGATTCACCATCCTTGGAACCTCCTATGTGCTGCATCTTTGGATGGAAATTGGAGTCTCAGAGACAATTCAGGCTCCACC
+
ffffffffffffffffffffffffffffffffffffffffffffffffffffffffffffffffffffffffffffffffffffffffffffffffffffffffffffffffffffffffffffffffffffffffffffffffffffff
@cA01~tA01_KP420439.1_122991_122821_1_0_0_0_0:0:0_1:0:0_406/1
TTCTTTTGAGATGGAGTCTCGCTCTGTCACCCAGGCTGGAGTGCAGAGGTGCAATCTCGGTTCACTGCAACCTCAGCCTCCTGGGTTCAATCAATTCTCTTGCCTCAAACTCCTGAGTAGTAGTATTACAGGTGCTGACCACCATGCTCA
+
ffffffffffffffffffffffffffffffffffffffffffffffffffffffffffffffffffffffffffffffffffffffffffffffffffffffffffffffffffffffffffffffffffffffffffffffffffffff
@cA01~tA01_KP420439.1_75817_75742_1_0_0_0_0:0:0_0:0:0_407/1
GGGAAAACTAAATAGCCATATGCAGAAGAATAAAACTGGACCTGTATCTGTAATCATACACATAAATTAACTTAAGGTAATTAGCAGCTTAAATGTAAATCCAGAACTATAAAATCACCGGTGGAAACCCAAAGAGAAACTCTTCTGGGC
+
ffffffffffffffffffffffffffffffffffffffffffffffffffffffffffffffffffffffffffffffffffffffffffffffffffffffffffffffffffffffffffffffffffffffffffffffffffffff
@cA01~tA01_KP420439.1_26266_26145_1_0_0_0_0:0:0_0:0:0_408/1
GGGAGACCGAGGCGGGCACCTCAGTTGAGGTCATGAGTTTGAGAGCAGCCCAGCCAACATGGGGAAACCCCATCTATACTAAAAAAAACAAAAAGTAGCCAGGCATGGTGGCGTGCACCTGTAATCCCAGCTACTAGGGAGGCTGAGGCA
+
ffffffffffffffffffffffffffffffffffffffffffffffffffffffffffffffffffffffffffffffffffffffffffffffffffffffffffffffffffffffffffffffffffffffffffffffffffffff
@cA01~tA01_KP420439.1_93839_93650_1_0_0_0_0:0:0_0:0:0_409/1
AAGAGGATGATGGCCACTGAGTACCTAATCACAGCATGCAGGTGTCTGGCGATACCTGGAGGAAGATGGGAATCCAATAAGAAGCTAACCATAGCAGTTCCTCTTTGTGGATTGTCTCTCATTTCTTGGTTGCCAGGCAACCACATAAAA
+
ffffffffffffffffffffffffffffffffffffffffffffffffffffffffffffffffffffffffffffffffffffffffffffffffffffffffffffffffffffffffffffffffffffffffffffffffffffff
@rand_0_0_0_0_1_1_0:0:0_0:0:0_40a/1
CCGAAGGGTTAGTAAATCCTAATACTACAGTAGCTCGCTGCCATGCTCCCAACAAGACGGAGGGTGACAGGTCTGTCCTCTAAGAGGCACGATGGGCGATCGATGCGATTCGTGGCTTTTCCGCAGGAAGAAGCTGGCAAAACCTCTGGT
+
ffffffffffffffffffffffffffffffffffffffffffffffffffffffffffffffffffffffffffffffffffffffffffffffffffffffffffffffffffffffffffffffffffffffffffffffffffffff
@cA01~tA01_KP420439.1_31768_31900_0_1_0_0_0:0:0_0:0:0_40b/1
TTCTGAGACGTTCCTCCTGATCTCAGGACGTTGCTGTCTTAGTCCATTTTTGTTGCTCTAAAGGAACACTTGAGCCTGGGTAACTTCTAGAGAAAAGAGATTGGTTTGCCTCACAGTTCTGCAGGCTGTACTGGAAGCGTGGCACCAGCA
+
ffffffffffffffffffffffffffffffffffffffffffffffffffffffffffffffffffffffffffffffffffffffffffffffffffffffffffffffffffffffffffffffffffffffffffffffffffffff
@cA01~tA01_KP420439.1_9410_9329_1_0_0_0_0:0:0_0:0:0_40c/1
ATCCTCACATCTTTATCTTTCCCTGTCTTTGTGCCCCTCCCTCAGGGCTCTGATTTTAGGGCTTTTCTCTGCTTCCTTCCATCATACGCTCCACTTCTCTGCCCTCTTTTTCTATCTCTTTATGTGTCTGTGAGTCTCTCAATTCCCTTC
+
ffffffffffffffffffffffffffffffffffffffffffffffffffffffffffffffffffffffffffffffffffffffffffffffffffffffffffffffffffffffffffffffffffffffffffffffffffffff
@cA01~tA01_KP420439.1_3742_3560_1_0_0_0_0:0:0_1:0:0_40d/1
TTTCTGCAAGCGAAAGTTACCTATTTACTCAGCTCTTCCTTCTTTTCTAACACAGACATTTGAGGCTTATTTTCCTTTAACACTGTTCTATCTGTATCCCCAGTCATTTGCCGAGATGTGTTTTCATTTTTAATTGATACAAAATATTTT
+
ffffffffffffffffffffffffffffffffffffffffffffffffffffffffffffffffffffffffffffffffffffffffffffffffffffffffffffffffffffffffffffffffffffffffffffffffffffff
@cA01~tA01_KP420439.1_142278_142167_1_0_0_0_0:0:0_1:0:0_40e/1
CCAAATATGGAAGAGGTTTTAGGCTGATTTTCTAATGGATAAGATAAAGGATCAAAGAAGTAATTATAGAGAAATAGAAAAATGATGATTGGAATTCAGGTGCCTGCATCATTTGTGTATATTATTATATTTATGTATTTTTTATTTTTA
+
ffffffffffffffffffffffffffffffffffffffffffffffffffffffffffffffffffffffffffffffffffffffffffffffffffffffffffffffffffffffffffffffffffffffffffffffffffffff
@cA01~tA01_KP420439.1_120383_120263_1_0_0_0_0:0:0_1:0:0_40f/1
TGGGTGCCTGGAGCCCTAATCGGAGGCCTCCATGCAGGCCATGCAGGAGGGTTTGGAGGTGCTGTGTGTGCCATCCTGCGCCCTGATCCCTCCCTCACAGGCATGCTGCGTCTTCTCTCTGCATCTGTCCATGCTTCTCTCCATCATCAG
+
ffffffffffffffffffffffffffffffffffffffffffffffffffffffffffffffffffffffffffffffffffffffffffffffffffffffffffffffffffffffffffffffffffffffffffffffffffffff
@cA01~tA01_KP420439.1_107609_107718_0_1_0_0_0:0:0_0:0:0_410/1
CACAAAGGTGAAAACAATCTGATGTTGAAGGAAGAGGCTCTGACTCAAATGCTGGGAATGAAGTGGGGAGAATGACAAGACGACTGTGGAGAGACGGAGAGCACACTGGGTACACAGGAAACTAAGGAGCAACAAGGAGTGTGTGTTTGA
+
ffffffffffffffffffffffffffffffffffffffffffffffffffffffffffffffffffffffffffffffffffffffffffffffffffffffffffffffffffffffffffffffffffffffffffffffffffffff
@cA01~tA01_KP420439.1_114642_114869_0_1_0_0_0:0:0_0:0:0_411/1
CTGGAGTGGAGATATGGGCCTGGAGTGGAGATATGGGTCTGGAGTGGAGATATGGGCCTGGAGGTGGAGATATGGGCCTGGAGTGGAGATATGGGCCTGGAGGTGGTGATATGGGCCTGGAGTGTAGATATGGGCCGAGTGGAGATATGG
+
ffffffffffffffffffffffffffffffffffffffffffffffffffffffffffffffffffffffffffffffffffffffffffffffffffffffffffffffffffffffffffffffffffffffffffffffffffffff
@cA01~tA01_KP420439.1_90953_90727_1_0_0_0_0:0:0_1:0:0_412/1
CAAAAAAAAAATTAGCCAGGCGTGGTGGGACATGGGTGTAATCCCAGCCTCTCGGGAAGCTGAGTGTAGAGAATCGCTTTAACCTGGGAGGTGGAGGTTGCGGTGAGCCGAGATCCCGCCACTGCACTCCAGCCTGGGGCACAGAAGGAG
+
ffffffffffffffffffffffffffffffffffffffffffffffffffffffffffffffffffffffffffffffffffffffffffffffffffffffffffffffffffffffffffffffffffffffffffffffffffffff
@rand_0_0_0_0_1_1_0:0:0_0:0:0_413/1
AACCAGTATCCTTTGAGCACTGCGAGAGCAAAATGCGTGGGCGTGTCGGCCTTAGACTATGCCTACCGACGAGCGCCACACCTCCATTTCACGAGGATATCTCGCGTGTGGCGAGGTTCACTGTAGGGAACCTGATACCGGACTGCTTCA
+
ffffffffffffffffffffffffffffffffffffffffffffffffffffffffffffffffffffffffffffffffffffffffffffffffffffffffffffffffffffffffffffffffffffffffffffffffffffff
@cA01~tA01_KP420439.1_92166_92318_0_1_0_0_1:0:0_0:0:0_414/1
TTGCACTGCACCCTAGGTGACAGAGTGAGACTCCATGGTAAAAAATAAAAATAAAGAATACATAAATATAATATAACATACACGAATGACAAAGGCACACCAATTCCAATCATCATTTTTCTATTTCTCTATAATGACTTCTTTGATCCT
+
ffffffffffffffffffffffffffffffffffffffffffffffffffffffffffffffffffffffffffffffffffffffffffffffffffffffffffffffffffffffffffffffffffffffffffffffffffffff
@cA01~tA01_KP420439.1_46242_46117_1_0_0_0_0:0:0_0:0:0_415/1
CTTATCTGTTAGTAATGAACCTGCCTATGTAACGTATTCTCTGTGTGTTCTGTCTCCCTGGAGTGACGGTGAGTGATAGGAATTGGCGTAGGCCCAGGTGCAGTCTAGGAGGTGTTTAGGGTCTTTTCTGGGAAGACTGCACTGGGATTG
+
ffffffffffffffffffffffffffffffffffffffffffffffffffffffffffffffffffffffffffffffffffffffffffffffffffffffffffffffffffffffffffffffffffffffffffffffffffffff
@cA01~tA01_KP420439.1_2956_3070_0_1_0_0_0:0:0_0:0:0_416/1
AGTTGTATACATAGAATAGGTAAATGTTTGTAATAAAAAGTATTCCTCAATAGAAGTTTCTTAACTCAAAGAATGAAATATTTCACCATGCACATACAAAGAAGAGATATATGGAGATATGAAGAGGAGTACTTCATAATGACAAAGAGG
+
ffffffffffffffffffffffffffffffffffffffffffffffffffffffffffffffffffffffffffffffffffffffffffffffffffffffffffffffffffffffffffffffffffffffffffffffffffffff
@cA01~tA01_KP420439.1_32267_32461_0_1_0_0_1:0:0_0:0:0_417/1
GGTTACTATGAAAGCTATAACTGAGAAAGCAGGAGAAAGCTGGGTCTCCCTCCATCTGGGTGCTTGTCCTAAAGGGGTGTTGTATGTGGTTACCTGTCAATCAAGAAATGTGAGACAATTCATAAAGAGGAACTGCTATGATTAGCTTCT
+
ffffffffffffffffffffffffffffffffffffffffffffffffffffffffffffffffffffffffffffffffffffffffffffffffffffffffffffffffffffffffffffffffffffffffffffffffffffff
@cA01~tA01_KP420439.1_12883_13054_0_1_0_0_0:0:0_0:0:0_418/1
CAAATGGTAAACAGGATGCATTTGGCCTCTGCTCTTGGGACGCTGATATTGCAGATGGGTAAATGCGAGGGCAGAGAATGAATGCACAAGGGTACCAATAAATGAATGATCCATTGGGAAGCATCTGTGCACCAAATCTGGGGTTTTTTG
+
ffffffffffffffffffffffffffffffffffffffffffffffffffffffffffffffffffffffffffffffffffffffffffffffffffffffffffffffffffffffffffffffffffffffffffffffffffffff
@cA01~tA01_KP420439.1_63022_63136_0_1_0_0_0:0:0_0:0:0_419/1
TCCTCCAGGAAGAACAGGAAGACAGCCCAGGGTGTTCTGAGACGTTCCTCCTGATCTCAGGAAGTTGCTGTCTTAGGCCATTTTTGTTGCTCTAAAGGAACACTTGAGCCTCGGTAACTTCTAAAGAAAAGAGATTGGTTTGCCTCACCG
+
ffffffffffffffffffffffffffffffffffffffffffffffffffffffffffffffffffffffffffffffffffffffffffffffffffffffffffffffffffffffffffffffffffffffffffffffffffffff
@rand_0_0_0_0_1_1_0:0:0_0:0:0_41a/1
TGAGCGCAGGTGCGATGATCGCAAGTAACAGGTAGGTCGTGACAGTGGTTACAGGATTCTGCTGCGCCTGGGTACGACCTCTGGCCCCGCCCATATGGCAGGAGAATGCTATAAAATCCCCTCACAGGCTCCCCCTAGCCTTACATGTCC
+
ffffffffffffffffffffffffffffffffffffffffffffffffffffffffffffffffffffffffffffffffffffffffffffffffffffffffffffffffffffffffffffffffffffffffffffffffffffff
@cA01~tA01_KP420439.1_53174_53056_1_0_0_0_1:0:0_0:0:0_41b/1
AGTGTTGGTTTCCTGTTGCTGCTGTAGAAAATTATCAGAAGCATGGCACCAGGAGAGAGCACACTAACCCCTTCCAATTCTGGAGACAGAAATCGGACCCGGTTTGTCGTGGGTAAAATCAAGGCACCTGCAGGGCTTCGTTCCCTCTGG
+
ffffffffffffffffffffffffffffffffffffffffffffffffffffffffffffffffffffffffffffffffffffffffffffffffffffffffffffffffffffffffffffffffffffffffffffffffffffff
@cA01~tA01_KP420439.1_2375_2423_0_1_0_0_0:0:0_0:0:0_41c/1
CTGTAGTCCCAGCTACTCAGGAGGCTGAGGCAGGAATTGCTGAAACCTGGAAGGCAGAGGTTGCAGTGAGCCAAGATCATGCCACTGCACTCCAGCCTGGGTGAGACGGCAAGATATTCTGTCAAAAATAAATAAATAAAAAACAGAAGA
+
ffffffffffffffffffffffffffffffffffffffffffffffffffffffffffffffffffffffffffffffffffffffffffffffffffffffffffffffffffffffffffffffffffffffffffffffffffffff
@cA01~tA01_KP420439.1_55880_56025_0_1_0_0_1:0:0_0:0:0_41d/1
GTCATAGAACAGGGGAGTGAGTTCTCAGCTCAGGTGAAGGGAGCTGTGACAAAGAAGATCCTCCCTGAGGAAACTGCCTCTTCTCCTTCCAGGTCTATATGAGAAACCTTCTCTCTCAGCCCAGCTAGGCCCCACGGTTCTGGCAGGAGA
+
ffffffffffffffffffffffffffffffffffffffffffffffffffffffffffffffffffffffffffffffffffffffffffffffffffffffffffffffffffffffffffffffffffffffffffffffffffffff
@cA01~tA01_KP420439.1_124963_124783_1_0_0_0_0:0:0_0:0:0_41e/1
CACTCAGCATTATCTATTATTTATTTTGAATTCTGGCTGGGCAAAGTGGCTCACGCCTTTTATCCCAGTACTTTGGGATGCTGAGACGGTTGGATCACTTGAGGTTGGGAGTTTCAGACAAGCTTGGCCAACATGGTGAAACATCCTCTC
+
ffffffffffffffffffffffffffffffffffffffffffffffffffffffffffffffffffffffffffffffffffffffffffffffffffffffffffffffffffffffffffffffffffffffffffffffffffffff
@cA01~tA01_KP420439.1_70759_70571_1_0_0_0_0:0:0_0:0:0_41f/1
GCAGGACAAGGTCACGCTCTCTCCTGCCTTAACCATGGGGCGCGGCTGGGCTGAGAGAGAAGGTTTCCCACATAGACCTGGAAGGAGAAGAGGCAGTTTCCTCAGGGAGGTTCTTCCTTGTCACAACTCCCCTCCCACCTGAGCTGAGAA
+
ffffffffffffffffffffffffffffffffffffffffffffffffffffffffffffffffffffffffffffffffffffffffffffffffffffffffffffffffffffffffffffffffffffffffffffffffffffff
@cA01~tA01_KP420439.1_53837_53682_1_0_0_0_0:0:0_0:0:0_420/1
AGGTCCTTCCATCTGTCTCCCTCACTCTTCTCTGTCCCTCTGTCTCTAGTAGCCTCTGATTCCCTTGCCGCTGGGCTCAGCCTCATCTCTTGGGCTGTTGTATCTATTTCGAACTAATGTCTTTCCTGCTGTCTATGTGGGGGTGGAAGA
+
ffffffffffffffffffffffffffffffffffffffffffffffffffffffffffffffffffffffffffffffffffffffffffffffffffffffffffffffffffffffffffffffffffffffffffffffffffffff
@cA01~tA01_KP420439.1_72823_72685_1_0_0_0_0:0:0_0:0:0_421/1
GTAGGCAAATCCACGGCCACAGTGGGGTGTTTAACACTCCTCTTTTCTCAGTTGTTGATAGAAGTGGTTCAGGCAATTAGAGAGGATTTAGAAAGATAATTGCTGGACCTGACCCAAGGTATAAGTCCACTCCCAACCACAGGACTCACT
+
ffffffffffffffffffffffffffffffffffffffffffffffffffffffffffffffffffffffffffffffffffffffffffffffffffffffffffffffffffffffffffffffffffffffffffffffffffffff
@cA01~tA01_KP420439.1_133223_133128_1_0_0_0_0:0:0_0:0:0_422/1
TTCTCTTGACTTCTCCAGCCCTTAGAGGCCACCTGCATTCTGTGACTAGTGGCCTTCCTCCACCTTCAAAGCCCACAGTGGCTGATAGCGTCTCCCTCCCACTACACTGCTCTAATCCCCACTCCCCTCTTCCTCCACCTCTCACGCGGA
+
ffffffffffffffffffffffffffffffffffffffffffffffffffffffffffffffffffffffffffffffffffffffffffffffffffffffffffffffffffffffffffffffffffffffffffffffffffffff
@cA01~tA01_KP420439.1_32263_32329_0_1_0_0_0:0:0_0:0:0_423/1
CTATGGTTACTATGAGAGCTATAACTGAGAAAGCAGGAGAAAGCTGGGTCTCCCTCCATCTGGGTGCTTGTCCTAAAGGGGTGTTGTATGTGGTTACCTGTCAATCAAGAAATGTGAGACAATTCATAAAGAGGAACTGCTATGATTAGC
+
ffffffffffffffffffffffffffffffffffffffffffffffffffffffffffffffffffffffffffffffffffffffffffffffffffffffffffffffffffffffffffffffffffffffffffffffffffffff
@cA01~tA01_KP420439.1_118271_118385_0_1_0_0_0:0:0_0:0:0_424/1
TTGGTCGGATGTCATGTTTGAGCACTTCCTTCTGCACAGAGAGGGGAAGTTTAACAACACTTTGCACCTCATTGGAGAGCACCATGATGGGGTTTCCAAGGCCAACTTCTCCATTGGTCCCATGATGCCTGTCCTTGCAGGAACCTACAG
+
ffffffffffffffffffffffffffffffffffffffffffffffffffffffffffffffffffffffffffffffffffffffffffffffffffffffffffffffffffffffffffffffffffffffffffffffffffffff
@cA01~tA01_KP420439.1_93967_93785_1_0_0_0_0:0:0_1:0:0_425/1
AGGAACACACACCTGCGTGCTCCCATCCTGCTTCCGCACAGGGCCCTGAGTTCTCTGGCCTCTGCTTCGTGAGGCTTACTTTTTTTTTGGAGCACCAGCGATGAAGGAGAAAGAAGGGAAGGATGGTAAAGAGGATGATGGCCACTGAGT
+
ffffffffffffffffffffffffffffffffffffffffffffffffffffffffffffffffffffffffffffffffffffffffffffffffffffffffffffffffffffffffffffffffffffffffffffffffffffff
@cA01~tA01_KP420439.1_100962_100812_1_0_0_0_0:0:0_0:0:0_426/1
TGGGACATGTCTGTCTGTCTGAGTGTCTCCTTTACCTCTTTCTCTCTTTTCTACCTCCCTGTATGGCCCCTGTGTCTGTCCTCTGTTATGACACCTGTTCTGTACTTATGTCTGCTGTTTCTCTGTCTCTGTTGGTACAGACCTCACCAA
+
ffffffffffffffffffffffffffffffffffffffffffffffffffffffffffffffffffffffffffffffffffffffffffffffffffffffffffffffffffffffffffffffffffffffffffffffffffffff
@cA01~tA01_KP420439.1_59873_59745_1_0_0_0_0:0:0_0:0:0_427/1
GTTATGGCAACAATAGGAAAAGGTTCCACACTGCACAGCCTGAGCATGGGGCCGTGGCTGAATGAGTCAGTGAGTCGAAGTGTGCGTGCATGAGCTCTGTTCTCTGTTACGGCAAGGCTCTTTCTCTGCGGAGTCAGCCAGGGTTGCTTC
+
ffffffffffffffffffffffffffffffffffffffffffffffffffffffffffffffffffffffffffffffffffffffffffffffffffffffffffffffffffffffffffffffffffffffffffffffffffffff
@cA01~tA01_KP420439.1_72646_72847_0_1_0_0_0:0:0_0:0:0_428/1
AGAGGGAGTGAGCCCTGGGGAGTGTATTGAAAGGAACTTTCATGGACTTAGGACATTGGGGATGACCCTAATGTGAGAATGAGCTTGGTGTGTTCCAAGAAGTCCATGGACCTGCCATATGGTGAGGGCTGGTCAGAATCCAGAGAGATT
+
ffffffffffffffffffffffffffffffffffffffffffffffffffffffffffffffffffffffffffffffffffffffffffffffffffffffffffffffffffffffffffffffffffffffffffffffffffffff
@cA01~tA01_KP420439.1_38980_39160_0_1_0_0_1:0:0_1:0:0_429/1
GGTGTGTGGACACTGGTGCCTGCCTTATTCATCAGTTTCATAACCTACTGCCAAGGATTCCAATGCATCCAAAAGAGATTGGAACCAGGCCTGATAAGAGGCTGGATGTGCAGCCTATCCTGGTTCCTCTTTCACCCCCACATAAACAGC
+
ffffffffffffffffffffffffffffffffffffffffffffffffffffffffffffffffffffffffffffffffffffffffffffffffffffffffffffffffffffffffffffffffffffffffffffffffffffff
@cA01~tA01_KP420439.1_65788_65535_1_0_0_0_0:0:0_0:0:0_42a/1
AGAATGTCTTCTCAATAAATAATATTAAACCAATTGGTTACACCTAGGAAAAAATAAATCTAACTCACACTATAAAAACACTTCTTAGTTTTTATCTAGTTGTACATTTTTTATGATTTATATTTAAATTTGAGAAATAAAAGTCATATA
+
ffffffffffffffffffffffffffffffffffffffffffffffffffffffffffffffffffffffffffffffffffffffffffffffffffffffffffffffffffffffffffffffffffffffffffffffffffffff
@cA01~tA01_KP420439.1_115897_115992_0_1_0_0_0:0:0_0:0:0_42b/1
TGGCAGAGTCAAGTTGTGTGGGGACCAGGGTTGGACTAGGGTGTTCAAAGCTGGGTTGTGTGGTGGGGAAGTGGTAGGAACAGCAGATCCTCTGAGGACAAAGGTGTTACTCACACACTTCAGCGTTTCCATGACGGTAGGGGCTGCAGT
+
ffffffffffffffffffffffffffffffffffffffffffffffffffffffffffffffffffffffffffffffffffffffffffffffffffffffffffffffffffffffffffffffffffffffffffffffffffffff
@cA01~tA01_KP420439.1_139221_139431_0_1_0_0_0:0:0_0:0:0_42c/1
AGTGCCTGTAATACCACTACTCAGGAGTTTGAAGCAAGAGAATTTCTTGAATCCAGGAAGTGGAGGTTGCATTGAGCTGAGATTGCACCTCTACACTCCAGCCTGCATGACAGAGCAAGATTCCATCACACACACACAAAAGAAAGCCAT
+
ffffffffffffffffffffffffffffffffffffffffffffffffffffffffffffffffffffffffffffffffffffffffffffffffffffffffffffffffffffffffffffffffffffffffffffffffffffff
@cA01~tA01_KP420439.1_18518_18648_0_1_0_0_0:0:0_0:0:0_42d/1
TAGATTTATTTTTTCCTACGTGTAACCCTATGGTCCTGTGTTATTTGTTGAGAAAATATTCTATTCCACCTTAAACTACATGGCAGCCTTTGTCAACTATAAAGGGACTGTGTATCCACAGATGTATTTTAGACACAGTTTTCTGTCCAG
+
ffffffffffffffffffffffffffffffffffffffffffffffffffffffffffffffffffffffffffffffffffffffffffffffffffffffffffffffffffffffffffffffffffffffffffffffffffffff
@cA01~tA01_KP420439.1_31140_31238_0_1_0_0_0:0:0_0:0:0_42e/1
AGCAATAGATGGCCGAGGGGGTGGTCCTTCCCCCAGCCTCTCGGGTAGAACAGCAGCCTAACATGTGTCTCCCGAGATCACAAAGAGTAGCACGTTTCACACGGGCTTCAACACTATTTCCTGGCCATTTGACATAAGAGAATTCTACTT
+
ffffffffffffffffffffffffffffffffffffffffffffffffffffffffffffffffffffffffffffffffffffffffffffffffffffffffffffffffffffffffffffffffffffffffffffffffffffff
@cA01~tA01_KP420439.1_35430_35594_0_1_0_0_0:0:0_1:0:0_42f/1
TAATAATACCTATTAAATATTTTGCATATTACACATGAAGAAGAGTTTGAATCTCAGATAAAAACAATAAAAATACATGAAAAGTCTTTCACGTTAGCACAGATTTTAGGCATCTCGTGTTCAGGAGGTTGGATCTGAGACGTGTTTTGA
+
ffffffffffffffffffffffffffffffffffffffffffffffffffffffffffffffffffffffffffffffffffffffffffffffffffffffffffffffffffffffffffffffffffffffffffffffffffffff
@cA01~tA01_KP420439.1_56197_56385_0_1_0_0_0:0:0_0:0:0_430/1
TCGGCTCTTTCCATGACTCTCCATACGAGTGGTCAAAGTCAAGTGACCCACTGCTTGTTTCTGTCACAGGTGAGGAAAGCCCATGGCTGTCCCATGTCCTATGATCCTAGAGCCTTAGCTGAGGAGCTTCCTGCTGAGGATGGAGAGAAG
+
ffffffffffffffffffffffffffffffffffffffffffffffffffffffffffffffffffffffffffffffffffffffffffffffffffffffffffffffffffffffffffffffffffffffffffffffffffffff
@cA01~tA01_KP420439.1_71133_70976_1_0_0_0_0:0:0_0:0:0_431/1
GTCTATGCCTCTTTCTGTATGTTTGCTTTGTGTCTCTTCTGTCCAGCATCTCTGGCTGACACCCCCATGGCCACCCCCTCCATCTGAGGCTCCCCTGAATGTGGCCATTGTAGTCCGTCTGAGTCCCACTATTTGGGGAACAGACTGGTT
+
ffffffffffffffffffffffffffffffffffffffffffffffffffffffffffffffffffffffffffffffffffffffffffffffffffffffffffffffffffffffffffffffffffffffffffffffffffffff
@rand_0_0_0_0_1_1_0:0:0_0:0:0_432/1
TGCACACTGTGGTAATTCGCGATCAGTTTAGCTCATTGCGAATATGCGTCTACGACCTTTAGAAAAGCAAGTGTAGCGATGACCTAATACGTCTTTTCTGAGCAGCTATGACGTAGGCCGGCGCTCCCGACGGATCCTGGTAAAACAGGC
+
ffffffffffffffffffffffffffffffffffffffffffffffffffffffffffffffffffffffffffffffffffffffffffffffffffffffffffffffffffffffffffffffffffffffffffffffffffffff
@cA01~tA01_KP420439.1_1410_1271_1_0_0_0_0:0:0_0:0:0_433/1
TTATGGCCATGTAATGTTCCATGTGTATATGTAGCACATTTTCTTTAACTAATCCACTGTTGGTGAGCACTTAGGTTGACTGCAAATCTTTGCTATTCTGAATTGCACAGCAATGAATATACTAGTGCATGTGTCTTTTTGACATAGTTA
+
ffffffffffffffffffffffffffffffffffffffffffffffffffffffffffffffffffffffffffffffffffffffffffffffffffffffffffffffffffffffffffffffffffffffffffffffffffffff
@cA01~tA01_KP420439.1_15195_15040_1_0_0_0_0:0:0_0:0:0_434/1
CTTTAGCTGAGTGCTTCCTGTGGCTCCAGGGTACAAAACCCAGGCTGGGCTGCTTTTTGATTTCCCCCAGATACACTGCATATGGGGTGACTCCACATGTCTCGAGCAGCTTTTCTGAGCCTTGAGGGACTGGCTCACATTGAAATGTAG
+
ffffffffffffffffffffffffffffffffffffffffffffffffffffffffffffffffffffffffffffffffffffffffffffffffffffffffffffffffffffffffffffffffffffffffffffffffffffff
@cA01~tA01_KP420439.1_87242_87064_1_0_0_0_0:0:0_0:0:0_435/1
TAGGTGAGAGGCCAGGGTGGGCTTCTGGGAAATGGGTAAGGTTGAGGGGCTGAGGGAACCTCTGATCTCCCCAAACTGAGCCCAGTCTCCCTCCTCTGGGTCTGTCCTGACCACTTTCTCCATCTGCCTGGGTACCCGGAGCCCTTACTG
+
ffffffffffffffffffffffffffffffffffffffffffffffffffffffffffffffffffffffffffffffffffffffffffffffffffffffffffffffffffffffffffffffffffffffffffffffffffffff
@cA01~tA01_KP420439.1_22360_22573_0_1_0_0_0:0:0_0:0:0_436/1
GTGCCTGCCTTATTCATCAGTTCATACCTTCTGCCAAGGATTGCAATTCATCCAAAAGAGATTGAACCAGGCTGATAAGAGCCTGGATGTGCAGCCTATCCTGGTTCCTCTTTCACCCCCACATAAACAGCAGGAAATACATTAGTGTGA
+
ffffffffffffffffffffffffffffffffffffffffffffffffffffffffffffffffffffffffffffffffffffffffffffffffffffffffffffffffffffffffffffffffffffffffffffffffffffff
@cA01~tA01_KP420439.1_5603_5808_0_1_0_0_0:0:0_0:0:0_437/1
ATATGGACCTGGAATTGAGATACGGGCCTGGAGGTGGAGATATGGGCCTAGAGTGGAGATATGGGCCTGGAGGTGGAGATATGGGCCTGGAACTGTAGATATGGGCCTGGAGTAGAGATACGGGCCTGGAGTGGAGATGTTGGCTTGGAG
+
ffffffffffffffffffffffffffffffffffffffffffffffffffffffffffffffffffffffffffffffffffffffffffffffffffffffffffffffffffffffffffffffffffffffffffffffffffffff
@cA01~tA01_KP420439.1_53124_53278_0_1_0_0_0:0:0_0:0:0_438/1
AGGTGGCCTATAGAGGCTGGAAAAGTCAAGGAACTGATTCTCCTGAGTCTCCAGAGGGAACGAAGCCCTGCAGGTGCCTTGATTTTACCCACGACAAACAGGGTCCGATTTCTGTCTCCAGAATTGGAAGGGGTTAGTGTGCTCTCTCCT
+
ffffffffffffffffffffffffffffffffffffffffffffffffffffffffffffffffffffffffffffffffffffffffffffffffffffffffffffffffffffffffffffffffffffffffffffffffffffff
@cA01~tA01_KP420439.1_25444_25536_0_1_0_0_0:0:0_0:0:0_439/1
GTAGCTGGTGCTACAGGCGCGCACCACCACGCCAGGCTACTTTTTGTATTTTTAGTAGAGAGGGGGTTTCACCATGTTGGTCGAGCTGGTCTCCAACTCCTGACCACGTGATCCACCCGCATCTGCCTCCCAAAGTGCTGGGATTACAGG
+
ffffffffffffffffffffffffffffffffffffffffffffffffffffffffffffffffffffffffffffffffffffffffffffffffffffffffffffffffffffffffffffffffffffffffffffffffffffff
@cA01~tA01_KP420439.1_115275_115587_0_1_0_0_0:0:0_0:0:0_43a/1
AGGTGGAGATCTGGGCCTGGGGTGGAGATATGGGCCTGGAGTGGAGATATGGGACTGGAGAGGAGATATGGGCCTGGAGTGGAGATATGGGCCTGGATTGGAGATATGGGCCTAGGGTGGAGATCTGAGCCTGGATTGGAGATGTGGGCC
+
ffffffffffffffffffffffffffffffffffffffffffffffffffffffffffffffffffffffffffffffffffffffffffffffffffffffffffffffffffffffffffffffffffffffffffffffffffffff
@cA01~tA01_KP420439.1_2672_2800_0_1_0_0_0:0:0_0:0:0_43b/1
CCATTAAAAATGTCTCACAATTTATTACATGAAGCATTGTTCTACAATAAATGTTAAGCTCTTGAAGCAAAGATTAATGATACCATTTAGTAACTTGAAATTCAAAAAAGTGGAAGTATCCCAAGAGGCAAATACGTGTGCAATTATTAA
+
ffffffffffffffffffffffffffffffffffffffffffffffffffffffffffffffffffffffffffffffffffffffffffffffffffffffffffffffffffffffffffffffffffffffffffffffffffffff
@cA01~tA01_KP420439.1_19856_19688_1_0_0_0_0:0:0_0:0:0_43c/1
AATCCAGTCCCATATCTCCGCCCCAGGCCCAGATCTCCACCCTAAGCCCATATCTCCACTCCAGGCCCATATCACCTCTCCAGTCCCATATCTCCACACCCAGGCCCATATCTCCTTCCTAGGCCCATATCTCCACTCCAGGCCCAGATA
+
ffffffffffffffffffffffffffffffffffffffffffffffffffffffffffffffffffffffffffffffffffffffffffffffffffffffffffffffffffffffffffffffffffffffffffffffffffffff
@cA01~tA01_KP420439.1_141090_141241_0_1_0_0_0:0:0_0:0:0_43d/1
TGAACGGATCTCCTCCCTCAGCCTCTCCAGTAGCTGGGATTACAGACCACAACCACCACGCCCGGCTAACTCTTTTTGCATATTTTCTGTAGAGAGGATGTTTCACCATGTTGGCCAGGCTGGTCTCAAATTCCCAACCTCAGGTGATCC
+
ffffffffffffffffffffffffffffffffffffffffffffffffffffffffffffffffffffffffffffffffffffffffffffffffffffffffffffffffffffffffffffffffffffffffffffffffffffff
@cA01~tA01_KP420439.1_126652_126824_0_1_0_0_0:0:0_0:0:0_43e/1
TATTTTTAATCGTGATGTCACCTTTGTTTCCTTTCCTTGGTGAATGCAATTTGTTTGACTCAAGAATGCTGTGGATGTAGAAATCCTAAAGCACATTCGCTGTGTATCAATCCCAGTGCAGTCTTCCCAGAGAAGACTCTAAACAAATCC
+
ffffffffffffffffffffffffffffffffffffffffffffffffffffffffffffffffffffffffffffffffffffffffffffffffffffffffffffffffffffffffffffffffffffffffffffffffffffff
@cA01~tA01_KP420439.1_30897_31058_0_1_0_0_0:0:0_0:0:0_43f/1
TCCTCCAGCACAGATCGTGGAATAGAGAAAGTGCTCTGTTCATCGCAACAAAAAACTTGCCCACTCACCCAAATCCCCCACCTCACCCCTACTTCCAATCACCTGTGGAGATTCAGATAGGCTATGGGGAGGTAAACATTGATACTCCTT
+
ffffffffffffffffffffffffffffffffffffffffffffffffffffffffffffffffffffffffffffffffffffffffffffffffffffffffffffffffffffffffffffffffffffffffffffffffffffff
@cA01~tA01_KP420439.1_86263_86346_0_1_0_0_0:0:0_0:0:0_440/1
CCAGCCACTGTGGGCTTTGAAGGTGGAGGAAGACCACGAGCCACGAAGGGGCTGGAGAAATCAATGGAACTGATTCTCCCGAGTCTCCAGAGGGAATGCAGCCCTGCAGATGCCTTGATTGTAGCCCAGGAAGAACAGGGTCTGATTTCT
+
ffffffffffffffffffffffffffffffffffffffffffffffffffffffffffffffffffffffffffffffffffffffffffffffffffffffffffffffffffffffffffffffffffffffffffffffffffffff
@cA01~tA01_KP420439.1_7217_7433_0_1_0_0_1:0:0_0:0:0_441/1
AATCATCCAGGCCCCGACTGTATTTGGGGTAAAGGGGGATTCAGTACAGAGAAATAGTTGCTGTGGTGGGAAGAATAATTGTCCCCAGTGATGGCTACATGGTAATCGATGAACCCTGTGACTATTTATGTTATAGGGCAGGGGACTGAA
+
ffffffffffffffffffffffffffffffffffffffffffffffffffffffffffffffffffffffffffffffffffffffffffffffffffffffffffffffffffffffffffffffffffffffffffffffffffffff
@rand_0_0_0_0_1_1_0:0:0_0:0:0_442/1
GATAAATGCATCCCTTTTTTCATGTTTTACAGGGATTCGAGTCGAATCAGGAGTTCACACGATTGAACCTCATGCGAGGAGCCTCCACCCTCCAGCAGCCTTCTTCCAAAATGGTTTGGATGTGCCGCAAGTCCTTACGCACTCTGTAGG
+
ffffffffffffffffffffffffffffffffffffffffffffffffffffffffffffffffffffffffffffffffffffffffffffffffffffffffffffffffffffffffffffffffffffffffffffffffffffff
@cA01~tA01_KP420439.1_56518_56692_0_1_0_0_1:0:0_0:0:0_443/1
GGAGACTGGGCTCAGTTTGGGGAGATCAGAGGTTCCCTGAGCCCCTCAACCTTACCCATTTCCCAGAAGCCCATCCTGGCCTCTCACCCACACAGAGATGTCATCACCAGCAACCCCTACACCCTTTACTTTTCTTTGAAGAAATATTTA
+
ffffffffffffffffffffffffffffffffffffffffffffffffffffffffffffffffffffffffffffffffffffffffffffffffffffffffffffffffffffffffffffffffffffffffffffffffffffff
@cA01~tA01_KP420439.1_117843_117626_1_0_0_0_0:0:0_0:0:0_444/1
AGCTGTGGTTCCCTTCCCACTGGGCTCAGCCTCATCTCTTGGGCTGTTGTATCTATTTCACACTAATGTCTTTCTTACTGTCTATGTGGGAGTGGAAGAGGAAGCAGGATAGGCTGCACGTCCCGGCTCTTAGCAGCCTGGTTCAATCTC
+
ffffffffffffffffffffffffffffffffffffffffffffffffffffffffffffffffffffffffffffffffffffffffffffffffffffffffffffffffffffffffffffffffffffffffffffffffffffff
@cA01~tA01_KP420439.1_110147_110026_1_0_0_0_1:0:0_0:0:0_445/1
CTTTTTTTGTTGGAGTACCAGAGATGAAGGAGAAAGAAGAGGAGGAGGATGAAGAGGATGATGACCACTGAGGTCCCAATGAGAACATGCAGGTGTCTGGGGTTACCTGGAAGAAGAGGAGACACCTGTAAGAAGCTAATCATAGCAGAT
+
ffffffffffffffffffffffffffffffffffffffffffffffffffffffffffffffffffffffffffffffffffffffffffffffffffffffffffffffffffffffffffffffffffffffffffffffffffffff
@cA01~tA01_KP420439.1_54777_54673_1_0_0_0_0:0:0_0:0:0_446/1
GGGACGATTACTCTCCATTACATGGAAGGCAGAGGTGTCAGAATAAACATGGCATCTGTAGGTGCCACAAGGCCTGAGGCCACAGGGCCCAACTCAGGTCAGAAATATGGGTGTCCTTGGGTTCTCCTGGTAGAGAACACTTTGTGGAGG
+
ffffffffffffffffffffffffffffffffffffffffffffffffffffffffffffffffffffffffffffffffffffffffffffffffffffffffffffffffffffffffffffffffffffffffffffffffffffff
@cA01~tA01_KP420439.1_95152_94961_1_0_0_0_0:0:0_0:0:0_447/1
AGGAGAGAACTACACTGAAATCAAAAAAATTTTATAAGGTTTGCTGATGCCAGAAGGCTGAAAAATAGTCTGAGGAAAGGTGGAACAGCACGAGGGAAGGTGGAACAGCACGTGTCTAAGTGCCGTGTTAAGAGAGAGCCTCTTGTATGT
+
ffffffffffffffffffffffffffffffffffffffffffffffffffffffffffffffffffffffffffffffffffffffffffffffffffffffffffffffffffffffffffffffffffffffffffffffffffffff
@cA01~tA01_KP420439.1_2531_2650_0_1_0_0_0:0:0_1:0:0_448/1
ACAAGAATGACAGCAAACTTTGTATTCAAAACTATGAAAGTAAGAAATAGGTGGACCAACATTTTTAAAGTGCTACAAGAAAATATTTCAAACTAGAATCTTTCAACCTGAAAAGGAAAACATTTTCCTGCAATAAAGGTGCCATTAAAA
+
ffffffffffffffffffffffffffffffffffffffffffffffffffffffffffffffffffffffffffffffffffffffffffffffffffffffffffffffffffffffffffffffffffffffffffffffffffffff
@cA01~tA01_KP420439.1_71473_71649_0_1_0_0_0:0:0_0:0:0_449/1
AGACTAGAGGTTAGCATTGGCCGCCCGCCATTGCCCATTTCCAGAAGCCCCCACCTCTCACCAAAGAGTGATTTCCACATGGGGGGCACAGATGCAACCATCGTTGGGGGAGCCCCAATGTCTCTTGATGGGAGGCATTTTCCACCCTAG
+
ffffffffffffffffffffffffffffffffffffffffffffffffffffffffffffffffffffffffffffffffffffffffffffffffffffffffffffffffffffffffffffffffffffffffffffffffffffff
@cA01~tA01_KP420439.1_105907_105769_1_0_0_0_0:0:0_0:0:0_44a/1
CCTTTCACTGTTGGAGTGTCTGGAGTTCAGAGATGGTGGAAGACAGGCCCTCATTCACAGAGCTGGGAGGTTTGAGCCAACACTTGCATCCAAGGCTTCCACCTCCCCAGGTTTCCAAAAGCAGAGATAAGAGGGGTCCTTTACTCACCA
+
ffffffffffffffffffffffffffffffffffffffffffffffffffffffffffffffffffffffffffffffffffffffffffffffffffffffffffffffffffffffffffffffffffffffffffffffffffffff
@rand_0_0_0_0_1_1_0:0:0_0:0:0_44b/1
CTATGCGCTGCTGGAAGGGCCCAGTGGAGAAAGAGGGTGGATGATGACCATTCTCTTCCAGATTGGCCTAAAAATCAGCCTAAGGTGCGAAGCCCCCAGCATCGCCATCTCGAAGGGTCTTTCATGCGTATTCCCATCTCTTTCACTATC
+
ffffffffffffffffffffffffffffffffffffffffffffffffffffffffffffffffffffffffffffffffffffffffffffffffffffffffffffffffffffffffffffffffffffffffffffffffffffff
@cA01~tA01_KP420439.1_14826_14997_0_1_0_0_0:0:0_0:0:0_44c/1
TATATGTCTCAGCAGATCACAAAAAGTAGCATGTTGTTCCTGGGCTACATCATTATTTCATGGCTGTTTGATTTAAGTCAGTTCTACTTCACTTTTTTTATCTTGATTTCATTTTTTCTTTCTTTTCTTGGAGAATGTAATTTTTTTTGA
+
ffffffffffffffffffffffffffffffffffffffffffffffffffffffffffffffffffffffffffffffffffffffffffffffffffffffffffffffffffffffffffffffffffffffffffffffffffffff
@cA01~tA01_KP420439.1_8789_8672_1_0_0_0_0:0:0_0:0:0_44d/1
CTCTTTTTCTAACACCTTGTATGGCCCCTGTGTCTGGCTTCTATGTTATGACATGAGGTCTGTACTTGTGTCTCCTGTTTCTCTGCCTTTGTTGGTACAGACCTCACCAAGTCACTTTCTCTCCATAGGAACCCCACACTCATCTTCCTC
+
ffffffffffffffffffffffffffffffffffffffffffffffffffffffffffffffffffffffffffffffffffffffffffffffffffffffffffffffffffffffffffffffffffffffffffffffffffffff
@rand_0_0_0_0_1_1_0:0:0_0:0:0_44e/1
[truncated: 3,237,863 more chars]
