# Supplementary material for: Accurate and Efficient KIR Gene and Haplotype Inference From Genome Sequencing Reads With Novel K-mer Signatures
Source: Front Immunol. 2020 Nov 26;11:583013. doi: 10.3389/fimmu.2020.583013 (PMC7727328; doi:10.3389/fimmu.2020.583013)
Supplement: Supplemental Data Sheet 2 — Raw reads from synthetic evaluation, whose results are in Table 2 . Each of the six simulated individuals have a pair of fastq files for each parental haplotype. [file DataSheet_2.zip › 6/GU182359_paired.bwa.read2.fastq]

@cB02~tB01_GU182359.1_24445_24348_1_0_0_0_0:0:0_0:0:0_0/2
AGTGGTGAGAATGATGGAAGGGAGCAGAGAAAAGCACTAAAATTAGAGTCCTGAGGGAGAGGCACAAGGACATAGAAAGATGGAGATGTGGGGATGAACTGCAGAGATTCCAAAGAGAACTAGAGAGACCGAGAGGCAGAGCAAGACAGA
+
ffffffffffffffffffffffffffffffffffffffffffffffffffffffffffffffffffffffffffffffffffffffffffffffffffffffffffffffffffffffffffffffffffffffffffffffffffffff
@cB02~tB01_GU182359.1_106702_106519_1_0_0_0_0:0:0_0:0:0_1/2
CCTTCTCAGGGATAATGTGGTGTTTTTTCTGCCTGCATTCCAAATTGGAGGATAAATTCGAGGGGACTTGAGAGAGGGAGGGGAAGGGAACATCTGATGAGGGAAAGGTGATTTAGAGAAGTTCCACTTGCCAAGGAATGAGCCCCTGTT
+
ffffffffffffffffffffffffffffffffffffffffffffffffffffffffffffffffffffffffffffffffffffffffffffffffffffffffffffffffffffffffffffffffffffffffffffffffffffff
@cB02~tB01_GU182359.1_73964_73875_1_0_0_0_0:0:0_0:0:0_2/2
GGCCCCACGGTTCGCGCAGGAGAGAACGTGACCTTGTCCTGCAGCTCCCAGAGCTCCTTTGACATCTACCATCTATCCAGGGAGGGGGAAGCCCATGAACTTAGGCTCCCTGCAGTGCCCAGCATCAATGGAACATTCCAGGCCGACTTC
+
ffffffffffffffffffffffffffffffffffffffffffffffffffffffffffffffffffffffffffffffffffffffffffffffffffffffffffffffffffffffffffffffffffffffffffffffffffffff
@cB02~tB01_GU182359.1_49718_49555_1_0_0_0_0:0:0_0:0:0_3/2
GGCACCAGACTCCCTGCCCCTGCCTTCAACTCACAGACCGTTGCCTGATTCTGAACTGTATCCTCATGTCCCCTGCAGCCACTCACATCCAGGAGAAGGTTCCATGACAGGCAGAAAGTGGGAGACAGAATCAATGGGATGGGAACTCAG
+
ffffffffffffffffffffffffffffffffffffffffffffffffffffffffffffffffffffffffffffffffffffffffffffffffffffffffffffffffffffffffffffffffffffffffffffffffffffff
@cB02~tB01_GU182359.1_69139_69128_1_0_0_0_0:0:0_0:0:0_4/2
ATAGGAACGTAATGAAGTACTATACAACCTTTACAACAAAGAAGGAAGTCCTCTCATTTGTGACAATGTGAAAAAACTTAGAGGACATTATGTTAAGGGAAACAATCCAGGCACAGAAAGACAAATGCCACATGATCTCATGTGTGGAGT
+
ffffffffffffffffffffffffffffffffffffffffffffffffffffffffffffffffffffffffffffffffffffffffffffffffffffffffffffffffffffffffffffffffffffffffffffffffffffff
@cB02~tB01_GU182359.1_110140_109968_1_0_0_0_2:0:0_0:0:0_5/2
ACAGCCCTGTCTCAAAACCGGGTTGCTAGCTCCCATGTACCAGCAGCTGGAATCTGAAGGCATCAGTCTTCATCTTAGGGGATCGCTCTTCCTCACACCACAAATCTGAACATGCCTCTCTCTTGCTTACAAATGTCTAAGGTCCCCACT
+
ffffffffffffffffffffffffffffffffffffffffffffffffffffffffffffffffffffffffffffffffffffffffffffffffffffffffffffffffffffffffffffffffffffffffffffffffffffff
@cB02~tB01_GU182359.1_97372_97531_0_1_0_0_0:0:0_0:0:0_6/2
CAGAATGTGCAGGTGTCTGAGGTTACCTGGAAGAAGAGGAGACACCAATAAGAAGCTAATCATAGCAGTTCCTCTTTATGAATTGTCTTGCATTTCTTGATTCACAGGTAACCACATACAGCGTCTCTTTAGGACAAGCACCCAGATGGC
+
ffffffffffffffffffffffffffffffffffffffffffffffffffffffffffffffffffffffffffffffffffffffffffffffffffffffffffffffffffffffffffffffffffffffffffffffffffffff
@cB02~tB01_GU182359.1_159387_159293_1_0_0_0_1:0:0_0:0:0_7/2
TGTGGCATTATTTCTGAGGGCTCTATTCTGTTCCATTGATCTATATCTCTGTTTTGGTACCAGTACCATGCTGTTTTGGTTACTGTAGCCTTGTAGTATAGTTTGAAGTCAGGCAGCATGATGCCTCCAGCTTTGTTCTTTTGGCTTAGG
+
ffffffffffffffffffffffffffffffffffffffffffffffffffffffffffffffffffffffffffffffffffffffffffffffffffffffffffffffffffffffffffffffffffffffffffffffffffffff
@cB02~tB01_GU182359.1_162571_162407_1_0_0_0_0:0:0_0:0:0_8/2
CTCTACTGGGTTCTCAGCCCTGGACTCTGAGCTTCTGGAAGCAGGGTGGAGCCTCATTTGTCTCTGGGACTCCAATTTCCATCCAAAGATGCAGCACATAGGAGGTTCCAAGGATCGTGAATCACATGAACAAGTGATATTCTTACTCTC
+
ffffffffffffffffffffffffffffffffffffffffffffffffffffffffffffffffffffffffffffffffffffffffffffffffffffffffffffffffffffffffffffffffffffffffffffffffffffff
@cB02~tB01_GU182359.1_133263_133116_1_0_0_0_1:0:0_0:0:0_9/2
TGACTTGGTGAGGTCTGTGCCAACAGAGACAGAGAAACAGGAGACACAAGTAGAGACCAGGTGTCATAACAGAGAACAGACACAGGGGCCATACCGGGAGTTTGAAAAGACAGAAAGAGTTAAAGGAAACACACAGACAGACATGTCCCA
+
ffffffffffffffffffffffffffffffffffffffffffffffffffffffffffffffffffffffffffffffffffffffffffffffffffffffffffffffffffffffffffffffffffffffffffffffffffffff
@cB02~tB01_GU182359.1_116149_116342_0_1_0_0_0:0:0_0:0:0_a/2
TGAGGAACAGAACCGTAGCATCTGTAGGTCCCTGCCAGGTCTTGCCTCATGCGACCGATGGAGAAGTTGGCCTTGGAGACCCCATCAATGTGCTCTCCAATGAGGCGCAAAGTGTCGTTAAACGTCCCCTCTCTGTGCAGAAGGAAGTGC
+
ffffffffffffffffffffffffffffffffffffffffffffffffffffffffffffffffffffffffffffffffffffffffffffffffffffffffffffffffffffffffffffffffffffffffffffffffffffff
@cB02~tB01_GU182359.1_59213_59311_0_1_0_0_0:0:0_0:0:0_b/2
AGCATCATGAACCCAGGAGCTTGGCCGTGCTGTCTACTCCTGGCCATGAAACAGAGAGAACTGATGGTAGGTGTGAAATAAATATTAGATGAATGAGTTAGTGAAGGGGTCATTTACTGGGTGAGCTCAGTTCTCTCTACTCTAATGCCC
+
ffffffffffffffffffffffffffffffffffffffffffffffffffffffffffffffffffffffffffffffffffffffffffffffffffffffffffffffffffffffffffffffffffffffffffffffffffffff
@cB02~tB01_GU182359.1_63172_62994_1_0_0_0_0:0:0_0:0:0_c/2
AGATACAGGTCCAGTTTTATTCTTCTGCATATGGCTATTTAGTTTTCCCAGCACCTTTTATTGAAAAGGAAATCTTTCTCCAGGGTATGTTTTGTTAACGTCGTCAATGATTATTCACTGTAGATATGAGGCTGTATTTCTGGGCTCTCT
+
ffffffffffffffffffffffffffffffffffffffffffffffffffffffffffffffffffffffffffffffffffffffffffffffffffffffffffffffffffffffffffffffffffffffffffffffffffffff
@cB02~tB01_GU182359.1_113327_113159_1_0_0_0_0:0:0_0:0:0_d/2
GATATGGGCCTGGAGTGGAGATATGGGCGTGTGGTGAAGATATGGGCCTGGAGTGGAGATATGGGCCTGGAATGGAGATATGGGCGTGGGGTGGAGATATGGGACTGGAGTGGAGATATGGGCCTGTTGTGGAGATATGGGCTTGGAGTG
+
ffffffffffffffffffffffffffffffffffffffffffffffffffffffffffffffffffffffffffffffffffffffffffffffffffffffffffffffffffffffffffffffffffffffffffffffffffffff
@cB02~tB01_GU182359.1_35722_35528_1_0_0_0_0:0:0_0:0:0_e/2
TCTGTCCAGTGGTTCTCTGTATCCCCTCTCATGAGGATGCTGCATTTTATATAAACTTATAGAACCCCTTAAAATTTGGTAACCTGAGTCCTCTGATTTGTTATTATAGGTTATTTAGTTTGCTTTTTTTTTTTTCTTGAGACAGACTCT
+
ffffffffffffffffffffffffffffffffffffffffffffffffffffffffffffffffffffffffffffffffffffffffffffffffffffffffffffffffffffffffffffffffffffffffffffffffffffff
@cB02~tB01_GU182359.1_157152_157275_0_1_0_0_0:0:0_0:0:0_f/2
GACTCAAATTACATTCTCCAAGAAAAGGACACAAAAGTGAAATCAAGATCAAAAAAGCAAAGTAGAATTCTCTTATGTCAAACAGCCAGGAAATAATGATGAAGCCCATGTGAAACGTGCTACTCTTTGTGATCTCGCGAGACACATGTT
+
ffffffffffffffffffffffffffffffffffffffffffffffffffffffffffffffffffffffffffffffffffffffffffffffffffffffffffffffffffffffffffffffffffffffffffffffffffffff
@cB02~tB01_GU182359.1_103036_103200_0_1_0_0_0:0:0_0:0:0_10/2
CATTGACTTCTCCAGCCCCTAAAGGCCACCTGCATTCCGTGGCTTCTGGCCTTCCTCCACTTTCAAAGCCCGCAGTGGCTGGTGGACTCTCCCTCCCACTACGCTGCTCTAATCCCCACTCTCCTCTTCCTCCTCCTCTCATGTGGACCC
+
ffffffffffffffffffffffffffffffffffffffffffffffffffffffffffffffffffffffffffffffffffffffffffffffffffffffffffffffffffffffffffffffffffffffffffffffffffffff
@cB02~tB01_GU182359.1_116150_116058_1_0_0_0_0:0:0_0:0:0_11/2
ACAGAGAAGAGGGAGGGAGACAGATGGAAGGACCTGCACCAGGAGTTATGGGCACAGAAAAGAACATGAAGACACAGAGAGGAAGGAGAGAGACAGACACCAGGGAGGGGAAGCCTCACTCAATCCAGGTGCCATGGATGGGATGATAAA
+
ffffffffffffffffffffffffffffffffffffffffffffffffffffffffffffffffffffffffffffffffffffffffffffffffffffffffffffffffffffffffffffffffffffffffffffffffffffff
@cB02~tB01_GU182359.1_153010_153223_0_1_0_0_0:0:0_0:0:0_12/2
AAAATAATGGGGAAGACATTTGTCTGACGAAAGACATTTTGTTTAAAACCTTCAAAACACAAGTAATCAAAGCAAAAAATAGACCATTAGGATTACATCAAACCAAGCAACTTCTGCACCACCAAAGATAAACCAACAAAGTGAAGAGAC
+
ffffffffffffffffffffffffffffffffffffffffffffffffffffffffffffffffffffffffffffffffffffffffffffffffffffffffffffffffffffffffffffffffffffffffffffffffffffff
@cB02~tB01_GU182359.1_135831_136029_0_1_0_0_0:0:0_0:0:0_13/2
AAACCAAAAAGTAGCCAGGCATGGTGGTGTGCACCTGTAATCCCAGCTACTAGGGAGGCTGAGGCAGGAAAATCATTTGAACCCAGGAGGCGTAGGTTGCAATGAGCCAAGGTCGCACCACTTTGACTCCAGCTTGGGCTAAGGAGGGAA
+
ffffffffffffffffffffffffffffffffffffffffffffffffffffffffffffffffffffffffffffffffffffffffffffffffffffffffffffffffffffffffffffffffffffffffffffffffffffff
@cB02~tB01_GU182359.1_140617_140372_1_0_0_0_0:0:0_1:0:0_14/2
TAAAAATACAAAAATTAGCCGAGCATGGTGGTGCATCCCTGTAATCCCAGCTCCTACTCTGGAGGATGAAGCAGGAGAATGACTTCAACCCAGGAGGTGGATGTTGCAGTGAGTGGAGATTGCATCACTGCACTCCAGCCTGGGTGACAC
+
ffffffffffffffffffffffffffffffffffffffffffffffffffffffffffffffffffffffffffffffffffffffffffffffffffffffffffffffffffffffffffffffffffffffffffffffffffffff
@cB02~tB01_GU182359.1_28545_28475_1_0_0_0_0:0:0_0:0:0_15/2
TGGAAAAAAGGATCCCAGGACTCCCAGGGCCCAATATTAGATAACAGAGTGTTGGCCATGAACCATCCTCAAAGATTTCCACTGAGTAGAGGACAGACACCCTCATTTCCTCACCTCTCTCCTGTCTCATGTTCTAGGAAACCCTTCAAA
+
ffffffffffffffffffffffffffffffffffffffffffffffffffffffffffffffffffffffffffffffffffffffffffffffffffffffffffffffffffffffffffffffffffffffffffffffffffffff
@cB02~tB01_GU182359.1_80084_79969_1_0_0_0_0:0:0_0:0:0_16/2
CTGTGTATCAATCCCAGTCCAGTCTTCCCAGAGAAGACTCTAAACACCTCCCATACTGCACCTGGGGCTGTGCCAATTTCTATCACTCACCATCACTCCAGGGAGACAGAACACACAGGGAATACATTACATAGGCAGGTTCATTACTTA
+
ffffffffffffffffffffffffffffffffffffffffffffffffffffffffffffffffffffffffffffffffffffffffffffffffffffffffffffffffffffffffffffffffffffffffffffffffffffff
@cB02~tB01_GU182359.1_138002_137786_1_0_0_0_0:0:0_0:0:0_17/2
CTCTTTATACCTTGAAGTCTCAAGACAGTGGGTGTCACATAAAAAAATTATGGAAAAAAGGATCCCAGGACTCCCAGGGCCCAATATTAGATAACAGAGTGTTGGCCATGAACCATCCTCAAAGATTTCCACTGAGTGGAGGACAGAAAC
+
ffffffffffffffffffffffffffffffffffffffffffffffffffffffffffffffffffffffffffffffffffffffffffffffffffffffffffffffffffffffffffffffffffffffffffffffffffffff
@cB02~tB01_GU182359.1_99781_99629_1_0_0_0_0:0:0_1:0:0_18/2
TCATATAAGAGGCTTGAGCATCTACAGATTTTGGTATCTGAGTGGAGATCTCGAAACCAATCACCCACGAATAGTGAAGGATGACCGTATATGACTTTTATTTCTCAAATTTAAATATAAATCATAAAAAATGTACAACTAGATAAAAAC
+
ffffffffffffffffffffffffffffffffffffffffffffffffffffffffffffffffffffffffffffffffffffffffffffffffffffffffffffffffffffffffffffffffffffffffffffffffffffff
@cB02~tB01_GU182359.1_34389_34532_0_1_0_0_0:0:0_0:0:0_19/2
ACAGATATGGAGGACCGACTGTATATTTATATTATGAAAGATGATATGTTGATATGTGTCCCCGTGGAGATGAGACTAACAAGGCCTATGACTCTACAAATGTTTCATCGTGGAATGACTCTGCCAGCTTTCCAGGTCTGCAGAGAGTAA
+
ffffffffffffffffffffffffffffffffffffffffffffffffffffffffffffffffffffffffffffffffffffffffffffffffffffffffffffffffffffffffffffffffffffffffffffffffffffff
@cB02~tB01_GU182359.1_127170_127050_1_0_0_0_0:0:0_1:0:0_1a/2
CAAACATACAAGAGGCTACCTCTTAACACAGCACTTAGACACGTGCTGTTCCACCTTCTCTCATGCAGTTCCACCTCCCCTCAGACTATCTTTCAGCCTTCTGTCAGCAGTAAAACTTATAAATTGTTTTTAGTAATTTCAATGTAGTTT
+
ffffffffffffffffffffffffffffffffffffffffffffffffffffffffffffffffffffffffffffffffffffffffffffffffffffffffffffffffffffffffffffffffffffffffffffffffffffff
@cB02~tB01_GU182359.1_112007_112119_0_1_0_0_1:0:0_0:0:0_1b/2
CGCTCAAGAGCAGAACACGGCTTCCTGGAAATTGTTCTCACTAGAATTGACACCTCGTGTCCTTCACTATGACCAACTCAAAACACGTCTCAGATCCAACCTCCGGAACACAGGATGCCTAAAATCTGTGCTAACGTGAAAAACTTTTCA
+
ffffffffffffffffffffffffffffffffffffffffffffffffffffffffffffffffffffffffffffffffffffffffffffffffffffffffffffffffffffffffffffffffffffffffffffffffffffff
@cB02~tB01_GU182359.1_111465_111672_0_1_0_0_0:0:0_0:0:0_1c/2
TCCCAACTCTGGAGTTTGCTCTCTCTCTGTCTCTGTCCCTCCCTCATTTTAAATTTTACAGAAATATCCAGTAACATAATGCTATAGAAAATCAAGTTTCCCCCAGCATGTTGGGAAGCCGCGGTGGGCGAATCAACTGAGATGAGGAGT
+
ffffffffffffffffffffffffffffffffffffffffffffffffffffffffffffffffffffffffffffffffffffffffffffffffffffffffffffffffffffffffffffffffffffffffffffffffffffff
@cB02~tB01_GU182359.1_151107_150874_1_0_0_0_1:0:0_0:0:0_1d/2
TGAACGTAGGCTCCGTGCAGTGCCCAAGGTCAACAGAACATTCCAGGCAGACTTTCCTCTGGGCCCTGCCACCCACGGAGGGACCTACAGATGCTTCGGCTCTTTCCGTGCCCTGCCCTGCGTGTGGTCAAACTCAAGTGACCCACTGCT
+
ffffffffffffffffffffffffffffffffffffffffffffffffffffffffffffffffffffffffffffffffffffffffffffffffffffffffffffffffffffffffffffffffffffffffffffffffffffff
@cB02~tB01_GU182359.1_43247_43119_1_0_0_0_0:0:0_0:0:0_1e/2
GGGTTCAAATGATTTTCCTACCTCAGCCTCCCTAGTAGCTGGGATTACAGGTGCACGCCACCATGCCTGGCTACTTTTTGGTTTTTTTAGTATAGATGGGGTTTCCCCATGTTGGCTGGGCTGCTCTCAAACTCATGACCTCAACTGAGG
+
ffffffffffffffffffffffffffffffffffffffffffffffffffffffffffffffffffffffffffffffffffffffffffffffffffffffffffffffffffffffffffffffffffffffffffffffffffffff
@cB02~tB01_GU182359.1_62405_62545_0_1_0_0_0:0:0_0:0:0_1f/2
TAGGCAACTCAAACAACTAAACATAACCCCTCAAATAATAGCATTAAAAAGTGGGCAAAGGGATATACATAGACATTTTTCAAAAGAAGACATACGAATGGCCAAACAGCGTATGAACATCACTAATCATCAGAGAAATGCAAATTGAAA
+
ffffffffffffffffffffffffffffffffffffffffffffffffffffffffffffffffffffffffffffffffffffffffffffffffffffffffffffffffffffffffffffffffffffffffffffffffffffff
@cB02~tB01_GU182359.1_128340_128502_0_1_0_0_0:0:0_0:0:0_20/2
ATTTATCTAAAATTTGTCTCATGACCCAAGTTTCCAGAGTCCCAACTCTGGAGTTTGCTCTCTCTCTGTCTCTCTCCCTCCCTCATTTTAAATTTTACAGAAATATCCAGTAACATAATGCTATAGAAAATCAAGTTTCCCCCAGCACGT
+
ffffffffffffffffffffffffffffffffffffffffffffffffffffffffffffffffffffffffffffffffffffffffffffffffffffffffffffffffffffffffffffffffffffffffffffffffffffff
@cB02~tB01_GU182359.1_108542_108356_1_0_0_0_0:0:0_0:0:0_21/2
GGTAGAATCATTTGTAGGGAGGTCTTGCTGGATTTGATAATGCCTACTTATTTAATTTTGAATATATTAATTTCTTTCTGAGATTTATTTTTCCTACATGTAAATCAATATCTGGCAGAGGAGTGATAGATAGATGAGGGGTGGTGCAAA
+
ffffffffffffffffffffffffffffffffffffffffffffffffffffffffffffffffffffffffffffffffffffffffffffffffffffffffffffffffffffffffffffffffffffffffffffffffffffff
@cB02~tB01_GU182359.1_114720_114619_1_0_0_0_0:0:0_0:0:0_22/2
TTAACAACTTCAGTCTGTACAAGGATGATGGGGTGCCTGTCCCTGAACACTACAACAGAATATTCTGGAAAAGCCTTTTCATGGGCCCTGTGACCCCGTCACACACAGGGACCTATAGATGCCGGGGTTCACACCCACACTCCCCCAGTG
+
ffffffffffffffffffffffffffffffffffffffffffffffffffffffffffffffffffffffffffffffffffffffffffffffffffffffffffffffffffffffffffffffffffffffffffffffffffffff
@cB02~tB01_GU182359.1_1016_836_1_0_0_0_0:0:0_0:0:0_23/2
CTGAGAACTAAATCAAGAACACAATTCCATTTACACTAGCCACAAAGAAAATAAAATACCTAGGAATCCATCTAACCAAGAAGGTGAAAATTCTCTACAAGGAGAACTACAAAACACTTCTGAAAGAAATAAGAAATGATACAAACAAAT
+
ffffffffffffffffffffffffffffffffffffffffffffffffffffffffffffffffffffffffffffffffffffffffffffffffffffffffffffffffffffffffffffffffffffffffffffffffffffff
@cB02~tB01_GU182359.1_140907_141155_0_1_0_0_0:0:0_0:0:0_24/2
GGCCCAGGTGCAGTCCAGGATTTGTTTAGAGTCTTCTCTGGGAAGACTGCACTGGGATTGATACACAGCGAATGTGCTTTAGGATTTCTACATCCACAGCATTCTTGAGTCAAACAAATTGCATTCACCAAGGAAAGGAAACAAAGGTGA
+
ffffffffffffffffffffffffffffffffffffffffffffffffffffffffffffffffffffffffffffffffffffffffffffffffffffffffffffffffffffffffffffffffffffffffffffffffffffff
@cB02~tB01_GU182359.1_17263_17122_1_0_0_0_0:0:0_0:0:0_25/2
TCAATAGGATGGGAACTCAGAGCTATACATGGGATGGATCCTTGAGCTCAGAGAGATAGAATGTCTGAGTCTGCTGTTGGCAACTGAGGGACCTCAGGCACCTATGGCCTCCCCCTGTATGTTGGTATCTGCTTATGAAATGAGGACCCA
+
ffffffffffffffffffffffffffffffffffffffffffffffffffffffffffffffffffffffffffffffffffffffffffffffffffffffffffffffffffffffffffffffffffffffffffffffffffffff
@cB02~tB01_GU182359.1_158567_158455_1_0_0_0_0:0:0_0:0:0_26/2
ATAGCAGCATGATTTATAGTCCTTTGGGTTTATACCCAGTAATGGGATGGCTGGGTCAAATGGTATTTCAAGCTCTAGATCCCTGAGGAATCGCCACACTGACTTCCACAATGGTTGAACTAGTTTACAGTCCCACCAACAGTGTAAAAG
+
ffffffffffffffffffffffffffffffffffffffffffffffffffffffffffffffffffffffffffffffffffffffffffffffffffffffffffffffffffffffffffffffffffffffffffffffffffffff
@cB02~tB01_GU182359.1_90694_90926_0_1_0_0_0:0:0_0:0:0_27/2
GAGGTCATTACAAAGATTCCCATTTCTCACCCACATGCAGGAGATAAAAGGTGGATCTCATGAAGGTGGAGAATACAATGGTGGACACCAGAGGCCAGGAAGGGAAGGGTGGAGGGTAACAAAAAAAAGAATATAGATGTATTTATTTAT
+
ffffffffffffffffffffffffffffffffffffffffffffffffffffffffffffffffffffffffffffffffffffffffffffffffffffffffffffffffffffffffffffffffffffffffffffffffffffff
@cB02~tB01_GU182359.1_78196_78038_1_0_0_0_0:0:0_0:0:0_28/2
CCCTCTGTGCCCCAGGCTGGAGTGCAGTGGCGGGATCTCGGCTCACCGCAACCTCCACCTCCCAGGTTAAAGCGATTCTCTACACTCAGCTTCCCGAGAGGCTGGGATTACACCCATGTCCCACCACGCCTGGCTAATTTTTTTTTGGTA
+
ffffffffffffffffffffffffffffffffffffffffffffffffffffffffffffffffffffffffffffffffffffffffffffffffffffffffffffffffffffffffffffffffffffffffffffffffffffff
@cB02~tB01_GU182359.1_57555_57367_1_0_0_0_0:0:0_0:0:0_29/2
AAGATGAAGATAGATAGATAATACATAGAGATAGAGAGGCAGACAAAGAGAAATCATAGAGAGAGAGAGATGATACATAGATATAGATAATAGATGATTTTTGGATAGACAATTGATAGATAAATAGATTATATATAGATATAGATGACA
+
ffffffffffffffffffffffffffffffffffffffffffffffffffffffffffffffffffffffffffffffffffffffffffffffffffffffffffffffffffffffffffffffffffffffffffffffffffffff
@cB02~tB01_GU182359.1_96447_96284_1_0_0_0_1:0:0_0:0:0_2a/2
CAGAGATCAGTGCCAGCACTAGCTCCTGCTCCCCTTTCCTACTAATTCACAGGAGGACAGGTGGTATTGAAGCAATAGATAGTCGAGGGGGTGGTCCTTCCCCCAGCCTGTCAGGTAGAACAGCAGCCTAACATGTGTCTCCCGAGATCA
+
ffffffffffffffffffffffffffffffffffffffffffffffffffffffffffffffffffffffffffffffffffffffffffffffffffffffffffffffffffffffffffffffffffffffffffffffffffffff
@cB02~tB01_GU182359.1_89887_90124_0_1_0_0_0:0:0_0:0:0_2b/2
CCTCACACCTGCTGTGTCTTCTCTCTGCATCTGTCCATGCTTTTCTCCATCATCAGCAGGAAGCTCCTTAGCTAAGGATTTAGGATCATAGGACATGAGAGAGATATGGGCTTTTCTCACCTGTGACAGAAACAAGCAGTGGGTCACTCG
+
ffffffffffffffffffffffffffffffffffffffffffffffffffffffffffffffffffffffffffffffffffffffffffffffffffffffffffffffffffffffffffffffffffffffffffffffffffffff
@cB02~tB01_GU182359.1_65240_65431_0_1_0_0_0:0:0_1:0:0_2c/2
TTTCCTCTGTCTCAAGCTTTGAAGGCCAGCTTTAGCGTGTTCACCATGGATGAATGAAGGTGAGGTCAGAGGTTTGGGAAATGGTCTAGAATGAGGTGAGAAGAGAGCTGTGGAGGCATGGCCCCGGGGAGCTTGGTACCCCCCCATATC
+
ffffffffffffffffffffffffffffffffffffffffffffffffffffffffffffffffffffffffffffffffffffffffffffffffffffffffffffffffffffffffffffffffffffffffffffffffffffff
@cB02~tB01_GU182359.1_118914_118842_1_0_0_0_0:0:0_0:0:0_2d/2
TGGAGTGCAGTGGCACAATCTCAGCTCACTGCAACTTCCGCCTCCTGGGTTCAAGCGATTCTCCTGCCTCAGCCACCTGAGTAGCTGGTGCTACAGGTGCGCACCACCACGCCAGGCTACTTTTTGTATTTTTAGTAGAGAGGTGGTTTC
+
ffffffffffffffffffffffffffffffffffffffffffffffffffffffffffffffffffffffffffffffffffffffffffffffffffffffffffffffffffffffffffffffffffffffffffffffffffffff
@cB02~tB01_GU182359.1_135343_135273_1_0_0_0_0:0:0_0:0:0_2e/2
GTGGAGTCTAGCTGTGTCCCCTATGCTGGAGTGCAGTGGCACAATCTCAGCTCACTGCAACCTCCACCTCCTGGGTTCAAGCGATTCTCCTGCCTCAGCCACCTGAGTAGCTGGTGCTACAGGCACGCACCACCACGCCAGGCTACTTTT
+
ffffffffffffffffffffffffffffffffffffffffffffffffffffffffffffffffffffffffffffffffffffffffffffffffffffffffffffffffffffffffffffffffffffffffffffffffffffff
@cB02~tB01_GU182359.1_147887_147824_1_0_0_0_0:0:0_0:0:0_2f/2
ACTAGTCACAGAATGCAGGTGGCCTCTAAGGGCTGGAGAAGTCAAGAGAACTGATTCGCTGAGTCTCCAGAGGGAACGCAGCCCTGCAGATGCCTTGATTTCAGCACAGGGAGAACTGGATCCAATTTCTGTCCCCAGAAGTGGAAGGGG
+
ffffffffffffffffffffffffffffffffffffffffffffffffffffffffffffffffffffffffffffffffffffffffffffffffffffffffffffffffffffffffffffffffffffffffffffffffffffff
@cB02~tB01_GU182359.1_14367_14357_1_0_0_0_0:0:0_0:0:0_30/2
TTGATACTCACAGCCCTTGGATTCAACTCAGAGCTAACTAGGAATCCCTACCTGATTAACAGTGACCGACATGAAAATAAGGGAGGCCCAGGTGCGTAACTGGAATCTAGGAGACCGTGGAAAAGGCAATTCCCGCCCCACTGGTGAAAC
+
ffffffffffffffffffffffffffffffffffffffffffffffffffffffffffffffffffffffffffffffffffffffffffffffffffffffffffffffffffffffffffffffffffffffffffffffffffffff
@cB02~tB01_GU182359.1_162631_162758_0_1_0_0_0:0:0_0:0:0_31/2
CATGAAATGGCACAGCGTTTGCATATAACCCATGCACATCCTCCTGTATACATGAAATCATCTCTAGATTACTTATAATTCCTGATACAGCCTACACACCACCTCACTTGTGTCCACACAATATAGTATTTTTGCTTTTTGGAACTTTGT
+
ffffffffffffffffffffffffffffffffffffffffffffffffffffffffffffffffffffffffffffffffffffffffffffffffffffffffffffffffffffffffffffffffffffffffffffffffffffff
@cB02~tB01_GU182359.1_119750_119932_0_1_0_0_0:0:0_0:0:0_32/2
GAGGTGGAGGTTGTGGTGAGCCGAGATAGCGCCACTGCACTCCAGCCTGGGTGAGAAGAGCAAAACTCCATCTCAAAATAAAATGAAATAAATAAAATGGCTTTTAGCTGCAAGACAGGCAAAAGAAATGCTGGCAAAGTGCTAGAGAAA
+
ffffffffffffffffffffffffffffffffffffffffffffffffffffffffffffffffffffffffffffffffffffffffffffffffffffffffffffffffffffffffffffffffffffffffffffffffffffff
@cB02~tB01_GU182359.1_94397_94182_1_0_0_0_0:0:0_0:0:0_33/2
CAGACCCTTCTTCCTTACCACACCTCTTTCTCTGAATGCTGCTCTCCCTTCTTCCTTATCTTTTGAAAACTTGGGGATTCTATTGGGTTCACCAAGATGAAAATCCATCATAATCTCCCGGAAATCATTCAGGATACCCTTGTTTTAAGT
+
ffffffffffffffffffffffffffffffffffffffffffffffffffffffffffffffffffffffffffffffffffffffffffffffffffffffffffffffffffffffffffffffffffffffffffffffffffffff
@cB02~tB01_GU182359.1_52323_52140_1_0_0_0_2:0:0_0:0:0_34/2
TTACAGGTGTGGTTTTTGCTGATAAAGTACAATTCTAAGATTGTAAATAATTGCATAATCCTTCCCTGGGAATTTAAATCATTTTAGCTGGTTCTGCTGTAATACTAGAAATACAAGCATGAAAAATTCTAATGGTTTATTAGTCACAAT
+
ffffffffffffffffffffffffffffffffffffffffffffffffffffffffffffffffffffffffffffffffffffffffffffffffffffffffffffffffffffffffffffffffffffffffffffffffffffff
@cB02~tB01_GU182359.1_43633_43772_0_1_0_0_0:0:0_0:0:0_35/2
AATAAAACAAATGATTTAATTGAAACAGGAGCAAAAGACATGAAATTTCCCCACATACGAAAAACTGCTCAGTATCACTCATCATCAGAGAAACGCAAATTAAAATCAAAGTGAGTTTTCATCTCACCCCATTAAAATGGCTTTTAGGCC
+
ffffffffffffffffffffffffffffffffffffffffffffffffffffffffffffffffffffffffffffffffffffffffffffffffffffffffffffffffffffffffffffffffffffffffffffffffffffff
@cB02~tB01_GU182359.1_67284_67500_0_1_0_0_0:0:0_0:0:0_36/2
GACACATCCCAAAAATTGTTTGACCCTAAATGCATGCATTTTTTTCCTGGGCTATGAATCACTTCCATTGGTCTATGTGTCTGTTTTTATGCAAGTACTGTGTTGTTTTAATTACTGTAATTTTGTAATGTAGTTTGTGTTTAGGTAATG
+
ffffffffffffffffffffffffffffffffffffffffffffffffffffffffffffffffffffffffffffffffffffffffffffffffffffffffffffffffffffffffffffffffffffffffffffffffffffff
@cB02~tB01_GU182359.1_31212_31358_0_1_0_0_0:0:0_0:0:0_37/2
ATGGCCTATCTGAATCTCCACAGATGATTGGAAGTAGGGGTGAGGTGGGGGATTTGGGTGAGAGGGCATGTTTTCTTGTGATGAACAGAGCACTTTGTGTATTCCAGGATCTGTGCTGGAGGATTCAGCGGGCTTTCACATTTTCTATAT
+
ffffffffffffffffffffffffffffffffffffffffffffffffffffffffffffffffffffffffffffffffffffffffffffffffffffffffffffffffffffffffffffffffffffffffffffffffffffff
@cB02~tB01_GU182359.1_9879_9976_0_1_0_0_0:0:0_0:0:0_38/2
TGAGTCTCTCAATTCCCTTCTTCTGGCTCATTCTGTGTGTGTGTTCATGTCTTTGCTTTTTGATTTCCCTGATTTCACTCCGTGTCTCTCTGTGGGCTTTTGTTCTCAGTAATCCTATAACATGTGGTGCTATTTGAATATGAGCCTCAG
+
ffffffffffffffffffffffffffffffffffffffffffffffffffffffffffffffffffffffffffffffffffffffffffffffffffffffffffffffffffffffffffffffffffffffffffffffffffffff
@cB02~tB01_GU182359.1_137882_137680_1_0_0_0_0:0:0_0:0:0_39/2
CTGCTCCGTTGTTCTATGTGCCTTTCTTTATGCCAGTGTCATGCTATTTTGCTTACTACAGCTCTGTAACATATTTTGAGATCAGGTAGTGTGATGCTCCTGTTTTCTCTTTATACCTTGAAGTCTCAAGACAGTGGGTGTCACATAAAA
+
ffffffffffffffffffffffffffffffffffffffffffffffffffffffffffffffffffffffffffffffffffffffffffffffffffffffffffffffffffffffffffffffffffffffffffffffffffffff
@cB02~tB01_GU182359.1_150407_150543_0_1_0_0_0:0:0_0:0:0_3a/2
CCCCTCATACCTGAGCTGAGAACTCACTCCCCTGCTCTATGACCTAATGCTCTCTCTCTCTCTCACCCTCCACCCCAACTCTCTTCATGTCTATTTCCTCCTTCCGCCTTCTCTGTCTCTCTAGGTCTCTGACCTCACTTCCCCACCCCT
+
ffffffffffffffffffffffffffffffffffffffffffffffffffffffffffffffffffffffffffffffffffffffffffffffffffffffffffffffffffffffffffffffffffffffffffffffffffffff
@cB02~tB01_GU182359.1_3197_3138_1_0_0_0_1:0:0_0:0:0_3b/2
AATTGCTGAAACCTGGAAGGCAGAGGTTGCAGTGAGCCAAGATCATGCCACTGCACTCCAGCCTGGGTGAGACGGCAAGATATTCTGTCAAAAATAAATAAATAAAAAACAGAAGAAGAAATACAAGAATGACAGCAAACTTTGTATTCA
+
ffffffffffffffffffffffffffffffffffffffffffffffffffffffffffffffffffffffffffffffffffffffffffffffffffffffffffffffffffffffffffffffffffffffffffffffffffffff
@cB02~tB01_GU182359.1_59003_58767_1_0_0_0_0:0:0_0:0:0_3c/2
CTCCCTGGGACTCGCAGGATTTCCAAGCTAGATGACAACATGACAGGTGGAAACAGGCCCATTCCTTCGCCAGGGGCCCCAAGCTCCATCCCAGGAGATGAGAAGAGGCTCTTCTCATTGGTCAGTGGATCCCTGAGGGGACAGAGGCTC
+
ffffffffffffffffffffffffffffffffffffffffffffffffffffffffffffffffffffffffffffffffffffffffffffffffffffffffffffffffffffffffffffffffffffffffffffffffffffff
@cB02~tB01_GU182359.1_9173_8917_1_0_0_0_0:0:0_0:0:0_3d/2
GAGACAGGGAAGAGGGAGGGAGACAGATGGAGGGACCTGCAACAGGGGTTATGGGCACAAAAGAACACGGAGACACAGAGAGGAAGGAGAGAGATAGACACCATGGAGGGGAAGCCTCACTTATTTCAGGTCCCATGAATGGGATGAGAA
+
ffffffffffffffffffffffffffffffffffffffffffffffffffffffffffffffffffffffffffffffffffffffffffffffffffffffffffffffffffffffffffffffffffffffffffffffffffffff
@cB02~tB01_GU182359.1_777_614_1_0_0_0_0:0:0_1:0:0_3e/2
CCTAGCCAGAGCAATCAGGCAAGAGAAGGAAATAAAAGGCATTAAAATTGGAAAAGAAGTAGTGATACTGTCTCTCTTTGCTGATGAAATAATTTTATACATAGAAAACCCTAAAGACTCTGTCAGAAGGCTCCTGAAACTGATAAACAA
+
ffffffffffffffffffffffffffffffffffffffffffffffffffffffffffffffffffffffffffffffffffffffffffffffffffffffffffffffffffffffffffffffffffffffffffffffffffffff
@cB02~tB01_GU182359.1_6058_6154_0_1_0_0_0:0:0_1:0:0_3f/2
ATATCTACAGTTCCAGGCCCATATCTCTACTCCAGGCCCATATCTCTACTTCAGGCCCATATCTACAGTTCCAGGCCCATATCTCCACTCCAGGCCCATATCTCCACCCCAGGCCCATATCTCTACTCCAGGCCTATATCTCCACTCCAG
+
ffffffffffffffffffffffffffffffffffffffffffffffffffffffffffffffffffffffffffffffffffffffffffffffffffffffffffffffffffffffffffffffffffffffffffffffffffffff
@cB02~tB01_GU182359.1_88252_88359_0_1_0_0_1:0:0_0:0:0_40/2
TCTCTTTTCTACCTCCCTGTATGGCCCCTGTGTCTGTCCCCTGTTATGACACCTGTTCTGTACTTATGTCTCCTGTTTCTCTGTCTCTGTTGGTACAGACCTCACCAAGTCACTCTCTTTCCATAAGAATCCCACACTTATCTTCCTCAT
+
ffffffffffffffffffffffffffffffffffffffffffffffffffffffffffffffffffffffffffffffffffffffffffffffffffffffffffffffffffffffffffffffffffffffffffffffffffffff
@cB02~tB01_GU182359.1_23203_23027_1_0_0_0_1:0:0_0:0:0_41/2
TCCTCTTTCACCCCCACATAAACAGCAGGAAAGACGTTAGTGTGAAATAGATACAACACCCCAAGAGATGAGGCTAAGCCCAGTGGGAAGGGAATCAGAGGCTACTAGAGACAGAGGGACAGAGAAGAGGGAGGGAGACAGATGGAAGGA
+
ffffffffffffffffffffffffffffffffffffffffffffffffffffffffffffffffffffffffffffffffffffffffffffffffffffffffffffffffffffffffffffffffffffffffffffffffffffff
@cB02~tB01_GU182359.1_30949_30874_1_0_0_0_0:0:0_1:0:0_42/2
ATAGCATAATATACAAGTCTGTGAACGGTGGCTCACGCCTGTAACCCAGCACTGCAGGAGGCCATGGCGGGTGGATCACATGAAGTCAGCAGTTCGAGACCAGCCTGGCCAACATGGTGAAACCCTGTCTCTAGGAAAAACACAAAAATT
+
ffffffffffffffffffffffffffffffffffffffffffffffffffffffffffffffffffffffffffffffffffffffffffffffffffffffffffffffffffffffffffffffffffffffffffffffffffffff
@cB02~tB01_GU182359.1_65981_66193_0_1_0_0_0:0:0_0:0:0_43/2
TCTTGAATTATTTACTTTTCTACATGAACCAATCCATTCTTCTGTGTGCATGTGTGTGTGTGTGTGTGTGTGTAGTTTATCTGTCTACATATAATGTAAACACCAAAAAATAACAGACATTTAGTAATTTTCAAATGAGACTTCAGGAAT
+
ffffffffffffffffffffffffffffffffffffffffffffffffffffffffffffffffffffffffffffffffffffffffffffffffffffffffffffffffffffffffffffffffffffffffffffffffffffff
@cB02~tB01_GU182359.1_111713_111467_1_0_0_0_0:0:0_0:0:0_44/2
TAAGGCGGAATCTTGCTCTGTCACCCAGGCTGGACTGTAGTAGTGCAATCTCAGCTCACTGCAAACTCCGCCTCCCAGGTTCAAGCGATTCTCGTGCCTCAGCCTCTTGAGTAGCTGGCATTACAGGTGTCTGCCACCAGGCACGGCTAA
+
ffffffffffffffffffffffffffffffffffffffffffffffffffffffffffffffffffffffffffffffffffffffffffffffffffffffffffffffffffffffffffffffffffffffffffffffffffffff
@cB02~tB01_GU182359.1_77208_77229_0_1_0_0_0:0:0_0:0:0_45/2
ACCATGAGATATTTTTTTAAAATGTGGTTTCCATCCACGAAGCTTGTGGAAATTTGTTATGGCAACATAGGAAAAGGTTCCACACTGCACAGTCTGAGCATGGGGCAGTGGCTGAACGAGTAAGTGGAAGTGTCATGTGCACGGATGAAC
+
ffffffffffffffffffffffffffffffffffffffffffffffffffffffffffffffffffffffffffffffffffffffffffffffffffffffffffffffffffffffffffffffffffffffffffffffffffffff
@cB02~tB01_GU182359.1_157571_157437_1_0_0_0_1:0:0_0:0:0_46/2
GATGTAGAAACTGTAAAGCACATTCACTGTGTATCAATCCCAGTTCAGTCTTTCCAGAGAAGACTCTAAACACCTGCTGTACTGCACCTGGGCCTATGCAAATTTCTATCACTCACCGTCACTCCAGGGAGACAGAACACACAGAGAATA
+
ffffffffffffffffffffffffffffffffffffffffffffffffffffffffffffffffffffffffffffffffffffffffffffffffffffffffffffffffffffffffffffffffffffffffffffffffffffff
@cB02~tB01_GU182359.1_4093_4242_0_1_0_0_0:0:0_0:0:0_47/2
TTCCCCAGCATTTCCTTGTTGTACATTTATAATTTAATTCAACTGTTTCATCTATCATATTACCTATGATTCAGCATTTAAAAATTTATTTTGGTGAATGTTCCAGGGGTGCTAGACAAGTTTGTGGATTAGGAAGATTTGAGGTGGATG
+
ffffffffffffffffffffffffffffffffffffffffffffffffffffffffffffffffffffffffffffffffffffffffffffffffffffffffffffffffffffffffffffffffffffffffffffffffffffff
@cB02~tB01_GU182359.1_29736_29744_0_1_0_0_0:0:0_0:0:0_48/2
ATAGATTTCATACACAGATGCTTCCCAATGGATCATTCATTTATTGGTCCACTTGTGCATTCATTTTCTGCCCTCCCATTTAACCATCTGCAATATCAGTGTCCAAAGAGCAGAGGCCAAATGCATCTTGTTCACTGTTTGTGGAAGGCA
+
ffffffffffffffffffffffffffffffffffffffffffffffffffffffffffffffffffffffffffffffffffffffffffffffffffffffffffffffffffffffffffffffffffffffffffffffffffffff
@cB02~tB01_GU182359.1_10871_11067_0_1_0_0_1:0:0_0:0:0_49/2
GCCGAAGCATCTGTAGTTCCCTCCGTGGGTCACAGGGCCCAGAGGGAAGTTGGCCTGGAATGTTCCATTGACCCTCAGCACCGCAGTGAGCCTAAGTTCACCGGCCTCTGCCTCCCTGGATAGATGGTAAATGTCAAACAAGCTCCGGGA
+
ffffffffffffffffffffffffffffffffffffffffffffffffffffffffffffffffffffffffffffffffffffffffffffffffffffffffffffffffffffffffffffffffffffffffffffffffffffff
@cB02~tB01_GU182359.1_151860_151668_1_0_0_0_0:0:0_0:0:0_4a/2
GCATGCCGGCATGCACCTGTAGTCCTAGCTACTTGGGAGGCTGAGGCAGGAGAAGCACTTAAAGCCAGGAGGCAGAGGTTGCACTGAGCCGAGATCATGCCACTGCACTGCAGCCTGGGAGACAGAGAGAGACTCTGTTTCTAAATAAAT
+
ffffffffffffffffffffffffffffffffffffffffffffffffffffffffffffffffffffffffffffffffffffffffffffffffffffffffffffffffffffffffffffffffffffffffffffffffffffff
@cB02~tB01_GU182359.1_129515_129691_0_1_0_0_0:0:0_0:0:0_4b/2
ATCTCCACTCCAGGCCCATATATCCTCTCCAGTCCCATATCTCCACACCCAGGCCCGTATCTCCATCCTAGGCACATATCTCCTCTCCAGGCCCAGATATCGACCTCTAGGCCCATATCTCCACTCCTGGCCCATATCTCCACTCCAGGC
+
ffffffffffffffffffffffffffffffffffffffffffffffffffffffffffffffffffffffffffffffffffffffffffffffffffffffffffffffffffffffffffffffffffffffffffffffffffffff
@cB02~tB01_GU182359.1_134503_134636_0_1_0_0_0:0:0_0:0:0_4c/2
TTGACCACTCGTATGGAGAGTCACGGAAAGAGCCGAAGCATCTGTAGGTCCCTCCATGGGTGGCAGGGCCCAGAGGAAAGTTGGCCTGGAATGTTCCGTTGACCTTGGTCCCTGCAGGGAGCCTACGTTCATGGGCCTCCCCTTCCCTGG
+
ffffffffffffffffffffffffffffffffffffffffffffffffffffffffffffffffffffffffffffffffffffffffffffffffffffffffffffffffffffffffffffffffffffffffffffffffffffff
@cB02~tB01_GU182359.1_102387_102583_0_1_0_0_0:0:0_0:0:0_4d/2
GGGACAGGCACCCCATCTTCTTTGTACAGACTGAAGATGGTAAACCCAAGACGAGAGCGACACAGAAGAGTCACATGTCCTCCTCGAGGCACCACAGCGCTGGGCCAGGCAGACAGCAAGGGCTTGTCCTGTCCACCTGGGGGAGAAGGA
+
ffffffffffffffffffffffffffffffffffffffffffffffffffffffffffffffffffffffffffffffffffffffffffffffffffffffffffffffffffffffffffffffffffffffffffffffffffffff
@cB02~tB01_GU182359.1_130046_129920_1_0_0_0_0:0:0_0:0:0_4e/2
AGCCTGGATTGGAGATATGGGCCTGGATTGGCGATATGGGCTTAGGGTGGAAATATCGGCCTGGAGTGGAGATATGGGCCTGGAGTGGAGATATGGGCTTGAGGTGGGGATATGGACCTGGAGGCTGGGTCTCTGCACAGCCGACAGCCC
+
ffffffffffffffffffffffffffffffffffffffffffffffffffffffffffffffffffffffffffffffffffffffffffffffffffffffffffffffffffffffffffffffffffffffffffffffffffffff
@cB02~tB01_GU182359.1_103439_103565_0_1_0_0_0:0:0_0:0:0_4f/2
ACAGCTCCCCTCACACCTGAGCTGAGAACTCACTCCCCTGCTCTATGACCTAATGCTCTCTCTCTCTCTCACCCTCCACCCCCGACTCTCCCTGTGGATCCCTCCCTATGCAGCTCCAGCCTGGTGGTGGCATCAGCAGTGCACCCTTGC
+
ffffffffffffffffffffffffffffffffffffffffffffffffffffffffffffffffffffffffffffffffffffffffffffffffffffffffffffffffffffffffffffffffffffffffffffffffffffff
@cB02~tB01_GU182359.1_60005_60182_0_1_0_0_0:0:0_0:0:0_50/2
GACACATCTCAATGTTAACAATTCATGGAGTTTGAAATTAAACAATGTAGAAATATACCAAGCAATCACTGTTAGAAATGTGGTATAACTATATTAAAATTAGACAAAATTAGTCTTTGGGAAAAATCAGCGGAAAACATTAAGCATAAA
+
ffffffffffffffffffffffffffffffffffffffffffffffffffffffffffffffffffffffffffffffffffffffffffffffffffffffffffffffffffffffffffffffffffffffffffffffffffffff
@cB02~tB01_GU182359.1_92972_93240_0_1_0_0_0:0:0_0:0:0_51/2
GGGTCCTTTACTCACCAGATTTGGAGCTTGGTTCTGTGGGTGAAGGCCAACTACTTGAAGGGTTTCCTAGAACATGGGACAGGAGAGATGTGAGGAAATGAGGGTGCTTGTCCTCTACTCAATGGAAATCTTTGAGGTTGGTTCATGGCC
+
ffffffffffffffffffffffffffffffffffffffffffffffffffffffffffffffffffffffffffffffffffffffffffffffffffffffffffffffffffffffffffffffffffffffffffffffffffffff
@cB02~tB01_GU182359.1_70185_70241_0_1_0_0_1:0:0_0:0:0_52/2
GTGATTCATCACCTAAACAAAACTAAAAACAAAAACCACATGATCTTCTCAACACACATGTAGAACATACTTTTTACTAAGCATTTCTTCATGTTAAAAGCCCTCAACAAGCTAAGCATTGAAGAAACATAACTCAATATAATAAGAGCC
+
ffffffffffffffffffffffffffffffffffffffffffffffffffffffffffffffffffffffffffffffffffffffffffffffffffffffffffffffffffffffffffffffffffffffffffffffffffffff
@cB02~tB01_GU182359.1_569_321_1_0_0_0_1:0:0_0:0:0_53/2
CAACCTACAAAGTCAACGAATGTGATTCACCTCATAAACATAATTAAAAACAAAAACTATATGATCATCTCAATAGATGCAAAAAAAGCTTTCTGTAAAATCCAACATCCCTTCATGATAAAAACTGTCAATAGGCATCAAAGGAACATA
+
ffffffffffffffffffffffffffffffffffffffffffffffffffffffffffffffffffffffffffffffffffffffffffffffffffffffffffffffffffffffffffffffffffffffffffffffffffffff
@cB02~tB01_GU182359.1_69549_69375_1_0_0_0_0:0:0_0:0:0_54/2
AGTTAGAAGAAATCGGTTCAAGAGATCTATTGTATGTCTTGGTGACTCCAGTTAATAGCAACATATGGTGTATTGAACATTACTAAGAGATTAGATTTTACATGTTCTCACCACACACACAAAACATACAAGTATGTGAAAAAATAAATA
+
ffffffffffffffffffffffffffffffffffffffffffffffffffffffffffffffffffffffffffffffffffffffffffffffffffffffffffffffffffffffffffffffffffffffffffffffffffffff
@cB02~tB01_GU182359.1_83003_83044_0_1_0_0_0:0:0_0:0:0_55/2
GCCCAAGGGTTACACATGGAGAAAAATATATCTAAAAGTATTCTCACACTATAAAACACTTGTTTATTTTATCTTGTTATTGTAATTTTTTTATGTTTTATATTTAAAATTGAGAAATAAAAATTATATACAGTCATCCCTCATTATTCG
+
ffffffffffffffffffffffffffffffffffffffffffffffffffffffffffffffffffffffffffffffffffffffffffffffffffffffffffffffffffffffffffffffffffffffffffffffffffffff
@cB02~tB01_GU182359.1_98096_97923_1_0_0_0_0:0:0_0:0:0_56/2
CTTCAGCTCACAGACCATTGCCTGATTCTGAACTGTATCCTCACGTCCCCTGCAGCCACTCACATCCAGGAGAAGGTTCCATGACAGGCAGAAAGTGGGAGATAGAATCAATGGAATGGGACCTCAGAGCTATTCATGGGATGGGTCCTT
+
ffffffffffffffffffffffffffffffffffffffffffffffffffffffffffffffffffffffffffffffffffffffffffffffffffffffffffffffffffffffffffffffffffffffffffffffffffffff
@cB02~tB01_GU182359.1_146601_146440_1_0_0_0_0:0:0_0:0:0_57/2
GAAGTCCTGTCGGGGAGTCTCTCATAAACTAGGAAGAGGGGACCCTTGGATACTCGGCCCACATTTCTGACCTCGCCCTCCCCGGCCTTTCTTTCCCTTTCCTGAGTCAAGCTCTGTGAAGACTGGGGTGAGACTGGGGTGCTCCAAGCT
+
ffffffffffffffffffffffffffffffffffffffffffffffffffffffffffffffffffffffffffffffffffffffffffffffffffffffffffffffffffffffffffffffffffffffffffffffffffffff
@cB02~tB01_GU182359.1_122182_122289_0_1_0_0_0:0:0_0:0:0_58/2
TTCAAAAGATGAGGAAGAAGGGAGAGCAGCATTCAGAGAAAGAGGTGTGGTAAGGAAGAAGGGTCTGAGTGATGCCATGTGAGATGTGACCAGCCTTTGTGGGCTTTGAGGAAGGAGGAAGGGGACCAGGAGCGAAGGAATGTGGGAGCC
+
ffffffffffffffffffffffffffffffffffffffffffffffffffffffffffffffffffffffffffffffffffffffffffffffffffffffffffffffffffffffffffffffffffffffffffffffffffffff
@cB02~tB01_GU182359.1_121372_121558_0_1_0_0_0:0:0_0:0:0_59/2
TTTCGCTGTAGGAGTATCTGGAGTTCGGAGATGGTGGAAGACAGGGGTACAATGTCAGAGCTGTGAGATGCTGAGTCAACGCCTGAATCCAAGGTTTCCACCTCCCCAGGTTTCCAAAAGCGGATATAAGAGGGTTCTGTACTCACCGGT
+
ffffffffffffffffffffffffffffffffffffffffffffffffffffffffffffffffffffffffffffffffffffffffffffffffffffffffffffffffffffffffffffffffffffffffffffffffffffff
@cB02~tB01_GU182359.1_34532_34701_0_1_0_0_0:0:0_0:0:0_5a/2
CTCCTGTATACATGAAATCATCTCTTGATTACTTATAATTCCTGACACAGCCTACACGCCACTCAATTTGTGTCGATTCAACATAGTTTTTTGCTTCTTGAAACTTCGGGGATTTTTTTCTCAAAATATTTTTGATTTATTGTTGGTTCA
+
ffffffffffffffffffffffffffffffffffffffffffffffffffffffffffffffffffffffffffffffffffffffffffffffffffffffffffffffffffffffffffffffffffffffffffffffffffffff
@cB02~tB01_GU182359.1_137649_137805_0_1_0_0_1:0:0_0:0:0_5b/2
GAGAGGTGAGGAAATGAGGGTTTCTGTCCTCCACTCAGTGGAAATCTTTGAGGATGGTTCATGGCCAACACTCTGTTATCTAATATTGGGCCCTGGGAGTCCTGGGATCCTTTTTTCCATAATTTTTTTATGTGACACCCACTGTCTTGA
+
ffffffffffffffffffffffffffffffffffffffffffffffffffffffffffffffffffffffffffffffffffffffffffffffffffffffffffffffffffffffffffffffffffffffffffffffffffffff
@cB02~tB01_GU182359.1_37201_37296_0_1_0_0_0:0:0_1:0:0_5c/2
GATCTGCTGTTCCTCCCACTTCCCAACCACACACCCCAGCTTTGAGCACCCCAGTCTAACCCTGGTCCCCACAGAACTTGACTCTGCCAAGGGGTTGAGAGGCCAGGGAGGCGAGGTCAGAAATGTGGGCTGAGCACCCCAGGGTCCTCT
+
ffffffffffffffffffffffffffffffffffffffffffffffffffffffffffffffffffffffffffffffffffffffffffffffffffffffffffffffffffffffffffffffffffffffffffffffffffffff
@cB02~tB01_GU182359.1_32732_32583_1_0_0_0_0:0:0_0:0:0_5d/2
TGCTAACCCCGTCTCCTTGGGACAGCATTGATCTGTTCATGATGGATCCACCTCCATGACCCAAACACCTCTGAAGAGGCCCAACCTCCCACAATGGGGGTGAAATTTCAATGTGAGGTTTGAAGGGGTCAAACATCTCAACTAAAGTAG
+
ffffffffffffffffffffffffffffffffffffffffffffffffffffffffffffffffffffffffffffffffffffffffffffffffffffffffffffffffffffffffffffffffffffffffffffffffffffff
@rand_0_0_0_0_1_1_0:0:0_0:0:0_5e/2
TATCTTATTTCGCCAATGCCAATGCCTGGGCTTGCATACCATTGGGTGACTTTCCAAGTGCGGGGTTTGTAGGCCCTTCATGCAGTTTAAACTGGGTTCAGTTACGGCGGAGTGCTTTACATGCTAGCCGTCTTATAAACCTACACAAGT
+
ffffffffffffffffffffffffffffffffffffffffffffffffffffffffffffffffffffffffffffffffffffffffffffffffffffffffffffffffffffffffffffffffffffffffffffffffffffff
@cB02~tB01_GU182359.1_26393_26613_0_1_0_0_0:0:0_0:0:0_5f/2
AGGCTGAGGCAGGAAAATCATTTGAACCCAGGAGGCAGAGGTTGCAATGAGCCAAGATGACATCACTTGTACTCCAGCCTGGGCACAGAGGGAAACTGTCTCAAAAACAAAAACAAAACAACAAACGAAAAACTAAAAAGAGAACTTTCA
+
ffffffffffffffffffffffffffffffffffffffffffffffffffffffffffffffffffffffffffffffffffffffffffffffffffffffffffffffffffffffffffffffffffffffffffffffffffffff
@cB02~tB01_GU182359.1_6117_5964_1_0_0_0_0:0:0_0:0:0_60/2
CTCACAACATCCTGTGTGCTGCTGAACTGAGCTGGGGCGCAGCCGCCTGTCTGCACCGGCAGCACCATGTCGCTCATGGTCGTCAGCATGGCGTGTGTTGGTGAGTCCTGGAAGGGAATCGAGGGAGGGAGCGGTGGGGTGGAGATCTGG
+
ffffffffffffffffffffffffffffffffffffffffffffffffffffffffffffffffffffffffffffffffffffffffffffffffffffffffffffffffffffffffffffffffffffffffffffffffffffff
@cB02~tB01_GU182359.1_72812_73010_0_1_0_0_0:0:0_0:0:0_61/2
CAGGCTCCAAGGATTACAATGTGGCCATCGATGGGGACAGTTATTCTTTCCAACACAGCACCCATTCCCCTGTATTCAATCCCCCTTTACCCCAAATATAGTTGGGGCCTGGATGATCGGACTCTGGTGGACACCCCCACCAGAAGCTCT
+
ffffffffffffffffffffffffffffffffffffffffffffffffffffffffffffffffffffffffffffffffffffffffffffffffffffffffffffffffffffffffffffffffffffffffffffffffffffff
@cB02~tB01_GU182359.1_100849_100629_1_0_0_0_0:0:0_0:0:0_62/2
CAATGACTCCGAAAACATTAATAATACCTATTAGATACTTTGCATATTACACAGGAAGAAGAGTTTGAATCTCAGATAAAAACAATAAAAATACATGAAAAGTCTTTCACGTTAGCACAGATTTTAGGCATCTTGTGTTCGGGAGGTTGG
+
ffffffffffffffffffffffffffffffffffffffffffffffffffffffffffffffffffffffffffffffffffffffffffffffffffffffffffffffffffffffffffffffffffffffffffffffffffffff
@cB02~tB01_GU182359.1_60174_60378_0_1_0_0_0:0:0_0:0:0_63/2
TATGTATTCCTAAACGACATAGATCAAAAATAGAATGTTTGAAATAGAAAACCACAGAAGTCAGTGGGAAAAAAAGGGAATCAGGAAAACACAACGTAATAATAACAAAAATATGATTGGAAGAACTGCTCAAACATGAACAAAAGATTG
+
ffffffffffffffffffffffffffffffffffffffffffffffffffffffffffffffffffffffffffffffffffffffffffffffffffffffffffffffffffffffffffffffffffffffffffffffffffffff
@cB02~tB01_GU182359.1_16779_16961_0_1_0_0_0:0:0_0:0:0_64/2
ACTTTCTGCCTGTCATGGAACCTTCTCCTGGATGTGAGTGGCTGCAGGGGATGTGAGGATACGGTTCAGAATCAGGCAATGGTCTGTGAGCTGAAGGCAGAGGCAGGGAGTCTGGTGCTCTCTCTAGAAAGTCCTGCCTCTGTGGCTCCT
+
ffffffffffffffffffffffffffffffffffffffffffffffffffffffffffffffffffffffffffffffffffffffffffffffffffffffffffffffffffffffffffffffffffffffffffffffffffffff
@cB02~tB01_GU182359.1_105861_105710_1_0_0_0_0:0:0_0:0:0_65/2
TAATGGTTTCAGGCCTTAAGTGTTTCTTCCATTTTCATTTGATTTCTGTGTATGGTGAGAGGTAGAGGTGCAGTTTCATCAACTGCATGTAGATACCAGTTTTCCCTGCTCCATTTATTGAAAAGACCGTCGTTTCCTGATTGCAGGTTC
+
ffffffffffffffffffffffffffffffffffffffffffffffffffffffffffffffffffffffffffffffffffffffffffffffffffffffffffffffffffffffffffffffffffffffffffffffffffffff
@cB02~tB01_GU182359.1_118252_118141_1_0_0_0_0:0:0_1:0:0_66/2
AGCTCCTGGAGCTCCTATGACATGTACCATCTATGCACGGAGGGGGAGGCCCATGAACGTAGGTTCTCTGCAGGGCCCAAGGTCAACGGAACATTCCAGGCCGACTTTCCTCTGGGCCCTGCCACCCAAGGAGGAACCTACAGATGCTTC
+
ffffffffffffffffffffffffffffffffffffffffffffffffffffffffffffffffffffffffffffffffffffffffffffffffffffffffffffffffffffffffffffffffffffffffffffffffffffff
@cB02~tB01_GU182359.1_113302_113429_0_1_0_0_0:0:0_0:0:0_67/2
CCCCACCCCAAGCCCATATCTCCACTCCAGGCACATATCTCCACTCCAGGCTGATATTCCCACCCTAGGCCCATATAGCCAATCTGGGCCCACATCTGCAATCCAGGCTCAGATCTCCACCCCAGGCCCATAACTCCAGTCCAGGCCCAT
+
ffffffffffffffffffffffffffffffffffffffffffffffffffffffffffffffffffffffffffffffffffffffffffffffffffffffffffffffffffffffffffffffffffffffffffffffffffffff
@cB02~tB01_GU182359.1_34129_34350_0_1_0_0_1:0:0_0:0:0_68/2
TGGAGCCTCCTATGTGCTGTATCTTTGGATGGAAATTGGAGTCTCAGAGACAATTCAGGCTCCATTCTGCTTCCAGAAGCTCAGAGTCCAGGGCTGAGAACCCAATGGAGAACAGATGGGGTTATGTGGACATGGTAATGATAACACCGG
+
ffffffffffffffffffffffffffffffffffffffffffffffffffffffffffffffffffffffffffffffffffffffffffffffffffffffffffffffffffffffffffffffffffffffffffffffffffffff
@cB02~tB01_GU182359.1_88399_88219_1_0_0_0_0:0:0_1:0:0_69/2
GTTACTCACACCCCCTATCAGTTGTCAGCTCCCAGTGATCCCCTGGACATCGTGGTCACAGGTGAGAGTTTCTAGACATTGTTCTCATTGTCACTGGGACACAGAGTGAATGATCCAGGACTTGGAACCCCCAGGTGGTCATGAGGAAGA
+
ffffffffffffffffffffffffffffffffffffffffffffffffffffffffffffffffffffffffffffffffffffffffffffffffffffffffffffffffffffffffffffffffffffffffffffffffffffff
@rand_0_0_0_0_1_1_0:0:0_0:0:0_6a/2
CAAGCCGGGCATCACCCGTTCTTATGGCTGGCATAGGCGCTCCGTTTCGCAATGGAAGGTGTCAACGTCCGACACACTCATGCGTGTCTCTGAGCAGTGGTGTGGGGTCAAGATATGTGTGGCCTTCCACTCTTGACACTGCCGAAATTA
+
ffffffffffffffffffffffffffffffffffffffffffffffffffffffffffffffffffffffffffffffffffffffffffffffffffffffffffffffffffffffffffffffffffffffffffffffffffffff
@cB02~tB01_GU182359.1_148546_148493_1_0_0_0_0:0:0_0:0:0_6b/2
GCCAGAGACTCCAATTTGTTCAAAAGAGATTGATTCAGGCTGCTGAGAGCCTGGACATGCAGCCTGTCCTCTTCCACCCCCACATAGACAGCAGGAAAGAGACTAGTGGGAAAGAGATACAACAGCCCAAGAGATGAGGCTCTCTTCACA
+
ffffffffffffffffffffffffffffffffffffffffffffffffffffffffffffffffffffffffffffffffffffffffffffffffffffffffffffffffffffffffffffffffffffffffffffffffffffff
@cB02~tB01_GU182359.1_66320_66183_1_0_0_0_0:0:0_0:0:0_6c/2
GCCATTGTTAATTCCTGAAGTCTCATTTGAAAATTACTAAATGTCTGTTATTTTTTGGTGTTTACATTATATGTAGACAGATAAACTACACACACACACACACACACACATGCACACAGAAGAATGGATTGGTTCATGTAGAAAAGTAAA
+
ffffffffffffffffffffffffffffffffffffffffffffffffffffffffffffffffffffffffffffffffffffffffffffffffffffffffffffffffffffffffffffffffffffffffffffffffffffff
@cB02~tB01_GU182359.1_9406_9323_1_0_0_0_1:0:0_0:0:0_6d/2
ACCTACAGATGCTTTGGTTCTGTCACTCACTTACCCTATGAGTTGTCGGCTCCCAGTGACCCTCTGGACATCGTGGTCGTAGGTGAGAGAATACAGACCTGCCTCTCACCCTTGCTGGGAGATGGAGTGAATGATCTAGGACTGGAAGCC
+
ffffffffffffffffffffffffffffffffffffffffffffffffffffffffffffffffffffffffffffffffffffffffffffffffffffffffffffffffffffffffffffffffffffffffffffffffffffff
@cB02~tB01_GU182359.1_158060_158165_0_1_0_0_0:0:0_0:0:0_6e/2
AAATGATGAGTTCATGTCCTTTGCAGGGACATGGATGAAATTGGAAATCATCATTCTCAGTAGACTATCACAAGGACAAAAATCCAAACACTGCATGTTCTCACTTATAGGTGGGAATTGAACAATGAGAACACATGGACACAGGAAGGG
+
ffffffffffffffffffffffffffffffffffffffffffffffffffffffffffffffffffffffffffffffffffffffffffffffffffffffffffffffffffffffffffffffffffffffffffffffffffffff
@cB02~tB01_GU182359.1_71630_71750_0_1_0_0_0:0:0_1:0:0_6f/2
CCCACCCTCTGTGCTACCTCCCTCCCATTTCCGGAAAATTCACTTGTATTGGGGTGAAGATGGCAACCCATCATTTGGGGAAGGACTCACCCACGTGTGCCCACACACTCTGGTCCAAGAAGAACCCTGCAAAGAAAGATCATGAGGAAC
+
ffffffffffffffffffffffffffffffffffffffffffffffffffffffffffffffffffffffffffffffffffffffffffffffffffffffffffffffffffffffffffffffffffffffffffffffffffffff
@cB02~tB01_GU182359.1_83994_83830_1_0_0_0_0:0:0_0:0:0_70/2
CAAAAATCCAGAATTTACATGTTGTGATTTTTGCTGATAAAGTACAATTCTAAGATTGTAAATAATTGCATAATCCTTCCCTGGGAGTTTAAATCATTTGAACTGGTTCTGCTGTAATACTAGAAATACAATCATGAAAAATTCTAATGG
+
ffffffffffffffffffffffffffffffffffffffffffffffffffffffffffffffffffffffffffffffffffffffffffffffffffffffffffffffffffffffffffffffffffffffffffffffffffffff
@cB02~tB01_GU182359.1_156513_156625_0_1_0_0_0:0:0_0:0:0_71/2
TTGAGCCAGAGTATCCCTGTGTAGCCCAGGCTGGTGTGCAGTGACGCGATCTCCACTCACTGCAACCTCTGCCTCCAGGGCTGAAGTCATTCTCCTGCTTCCTCCTCCAGAGTAGCTGGGATTACAGTCATGCACCACCATCATGCCTGT
+
ffffffffffffffffffffffffffffffffffffffffffffffffffffffffffffffffffffffffffffffffffffffffffffffffffffffffffffffffffffffffffffffffffffffffffffffffffffff
@cB02~tB01_GU182359.1_27769_27846_0_1_0_0_0:0:0_1:0:0_72/2
AGCCACCAAGCCCAGCCCATCCAATGGACTTTGACAAAGGTGCCAAGAACTCACAATCAGGAAAGGACAGTCTTTTCAATAAACAGTGCAGGGCAACCTGGACATCGACATGCAGAGGAATGAAACTGCACCTCTACCTGTCACCATACA
+
ffffffffffffffffffffffffffffffffffffffffffffffffffffffffffffffffffffffffffffffffffffffffffffffffffffffffffffffffffffffffffffffffffffffffffffffffffffff
@rand_0_0_0_0_1_1_0:0:0_0:0:0_73/2
TTTTAACATTAAACGGGAGAGTCGACCGGGCGTTCATGGCATAGGCCTTATGCCCGCCCACATCCGTCAGACCGGGTTAAACCTCCGCTCTCTCGGTTTCCTTTGTTGCCCTGAAGTGGTGGGGTGGTCGGTCGGATCTACCGCTGGTGA
+
ffffffffffffffffffffffffffffffffffffffffffffffffffffffffffffffffffffffffffffffffffffffffffffffffffffffffffffffffffffffffffffffffffffffffffffffffffffff
@cB02~tB01_GU182359.1_158348_158170_1_0_0_0_0:0:0_0:0:0_74/2
CCTGTGTCCATGTGTTCTCATTGTTCAATTCCCACCTATAAGTGAGAACATGCAGTGTTTGGATTTTTGTCCTTGTGATAGTCTACTGAGAATGATGATTTCCAATTTCATCCATGTCCCTGCAAAGGACATGAACTCATCATTTTTTAT
+
ffffffffffffffffffffffffffffffffffffffffffffffffffffffffffffffffffffffffffffffffffffffffffffffffffffffffffffffffffffffffffffffffffffffffffffffffffffff
@cB02~tB01_GU182359.1_88271_88094_1_0_0_0_0:0:0_0:0:0_75/2
AAGAGTGGATCTCTAAGGACCCCTCACGCCTCGTTGGACAGATCCATGATGGGGTCTCCAAGGCCAATTTCTCCATCGGTTCCATGATGCGTGCCCTTGCAGGGACCTACAGATGCTACGGTTCTGTTACTCACACCCCCTATCAGTTGT
+
ffffffffffffffffffffffffffffffffffffffffffffffffffffffffffffffffffffffffffffffffffffffffffffffffffffffffffffffffffffffffffffffffffffffffffffffffffffff
@cB02~tB01_GU182359.1_24111_24208_0_1_0_0_1:0:0_0:0:0_76/2
TCTCACCACTCCTCTGCCCTCTTTTCTCTCTCTTTATGTGTCAGTGAGTCTCTCAATCTCCTTCCTCTGGCCCATTCTCTGTGTGTTTATGTCTTTGCTTTTTGGTGTTCCTGATTTCTCTCTGTGCCTCTCAGTGATCCTTTCATATGT
+
ffffffffffffffffffffffffffffffffffffffffffffffffffffffffffffffffffffffffffffffffffffffffffffffffffffffffffffffffffffffffffffffffffffffffffffffffffffff
@cB02~tB01_GU182359.1_99227_99097_1_0_0_0_0:0:0_0:0:0_77/2
CGGTGTTATCAGTACCATGTCCATATAATCCCATCTGTTCCCCACTGAGTTCTCATCCCTGGACTCTGATCTTCTGGAAGCAGGGTGGAGCCTCATTTGTCTCTGGGACTCCAATTTCCATCCAAAGATGTAGCACATAGGAGGTTCCAA
+
ffffffffffffffffffffffffffffffffffffffffffffffffffffffffffffffffffffffffffffffffffffffffffffffffffffffffffffffffffffffffffffffffffffffffffffffffffffff
@cB02~tB01_GU182359.1_72415_72559_0_1_0_0_0:0:0_0:0:0_78/2
GCCAGGCAGAGCAGAAGGGCTTGTCCTGACCACCTTGGGGAGAAGGAGATGCCGCCTCAGAGAGGAGTATGTTGAGCTGCCCCTCCCTCCCTGTGCTCAGAAGATTCTCCCCATTTCTTCTTTCTAAGGCTCCTACCACACCTGGGTGCC
+
ffffffffffffffffffffffffffffffffffffffffffffffffffffffffffffffffffffffffffffffffffffffffffffffffffffffffffffffffffffffffffffffffffffffffffffffffffffff
@cB02~tB01_GU182359.1_119690_119520_1_0_0_0_0:0:0_0:0:0_79/2
GATACTATGAAAGTTCTCTTTTTTTTTTTTTTCTTTTTTGAGAAAGAGTTTCCCTCCTTAGCCCAAGCTGGAGTCAAAGTGGTGCGACCTTGGCTCATTGCAACCTCCGCCTCCTGGGTTCCAATGATTTTCCTGCCTCAGCCTCCCTAG
+
ffffffffffffffffffffffffffffffffffffffffffffffffffffffffffffffffffffffffffffffffffffffffffffffffffffffffffffffffffffffffffffffffffffffffffffffffffffff
@cB02~tB01_GU182359.1_84290_84408_0_1_0_0_0:0:0_0:0:0_7a/2
CCCAGATCTCCACTTCAGGCCCATAACTCCACCTCCAGGCCCATAACTCCACCTCTAGGCCCATATCTTTACCTCCAGGTCCAGATCTCCATCCCCGCACTCCCTCCCTCGATTCCCTTCCAGGACTCACCAACACACGCCATGCTGACG
+
ffffffffffffffffffffffffffffffffffffffffffffffffffffffffffffffffffffffffffffffffffffffffffffffffffffffffffffffffffffffffffffffffffffffffffffffffffffff
@cB02~tB01_GU182359.1_81619_81764_0_1_0_0_0:0:0_0:0:0_7b/2
GTGGTGCTCATGGGCAGGAGACAACGCTCTGGGCTCAGCATTTGGAAGTTCTATACACACGCTGGTATCTGTTGAGGGTCTCTTGCTCCTCTGAGAAGGGCCAGTGATTTTTCTCTGTGTGAAAATGCAGTGATCCAACTGTGCGTATGT
+
ffffffffffffffffffffffffffffffffffffffffffffffffffffffffffffffffffffffffffffffffffffffffffffffffffffffffffffffffffffffffffffffffffffffffffffffffffffff
@cB02~tB01_GU182359.1_129719_129496_1_0_0_0_0:0:0_0:0:0_7c/2
GAACCTGGAGGGGAGATAGGAACCTGGAGGGGAGATATGGGCCTGGAGGTGGAGATATGGGCCTGGAGTGGAGTCATGGGCCTGGAGGTGGAGTTACGGGCCTGCAGTAGAGATATGGGCCTGAAGTGGAGACATGGGCCTGGAGTGGAG
+
ffffffffffffffffffffffffffffffffffffffffffffffffffffffffffffffffffffffffffffffffffffffffffffffffffffffffffffffffffffffffffffffffffffffffffffffffffffff
@cB02~tB01_GU182359.1_33154_32999_1_0_0_0_0:0:0_0:0:0_7d/2
CTTTCTCCTTCATCGCTGGTGCTCCAACAAAAAAAGTAAGTCTCACGAAGCAGAGGCCAGAGAGCTCAGGGCCATGTGGGGAAGCAGGATGGGAGCACTCAGGTGTGTGTTCCTCACCAGCAGGATGGTCCCTGGCCCAAGACAGGAGCC
+
ffffffffffffffffffffffffffffffffffffffffffffffffffffffffffffffffffffffffffffffffffffffffffffffffffffffffffffffffffffffffffffffffffffffffffffffffffffff
@cB02~tB01_GU182359.1_2959_3031_0_1_0_0_0:0:0_0:0:0_7e/2
ATCTTGGCTCACTGCAACCTCTGCCTTCCAGGTTTCAGCAATTCCTGCCTCAGCCTCCTGAGTAGCTGGGACTACAGGCATGCGCCACCATACCCAGCCAATTTTTTTTTTTGTATTTTTTTTTTGTAGAGATGAAGTTTTGCCATATTG
+
ffffffffffffffffffffffffffffffffffffffffffffffffffffffffffffffffffffffffffffffffffffffffffffffffffffffffffffffffffffffffffffffffffffffffffffffffffffff
@cB02~tB01_GU182359.1_121091_121276_0_1_0_0_0:0:0_0:0:0_7f/2
ACACTCTGTTATCTAATATTGGGCCCTGGGAGTCCTGGGATCCTTTTTTCCATAATTTTTGTATGTGACGCCCACTGTCTTGAGACTTCAAGGTATAAAGAGAAAACAGGAGCATCACACTACCTGATCTCAAAATATGTTACAGAGCTG
+
ffffffffffffffffffffffffffffffffffffffffffffffffffffffffffffffffffffffffffffffffffffffffffffffffffffffffffffffffffffffffffffffffffffffffffffffffffffff
@cB02~tB01_GU182359.1_10755_10616_1_0_0_0_0:0:0_1:0:0_80/2
CATAGATAAATGATAGATCAATCAATAGATAGTAGATAGAAATATGCAGAAAGTTATGAGCAAGACAGAAAGTGAGAGACTCAGAATTAAAGAAAGAGGAAGATCAAGTCAACCAGTCCAAGGAGGGTCAGAGAGAATAAAATGGTACAA
+
ffffffffffffffffffffffffffffffffffffffffffffffffffffffffffffffffffffffffffffffffffffffffffffffffffffffffffffffffffffffffffffffffffffffffffffffffffffff
@cB02~tB01_GU182359.1_140736_140584_1_0_0_0_0:0:0_0:0:0_81/2
ATGACAAAGGCACCTGAATTCCAATCATCATTTTTCTATTTCTCTATAATTACTTCTTTGATCCTTTATCTTATCCATTAGGCAATGAGCCTAAAACCTCTTCCCTATTTGGCTTTCTGTGAGCATGAGATCACATAGAAAATGTGAAAG
+
ffffffffffffffffffffffffffffffffffffffffffffffffffffffffffffffffffffffffffffffffffffffffffffffffffffffffffffffffffffffffffffffffffffffffffffffffffffff
@cB02~tB01_GU182359.1_69782_69625_1_0_0_0_0:0:0_0:0:0_82/2
TGGTTTTTTTTTTGAGATGCAGTTTCACTGTTGTTGCCCAAGCTGAGGTGCAATGGCGTGATCTCCGCTCACTGCAACCTCTGCCTCCCAGGTTCAAGCGGTTCTCCTGACTCAGCCTCCCAAGCAGCTGGGACTACAGTTGCGTACCAC
+
ffffffffffffffffffffffffffffffffffffffffffffffffffffffffffffffffffffffffffffffffffffffffffffffffffffffffffffffffffffffffffffffffffffffffffffffffffffff
@cB02~tB01_GU182359.1_16235_16349_0_1_0_0_1:0:0_0:0:0_83/2
GAGGTTGGGCCTCTTGGGAGTTGTTTGGGTCATGGAGGTGGATCCATCATGAACAGATCAATGCTGTTCCAAGGAGACGGGGTTAGCAAGTTCCCCCTCTATTAGTTCCTGGAGAACTGGTTGTTAAAAGAGCTTGGAAGCTCCATCGCT
+
ffffffffffffffffffffffffffffffffffffffffffffffffffffffffffffffffffffffffffffffffffffffffffffffffffffffffffffffffffffffffffffffffffffffffffffffffffffff
@cB02~tB01_GU182359.1_136761_136918_0_1_0_0_0:0:0_1:0:0_84/2
AATCGAAGCAAAAATAGACCATTGGGATTACCTCATACTAAGCAACTTCTGCACCGCTAAAAATAAACCAACAAAGTGAAGAGACAACCCACAGATTGGGAGCAAATATGTGCAAACTATGCTTCTGAGATGGGATTAATAACTAGAAAT
+
ffffffffffffffffffffffffffffffffffffffffffffffffffffffffffffffffffffffffffffffffffffffffffffffffffffffffffffffffffffffffffffffffffffffffffffffffffffff
@cB02~tB01_GU182359.1_101695_101840_0_1_0_0_0:0:0_0:0:0_85/2
AAGGCTGGGGAGGGCAAGGTCGGAACTGTGGGCTGAGCACCCCAGGGTCTCCTCATCCTTGTTTATAAGAAAATCCCCCACCGGGCTTCCCTCCTGTTTCAGGAAAATCCTCTTATGTGGGGAGATGACACCCGAAGGTTTGGAGAAGGA
+
ffffffffffffffffffffffffffffffffffffffffffffffffffffffffffffffffffffffffffffffffffffffffffffffffffffffffffffffffffffffffffffffffffffffffffffffffffffff
@cB02~tB01_GU182359.1_63807_63937_0_1_0_0_0:0:0_0:0:0_86/2
CAGAATCCAGAACAAAAACCATATGATCATCTCAATAGACATAAAGAAAAGCATCTGAAAAGAAATTCAACATCCTTACCTGATGAAAACCCTCAAAAACTTAGGCATAGAAAGAACATACCTCAAAATAATAAAAGCCATAGATGACAT
+
ffffffffffffffffffffffffffffffffffffffffffffffffffffffffffffffffffffffffffffffffffffffffffffffffffffffffffffffffffffffffffffffffffffffffffffffffffffff
@cB02~tB01_GU182359.1_84405_84590_0_1_0_0_0:0:0_0:0:0_87/2
CCACCTCTAGGCCCACATCTCCCCTCCAGGCCCATATCTCCCCTCCAGGCCCATATCTCCACCCCAGGCACATATCTCCACCCCAGGCCCATATCTCCACTCCAGGCCCAGATCTCCACTCCAGGCACATATCTCCACCCCAGGCCCCTA
+
ffffffffffffffffffffffffffffffffffffffffffffffffffffffffffffffffffffffffffffffffffffffffffffffffffffffffffffffffffffffffffffffffffffffffffffffffffffff
@cB02~tB01_GU182359.1_23876_23963_0_1_0_0_0:0:0_1:0:0_88/2
GACGGTTACTCTCCATTACATGGAAGGCAGAGGTGTCAGAATAAACATGGCCTGTAGGTGCCACAAGGCCCGAGGCCACAGGGCCCAACTCAGGTCAGAAATATGGGTGTCCTTGGGTTCTCCTGGTAGAGAACACTTTGTGGAGGTAAA
+
ffffffffffffffffffffffffffffffffffffffffffffffffffffffffffffffffffffffffffffffffffffffffffffffffffffffffffffffffffffffffffffffffffffffffffffffffffffff
@cB02~tB01_GU182359.1_61532_61693_0_1_0_0_0:0:0_1:0:0_89/2
CTGGACGCCATTATTTTACATAAAACCACTCAGAAAGACAAATACCACATCTTCTCACTCTACATGGGAGGGGAGTAATGTGTACATATAGACGTAGAGTGTGGAATGACGGACAGCGGAGGCTAGAAGGCTGGAGGGTGGCGGGACGTG
+
ffffffffffffffffffffffffffffffffffffffffffffffffffffffffffffffffffffffffffffffffffffffffffffffffffffffffffffffffffffffffffffffffffffffffffffffffffffff
@cB02~tB01_GU182359.1_117996_117947_1_0_0_0_0:0:0_0:0:0_8a/2
GAGAGAGAGAGAGAGAGAGCATTAGGTCATAGAGCAGGGGAGTGAGTTCTCAGCTCAGGTGAAGGGAGCTGTGACAAGGAAGATCCTCCATAAGGAAAATGCCTCTTCTCCTTCCAGGTCTATATGAGAAACCTTCTCTCTCAGCCCAGC
+
ffffffffffffffffffffffffffffffffffffffffffffffffffffffffffffffffffffffffffffffffffffffffffffffffffffffffffffffffffffffffffffffffffffffffffffffffffffff
@cB02~tB01_GU182359.1_5081_4903_1_0_0_0_0:0:0_1:0:0_8b/2
AATTCAGCATAGGTATGCAAGGGATCACACAGAAACACGATTATCAAGGCCCGAGTTATAAAAGAGAAAATCCGGAAACAACACAAATGTCCATGATAAAAAGAATGGATAATTACATGTTGATAAAGTTATGCATGGACTATTAAACTG
+
ffffffffffffffffffffffffffffffffffffffffffffffffffffffffffffffffffffffffffffffffffffffffffffffffffffffffffffffffffffffffffffffffffffffffffffffffffffff
@cB02~tB01_GU182359.1_59669_59750_0_1_0_0_0:0:0_0:0:0_8c/2
TTTCCTTACAAGCACAAGGGCATTTAGAAATCTCTCTGGATTCTGACCAGCCCTCACCATATGGCAGGTCCATGGACTTCTTGGAACACACCAAGCTCATTCTCACATTAGGGTCATCCCCAATGTCCTAAGTCCATGAAAGTTCCTTTC
+
ffffffffffffffffffffffffffffffffffffffffffffffffffffffffffffffffffffffffffffffffffffffffffffffffffffffffffffffffffffffffffffffffffffffffffffffffffffff
@cB02~tB01_GU182359.1_4087_4294_0_1_0_0_0:0:0_0:0:0_8d/2
CACTCATTGTTTATTGCTATGTGTGTTTATTAATTTTAAAATATTTGATAATTTCCCCAGCATTTCCTTGTTGTACATTTATAATTTAATTCAACTGTTTCATCTATCATATTACCTATGATTCAGCATTTAAAAATTTATTTTGGTGAA
+
ffffffffffffffffffffffffffffffffffffffffffffffffffffffffffffffffffffffffffffffffffffffffffffffffffffffffffffffffffffffffffffffffffffffffffffffffffffff
@cB02~tB01_GU182359.1_96132_96260_0_1_0_0_0:0:0_0:0:0_8e/2
CTGCTGTTCTACCTGACAGGCTGGGGGAAGGACCACCCCCTCGACTATCTATTGCTTCAATACCACCTGTCCTCCTGTGAATTAGTAGGAAAGGGGAGCAGGAGCTAGTGCTGGCACTGATCTCTGATTCCAAGATCTGGACTCACTCCA
+
ffffffffffffffffffffffffffffffffffffffffffffffffffffffffffffffffffffffffffffffffffffffffffffffffffffffffffffffffffffffffffffffffffffffffffffffffffffff
@cB02~tB01_GU182359.1_75713_75583_1_0_0_0_0:0:0_1:0:0_8f/2
TCCCAAGGTGCTGGGATTACAAGCGTGAGCCACAGTGCCTAATCTCTTTTTAGTTTTTAAGGAACTTCCATATTCTTCTCCTCTGTAATGGCTGTATTAATTTACATTCCTATCAACAGTGTATCAGGGTTCTCCTTTCTCCACCACCAT
+
ffffffffffffffffffffffffffffffffffffffffffffffffffffffffffffffffffffffffffffffffffffffffffffffffffffffffffffffffffffffffffffffffffffffffffffffffffffff
@cB02~tB01_GU182359.1_92774_92928_0_1_0_0_0:0:0_0:0:0_90/2
ACAGCATGACATTGGCATAAAGAAAGGCACATAAAAAATGGAACAGAATGGAGAACACGGATATGATCCATGCATTTACACCCAATGGCTTTTTTTTGTGTGTGTGTGATGGAATCTTGCTCTGTCATGCAGGCTGGAGTGCAGAGGTGC
+
ffffffffffffffffffffffffffffffffffffffffffffffffffffffffffffffffffffffffffffffffffffffffffffffffffffffffffffffffffffffffffffffffffffffffffffffffffffff
@cB02~tB01_GU182359.1_113858_113709_1_0_0_0_0:0:0_0:0:0_91/2
GCAAGGGAGGCCTGGTTTGCCTGCAGATGGATGGTCCATCATGGTCTTTCTTTCCAGGGTTCTTCTGGCTGCAGGGGGCCTGGCCACATGAGGGTAAGTCCTTCTCCAAACCTTAAGGTGTCATCTCCCCACATAAGAGGATTTTCCTGA
+
ffffffffffffffffffffffffffffffffffffffffffffffffffffffffffffffffffffffffffffffffffffffffffffffffffffffffffffffffffffffffffffffffffffffffffffffffffffff
@cB02~tB01_GU182359.1_44374_44247_1_0_0_0_0:0:0_0:0:0_92/2
GAGGTGCAGTTTCATTCCTCTGCATGTAGATGTCCAGGTTTCCCTGCACTGTTTATTGAAAAGACTGTCCTTTCCTGATTGTGAGTTCTTGGCACCTTTGTCAAAGTCCATTGGATGGGCTGGGCATGGTGACTGACACCTGCAATTTCA
+
ffffffffffffffffffffffffffffffffffffffffffffffffffffffffffffffffffffffffffffffffffffffffffffffffffffffffffffffffffffffffffffffffffffffffffffffffffffff
@cB02~tB01_GU182359.1_112503_112313_1_0_0_0_1:0:0_0:0:0_93/2
TCACCCTCCCATGATGTGGTCAACATGTAAACTGCATGGGCAGGGAGCCAAATAACATCCTGTGCGCTGCTGAGCTGAGCTAGGGGTGCGGCCGCCTGTCTGCTCCGGCACCACCATGTCGCTCATGGTCATCAGCATGGCATGTGTTGG
+
ffffffffffffffffffffffffffffffffffffffffffffffffffffffffffffffffffffffffffffffffffffffffffffffffffffffffffffffffffffffffffffffffffffffffffffffffffffff
@cB02~tB01_GU182359.1_157061_157219_0_1_0_0_0:0:0_0:0:0_94/2
GCAAAGTAGAATTCTCTTATGTCAAACAGCCAGGAAATAATGATGAAGCCCATGTGAAACGTGCTACTCTTTGTGATCTCGCGAGACACATGTTAGGCTGCTGTTCCACCTGAGAGGCTGGGGGAAAGACCACCCCCTCCACCATCTATT
+
ffffffffffffffffffffffffffffffffffffffffffffffffffffffffffffffffffffffffffffffffffffffffffffffffffffffffffffffffffffffffffffffffffffffffffffffffffffff
@cB02~tB01_GU182359.1_92375_92314_1_0_0_0_0:0:0_0:0:0_95/2
TGCAAATATTTGCTCCTATTTTGTGGGTTGTCTCTTCACTTTCTTGGTTTATCTTTTGTGGTGCAGAAGTTGCTTGGTTTGATGTAATCCTAATGGTCTATTTTTTGCTTTGATTACTTGTGTTTTGAAGGTTTTAAACAAAATGTCTTT
+
ffffffffffffffffffffffffffffffffffffffffffffffffffffffffffffffffffffffffffffffffffffffffffffffffffffffffffffffffffffffffffffffffffffffffffffffffffffff
@cB02~tB01_GU182359.1_133513_133647_0_1_0_0_0:0:0_0:0:0_96/2
TCCATCTTTCAATGTCCTTGTGCCTCTCCCTCAGGAGTCTAATTTTAGTGCTTTTCTCTGCTCCCTTCCATCATTCTCACTTCTCTGCCCTCTTTTCTCTTTATGTGTCTGTGAGTCTCTCAATCTCCTTCCTCTGGCTCATTCTCTGTG
+
ffffffffffffffffffffffffffffffffffffffffffffffffffffffffffffffffffffffffffffffffffffffffffffffffffffffffffffffffffffffffffffffffffffffffffffffffffffff
@cB02~tB01_GU182359.1_90126_89992_1_0_0_0_0:0:0_0:0:0_97/2
AACGTAGGCTCCCTGCAGTGCGCAAGGTCAACAGAACATTCCAGGCAGATTTCCCTCTGGGCCCTGCCACCCACGGAGGGACCTACAGATGCTTCGGCTCTTTCCGTCACTCTCCCTACGAGTGGTCAGACCCGAGTGACCCACTGCTTG
+
ffffffffffffffffffffffffffffffffffffffffffffffffffffffffffffffffffffffffffffffffffffffffffffffffffffffffffffffffffffffffffffffffffffffffffffffffffffff
@cB02~tB01_GU182359.1_8161_8019_1_0_0_0_0:0:0_0:0:0_98/2
CCATGAACCCTGTGACTATTTATGTCATAGGGCAGGGGACTGAAGGGGAAGATGGAGCTCAGGTTGTTGATGAGTTGACCTTGCGATGGGGAGACAGCCTGGACTGTCCTGCTGTGCTCAGAGTAATCACAAGGGTCCTCATGAGAGGAG
+
ffffffffffffffffffffffffffffffffffffffffffffffffffffffffffffffffffffffffffffffffffffffffffffffffffffffffffffffffffffffffffffffffffffffffffffffffffffff
@cB02~tB01_GU182359.1_77189_77087_1_0_0_0_0:0:0_0:0:0_99/2
GAGAAGGGGAAGGACGGGGAACATTTTTGAGGGTGGTGTATTTGTAGAGAAGTTCTACTTGCCAAGGAATGAGCTCCTGTCTGTCATGATCCAACCCTGGTTGACTTAGTGGAACAAGAGCTTTGCGGTAAGAGAGAACGTAGTTCATCC
+
ffffffffffffffffffffffffffffffffffffffffffffffffffffffffffffffffffffffffffffffffffffffffffffffffffffffffffffffffffffffffffffffffffffffffffffffffffffff
@cB02~tB01_GU182359.1_156147_155946_1_0_0_0_0:0:0_1:0:0_9a/2
GCCGTGAAGGCACAAAGGTGAAAATAATCTGATGTTGAAGGAAGAGGCTCTGCCGCAAATGCTGGGAATGACGTGGGGAGAATGACAAGACGACTGTAGAGAGACGGAGAGCACACTGGGTACACAGGAAACTAAGGAGCAACAAGGAGT
+
ffffffffffffffffffffffffffffffffffffffffffffffffffffffffffffffffffffffffffffffffffffffffffffffffffffffffffffffffffffffffffffffffffffffffffffffffffffff
@rand_0_0_0_0_1_1_0:0:0_0:0:0_9b/2
TTGGGTTTCTCCCTAAATTTAAGTTTATTTAGGAGGGTAACTGTCGATGCTTATGTCTAATCCATTAATGTAATTGCGACAAATTTATGTTGTGGACAAGGAATGCAAAGGCAACTTGTTGCTGCTTTCTGGTTCTTTGAGCGACTTCGG
+
ffffffffffffffffffffffffffffffffffffffffffffffffffffffffffffffffffffffffffffffffffffffffffffffffffffffffffffffffffffffffffffffffffffffffffffffffffffff
@cB02~tB01_GU182359.1_155799_155920_0_1_0_0_0:0:0_0:0:0_9c/2
TGTACCCAGTGTGCTCTCCGTCTCTCTACAGTCGTCTTGTCATTCTCCCCACGTCATTCCCAGCATTTGAGGCAGAGCCTCTTCCTTCAACATCAGATTATTTTCACCTTTGTGCCTTCACGGCTGACAGCTGTGTGTGCAAAATCCTTC
+
ffffffffffffffffffffffffffffffffffffffffffffffffffffffffffffffffffffffffffffffffffffffffffffffffffffffffffffffffffffffffffffffffffffffffffffffffffffff
@cB02~tB01_GU182359.1_133452_133369_1_0_0_0_0:0:0_0:0:0_9d/2
AAGGACACCCATATTTCTGACCTGAGTTGGGCCCTGTGGCCTCAGGCCTTGTGGCACCTACAGATGCCATGTTTATTCTGACACCTCTGCCTTCCATGTAATGGAGAGTAATCGTCCCAGGATATCATGGCCCCACAACACCAACCCCTG
+
ffffffffffffffffffffffffffffffffffffffffffffffffffffffffffffffffffffffffffffffffffffffffffffffffffffffffffffffffffffffffffffffffffffffffffffffffffffff
@cB02~tB01_GU182359.1_128263_128463_0_1_0_0_0:0:0_0:0:0_9e/2
TCCCAACTCTGGAGTTTGCTCTCTCTCTGTCTCTCTCCCTCCCTCATTTTAAATTTTACAGAAATATCCAGTAACATAATGCTATAGAAAATCAAGTTTCCCCCAGCACGTCGGGAAGCCGAGGTGGGCGGATCAACTGATATAAGGAGT
+
ffffffffffffffffffffffffffffffffffffffffffffffffffffffffffffffffffffffffffffffffffffffffffffffffffffffffffffffffffffffffffffffffffffffffffffffffffffff
@cB02~tB01_GU182359.1_94607_94787_0_1_0_0_0:0:0_1:0:0_9f/2
TCTATTATTGATTTTGAATTCTGGCTGGGCAAAGTGGCTCACGCCTGTAATCCCAGTACTTTGGGTTGCTGAGATAGTCGGATCACTTGAGGTTGGGAGTTTCAGACAAGCTTGGCCAACATGGTGAAACATCCTCTCTACAAAAAATAT
+
ffffffffffffffffffffffffffffffffffffffffffffffffffffffffffffffffffffffffffffffffffffffffffffffffffffffffffffffffffffffffffffffffffffffffffffffffffffff
@cB02~tB01_GU182359.1_78447_78310_1_0_0_0_0:0:0_0:0:0_a0/2
CCGAGCCGTATTTTAAAAGAAATAATAGATAATGCTGAGTGTATAATTTCGGGTGACAGAGAAGTTCTCACTGATCAAATAATACTTGTGACCTTAATGAAAAAAATAGATCAACCCCTGGAAGATTGGCGGAAGGATTTTCCACACAGC
+
ffffffffffffffffffffffffffffffffffffffffffffffffffffffffffffffffffffffffffffffffffffffffffffffffffffffffffffffffffffffffffffffffffffffffffffffffffffff
@cB02~tB01_GU182359.1_82124_82285_0_1_0_0_1:0:0_0:0:0_a1/2
GCCAAAAAAAGAGTCACCTAAAGAATGAAGGCAGACATGTTTATTTGAAGAGGAGAGAACTACACTGAAATCAAAAAAATTTTATAAGGTTTGCTGATGCCAGAAGGCTGAAAAATAGTCTGAGGAAAGGTGGAACAGCACGAGGGAAGG
+
ffffffffffffffffffffffffffffffffffffffffffffffffffffffffffffffffffffffffffffffffffffffffffffffffffffffffffffffffffffffffffffffffffffffffffffffffffffff
@cB02~tB01_GU182359.1_102462_102592_0_1_0_0_0:0:0_0:0:0_a2/2
TAGAGCTCAGGGACAGGCACCCCATCTTCTTTGTACAGACTGAAGATGGTAAACCCAAGACGAGAGCGACACAGAAGAGTCACATGTCCTCCTCGAGGCACCACAGCGCTGGGCCAGGCAGACAGCAAGGGCTTGTCCTGTCCACCTGGG
+
ffffffffffffffffffffffffffffffffffffffffffffffffffffffffffffffffffffffffffffffffffffffffffffffffffffffffffffffffffffffffffffffffffffffffffffffffffffff
@cB02~tB01_GU182359.1_57696_57802_0_1_0_0_0:0:0_1:0:0_a3/2
ATGGGGCGCGGCTGGGCTGAGAGAGAAGGTTTCCCACATAGACCTGGAAGGAGAAGAGGCAGTTTCCTCAGGGAGGTTCTTCCTTGTCACAACTCCCCTCCCACCTGAGCTGAGAACTCACTCCCCTGCTCTATGGCCTAATGCACTCTC
+
ffffffffffffffffffffffffffffffffffffffffffffffffffffffffffffffffffffffffffffffffffffffffffffffffffffffffffffffffffffffffffffffffffffffffffffffffffffff
@cB02~tB01_GU182359.1_120680_120637_1_0_0_0_0:0:0_0:0:0_a4/2
TCTTCCTTCAGACAAACGTCCTGGAGCATTTCCCCAATATTTCTTCTACGTGTTTCATAGGTTCAGGCCTTAGACTCACATCTTTAATCCATTTTCATTTGATTTTTGTGTATGGTGACAGGTAGAGGTGCAGTTTCATTCCTCTGCATG
+
ffffffffffffffffffffffffffffffffffffffffffffffffffffffffffffffffffffffffffffffffffffffffffffffffffffffffffffffffffffffffffffffffffffffffffffffffffffff
@cB02~tB01_GU182359.1_76782_76876_0_1_0_0_0:0:0_0:0:0_a5/2
CTGAGAAGAATGTCTGATTTGCACTCATCCTTCTACCCTGAGGTCTCAGCAGCAGAAAATTAGAGATTAAGAGATTTCACTGAGCCCTGTGCTGGGCCCAGATCCCTTTCGCTGTTGGAGTGTCTGGGGTTCAGAGACAATGGAAGACAG
+
ffffffffffffffffffffffffffffffffffffffffffffffffffffffffffffffffffffffffffffffffffffffffffffffffffffffffffffffffffffffffffffffffffffffffffffffffffffff
@rand_0_0_0_0_1_1_0:0:0_0:0:0_a6/2
GCAGTCGCGATTTTCACTGCGAAAACCACAAAACGCACCACTATGGCCCATGCTGTCCACTCGATAGGTCAGTCCCGGTTGCATATTCTGCCATTAGGAAGCAGAAAAACAAGATGAGTCTGCCAGTTTAACACTCTTTTTCCAAAGACG
+
ffffffffffffffffffffffffffffffffffffffffffffffffffffffffffffffffffffffffffffffffffffffffffffffffffffffffffffffffffffffffffffffffffffffffffffffffffffff
@cB02~tB01_GU182359.1_75951_76082_0_1_0_0_0:0:0_0:0:0_a7/2
AGACCTGAATCCATTAAATGTCTAAAAGGAAACACTGGAGAAATGCTCCAGGACATTTGTCTGAGGGAAGACATTTTGTTTAAAACCTCAAAAACACAAGTAATCACAACAACAACAAAAAAATAGACCATTGGGATTATATCAAATCAA
+
ffffffffffffffffffffffffffffffffffffffffffffffffffffffffffffffffffffffffffffffffffffffffffffffffffffffffffffffffffffffffffffffffffffffffffffffffffffff
@cB02~tB01_GU182359.1_61692_61723_0_1_0_0_0:0:0_0:0:0_a8/2
ACCATGTCTTTTGCAGCAACATAGATGGAGCTGGACGCCATTATTTTACATAAAACCACTCAGAAAGACAAATACCACATCTTCTCACTCTACATGGGAGGGGAGTAATGTGTACATATGGACGTAGAGTGTGGAATGACGGACAGCGGA
+
ffffffffffffffffffffffffffffffffffffffffffffffffffffffffffffffffffffffffffffffffffffffffffffffffffffffffffffffffffffffffffffffffffffffffffffffffffffff
@cB02~tB01_GU182359.1_98147_98029_1_0_0_0_0:0:0_0:0:0_a9/2
ATCAATGGAATGGGACCTCAGAGCTATTCATGGGATGGGTCCTTGAACTCAGAGAGATAGAATGTCTGAGTCTGCTGTTGGCAACTGAGGGACCTCAGGCACCTATGGCCTCCCCCTGTTTGTTGGTATCTGCTTATGAAATGAGGACCC
+
ffffffffffffffffffffffffffffffffffffffffffffffffffffffffffffffffffffffffffffffffffffffffffffffffffffffffffffffffffffffffffffffffffffffffffffffffffffff
@cB02~tB01_GU182359.1_60816_60599_1_0_0_0_1:0:0_0:0:0_aa/2
AAATATAAAAACATATTTCCACTCTTCCTGTGTAAGAACAGGATTTTAGAGCATATTTAGTACATATGTTTGTATTTACTTATATGATGTTTTGTTTTGTGGTATACATAATTCTATCTTTTTCAGAAATTACACAGGGGCATGTTTTCA
+
ffffffffffffffffffffffffffffffffffffffffffffffffffffffffffffffffffffffffffffffffffffffffffffffffffffffffffffffffffffffffffffffffffffffffffffffffffffff
@cB02~tB01_GU182359.1_146832_146733_1_0_0_0_0:0:0_0:0:0_ab/2
TTTCTACCAGAAGAGGGGGGAAACCACAGCCATGGCCCTGACATTCCAAATCCTCTGAGGGGGCTCAGTTCATGAATTGGCTGATATTCCATTCACATAGGACATGCCCTCCATGCCGTGTCTACTTTGTGTTGTTTTATGTGAGTAATT
+
ffffffffffffffffffffffffffffffffffffffffffffffffffffffffffffffffffffffffffffffffffffffffffffffffffffffffffffffffffffffffffffffffffffffffffffffffffffff
@cB02~tB01_GU182359.1_65569_65435_1_0_0_0_1:0:0_0:0:0_ac/2
TGGGGGGGTACCAAGCTCCCCGGGGCCATGCCTCCACAGCTCTCTTCTCACCTCATTCTTGACCATTTCCCAAACCTCTGACCTCACCTTCATTCATCCATGGTGAACACGCTAAAGCTGGCCTTCAAAGCTTGAGACAGAGGAAAATTG
+
ffffffffffffffffffffffffffffffffffffffffffffffffffffffffffffffffffffffffffffffffffffffffffffffffffffffffffffffffffffffffffffffffffffffffffffffffffffff
@cB02~tB01_GU182359.1_46949_47114_0_1_0_0_0:0:0_0:0:0_ad/2
TAATAGGTCTCTTCATTTCCACCACCCCTCATATATCTGTCACTCCTTTGCCAGGTATTGATTTATGTGTAGGATGAATAAATCTCAGAAAGAAATTAATTAAGCGAGGATTAAACAAGTAGGAAAATCAAACCCAGCAAGCCTTTCCAG
+
ffffffffffffffffffffffffffffffffffffffffffffffffffffffffffffffffffffffffffffffffffffffffffffffffffffffffffffffffffffffffffffffffffffffffffffffffffffff
@cB02~tB01_GU182359.1_62102_62253_0_1_0_0_0:0:0_0:0:0_ae/2
GACCAACATAGTGAAACCCCATCTCTACTAAATATACAAAAGATTAGCTGGGCATGGTGGTGTGGTTCTGTAATCCCAGCTACTCAGGAGGTTGAGGCAGGAGAATCATTTGAACCTGGTTGGTGGAGGTTGCAGCGCGTGGAGATGGCG
+
ffffffffffffffffffffffffffffffffffffffffffffffffffffffffffffffffffffffffffffffffffffffffffffffffffffffffffffffffffffffffffffffffffffffffffffffffffffff
@cB02~tB01_GU182359.1_97950_97730_1_0_0_0_0:0:0_0:0:0_af/2
TCCTTCATCGCTGGTGCTCCAACAAAAAAAAGTAAGTCTCACGAAGCAGAGGCCAGAGAGCTCAGGGCCATGTGGGGAAGCAGGATGGGAGCACACGGGTGTGTGTTCCTCACCAGCAGGATGGTCCCTGGCCCAAGACAGGAGCCACAG
+
ffffffffffffffffffffffffffffffffffffffffffffffffffffffffffffffffffffffffffffffffffffffffffffffffffffffffffffffffffffffffffffffffffffffffffffffffffffff
@cB02~tB01_GU182359.1_123832_123629_1_0_0_0_0:0:0_0:0:0_b0/2
TGGAAAGGCTTGCTGGGTATGATTTTCCTAGTTGTCTAATCCTCGCTTAATTTCTTTCTGAGCTTTATTCCTACTACACATAAATCAATACCTGGCAAAGGAGTGACAGATATATGAGGGGTGGTGGAAATGAAGGGACCTATTACAGCA
+
ffffffffffffffffffffffffffffffffffffffffffffffffffffffffffffffffffffffffffffffffffffffffffffffffffffffffffffffffffffffffffffffffffffffffffffffffffffff
@cB02~tB01_GU182359.1_146730_146524_1_0_0_0_0:0:0_0:0:0_b1/2
GCCTTTCTTTCCCTTTCCTGAGTCAAGCTCTGTGAAGACTGGGGTGAGACTGGGGTGCTCCAAGCTGGGGTGTGCAGGGAGGAAGTGGTGTCAGCAGCAGAGAAAGAGAGGGAAGCAGTGCTAGGAACAGCAGGTCCTCTGAGGACAAAG
+
ffffffffffffffffffffffffffffffffffffffffffffffffffffffffffffffffffffffffffffffffffffffffffffffffffffffffffffffffffffffffffffffffffffffffffffffffffffff
@cB02~tB01_GU182359.1_54526_54375_1_0_0_0_0:0:0_0:0:0_b2/2
CTGGCCCAGCCCTGTGGTGTCTGAAGGAGAACATGTGGCTCTTCAGTGTCGCTCTCGTCTTGGGTTTAACGAATTCAGTCTGTCCAAAGAAGACGGGATGCCTGTCCCTGAGCTCTACAACAGAGTATTCCGAAACACCGTTTTCATAGG
+
ffffffffffffffffffffffffffffffffffffffffffffffffffffffffffffffffffffffffffffffffffffffffffffffffffffffffffffffffffffffffffffffffffffffffffffffffffffff
@cB02~tB01_GU182359.1_142597_142734_0_1_0_0_1:0:0_2:0:0_b3/2
CTGCAGGCTCTTGGTCCATTACAGCAGCATCTGTAGAAGACGGAAGTCAACAAAAGAGCTCGGAGAGCACTTCTGGGTCCTCATTTCATAAGCAGACACCAACAAACAGGGGGAGGCCATAGGTGCCTGAGGTCCCTCAGTTGCCAACAG
+
ffffffffffffffffffffffffffffffffffffffffffffffffffffffffffffffffffffffffffffffffffffffffffffffffffffffffffffffffffffffffffffffffffffffffffffffffffffff
@cB02~tB01_GU182359.1_100576_100513_1_0_0_0_0:0:0_0:0:0_b4/2
AATTCTAAGATTGTAAATAATTGCATAATCCTTCCCTGGGAATTTAAATCATTTTAGCTGGTTCTGCTGTAATACTAGAAATACAAGCATGAAAAATTCTAATGGTTTATTAGTCACAATGACTCCGAAAACATTAATAATACCTATTAG
+
ffffffffffffffffffffffffffffffffffffffffffffffffffffffffffffffffffffffffffffffffffffffffffffffffffffffffffffffffffffffffffffffffffffffffffffffffffffff
@rand_0_0_0_0_1_1_0:0:0_0:0:0_b5/2
CGCATGTTTGTTAGCAGAAAAACAATTGTGTAAAGTGGCCCTTATTAACAACCTGTGTGAGCGTTCGGTCTTGGTACTACGCTATTAAGCCTCGAGTTAACTGTTCAGTCGTAGAGGCAAGGTTACGAACCTGTTAAACTGCGCTTTTGT
+
ffffffffffffffffffffffffffffffffffffffffffffffffffffffffffffffffffffffffffffffffffffffffffffffffffffffffffffffffffffffffffffffffffffffffffffffffffffff
@cB02~tB01_GU182359.1_91632_91726_0_1_0_0_0:0:0_0:0:0_b6/2
TTGCAGTGAGCTGAGATCACACCCTTGCACTCCAGCCTGGGCGACTATGAGTGAAACTCCATCTCAACATAAATAAATAAATAAAATAAAGTAAAGTAAAATGGCTTTTATCTGCAAGACAGGCAAAACAAATGCTGGCAAGATGGTAGA
+
ffffffffffffffffffffffffffffffffffffffffffffffffffffffffffffffffffffffffffffffffffffffffffffffffffffffffffffffffffffffffffffffffffffffffffffffffffffff
@cB02~tB01_GU182359.1_78805_78627_1_0_0_0_1:0:0_0:0:0_b7/2
CTCACAGCCATTGGACTTACCTCGGGGCTAACTGGGAATCCCTACATGATGAATAGTGACTGACATGAAAATAAGGGAGGCCCAGGTGCATAACTGGAATCTAGGAGACTGTGGAAAAGGCAATTCCCGCCCCCCTGGTGAAATGTGGTG
+
ffffffffffffffffffffffffffffffffffffffffffffffffffffffffffffffffffffffffffffffffffffffffffffffffffffffffffffffffffffffffffffffffffffffffffffffffffffff
@cB02~tB01_GU182359.1_14926_14852_1_0_0_0_0:0:0_0:0:0_b8/2
CCCGTCTGTACTAAAAATACAAAAATTAGCCTGGTGCATTGGCACCTGCCTGTAATCCCAGCGACTGGGGAGGCTGAAGCAGAAGAATGGCTTCAACCCTGGAGGCAGAGGTTGAACTGAGATCGCATCACTGCACTCCAGCCTGACACA
+
ffffffffffffffffffffffffffffffffffffffffffffffffffffffffffffffffffffffffffffffffffffffffffffffffffffffffffffffffffffffffffffffffffffffffffffffffffffff
@rand_0_0_0_0_1_1_0:0:0_0:0:0_b9/2
GTCATGCACGAAACGTCACTCCCTCTTAAGCATGTAACTCATCAAACGGTTAATCGCGTAAAACACTCAGAGAGACGTAGCCTTCGAAGATCTAATCAGGTTCTCTCTATGTACCGCTCATAACGCACCGTATAACTAGGTCGTGACGCT
+
ffffffffffffffffffffffffffffffffffffffffffffffffffffffffffffffffffffffffffffffffffffffffffffffffffffffffffffffffffffffffffffffffffffffffffffffffffffff
@cB02~tB01_GU182359.1_116903_116970_0_1_0_0_0:0:0_1:0:0_ba/2
TATTTGGAATGTGAGCCTCAGAATCCAGTCTGGAGACTACAAGTTCACACAGCATACAGGGGTGGGTGTTCTGGGGCCATGATATCCTGGGACGATTACTCTCCATTACTTGGAAGGCAGAGGTGTCAGAATAAACACGGCATCTGTAGG
+
ffffffffffffffffffffffffffffffffffffffffffffffffffffffffffffffffffffffffffffffffffffffffffffffffffffffffffffffffffffffffffffffffffffffffffffffffffffff
@rand_0_0_0_0_1_1_0:0:0_0:0:0_bb/2
CCCACTGGTGACTCACGCCGGATGCATACGTTGCATGGTTGTCAGAAGGCTAGAACAGTTTTCTTATTCTGGTTCAGCGATGTAACTAGTCGTAACTTGTAATTAACATACAGGAGAGTGCGATGTTCTCTGCATTGTGATTGCTCGAGT
+
ffffffffffffffffffffffffffffffffffffffffffffffffffffffffffffffffffffffffffffffffffffffffffffffffffffffffffffffffffffffffffffffffffffffffffffffffffffff
@cB02~tB01_GU182359.1_73000_73183_0_1_0_0_0:0:0_1:0:0_bc/2
TCCCACGATGCTGCTCTAATCCCCATTCTCCTCTTCCTTCTCCACTCATATGGACCCTTGTGATTACACTGAGCCCGGTGGGAGGGTCCAGGCCATCTCCCCATCTCAAGGTCAACTCATCAACAACCTGAGCTCCATCTTCCCCTTCAG
+
ffffffffffffffffffffffffffffffffffffffffffffffffffffffffffffffffffffffffffffffffffffffffffffffffffffffffffffffffffffffffffffffffffffffffffffffffffffff
@cB02~tB01_GU182359.1_102710_102515_1_0_0_0_0:0:0_0:0:0_bd/2
AGTGGGGAGAATCTTCTGAGCACTGGCAGGGAGGGGCGGCTCCACATCCTCCTTTCTAAGGTGGCGCCTCCTTCTCCCCCAGGTGGACAGGACAAGCCCTTGCTGTCTGCCTGGCCCAGCGCTGTGGTGCCTCGAGGAGGACATGTGACT
+
ffffffffffffffffffffffffffffffffffffffffffffffffffffffffffffffffffffffffffffffffffffffffffffffffffffffffffffffffffffffffffffffffffffffffffffffffffffff
@cB02~tB01_GU182359.1_39881_39731_1_0_0_0_0:0:0_0:0:0_be/2
TTCCTTCTGCACAGAGAAGGGAAGTTTAAGGACACTTTGCACCTCATTGGAGAGCACCATGATGGGGTCTCCAAAGCCAACTTCTCCATCGGTCCCATGATGCAAGACCTTGCAGGGACCTACAGATGCTACGGTTCTGTTACTCACTCC
+
ffffffffffffffffffffffffffffffffffffffffffffffffffffffffffffffffffffffffffffffffffffffffffffffffffffffffffffffffffffffffffffffffffffffffffffffffffffff
@cB02~tB01_GU182359.1_26797_26630_1_0_0_0_0:0:0_0:0:0_bf/2
GTTTTTCGTTTGTTGTTTTGTTTTTGTTTTTGAGACAGTTTCCCTCTGTGCCCAGGCTGGAGTACAAGTGATGTCATCTTGGCTCATTGCAACCTCTGCCTCCTGGGTTCAAATGATTTTCCTGCCTCAGCCTCCCTAGTAGCTGGGATT
+
ffffffffffffffffffffffffffffffffffffffffffffffffffffffffffffffffffffffffffffffffffffffffffffffffffffffffffffffffffffffffffffffffffffffffffffffffffffff
@cB02~tB01_GU182359.1_149715_149499_1_0_0_0_0:0:0_0:0:0_c0/2
CTGTTTTGTCTCCACAAAGTGCTTCTACGAGGAGAACCCAAGGACACCCATATTTCTGACCTGAGTTGGGCCCTGTGGCCTCAGGCCTTGTGGCATCTACAGATGCCATGTTTATTCTGACACCTCTGCCTTCCATGCAGTGGAGCCATA
+
ffffffffffffffffffffffffffffffffffffffffffffffffffffffffffffffffffffffffffffffffffffffffffffffffffffffffffffffffffffffffffffffffffffffffffffffffffffff
@cB02~tB01_GU182359.1_71596_71689_0_1_0_0_0:0:0_1:0:0_c1/2
GGCAACCCATCATTTGGGGAAGGACTCACCCACGTGTGCCCACACACTCTGGTCCAAGAAGAACCCTGCAAAGAAAGATCATGAGGACCTATTCATCTCGGCAGCAACCTACCCTTTCCTCCTGAGCCACTGGGCGCCACGCTGGACTGA
+
ffffffffffffffffffffffffffffffffffffffffffffffffffffffffffffffffffffffffffffffffffffffffffffffffffffffffffffffffffffffffffffffffffffffffffffffffffffff
@cB02~tB01_GU182359.1_119563_119399_1_0_0_0_0:0:0_0:0:0_c2/2
GTAGGTTGACTCCTCATCTTGGCTACTGTGAACAGTGCTGCACCAATCATACGAGTGCAGATATCACTTCGATATATTGATTTACTTTCCTTTGGATATAAACCCAGTAGTGAAATTGCTGGATACTATGAAAGTTCTCTTTTTTTTTTT
+
ffffffffffffffffffffffffffffffffffffffffffffffffffffffffffffffffffffffffffffffffffffffffffffffffffffffffffffffffffffffffffffffffffffffffffffffffffffff
@rand_0_0_0_0_1_1_0:0:0_0:0:0_c3/2
CGCCACTTGGAAGCGTCCCCGGGGTCACGCGCTATTTGAACAGTGCCGAGGGTAAGCGATGTATTTAAAATTTCATAAGCTTGGAAATAGTGATAATGTGGCCGGGACTGAACGCTCCCTACGAGGCCGAAGGTAGGACGCGAGGGATAG
+
ffffffffffffffffffffffffffffffffffffffffffffffffffffffffffffffffffffffffffffffffffffffffffffffffffffffffffffffffffffffffffffffffffffffffffffffffffffff
@cB02~tB01_GU182359.1_57323_57474_0_1_0_0_1:0:0_0:0:0_c4/2
CTGAGTTTCTCACTTTGTGTCCTGTTCATAACTTTCTGCATATTTCTATCTATTATCTATCGATATATCTATTTATCTATCTGGTGCCTATCTACAAATTCTCTACCTGTCATCTATATCTATATATAATCTATTTATCTATCAATTGTC
+
ffffffffffffffffffffffffffffffffffffffffffffffffffffffffffffffffffffffffffffffffffffffffffffffffffffffffffffffffffffffffffffffffffffffffffffffffffffff
@cB02~tB01_GU182359.1_128936_129041_0_1_0_0_0:0:0_0:0:0_c5/2
CGCCCCAGCTCAGCTCAGCAGCGCACAGGATGTTATTTGGCGCCCTGCCCATGCAGTTTACATGTTGACCACATCATGGGAGGGTGACGTACGCAGGCTCTTTCTACCTTGCATGAGGCCCAGTGGTTGCTCGCTCAAGAGCGGAACACG
+
ffffffffffffffffffffffffffffffffffffffffffffffffffffffffffffffffffffffffffffffffffffffffffffffffffffffffffffffffffffffffffffffffffffffffffffffffffffff
@cB02~tB01_GU182359.1_94060_94016_1_0_0_0_0:0:0_0:0:0_c6/2
GCTAAAAACAAGGTGACAGCAAGGCTGCCTTCCCTCTGAGGGTTCCAGGCAAGAATCTGCTTCTCACTTGTCCCAGCTTCTAAAGGCTCCCAGTTCCTTGGCTCCTGGTCCCCTTCCTCCTTCCTCAAAGCCCACAAAGACTGGTCACAT
+
ffffffffffffffffffffffffffffffffffffffffffffffffffffffffffffffffffffffffffffffffffffffffffffffffffffffffffffffffffffffffffffffffffffffffffffffffffffff
@cB02~tB01_GU182359.1_38828_38904_0_1_0_0_0:0:0_0:0:0_c7/2
TTGCTGATCTCAGGGTAGCCAACCTTCTCCTTCTTTGGTTTCTTTAATTAATTAATTAATTTTGGAGACAGAGTCTCACTCCTTCACCCAGGCTGGAGTGAAGTGGTGTGGTCTAGGCTCACTGCAACCTCTGTTTCCTGGGTTCAAGTG
+
ffffffffffffffffffffffffffffffffffffffffffffffffffffffffffffffffffffffffffffffffffffffffffffffffffffffffffffffffffffffffffffffffffffffffffffffffffffff
@cB02~tB01_GU182359.1_29018_29118_0_1_0_0_0:0:0_0:0:0_c8/2
TAAGATAATTAAAAAACCGTTTTGTTTTCACCCACGAATCTTGTGGAAATTTGTTATGGCAACAATAGGAAAAGCTTCCACAGTGCACAGCCTGAGCATGGGGCCGTGGCTGAATGAGTCAGTGAGTCGAAGTGTGCGTGCATGAGCTCT
+
ffffffffffffffffffffffffffffffffffffffffffffffffffffffffffffffffffffffffffffffffffffffffffffffffffffffffffffffffffffffffffffffffffffffffffffffffffffff
@cB02~tB01_GU182359.1_91158_90980_1_0_0_0_1:0:0_0:0:0_c9/2
GGCCTCTGGTGTCCACCATTGTATTCTCCACCTTCATGAGATCCACCTTTTATCTCCTGCATGTGGGTGAGAAATGGGAATCTTTGTAATGACCTCCAGTTCCATCCATGTGGCTGCAAATGACAGGATGTTATTGTTTCTATGGATGAG
+
ffffffffffffffffffffffffffffffffffffffffffffffffffffffffffffffffffffffffffffffffffffffffffffffffffffffffffffffffffffffffffffffffffffffffffffffffffffff
@rand_0_0_0_0_1_1_0:0:0_0:0:0_ca/2
AGGGGATATTAAATATGGTACGAGCAGACGTCCGTCAACAGCACGTCGTGCTTGAGTATGACTAAGCGAATGTTTATGATGGCGATTCCCGCGGTTGGGCGAACTACCCCGGGGCTCCCTCTAACTGTGCAGCGTCGGAGAAAACGCTAT
+
ffffffffffffffffffffffffffffffffffffffffffffffffffffffffffffffffffffffffffffffffffffffffffffffffffffffffffffffffffffffffffffffffffffffffffffffffffffff
@cB02~tB01_GU182359.1_2257_2394_0_1_0_0_0:0:0_0:0:0_cb/2
ACAATGCCATCACCCAGGCAATGAGCATAGAATCCAACAGGTGTTTCTTCAGCCTATACCTCCCTACTCCTCCCCCCATCTGTAGTCCTCGGTATCTGTTGTTTCCATCTTTATGTTCATGTGTATTCAATGTTTGGTTCTCAGTTATAA
+
ffffffffffffffffffffffffffffffffffffffffffffffffffffffffffffffffffffffffffffffffffffffffffffffffffffffffffffffffffffffffffffffffffffffffffffffffffffff
@cB02~tB01_GU182359.1_133760_133633_1_0_0_0_0:0:0_0:0:0_cc/2
CAAAGACATAAACACACAGAGAATGAGCCAGAGGAAGGAGATTGAGAGACTCACAGACACATAAAGAGAAAAGAGGGCAGAGAAGTGAGAATGATGGAAGGGAGCAGAGAAAAGCACTAAAATTAGACTCCTGAGGGAGAGGCACAAGGA
+
ffffffffffffffffffffffffffffffffffffffffffffffffffffffffffffffffffffffffffffffffffffffffffffffffffffffffffffffffffffffffffffffffffffffffffffffffffffff
@cB02~tB01_GU182359.1_92105_91937_1_0_0_0_0:0:0_0:0:0_cd/2
GGCGTGTGCCACCACGCCTAGCTAATTTTTGTATGTTTAGTAGAGAGGGAGTTTCTCCATGATGGTCAGGCTGGTCTCCCGACCTCAGGTGATCCGCCCACCTCCGCTTCCTGAAGTGCCGGAATTACAGGCGTGAGCCACCGGCCTAAA
+
ffffffffffffffffffffffffffffffffffffffffffffffffffffffffffffffffffffffffffffffffffffffffffffffffffffffffffffffffffffffffffffffffffffffffffffffffffffff
@cB02~tB01_GU182359.1_59986_59777_1_0_0_0_0:0:0_0:0:0_ce/2
TTGGGGATGACCCTAATGTGAGAATGAGCTTGGTGTGTTCCAAGAAGTCCATGGACCTGCCATATGGTGAGGGCTGGTCAGAATCCAGAGAGATTTCTAAATGCCCTTGTGCTTGTAAGGAAAGTGAGTCCTGTGGTTGGGAGTGGACTT
+
ffffffffffffffffffffffffffffffffffffffffffffffffffffffffffffffffffffffffffffffffffffffffffffffffffffffffffffffffffffffffffffffffffffffffffffffffffffff
@cB02~tB01_GU182359.1_116388_116227_1_0_0_0_0:0:0_0:0:0_cf/2
CACAAACTCTCTTCCTAGGATTCCGCAGAAAACCTTCCCTCCTGGCCCACCCAGGTCGCCTGGTGAAATCAGAAGAGACAGTCATCCTGCAATGTTGGTCAGATGTCATGTTTGAGCACTTCCTTCTGCACAGAGAGGGGACGTTTAACG
+
ffffffffffffffffffffffffffffffffffffffffffffffffffffffffffffffffffffffffffffffffffffffffffffffffffffffffffffffffffffffffffffffffffffffffffffffffffffff
@cB02~tB01_GU182359.1_5944_5785_1_0_0_0_0:0:0_0:0:0_d0/2
TGAGACGTGTTTTGAGTTGGTTATAGTGAAGGATGCAAGGTGTCAATTCTAGTTGGAACAATTTCCAGGAAGCCATGTTCTGCTCTTGACCAAACAGCCACTGGGCCTCATGCAAGGTAGAAATAGCCTGCATACGTCATCCTCCCATGA
+
ffffffffffffffffffffffffffffffffffffffffffffffffffffffffffffffffffffffffffffffffffffffffffffffffffffffffffffffffffffffffffffffffffffffffffffffffffffff
@cB02~tB01_GU182359.1_122826_123016_0_1_0_0_1:0:0_1:0:0_d1/2
TGAGATCTACTCTGTCACCCAAAATCATACACTCAGCATTATGTATTATTTATTTTAAATTCTGGCTGGGCACAGTGGCTCACGCCAGTTATCCCAGTACTTTAGGATGCTGAGACGGTCGGATCACTTGAGGTTGGGAGTTTCAGAGAA
+
ffffffffffffffffffffffffffffffffffffffffffffffffffffffffffffffffffffffffffffffffffffffffffffffffffffffffffffffffffffffffffffffffffffffffffffffffffffff
@cB02~tB01_GU182359.1_93272_93413_0_1_0_0_0:0:0_0:0:0_d2/2
GGTTAAGAGACTTCGCTGAGCCCTTTGGTGGCCCTAGATCCCTTTCACTGTTGGAGTGTCTGGAGTTCAGAGATGGTGGAAGACAGGCCCTCATTCACAGAGCTGGGAGGTTTGAGCCAACGCTTGCATCCAAGGCTTCCACCTCCCCAG
+
ffffffffffffffffffffffffffffffffffffffffffffffffffffffffffffffffffffffffffffffffffffffffffffffffffffffffffffffffffffffffffffffffffffffffffffffffffffff
@cB02~tB01_GU182359.1_74330_74503_0_1_0_0_0:0:0_0:0:0_d3/2
AATGCTGAGATTACAGGCGTGAGCCACCGCACACAGCATATAAAGGTATTTATGATCCCTAGATTTTACACTTAAAAATGGTAAAGTTGATAAATTATATAGGTATATTTAACCTCAATCAGCATTTTTTCAAAGGAAAAGAAAAAGTGT
+
ffffffffffffffffffffffffffffffffffffffffffffffffffffffffffffffffffffffffffffffffffffffffffffffffffffffffffffffffffffffffffffffffffffffffffffffffffffff
@cB02~tB01_GU182359.1_65376_65160_1_0_0_0_0:0:0_0:0:0_d4/2
GAAAGAGGAACACAGGAGTGAGATGTATGGGAACAAACCCCTTCTTTTTCCAGCTAAACAGAGTGGAAGTTGGACACTGAGTTTTGGCGTACAGCAAAATCCTAAGTCCATTGTTGGGTTGAACACGGCCATGTTGTACATCCTGGTTTC
+
ffffffffffffffffffffffffffffffffffffffffffffffffffffffffffffffffffffffffffffffffffffffffffffffffffffffffffffffffffffffffffffffffffffffffffffffffffffff
@cB02~tB01_GU182359.1_53757_53642_1_0_0_0_0:0:0_0:0:0_d5/2
CTGAAACAGGAGGGAAGCCCGGTGGGGGATTTTCTTATAAACAAGGATGAGGAGACCCTGGGGTGCTCAGCCCACAGTTCCGACCTTGCCCTCCCCAGCCTTCCTTTCCCTTGGCTGAGTCAGGTTCTGTGGGAACCCGGGAGGGTAGAC
+
ffffffffffffffffffffffffffffffffffffffffffffffffffffffffffffffffffffffffffffffffffffffffffffffffffffffffffffffffffffffffffffffffffffffffffffffffffffff
@rand_0_0_0_0_1_1_0:0:0_0:0:0_d6/2
GAACCTCGGCTGGAGCAATGGCCCCTACATCATATCTGGCGCTGTACGACCCGTAATCCAAAGGGCTGCGTCCCAGAGGTCGTTTTCTCTGATGTCCATTGAAACCATCATCCTCCAAAATTATTTTCGTCTCCATAGCGCACGGGCCCT
+
ffffffffffffffffffffffffffffffffffffffffffffffffffffffffffffffffffffffffffffffffffffffffffffffffffffffffffffffffffffffffffffffffffffffffffffffffffffff
@cB02~tB01_GU182359.1_161553_161740_0_1_0_0_0:0:0_0:0:0_d7/2
TCTGGCAACCTGGTTTTGAGACAGGGCTGTTGTCTCCCTAGAAAACCCCCTCAAGACCTGACTGTGGTGCTCGTGGGCAGGAGACAACTTTGGATCTGGGCTCAGCATTTGGAAGTTCCGTGTACACGCTGGTATCTGTTAGGGGTGTCT
+
ffffffffffffffffffffffffffffffffffffffffffffffffffffffffffffffffffffffffffffffffffffffffffffffffffffffffffffffffffffffffffffffffffffffffffffffffffffff
@cB02~tB01_GU182359.1_140415_140253_1_0_0_0_0:0:0_0:0:0_d8/2
AGTCTGTGAACGGTGGCTCACGCTTGTAACCCAGCACTGCAGGAGGCCAAGGCGGGTGGATTCCATGAAGTCAGGAGTTCCAGACCAGCCTGGCCAACATGGTGAAACCCTATCTGTACTAAAAATACAAAAATTAGCCGAGCATGGTGG
+
ffffffffffffffffffffffffffffffffffffffffffffffffffffffffffffffffffffffffffffffffffffffffffffffffffffffffffffffffffffffffffffffffffffffffffffffffffffff
@cB02~tB01_GU182359.1_59899_59731_1_0_0_0_1:0:0_0:0:0_d9/2
GAGCCCTGGGGAGTGTGTTGAAAGGAACTTTCATGGACTTAGGACATTGGGGATGACCCTAATGTGAGAATGAGCTTGGTGTGTTCCAAGAAGTCCATGGACCTGCCATATGGTGAGGGCTGGTCAGAATCCAGAGAGATTTCTAAATGC
+
ffffffffffffffffffffffffffffffffffffffffffffffffffffffffffffffffffffffffffffffffffffffffffffffffffffffffffffffffffffffffffffffffffffffffffffffffffffff
@cB02~tB01_GU182359.1_4699_4530_1_0_0_0_0:0:0_0:0:0_da/2
ATAGAACAGCGTTAAGGGACAATAAGCCTCAAATGTCTGTGTTAGAAAAGAAGGAAGAGCTGAGTAAATAGGTAACTTTCACTTGCAGAAATACTACACATCAGCAAATTAATTCCAAAGTAACGTCGAGGAAAAACATAAAATGGCAAG
+
ffffffffffffffffffffffffffffffffffffffffffffffffffffffffffffffffffffffffffffffffffffffffffffffffffffffffffffffffffffffffffffffffffffffffffffffffffffff
@cB02~tB01_GU182359.1_24523_24699_0_1_0_0_0:0:0_0:0:0_db/2
TGTCCTGTTCATAACTTTCTGCATATTTCTATCTATTATCTGTCGATCTATCTATTTATCTATTCGGTGCCTATCTACAAATTCTCTACCTGTCATCTATATCTATATATCATCTATGTATCTATCAGTTGTCTATCTATCCATCAATCA
+
ffffffffffffffffffffffffffffffffffffffffffffffffffffffffffffffffffffffffffffffffffffffffffffffffffffffffffffffffffffffffffffffffffffffffffffffffffffff
@cB02~tB01_GU182359.1_107181_107366_0_1_0_0_0:0:0_1:0:0_dc/2
ATAGGTAAATAGATTTCATGCACGGATGCTTCCCAATGGATCAATCATTACTGGTCCACTTGTGCATTCATATTCTGCCCTCCCATTTGCCCATCTGCAATGTCAGTGTCCTAAGAGCAGAGGCCAAATGCATCGTGTTTACCATTTGTA
+
ffffffffffffffffffffffffffffffffffffffffffffffffffffffffffffffffffffffffffffffffffffffffffffffffffffffffffffffffffffffffffffffffffffffffffffffffffffff
@cB02~tB01_GU182359.1_56680_56551_1_0_0_0_0:0:0_0:0:0_dd/2
AGACCAGGTGTCATAACAGAGGACAGACACAGGGGCCATACAGGGAGTTAGAAAAGACAGAAAGAGTTAAAGGAGACACAGACAGACATGTGCCAGAGAGAGGTGTCCTTCCATGCTGACTTTGCTCAGAGACCTGGCACAGGTTAGAAG
+
ffffffffffffffffffffffffffffffffffffffffffffffffffffffffffffffffffffffffffffffffffffffffffffffffffffffffffffffffffffffffffffffffffffffffffffffffffffff
@cB02~tB01_GU182359.1_142764_142647_1_0_0_0_0:0:0_0:0:0_de/2
AGTGGGAGATAGAATCAATGGGATGGGACCTCAGAGCTATTCATGGGATGGGTCCTTGAACTCAGAGAGATAGAATGTCTGAGTCTGCTGTTGGCAACTGAGGGACCTCAGGCACCTATGGCCTCCCCCTGTTTGTTGGTATCTGCTTAT
+
ffffffffffffffffffffffffffffffffffffffffffffffffffffffffffffffffffffffffffffffffffffffffffffffffffffffffffffffffffffffffffffffffffffffffffffffffffffff
@cB02~tB01_GU182359.1_114864_115003_0_1_0_0_0:0:0_0:0:0_df/2
TTCCTCCTCCTTTCATGTGGACCCTTGTGACTACACTGAGCCCAGGGGGACAGTCCAGGCCTTCTCCCATCTCAAGGTCAACTCATCAACAACCTGAGCTCCATCTTCCCCTTCAGTCCCTTCCCCTATAACATAAATAGTCACAGACTC
+
ffffffffffffffffffffffffffffffffffffffffffffffffffffffffffffffffffffffffffffffffffffffffffffffffffffffffffffffffffffffffffffffffffffffffffffffffffffff
@cB02~tB01_GU182359.1_126886_127097_0_1_0_0_0:0:0_0:0:0_e0/2
CCCATTACCGAAACCATGAGGGCAGACATGTTTATTTGAAGGAGGGAAAACTACATTGAAATTACTAAAAACAATTTATAAGTTTTACTGCTGACAGAAGGCTGAAAGATAGTCTGAGGGGAGGTGGAACTGCATGAGAGAAGGTGGAAC
+
ffffffffffffffffffffffffffffffffffffffffffffffffffffffffffffffffffffffffffffffffffffffffffffffffffffffffffffffffffffffffffffffffffffffffffffffffffffff
@cB02~tB01_GU182359.1_83523_83688_0_1_0_0_0:0:0_0:0:0_e1/2
GATTTTTGTAGATTTATCTAGAATTTGTCTCATGTCCCAAGATTCCAGAGTTCCAACTCATGGTTTGCTCTCTCTCTGTCTCTCTGCCTCCCTCATTTTAAATTTTACAGAAATATCCAGTAACATAATGCTATAGAAAATCAATTTCCC
+
ffffffffffffffffffffffffffffffffffffffffffffffffffffffffffffffffffffffffffffffffffffffffffffffffffffffffffffffffffffffffffffffffffffffffffffffffffffff
@cB02~tB01_GU182359.1_110056_109909_1_0_0_0_0:0:0_0:0:0_e2/2
CATTGTCTCCTGCCCATAAGCACCACAGTCAGGCCTTGAGGGGATCTTCTAGGGAGACAACAGCCCTGTCTCAAAACCGGGTTGCTAGCTCCCATGTACCAGCAGCTGGAATCTGAAGGCATCAGTCTTCATCTTAGGGGATCGCTCTTC
+
ffffffffffffffffffffffffffffffffffffffffffffffffffffffffffffffffffffffffffffffffffffffffffffffffffffffffffffffffffffffffffffffffffffffffffffffffffffff
@cB02~tB01_GU182359.1_119781_119562_1_0_0_0_0:0:0_0:0:0_e3/2
AAAGAGTTTCCCTCCTTAGCCCAAGCTGGAGTCAAAGTGGTGCGACCTTGGCTCATTGCAACCTCCGCCTCCTGGGTTCCAATGATTTTCCTGCCTCAGCCTCCCTAGTAGCTGGGATTACAGGTGCACGCCACCATGCCTGGCTACTTT
+
ffffffffffffffffffffffffffffffffffffffffffffffffffffffffffffffffffffffffffffffffffffffffffffffffffffffffffffffffffffffffffffffffffffffffffffffffffffff
@cB02~tB01_GU182359.1_91485_91372_1_0_0_0_0:0:0_0:0:0_e4/2
CAAGCTGGAGTCTAAGTGGTGAGATCTTGGCTCATTGCAACCTGTGCCTCCTAGGTTCAAATGATTGTCCTGACTCAGCCTCCCTAGTAGCTGTGATTACAGGTGCATGCCACCATGCCTGGCTAATTTTTGTATTTTTTTAGCACAGAC
+
ffffffffffffffffffffffffffffffffffffffffffffffffffffffffffffffffffffffffffffffffffffffffffffffffffffffffffffffffffffffffffffffffffffffffffffffffffffff
@cB02~tB01_GU182359.1_78538_78414_1_0_0_0_0:0:0_0:0:0_e5/2
AATAGATCAACCCCTGGAAGATTGGCGGAAGGATTTTCCACACAGCTGTCAGCCGTGAAGGCACAAAGGTGAAAACAATGTTATGTGGAAGGAAGAGGCTCTGCCTGAAATGCTGGGAATGAGATGGGGAGAATGACAAGACGACTGTGG
+
ffffffffffffffffffffffffffffffffffffffffffffffffffffffffffffffffffffffffffffffffffffffffffffffffffffffffffffffffffffffffffffffffffffffffffffffffffffff
@cB02~tB01_GU182359.1_109485_109699_0_1_0_0_0:0:0_0:0:0_e6/2
GCCTCTGAGAAGGGGAAGTGATTTTTGTCTGTGTGAAAACGCAGTGATCCAACTGTGCATATGTCACCTCCTGAGGGTCTTGATCATCAGAGTCCTGGAGAGAGGGAAATGCTGAGTGAGGGAGGGTGCTCACATTCTTCAAGACTATTA
+
ffffffffffffffffffffffffffffffffffffffffffffffffffffffffffffffffffffffffffffffffffffffffffffffffffffffffffffffffffffffffffffffffffffffffffffffffffffff
@cB02~tB01_GU182359.1_12490_12613_0_1_0_0_0:0:0_0:0:0_e7/2
ATTGGGAGGCCGAGGTGGGTAGGTCACTTGAGGTCAGGAGTTGAAGAGCAGCCTGGCCAATATAGCGAAACTCTGTCTCTACTAAAAATATAAAAATTAGCCGAGTGTGGTGGTGGGAGCCAGTAACCCAGCTACTTGGGAGGCTGAGGC
+
ffffffffffffffffffffffffffffffffffffffffffffffffffffffffffffffffffffffffffffffffffffffffffffffffffffffffffffffffffffffffffffffffffffffffffffffffffffff
@cB02~tB01_GU182359.1_8539_8666_0_1_0_0_0:0:0_0:0:0_e8/2
GGGTGGAAGAGGAACCACGACAGGCTGCATGTCCAGGCTCTTAGCAGCCTGAATCAATCTCTTTTGGACAGATTGGAAAGGCTGGCAGGAGGTACGAACTCATCAGTAAGGCAGGCATCAGTGTCCCTGTTCCTGATGGGGATTGGGAGC
+
ffffffffffffffffffffffffffffffffffffffffffffffffffffffffffffffffffffffffffffffffffffffffffffffffffffffffffffffffffffffffffffffffffffffffffffffffffffff
@cB02~tB01_GU182359.1_117862_118060_0_1_0_0_0:0:0_0:0:0_e9/2
AGAGAACCTACGTTCATGGGCCTCCCCCTCCGTGGATAGATGGTACATGTCATAGGAGCTCCAGGAGCTGCAGGACAAGGTCACGCTCTCTCCTGCCAGAACCGTGGGGCCCGGCTGGGCTGAGAGAGAAGGTTTCTCATATAGACCTGG
+
ffffffffffffffffffffffffffffffffffffffffffffffffffffffffffffffffffffffffffffffffffffffffffffffffffffffffffffffffffffffffffffffffffffffffffffffffffffff
@cB02~tB01_GU182359.1_22252_22344_0_1_0_0_0:0:0_0:0:0_ea/2
TTCCTGTTGCTGCTGTACAAAATTATCAGAAGCATGGAAGCAGGAGAGACCACACTGACACCTTCCAGTACTGGAGACAGAAATTGGACCCTATTTTTCCTGGGCTAAAATCAAGGCATCTGCAGGGCTTCGTTTCCTCTGGAGACTCTG
+
ffffffffffffffffffffffffffffffffffffffffffffffffffffffffffffffffffffffffffffffffffffffffffffffffffffffffffffffffffffffffffffffffffffffffffffffffffffff
@cB02~tB01_GU182359.1_151307_151152_1_0_0_0_0:0:0_0:0:0_eb/2
GTGTGAAGGGGGGGTCAGGGTGCAGGATGGCAGACAGGGCACCTCCAAACCCTCTTGCATGGCCTGCATGGAGGCCCATGGTCAGGGCTCCAGGCACCCAGGCAGATGGAGAAAGCGGTCAGGACAGACCCAGAGAAGGGGAGACTGGGC
+
ffffffffffffffffffffffffffffffffffffffffffffffffffffffffffffffffffffffffffffffffffffffffffffffffffffffffffffffffffffffffffffffffffffffffffffffffffffff
@cB02~tB01_GU182359.1_119052_118871_1_0_0_0_0:0:0_0:0:0_ec/2
TGCAACTTCCGCCTCCTGGGTTCAAGCGATTCTCCTGCCTCAGCCACCTGAGTAGCTGGTGCTACAGGTGCGCACCACCACGCCAGGCTACTTTTTGTATTTTTAGTAGAGAGGTGGTTTCACCATGTTGGTCGAGCTGGTCTGCAACTC
+
ffffffffffffffffffffffffffffffffffffffffffffffffffffffffffffffffffffffffffffffffffffffffffffffffffffffffffffffffffffffffffffffffffffffffffffffffffffff
@cB02~tB01_GU182359.1_49916_49707_1_0_0_0_0:0:0_1:0:0_ed/2
CTATTCATGGGATGGGTCCTTGAGCTCAGAGAGATAGAATGTCTGAGTCTACTGTTGGCAACTGAGGGACCTCAGCCACCTATGGTCTCCCCCTGTATGTTGGTATCTGCTTATGAAATGAGGACCCAGAAGTGCCCTCCGAGCTGTTTT
+
ffffffffffffffffffffffffffffffffffffffffffffffffffffffffffffffffffffffffffffffffffffffffffffffffffffffffffffffffffffffffffffffffffffffffffffffffffffff
@cB02~tB01_GU182359.1_120092_119922_1_0_0_0_0:0:0_0:0:0_ee/2
AGGGTTCTCCTTTCTCTAGCACTTTGCCAGCATTTCTTTTGCCTGTCTTGCAGCTAAAAGCCATTTTATTTATTTCATTTTATTTTGAGATGGAGTTTTGCTCTTCTCACCCAGGCTGGAGTGCAGTGGCGCTATCTCGGCTCACCACAA
+
ffffffffffffffffffffffffffffffffffffffffffffffffffffffffffffffffffffffffffffffffffffffffffffffffffffffffffffffffffffffffffffffffffffffffffffffffffffff
@cB02~tB01_GU182359.1_111906_112048_0_1_0_0_0:0:0_0:0:0_ef/2
ACCAACTCAAAACACGTCTCAGATCCAACCTCCGGAACACAGGATGCCTAAAATCTGTGCTAACGTGAAAAACTTTTCATGTATTTTTATTGTTTTTATCTGAGATTCAAACTCTTCTTCATGTGTAATATGCAAAATATCTAATAGGTA
+
ffffffffffffffffffffffffffffffffffffffffffffffffffffffffffffffffffffffffffffffffffffffffffffffffffffffffffffffffffffffffffffffffffffffffffffffffffffff
@cB02~tB01_GU182359.1_157207_157338_0_1_0_0_0:0:0_0:0:0_f0/2
AGACTGAACTGGGATTGATACACAGTGAATGTGCTTTACAGTTTCTACATCCACAACCCTCTTGACTCAAATTACATTCTCCAAGAAAAGGACACAAAAGTGAAATCAAGATCAAAAAAGCAAAGTAGAATTCTCTTATGTCAAACAGCC
+
ffffffffffffffffffffffffffffffffffffffffffffffffffffffffffffffffffffffffffffffffffffffffffffffffffffffffffffffffffffffffffffffffffffffffffffffffffffff
@cB02~tB01_GU182359.1_47083_47277_0_1_0_0_0:0:0_0:0:0_f1/2
CACCATGCTCGGCTAATTTTTGTGTTTTTCCTAGAGACAGGGTTTCACCATGTTGGCCAGGCTGGTCTCGAACTGCTGACTTCATGTGATCCACCCGCCTTGGCCTCCTGCAGTGCTGGGTTACAGGCGTGAGCCACCGTTCACAGACTT
+
ffffffffffffffffffffffffffffffffffffffffffffffffffffffffffffffffffffffffffffffffffffffffffffffffffffffffffffffffffffffffffffffffffffffffffffffffffffff
@cB02~tB01_GU182359.1_141773_141923_0_1_0_0_0:0:0_0:0:0_f2/2
TTGACCCTTTCAAACCTCACATTGAAATTTCACCCCCATTGTGGGAGGTTGGGCCTCTTCAGAGGTGTTTGGGTCATGGAGGTGGATCCATCATGAACAGACCAATGCTGTCCCAAGGAGACGGGGTTAGCAAGTTCCCCCTCTGTTAGT
+
ffffffffffffffffffffffffffffffffffffffffffffffffffffffffffffffffffffffffffffffffffffffffffffffffffffffffffffffffffffffffffffffffffffffffffffffffffffff
@cB02~tB01_GU182359.1_115042_114966_1_0_0_0_0:0:0_0:0:0_f3/2
ATAATTGTCCCCAGTGATGACTACATTCTAATCCCTGGAGTCTGTGACTATTTATGTTATAGGGGAAGGGACTGAAGGGGAAGATGGAGCTCAGGTTGTTGATGAGTTGACCTTGAGATGGGAGAAGGCCTGGACTGTCCCCCTGGGCTC
+
ffffffffffffffffffffffffffffffffffffffffffffffffffffffffffffffffffffffffffffffffffffffffffffffffffffffffffffffffffffffffffffffffffffffffffffffffffffff
@cB02~tB01_GU182359.1_78470_78317_1_0_0_0_0:0:0_0:0:0_f4/2
GTATTTTAAAAGAAATAATAGATAATGCTGAGTGTATAATTTCGGGTGACAGAGAAGTTCTCACTGATCAAATAATACTTGTGACCTTAATGAAAAAAATAGATCAACCCCTGGAAGATTGGCGGAAGGATTTTCCACACAGCTGTCAGC
+
ffffffffffffffffffffffffffffffffffffffffffffffffffffffffffffffffffffffffffffffffffffffffffffffffffffffffffffffffffffffffffffffffffffffffffffffffffffff
@cB02~tB01_GU182359.1_55263_55157_1_0_0_0_0:0:0_0:0:0_f5/2
CCGATTTCTGTCTCCAGAAACGGAAGGGGTCAGTGTGCTCTCTCCTGCTGCCATGCTTCTGATAATTTTCTACAGCACCAACAGGAAACCAACACTGGAACCCAGGTCAAGGACAAGATAAGAAAGGACACAAGGATAGCCGGGCGTGGT
+
ffffffffffffffffffffffffffffffffffffffffffffffffffffffffffffffffffffffffffffffffffffffffffffffffffffffffffffffffffffffffffffffffffffffffffffffffffffff
@cB02~tB01_GU182359.1_93373_93223_1_0_0_0_0:0:0_0:0:0_f6/2
TTAGATAACAGAGTGTTGGCCATGAACCAACCTCAAAGATTTCCATTGAGTAGAGGACAAGCACCCTCATTTCCTCACATCTCTCCTGTCCCATGTTCTAGGAAACCCTTCAAGTAGTTGGCCTTCACCCACAGAACCAAGCTCCAAATC
+
ffffffffffffffffffffffffffffffffffffffffffffffffffffffffffffffffffffffffffffffffffffffffffffffffffffffffffffffffffffffffffffffffffffffffffffffffffffff
@cB02~tB01_GU182359.1_157791_158055_0_1_0_0_0:0:0_1:0:0_f7/2
GTGGGAATTGAACAATGCGAACACATGGACACAGGAAGGGGAACATCACACTCTGGGGACTGTTGTTGGGTGGGGGGAGGGGGGAGGGATAGCATTAGGAGATATACCTAATGCTAAATGACGAGTTGATGGGTGCAGCACACCAGCATG
+
ffffffffffffffffffffffffffffffffffffffffffffffffffffffffffffffffffffffffffffffffffffffffffffffffffffffffffffffffffffffffffffffffffffffffffffffffffffff
@cB02~tB01_GU182359.1_79486_79596_0_1_0_0_0:0:0_2:0:0_f8/2
AAGACCACCCCCTCCATCATCTGTTGCTTCAATACAGCCTGTCTTTCTGTGAATTACTCCAAAAGGTGACCAGGAGATAGCGCTGGCACTGGTCTTTGAGTCTACGATCTGAACTCCAAAGAATATTAGTTTTTACCTCCCCATGATCTA
+
ffffffffffffffffffffffffffffffffffffffffffffffffffffffffffffffffffffffffffffffffffffffffffffffffffffffffffffffffffffffffffffffffffffffffffffffffffffff
@cB02~tB01_GU182359.1_2129_2245_0_1_0_0_0:0:0_0:0:0_f9/2
AGTGATAACATGTGGTATTTGGTTTTCTGTTCCTGGGTTAGTTCACTTAGGAGATTGACCTCCTGCTACATTCATGTTGCTGCAAAGGACATGATTTCATTATTTTTTATGGCCATGTAATGTTCCATGTGTATATGTAGCACATTTTCT
+
ffffffffffffffffffffffffffffffffffffffffffffffffffffffffffffffffffffffffffffffffffffffffffffffffffffffffffffffffffffffffffffffffffffffffffffffffffffff
@cB02~tB01_GU182359.1_28374_28292_1_0_0_0_1:0:0_0:0:0_fa/2
GCATGGAATATATCTGTGTTATTCATTCTGCTCCGTTGTTCTATGTCCCTTTCTTTATGCCAATGTCATGCTGTTTTGCTTACTACAGCTCTGTAACATATTTTGAGATCAGGTAGTGTGATGCTCCTGTTTTCTCTTTATACCTTGAAG
+
ffffffffffffffffffffffffffffffffffffffffffffffffffffffffffffffffffffffffffffffffffffffffffffffffffffffffffffffffffffffffffffffffffffffffffffffffffffff
@cB02~tB01_GU182359.1_61748_61666_1_0_0_0_0:0:0_0:0:0_fb/2
TCATTAAGCAAATTCTCATCACTCACCCACGTCCCGCCACCCTCCAGCCTTCTAGCCTCCGCTGTCCGTCATTCCACACTCTACGTCCATATGTACACATTACTCCCCTCCCATGTAGAGTGAGAAGATGTGGTATTTGTCTTTCTGAGT
+
ffffffffffffffffffffffffffffffffffffffffffffffffffffffffffffffffffffffffffffffffffffffffffffffffffffffffffffffffffffffffffffffffffffffffffffffffffffff
@cB02~tB01_GU182359.1_155541_155305_1_0_0_0_0:0:0_1:0:0_fc/2
ACATTTTTGGGGTGGGACAACATTCTCCTGCCTTCCACCAACAGTGAACAAGATGCATTTGGCCTCTGTTCTTGGGACACTGATCTTGCAGATGGTTAAATGGGAGGGCAGAAAATGTAGGCACAAGGGGACCAATAAATGAATGATCTA
+
ffffffffffffffffffffffffffffffffffffffffffffffffffffffffffffffffffffffffffffffffffffffffffffffffffffffffffffffffffffffffffffffffffffffffffffffffffffff
@rand_0_0_0_0_1_1_0:0:0_0:0:0_fd/2
TGTGGTCATCCCCTTCATTGCGCCTGGGGCTATCACGTGTCGCACTATTGACGCCATGACCTTTAGGACACATACGTAGGGGGATACGCTGCTCGTAGACGACCCGAAAATTTGTGTGCCAAGCACTTGGTTGAACAGTACTGCTACTCT
+
ffffffffffffffffffffffffffffffffffffffffffffffffffffffffffffffffffffffffffffffffffffffffffffffffffffffffffffffffffffffffffffffffffffffffffffffffffffff
@cB02~tB01_GU182359.1_118237_118309_0_1_0_0_0:0:0_0:0:0_fe/2
TCTCTCTGCATCTGTCCATGCTTCTCTCCATCCTCAGCAGGAAGCTCCTCAGCTAAGGCTCTAGGATCATAGGACATGGGACAGCCATGGGCTTTCCTCACCTGTGACAGAAACAAGCAGTGGGTCACTTGACTTTGACCACTCGTAGGG
+
ffffffffffffffffffffffffffffffffffffffffffffffffffffffffffffffffffffffffffffffffffffffffffffffffffffffffffffffffffffffffffffffffffffffffffffffffffffff
@cB02~tB01_GU182359.1_157340_157449_0_1_0_0_1:0:0_0:0:0_ff/2
GCCTATGTAACGTATTCTCTGTGTGTTCTGTCTCCCTGGAGTGACGGTGAGTGATAGAAATTTGCATAGGCCCAGGTGCAGTACAGCAGGTGTTTAGAGTCTTCTCTGGAAAGACTGAACTGGGATTGATACACAGTGAATGTGCTTTAC
+
ffffffffffffffffffffffffffffffffffffffffffffffffffffffffffffffffffffffffffffffffffffffffffffffffffffffffffffffffffffffffffffffffffffffffffffffffffffff
@cB02~tB01_GU182359.1_134131_134332_0_1_0_0_0:0:0_0:0:0_100/2
TCACAGCTCCCTTCACCTGAGCTGAGAACTCACTCCCCTGCTCTATGACCTAATGCTCTCTCTCTCTCTCTCTCACCCTCTACCCCATCGCTCTTCATGTCTATTTCCTCCTTCCACCTTCTCTGTCTCTTTAGGTCTCTGACCTCACTT
+
ffffffffffffffffffffffffffffffffffffffffffffffffffffffffffffffffffffffffffffffffffffffffffffffffffffffffffffffffffffffffffffffffffffffffffffffffffffff
@cB02~tB01_GU182359.1_137927_137746_1_0_0_0_0:0:0_1:0:0_101/2
TAACATATTTTGAGATCAGGTAGTGTGATGCTCCTGTTTTCTCTTTATACCTTGAAGTCTCAAGACAGTGGGTGTCACATAAAAAAGTTATGGAAAAAAGGATCCCAGGACTCCCAGGGCCCAATATTAGATAACAGAGTGTTGGCCATG
+
ffffffffffffffffffffffffffffffffffffffffffffffffffffffffffffffffffffffffffffffffffffffffffffffffffffffffffffffffffffffffffffffffffffffffffffffffffffff
@cB02~tB01_GU182359.1_95445_95242_1_0_0_0_0:0:0_0:0:0_102/2
CCTCGGGGTAACCAGGAATCCCTACATGATTAATATGACTGACATGAAAATAAAGGAGGCCCAGGTGCGTAACTGGAATCTAGGAGACTGTGGAAAAGGCAATTGCCACCCCACTGGTGAAATGTGGTGCTGATTTAGACCCTAAGTGGA
+
ffffffffffffffffffffffffffffffffffffffffffffffffffffffffffffffffffffffffffffffffffffffffffffffffffffffffffffffffffffffffffffffffffffffffffffffffffffff
@cB02~tB01_GU182359.1_142076_142236_0_1_0_0_0:0:0_0:0:0_103/2
TGTCGGAGCACCAGCGATGAAGGAGAAAGAAGAGGAGGATGGTGAAAGGGATTTTGACCACTGAGGTCCCAATCAGAACATGTAGGTGTCTGGGGTTACCTGGAAGAAGAGGAGACACCAATAAGAAGCTAATCATAGCAGTTCCTCTTT
+
ffffffffffffffffffffffffffffffffffffffffffffffffffffffffffffffffffffffffffffffffffffffffffffffffffffffffffffffffffffffffffffffffffffffffffffffffffffff
@cB02~tB01_GU182359.1_25653_25418_1_0_0_0_0:0:0_1:0:0_104/2
TGACCCACTGCTTGTTTCTGTCACAGGTGAGGAAACCCCATATCTGTCTCATGTCCTATGATCCTAGAGCCTTAGCTGAGGTGCTTCCTGCTGATGATGGAGAGAAGCATGGACAGATGCAGAGAGAAGACGAAGCTTGGGTGTGAGGGA
+
ffffffffffffffffffffffffffffffffffffffffffffffffffffffffffffffffffffffffffffffffffffffffffffffffffffffffffffffffffffffffffffffffffffffffffffffffffffff
@cB02~tB01_GU182359.1_70348_70457_0_1_0_0_0:0:0_1:0:0_105/2
ATTCTATAAGGCTGGCATCACCCTGATACTAAAGACAGAAAAGAACATTAAACAAAAGAAAACTACATGCCAATATTCCTGATGAACATAGAGGCAAAAATCCACAAAAAATACTAAGAACTGAATCCCGCAGCATATCAAAAAGTGCAT
+
ffffffffffffffffffffffffffffffffffffffffffffffffffffffffffffffffffffffffffffffffffffffffffffffffffffffffffffffffffffffffffffffffffffffffffffffffffffff
@cB02~tB01_GU182359.1_131480_131407_1_0_0_0_0:0:0_0:0:0_106/2
GTGGGAAGAATAATTGTCCCCAGTGATGACTACATTCTAATCCCTGGAGTCTGTGACTATTTATGATATAGGGGAAGGGACTGAAGGAGAAGATGGAGCTCAGGTTGTTGATGAGTTGACCTTGAGATGGGGAGACAACCTGGACTGTCC
+
ffffffffffffffffffffffffffffffffffffffffffffffffffffffffffffffffffffffffffffffffffffffffffffffffffffffffffffffffffffffffffffffffffffffffffffffffffffff
@cB02~tB01_GU182359.1_137673_137754_0_1_0_0_1:0:0_0:0:0_107/2
GGATGGTTCATGGCCAACACTCTGTTATCTAATATTGGGCCCTGGGAGTCCTGGGATCCTTTTTTCCATAATTTTTTTATGTGACACCCACTGTCTTGAGACTTCAAGGTATAAAGAGAAAACAGGAGCATCACACTACCTGATCTCAAA
+
ffffffffffffffffffffffffffffffffffffffffffffffffffffffffffffffffffffffffffffffffffffffffffffffffffffffffffffffffffffffffffffffffffffffffffffffffffffff
@cB02~tB01_GU182359.1_58854_59075_0_1_0_0_0:0:0_0:0:0_108/2
TGGTCTCATACTTTGTTCTTTCCCTCTCCTCTTGCTCCCTAAGGATTATCAATCTCCATGACAGGGCTGGAGAGCAGACAAGCCACACATTCTTTCTGGGGAGAGAGTAACATGGAGTACAAGGCATTCCACATTTAGGAAGAGAACTCA
+
ffffffffffffffffffffffffffffffffffffffffffffffffffffffffffffffffffffffffffffffffffffffffffffffffffffffffffffffffffffffffffffffffffffffffffffffffffffff
@cB02~tB01_GU182359.1_71988_71901_1_0_0_0_0:0:0_0:0:0_109/2
TGATGGGCTGACCATGGGAAGGCCTGGGGGGAGTCTCTCATGAACTAGTAAGAGGAGATCCTGGGAGTCTCTCATGAACTAGTAAGAGGAGATCCTGGGAGTCTCTCATGAACTAGTAAGAGGAGATCCTGGTATGCTCAGCCTTCTGTT
+
ffffffffffffffffffffffffffffffffffffffffffffffffffffffffffffffffffffffffffffffffffffffffffffffffffffffffffffffffffffffffffffffffffffffffffffffffffffff
@cB02~tB01_GU182359.1_11133_11221_0_1_0_0_0:0:0_0:0:0_10a/2
CTGTCCATGCTTCTCTCCATCATCAGCAGGAAGCTCCTCAGCTATGGCTCTAGGATCACAAGACATGGGACAGGCATGGTGTTTTCTCACCTGTGACAGAAACGGGCAGTGGGTCACTCGGGTCTGACCACGCGTGGGGCAGGGCACGGA
+
ffffffffffffffffffffffffffffffffffffffffffffffffffffffffffffffffffffffffffffffffffffffffffffffffffffffffffffffffffffffffffffffffffffffffffffffffffffff
@cB02~tB01_GU182359.1_21187_20959_1_0_0_0_0:0:0_1:0:0_10b/2
AGGGAAGTCCTGTCAGGGAGTCTCTCATAAACTGGGAAGAGAGGACCCTGGGGTGCTCGGCCCACATTCCTGACCTTGCCTCCCTGGCCTCTCAACCCCTTGGCAGAGTCAAGTTCTGTGGGGACCAGGGTTAGACTGGGGTGCTCAAAG
+
ffffffffffffffffffffffffffffffffffffffffffffffffffffffffffffffffffffffffffffffffffffffffffffffffffffffffffffffffffffffffffffffffffffffffffffffffffffff
@cB02~tB01_GU182359.1_149699_149845_0_1_0_0_0:0:0_0:0:0_10c/2
TCTGCAATCCATCCCCACATCTTTATCTTTCTCTGTCTTTGTGCCCCTCCCTCAGGGTTCTGATTTTGGGGCTTTTCTCTCCTCCCTTCCAGCATTCTCTCCACTCCTCTGCCCTCTTTTCTTTCTTTTTGTGTGTCTGTGAGTCTCTCA
+
ffffffffffffffffffffffffffffffffffffffffffffffffffffffffffffffffffffffffffffffffffffffffffffffffffffffffffffffffffffffffffffffffffffffffffffffffffffff
@rand_0_0_0_0_1_1_0:0:0_0:0:0_10d/2
CGGCTGCTGCACCGTCGATCCGACGGATATATCTCGATCACAAGTTCTCCTGTCTTCAAATAATACTTTAGATACTTCACTTATGGCCCTGGCAAGTACTCATACTGTCGAAAGTAGGGGGGGCTTAGGCAGCTCTACTGTGCATGGAGG
+
ffffffffffffffffffffffffffffffffffffffffffffffffffffffffffffffffffffffffffffffffffffffffffffffffffffffffffffffffffffffffffffffffffffffffffffffffffffff
@cB02~tB01_GU182359.1_46111_46256_0_1_0_0_0:0:0_0:0:0_10e/2
GGCGGAGGCAGGAGAATCACTTGAATCCAGGAGAAGCAGGTTGCAGTGAGCCAAGATCGTGACACTGCACTGTAGCCTGGAAGACAGAGGGCAACTCTGTCTCAATAAACAAAAGAACAAACAAAAAATAGATTTCATGCACAGATGCTT
+
ffffffffffffffffffffffffffffffffffffffffffffffffffffffffffffffffffffffffffffffffffffffffffffffffffffffffffffffffffffffffffffffffffffffffffffffffffffff
@rand_0_0_0_0_1_1_0:0:0_0:0:0_10f/2
GTCGAGGGGATTCTTTAACGTCCATTGAAAATCTCGATTCGGAAATATGACCCTGAATCGTATCGGTCGCCCAACTCAATAGCTGTGAAGGGGCACCACACGTTCGCTCCCAGAAAGGGGAAGACTTTGCCATCGCCATGGTCCAGGGAC
+
ffffffffffffffffffffffffffffffffffffffffffffffffffffffffffffffffffffffffffffffffffffffffffffffffffffffffffffffffffffffffffffffffffffffffffffffffffffff
@cB02~tB01_GU182359.1_117212_117423_0_1_0_0_0:0:0_0:0:0_110/2
TTCTGTCTGCCTCTCTATCTCTATGTATTATCTATCTGTCTTCATCATCATCTCTACGTCTCATCTATTAATGAATCAATCAATCATCATCTATGTATCTATAACCTAGTATCTATCATCTACCTATTTATCATCTATCTATATCTATCC
+
ffffffffffffffffffffffffffffffffffffffffffffffffffffffffffffffffffffffffffffffffffffffffffffffffffffffffffffffffffffffffffffffffffffffffffffffffffffff
@cB02~tB01_GU182359.1_136726_136877_0_1_0_0_0:0:0_0:0:0_111/2
GCAACTTCTGCACCGCTAAAAATAAACCAACAAAGTGAAGAGACAACCCACAGATTGGGAGCAAATATGTGCAAACTATGCATCTGAGATGGGATTAATAACTAGAAATATAAGAAGCTCAAACAACTCAATAAAACAAATGATTTAATT
+
ffffffffffffffffffffffffffffffffffffffffffffffffffffffffffffffffffffffffffffffffffffffffffffffffffffffffffffffffffffffffffffffffffffffffffffffffffffff
@cB02~tB01_GU182359.1_42620_42795_0_1_0_0_0:0:0_0:0:0_112/2
ATATCGAAGTGATATCTGCACTCGTATGATTGGTGCAGCACTGTTCACAGTAGCCAAGATGTGGAGTCAACCTACCTGCCCATCAGTGGATGAATGGATAGAGAGAATGTAGTACATACGCACAGTGGAGACTACTCATCCATAGAAAGA
+
ffffffffffffffffffffffffffffffffffffffffffffffffffffffffffffffffffffffffffffffffffffffffffffffffffffffffffffffffffffffffffffffffffffffffffffffffffffff
@cB02~tB01_GU182359.1_22226_22074_1_0_0_0_0:0:0_0:0:0_113/2
GATGACTACATTCTAATCCCTGGAGTCTGTGACTATGTATGTTATAGGGGAAGGGACTGAAGGGGAAGATGGAGCTCATGGGGAGACAGCCTGGACTGTCCCACTGGGCTCAGTGTAATCACAAGGGTGCACATGAAAGGAGGAGGAAGA
+
ffffffffffffffffffffffffffffffffffffffffffffffffffffffffffffffffffffffffffffffffffffffffffffffffffffffffffffffffffffffffffffffffffffffffffffffffffffff
@cB02~tB01_GU182359.1_75445_75227_1_0_0_0_0:0:0_0:0:0_114/2
GCAGATGTCACTTCAATACACTGAAGTCCTTTTCTTTGCATTTACACCCACTAGTGGAATTGCTAGATCCTCTGGATGTTCTCTTTTTAGGTTTTGTTTTATGCTTTTTGTTTTTTTGACATAGCGTTTCACTCTTGTTGCCCAAGCTGG
+
ffffffffffffffffffffffffffffffffffffffffffffffffffffffffffffffffffffffffffffffffffffffffffffffffffffffffffffffffffffffffffffffffffffffffffffffffffffff
@cB02~tB01_GU182359.1_67345_67202_1_0_0_0_0:0:0_1:0:0_115/2
AAGAATAAATTCACCCAAGGAGTAGAAAGATCTGTATGCAAAAGCTATAAAACATTGATGAAAAAACTCAAGAAATAAACAAATAAATCGAAAGATATTCCATGTTCACGGATCAGAAGGATTAATGTTGTTAAAATGTCCATTCTATCC
+
ffffffffffffffffffffffffffffffffffffffffffffffffffffffffffffffffffffffffffffffffffffffffffffffffffffffffffffffffffffffffffffffffffffffffffffffffffffff
@cB02~tB01_GU182359.1_10140_10362_0_1_0_0_0:0:0_0:0:0_116/2
CATGTGTTTATCTGTCTTTCTATCTCTCTATATCTATTTATATATCATCTGTCTGTCTTTCTACTTGTCTATCTATATCATCTATCAGTCATTCATCATCTATTTGTCTATCACCTGTCTCTCTATTATCTATCATCTACCTTTTATCTT
+
ffffffffffffffffffffffffffffffffffffffffffffffffffffffffffffffffffffffffffffffffffffffffffffffffffffffffffffffffffffffffffffffffffffffffffffffffffffff
@cB02~tB01_GU182359.1_59785_59614_1_0_0_0_0:0:0_0:0:0_117/2
AGAATGAAATGAATGAACGTGGAACGTTGTCATTTGGAGTGTACAGGAGGGAACGTCTCACTGAGACCTCATCAGAGAGATCACATTTAAACTCCGATCTTAGAGACAAGAGGGAGTGAGCCCTGGGGAGTGTGTTGAAAGGAACTTTCA
+
ffffffffffffffffffffffffffffffffffffffffffffffffffffffffffffffffffffffffffffffffffffffffffffffffffffffffffffffffffffffffffffffffffffffffffffffffffffff
@cB02~tB01_GU182359.1_159863_159934_0_1_0_0_1:0:0_0:0:0_118/2
AAACTGGAAGCATTCCCTTTGAAAACTGGCACAAGACAGGGATGCCCTCTTTCACCACTCCTATTCAACATAGTGTTGGAAGTTCTGGCCAGGGCAATTAGGCAGGAGAAGGAAATAAAGGGTATTGAATTAGGAAAAGAGGAAGTCAAA
+
ffffffffffffffffffffffffffffffffffffffffffffffffffffffffffffffffffffffffffffffffffffffffffffffffffffffffffffffffffffffffffffffffffffffffffffffffffffff
@cB02~tB01_GU182359.1_658_509_1_0_0_0_0:0:0_0:0:0_119/2
CCAACATCATATTGATGGGCAAAAGCTGGAACCATACCCCTTGAGAACCGAAACAAGACCAGGATGACCACTCCCGCCATTTTAATTCAACATGGTACTGGAAGTCCTAGCCAAAGCAATCAGGCAAGAGAAGGAAATAAAAGGCATTAA
+
ffffffffffffffffffffffffffffffffffffffffffffffffffffffffffffffffffffffffffffffffffffffffffffffffffffffffffffffffffffffffffffffffffffffffffffffffffffff
@cB02~tB01_GU182359.1_26304_26117_1_0_0_0_0:0:0_0:0:0_11a/2
TGATCCACCCGCATGTGCCTCCCAAAGTGCTGGGATTACAGGCATGAGCCACCACGCCCAGCCACATTTACCATTTTTAAGTGTAAAGTCTAGTGGTCATAAATACATTTATATATATATATTTTTTTTTTTTTTTTTTACCCTCCACCC
+
ffffffffffffffffffffffffffffffffffffffffffffffffffffffffffffffffffffffffffffffffffffffffffffffffffffffffffffffffffffffffffffffffffffffffffffffffffffff
@cB02~tB01_GU182359.1_105487_105674_0_1_0_0_1:0:0_0:0:0_11b/2
ATGGAGCAGGGAAAACTGGTATCTACATGCAGTTGATGAAACTGCACCTCTACCTCTCACCATACACAGAAATCAAATGAAAATGGAAGAAACACTTAAGGCCTGAAACCATTAAGCGTCTAAAAGGAAAGAGTGGGGAAATGCTCCAGG
+
ffffffffffffffffffffffffffffffffffffffffffffffffffffffffffffffffffffffffffffffffffffffffffffffffffffffffffffffffffffffffffffffffffffffffffffffffffffff
@cB02~tB01_GU182359.1_63758_63844_0_1_0_0_1:0:0_0:0:0_11c/2
CAAAAACTTAGGCATAGAAAGAACATACCTCAAAATAATAAAAGCCATAGATGACATATCTAGAGTCAACATCATACTGAACAGGAAAAGTTAAAAGCACTCCTCTGAGAACTGGCACAAGACAAGGACACGGACATCCACCACTTCCTA
+
ffffffffffffffffffffffffffffffffffffffffffffffffffffffffffffffffffffffffffffffffffffffffffffffffffffffffffffffffffffffffffffffffffffffffffffffffffffff
@cB02~tB01_GU182359.1_130686_130848_0_1_0_0_1:0:0_0:0:0_11d/2
AAGGGCTTGTCCTGACCACCGTGGGGAGAAGGAGGCACCGCCTTAGAGAGGAGGATGTGGAGCCGCCCCTCCCTCCCTGTGCTCTGAAGATTCTCCTCGCTTTCCAAGTTTCTATGGCTGCTATCACACCTTGGTGCCCAGGGCTAAAGG
+
ffffffffffffffffffffffffffffffffffffffffffffffffffffffffffffffffffffffffffffffffffffffffffffffffffffffffffffffffffffffffffffffffffffffffffffffffffffff
@cB02~tB01_GU182359.1_146548_146717_0_1_0_0_0:0:0_0:0:0_11e/2
CAACACAAAGTAGACACGGCATGGAGGGCATGTCCTATGTGAATGGAATATCAGCCAATTCATGAACTGAGCCCCCTCAGAGGATTTGGAATGTCAGGGCCATGGCTGTGGTTTCCCCCCTCTTCTGGTAGAAAGACCGCAGCCACACTG
+
ffffffffffffffffffffffffffffffffffffffffffffffffffffffffffffffffffffffffffffffffffffffffffffffffffffffffffffffffffffffffffffffffffffffffffffffffffffff
@cB02~tB01_GU182359.1_137166_136975_1_0_0_0_0:0:0_0:0:0_11f/2
TGTGGGTTGTCTCTTCACTTTGTTGGTTTATTTTTAGCGGTGCAGAAGTTGCTTAGTATGAGGTAATCCCAATGGTCTATTTTTGCTTCGATTACTTGTGTTTTCAAGGTTTAAAACAAAATGTCTTTCTTCAGACAAATGTCCTGGAGC
+
ffffffffffffffffffffffffffffffffffffffffffffffffffffffffffffffffffffffffffffffffffffffffffffffffffffffffffffffffffffffffffffffffffffffffffffffffffffff
@cB02~tB01_GU182359.1_43774_43588_1_0_0_0_0:0:0_0:0:0_120/2
GCCTCAGCCTCCCGAGTAGCTGGAATTACAGGCACACGCCACCACGCCCGACTAATTTTTGTATTTTTAGTAGAGACAGTGTTTCTCCATGTGGGTCAGACTGGTCTCAAACTCCCGACCTTATGAGATTCACCCACCTCAGGCTCTCAA
+
ffffffffffffffffffffffffffffffffffffffffffffffffffffffffffffffffffffffffffffffffffffffffffffffffffffffffffffffffffffffffffffffffffffffffffffffffffffff
@cB02~tB01_GU182359.1_20255_20079_1_0_0_0_0:0:0_1:0:0_121/2
AAGGGAATCGAGGGAGGGCGTGCGGGGATGGAGATCGGGGCCCAGAGTTGGAGATATAGGCCTGGAAGTGGAGTTATGGGCCTAGAGATGGAGTGATGGGCCTAGAAGTGGAGATCTGGGCCTGGAGTGGAGATATGGGCCTGGAGGTTG
+
ffffffffffffffffffffffffffffffffffffffffffffffffffffffffffffffffffffffffffffffffffffffffffffffffffffffffffffffffffffffffffffffffffffffffffffffffffffff
@cB02~tB01_GU182359.1_122072_122169_0_1_0_0_0:0:0_0:0:0_122/2
GGGGACCAGGAGCGAAGGAATGTGGGAGCCTCTAGAAGCTGAGAAAAGTGAGAAGCAGATTCTTGCCTGGAATCCTCAGAGGGAAGGCAGCCTTGCTGTCACCTTGATTTTAGCCCAGTGAGATGCACTTCATACTTTGAGCTACAGCAC
+
ffffffffffffffffffffffffffffffffffffffffffffffffffffffffffffffffffffffffffffffffffffffffffffffffffffffffffffffffffffffffffffffffffffffffffffffffffffff
@cB02~tB01_GU182359.1_149094_148965_1_0_0_0_0:0:0_1:0:0_123/2
CTTCTTTCTGCACAGAGAGGGGATCTCTGAGGACCCCTCACGACTCGTTGGACAGATCCATGATGGGGTCTCCAAGGCCAACTTCTCCATCGGTCCCTTGATGCCTGTCCTTGCAGGAACCTACAGATGTTATGGTTCTGTTCCTCACTC
+
ffffffffffffffffffffffffffffffffffffffffffffffffffffffffffffffffffffffffffffffffffffffffffffffffffffffffffffffffffffffffffffffffffffffffffffffffffffff
@cB02~tB01_GU182359.1_160879_161076_0_1_0_0_0:0:0_0:0:0_124/2
GTTCAGAACCAGGCAATGGTCTGTGAGCTGAAGGCAGGGGCAGGTTGTCTGGTGCTCTCTCTAGAAAGCCCTGCCTCTGTGGCTCCTCCCTTGGGCCAGGGACCATCCTGCCAGTGAGGAACACACACCCGCGTGCTCCCATCCTGCTTC
+
ffffffffffffffffffffffffffffffffffffffffffffffffffffffffffffffffffffffffffffffffffffffffffffffffffffffffffffffffffffffffffffffffffffffffffffffffffffff
@cB02~tB01_GU182359.1_133026_132850_1_0_0_0_0:0:0_0:0:0_125/2
GAGAACACCATGATGGGGTCTCCAAGGCCAACTTCTCCATCAGTCGCATGAAGCAAGACCTGGCAGGGACCTACAGATGCTACGGTTCTGTTACTCACTCCCCCTATCAGTTGTCAGCTCCCAGTGACCCTCTGGACATCGTGATCATAG
+
ffffffffffffffffffffffffffffffffffffffffffffffffffffffffffffffffffffffffffffffffffffffffffffffffffffffffffffffffffffffffffffffffffffffffffffffffffffff
@cB02~tB01_GU182359.1_67567_67430_1_0_0_0_1:0:0_0:0:0_126/2
ATGTGGAACCACAAAAGATCTCAAATAACCAAAGCCATCTAGAGGGAAAGGAACAAAGTTGGAAGCATCACATTACCTAAACACAAACTACATTACAAAATTACAGTAATTAAAACAACACAGTACTTGCATAAAAACAGACACATAGAC
+
ffffffffffffffffffffffffffffffffffffffffffffffffffffffffffffffffffffffffffffffffffffffffffffffffffffffffffffffffffffffffffffffffffffffffffffffffffffff
@cB02~tB01_GU182359.1_50145_49959_1_0_0_0_0:0:0_0:0:0_127/2
CTACTGTTATTCCCAAAGAGTCCTGGAAAATGTGAGCACCCTCCCTCACTCAGCATTTCCCTCTCTCCAGGACTCTGATGAACAAGACCCTCAGGAGGTGACATACACACAGTTGAATCACTGCGTTTTCACACAGAGAAAAATCACTCG
+
ffffffffffffffffffffffffffffffffffffffffffffffffffffffffffffffffffffffffffffffffffffffffffffffffffffffffffffffffffffffffffffffffffffffffffffffffffffff
@cB02~tB01_GU182359.1_58562_58700_0_1_0_0_0:0:0_0:0:0_128/2
CTTGGGGCCCCTGGCGAAGGAATGGGCCTGTTTCCACCTGTCATGTTGTCATCTAGCTTGGAAATCCTGCGAGTCCCAGGGAGGCCCTCCCCGAGTCCCCAGAGAAGACTCCCCCACTGAGTCTCCAAGGTGTGGAGAGAGCAAAAAACA
+
ffffffffffffffffffffffffffffffffffffffffffffffffffffffffffffffffffffffffffffffffffffffffffffffffffffffffffffffffffffffffffffffffffffffffffffffffffffff
@cB02~tB01_GU182359.1_104442_104625_0_1_0_0_0:0:0_0:0:0_129/2
CCTGATCTCAGCTCAGTGCAACCTCTGCCTCCTGGGCTTACGTACTTCTCCTGCCTCAGCCTCCCATGTAGCTAGGAATACAGGTGCATGCCAGCATGCCCAGCCAATTTTTCTTGTCTGTTTAGTAAAGATGAATTTCCCTCATGTTGG
+
ffffffffffffffffffffffffffffffffffffffffffffffffffffffffffffffffffffffffffffffffffffffffffffffffffffffffffffffffffffffffffffffffffffffffffffffffffffff
@cB02~tB01_GU182359.1_120077_119885_1_0_0_0_0:0:0_0:0:0_12a/2
TCGCTGTACTAATTTACACTCCTCCCAACAGGGTACCAGGGTTCTCCTTTCTCTAGCACTTTGCCAGCATTTCTTTTGCCTGTCTTGCAGCTAAAAGCCATTTTATTTATTTCATTTTATTTTGAGATGGAGTTTTGCTCTTCTCACCCA
+
ffffffffffffffffffffffffffffffffffffffffffffffffffffffffffffffffffffffffffffffffffffffffffffffffffffffffffffffffffffffffffffffffffffffffffffffffffffff
@cB02~tB01_GU182359.1_18176_18096_1_0_0_0_0:0:0_1:0:0_12b/2
TTCTATTCATCAAGTAAACATGTCTGCCCTCATGGTTTCGTCAATGGGACTCTTTTCTTGCCTAAGGCTTCCGGTGTTATCATTACCACGTCCACATAACCCCATCTGTTCTCCGCTGGGTTCTCACCCCTGGACTCTGAGCTTCTGGAA
+
ffffffffffffffffffffffffffffffffffffffffffffffffffffffffffffffffffffffffffffffffffffffffffffffffffffffffffffffffffffffffffffffffffffffffffffffffffffff
@cB02~tB01_GU182359.1_680_748_0_1_0_0_0:0:0_0:0:0_12c/2
TAGGTATTTTATTTTCTTTGTGGCTAGTGTAAATGGAATTGTGTTCTTGATTTAGTTCTCAGCTAGAATGTTAGTGGTGCATAGAAATGTTACTAATTTGTGTACATTTTTTTAATCCCGAAACTTTATTGAATTTGTTTATCAGTTTCA
+
ffffffffffffffffffffffffffffffffffffffffffffffffffffffffffffffffffffffffffffffffffffffffffffffffffffffffffffffffffffffffffffffffffffffffffffffffffffff
@cB02~tB01_GU182359.1_1206_1287_0_1_0_0_0:0:0_0:0:0_12d/2
AGGGGTCCAGTTCTATTATTTTGCATATGAGTAGTCAGTTATCCCAGAACTATTTATTGAAGAAAGGGTACTTTCCACATTGCTTGTTTTTGTCAATTTTTTCAAAGATGATTGTAGGTATGTAGCCTCATTTCTGGGTTCTCTATTCTG
+
ffffffffffffffffffffffffffffffffffffffffffffffffffffffffffffffffffffffffffffffffffffffffffffffffffffffffffffffffffffffffffffffffffffffffffffffffffffff
@cB02~tB01_GU182359.1_56928_56696_1_0_0_0_0:0:0_0:0:0_12e/2
AGAAGTTTCATTTCTGTTTTACTTCCACAAAGTGTTCTCTACCAGAAGAACCCAAGGACACCCATATTTCTGGCCTGAGTTGGGCCCTGTGGCCTCAGGCCTTCTGGCACCTACAGATGCCGTGTTTATTCTGACACCTCTGCCTTCCAT
+
ffffffffffffffffffffffffffffffffffffffffffffffffffffffffffffffffffffffffffffffffffffffffffffffffffffffffffffffffffffffffffffffffffffffffffffffffffffff
@rand_0_0_0_0_1_1_0:0:0_0:0:0_12f/2
TAACTGCAAGAGTACATCAGTGACAGTAGCGTTCTGGCGTACCTACGAGCTGTGGACGGGATATTCGGGTGCTTTAGGCCTAGCGATATTCGCGTTATAGGTAAGAGGAAAGGGCCCGCTGAGAGGCCTAGTAATCGTATATTCACGTCT
+
ffffffffffffffffffffffffffffffffffffffffffffffffffffffffffffffffffffffffffffffffffffffffffffffffffffffffffffffffffffffffffffffffffffffffffffffffffffff
@cB02~tB01_GU182359.1_144005_143887_1_0_0_0_0:0:0_0:0:0_130/2
TTCTTACTCTCTGCAGACCTGGAAAGCTGGCAGAGTCATTCCACGATGAAACATTTGTAGAGTCATAGGCCTTGTTAGCCTCATCTCCACGGGGACACATATCAACATATCATCTTTCATAATATAAATATACAGTCGGTCCTCCATATC
+
ffffffffffffffffffffffffffffffffffffffffffffffffffffffffffffffffffffffffffffffffffffffffffffffffffffffffffffffffffffffffffffffffffffffffffffffffffffff
@cB02~tB01_GU182359.1_19383_19578_0_1_0_0_0:0:0_0:0:0_131/2
TGATGTATTTTTGTTTTTATCTGAGATTCAAACTCTTCTTCATATGTAATGTGCAAAATGTCTAACAGGTATTATTAACATTATCAGAGTAATTGTGACAAGAAGCCATTCTAATTTTCCTGCTTGAGTTTCTAGTACTAAACCAGAGGC
+
ffffffffffffffffffffffffffffffffffffffffffffffffffffffffffffffffffffffffffffffffffffffffffffffffffffffffffffffffffffffffffffffffffffffffffffffffffffff
@cB02~tB01_GU182359.1_71120_71010_1_0_0_0_0:0:0_0:0:0_132/2
GGTGGAATTCTATGATGCGAAATAACTATATAGTCTTTTCTACTGGGATTTAAATCATTTTATCTGTTTCTGGCTTAACAGGAAAAATACAACCATGGAAAATTATGATGATTTATTTAATACGATTGCTCTATAGTGTTAATAAAACCT
+
ffffffffffffffffffffffffffffffffffffffffffffffffffffffffffffffffffffffffffffffffffffffffffffffffffffffffffffffffffffffffffffffffffffffffffffffffffffff
@cB02~tB01_GU182359.1_23482_23619_0_1_0_0_0:0:0_0:0:0_133/2
TTGGTACAAACCTCAGCAAGTCAGTCTCTCTCCATAAGAATACCAAGCTCATCTTCCTTACAACTACCTGGGGGTTCCAAGTCGTGGATCATTCACTCTGCAGCCCAATGACAATGAGAATGTCCGGACACTCTCACCTGTGATGACGAT
+
ffffffffffffffffffffffffffffffffffffffffffffffffffffffffffffffffffffffffffffffffffffffffffffffffffffffffffffffffffffffffffffffffffffffffffffffffffffff
@cB02~tB01_GU182359.1_73234_73352_0_1_0_0_0:0:0_0:0:0_134/2
ACTTCTGGAGACAGAAATCAGACCCTGTTCTTCCTGGGCTACAATCAAGGCATCTGCAGGGCTGCATTCCCTCTGGAGACTCGGGAGAATCAGTTCCATTGATTTCTCCAGCCCCTTCGTGGCTCGTGGTCTTCCTCCACCTTCAAAGCC
+
ffffffffffffffffffffffffffffffffffffffffffffffffffffffffffffffffffffffffffffffffffffffffffffffffffffffffffffffffffffffffffffffffffffffffffffffffffffff
@cB02~tB01_GU182359.1_10202_10301_0_1_0_0_0:0:0_1:0:0_135/2
TACTTGTCTATCTATATCATCTATCAGTCATTCATCATCTATTTGTCTATCACCTGTCTCTCTATTACCTATCATCTACCTTTTATCTTTCATCTATCTATATCTATCTATCCATCTATCATCTGTCTCTCTCCATCTCCTTGTCTTTCT
+
ffffffffffffffffffffffffffffffffffffffffffffffffffffffffffffffffffffffffffffffffffffffffffffffffffffffffffffffffffffffffffffffffffffffffffffffffffffff
@cB02~tB01_GU182359.1_14158_14024_1_0_0_0_0:0:0_0:0:0_136/2
TACAGGCGAGAGCTACTGCGCCCAGCCAGGATTTAAAATAAGTAATAGATAATGCTGAGTATATAATTTCAGGTGACAGAGAAGGTCTCACTGATCAGATAATATTTGTGACCTTAATGGAAAAAATGGATTCAACCCTTGGAAGATTGG
+
ffffffffffffffffffffffffffffffffffffffffffffffffffffffffffffffffffffffffffffffffffffffffffffffffffffffffffffffffffffffffffffffffffffffffffffffffffffff
@cB02~tB01_GU182359.1_61759_61880_0_1_0_0_0:0:0_0:0:0_137/2
GTATCTACTCAAAAAATATCTGCACCTGTATGTTTATTGCAGCACTGTTTGCAATAGCAAAGATATGAAATCAATCTAAGTGTCTGTGAATGAATGATTGGATTAAAAAAAGGATGCGTGTATACACAACGAAATACTATTTGGTCATAA
+
ffffffffffffffffffffffffffffffffffffffffffffffffffffffffffffffffffffffffffffffffffffffffffffffffffffffffffffffffffffffffffffffffffffffffffffffffffffff
@cB02~tB01_GU182359.1_109842_110026_0_1_0_0_1:0:0_2:0:0_138/2
TCAAGTGAAATAGAGAATTGTGGGCTAAGCAAAGGTGTGTGTCTTCTCTCCGGCAGGCAGTGGGGACCTTAGACATTTGTAAGCAAGAGAGAGGCATGTTCAGATTTGTGGTGTGAGGAATAGCGATCCCCTAAGATGAAGACTGATGCC
+
ffffffffffffffffffffffffffffffffffffffffffffffffffffffffffffffffffffffffffffffffffffffffffffffffffffffffffffffffffffffffffffffffffffffffffffffffffffff
@cB02~tB01_GU182359.1_160389_160584_0_1_0_0_0:0:0_0:0:0_139/2
AGCTGCTTTAGTTTAGATGTTTGACCCTTTGAAACCTCACACTGAAATATTGAAATTTAACCCCCAGTGTGGAAGTTTGGGCCTATGGGAAGGTGTTTGAGTCATGGAGGTGGATCCATCATGAATAGATTAATGCTGCCCCACATGATG
+
ffffffffffffffffffffffffffffffffffffffffffffffffffffffffffffffffffffffffffffffffffffffffffffffffffffffffffffffffffffffffffffffffffffffffffffffffffffff
@cB02~tB01_GU182359.1_59553_59380_1_0_0_0_0:0:0_0:0:0_13a/2
TTATTTCACACCTACCATCAGTTCTCTCTGTTTCATGGCCAGGAGTAGACAGCACGGCCAAGCTCCTGGGTTCATGATGCTCACATTGCTGTGGGGTGGGAGAGAGAGGCAGAACATGAATGAATGAATGAGAGAATGAATGAATGAGTG
+
ffffffffffffffffffffffffffffffffffffffffffffffffffffffffffffffffffffffffffffffffffffffffffffffffffffffffffffffffffffffffffffffffffffffffffffffffffffff
@cB02~tB01_GU182359.1_88064_88209_0_1_0_0_0:0:0_0:0:0_13b/2
GACCACCTGGGGGTTCCAAGTCCTGGATCATTCACTCTGTGTCCCAGTGACAATGAGAACAATGTCTAGACACTCTCACCTGTGACCACGATGTCCAGGGGATCACTGGGAGCTGACAACTGATAGGGGGTGTGAGTAACAGAACCGTAG
+
ffffffffffffffffffffffffffffffffffffffffffffffffffffffffffffffffffffffffffffffffffffffffffffffffffffffffffffffffffffffffffffffffffffffffffffffffffffff
@cB02~tB01_GU182359.1_138892_138781_1_0_0_0_0:0:0_0:0:0_13c/2
TCCTCCTTCCTCAAAGCCCACAAAGACTGGTCACATCTCACATGGCATCACTCAGTGCCTTCTTCCTTACCACACTTCTTTCTCTGAATGCTGCTCTCCCTTCTTCCTCATCTTTTGAAAACTTGGGGATTCTATTGGGTTCACCAAGAT
+
ffffffffffffffffffffffffffffffffffffffffffffffffffffffffffffffffffffffffffffffffffffffffffffffffffffffffffffffffffffffffffffffffffffffffffffffffffffff
@cB02~tB01_GU182359.1_105280_105427_0_1_0_0_1:0:0_0:0:0_13d/2
TTCTGCACCGCAAAGGAAGCAACCAACAAAGTGAAGAAGAGACAAATTGGGAGAAAATATTTGTGAAGTATGCATCTGAGAGGGGATTAATAACTAGAATATACATAAAACTCAAGCAACGGTATAAAACAATGAATTTAATTTAACAAT
+
ffffffffffffffffffffffffffffffffffffffffffffffffffffffffffffffffffffffffffffffffffffffffffffffffffffffffffffffffffffffffffffffffffffffffffffffffffffff
@cB02~tB01_GU182359.1_155822_155729_1_0_0_0_0:0:0_0:0:0_13e/2
CTCAGGTGATCCAATAGCCTCTGCCTCCCAACACGCTGGGATAAGAGGCATGAGCCACGGGGCCAAGCCAAATTTTCAAATCAATAATAGATAATGCTGAGTGTATGATTTCAGGTGACAGAGAAGTTCTCACTAATCAGATATTTGTGA
+
ffffffffffffffffffffffffffffffffffffffffffffffffffffffffffffffffffffffffffffffffffffffffffffffffffffffffffffffffffffffffffffffffffffffffffffffffffffff
@cB02~tB01_GU182359.1_87440_87570_0_1_0_0_0:0:0_1:0:0_13f/2
TCCCACTAATCTCTTTCCTGCTGTTTATATGGGGGTGGAAGAGGACAGGCTGCATGTCCAGGCTCTTAGCAGCCTGAATCAATCTCTTTTGAACAAATGGGAGTCTCTGGCAGGTGGTATCAACTCATCAGTAAGACAGACATCAGTGAC
+
ffffffffffffffffffffffffffffffffffffffffffffffffffffffffffffffffffffffffffffffffffffffffffffffffffffffffffffffffffffffffffffffffffffffffffffffffffffff
@cB02~tB01_GU182359.1_79486_79301_1_0_0_0_0:0:0_0:0:0_140/2
AAAGAATACATAAATATAATATAACATACACGAATGACAAAGGCACACCAATTCCAATCATCATTTTTCTATTTCTCTATAATGACTTCTTTGATCCTTTATCCTATCCATAAGAAAATCAGGCGAAAACATCTTCCTTATTTGGCTTTC
+
ffffffffffffffffffffffffffffffffffffffffffffffffffffffffffffffffffffffffffffffffffffffffffffffffffffffffffffffffffffffffffffffffffffffffffffffffffffff
@cB02~tB01_GU182359.1_138092_138257_0_1_0_0_1:0:0_0:0:0_141/2
CCTTGGCAAGTGGAACTTCTCTAAAACACCTCGCCCTCATCAGATGTTCCCTTCCCTTCCCTCTCTCAAGTCTCCAGGAATTTATCCTCCAGTTAGGAATGCAGGCAGAACAAACATTGCATTTTTCCTGAGAAGGATGTCAGATTGGCA
+
ffffffffffffffffffffffffffffffffffffffffffffffffffffffffffffffffffffffffffffffffffffffffffffffffffffffffffffffffffffffffffffffffffffffffffffffffffffff
@cB02~tB01_GU182359.1_32850_32671_1_0_0_0_0:0:0_0:0:0_142/2
CCACAATGGGGGTGAAATTTCAATGTGAGGTTTGAAGGGGTCAAACATCTCAACTAAAGTAGTTGTATCCTCAGCACGTTCTATGGTTACTATGAGAGCTATAATTGAGAAAGCAGGGGAAAGCTAGGTCTCCCGCCATTTGGGTGCTTG
+
ffffffffffffffffffffffffffffffffffffffffffffffffffffffffffffffffffffffffffffffffffffffffffffffffffffffffffffffffffffffffffffffffffffffffffffffffffffff
@cB02~tB01_GU182359.1_157385_157570_0_1_0_0_0:0:0_0:0:0_143/2
TACACTGCAAATGAGGTGACTCCATATGTCCCGAGAAGCTTTTCTGAGCCTTGAGGGACTGGCTCACATTGAAATGTAGGCTTCTGTTGTCACTCGCTGCTTATCTGTTAGTAATGAACCTGCCTATGTAACGTATTCTCTGTGTGTTCT
+
ffffffffffffffffffffffffffffffffffffffffffffffffffffffffffffffffffffffffffffffffffffffffffffffffffffffffffffffffffffffffffffffffffffffffffffffffffffff
@cB02~tB01_GU182359.1_121245_121114_1_0_0_0_0:0:0_0:0:0_144/2
CACCTCTGCACTCCAGCCTGAGTGACAGAGCAAGACTCCATCTCAAAAGAAAAAATAAAAAACCATTGGATGTAAATGCATGGAATATATCTGTGTTATTCATTCTGCTCCATTGTTCTATGTGCCTTTCTTTATGCCAATGTCATGCTG
+
ffffffffffffffffffffffffffffffffffffffffffffffffffffffffffffffffffffffffffffffffffffffffffffffffffffffffffffffffffffffffffffffffffffffffffffffffffffff
@cB02~tB01_GU182359.1_143708_143858_0_1_0_0_0:0:0_1:0:0_145/2
TATGAAAGATGATATGTTGATATGTGTCCCCGTGGAGATGAGGCTAACAAGGCCTATGACTCTACAAATGTTTCATCGTGGAAAGACTCTGCCAGCTTTCCAGGTCTGCAGAGAGTAAGAATATCACTTGTTCATGTGATTCACGATCCT
+
ffffffffffffffffffffffffffffffffffffffffffffffffffffffffffffffffffffffffffffffffffffffffffffffffffffffffffffffffffffffffffffffffffffffffffffffffffffff
@rand_0_0_0_0_1_1_0:0:0_0:0:0_146/2
TTTGTGTTAGTGGCCCCACCATTCGGTCAGGAAGGGTCCGCGCTTAGGCCCCGGGTAGTGTACGAATGCTACAGGTCTTGTTGACCTTATGTATGAGTGGGTCTCTGGATTCGCCCCACGCCTGAACTATTGCGGGATTAGTTGTTTAAA
+
ffffffffffffffffffffffffffffffffffffffffffffffffffffffffffffffffffffffffffffffffffffffffffffffffffffffffffffffffffffffffffffffffffffffffffffffffffffff
@cB02~tB01_GU182359.1_99664_99827_0_1_0_0_0:0:0_0:0:0_147/2
CAAGAGTGTGGACACAGAGAGCCCCTTAGCAGAAACAGTGTCTAAAATACATCCATGTACACACAATCCCTTTAGAGTTGACAAAGGCTGCTGTGTGGTTTAAGGTGGCATAGAATGTCTTCTCAATAAATAATATTAAACCAATGGGTT
+
ffffffffffffffffffffffffffffffffffffffffffffffffffffffffffffffffffffffffffffffffffffffffffffffffffffffffffffffffffffffffffffffffffffffffffffffffffffff
@cB02~tB01_GU182359.1_161856_161885_0_1_0_0_1:0:0_0:0:0_148/2
GGAGTGTGTTTTCTCTGCAGCAGGCAGTGGCGACCTTAGGCATTTGTAAGCAAGAGAGAGGCATGTTCAGATTCGTGGTGTGAGGAAGAGCGATCCCCTAAGATGCAGACTGATGCCTTCAGATTCCAGCTGCTGGTTCATTGGATCTGG
+
ffffffffffffffffffffffffffffffffffffffffffffffffffffffffffffffffffffffffffffffffffffffffffffffffffffffffffffffffffffffffffffffffffffffffffffffffffffff
@cB02~tB01_GU182359.1_27173_27069_1_0_0_0_0:0:0_1:0:0_149/2
TGCAGCTAAAAGCGATTTTATTTTATTTCATTTTATTTTGAGATGGAGTTTTGCTCTTCTCACCCAGGCAGGAGTGCAGTGGCGCTATCTCGGCTCACCACAACCTCCACCTCCCAGGTTCAAGCGATTCTCCTGCCTCAGCCTCCCGAG
+
ffffffffffffffffffffffffffffffffffffffffffffffffffffffffffffffffffffffffffffffffffffffffffffffffffffffffffffffffffffffffffffffffffffffffffffffffffffff
@cB02~tB01_GU182359.1_50838_50698_1_0_0_0_0:0:0_0:0:0_14a/2
AAACATGTCTGCCCCCATGGTTTCGGTAATGGGACTCTTTTCTTGCCTAAGGCTTCCGGTGTTATCAGTACCATGTCCATATAATCCCATCTGTTCCCCACTGAGTTCTCATCCCCGGACTCTGAGTTTCTGGAAGCAGGGTGGAGCCTC
+
ffffffffffffffffffffffffffffffffffffffffffffffffffffffffffffffffffffffffffffffffffffffffffffffffffffffffffffffffffffffffffffffffffffffffffffffffffffff
@cB02~tB01_GU182359.1_77187_76992_1_0_0_0_0:0:0_0:0:0_14b/2
AGAAGGATGAGTGCAAATCAGACATTCTTCTCAGGAAAAATGCTGTGTTTGTTCTGCCTGCATTCCTAACTGGGAGGACAAATGCCTGGGGGCTTGAGAAGGGGAAGGACGGGGAACATTTTTGAGGGTGGTGTATTTGTAGAGAAGTTC
+
ffffffffffffffffffffffffffffffffffffffffffffffffffffffffffffffffffffffffffffffffffffffffffffffffffffffffffffffffffffffffffffffffffffffffffffffffffffff
@cB02~tB01_GU182359.1_42644_42743_0_1_0_0_0:0:0_1:0:0_14c/2
GCCAAGATGTGGAGTCAACCTACCTGCCCATCAGTGGATGAATGGATAGAGAGAATGTAGTACATACGCACAGTGGAGACTACTCATCCATAGAAAGAATAACTTCCTGATATTTGCAGCCACATGGATGGAACTGGAAGTCATTACAAA
+
ffffffffffffffffffffffffffffffffffffffffffffffffffffffffffffffffffffffffffffffffffffffffffffffffffffffffffffffffffffffffffffffffffffffffffffffffffffff
@cB02~tB01_GU182359.1_73601_73787_0_1_0_0_1:0:0_0:0:0_14d/2
TCAAAGGAGCTCTGGGAGCTGCAGGACAAGGTCACGTTCTCTCCTGCGCGAACCGTGGGGCCCGGCCGGGCTGTAAGCGAAGGTTTCTCATATAGACCTGGAAGGAGAAGAGGCAGTTTCCTCAGGGAGGTTCTTCCTTGTCACAGCTCC
+
ffffffffffffffffffffffffffffffffffffffffffffffffffffffffffffffffffffffffffffffffffffffffffffffffffffffffffffffffffffffffffffffffffffffffffffffffffffff
@cB02~tB01_GU182359.1_49441_49354_1_0_0_0_0:0:0_0:0:0_14e/2
GGTCATCATCCTCTTCATCCTCCTCTTCTTTCTCCTTCATCGCTGGTGCTCCAACAAAAAAAGTAAGTCTCACGAAGCAGAGGCCAGAGAGCTCAGGGCCATGTGGGGAAGCAGGATGGGAGCACTCAGGTGTGTGTTCCTCACAAACAG
+
ffffffffffffffffffffffffffffffffffffffffffffffffffffffffffffffffffffffffffffffffffffffffffffffffffffffffffffffffffffffffffffffffffffffffffffffffffffff
@cB02~tB01_GU182359.1_144105_144003_1_0_0_0_0:0:0_0:0:0_14f/2
TCATAATATAAATATACAGTCGGTCCTCCATATCTGTGGGGTTTACAGGTGTTTATTGAACCAACAATAAATCAAAAATGTTTTCAGAAAAAAATCCCCGAAGTTTCAAGAAGCAAAAAACTATGTTGAATCGACACAAATTGAGTGGCG
+
ffffffffffffffffffffffffffffffffffffffffffffffffffffffffffffffffffffffffffffffffffffffffffffffffffffffffffffffffffffffffffffffffffffffffffffffffffffff
@cB02~tB01_GU182359.1_97309_97149_1_0_0_0_0:0:0_0:0:0_150/2
CCTCAGGCTGCTCCCACTCTGGCAGAAGGGAAGGAGGGTCTGTCTGTGCAGAGACCACAGAGATCACACGGCAAGAGAGGGAGCAAGGGAGAGGGGGAGTGATGGAGCTTCCAAGCTCTTATGAACAACCAGCTCTCCAGGAACTAATAG
+
ffffffffffffffffffffffffffffffffffffffffffffffffffffffffffffffffffffffffffffffffffffffffffffffffffffffffffffffffffffffffffffffffffffffffffffffffffffff
@cB02~tB01_GU182359.1_68034_67814_1_0_0_0_1:0:0_0:0:0_151/2
CAATTTGGGAGGCCAAGGTGGGCAGATCACCTAAGGTCAGGATTCCAAGACCAGCATGGCCAACATGGTGAAATCCCGCCTCTACTAAAAATACAAAAACAGCTGGGTGTGGTTGTGGGTGCCTGTAATCTCAGCTACTCGGGAGGTTGA
+
ffffffffffffffffffffffffffffffffffffffffffffffffffffffffffffffffffffffffffffffffffffffffffffffffffffffffffffffffffffffffffffffffffffffffffffffffffffff
@cB02~tB01_GU182359.1_30095_30161_0_1_0_0_0:0:0_0:0:0_152/2
GGTTCAATCCGTGTTTTTCATTAATGTCACAAATATCTGATTAGTGAGATCTTCTCTGTCACCCAAAATCATACACTCAGCATTATGTATTATTTATTTTAAATTCTGGCTGGGCACAGTGGCTCACGCCAGTTATCCCAGTACTTTAGG
+
ffffffffffffffffffffffffffffffffffffffffffffffffffffffffffffffffffffffffffffffffffffffffffffffffffffffffffffffffffffffffffffffffffffffffffffffffffffff
@cB02~tB01_GU182359.1_56620_56479_1_0_0_0_0:0:0_0:0:0_153/2
TATTCTTATGGAGAGAGACTAATTTGGTGAGGTCTGTACCAACAGAGACAGAGAAACAGGAGACACAAGTACAGACCAGGTGTCATAACAGAGGACAGACACAGGGGCCATACAGGGAGTTAGAAAAGACAGAAAGAGTTAAAGGAGACA
+
ffffffffffffffffffffffffffffffffffffffffffffffffffffffffffffffffffffffffffffffffffffffffffffffffffffffffffffffffffffffffffffffffffffffffffffffffffffff
@cB02~tB01_GU182359.1_75330_75172_1_0_0_0_0:0:0_0:0:0_154/2
TAGGTTGACTCCACATCTTGGCTACTGTGAACAGTGCTGGAACAGTCATGGGAGTGCAGATGTCACTTCAATACACTGAAGTCCTTTTCTTTGCATTTACACCCACTAGTGGAATTGCTAGATCCTCTGGATGTTCTCTTTTTAGGTTTT
+
ffffffffffffffffffffffffffffffffffffffffffffffffffffffffffffffffffffffffffffffffffffffffffffffffffffffffffffffffffffffffffffffffffffffffffffffffffffff
@cB02~tB01_GU182359.1_116732_116586_1_0_0_0_0:0:0_0:0:0_155/2
AGAGTGAATGATCCAGGACTTGGAGGCCCAGGTGGTTGTAAGGAAGATGAGCTTGGTATTCTTATGGAGAGAGACTGACTTGGTGAGGTCTGTACCAACAGAGACAGAGAAACAGGAGACACAAGTACAGACCAGGTGTCATAACAGAGG
+
ffffffffffffffffffffffffffffffffffffffffffffffffffffffffffffffffffffffffffffffffffffffffffffffffffffffffffffffffffffffffffffffffffffffffffffffffffffff
@cB02~tB01_GU182359.1_26276_26087_1_0_0_0_0:0:0_2:0:0_156/2
GGTCGAGCTGGTATCCAACTCCTGACCACGTGATCCACCCGCATGTGCCTCCCAAAGTGCTGGGATTACAGGCATGAGCCACCACGCCCAGCCACATTTACCATTTTTAAGTTTAAAGTCTAGTGGTCATAAATACATTTATATATATAT
+
ffffffffffffffffffffffffffffffffffffffffffffffffffffffffffffffffffffffffffffffffffffffffffffffffffffffffffffffffffffffffffffffffffffffffffffffffffffff
@cB02~tB01_GU182359.1_5969_6028_0_1_0_0_0:0:0_0:0:0_157/2
TCCAGGCCTATATCTCCACTCCAGGCCCATATCTCCACTCCAGGCCCATATCTCCACTCCAGGCCCAGATCTCCACCCCACCGCTCCCTCCCTCGATTCCCTTCCAGGACTCACCAACACACGCCATGCTGACGACCATGAGCGACATGG
+
ffffffffffffffffffffffffffffffffffffffffffffffffffffffffffffffffffffffffffffffffffffffffffffffffffffffffffffffffffffffffffffffffffffffffffffffffffffff
@cB02~tB01_GU182359.1_29622_29484_1_0_0_0_0:0:0_0:0:0_158/2
TCCTTACCACACCTCTTTCTCTGAATGCTGCTCTCCCTTCTTCCTCATCTTTTGAAAACTTGGGGATTCTATTGGGTTCACCAAGATGAAAATCCATCATAATCTCCCGGAAATCATTCAGGATACCCTTGTTTTAAGTTCAGCTGATTA
+
ffffffffffffffffffffffffffffffffffffffffffffffffffffffffffffffffffffffffffffffffffffffffffffffffffffffffffffffffffffffffffffffffffffffffffffffffffffff
@cB02~tB01_GU182359.1_59437_59567_0_1_0_0_0:0:0_0:0:0_159/2
CTAAGATCGGAGTTTAAATGTGATCTCTCTGATGAGGTCTCAGTGAGACGTTCCCTCCTGTACACTCCAAATGACAACGTTCCACGTTCATTCATTTCATTCTGTGCATGGCACTTTCACCAAGTGCTAAGGATTCACTCACTAATTCAT
+
ffffffffffffffffffffffffffffffffffffffffffffffffffffffffffffffffffffffffffffffffffffffffffffffffffffffffffffffffffffffffffffffffffffffffffffffffffffff
@cB02~tB01_GU182359.1_96105_96247_0_1_0_0_0:0:0_0:0:0_15a/2
TGACAGGCTGGGGGAAGGACCACCCCCTCGACTATCTATTGCTTCAATACCACCTGTCCTCCTGTGAATTAGTAGGAAAGGGGAGCAGGAGCTAGTGCTGGCACTGATCTCTGATTCCAAGATCTGGACTCACTCCAAGGAGTATTAGCA
+
ffffffffffffffffffffffffffffffffffffffffffffffffffffffffffffffffffffffffffffffffffffffffffffffffffffffffffffffffffffffffffffffffffffffffffffffffffffff
@cB02~tB01_GU182359.1_99857_100086_0_1_0_0_1:0:0_0:0:0_15b/2
TAAAAATCCAAAAATTAGCCGTGCCTGGTGGCAGGCACCTGTAACGCCAGCTGCTCAAGAGGCTGAGGCACGAGAATCGCTTGAACCTGGGAGGTGGAGGTTGCAGTGAGCTGAGATTGTGTCACTGCAGTCCAGCCTGGGCGACAGAGC
+
ffffffffffffffffffffffffffffffffffffffffffffffffffffffffffffffffffffffffffffffffffffffffffffffffffffffffffffffffffffffffffffffffffffffffffffffffffffff
@cB02~tB01_GU182359.1_102728_102998_0_1_0_0_0:0:0_0:0:0_15c/2
GGTCAACTCATCAACAACCTGAACTCCATCTTCCCCTTCAGTCCCATGTCCTATAACATAAATAGTCACAGGCTCCAAGGATTACAATATAGCCATGCTGCCGACAGTTACTCTTTCCACCACAGCACCCATTCCCCTGTATTCAATCCC
+
ffffffffffffffffffffffffffffffffffffffffffffffffffffffffffffffffffffffffffffffffffffffffffffffffffffffffffffffffffffffffffffffffffffffffffffffffffffff
@cB02~tB01_GU182359.1_45416_45281_1_0_0_0_0:0:0_0:0:0_15d/2
TTGCCAATCTGACATCCTTCTCAGGAAAAATGCAATGTTTGTTCTGCCTGCATTCCTAACTGGAGGATAAATTCCTGGGGGCTTGAGAGAGGGAAGGGAAGGGAACATCTGATGAGGGCGAGGTGTTTTAGAGAAGTTCCACTTGCCAAG
+
ffffffffffffffffffffffffffffffffffffffffffffffffffffffffffffffffffffffffffffffffffffffffffffffffffffffffffffffffffffffffffffffffffffffffffffffffffffff
@cB02~tB01_GU182359.1_23786_23981_0_1_0_0_1:0:0_0:0:0_15e/2
GGGGCCATGATATCCTGGGACGGTTACTCTCCATTACATGGAAGGCAGAGGTGTCAGAATAAACATGGCCTGTAGGTGCCACAAGGCCTGAGGCCACAGGGCCCAACTCAGGTCAGAAATATGGGTGTCCTTGGGTTCTCCTGGTAGAGA
+
ffffffffffffffffffffffffffffffffffffffffffffffffffffffffffffffffffffffffffffffffffffffffffffffffffffffffffffffffffffffffffffffffffffffffffffffffffffff
@rand_0_0_0_0_1_1_0:0:0_0:0:0_15f/2
TACTGCCCCATTCCTCAAATGAAGAGTTCATTTAATACCTTGTAGGTGATGGATCAACTTGTACTATCATTTCTAAAGCCTAACAAATGATAGCCGGGCTGCACCGAGGTTGTCGGAAAGAATGATGCTGCACGCTACCTACTGTACGTG
+
ffffffffffffffffffffffffffffffffffffffffffffffffffffffffffffffffffffffffffffffffffffffffffffffffffffffffffffffffffffffffffffffffffffffffffffffffffffff
@cB02~tB01_GU182359.1_159461_159623_0_1_0_0_0:0:0_0:0:0_160/2
GAGCCAAATCATGAGTGAACTCCCATTCACAATTGCTTCAAAGAGAATAAAATACCTAGGAATCCAACTTACAAGGGATATGAAGGACCTCTTCAAGGAGAACTACAAACCACTGCTCAATGAAATAAAAGAGGATACAAACAAATGGAA
+
ffffffffffffffffffffffffffffffffffffffffffffffffffffffffffffffffffffffffffffffffffffffffffffffffffffffffffffffffffffffffffffffffffffffffffffffffffffff
@cB02~tB01_GU182359.1_150570_150739_0_1_0_0_1:0:0_0:0:0_161/2
CGGAGCCTACGTTCATGGGCCTCCCCTTCCCTGGACAGATGGTAGATGTCATAGGAGCTCCAGGAGCTACAGGACAAGGTCACGTTCTCTCCTGCCTGAACCGTGGGGCCCGGCTGGGCTGAGAGAGAAGGTTTCTCATATAGACCTGGA
+
ffffffffffffffffffffffffffffffffffffffffffffffffffffffffffffffffffffffffffffffffffffffffffffffffffffffffffffffffffffffffffffffffffffffffffffffffffffff
@cB02~tB01_GU182359.1_34584_34403_1_0_0_0_0:0:0_0:0:0_162/2
TCAGCCCTGGACTCTGAGCTTCTGGAAGCAGAATGGAGCCTGAATTGTCTCTGAGACTCCAATTTCCATCCAAAGATACAGCACATAGGAGGCTCCAAGGATCGTGAATCACATGAACAAGTGATATTCTTACTCTCTGCAGACCTGGAA
+
ffffffffffffffffffffffffffffffffffffffffffffffffffffffffffffffffffffffffffffffffffffffffffffffffffffffffffffffffffffffffffffffffffffffffffffffffffffff
@cB02~tB01_GU182359.1_160864_160942_0_1_0_0_0:0:0_0:0:0_163/2
GCTCCCATCCTGCTTCCCCACATGGCCCTGAGCTCTCTGGCCTCTGCTTCGTGAGACTTACTCTTTTTGTTGGAGCACCAGCGATAAAGGAGAAAGAAGAGGAGGAGGATGAAGAGGAAGATGACCACTGAGGTCCCAATCAGAACATGC
+
ffffffffffffffffffffffffffffffffffffffffffffffffffffffffffffffffffffffffffffffffffffffffffffffffffffffffffffffffffffffffffffffffffffffffffffffffffffff
@cB02~tB01_GU182359.1_160528_160679_0_1_0_0_0:0:0_0:0:0_164/2
TCCTTAGGACAAGCAGCCTGATGGCGGGAGACCCAGCTTTCTCCTGCTTTCTCAGTTACAGCTCTCATAGAAACCATAGAACATGCTGAGGATACAGCTGCTTTAGTTTAGATGTTTGACCCTTTGAAACCTCACACTGAAATATTGAAA
+
ffffffffffffffffffffffffffffffffffffffffffffffffffffffffffffffffffffffffffffffffffffffffffffffffffffffffffffffffffffffffffffffffffffffffffffffffffffff
@cB02~tB01_GU182359.1_72357_72557_0_1_0_0_0:0:0_1:0:0_165/2
CAGGCAGAGCAGAAGGGCTTGTCCTGATCACCTTGGGGAGAAGGAGATGCCGCCTCAGAGAGGAGTATGTTGAGCTGCCCCTCCCTCCCTGTGCTCAGAAGATTCTCCCCATTTCTTCTTTCTAAGGCTCCTACCACACCTGGGTGCCTG
+
ffffffffffffffffffffffffffffffffffffffffffffffffffffffffffffffffffffffffffffffffffffffffffffffffffffffffffffffffffffffffffffffffffffffffffffffffffffff
@cB02~tB01_GU182359.1_161947_161719_1_0_0_0_0:0:0_0:0:0_166/2
GTCGCCCTTCTCAGAGGCCCAAGACACCCCTAACAGATACCAGCGTGTACACGGAACTTCCAAATGCTGAGCCCAGATCCAAAGTTGTCTCCTGCCCACGAGCACCACAGTCAGGTCTTGAGGGGGTTTTCTAGGGAGACAACAGCCCTG
+
ffffffffffffffffffffffffffffffffffffffffffffffffffffffffffffffffffffffffffffffffffffffffffffffffffffffffffffffffffffffffffffffffffffffffffffffffffffff
@cB02~tB01_GU182359.1_58450_58277_1_0_0_0_0:0:0_0:0:0_167/2
ATGGAGGGGGTGGCCATGGGGGTGTCAGCCAGAGATGCTGGACAGAAGAGACACAAAGCAAACATACAGAAAGAGGCATAGACAGACAGACAGAGCGAGGCAGACAGATCACATTAGGGTTTGGGGTGGTAACTGCAACCCTACCTGAAG
+
ffffffffffffffffffffffffffffffffffffffffffffffffffffffffffffffffffffffffffffffffffffffffffffffffffffffffffffffffffffffffffffffffffffffffffffffffffffff
@cB02~tB01_GU182359.1_124085_123832_1_0_0_0_0:0:0_0:0:0_168/2
GGCCAAGGCGGGTGGATCACACGAAGTCAGCAGTTCGAGACCAGCCTGGCCAACATGGTGAAACCCTGTCTCTAGGAAAAACACAAAAATTAGCCGAACATGGTGGTGCATCCCTGTAATGCCAGCTCCTACTCTGGAGGATGAAGCAGG
+
ffffffffffffffffffffffffffffffffffffffffffffffffffffffffffffffffffffffffffffffffffffffffffffffffffffffffffffffffffffffffffffffffffffffffffffffffffffff
@cB02~tB01_GU182359.1_162453_162345_1_0_0_0_2:0:0_1:0:0_169/2
ACTCTTTATTCGCCAAAAGTTTCCAGTGTTATCATTACTATGTCCATATAACCTGATATGTTCTCTACTGGGTTCTCAGCCCTGGACTCTGAGCTTCTGGAAGCAGGGTGGAGCCTCATTTGTCTCTGGGACTCCAATTTCCATCCACAG
+
ffffffffffffffffffffffffffffffffffffffffffffffffffffffffffffffffffffffffffffffffffffffffffffffffffffffffffffffffffffffffffffffffffffffffffffffffffffff
@cB02~tB01_GU182359.1_6062_6209_0_1_0_0_0:0:0_0:0:0_16a/2
ATCTCAATTCCAGGTCCATATCTGCACTCCAAGCCAATATCTCCACTCCAGGCCCATATCTACAGTTCCAGGCCCATATCTCTACTCCAGGCCCATATCTCTACTTCAGGCCCATATCTACAGTTCCAGGCCCATATCTCCACTCCAGGC
+
ffffffffffffffffffffffffffffffffffffffffffffffffffffffffffffffffffffffffffffffffffffffffffffffffffffffffffffffffffffffffffffffffffffffffffffffffffffff
@cB02~tB01_GU182359.1_131509_131338_1_0_0_0_0:0:0_0:0:0_16b/2
GTCCCATCATGCAAGTCCTGACTGTATTTGGGGTAAAGGGGGATTGAATACAGGGAAATGGGTGCTGTGGTGGGAAGAATAATTGTCCCCAGTGATGACTACATTCTAATCCCTGGAGTCTGTGACTATTTATGATATAGGGGAAGGGAC
+
ffffffffffffffffffffffffffffffffffffffffffffffffffffffffffffffffffffffffffffffffffffffffffffffffffffffffffffffffffffffffffffffffffffffffffffffffffffff
@cB02~tB01_GU182359.1_39254_39401_0_1_0_0_0:0:0_1:0:0_16c/2
CCTTGCTGGTGTCTGTCTCTCTCCTTCCTCTCTGTGTCTTCATGTTCTTTTCTGTGCCCTTAACTCCTGGTGCAGGTCCTTCCATCTGTCTCCCTCCCTCTTCTCTGTCCCTCTGTCTCTAGCAGCCTCTGATTCCCTTCCCACTGGGCT
+
ffffffffffffffffffffffffffffffffffffffffffffffffffffffffffffffffffffffffffffffffffffffffffffffffffffffffffffffffffffffffffffffffffffffffffffffffffffff
@cB02~tB01_GU182359.1_72893_72795_1_0_0_0_1:0:0_0:0:0_16d/2
GATGGGGTCCCTGTCCCTGAGCTCTACAACAGAATATTCTGGAACAGTTTCCTCATTAGCCCTGTGACCCCAGCACACGCAGGGACCTACAGATGTCGAGGTTTTCACCCGCACTCCCCCACTGAGTGGTCGGCACCCAGCAACCCCCTG
+
ffffffffffffffffffffffffffffffffffffffffffffffffffffffffffffffffffffffffffffffffffffffffffffffffffffffffffffffffffffffffffffffffffffffffffffffffffffff
@cB02~tB01_GU182359.1_71278_71100_1_0_0_0_1:0:0_2:0:0_16e/2
AACCATGGAAAATTATGATGATTTATTTAATACGATTGCTCTATAGTGTTAATAAAACCTATTAGGTATTTTGCATATTACATATCAAGGAGAGGTTGAATCTCAGGTAGAAACAAAAAAAAATACATCAAAAGTTCCTCATGTGATTGC
+
ffffffffffffffffffffffffffffffffffffffffffffffffffffffffffffffffffffffffffffffffffffffffffffffffffffffffffffffffffffffffffffffffffffffffffffffffffffff
@cB02~tB01_GU182359.1_107872_107757_1_0_0_0_0:0:0_0:0:0_16f/2
CCAACTCCCAACCTCAAGTGATCCGACCGTCTCAGCATCCCAAAATGCTGGGACTCAAGGCGTGAGCCACTGCGCCCAGCCGAAATTTAAAATAAATAATAAAGAATTCTAAGTGTATAATTTCAGGAGACAGAGAAAGTCTCACTAATC
+
ffffffffffffffffffffffffffffffffffffffffffffffffffffffffffffffffffffffffffffffffffffffffffffffffffffffffffffffffffffffffffffffffffffffffffffffffffffff
@cB02~tB01_GU182359.1_81209_81303_0_1_0_0_1:0:0_0:0:0_170/2
GACATTCCATCTCTCTGAGTGCAAGACCCCATTCCATGAATAGCTGTCAGTTCCCATCCCATTGATTCTATCTCCCACTTTCTGCCTGTCATGGAATCTTCTCCTGGATGTGAGTGGCTGCAGGGGACGTGAGGATACAGTTCACAATCA
+
ffffffffffffffffffffffffffffffffffffffffffffffffffffffffffffffffffffffffffffffffffffffffffffffffffffffffffffffffffffffffffffffffffffffffffffffffffffff
@cB02~tB01_GU182359.1_44937_44827_1_0_0_0_0:0:0_0:0:0_171/2
GTCTCAAGACAATGGGCGTCACATACAAAAATTATGGAAAAAAGGATCCCAGGACTCCCAGGGCCCAATATTAGATAACAGAGTGTTGGCCATGAACCAACCTCAAAGATTTCCATTGAGTAGAGGACAGACACCCTCATTTCCTCACCT
+
ffffffffffffffffffffffffffffffffffffffffffffffffffffffffffffffffffffffffffffffffffffffffffffffffffffffffffffffffffffffffffffffffffffffffffffffffffffff
@cB02~tB01_GU182359.1_11755_11876_0_1_0_0_0:0:0_0:0:0_172/2
CATGATCTCAGCTCACTGCAACCTCCGCCTCCTGCAATTAAGTGCAACTCCTGCCCAACCCTCCCAAGTAGCTGGGACTACAGGCATGTGCCACCATGCTCGGCTAATTATTATCATTATTATTATTATTTTGTATTTTTAGTACAGATG
+
ffffffffffffffffffffffffffffffffffffffffffffffffffffffffffffffffffffffffffffffffffffffffffffffffffffffffffffffffffffffffffffffffffffffffffffffffffffff
@cB02~tB01_GU182359.1_150048_150199_0_1_0_0_0:0:0_0:0:0_173/2
CATTTATCTATCAATTGTCTATCTGTCTATCCATCAATCATCTATGTATTATCTGTATCTATGTATCATCTCTCTCTCTCTCTATTACCTCTCTGTCTGCCTGTCAGTCTCTATGTATCATCTATGTATCTATATATTTATATATGTGTC
+
ffffffffffffffffffffffffffffffffffffffffffffffffffffffffffffffffffffffffffffffffffffffffffffffffffffffffffffffffffffffffffffffffffffffffffffffffffffff
@cB02~tB01_GU182359.1_22607_22821_0_1_0_0_0:0:0_0:0:0_174/2
GAATTGCAATCCTTGGCAGAAGGTATGAACTGATGAATAAGGCAGGCACCAGTGTCCACACACCCTGTTCCTGGTCGGGACTGGGAGCCACTCTTGCCATGCCTGTGCCTTCTCCATGGTGCCAGCTTCCATAGGCTGGCTCCTGGTGCT
+
ffffffffffffffffffffffffffffffffffffffffffffffffffffffffffffffffffffffffffffffffffffffffffffffffffffffffffffffffffffffffffffffffffffffffffffffffffffff
@cB02~tB01_GU182359.1_44363_44461_0_1_0_0_1:0:0_0:0:0_175/2
TGCAGAGGTGCAATCTCGGTTCACTGCCACCACAGCCTCCTGGGTTCAATCAATTCTCTGGCCTCAAACTCCTGAGTAGTGGTATTATAGGTGCTGACCACCATGCTCAGCTAATTTATATATTTTTAGTGGAGACAATGTTTCATCACG
+
ffffffffffffffffffffffffffffffffffffffffffffffffffffffffffffffffffffffffffffffffffffffffffffffffffffffffffffffffffffffffffffffffffffffffffffffffffffff
@cB02~tB01_GU182359.1_63979_63828_1_0_0_0_1:0:0_0:0:0_176/2
TCCAGTACTATGTTGATAGGAAGTGGTGGATGTCCGTGTCCTTGTCTTGTGCCAGTTCTCAGAGGAGTGCTTTTAACTTTTCCTGTTCAGTATGATGTTGACTCTAGATATGTCATCTATGGCTTTTATTATTTTGAGGTATGTTCTTTC
+
ffffffffffffffffffffffffffffffffffffffffffffffffffffffffffffffffffffffffffffffffffffffffffffffffffffffffffffffffffffffffffffffffffffffffffffffffffffff
@cB02~tB01_GU182359.1_72395_72238_1_0_0_0_0:0:0_0:0:0_177/2
GCGTTTCCATGACGGTAGGGGCTGCAGTGTGGCTGCTGTCATTCTGCCAGAAGAGGTGGGGGAACCACAGCCACGACCCTGCCATTCCAAATCCTCTGATGGAGCTCAGTTGTTTATTGTGGTTCAGGCATTAGCTAATATTCCATTCAC
+
ffffffffffffffffffffffffffffffffffffffffffffffffffffffffffffffffffffffffffffffffffffffffffffffffffffffffffffffffffffffffffffffffffffffffffffffffffffff
@cB02~tB01_GU182359.1_50196_50051_1_0_0_0_0:0:0_0:0:0_178/2
AGGAGGTGACATACACACAGTTGAATCACTGCGTTTTCACACAGAGAAAAATCACTCGCCCTTCTCAGAGGCCCAAGACACCCCCAACAGATATCATCGTGTACACGGAACTTCCAAATGCTGAGTCCAGATCCAAAGTTGTCTCCTGCC
+
ffffffffffffffffffffffffffffffffffffffffffffffffffffffffffffffffffffffffffffffffffffffffffffffffffffffffffffffffffffffffffffffffffffffffffffffffffffff
@cB02~tB01_GU182359.1_12439_12323_1_0_0_0_0:0:0_0:0:0_179/2
CCACTGATGGGCGGGTAGGTTGATCCACATCTTGGCTACTGTGAACACTGCTGGAACAGTCATGGGAGTGCAGATGTCACTTCGATACGCTGATGTCCTTTCCTTTGGGTTTACACCCAGTCATGGAATTGCTAGATCCTCTGGAAGTGT
+
ffffffffffffffffffffffffffffffffffffffffffffffffffffffffffffffffffffffffffffffffffffffffffffffffffffffffffffffffffffffffffffffffffffffffffffffffffffff
@cB02~tB01_GU182359.1_152884_152748_1_0_0_0_0:0:0_0:0:0_17a/2
CACTGCAACCTCTGCCTCCCGCGTTCAACTGATTCTCCTGCCTCAGCCTCCAAAGTAGCTGGGATTACAGGCATGTGCCACCACGCCTAGCTAATTTTTGTATGTTTAGTAGAGAGGGAGTTTCTCCATGTTGGTCAGGCTGGTCTCCCG
+
ffffffffffffffffffffffffffffffffffffffffffffffffffffffffffffffffffffffffffffffffffffffffffffffffffffffffffffffffffffffffffffffffffffffffffffffffffffff
@cB02~tB01_GU182359.1_74751_74594_1_0_0_0_0:0:0_0:0:0_17b/2
GGGATCATAAATACCTTTATATGCTGTGTGCGGTGGCTCACGCCTGTAATCTCAGCATTTTGAGACGCCAAGGCAGGTGGATCATTTAAAATCAGGGGCTGGAGACCAGCCCGGCCAACATGGGGGAACCAATCTTTACTAAAAAGACAA
+
ffffffffffffffffffffffffffffffffffffffffffffffffffffffffffffffffffffffffffffffffffffffffffffffffffffffffffffffffffffffffffffffffffffffffffffffffffffff
@cB02~tB01_GU182359.1_26897_27062_0_1_0_0_0:0:0_1:0:0_17c/2
GGCTGAGGCAGGAGAATCGCTTGAACCTGGGAGGTGGAGGTTGTGGTGAGCCGAGATAGCGCCACTGCACTCCTGCCTGGTTGAGAAGAGCAAAACTCCATCTCAAAATAAAATGAAATAAAATAAAATGGCTTTTAGCTGCAAGACAGG
+
ffffffffffffffffffffffffffffffffffffffffffffffffffffffffffffffffffffffffffffffffffffffffffffffffffffffffffffffffffffffffffffffffffffffffffffffffffffff
@cB02~tB01_GU182359.1_161429_161560_0_1_0_0_0:0:0_0:0:0_17d/2
TCTGTATGAAAACGCAGTGATCCAACTGTGCGTACATCACCTCCTGAGGGTCTTGTTCATCAGAGTCCTGGAGAGAGGGAAATGCTGAGTGAGGGAGGGTGCTCACATTTTTCAGGACTATTAGGGATAAGACTGTATCCGTGAGGCTGG
+
ffffffffffffffffffffffffffffffffffffffffffffffffffffffffffffffffffffffffffffffffffffffffffffffffffffffffffffffffffffffffffffffffffffffffffffffffffffff
@cB02~tB01_GU182359.1_101610_101327_1_0_0_0_1:0:0_0:0:0_17e/2
GGAGCCTGGAGTGAAGATATTGGCCTGGGATGGAGATATGGGCCTGGAGTGGAGACATGGGCCTGGAGGTGGAGATATGGGCCTGGAGGTGGAGATATGGGCCTAGAGGTGGATATCTGGGCCTGGAGTGGACATATGGGCCTAGGATGG
+
ffffffffffffffffffffffffffffffffffffffffffffffffffffffffffffffffffffffffffffffffffffffffffffffffffffffffffffffffffffffffffffffffffffffffffffffffffffff
@cB02~tB01_GU182359.1_67576_67438_1_0_0_0_0:0:0_0:0:0_17f/2
CCACAAAAGATCTCAAATAACCAAAGCCATCTAGAGGGAAAGGAACAAAGTTGGAAGCATCACATTACCTAAACACAAACTACATTACAAAATTACAGTAATTAAAACAACACAGTACTTGCATAAAAACAGACACATAGACCAATGGAA
+
ffffffffffffffffffffffffffffffffffffffffffffffffffffffffffffffffffffffffffffffffffffffffffffffffffffffffffffffffffffffffffffffffffffffffffffffffffffff
@cB02~tB01_GU182359.1_146666_146828_0_1_0_0_1:0:0_1:0:0_180/2
CCGACATAGACATGGCGTCTCCCTACAACAAGTGTCAGCTGAGAACTTTGAGCAAGTGCTGAATAAGTGACTCTTACTAGATTTTAATACTGCAAAATTACTCACATAAAACAACACAAAGTAGACACGGCATGGAGGGCATGTCCTATG
+
ffffffffffffffffffffffffffffffffffffffffffffffffffffffffffffffffffffffffffffffffffffffffffffffffffffffffffffffffffffffffffffffffffffffffffffffffffffff
@cB02~tB01_GU182359.1_30346_30420_0_1_0_0_0:0:0_0:0:0_181/2
ACTATTAATCATGTAGGGATTCCTGGCTACCCCGAGGTGAATCCAATGGCTGTGAGTGTCAAACACACACTCCTTGTTGCTCCTTAGTTTCCTGTGTACCCAGTGTGCTCTCCGTCTCTCCACAGTCGTCTTGTCATTCTCCCCACCTCA
+
ffffffffffffffffffffffffffffffffffffffffffffffffffffffffffffffffffffffffffffffffffffffffffffffffffffffffffffffffffffffffffffffffffffffffffffffffffffff
@cB02~tB01_GU182359.1_58947_58851_1_0_0_0_0:0:0_0:0:0_182/2
TCCATCCCAGGAGATGAGAAGAGGCTCTTCTCATTGGTCAGTGGATCCCTGAGGGGACAGAGGCTCAGCACTGAAGGCTGAGAAGGATCTGCCACTTCGCTCAGTGGCCTCAAGCCAGACATCTTCCCTACAGACTTGCAGTGATTCTCC
+
ffffffffffffffffffffffffffffffffffffffffffffffffffffffffffffffffffffffffffffffffffffffffffffffffffffffffffffffffffffffffffffffffffffffffffffffffffffff
@cB02~tB01_GU182359.1_95565_95671_0_1_0_0_0:0:0_0:0:0_183/2
ATTCTCCTGCTTCATCCTCCAGAGCAGGAGCTGGGATCACAGGGATGCACCACCATGCTCGGCTAATTTTTGTATTTTTAGGAGAGATAGGGTTTCACCATGTAGAGATAGGGTTTCACCATGTTGGCCAGGCTGGTCTCGAACTCCTGA
+
ffffffffffffffffffffffffffffffffffffffffffffffffffffffffffffffffffffffffffffffffffffffffffffffffffffffffffffffffffffffffffffffffffffffffffffffffffffff
@cB02~tB01_GU182359.1_88672_88886_0_1_0_0_0:0:0_0:0:0_184/2
GCTTTTCTCTCCTCCTTTCCATCATTCTCTCCACTCTGCCCTCTTTTCTTTCTTTTTATGTGTCTGTGAATCTCTTAATCTCCTTCTTCTGGCTCATTTTGTGTGTGTTTATGTCTTTGCTTTTTGGTGTCCCTGATTTTTCTCTGTGTC
+
ffffffffffffffffffffffffffffffffffffffffffffffffffffffffffffffffffffffffffffffffffffffffffffffffffffffffffffffffffffffffffffffffffffffffffffffffffffff
@cB02~tB01_GU182359.1_123553_123766_0_1_0_0_0:0:0_0:0:0_185/2
GTGTTTTTCCTAGAGACAGGGTTTCACCATGTTGGCCAGGCTGGTCTCGAACTGCTGACTTCGTGTGATCCACCCGCCTTGGCCTCCTGCAGTGCTGGGTTACAGGCGTGAGCCACCGTTCACAGACTTGTATATTATGCTGTAATAGGT
+
ffffffffffffffffffffffffffffffffffffffffffffffffffffffffffffffffffffffffffffffffffffffffffffffffffffffffffffffffffffffffffffffffffffffffffffffffffffff
@cB02~tB01_GU182359.1_33196_33311_0_1_0_0_2:0:0_1:0:0_186/2
GGCACTTCTGGGTCCTCATTTCATAAGCAGATACCAACAAACAGGGGGAGGCCATAGGTGCCTGAGGTCCCTCAGTTGCCAACAGCATACTCAGACATTCTATCTCTCTGAGTTCAAGGACCCATCCCATGAATAGCTCTGAGTTCCCAT
+
ffffffffffffffffffffffffffffffffffffffffffffffffffffffffffffffffffffffffffffffffffffffffffffffffffffffffffffffffffffffffffffffffffffffffffffffffffffff
@cB02~tB01_GU182359.1_68306_68458_0_1_0_0_0:0:0_0:0:0_187/2
ACCATATTGGCCAGGCTGGTTTCGAACTGCTGACCTCAGGTAATCTCCCTGCCTCGGCCTCCCAAAGTGCCTGAATTACAGGCATGAGCCACCATGCCCAGACTGTTAATGGTCATTCTAAGAGGTGTGAGGTGATATCTCATTCTAGTT
+
ffffffffffffffffffffffffffffffffffffffffffffffffffffffffffffffffffffffffffffffffffffffffffffffffffffffffffffffffffffffffffffffffffffffffffffffffffffff
@cB02~tB01_GU182359.1_141446_141570_0_1_0_0_0:0:0_0:0:0_188/2
AACCAATCTCTTTTCTTTAGAAGTTACCCAGGCTCAAGTGTTCCTTTAGAGCAACAAAAATGGACTAAGATAGCAACATCCTGAGATCAGGAGGAATGTCTCAGAACAGCCTGGGCTGTCTTCCTGTTCTTCCTGGAGGAGGACGTCATG
+
ffffffffffffffffffffffffffffffffffffffffffffffffffffffffffffffffffffffffffffffffffffffffffffffffffffffffffffffffffffffffffffffffffffffffffffffffffffff
@cB02~tB01_GU182359.1_32469_32380_1_0_0_0_1:0:0_0:0:0_189/2
GCTGTACTGGAAGCATGGCACCAGAATCTATTTCTCGTGATGGCCTCAGGCTGCTCCCACTCTGGCAGAAGGGAAGGAGGGTCTGTCTGTGCAGAGACCACAGAGATCACACGGCAAGAGAGAGAGTAAGGGGGAGAGGGAGCAATGGAG
+
ffffffffffffffffffffffffffffffffffffffffffffffffffffffffffffffffffffffffffffffffffffffffffffffffffffffffffffffffffffffffffffffffffffffffffffffffffffff
@cB02~tB01_GU182359.1_147679_147839_0_1_0_0_0:0:0_0:0:0_18a/2
GAGAGAACACACTGACCCCTTCCACTTCTGGGGACAGAAATTGGATCCAGTTCTCCCTGTGCTGAAATCAAGGCATCTGCAGGGCTGCGTTCCCTCTGGAGACTCAGCGAATCAGTTCTCTTGACTTCTCCAGCCCTTAGAGGCCACCTG
+
ffffffffffffffffffffffffffffffffffffffffffffffffffffffffffffffffffffffffffffffffffffffffffffffffffffffffffffffffffffffffffffffffffffffffffffffffffffff
@cB02~tB01_GU182359.1_150330_150179_1_0_0_0_1:0:0_0:0:0_18b/2
ATGAAGATAGATAGATAGAAGACACATATATAAATATATAGATACATAGATGATACATAGAGACTGACAGGCAGACAGAGAGGTAATAGAGAGAGAGAGAGATGATACATAGATACAGATAATACATAGATGATTGATGGATAGACAGAT
+
ffffffffffffffffffffffffffffffffffffffffffffffffffffffffffffffffffffffffffffffffffffffffffffffffffffffffffffffffffffffffffffffffffffffffffffffffffffff
@cB02~tB01_GU182359.1_41098_41227_0_1_0_0_0:0:0_0:0:0_18c/2
AGAACTCACTCCCCTGCTCTATGACCTAATGCTCTCTCTCTCTCTCTCTCACCCTCCACCCCATCTCTCTTCATGTCTATTTCCTTCTTCCACCTTCTCTGTCTCTCTAGGTCTCTGACCTCGCTTCCCCACCTCTAGATATGTTTTCCG
+
ffffffffffffffffffffffffffffffffffffffffffffffffffffffffffffffffffffffffffffffffffffffffffffffffffffffffffffffffffffffffffffffffffffffffffffffffffffff
@cB02~tB01_GU182359.1_147796_147896_0_1_0_0_0:0:0_0:0:0_18d/2
GTTCCTGTGTCGGTTTCCTGTTGCTGCTGCAGAAAATTATCACAAACATGGCAGCAGGAGAGAACACACTGACCCCTTCCACTTCTGGGGACAGAAATTGGATCCAGTTCTCCCTGTGCTGAAATCAAGGCATCTGCAGGGCTGCGTTCC
+
ffffffffffffffffffffffffffffffffffffffffffffffffffffffffffffffffffffffffffffffffffffffffffffffffffffffffffffffffffffffffffffffffffffffffffffffffffffff
@cB02~tB01_GU182359.1_158332_158221_1_0_0_0_0:0:0_0:0:0_18e/2
GCAGTGTTTGGATTTTTGTCCTTGTGATAGTCTACTGAGAATGATGATTTCCAATTTCATCCATGTCCCTGCAAAGGACATGAACTCATCATTTTTTATGGCTGCATAGTATTCCATGGTGTATATGTGCCACATTTTCTTCATCCAGTC
+
ffffffffffffffffffffffffffffffffffffffffffffffffffffffffffffffffffffffffffffffffffffffffffffffffffffffffffffffffffffffffffffffffffffffffffffffffffffff
@cB02~tB01_GU182359.1_10688_10528_1_0_0_0_0:0:0_0:0:0_18f/2
TGCATACATACATACATTGATTGATAGATGATAGATAACAGAGAGATAGGTCATAGATACACAGATGATGATAGATGATAGATACATACATAGATAAATGATAGATCGATCAATAGATAGTAGATAGAAATATGCAGAAAGTTATGAGCA
+
ffffffffffffffffffffffffffffffffffffffffffffffffffffffffffffffffffffffffffffffffffffffffffffffffffffffffffffffffffffffffffffffffffffffffffffffffffffff
@cB02~tB01_GU182359.1_135614_135411_1_0_0_0_0:0:0_0:0:0_190/2
CAGGCTACTTTTTGTATTTTTAGTAGGGAGGTGGTTTCACCATGTTGGTCGAGCTGGTCTCGAACTCCTGACCAAGTGATCCACCCGCATCTGCCTCCCAAAGTGCTGGGATTACAGGCATGGGCCACCGCGCCCAGCCACATTTACCAT
+
ffffffffffffffffffffffffffffffffffffffffffffffffffffffffffffffffffffffffffffffffffffffffffffffffffffffffffffffffffffffffffffffffffffffffffffffffffffff
@cB02~tB01_GU182359.1_41363_41240_1_0_0_0_0:0:0_0:0:0_191/2
TAGAGGTGGGGAAGCGAGGTCAGAGACCTAGAGAGACAGAGAAGGTGGAAGAAGGAAATAGACATGAAGAGAGATGGGGTGGAGGGTGAGAGAGAGAGAGAGAGAGCATTAGGTCATAGAGCAGGGGAGTGAGTTCTCAGCTCAGGTGAA
+
ffffffffffffffffffffffffffffffffffffffffffffffffffffffffffffffffffffffffffffffffffffffffffffffffffffffffffffffffffffffffffffffffffffffffffffffffffffff
@cB02~tB01_GU182359.1_139714_139613_1_0_0_0_0:0:0_0:0:0_192/2
ACAAAGAAGGTCTCACTATTCAGATATTTGTGACATTAATGAAAAACACGGATTGAACCCCTGAAAGATTGGCGGAAGGATTTTGCACACACAGCTGTCAGCCGTGAAGGCACAAAGGTGAAAACAATCTGATGTGGAAGGAAGAGGCTC
+
ffffffffffffffffffffffffffffffffffffffffffffffffffffffffffffffffffffffffffffffffffffffffffffffffffffffffffffffffffffffffffffffffffffffffffffffffffffff
@cB02~tB01_GU182359.1_105802_105895_0_1_0_0_0:0:0_0:0:0_193/2
GGTATAAAGACAAAACAGGTGCTGGAGGCCTCACACTCCCTGACTTAAAAATATGTTACAAAGCTGTAGTAAGCACAACAGCATGACATTGGCATAAAGGCCCTTAGAGCAATGGAGCAGAATGAAGAACACAGATATAATTCATGCATT
+
ffffffffffffffffffffffffffffffffffffffffffffffffffffffffffffffffffffffffffffffffffffffffffffffffffffffffffffffffffffffffffffffffffffffffffffffffffffff
@cB02~tB01_GU182359.1_123361_123222_1_0_0_0_0:0:0_0:0:0_194/2
GTGGAAGGATTTTCCACACACAGCTGTCAGCCGTGAACGCACAAAGGTGAAAATAATCTGATGTTGAAGGAAGAGGCTCTTCCTCAAATGCTGGGAATGACGTGGGGAGAATGACAAGACGACTGTGGAGAGACGGAGAGCACACTGGGT
+
ffffffffffffffffffffffffffffffffffffffffffffffffffffffffffffffffffffffffffffffffffffffffffffffffffffffffffffffffffffffffffffffffffffffffffffffffffffff
@cB02~tB01_GU182359.1_92683_92798_0_1_0_0_0:0:0_0:0:0_195/2
AGGCTGGAGTGCAGAGGTGCAATCTCAGCTCAATGCAACCTCCACTTCCTGGATTCAAGCAATTCTCTTGCCTCAAACACCCGAGTAGTGGTATTACAGGCACTGGTCACCATGCTCAGCTAATTTTTGTATTTTTAGTAGAGACGAGGT
+
ffffffffffffffffffffffffffffffffffffffffffffffffffffffffffffffffffffffffffffffffffffffffffffffffffffffffffffffffffffffffffffffffffffffffffffffffffffff
@cB02~tB01_GU182359.1_143398_143575_0_1_0_0_0:0:0_0:0:0_196/2
GGTAATGATAACACCGGAAGCCTTAGGCAAGAAAAGAGTCTCGTTACCGAAACCATGAGGGCAGACATGTTTATTTGAAGGCGGGAAAACTACATTGAAATTATTTAAAAAATTTATAAGTTTTACTGCTGGCAGAAGGCTGAAAGATAG
+
ffffffffffffffffffffffffffffffffffffffffffffffffffffffffffffffffffffffffffffffffffffffffffffffffffffffffffffffffffffffffffffffffffffffffffffffffffffff
@cB02~tB01_GU182359.1_72018_71883_1_0_0_0_0:0:0_0:0:0_197/2
GCAGCACAGAGGGTGGGCTGATGGGCTGACCATGGGAAGGCCTGGGGGGAGTCTCTCATGAACTAGTAAGAGGAGATCCTGGGAGTCTCTCATGAACTAGTAAGAGGAGATCCTGGGAGTCTCTCATGAACTAGTAAGAGGAGATCCTGG
+
ffffffffffffffffffffffffffffffffffffffffffffffffffffffffffffffffffffffffffffffffffffffffffffffffffffffffffffffffffffffffffffffffffffffffffffffffffffff
@cB02~tB01_GU182359.1_92700_92904_0_1_0_0_0:0:0_0:0:0_198/2
AGGCACATAAAAAATGGAACAGAATGGAGAACACGGATATGATCCATGCATTTACACCCAATGGCTTTTTTTTGTGTGTGTGTGATGGAATCTTGCTCTGTCATGCAGGCTGGAGTGCAGAGGTGCAATCTCAGCTCAATGCAACCTCCA
+
ffffffffffffffffffffffffffffffffffffffffffffffffffffffffffffffffffffffffffffffffffffffffffffffffffffffffffffffffffffffffffffffffffffffffffffffffffffff
@cB02~tB01_GU182359.1_75947_76243_0_1_0_0_0:0:0_0:0:0_199/2
CAATGGACTTTGACAAAGGTTCGAAGAATCTACAATCTGGAAAGGACAGTCATTTCAATAAATGGTGCAGGGAAAACTGGATATCTACATGCAGAGGGATGAAACTGCACCTCTACCTCTCACCATACACAAAAATCAGATGAAAATGGA
+
ffffffffffffffffffffffffffffffffffffffffffffffffffffffffffffffffffffffffffffffffffffffffffffffffffffffffffffffffffffffffffffffffffffffffffffffffffffff
@cB02~tB01_GU182359.1_76352_76177_1_0_0_0_0:0:0_0:0:0_19a/2
TGTCCTGGAGCATTTCTCCAGTGTTTCCTTTTAGACATTTAATGGATTCAGGTCTTAAGTCATTAATCCATTTTCATCTGATTTTTGTGTATGGTGAGAGGTAGAGGTGCAGTTTCATCCCTCTGCATGTAGATATCCAGTTTTCCCTGC
+
ffffffffffffffffffffffffffffffffffffffffffffffffffffffffffffffffffffffffffffffffffffffffffffffffffffffffffffffffffffffffffffffffffffffffffffffffffffff
@cB02~tB01_GU182359.1_136535_136751_0_1_0_0_0:0:0_0:0:0_19b/2
CTCAATAAAACAAATGATTTAATTGAAAAAGGAGCAAAAGACATGAAATTTCCCCACATACGAAAAACTGCTCAGTATCACTCATCATCAGAGAAACGCAAATTAAATTCAAAGTGAGTTTTCATCTCACCCCATTAAAATGGCTTTTAG
+
ffffffffffffffffffffffffffffffffffffffffffffffffffffffffffffffffffffffffffffffffffffffffffffffffffffffffffffffffffffffffffffffffffffffffffffffffffffff
@cB02~tB01_GU182359.1_107545_107668_0_1_0_0_0:0:0_0:0:0_19c/2
GCCTTGAGTCCCAGCATTTTGGGATGCTGAGACGGTCGGATCACTTGAGGTTGGGAGTTGGAGACAATCTGCGCAACATGGTGAAACTCCATCTCTACTAAAAAATATAAAAGAAAATTAGCTGGGTGTGGTGGAGGGGACTGGAATCAC
+
ffffffffffffffffffffffffffffffffffffffffffffffffffffffffffffffffffffffffffffffffffffffffffffffffffffffffffffffffffffffffffffffffffffffffffffffffffffff
@cB02~tB01_GU182359.1_29702_29916_0_1_0_0_0:0:0_0:0:0_19d/2
AGCCGGGCATGGTGGCAGTTGCCTGTAATCCCAGCTACTTGAGAGGCTGACGCAGGAGAATCACTTGGATCCAGAAGGTGCAGGTTGCAGTGAGCCAAGATGGTGACACTGCACTGTAGCCTGGAAGACAGAGGGAGACTCTGTCTCAAT
+
ffffffffffffffffffffffffffffffffffffffffffffffffffffffffffffffffffffffffffffffffffffffffffffffffffffffffffffffffffffffffffffffffffffffffffffffffffffff
@cB02~tB01_GU182359.1_98513_98693_0_1_0_0_0:0:0_0:0:0_19e/2
AGTAGACTAGGAAGTAAGCCAGTTAGGTTGGAGAGGTGGGCAGGGGTCAAGTGAAATGGAGAACTGTGGGCTAAGCAAAGGAGTGTGTTTTTTCTCCAGCAGGCAGTGGGGACCTTAGACATTTGTAAGCAAGTGAGAGGCACATTCAGA
+
ffffffffffffffffffffffffffffffffffffffffffffffffffffffffffffffffffffffffffffffffffffffffffffffffffffffffffffffffffffffffffffffffffffffffffffffffffffff
@cB02~tB01_GU182359.1_19344_19205_1_0_0_0_0:0:0_0:0:0_19f/2
TTAGATTTATTTTTTCCTACGTGTAACCCTATGGTCCTGTGTTATTTGTTGAGAAAATATTCTATTCCACCTTAAACTACATGGCAGCCTTTGTCAACTATAAAGGGACTGTGTATCCACAGATGTATTTTAGACACAGTTTTCTGTCCA
+
ffffffffffffffffffffffffffffffffffffffffffffffffffffffffffffffffffffffffffffffffffffffffffffffffffffffffffffffffffffffffffffffffffffffffffffffffffffff
@cB02~tB01_GU182359.1_92034_92192_0_1_0_0_0:0:0_2:0:0_1a0/2
ACCCACAAAACAGGAGCAAATATTTGCAAACTATTCATATGAGACGGGATTAATAACTGGAAATATAAGAAGCTCAAACAACTCAATAAAACAATTTAATTAAAAAACGAGCAAAAGACATGAGGAGACATTTCTCCACAAACAAAACAT
+
ffffffffffffffffffffffffffffffffffffffffffffffffffffffffffffffffffffffffffffffffffffffffffffffffffffffffffffffffffffffffffffffffffffffffffffffffffffff
@cB02~tB01_GU182359.1_139702_139575_1_0_0_0_0:0:0_0:0:0_1a1/2
ATCAATAATAGATAATGCTGAGTGTATGATTTCAGGTGACAAAGAAGGTCTCACTATTCAGATATTTGTGACATTAATGAAAAACACGGATTGAACCCCTGAAAGATTGGCGGAAGGATTTTGCACACACAGCTGTCAGCCGTGAAGGCA
+
ffffffffffffffffffffffffffffffffffffffffffffffffffffffffffffffffffffffffffffffffffffffffffffffffffffffffffffffffffffffffffffffffffffffffffffffffffffff
@cB02~tB01_GU182359.1_10235_10279_0_1_0_0_1:0:0_0:0:0_1a2/2
ATCAGTCATTCATCATCTATTTGTCTATCACCTGTCTCTCTATTATCTATCATCTACCTTTTATCTTTCATCTATCTATATCTATCTATCCATCTATCATCTGTCTCTCTCCATCTCCTTGTCTTTCTCTGCCTCTCAGTCTCTCTAGTT
+
ffffffffffffffffffffffffffffffffffffffffffffffffffffffffffffffffffffffffffffffffffffffffffffffffffffffffffffffffffffffffffffffffffffffffffffffffffffff
@cB02~tB01_GU182359.1_66852_67055_0_1_0_0_0:0:0_0:0:0_1a3/2
CCTGCATGTTTTGTTTTCTGTAGTTATTGCAAATGGGCTTATTTTCTTGTAAACTTTTTTGGATAGTTTGTTGTTAATGTATAGAAACTTTGTTGTTGTTGTTGTTGTTGTTTTGATGATACCCATCCTAAGGGGTATGAAATGGCATCT
+
ffffffffffffffffffffffffffffffffffffffffffffffffffffffffffffffffffffffffffffffffffffffffffffffffffffffffffffffffffffffffffffffffffffffffffffffffffffff
@cB02~tB01_GU182359.1_80051_80217_0_1_0_0_0:0:0_0:0:0_1a4/2
ATCAGGAGGAACGTCTCAGAACAGCCTGGGCTGTCTTCCTGTTCTTCCTGGAGGAGAACATCATGCAGTGCTTTAGCTGAGTGTTCCCTGTGGCTCCAGGGTACAAAACCCAGGCTGGGCTGCTTTCTGGCTTCCCCCAGCTACAGTGCA
+
ffffffffffffffffffffffffffffffffffffffffffffffffffffffffffffffffffffffffffffffffffffffffffffffffffffffffffffffffffffffffffffffffffffffffffffffffffffff
@cB02~tB01_GU182359.1_112226_112325_0_1_0_0_1:0:0_1:0:0_1a5/2
TTCCAGGACTCACCAACACATGCCATGCTGATGACCATGAGTGACATGGTGGTGCCGGAGCAGACAGGCGGCCGCACCCCTAGCTCAGCTCAGCAGCGCACAGGATGTTATTTGGCTCCCTGCCCATGCAGTTTACATGTTGACCACATC
+
ffffffffffffffffffffffffffffffffffffffffffffffffffffffffffffffffffffffffffffffffffffffffffffffffffffffffffffffffffffffffffffffffffffffffffffffffffffff
@cB02~tB01_GU182359.1_37846_37556_1_0_0_0_0:0:0_0:0:0_1a6/2
CTGACATTCCAAATCCTCTGATGGGGGCTCAGTTGTTTATTTTCGTTCAGGCATCCGCTGATATCCATTCACAAAGGACATGCCCTCCACCTCATGTCTACCCTGTGTTGTTTTATGTGAGTAATCTTACAGTATCAAAATCTAGTAGGA
+
ffffffffffffffffffffffffffffffffffffffffffffffffffffffffffffffffffffffffffffffffffffffffffffffffffffffffffffffffffffffffffffffffffffffffffffffffffffff
@cB02~tB01_GU182359.1_2478_2348_1_0_0_0_0:0:0_0:0:0_1a7/2
AGTGAACTAACCCAGGAACAGAAAACCAAATACCACATGTTATCACTTATAACTGAGAACCAAACATTGAATACACATGAACATAAAGATGGAAACAACAGATACCGAGGACTACAGATGGGGGGAGGAGTAGGGAGGTATAGGCTGAAG
+
ffffffffffffffffffffffffffffffffffffffffffffffffffffffffffffffffffffffffffffffffffffffffffffffffffffffffffffffffffffffffffffffffffffffffffffffffffffff
@cB02~tB01_GU182359.1_37640_37538_1_0_0_0_0:0:0_0:0:0_1a8/2
GAAACCACAGCCATGGCCCTGACATTCCAAATCCTCTGATGGGGGCTCAGTTGTTTATTTTCGTTCAGGCATCCGCTGATATCCATTCACAAAGGACATGCCCTCCACCTCATGTCTACCCTGTGTTGTTTTATGTGAGTAATCTTACAG
+
ffffffffffffffffffffffffffffffffffffffffffffffffffffffffffffffffffffffffffffffffffffffffffffffffffffffffffffffffffffffffffffffffffffffffffffffffffffff
@cB02~tB01_GU182359.1_132570_132696_0_1_0_0_0:0:0_0:0:0_1a9/2
GAGGCGCAAAGTGTCGTTAAACATCCCCTCTCTGTGCAGAAGGAAGTGTTCAAACATGACATCTGACCAACATTGCAGGATGACTGTCTCTTCTGATTTCACCAGGCGACCTGGGTGGGCCAGGAGGGAAGGTTTTCTGTGGACTCCTAG
+
ffffffffffffffffffffffffffffffffffffffffffffffffffffffffffffffffffffffffffffffffffffffffffffffffffffffffffffffffffffffffffffffffffffffffffffffffffffff
@cB02~tB01_GU182359.1_104737_104929_0_1_0_0_0:0:0_0:0:0_1aa/2
TGGGTGAATGGATAGAGAGAATGTAGTACACACACACAGTGGAGAGTACTCATCCGTAGAAAGAATAACATCCTGACATTTGCAGCCACATGGATGGAACTGGAGGTCATTGCAAAGATTCCCATTTCTCACCCATATACAGGAGCTAAA
+
ffffffffffffffffffffffffffffffffffffffffffffffffffffffffffffffffffffffffffffffffffffffffffffffffffffffffffffffffffffffffffffffffffffffffffffffffffffff
@cB02~tB01_GU182359.1_132528_132355_1_0_0_0_0:0:0_0:0:0_1ab/2
CCAGGCTGCTAAGAGCCTGGATGTGCAGCCTATCCTGGTTCCTCTTCCACCCCCACACAGACAGCAGGAAAGACATTAGTTCGAAATAGATACAACAGCCCAAGAGATGAGGCTGAGCCCAGCGGCAAGGGAATCAGAGGCTACTAGAGA
+
ffffffffffffffffffffffffffffffffffffffffffffffffffffffffffffffffffffffffffffffffffffffffffffffffffffffffffffffffffffffffffffffffffffffffffffffffffffff
@cB02~tB01_GU182359.1_77642_77796_0_1_0_0_0:0:0_0:0:0_1ac/2
TTCATTTTCTGCCCTCCCATTTAATCCTTTGCAATATCAGTGTCCAAGAGCAGAGGCCAAATGCACCTTGTTTACCATTTGTGGAAAGGATAAGAATGCCGCCCCACCCCAAAATGTTCCTGTCCTAGTCGCCATATCTTGTGAATATGT
+
ffffffffffffffffffffffffffffffffffffffffffffffffffffffffffffffffffffffffffffffffffffffffffffffffffffffffffffffffffffffffffffffffffffffffffffffffffffff
@cB02~tB01_GU182359.1_146697_146575_1_0_0_0_1:0:0_1:0:0_1ad/2
GGGGTGCTCCAAGCTGGGATGTGCAGGGAGGAAGTGGTGTCAGCAGCAGAGAAAGAGAGGGAAGCAGTGCTAGGAACAGCAGGTCCTCTGAGGACAAAGGTATAACTGACACCCTCCAGCGTTTCCGTGACGGTAGGGACTGCAGTGTGG
+
ffffffffffffffffffffffffffffffffffffffffffffffffffffffffffffffffffffffffffffffffffffffffffffffffffffffffffffffffffffffffffffffffffffffffffffffffffffff
@cB02~tB01_GU182359.1_4918_5072_0_1_0_0_1:0:0_0:0:0_1ae/2
ATACACACACACACACACACACACACACACCCTAAGCACTCACATATATAGTTGTTTCAAATTTTAAAAAATATAAATTTTGTATTTTTCTTTCTTTTTCTCACATTTGTGTTTCTATGACACCATATACATATTGAATTTTATAGCTCT
+
ffffffffffffffffffffffffffffffffffffffffffffffffffffffffffffffffffffffffffffffffffffffffffffffffffffffffffffffffffffffffffffffffffffffffffffffffffffff
@cB02~tB01_GU182359.1_49000_49170_0_1_0_0_0:0:0_0:0:0_1af/2
GGTTACCTGGAAGAAGATGAGACACCAATAAGAAGCTAATCTTAGCAGTTCCTCTTTATGAATTGTCTCGCATTTCTTGATTGACAGGTAACCACATAAAACATCTCTTTAGGACAAGCACCCAGATGGCAGGAGACCCAGCTTTCTCCT
+
ffffffffffffffffffffffffffffffffffffffffffffffffffffffffffffffffffffffffffffffffffffffffffffffffffffffffffffffffffffffffffffffffffffffffffffffffffffff
@cB02~tB01_GU182359.1_156554_156396_1_0_0_0_0:0:0_0:0:0_1b0/2
TTTCTCCTGCATCTAAATCAATACCTGGCAGAGGAGGGAGAGCTAGATGAGGGGTGGTGCAAATGAAGGGACCTAGTATAGCATAATATACAAGGCTGTGAACGGTGGCTCACGCCTGTAACCCAGCACTTCAGGAGGCCAACGCGGGTG
+
ffffffffffffffffffffffffffffffffffffffffffffffffffffffffffffffffffffffffffffffffffffffffffffffffffffffffffffffffffffffffffffffffffffffffffffffffffffff
@cB02~tB01_GU182359.1_79136_79246_0_1_0_0_0:0:0_0:0:0_1b1/2
ATCAAAGAAGTCATTATAGAGAAATAGAAAAATGATGATTGGAATTGGTGTGCCTTTGTCATTCGTGTATGTTATATTATATTTATGTATTCTTTATTTTTATTTTTTGCCATGGAGTCTCACTCTGTCACCTAGGGTGCAGTGCAATGA
+
ffffffffffffffffffffffffffffffffffffffffffffffffffffffffffffffffffffffffffffffffffffffffffffffffffffffffffffffffffffffffffffffffffffffffffffffffffffff
@cB02~tB01_GU182359.1_36374_36210_1_0_0_0_0:0:0_0:0:0_1b2/2
AGCACCATGTCGCTCATGGTCGTCAGCATGGCGTGTGTTGGTGAGTCCTGGAAGGGAATCGAGGGAGGGAGTGCGGGGATGGAGATCGGGGCCCAGAGTTGGAGATATAGGCCTGGAAGTGGAGTTATGGGCCTAGAGATGGAGTGATGG
+
ffffffffffffffffffffffffffffffffffffffffffffffffffffffffffffffffffffffffffffffffffffffffffffffffffffffffffffffffffffffffffffffffffffffffffffffffffffff
@rand_0_0_0_0_1_1_0:0:0_0:0:0_1b3/2
AACGCCTCTAGACACTCGGAGTCATGCTCCAGGGGCGGCACAAATCTCAGCGAGGGGTACCAATTACCAATTTTCGTGCGGAACGAACGCCCGTGTGAAAGCTACGGGATCCGTTGTCTTTGAATACTAAGGCCCCAACGTGCTTTGAGC
+
ffffffffffffffffffffffffffffffffffffffffffffffffffffffffffffffffffffffffffffffffffffffffffffffffffffffffffffffffffffffffffffffffffffffffffffffffffffff
@cB02~tB01_GU182359.1_85947_85834_1_0_0_0_1:0:0_0:0:0_1b4/2
AGGTGAGGAAACCACAGCCATGGCCCTGACATTCCAAATCCTCTGATGGGGGCTCAGTTCATCAATTGGCTGATATTCCATTCACATAGGACTTGCCCTCCATGCCGTGTCTACTTTGTATTGTTTTATATGAGTAATTTTGCAGTATTA
+
ffffffffffffffffffffffffffffffffffffffffffffffffffffffffffffffffffffffffffffffffffffffffffffffffffffffffffffffffffffffffffffffffffffffffffffffffffffff
@cB02~tB01_GU182359.1_101416_101596_0_1_0_0_1:0:0_0:0:0_1b5/2
TTGCTGCCCCCACTGGGCTGTGAGTCTTGGTAGCCAGGCCCTTGCTGGGCTGAAGGGAAACTCACCCTCAGTGCCAGCCTGCACCCAAGAACAGGGCTGTCGGCTGTGTAGAGACCCAGCCTGCAGGCCCATATCCGCACCCCAGGCCCC
+
ffffffffffffffffffffffffffffffffffffffffffffffffffffffffffffffffffffffffffffffffffffffffffffffffffffffffffffffffffffffffffffffffffffffffffffffffffffff
@cB02~tB01_GU182359.1_89027_88761_1_0_0_0_0:0:0_0:0:0_1b6/2
TAATCATCCCAGGATATCATGGCCCCAGAACACCAACCCCTGTATGCTGTGTGAACTTGGGGTCCCCAGACTGGATTCTGAGGCTCATATTCCAAATAATCCCACATATGATAGGATCGCTGAGAGACACAGAGAAAAATCAGGGACACC
+
ffffffffffffffffffffffffffffffffffffffffffffffffffffffffffffffffffffffffffffffffffffffffffffffffffffffffffffffffffffffffffffffffffffffffffffffffffffff
@cB02~tB01_GU182359.1_39435_39657_0_1_0_0_2:0:0_0:0:0_1b7/2
CTTTGGAGACCCCATCATGGTGCTCTCCAATGAGGTGCAAAGTGTCCTTAAACTTCCCTTCTCTGTGCAGAAGGAAGTGCTCAAACCTGACATCTGACCAACATTGCAGGATGACTGTCTCTTCTGATTTCACCAGGCGACCTGGGTGGG
+
ffffffffffffffffffffffffffffffffffffffffffffffffffffffffffffffffffffffffffffffffffffffffffffffffffffffffffffffffffffffffffffffffffffffffffffffffffffff
@cB02~tB01_GU182359.1_10295_10383_0_1_0_0_0:0:0_0:0:0_1b8/2
ATGCATCTATCCATCTATCATCATGTGTTTATCTGTCTTTCTATCTCTCTATATCTATTTATATATCATCTGTCTGTCTTTCTACTTGTCTATCTATATCATCTATCAGTCATTCATCATCTATTTGTCTATCACCTGTCTCTCTATTAT
+
ffffffffffffffffffffffffffffffffffffffffffffffffffffffffffffffffffffffffffffffffffffffffffffffffffffffffffffffffffffffffffffffffffffffffffffffffffffff
@cB02~tB01_GU182359.1_84961_85017_0_1_0_0_0:0:0_0:0:0_1b9/2
TATCTCCTCTCCAGGCTGATAAGTCCACTCCAGGCCCATATCTCCACTCCAGGCTCCTATCTCAACTCCAGGCTCATATATCCACTCCAGGCTCATATCTCCACTCCAGGCCCATATTTCCACTCCAGGCTTCTATCTCCTCTCCAGGCC
+
ffffffffffffffffffffffffffffffffffffffffffffffffffffffffffffffffffffffffffffffffffffffffffffffffffffffffffffffffffffffffffffffffffffffffffffffffffffff
@cB02~tB01_GU182359.1_5849_5998_0_1_0_0_0:0:0_0:0:0_1ba/2
ATCTCCACTCCAGGCCCATATCTCCACTCCAGGCCCAGATCTCCACCCCACCGCTCCCTCCCTCGATTCCCTTCCAGGACTCACCAACACACGCCATGCTGACGACCATGAGCGACATGGTGCTGCCGGTGCAGACAGGCGGCTGCGCCC
+
ffffffffffffffffffffffffffffffffffffffffffffffffffffffffffffffffffffffffffffffffffffffffffffffffffffffffffffffffffffffffffffffffffffffffffffffffffffff
@cB02~tB01_GU182359.1_122219_122379_0_1_0_0_0:0:0_0:0:0_1bb/2
CAGCTGAACTTAAAACAAGGGTATCCTGAATGATTTCCGGGAGATTATGATGGATTTTCATCTTGGTGAACCCAATAGAATCCCCAAGTTTTCAAAAGATGAGGAAGAAGGGAGAGCAGCATTCAGAGAAAGAGGTGTGGTAAGGAAGAA
+
ffffffffffffffffffffffffffffffffffffffffffffffffffffffffffffffffffffffffffffffffffffffffffffffffffffffffffffffffffffffffffffffffffffffffffffffffffffff
@cB02~tB01_GU182359.1_161946_161781_1_0_0_0_0:0:0_0:0:0_1bc/2
AATGCTGAGCCCAGATCCAAAGTTGTCTCCTGCCCACGAGCACCACAGTCAGGTCTTGAGGGGGTTTTCTAGGGAGACAACAGCCCTGTCTCAAAACCAGGTTGCCAGATCCAATGAACCAGCAGCTGGAATCTGAAGGCATCAGTCTGC
+
ffffffffffffffffffffffffffffffffffffffffffffffffffffffffffffffffffffffffffffffffffffffffffffffffffffffffffffffffffffffffffffffffffffffffffffffffffffff
@cB02~tB01_GU182359.1_107337_107497_0_1_0_0_0:0:0_0:0:0_1bd/2
AGGAGAATCGCCTGAACCCGGGAGGCGGAGGTTGTGGTGAGCTGAGGTCATGCCACTGCACTCCAGCCCGGGGACAGAGAATGACTTCGCCGCAAATAAATAAATACATAAATAGATAAATAGATAAATAAATAGGTAAATAGATTTCAT
+
ffffffffffffffffffffffffffffffffffffffffffffffffffffffffffffffffffffffffffffffffffffffffffffffffffffffffffffffffffffffffffffffffffffffffffffffffffffff
@cB02~tB01_GU182359.1_123826_123965_0_1_0_0_0:0:0_0:0:0_1be/2
TATATTATATTTATATTTATGCATTTCTTATTTTTATTTTTTGAGACGGAGTCTCCTTGTGTCACCCAGGCTGGAGTGCAGTGATGCAATCTCCACTCACTGCAAACTCCACCTCCTGGGTTGAAGTCATTCTCCTGCTTCATCCTCCAG
+
ffffffffffffffffffffffffffffffffffffffffffffffffffffffffffffffffffffffffffffffffffffffffffffffffffffffffffffffffffffffffffffffffffffffffffffffffffffff
@cB02~tB01_GU182359.1_106531_106684_0_1_0_0_0:0:0_0:0:0_1bf/2
ATTTATTATGGCAACAGCAGGAAAGGGTTCCACACTGTACAGTCAGAGCACAGGGCAGTGGCTGAATAAGTGAGTGAGTGGAAGTGTCATATTCGTGGATGAACTACGTTCCTTCTTACTGCAAGGCTCTTGCTCTGCTGACTCAGCCAA
+
ffffffffffffffffffffffffffffffffffffffffffffffffffffffffffffffffffffffffffffffffffffffffffffffffffffffffffffffffffffffffffffffffffffffffffffffffffffff
@cB02~tB01_GU182359.1_20379_20503_0_1_0_0_0:0:0_0:0:0_1c0/2
TCCACTCCAGGCTGATATTTCCACCCTAGGCCCATATCTCCAATCCAGTCCCATATCTCTGCCCCAGGCCCAGATCTCCACCCTAAGCCCATATCTCCACTCCAGGCCCATATCACCTCTCCAGTCCCATATCTCCACACCCAGGCCCAT
+
ffffffffffffffffffffffffffffffffffffffffffffffffffffffffffffffffffffffffffffffffffffffffffffffffffffffffffffffffffffffffffffffffffffffffffffffffffffff
@cB02~tB01_GU182359.1_108931_108848_1_0_0_0_0:0:0_0:0:0_1c1/2
CAGCATGTTCTCTGATTATTTTGAGAACTATAACTGAGAAAGCAGGAGAAAGCTGGGTATCCTGCCATCGGGGAACTTGTCCTAAACAGATGTTGTATGTGCTTAGCTGGCAACCAAGAAATGAGAGACAATCCATAAAGAGGAACTGCT
+
ffffffffffffffffffffffffffffffffffffffffffffffffffffffffffffffffffffffffffffffffffffffffffffffffffffffffffffffffffffffffffffffffffffffffffffffffffffff
@cB02~tB01_GU182359.1_151870_152012_0_1_0_0_0:0:0_0:0:0_1c2/2
GAAAGGACATCAGTGTATCGAAGTGATATCTGCACTCATATGACTGTTCCAGCACTGTTCACAGTAGCCAAGATGTGGAGTCAACCTACCTGCCTATCAGTGGGTGAATGGATAGAGAACTGTAGTACACACACACGGTGGAGACTACTC
+
ffffffffffffffffffffffffffffffffffffffffffffffffffffffffffffffffffffffffffffffffffffffffffffffffffffffffffffffffffffffffffffffffffffffffffffffffffffff
@cB02~tB01_GU182359.1_54168_54351_0_1_0_0_1:0:0_1:0:0_1c3/2
ACTCTGTTGTAGAGCTCAGGGACAGGCATCCCGTCTTCTTTGGAAAGACTGAATTCGTTAAACCCAAGACGAGAGCGACACTGAAGAGCCACATGTTCTCCTTCAGACACCACAGGGCTGGGCCAGGCAGAGAGGAAGGGCTTGTCCTGA
+
ffffffffffffffffffffffffffffffffffffffffffffffffffffffffffffffffffffffffffffffffffffffffffffffffffffffffffffffffffffffffffffffffffffffffffffffffffffff
@cB02~tB01_GU182359.1_23435_23250_1_0_0_0_0:0:0_0:0:0_1c4/2
AGGGGAAGCCTCACTCATTCTAGGTGCCATGGATGGGATGATAAAGAGAGACACCTTCTAAACTCACAACCTCTCTTCTTAGGAGTCCACAGAAAACCTTCCCTCCTGGCCCACCCAGGTCCCCTGGTGAAATCAGAAGAGACAGTCATC
+
ffffffffffffffffffffffffffffffffffffffffffffffffffffffffffffffffffffffffffffffffffffffffffffffffffffffffffffffffffffffffffffffffffffffffffffffffffffff
@cB02~tB01_GU182359.1_38536_38640_0_1_0_0_0:0:0_0:0:0_1c5/2
CCTGTTGCTGCTGTACAAAATTATCAGAAGCATGGAAGCAGGAGAGACCACACTGACACCTTCCAGTACTGGAGACAGAAATTGGACCCTATTTTTCCTGGGCTAAAATCAAGGCATCTGCAGGGCTTTGTTCCCTCTGGAGACTCTGGA
+
ffffffffffffffffffffffffffffffffffffffffffffffffffffffffffffffffffffffffffffffffffffffffffffffffffffffffffffffffffffffffffffffffffffffffffffffffffffff
@cB02~tB01_GU182359.1_101215_101095_1_0_0_0_0:0:0_0:0:0_1c6/2
AGTGCGGGGATGGAGATCTGGGCCCAGAGGTGGAGATATAGGCCTGGAGGTGGAGTTATGGGCCTGGAGTGGAGATCTGGGCCTGGAGTGGATATATGGGCCTGGAGATGGAGTGATGGGCCTAGAAGTGGAGATCTGGGTCTGGAGTGG
+
ffffffffffffffffffffffffffffffffffffffffffffffffffffffffffffffffffffffffffffffffffffffffffffffffffffffffffffffffffffffffffffffffffffffffffffffffffffff
@cB02~tB01_GU182359.1_133510_133747_0_1_0_0_0:0:0_0:0:0_1c7/2
TATTTATCATCTATCTATATCTATCCATCTATCATCTGTCTTGCTCTGCCTCTCGGTCTCTCTAGTTCTCTTTGGAATCTCTGCAATTCATCCCCACATCTCCATCTTTCAATGTCCTTGTGCCTCTCCCTCAGGAGTCTAATTTTAGTG
+
ffffffffffffffffffffffffffffffffffffffffffffffffffffffffffffffffffffffffffffffffffffffffffffffffffffffffffffffffffffffffffffffffffffffffffffffffffffff
@cB02~tB01_GU182359.1_63999_63811_1_0_0_0_0:0:0_0:0:0_1c8/2
ATAGCTCTGACAAGGCTTCCAGTACTATGTTGATAGGAAGTGGTGGATGTCCGTGTCCTTGTCTTGTGCCAGTTCTCAGAGGAGTGCTTTTAACTTTTCCTGTTCAGTATGATGTTGACTCTAGATATGTCATCTATGGCTTTTATTATT
+
ffffffffffffffffffffffffffffffffffffffffffffffffffffffffffffffffffffffffffffffffffffffffffffffffffffffffffffffffffffffffffffffffffffffffffffffffffffff
@cB02~tB01_GU182359.1_32939_33128_0_1_0_0_0:0:0_0:0:0_1c9/2
ATGGAACCTTCTCCTGGATGTGAGTGGCTGCAGGGGACGTGAGGGTACAGTTCAGAATCAGGCAACGGTCTGTGAGCTGAAGGCAGGGGAAGGGAATCTGGTGCTCTCTCTAGAAAGTCCTGCCTCTGTGGCTCCTGTCTTGGGCCAGGG
+
ffffffffffffffffffffffffffffffffffffffffffffffffffffffffffffffffffffffffffffffffffffffffffffffffffffffffffffffffffffffffffffffffffffffffffffffffffffff
@cB02~tB01_GU182359.1_40106_40251_0_1_0_0_0:0:0_0:0:0_1ca/2
CTCCATTACATGGAAGGCAGAGGTGTCAGAATAAACATGGCCTGTAGGTGCCACAAGGCCTGAGGCCACAGGGCCCAACTCAGGTCAGAAATATGGGTGTCCTTGGGTTCTCCTGGTAGAGAACACTTTGTGGAGGTAAAACAGAAATGA
+
ffffffffffffffffffffffffffffffffffffffffffffffffffffffffffffffffffffffffffffffffffffffffffffffffffffffffffffffffffffffffffffffffffffffffffffffffffffff
@cB02~tB01_GU182359.1_57468_57690_0_1_0_0_0:0:0_0:0:0_1cb/2
AGAACTCACTCCCCTGCTCTATGGCCTAATGCTCTCTCTCTCTGTCTCACCCTCCACACCATCTCTCTTTATGTCTATTTCCTCTTTCCACCTTCTCTGTCTCTCTAGGTCTCTGACCTCACTTTCTCACCTCTAGATATGTTTTCCCTT
+
ffffffffffffffffffffffffffffffffffffffffffffffffffffffffffffffffffffffffffffffffffffffffffffffffffffffffffffffffffffffffffffffffffffffffffffffffffffff
@cB02~tB01_GU182359.1_64561_64474_1_0_0_0_0:0:0_0:0:0_1cc/2
TTTTATGAAGGTGAGATGGGGAAATAGCTCCATTTCAGAGCTTCTGGGGAGAGAGGGGCCTGGCCCACATGGAAAGGTCTCTGATCTTACCCCCACCCTCCAGCCCCTGTTCTCCAGAACTATACTGTGGAGAGTTCCATCAGGATTGTT
+
ffffffffffffffffffffffffffffffffffffffffffffffffffffffffffffffffffffffffffffffffffffffffffffffffffffffffffffffffffffffffffffffffffffffffffffffffffffff
@cB02~tB01_GU182359.1_126253_126381_0_1_0_0_0:0:0_0:0:0_1cd/2
ATGCTGAGTGAGGGAGGGTGCTCACATTTTTCAGGACTCTTTGGGAATAAGACTAGCCACGAGGCTGGGCCGAGGAGCACCTACCTCCCTGTTCACTGTTCTGTTCCCCGCAGGCCCTTGGTCCATTACAGATGCATCTGTAGAAGATGG
+
ffffffffffffffffffffffffffffffffffffffffffffffffffffffffffffffffffffffffffffffffffffffffffffffffffffffffffffffffffffffffffffffffffffffffffffffffffffff
@cB02~tB01_GU182359.1_47448_47574_0_1_0_0_0:0:0_0:0:0_1ce/2
AATAGGGAAGAGGTTTTAGGCTCATTGCCTAATGGATAAGATAAAGGATCAAAGAAGTAATTATAGAGAAATAGAAAAATCATGATTGGAATTCAGGTCCCTTTGTCATTTGCGTGTGTTATATTATATTTATATTTATGCATTTCTTAT
+
ffffffffffffffffffffffffffffffffffffffffffffffffffffffffffffffffffffffffffffffffffffffffffffffffffffffffffffffffffffffffffffffffffffffffffffffffffffff
@cB02~tB01_GU182359.1_50769_50614_1_0_0_0_0:0:0_0:0:0_1cf/2
TCAGACTAGCTTTCAGTCTTCTGTCAGCAGTAAAACTTATATATTTTTTAAAATAACTTCAATGTAGTTTTCCATCCTTCAAATAAACATGTCTGCCCCCATGGTTTCGGTAATGGGACTCTTTTCTTGCCTAAGGCTTCCGGTGTTATC
+
ffffffffffffffffffffffffffffffffffffffffffffffffffffffffffffffffffffffffffffffffffffffffffffffffffffffffffffffffffffffffffffffffffffffffffffffffffffff
@cB02~tB01_GU182359.1_41827_41908_0_1_0_0_0:0:0_0:0:0_1d0/2
TTCTGGGAAATGGGTAATGTTGAGGGGCTGAGGGAACCTCTGATCTTCCCAAACTGAGCCCAGTCTCCCTCCTCTGGGTCTCTCCTGACCGCTTTCTCCATCTGCCTGTGTGCCTGGAGCCCTGGCCGCGGGCCTTCATGCAGGCCGTGT
+
ffffffffffffffffffffffffffffffffffffffffffffffffffffffffffffffffffffffffffffffffffffffffffffffffffffffffffffffffffffffffffffffffffffffffffffffffffffff
@cB02~tB01_GU182359.1_149714_149489_1_0_0_0_1:0:0_0:0:0_1d1/2
AGTTTCATTTCTGTTTTGTCTCCACAAAGTGCTTCTACGAGGAGAACCCAAGGACACCCATATTTCTGACCTGAGTTGGGCCCTGTGGCCTCAGGCCTTGTGGCATCTACAGATGCCATGTTTATTCTGACACCTCTGCCTTCCATGCAG
+
ffffffffffffffffffffffffffffffffffffffffffffffffffffffffffffffffffffffffffffffffffffffffffffffffffffffffffffffffffffffffffffffffffffffffffffffffffffff
@cB02~tB01_GU182359.1_127177_127038_1_0_0_0_0:0:0_0:0:0_1d2/2
AACTCACAATTCCAAACATACAAGAGGCTCCCTCTTAACACAGCACTTAGACACGTGCTGTTCCACCTTCTCTCATGCAGTTCCACCTCCCCTCAGACTATCTTTCAGCCTTCTGTCAGCAGTAAAACTTATAAATTGTTTTTAGTAATT
+
ffffffffffffffffffffffffffffffffffffffffffffffffffffffffffffffffffffffffffffffffffffffffffffffffffffffffffffffffffffffffffffffffffffffffffffffffffffff
@cB02~tB01_GU182359.1_38511_38319_1_0_0_0_0:0:0_0:0:0_1d3/2
GGATTGAATACAGGGAAATGGGTGCTGTGGTGGGAAGAATAATTGTCCCCAGTGATGACTACATTCTAATCCCTGGAGTCTGTGACTATGTATGTTATAGGGGAAGGGACTGAAGGGGAAGATGGAGCTCATGGGGAGACAGCCTGGACT
+
ffffffffffffffffffffffffffffffffffffffffffffffffffffffffffffffffffffffffffffffffffffffffffffffffffffffffffffffffffffffffffffffffffffffffffffffffffffff
@cB02~tB01_GU182359.1_132432_132263_1_0_0_0_0:0:0_0:0:0_1d4/2
ACCAGGAACAGGGTGTGTGGCCACTGGTGCCTGCCTTACTGATCAGTTCATACCTCCTGCCAAGGATTCCAATTCGTCCAAAAGAGATTGAACCAGGCTGCTAAGAGCCTGGATGTGCAGCCTATCCTGGTTCCTCTTCCACCCCCACAC
+
ffffffffffffffffffffffffffffffffffffffffffffffffffffffffffffffffffffffffffffffffffffffffffffffffffffffffffffffffffffffffffffffffffffffffffffffffffffff
@cB02~tB01_GU182359.1_128885_128727_1_0_0_0_0:0:0_0:0:0_1d5/2
TCCTTCCCTGGGAATTTAAATCATTTTAACTGGTTCTGCTGTAATACTAGAAATACAAGCATGAAAAATTCTAATGGTTTATTAGTCACAATGACTCTGAAAACCTTAATAATACCTATTAGATATTTTGCATATTACACAGGAAGAAGA
+
ffffffffffffffffffffffffffffffffffffffffffffffffffffffffffffffffffffffffffffffffffffffffffffffffffffffffffffffffffffffffffffffffffffffffffffffffffffff
@cB02~tB01_GU182359.1_5178_5007_1_0_0_0_0:0:0_0:0:0_1d6/2
ATGGATAATTACATGTTGATAAAGTTATGCATGGACTATTAAACTGCAATCCAAAAGAATAAAATAGAGCTATAAAATTCAATATGTATATGGTGTCATAGAAACACAAATGTGAGAAAAAGAAAGAAAAATACAAAATTTATATTTTTT
+
ffffffffffffffffffffffffffffffffffffffffffffffffffffffffffffffffffffffffffffffffffffffffffffffffffffffffffffffffffffffffffffffffffffffffffffffffffffff
@cB02~tB01_GU182359.1_124229_124368_0_1_0_0_1:0:0_0:0:0_1d7/2
ACCTGTCCTCCTGTGAATTAGTAGGAAAGGGGAGCAGGAGCTAGTGCTGACGCTGATCTCTGATTCCAAGATCTGGACTCACTCCAAGGAGTATTAGAATTTACCTCCCCATGGCCTATCTGAATCTCCACAGATGATTGGAAGTAGGGG
+
ffffffffffffffffffffffffffffffffffffffffffffffffffffffffffffffffffffffffffffffffffffffffffffffffffffffffffffffffffffffffffffffffffffffffffffffffffffff
@cB02~tB01_GU182359.1_149838_149994_0_1_0_0_0:0:0_0:0:0_1d8/2
CAATCATCATCTATGTATCTATAACCTATCCATTATCTATCATCTACCTATTTATCATCTATCTATATCTATCTATCCATCTATCATCTGTCTCTCTCCATCTCCTTGTCTTTCTCTGCCTCTCAGTCTCTCTAGTTCTATTTGGAATCT
+
ffffffffffffffffffffffffffffffffffffffffffffffffffffffffffffffffffffffffffffffffffffffffffffffffffffffffffffffffffffffffffffffffffffffffffffffffffffff
@cB02~tB01_GU182359.1_93864_94097_0_1_0_0_0:0:0_0:0:0_1d9/2
CAAAAGATAAGGAAGAAGGGAGAGCAGCATTCAGAGAAAGAGGTGTGGTAAGGAAGAAGGGTCTGAGTGATGCCATGTGAGATGTGACCAGTCTTTGTGGGCTTTGAGGAAGGAGGAAGGGGACCAGGAGCCAAGGAACTGGGAGCCTTT
+
ffffffffffffffffffffffffffffffffffffffffffffffffffffffffffffffffffffffffffffffffffffffffffffffffffffffffffffffffffffffffffffffffffffffffffffffffffffff
@cB02~tB01_GU182359.1_48162_48051_1_0_0_0_0:0:0_0:0:0_1da/2
GCCTCTCGGGTAGAACAGCAGCCTAATATGTGTCTCCCGAGATCACAAAGAGCAGCAGGTTTCACACGGGCTTCAACACTATTTCCTGGCCGTTTGACATAAGAGAATTCTATTTCGCTTTTTTTATCTTGATTTCACTTTTGTTTTCTT
+
ffffffffffffffffffffffffffffffffffffffffffffffffffffffffffffffffffffffffffffffffffffffffffffffffffffffffffffffffffffffffffffffffffffffffffffffffffffff
@cB02~tB01_GU182359.1_26749_26583_1_0_0_0_0:0:0_1:0:0_1db/2
TAAACCCAGTAGTGAAATTGCTGGATACTATGAAAGTTCTCTTTTTAGTTTTTCGTTTGTTGTTTTGTTTTTGTTGTTGAGACAGTTTCCCTCTGTGCCCAGGCTGGAGTACAAGTGATGTCATCTTGGCTCATTGCAACCTCTGCCTCC
+
ffffffffffffffffffffffffffffffffffffffffffffffffffffffffffffffffffffffffffffffffffffffffffffffffffffffffffffffffffffffffffffffffffffffffffffffffffffff
@cB02~tB01_GU182359.1_129604_129784_0_1_0_0_0:0:0_0:0:0_1dc/2
CTCCAATCCAGGCTCAGATCTCCACCCTGGGCCCATATCTCCAATCCAGGCCCTTATCTCCACTCCAGGTCCATATCTCCTCTCCAGTCCCATATCTCCACTCCAGGCCCATATATCCTCTCCAGTCCCATATCTCCACACCCAGGCCCG
+
ffffffffffffffffffffffffffffffffffffffffffffffffffffffffffffffffffffffffffffffffffffffffffffffffffffffffffffffffffffffffffffffffffffffffffffffffffffff
@cB02~tB01_GU182359.1_128826_128700_1_0_0_0_0:0:0_0:0:0_1dd/2
ATTCAAAGATTGTAAATAATTGCATAATCCTTCCCTGGGAATTTAAATCATTTTAACTGGTTCTGCTGTAATACTAGAAATACAAGCATGAAAAATTCTAATGGTTTATTAGTCACAATGACTCTGAAAACCTTAATAATACCTATTAGA
+
ffffffffffffffffffffffffffffffffffffffffffffffffffffffffffffffffffffffffffffffffffffffffffffffffffffffffffffffffffffffffffffffffffffffffffffffffffffff
@cB02~tB01_GU182359.1_103834_103654_1_0_0_0_0:0:0_0:0:0_1de/2
AGAGAGCATTAGGTCATAGAGCAGGGGAGTGAGTTCTCAGCTCAGGTGTGAGGGGAGCTGTGACAAGGAAGAACCTCCCTGAGGAAACTGCCTCTTCTTCCAGGTCTATTTGGGAAACCTTCACTCTCAGCCCAGCCGGGCCCCACGGTT
+
ffffffffffffffffffffffffffffffffffffffffffffffffffffffffffffffffffffffffffffffffffffffffffffffffffffffffffffffffffffffffffffffffffffffffffffffffffffff
@cB02~tB01_GU182359.1_87946_87815_1_0_0_0_0:0:0_1:0:0_1df/2
CAGATGGAGGCACCTGAACCAGGGGATATGGGCACAGAAAAGACACGGAGATGCAGAGAGGGAGGAGAGAGACAGACACGGGGAGGGGAACCCTCACTCATTCCAGGTGCCATGGATGGGATGATAAAGAGAGATGCCTTCTAAACTCAC
+
ffffffffffffffffffffffffffffffffffffffffffffffffffffffffffffffffffffffffffffffffffffffffffffffffffffffffffffffffffffffffffffffffffffffffffffffffffffff
@cB02~tB01_GU182359.1_106884_106704_1_0_0_0_0:0:0_0:0:0_1e0/2
AGAGCCTTGCAGTAAGAAGGAACGTAGTTCATCCACGAATATGACACTTCCACTCACTCACTTATTCAGCCACTGCCCTGTGCTCTGACTGTACAGTGTGGAACCCTTTCCTGCTGTTGCCATAATAAATCTCCACAAACTTCATGGATG
+
ffffffffffffffffffffffffffffffffffffffffffffffffffffffffffffffffffffffffffffffffffffffffffffffffffffffffffffffffffffffffffffffffffffffffffffffffffffff
@cB02~tB01_GU182359.1_116730_116608_1_0_0_0_0:0:0_0:0:0_1e1/2
GAGGCCCAGGTGGTTGTAAGGAAGATGAGCTTGGTATTCTTATGGAGAGAGACTGACTTGGTGAGGTCTGTACCAACAGAGACAGAGAAACAGGAGACACAAGTACAGACCAGGTGTCATAACAGAGGACAGACACAGGGGCCATTCCGA
+
ffffffffffffffffffffffffffffffffffffffffffffffffffffffffffffffffffffffffffffffffffffffffffffffffffffffffffffffffffffffffffffffffffffffffffffffffffffff
@cB02~tB01_GU182359.1_160311_160107_1_0_0_0_0:0:0_0:0:0_1e2/2
CTGTGGGTTTGTTATAGATGGCTCTTATTATTTTGAGATACGTCCCATCAATGCCTAATTTATTGAGAGTTTTTAGCATGAAGTGTTGTTGAATTTTGTCAAAGGCCTTTTCTGCATCTATTGAGATAATCGTCCGGTTTTTGTCTTTGG
+
ffffffffffffffffffffffffffffffffffffffffffffffffffffffffffffffffffffffffffffffffffffffffffffffffffffffffffffffffffffffffffffffffffffffffffffffffffffff
@cB02~tB01_GU182359.1_105350_105164_1_0_0_0_0:0:0_0:0:0_1e3/2
CACTGATGTCCTTCCCTTTGGGTTTACACCCAGTAGTGGAATTGCTAGATCCTATCAACAGGGTACCAGGGTTCTCCTTTCTCTACCACCTTGCCAGCATTCATTTTGTCTGTGTTTCAGATAAAAGCCACTTTAATGGGATGAGATGAT
+
ffffffffffffffffffffffffffffffffffffffffffffffffffffffffffffffffffffffffffffffffffffffffffffffffffffffffffffffffffffffffffffffffffffffffffffffffffffff
@cB02~tB01_GU182359.1_114705_114489_1_0_0_0_0:0:0_1:0:0_1e4/2
CACATCCTCCTCTCTAAGGTGGCGCCTCCTTCTCCCCAAGGAGGTCAGGACAAGCCCTTGTTTTCTACCTGGCCCAGCCTTGTGGTGCCTCCAGAACATGTGACTCTTCGGTGTCACTCTAATCTTGGGTTTAACAACTTCAGTCTGTAC
+
ffffffffffffffffffffffffffffffffffffffffffffffffffffffffffffffffffffffffffffffffffffffffffffffffffffffffffffffffffffffffffffffffffffffffffffffffffffff
@cB02~tB01_GU182359.1_80793_81025_0_1_0_0_0:0:0_1:0:0_1e5/2
TCCTGCTTCCGCACAGGGCCCTGTGTTCTCTGGCCTCTGCTTCGTGAGGCTTACTTTTTTTTTTGGAGCACCAGCGATGAAGGAGAAAGAAGGGAAGGATGGTGAAGAGGATGATGGCCACTGAGTACCTAATCACAGCATGCAGGTGTC
+
ffffffffffffffffffffffffffffffffffffffffffffffffffffffffffffffffffffffffffffffffffffffffffffffffffffffffffffffffffffffffffffffffffffffffffffffffffffff
@cB02~tB01_GU182359.1_29133_29262_0_1_0_0_0:0:0_1:0:0_1e6/2
GGAGCGAAGGAATGTGGGAGCCTCTAGAAGCTGAGAAAAGTGAGAAGCAGATTCTTGCCTGGACTCCTCAGAGGGAAGGCAGCCTTGCTGTCACCTTGATTTTAGCCCAGTGAGATGCACTTCATACTTTGAGCTACAGCACTGTAAGAT
+
ffffffffffffffffffffffffffffffffffffffffffffffffffffffffffffffffffffffffffffffffffffffffffffffffffffffffffffffffffffffffffffffffffffffffffffffffffffff
@cB02~tB01_GU182359.1_121163_121024_1_0_0_0_0:0:0_0:0:0_1e7/2
GTGGTCAGCACCTGTAATACCACTACTCAGGAGTTTGAGGCAAGAGAATGATTGAACCCAGGAGGCTGAGGTTGCAGTGAACTGAGATTGCACCTCTGCACTCCAGCCTGAGTGACAGAGCAAGACTCCATCTCAAAAGAAAAAATAAAA
+
ffffffffffffffffffffffffffffffffffffffffffffffffffffffffffffffffffffffffffffffffffffffffffffffffffffffffffffffffffffffffffffffffffffffffffffffffffffff
@cB02~tB01_GU182359.1_26719_26613_1_0_0_0_0:0:0_0:0:0_1e8/2
TGAAAGTTCTCTTTTTAGTTTTTCGTTTGTTGTTTTGTTTTTGTTTTTGAGACAGTTTCCCTCTGTGCCCAGGCTGGAGTACAAGTGATGTCATCTTGGCTCATTGCAACCTCTGCCTCCTGGGTTCAAATGATTTTCCTGCCTCAGCCT
+
ffffffffffffffffffffffffffffffffffffffffffffffffffffffffffffffffffffffffffffffffffffffffffffffffffffffffffffffffffffffffffffffffffffffffffffffffffffff
@cB02~tB01_GU182359.1_8926_8800_1_0_0_0_0:0:0_0:0:0_1e9/2
GGTTCCTCTTCCACCCCCACATAAACACCAGGAAAGAGATTAGTGGGAAACAGATACAACAGCATAAGAGGTGACACTGAGCACAGTGGGAAGGGAATCAGGGCTACTAGAGACAGAGAGACAGGGAAGAGGGAGGGAGACAGATGGAGG
+
ffffffffffffffffffffffffffffffffffffffffffffffffffffffffffffffffffffffffffffffffffffffffffffffffffffffffffffffffffffffffffffffffffffffffffffffffffffff
@cB02~tB01_GU182359.1_100592_100741_0_1_0_0_0:0:0_0:0:0_1ea/2
GAGGCCCAGTGGGTGCTTGCTCAAGAGCGGAACACGGCTTCCTGGAAATTGTTCTCACTAGAATTGGCACCTCGCGTCCTTCACTATGACCAACTCACAACACGTCTCAGATCCAACCTCCCGAACACAAGATGCCTAAAATCTGTGCTA
+
ffffffffffffffffffffffffffffffffffffffffffffffffffffffffffffffffffffffffffffffffffffffffffffffffffffffffffffffffffffffffffffffffffffffffffffffffffffff
@cB02~tB01_GU182359.1_99106_98927_1_0_0_0_0:0:0_0:0:0_1eb/2
CCACCTTCCCTCATGCTGTTCCACCTCCCCTCAGACTAGCTTTCAGCCTTCTGTCAGCAGTAAAACTTATATACTTTTTAAAATAACTTCAATGTAGTTTTCCATCCTTCAAATAAACATGTCTGCCCCCATGGTTTCGGTAATGGGACT
+
ffffffffffffffffffffffffffffffffffffffffffffffffffffffffffffffffffffffffffffffffffffffffffffffffffffffffffffffffffffffffffffffffffffffffffffffffffffff
@cB02~tB01_GU182359.1_102864_103020_0_1_0_0_1:0:0_0:0:0_1ec/2
CCAGGTCGTCTCCCCATCTCAAGGTCAACTCATCAACAACCTGAACTCCATCTTCCCCTTCAGTCCCATGTCCTATAACATAAATAGTCACAGGCTCCAAGGATTACAATATAGCCATGCTGCCGACAGTTACTCTTTCCACCACAGCAC
+
ffffffffffffffffffffffffffffffffffffffffffffffffffffffffffffffffffffffffffffffffffffffffffffffffffffffffffffffffffffffffffffffffffffffffffffffffffffff
@cB02~tB01_GU182359.1_70428_70239_1_0_0_0_0:0:0_0:0:0_1ed/2
GCGGCTCTTATTATATTGAGTTATGTTTCTTCAATGCTTAGCTTGTTGAGGGCTTTTAACATGAAGAAATGCTTAGTAAAAAGTATGTTCTACATGTGTGTTGAGAAGATCATGTGGTTTTTGTTTTTAGTTTTGTTTAGGTGATGAATC
+
ffffffffffffffffffffffffffffffffffffffffffffffffffffffffffffffffffffffffffffffffffffffffffffffffffffffffffffffffffffffffffffffffffffffffffffffffffffff
@cB02~tB01_GU182359.1_90728_90987_0_1_0_0_0:0:0_1:0:0_1ee/2
GAGACTACTCATCCATAGAAACAATAACATCCTGTCATTTGCAGTCACATGGATGGAACTGGAGGTCATTACAAAGATTCCCATTTCTCACCCACATGCAGGAGATAAAAGGTGGATCTCATGAAGGTGGAGAATACAATGGTGGACACC
+
ffffffffffffffffffffffffffffffffffffffffffffffffffffffffffffffffffffffffffffffffffffffffffffffffffffffffffffffffffffffffffffffffffffffffffffffffffffff
@cB02~tB01_GU182359.1_84100_84028_1_0_0_0_0:0:0_0:0:0_1ef/2
TTTTGCATATTACACAGGAAGAAGAGTTTGAATCTCAGATAAAAGCAATAAAAATACATGAAAAGTCTTTCATGTTAGCACAGATTTTAGGCATCTCGTGTTCAGGAGGTTGGATCTGAGACGTGTTTTGAGTTGGTCATAGTGAAGGAC
+
ffffffffffffffffffffffffffffffffffffffffffffffffffffffffffffffffffffffffffffffffffffffffffffffffffffffffffffffffffffffffffffffffffffffffffffffffffffff
@cB02~tB01_GU182359.1_23039_22902_1_0_0_0_0:0:0_0:0:0_1f0/2
AACAGGGTGTGTGGACACTGGTGCCTGCCTTATTCATCAGTTCATACCTTCTGCCAAGGATTGCAATTCATCCAAAAGAGATTGAACAAGGCTGATAAGAGCCTGGATGTGCAGCCTATCCTGGTTCCTCTTTCACCCCCACATAAACAG
+
ffffffffffffffffffffffffffffffffffffffffffffffffffffffffffffffffffffffffffffffffffffffffffffffffffffffffffffffffffffffffffffffffffffffffffffffffffffff
@cB02~tB01_GU182359.1_49441_49631_0_1_0_0_0:0:0_0:0:0_1f1/2
TGAGGTCCCTCAGTTGCCAACAGCAGACTCAGACATTCTATCTCTCTGAGCTCAAGGACCCATCCCATGAATAGCTCTGAGTTCCCATCCCATTGATTCTGTCTCCCACTTTCTGCCTGTCATGGAACCTTCTCCTGGATGTGAGTGGCT
+
ffffffffffffffffffffffffffffffffffffffffffffffffffffffffffffffffffffffffffffffffffffffffffffffffffffffffffffffffffffffffffffffffffffffffffffffffffffff
@cB02~tB01_GU182359.1_106986_107057_0_1_0_0_0:0:0_0:0:0_1f2/2
GGGAGATTGTGATGGATTATCTTGGTAAACTCAATAGAATCCCAAAGTCTTTAAAAGAGGAAGAAAAAGTCAGAGCAACACTTAGAGAAAGAGGTGAGGTAAGGAAGAGGGATCTGAGTGATGCCACGTGAGAGATGTGACGAGCTTTTG
+
ffffffffffffffffffffffffffffffffffffffffffffffffffffffffffffffffffffffffffffffffffffffffffffffffffffffffffffffffffffffffffffffffffffffffffffffffffffff
@cB02~tB01_GU182359.1_47455_47590_0_1_0_0_0:0:0_0:0:0_1f3/2
TGCTCACAGAAAGCCAAATAGGGAAGAGGTTTTAGGCTCATTGCCTAATGGATAAGATAAAGGATCAAAGAAGTAATTATAGAGAAATAGAAAAATCATGATTGGAATTCAGGTCCCTTTGTCATTTGCGTGTGTTATATTATATTTATA
+
ffffffffffffffffffffffffffffffffffffffffffffffffffffffffffffffffffffffffffffffffffffffffffffffffffffffffffffffffffffffffffffffffffffffffffffffffffffff
@cB02~tB01_GU182359.1_79416_79260_1_0_0_0_0:0:0_1:0:0_1f4/2
CCTAGGTGACAGAGTGAGACTCCATGGCAAAAAATAAAAATAAAGAATACATAAATATAATATAAGATACACGAATGACAAAGGCACACCAATTCCAATCATCATTTTTCTATTTCTCTATAATGACTTCTTTGATCCTTTATCCTATCC
+
ffffffffffffffffffffffffffffffffffffffffffffffffffffffffffffffffffffffffffffffffffffffffffffffffffffffffffffffffffffffffffffffffffffffffffffffffffffff
@cB02~tB01_GU182359.1_64804_64926_0_1_0_0_1:0:0_2:0:0_1f5/2
TTTACATTGAGACTAAAGATGGCCAATCACCACTTTTCTTCGGAAAAATCAACCTGATGTTATACCTACTTTTTTAGAGGTGGAATCAACCTACCCTAAGATGCCAACTACATTTTCCTGAATGGACTTTTGTGGATCCCCTCGATGTAT
+
ffffffffffffffffffffffffffffffffffffffffffffffffffffffffffffffffffffffffffffffffffffffffffffffffffffffffffffffffffffffffffffffffffffffffffffffffffffff
@rand_0_0_0_0_1_1_0:0:0_0:0:0_1f6/2
TTCGCCATCGTGCATACATAAACAATAGGTTTAGCCATCCTTGTGAAGAAATGGTCCGCTAGACGGATTTTGACTTTCAGGCTAAGTTCGAGCATGCTTGGGCTAAGTGAGGAATTAATTGCTTGCGCCTCGTGAAAAGGGTGGGCTTGA
+
ffffffffffffffffffffffffffffffffffffffffffffffffffffffffffffffffffffffffffffffffffffffffffffffffffffffffffffffffffffffffffffffffffffffffffffffffffffff
@cB02~tB01_GU182359.1_163548_163741_0_1_0_0_0:0:0_1:0:0_1f7/2
CTAGTGAGTTCCCCAGACTCTGATGTCTCAATTTCATTCAGTCACTTTCCTCCAGATACATCTACCCATTCCTACTGCATCATAGTATCCTGAGCCTTGGGGGCAGTTTCTGTGCCAAGTGGAAATGTGGAAATGAGATATTACGAAGAA
+
ffffffffffffffffffffffffffffffffffffffffffffffffffffffffffffffffffffffffffffffffffffffffffffffffffffffffffffffffffffffffffffffffffffffffffffffffffffff
@cB02~tB01_GU182359.1_91122_91273_0_1_0_0_0:0:0_0:0:0_1f8/2
GGAGGCACAGGTTGCAATGAGCCAAGATCTCACCACTTAGACTCCAGCTTGGACTAAGGAGGGAAACTCTTTCTCAAAAAAGAAAAAAAAAAAAAAGAGAACTTTCATAGTATCCAGCAATTTCACTACTGGGTTTATATCCAAAGGAAA
+
ffffffffffffffffffffffffffffffffffffffffffffffffffffffffffffffffffffffffffffffffffffffffffffffffffffffffffffffffffffffffffffffffffffffffffffffffffffff
@cB02~tB01_GU182359.1_154269_154398_0_1_0_0_0:0:0_0:0:0_1f9/2
CCAGTTAGGAATGCAGGCAGAAAAAACACTGCATTTTTCCTGAGAAGGATGTCAGATTGGCAATTATTCTTCTAGCTTGTAGGAGGTCTCACCTGCAGGAAATTAAAGGTAAAGAGACTTCGCTGAGCCCTTTGGTGGCCCTAGATCCCT
+
ffffffffffffffffffffffffffffffffffffffffffffffffffffffffffffffffffffffffffffffffffffffffffffffffffffffffffffffffffffffffffffffffffffffffffffffffffffff
@cB02~tB01_GU182359.1_18456_18626_0_1_0_0_0:0:0_1:0:0_1fa/2
TTGCAGTGAGTTGAGATCACGCCACTGCACTCCAGCCTGGGTGAGAGAGTGAGACTGTCTCAAAAAAAAAAATAGCATAGCAATTGCATAGAACCCATGCACATCCTCCTGTATACATGAAATCATCTCTTGATTACTTATGATTCCTGA
+
ffffffffffffffffffffffffffffffffffffffffffffffffffffffffffffffffffffffffffffffffffffffffffffffffffffffffffffffffffffffffffffffffffffffffffffffffffffff
@cB02~tB01_GU182359.1_1435_1241_1_0_0_0_0:0:0_0:0:0_1fb/2
AAACAGCATGATACTACTACAAAAACAGACACATAGACCAATGAGACAGAATAGAGAACCCAGAAATGAGGCTACATACCTACAATCATCTTTGAAAAAATTGACAAAAACAAGCAATGTGGAAAGTACCCTTTCTTCAATAAATAGTTC
+
ffffffffffffffffffffffffffffffffffffffffffffffffffffffffffffffffffffffffffffffffffffffffffffffffffffffffffffffffffffffffffffffffffffffffffffffffffffff
@cB02~tB01_GU182359.1_23606_23733_0_1_0_0_0:0:0_0:0:0_1fc/2
TCTGTCTGTCTCCTTTAACTCTTTCTGTCTTTTCTAACTCCCTGTATGGCCCCTGTGTCTGTCCTCCGTTATGACACCTGGTCTGTACTTGTGTCTCCTGTTTCTCTGTCTCTGTTGGTACAAACCTCAGCAAGTCAGTCTCTCTCCATA
+
ffffffffffffffffffffffffffffffffffffffffffffffffffffffffffffffffffffffffffffffffffffffffffffffffffffffffffffffffffffffffffffffffffffffffffffffffffffff
@cB02~tB01_GU182359.1_96482_96304_1_0_0_0_0:0:0_0:0:0_1fd/2
AGCTCCTGCTCCCCTTTCCTACTAATTCACAGGAGGACAGGTGGTATTGAAGCAATAGATAGTCGAGGGGGTGGTCCTTCCCCCAGCCTGTCAGGTAGAACAGCAGCCTAACATGTGTCTCCCGAGATCACAAAGAATAGCACATTTCAC
+
ffffffffffffffffffffffffffffffffffffffffffffffffffffffffffffffffffffffffffffffffffffffffffffffffffffffffffffffffffffffffffffffffffffffffffffffffffffff
@cB02~tB01_GU182359.1_1818_1644_1_0_0_0_1:0:0_0:0:0_1fe/2
CGAAAGTATCAACAGAGTAAACAGATAACCTACAGACTGGGAGAAAATATTTGCAAACTATGCATCTGACAAAGTTCTAATATCCAGAATCTATAAGGAATGTAAACAAATCAACAAGCAGAAAACCAAAAAACCTCAATTAAGTATGAC
+
ffffffffffffffffffffffffffffffffffffffffffffffffffffffffffffffffffffffffffffffffffffffffffffffffffffffffffffffffffffffffffffffffffffffffffffffffffffff
@cB02~tB01_GU182359.1_108035_107876_1_0_0_0_0:0:0_0:0:0_1ff/2
ATTTCAGGAGACAGAGAAAGTCTCACTAATCAGATAATATTTGTGACCATAATGAAAAAAAAAAGTAGATTCAACCCCTGGAAGATGGGCGGAAGGATTTTCCACACACAGCTGTCAGCCGTGAAGGCACAAATGTGAAAACAATCTGAT
+
ffffffffffffffffffffffffffffffffffffffffffffffffffffffffffffffffffffffffffffffffffffffffffffffffffffffffffffffffffffffffffffffffffffffffffffffffffffff
@cB02~tB01_GU182359.1_72592_72695_0_1_0_0_0:0:0_0:0:0_200/2
AAACTGTTCCAGAATATTCTGTTGTAGAGCTCAGGGACAGGGACCCCATCTTTCTTGTACAGCGTGAAGATGTTAAACCCACGACGACAGTGACACCGAAGAGTCACGTGTCCTCCTTGAGGCACCACAGCGCTGGGCCAGGCAGAGCAG
+
ffffffffffffffffffffffffffffffffffffffffffffffffffffffffffffffffffffffffffffffffffffffffffffffffffffffffffffffffffffffffffffffffffffffffffffffffffffff
@cB02~tB01_GU182359.1_160026_159836_1_0_0_0_0:0:0_2:0:0_201/2
GAGACTTTGTAGAAGCTGCTTATCAGCTTAAGGAGGTTTTGGGCTGAGACAATGGGGTTTTCTAGATATACAATCATGTCATCTGCAAACAGGGACAATTTGACTTCCTCTTCTCCTAATTCAATACCCTTTATTTCCTTCTCCTGCCTA
+
ffffffffffffffffffffffffffffffffffffffffffffffffffffffffffffffffffffffffffffffffffffffffffffffffffffffffffffffffffffffffffffffffffffffffffffffffffffff
@cB02~tB01_GU182359.1_137745_137586_1_0_0_0_1:0:0_0:0:0_202/2
CTCCAGCCTGAGTGACAGAGCAAGACTCCATCTCAAAAGAAAAAATAAAAAACCATTGGATGTAAATGCATGGAATATATCTGTGTTATTCATTCTGCTCCGTTGTTCTATGTGCCTTTCTTTATGCCAGTGTCATGCTATTTTGCTTAC
+
ffffffffffffffffffffffffffffffffffffffffffffffffffffffffffffffffffffffffffffffffffffffffffffffffffffffffffffffffffffffffffffffffffffffffffffffffffffff
@cB02~tB01_GU182359.1_90940_91038_0_1_0_0_0:0:0_1:0:0_203/2
CTGCCTATAAGTGGGTGAATGGATAGAGAACTGTGGTACACACACACAGTGGAGACTACTCATCCATAGAAACAATAACATCCTGTCATTTGCAGCCACATGGATGGAACTGGAGGTCATTACAAAGATTCCCATTTCTCACCCACATGC
+
ffffffffffffffffffffffffffffffffffffffffffffffffffffffffffffffffffffffffffffffffffffffffffffffffffffffffffffffffffffffffffffffffffffffffffffffffffffff
@cB02~tB01_GU182359.1_37405_37312_1_0_0_0_0:0:0_0:0:0_204/2
CTCAGCCCACATTTCTGACCTCGCCTCCCTGGCCTCTCAACCCCTTGGCAGAGTCAAGTTCTGTGGGGACCAGGGTTAGACTGGGGTGCTCAAAGCTGGGGTGTGTGGTTGGGAAGTGGTAGGAACAGCAGATCCTCTGAGGACAAAGGT
+
ffffffffffffffffffffffffffffffffffffffffffffffffffffffffffffffffffffffffffffffffffffffffffffffffffffffffffffffffffffffffffffffffffffffffffffffffffffff
@cB02~tB01_GU182359.1_5483_5576_0_1_0_0_0:0:0_0:0:0_205/2
GTATTTTTGTTGTTTTTATCTGAGATTCAAACTCTTCTTCATGTGCTATTTTCCCCAGGCTGTTCTTTGACTTCAGAGTTCAAGCAATCCTCCTGCCCCAGCATTTCTAGCAGCTGGCAGTATGTCACAATCTGCCACACCCAAGTCACA
+
ffffffffffffffffffffffffffffffffffffffffffffffffffffffffffffffffffffffffffffffffffffffffffffffffffffffffffffffffffffffffffffffffffffffffffffffffffffff
@rand_0_0_0_0_1_1_0:0:0_0:0:0_206/2
CATGAAAATAAGATCAGGGCCTACATTTTTCCCCTCAGACGGTTGAAAGCGAAAATAGTCATTTACCTTAACAGACATCAATGAGTATATTCGTGTCCATGTAACGGCTGTTTCTGAAAAAAGCATGATTTGGCATGTCCTACCCCGGAG
+
ffffffffffffffffffffffffffffffffffffffffffffffffffffffffffffffffffffffffffffffffffffffffffffffffffffffffffffffffffffffffffffffffffffffffffffffffffffff
@cB02~tB01_GU182359.1_38857_38711_1_0_0_0_1:0:0_0:0:0_207/2
TCTGTCTCCAGTACTGGAAGGTGTCAGTGTGGTCTCTCCTGCTTCCATGCTTCTGATAATTTTGTACAGCAGCAACAGGAAACCAACACTGGAACCCAGGTCAAGGACAAGTTAAGAAACAACCCAAGGAAAGCCAGGCATGGTGGCAGG
+
ffffffffffffffffffffffffffffffffffffffffffffffffffffffffffffffffffffffffffffffffffffffffffffffffffffffffffffffffffffffffffffffffffffffffffffffffffffff
@cB02~tB01_GU182359.1_111388_111299_1_0_0_0_0:0:0_0:0:0_208/2
GGGACTGTGTGTACACGGATGTATTTTAGACACTGTTTCTGCTAAGGGGCTCTCTGTGTCCACACTCTTGAGGATGCTGCACTTCATGTAGCCTTATAGAACCCTTTAAATTTAGTAGCCAGAGCCCTCTAATTTGTTATTATAGGCTAC
+
ffffffffffffffffffffffffffffffffffffffffffffffffffffffffffffffffffffffffffffffffffffffffffffffffffffffffffffffffffffffffffffffffffffffffffffffffffffff
@cB02~tB01_GU182359.1_145683_145561_1_0_0_0_0:0:0_0:0:0_209/2
GCACCGGCAGCACCATGTCGCTCACTGTCGTCAGCATGGCGTGCGTTGGTGAGTCCTGGAAGGGAATAGAGGGAGGGAGAGTGGGGATGGAGATCTCGGCCTAGAGGTAAAGATATGGGCCTGGAGTGGAGATATGGGCCTGGAGTGGAG
+
ffffffffffffffffffffffffffffffffffffffffffffffffffffffffffffffffffffffffffffffffffffffffffffffffffffffffffffffffffffffffffffffffffffffffffffffffffffff
@cB02~tB01_GU182359.1_147460_147327_1_0_0_0_1:0:0_0:0:0_20a/2
ATGTCGGGGTTCACGCCCACACTCCCTCACTGGGTGGTCGACACCCAGCAACCCCCTGGTGATCATGGTCACAGGTCAGAGGCTTTCTGTCTGGGCTTCTCACTGTCCCACCTCCTGAATCCCAGAGCTTCTGGTGGGGGTGTCCATCAG
+
ffffffffffffffffffffffffffffffffffffffffffffffffffffffffffffffffffffffffffffffffffffffffffffffffffffffffffffffffffffffffffffffffffffffffffffffffffffff
@cB02~tB01_GU182359.1_77984_77756_1_0_0_0_0:0:0_0:0:0_20b/2
TTCCATCTGCAATCTGCATTCCTTTTTTCCATGTAAAATAACATATTCACAAGATATGGCGACTAGGACAGGAACATTTTGGGGTGGGGCGGCATTCTTATCCTTTCCACAAATGGTAAACAAGGTGCATTTGGCCTCTGCTCTTGGACA
+
ffffffffffffffffffffffffffffffffffffffffffffffffffffffffffffffffffffffffffffffffffffffffffffffffffffffffffffffffffffffffffffffffffffffffffffffffffffff
@cB02~tB01_GU182359.1_36296_36184_1_0_0_0_0:0:0_0:0:0_20c/2
GGGCGCGGCCGCCTGTCTGCACAGACAGCACCATGTCGCTCATGGTCGTCAGCATGGCGTGTGTTGGTGAGTCCTGGAAGGGAATCGAGGGAGGGAGTGCGGGGATGGAGATCGGGGCCCAGAGTTGGAGATATAGGCCTGGAAGTGGAG
+
ffffffffffffffffffffffffffffffffffffffffffffffffffffffffffffffffffffffffffffffffffffffffffffffffffffffffffffffffffffffffffffffffffffffffffffffffffffff
@cB02~tB01_GU182359.1_121317_121166_1_0_0_0_0:0:0_0:0:0_20d/2
AAATAAAAAACCATTGGATGTAAATGCATGGAATATATCTGTGTTATTCATTCTGCTCCATTGTTCTATGTGCCTTTCTTTATGCCAATGTCATGCTGTTTTGCTTACTACAGCTCTGTAACATATTTTGAGATCAGGTAGTGTGATGCT
+
ffffffffffffffffffffffffffffffffffffffffffffffffffffffffffffffffffffffffffffffffffffffffffffffffffffffffffffffffffffffffffffffffffffffffffffffffffffff
@cB02~tB01_GU182359.1_112733_112908_0_1_0_0_1:0:0_0:0:0_20e/2
CCAGTCCCATATCTCCACCCCACACCCATATCTCCACTTCAGTCCCATATCTCCACTCAAGGCCCATATCTCCACCCCACGCCCATATCTCCGCTCCAGGCCCATATCTCCACTCCAGGCCCATATCTCCAACCTCCAGGCCCATATCTC
+
ffffffffffffffffffffffffffffffffffffffffffffffffffffffffffffffffffffffffffffffffffffffffffffffffffffffffffffffffffffffffffffffffffffffffffffffffffffff
@cB02~tB01_GU182359.1_158620_158511_1_0_0_0_1:0:0_0:0:0_20f/2
CAAATGGTATTTCAAGCTCTAGATCCCTGAGGAATCGCCACACTGACTTCCACAATGGTTGAACTAGTTTACAGTCCCACCAACAGTGTAAAAGTGTTCCTATTTCTCCACATCCTCTCCAGCACCTGTTGTTTCCCGACTTTTTAATGA
+
ffffffffffffffffffffffffffffffffffffffffffffffffffffffffffffffffffffffffffffffffffffffffffffffffffffffffffffffffffffffffffffffffffffffffffffffffffffff
@cB02~tB01_GU182359.1_104560_104316_1_0_0_0_0:0:0_0:0:0_210/2
GTTTGGGGAGATCAGAGGCTCCTCAGACCCTCAACCTTACCCATTTCCCAGAAGCCCATACTGGCCTCTCACCCACACAGAGATGTCATCACCAGCAACCCCTACACCCTTTTCTTTCCGTTTGAAAAAACATTTATTGAGGTTAAATGT
+
ffffffffffffffffffffffffffffffffffffffffffffffffffffffffffffffffffffffffffffffffffffffffffffffffffffffffffffffffffffffffffffffffffffffffffffffffffffff
@cB02~tB01_GU182359.1_48705_48521_1_0_0_0_0:0:0_0:0:0_211/2
GTAGCTGCGGGAAGCCAGAAAGCAGCCCAGCCTGGGTTTTGTACCCTGGAGCCACAGGAAGCACTCAGCTAAAGCACTGCATGACGTCCTCCAGGAAGAACAGGAAGACAGCCCAGGGTGTTCTGAGACGTTCCTCCTGATCTCAGGAAG
+
ffffffffffffffffffffffffffffffffffffffffffffffffffffffffffffffffffffffffffffffffffffffffffffffffffffffffffffffffffffffffffffffffffffffffffffffffffffff
@cB02~tB01_GU182359.1_86407_86201_1_0_0_0_0:0:0_0:0:0_212/2
CCCCAGGTGGTCAGGACAAGCCCTTCCTGTCTGCCTGGCCCAGCGCTGTGGTGCCTCGCGGAGGACACGTGACTCTTCGGTGTCACTATCGTCATAGGTTTAACAATTTCATGCTATACAAAGAAGACAGAATCCACGTTCCCATCTTCC
+
ffffffffffffffffffffffffffffffffffffffffffffffffffffffffffffffffffffffffffffffffffffffffffffffffffffffffffffffffffffffffffffffffffffffffffffffffffffff
@cB02~tB01_GU182359.1_68999_69155_0_1_0_0_0:0:0_0:0:0_213/2
ACTGTTCCTCTAGGTTCCACTTCTTACACTCCACACATGAGATCATGTGGCATTTGTCTTTCTGTGCCTGGATTGTTTCCCTTAACATAATGTCCTCTAAGTTTTTTCACATTGTCACAAATGAGAGGACTTCCTTCTTTGTTGTAAAGG
+
ffffffffffffffffffffffffffffffffffffffffffffffffffffffffffffffffffffffffffffffffffffffffffffffffffffffffffffffffffffffffffffffffffffffffffffffffffffff
@cB02~tB01_GU182359.1_88102_88194_0_1_0_0_0:0:0_0:0:0_214/2
CCAAGTCCTGGATCATTCACTCTGTGTCCCAGTGACAATGAGAACAATGTCTAGACACTCTCACCTGTGACCACGATGTCCAGGGGATCACTGGGAGCTGACAACTGATAGGGGGTGTGAGTAACAGAACCGTAGCATCTGTAGGTCCCT
+
ffffffffffffffffffffffffffffffffffffffffffffffffffffffffffffffffffffffffffffffffffffffffffffffffffffffffffffffffffffffffffffffffffffffffffffffffffffff
@cB02~tB01_GU182359.1_86571_86664_0_1_0_0_0:0:0_0:0:0_215/2
CCTTGTGATTACACTGAGCCCAGTGGGACAGTCCAGGCTGTCTCCCCATCTCAAGGTCAACTCATCAACAACCTGAGCTCCACCTTCCCCTTCAGTCCCCTGCCCTATAACATAAATAGTCACAGGCTCCAGGGATTACAATGTAGCCAT
+
ffffffffffffffffffffffffffffffffffffffffffffffffffffffffffffffffffffffffffffffffffffffffffffffffffffffffffffffffffffffffffffffffffffffffffffffffffffff
@cB02~tB01_GU182359.1_124379_124288_1_0_0_0_0:0:0_0:0:0_216/2
CCAGCACAGATCCTGGAATACACAAAGTGCTCTGTTCATCACAAAAAAAACATGCCCTCTCACCCAAATCCCCCACCTCACCCCTACTTCCAATCATCTGTGGAGATTCAGATAGGCCATGGGGAGGTAAATTCTAATACTCCTTGGAGT
+
ffffffffffffffffffffffffffffffffffffffffffffffffffffffffffffffffffffffffffffffffffffffffffffffffffffffffffffffffffffffffffffffffffffffffffffffffffffff
@cB02~tB01_GU182359.1_81889_81702_1_0_0_0_1:0:0_1:0:0_217/2
CCCTCCCTCACTCAGGATTTCCCTCTCTCCAGGACTCTGATGAACAAGACCCTCAGGAGGTGACATACGCACAGTTGGATCACTGCATTTTCACACAGAGAAAAATCACTGGCGCTTCTCAGAGGAGCAAGAGACCCTCAACAGATACCA
+
ffffffffffffffffffffffffffffffffffffffffffffffffffffffffffffffffffffffffffffffffffffffffffffffffffffffffffffffffffffffffffffffffffffffffffffffffffffff
@cB02~tB01_GU182359.1_60646_60479_1_0_0_0_0:0:0_0:0:0_218/2
TTCTATTTCAAACATTCTATTTTTGATCTATGTCGTTTAGGAATACATATATGGTGTACTCATCCTGAAGTTGTTACATATTTTTAAAATTGAAATTAATCATTTCAGAGATTAAACTGCAAATATAAAAACATATTTCCACTCTTCCTG
+
ffffffffffffffffffffffffffffffffffffffffffffffffffffffffffffffffffffffffffffffffffffffffffffffffffffffffffffffffffffffffffffffffffffffffffffffffffffff
@cB02~tB01_GU182359.1_105485_105587_0_1_0_0_0:0:0_0:0:0_219/2
AGAAACACTTAAGGCCTGAAACCATTAAGCGTCTAAAAGGAAAGAGTGGGGAAATGCTCCAGGACATTTGTCTGAGGAAAGACATTTTATTTGAAATCTCAAAAACACAAGAAATCAAAACAAAATAATAGACCTTCGGGATTACATCAA
+
ffffffffffffffffffffffffffffffffffffffffffffffffffffffffffffffffffffffffffffffffffffffffffffffffffffffffffffffffffffffffffffffffffffffffffffffffffffff
@cB02~tB01_GU182359.1_56435_56301_1_0_0_0_0:0:0_0:0:0_21a/2
CCTACAGATGCTACGGTTCTGTTCCTCATTCCCCCTATCAGTTGTCAGCTCCCAGTGACCCTCTGGACATCGTGATTACAGGTGAGAGTGTCTGGACATTATTCTCATTGTCACTGGGACACAGAGTGAATGATCCACGACTTGGAGGCC
+
ffffffffffffffffffffffffffffffffffffffffffffffffffffffffffffffffffffffffffffffffffffffffffffffffffffffffffffffffffffffffffffffffffffffffffffffffffffff
@cB02~tB01_GU182359.1_3891_3682_1_0_0_0_2:0:0_0:0:0_21b/2
GTCAGTTGTATACATAGAATAGGTAAATGTTTGTAATAAAAAGTATTCCTCAATAGAAGTTTCTTAACTCAAAGAATGAAATATTTCACCATGCACATACAAAGAAGAGATATATGGAGATATGAAGAGGAGTACTTCATAATGACAAAG
+
ffffffffffffffffffffffffffffffffffffffffffffffffffffffffffffffffffffffffffffffffffffffffffffffffffffffffffffffffffffffffffffffffffffffffffffffffffffff
@cB02~tB01_GU182359.1_35294_35450_0_1_0_0_0:0:0_0:0:0_21c/2
TTAAGGGGTTCTATAAGTTTATATAAAATGCAGCATCCTCATGAGAGGGGATACAGAGAACCACTGGACAGAAAACTGTGTCTAAAATACATCTGTGGATACACAGTCCCTTTATAGTTGACAAAGGCTGCCATGTAGTTTAAGGTGGAA
+
ffffffffffffffffffffffffffffffffffffffffffffffffffffffffffffffffffffffffffffffffffffffffffffffffffffffffffffffffffffffffffffffffffffffffffffffffffffff
@cB02~tB01_GU182359.1_71840_71645_1_0_0_0_0:0:0_0:0:0_21d/2
GAGCCATGTTCTGAAGCAAGTGAGTGGTGAGGATGAGTTAATTTTCAGTCCAGCGTGGCGCCCAGTGGCTCAGGAGGAAAGGGTAGGTTGCTGCCGAGATGAATAGTTCCTCATGATCTTTCTTTGCAGGGTTCTTCTTGGACCAGAGTG
+
ffffffffffffffffffffffffffffffffffffffffffffffffffffffffffffffffffffffffffffffffffffffffffffffffffffffffffffffffffffffffffffffffffffffffffffffffffffff
@cB02~tB01_GU182359.1_138671_138707_0_1_0_0_0:0:0_0:0:0_21e/2
AGTGTGGTAAGGAAGAAGGCACTGAGTGATGCCATGTGAGATGTGACCAGTCTTTGTGGGCTTTGAGGAAGGAGGAAGGGGACCAGGAGCCAAGGAACTGGGAGCCTTTAGAAGCTGGGACAAGTGAGAAGCAGATTCGTGCCTGGAATC
+
ffffffffffffffffffffffffffffffffffffffffffffffffffffffffffffffffffffffffffffffffffffffffffffffffffffffffffffffffffffffffffffffffffffffffffffffffffffff
@cB02~tB01_GU182359.1_15183_15396_0_1_0_0_0:0:0_0:0:0_21f/2
CTACTTTTTGTGATCTGCTGAGACATATATTAGGCTGCTATTCCACCCGAGAAGCACGGGGAAGGACCGCCCTCTCCGTCGTTTATTGTTTCAATACAGCCTGTCCTTCTGTGAGTTAGTACGAAATGTGACCAGGGGCTAGTGCTGGCA
+
ffffffffffffffffffffffffffffffffffffffffffffffffffffffffffffffffffffffffffffffffffffffffffffffffffffffffffffffffffffffffffffffffffffffffffffffffffffff
@cB02~tB01_GU182359.1_102372_102464_0_1_0_0_0:0:0_0:0:0_220/2
GGGCTTGTCCTGTCCACCTGGGGGAGAAGGAGGCGCCACCTTAGAAAGGAGGATGTGGAGCCGCCCCTCCCTGCCAGTGCTCAGAAGATTCTCCCCACTTTCCTCGTTTCTAAGGCTCCTACCACACTTGGGTGCCCATGGCTACGGGAA
+
ffffffffffffffffffffffffffffffffffffffffffffffffffffffffffffffffffffffffffffffffffffffffffffffffffffffffffffffffffffffffffffffffffffffffffffffffffffff
@cB02~tB01_GU182359.1_99120_98974_1_0_0_0_1:0:0_0:0:0_221/2
CTTCTGTCAGCAGTAAAACTTATATACTTTTTAAAATAACTTCAATGTAGTTTTCCATCCTTCAAATAAACATGTCTGCCCCCATGGTTTCGGTAATGGGACTCTTTTCTTGCCTAAGGCTTCCGGTGTTATCAGTACCATGTCCATATA
+
ffffffffffffffffffffffffffffffffffffffffffffffffffffffffffffffffffffffffffffffffffffffffffffffffffffffffffffffffffffffffffffffffffffffffffffffffffffff
@cB02~tB01_GU182359.1_152046_152295_0_1_0_0_0:0:0_0:0:0_222/2
TCAGGAGTTTGAGAGCAGCCTGCCCAAAATTGGGATATCCCGTCTGTGCTAAAAAATACAAGAATTAGTCAGGCATGGTGGCGTGCACCTGTAATCACAGCTATTAGGGAGGCTGAGTCAGGAGAATCGTTTGAACCTAGGAAGCAGAGG
+
ffffffffffffffffffffffffffffffffffffffffffffffffffffffffffffffffffffffffffffffffffffffffffffffffffffffffffffffffffffffffffffffffffffffffffffffffffffff
@cB02~tB01_GU182359.1_151550_151629_0_1_0_0_0:0:0_0:0:0_223/2
GCAGTGCAGTGGCATGATCTCGGCTCAGTGCAACCTCTGCCTCCTGGCTTTAAGTGCTTCTCCTGCCTCAGCCTCCCAAGTAGCTAGGACTACAGGTGCATGCCGGCATGCTTGGCTAATTTTTCTTGTCTGTTTAGTAAAGATGAATTT
+
ffffffffffffffffffffffffffffffffffffffffffffffffffffffffffffffffffffffffffffffffffffffffffffffffffffffffffffffffffffffffffffffffffffffffffffffffffffff
@cB02~tB01_GU182359.1_130827_130981_0_1_0_0_0:0:0_0:0:0_224/2
TATTATGTTGTAGAGCTCAGGGACAGGCACCCCATCTTCCTTTTACAGACTGAAGTTGTTAAACCCAAGATAAGAATGACACTGAAGAATCACATATCCTGGAGGCACCACAGGGCTTGGCCAGGCAGACAGCAAGGGCTTGTCCTGACC
+
ffffffffffffffffffffffffffffffffffffffffffffffffffffffffffffffffffffffffffffffffffffffffffffffffffffffffffffffffffffffffffffffffffffffffffffffffffffff
@cB02~tB01_GU182359.1_99980_100176_0_1_0_0_0:0:0_0:0:0_225/2
CCCAGCACGTTGGGAAGCCGAGGTGGGCGGATCAACTGAGATAAGGAGTTTGAGAGCAGCCTGGTCAACATAGTGAAACCGTGTCTCTGCTAAAAATCCAAAAATTAGCCGTGCCTGGTGGCAGGCACCTGTAACGCCAGCTGCTCAAGA
+
ffffffffffffffffffffffffffffffffffffffffffffffffffffffffffffffffffffffffffffffffffffffffffffffffffffffffffffffffffffffffffffffffffffffffffffffffffffff
@cB02~tB01_GU182359.1_83810_83912_0_1_0_0_0:0:0_0:0:0_226/2
GATTCAAACTCTTCTTCCTGTGTAATATGCAAAATATCTAATAGGTATTATTAAGGTTTTCAGAGCAATTGTGACTAATAAACCATTAGAATTTTTCATGATTGTATTTCTAGTATTACAGCAGAACCAGTTCAAATGATTTAAACTCCC
+
ffffffffffffffffffffffffffffffffffffffffffffffffffffffffffffffffffffffffffffffffffffffffffffffffffffffffffffffffffffffffffffffffffffffffffffffffffffff
@cB02~tB01_GU182359.1_89044_89195_0_1_0_0_0:0:0_0:0:0_227/2
CTCTCTGTCTCTATTTATGTATCATCTATGTATATATCTATGTGTCTATCATCATCATCGTCATCATCATCATCTCTATGTATCATCTATCAGTCATCATCTATGTATCTATAACCAATCCATTATCTATCATCTACCTATTTATCATCT
+
ffffffffffffffffffffffffffffffffffffffffffffffffffffffffffffffffffffffffffffffffffffffffffffffffffffffffffffffffffffffffffffffffffffffffffffffffffffff
@cB02~tB01_GU182359.1_788_668_1_0_0_0_0:0:0_0:0:0_228/2
AGAAGTAGTGATACTGTCTCTCTTTGCTGATGAAATAATTTTATACATAGAAAACCCTAAAGACTCTGTCAGAAGGCTCCTGAAACTGATAAACAAATTCAATAAAGTTTCGGGATTAAAAAAATGTACACAAATTAGTAACATTTCTAT
+
ffffffffffffffffffffffffffffffffffffffffffffffffffffffffffffffffffffffffffffffffffffffffffffffffffffffffffffffffffffffffffffffffffffffffffffffffffffff
@cB02~tB01_GU182359.1_92514_92306_1_0_0_0_0:0:0_0:0:0_229/2
GAATAGTTTGCAAATATTTGCTCCTATTTTGTGGGTTGTCTCTTCACTTTCTTGGTTTATCTTTTGTGGTGCAGAAGTTGCTTGGTTTGATGTAATCCTAATGGTCTATTTTTTGCTTTGATTACTTGTGTTTTGAAGGTTTTAAACAAA
+
ffffffffffffffffffffffffffffffffffffffffffffffffffffffffffffffffffffffffffffffffffffffffffffffffffffffffffffffffffffffffffffffffffffffffffffffffffffff
@cB02~tB01_GU182359.1_126675_126863_0_1_0_0_1:0:0_1:0:0_22a/2
AGACTAGGAAGTAAGCCAGTTAGGTTGGAGAGGTGGGCAGGGATCAAGTGAAATGGAGAATTGTGGGCTAAGCAAAGGAGTGTGTTTTCTCTCCAGCAGGCAGTGGGGACCTTAGACATTTGTAAGCAAGAGAGAGGCATGTTCAGATTC
+
ffffffffffffffffffffffffffffffffffffffffffffffffffffffffffffffffffffffffffffffffffffffffffffffffffffffffffffffffffffffffffffffffffffffffffffffffffffff
@cB02~tB01_GU182359.1_36326_36464_0_1_0_0_0:0:0_1:0:0_22b/2
CCCATATCTCCACCTCCAGGCCCATATCTCCACCTCCAGGCCCATATCTCCACTTCAGGCCCATATCTCCACTCCAGGCCCATATCTCCACTCCAGGCCCCTATTTGTACTGCAGGCCCATATCTCCATCTCCAGGCCCATATCTCCATC
+
ffffffffffffffffffffffffffffffffffffffffffffffffffffffffffffffffffffffffffffffffffffffffffffffffffffffffffffffffffffffffffffffffffffffffffffffffffffff
@cB02~tB01_GU182359.1_131317_131505_0_1_0_0_0:0:0_0:0:0_22c/2
TTCAAAGCTGATGGAGACTCCCATTATGCTGCTGTAATCCCCACTCCCCTCTTCCTCCTCCTTTCCTGTGGACCCCTGTGACTACACTGAGCCCATCAGGACAGTCCAGGTTGTCTCCCCATCTCAAGGTCAACTCATCAACAACCTGAG
+
ffffffffffffffffffffffffffffffffffffffffffffffffffffffffffffffffffffffffffffffffffffffffffffffffffffffffffffffffffffffffffffffffffffffffffffffffffffff
@cB02~tB01_GU182359.1_40304_40133_1_0_0_0_1:0:0_0:0:0_22d/2
CATACAGGGAGTTAGAAAAGACAGAAAGAGTTAAAAGAGACAGACAGACAGACATGTCCCAGAGAGAGGTGTCCCTCCATGCTGACTTTGCTCACAGACCTGGCACAGGTTAGAAGTTTCATTTCTGTTTTACCTCCACAAAGTGTTCTC
+
ffffffffffffffffffffffffffffffffffffffffffffffffffffffffffffffffffffffffffffffffffffffffffffffffffffffffffffffffffffffffffffffffffffffffffffffffffffff
@cB02~tB01_GU182359.1_84002_83816_1_0_0_0_0:0:0_0:0:0_22e/2
TCTAGATAAATCTACAAAAATCCAGAATTTACATGTTGTGATTTTTGCTGATAAAGTACAATTCTAAGATTGTAAATAATTGCATAATCCTTCCCTGGGAGTTTAAATCATTTGAACTGGTTCTGCTGTAATACTAGAAATACAATCATG
+
ffffffffffffffffffffffffffffffffffffffffffffffffffffffffffffffffffffffffffffffffffffffffffffffffffffffffffffffffffffffffffffffffffffffffffffffffffffff
@cB02~tB01_GU182359.1_161352_161172_1_0_0_0_0:0:0_1:0:0_22f/2
CACCAGACAACCTGCCCCTGCCTTCAGCTCACAGACCATTGCCTGGTTCTGAACTGTATCCTCACATCCCCTGCAGCCACTGACATCCAGAAGCTTCCATGACAGGCAGGAAGTGGGAGACAGAATCAATGGGATGCCAATTGAGAGCAC
+
ffffffffffffffffffffffffffffffffffffffffffffffffffffffffffffffffffffffffffffffffffffffffffffffffffffffffffffffffffffffffffffffffffffffffffffffffffffff
@cB02~tB01_GU182359.1_12595_12473_1_0_0_0_0:0:0_1:0:0_230/2
CTTTTTACATTTTGTTTTATGGTTTTTGTTTTTGTTTTTTTTTTTTTTAGACAGTTTCACTCTTGTTGCCCAGGCTGGAGTGCAGTGGTGCCATCTGGGCTCACTGCAACCTCCACCTCCAGGATTCAAGAGATTCCCCAGCCTCAGCCT
+
ffffffffffffffffffffffffffffffffffffffffffffffffffffffffffffffffffffffffffffffffffffffffffffffffffffffffffffffffffffffffffffffffffffffffffffffffffffff
@cB02~tB01_GU182359.1_75179_75292_0_1_0_0_1:0:0_0:0:0_231/2
GGCTGGAGAATCACTTGAATCCTGGAGGTAGAGGTTGCAGTGAGCCCAGGTGGTGCCATTGCACTCCAGCTTGGGCAACAAGAGTGAAACGCTATGTCAAAAAAACAAAAAGCATAAAACAAAACCTAAAAAGAGAACATCCAGAGGATC
+
ffffffffffffffffffffffffffffffffffffffffffffffffffffffffffffffffffffffffffffffffffffffffffffffffffffffffffffffffffffffffffffffffffffffffffffffffffffff
@cB02~tB01_GU182359.1_41454_41448_0_1_0_0_0:0:0_1:0:0_232/2
GGCCCTGCAGAGAACCTACATTCATGGGCCTCCCCCTCCCTGGATAGATGGTACATGTCATAGGAGCTCCGGGAGCTGCAGGACAAGGTCACGCTCTCTCCTGCCAGAACCGTGGGGCCCGGCTGGGCTGAGAGAGAAGGTTTCTCACAT
+
ffffffffffffffffffffffffffffffffffffffffffffffffffffffffffffffffffffffffffffffffffffffffffffffffffffffffffffffffffffffffffffffffffffffffffffffffffffff
@cB02~tB01_GU182359.1_113674_113871_0_1_0_0_1:0:0_0:0:0_233/2
ACCCAGCTTTGAGCACCCTAGTGTAACCCTGGTCCCCACAGAACTTGACTCTGCCAAGGAAATGAAAGGCTGGGGAGGCGAGGTCGGAACTGTGGGCCAAGCACCCCAGGGTCCCCTCTTTCTAGTTTAAGAGAGACTCCCCGACAGGAC
+
ffffffffffffffffffffffffffffffffffffffffffffffffffffffffffffffffffffffffffffffffffffffffffffffffffffffffffffffffffffffffffffffffffffffffffffffffffffff
@cB02~tB01_GU182359.1_57342_57477_0_1_0_0_0:0:0_0:0:0_234/2
ATTCTGAGTTTCTCACTTTGTGTCCTGTTCATAACTTTCTGCATATTTCTATCTATTATCTATCGATATATCTATTTATCTATCTGGTGCCTATCTACAAATTCTCTACCTGTCATCTATATCTATATATAATCTATTTATCTATCAATT
+
ffffffffffffffffffffffffffffffffffffffffffffffffffffffffffffffffffffffffffffffffffffffffffffffffffffffffffffffffffffffffffffffffffffffffffffffffffffff
@cB02~tB01_GU182359.1_42147_42305_0_1_0_0_0:0:0_0:0:0_235/2
TGCCTGTAATCCCAGCACTTTGGGAGGCAGATGCGGGTGGATCACGTGGTCAGGAGTTGGAGACCAGCTCGACCAACATGGTGAAACCACCTCTCTACTAAAAATACAAAAAGTAGCCTGGCGTGGTGGTGCGCGCCTGTAGCACCAGCT
+
ffffffffffffffffffffffffffffffffffffffffffffffffffffffffffffffffffffffffffffffffffffffffffffffffffffffffffffffffffffffffffffffffffffffffffffffffffffff
@cB02~tB01_GU182359.1_58879_58768_1_0_0_0_1:0:0_0:0:0_236/2
TCCCTGGGACTCGCAGGATTTCCAAGCTAGATGACAACATGACAGGTGGAAACAGGCCCATTCCTTCGCCAGGGGCCCCAAGCTCCATCCCAGGAGATGAGAAGAGGCTCTTCTCATTGGTCAGTGGATCCCTGAGGGGACAGAGGCTCA
+
ffffffffffffffffffffffffffffffffffffffffffffffffffffffffffffffffffffffffffffffffffffffffffffffffffffffffffffffffffffffffffffffffffffffffffffffffffffff
@cB02~tB01_GU182359.1_69053_68894_1_0_0_0_0:0:0_0:0:0_237/2
TTAGCACAACCATTATGGAAAACAGTCTGGAAGTTCCTGAAAAAATTAAACATAGAATTCCCATATGTGTCTGCAATCCAACTACTGCGCATGTATCCAAAGGAAGTGGAATCAGTATGTTGAAGAGATATCTGCATTCCCATGTTTACA
+
ffffffffffffffffffffffffffffffffffffffffffffffffffffffffffffffffffffffffffffffffffffffffffffffffffffffffffffffffffffffffffffffffffffffffffffffffffffff
@cB02~tB01_GU182359.1_57916_57746_1_0_0_0_0:0:0_1:0:0_238/2
AAGGTGGAAAGAGGAAATAGACATAAAGAGAGATGGTGTGGAGGGTGAGACAGAGAGGGAGAGCATTAGGCCATAGAGCAGGGGAGTGAGTTCTCAGCTCAGGTGGGAGGGGAGTTGTGACAAGGAAGAACCTCCCTGAGGAAACTGCCT
+
ffffffffffffffffffffffffffffffffffffffffffffffffffffffffffffffffffffffffffffffffffffffffffffffffffffffffffffffffffffffffffffffffffffffffffffffffffffff
@cB02~tB01_GU182359.1_47988_47755_1_0_0_0_0:0:0_0:0:0_239/2
AATGTGAAAGTCCGCTGAATCCTCCAGCACAGATCCTGGAATAGAGAAAGTGCTCTGGTCATCACAAAAAAAACTTGCCCACTCACCCAAATCCCCCACCTCACCCCTACTTCCAATCACCTGTGGAGATTCAGGTAGACCATGGGGAGG
+
ffffffffffffffffffffffffffffffffffffffffffffffffffffffffffffffffffffffffffffffffffffffffffffffffffffffffffffffffffffffffffffffffffffffffffffffffffffff
@cB02~tB01_GU182359.1_14104_14277_0_1_0_0_0:0:0_0:0:0_23a/2
GTCGGTCACTGTTAATCAGGTAGGGATTCCTAGTTAGCTCTGAGTTGAATCCAAGGGCTGTGAGTATCAAAAACATGCTCCTTGTTCCTCCTTAGTTTCCTGTGTACCCAGTGTGCTCTCCATCTCTCTACAGTTGTCTTGTCATTCTCC
+
ffffffffffffffffffffffffffffffffffffffffffffffffffffffffffffffffffffffffffffffffffffffffffffffffffffffffffffffffffffffffffffffffffffffffffffffffffffff
@cB02~tB01_GU182359.1_78888_78712_1_0_0_0_0:0:0_0:0:0_23b/2
GTGCATAACTGGAATCTAGGAGACTGTGGAAAAGGCAATTCCCGCCCCCCTGGTGAAATGTGGTGCTGATTTAGACACTAAATGAATGAAAGATGGACACAAGATGTGTTTGTGAGGTAGAGTAATTTGCAGGGAGGGCTTGCCTGCTTT
+
ffffffffffffffffffffffffffffffffffffffffffffffffffffffffffffffffffffffffffffffffffffffffffffffffffffffffffffffffffffffffffffffffffffffffffffffffffffff
@cB02~tB01_GU182359.1_127806_127963_0_1_0_0_0:0:0_0:0:0_23c/2
ACACATCCGTGTACACACAGTCCCTTTTTAGTTGACAAAGGCTGCCGTGTGGTTTAAGGTGGCATAGAATGTCTTCTCAATAAATAATATTAAACCAAAGGGTTACACATAGGAAATAATAAATCTAAACTTATTCTCACACTATAAAAA
+
ffffffffffffffffffffffffffffffffffffffffffffffffffffffffffffffffffffffffffffffffffffffffffffffffffffffffffffffffffffffffffffffffffffffffffffffffffffff
@cB02~tB01_GU182359.1_41360_41447_0_1_0_0_0:0:0_0:0:0_23d/2
GCCCTGCAGAGAACCTACATTCATGGGCCTCCCCCTCCCTGGATAGATGGTACATGTCATAGGAGCTCCGGGAGCTGCAGGACAAGGTCACGCTCTCTCCTGCCAGAACCGTGGGGCCCGGCTGGGCTGAGAGAGAAGGTTTCTCATATA
+
ffffffffffffffffffffffffffffffffffffffffffffffffffffffffffffffffffffffffffffffffffffffffffffffffffffffffffffffffffffffffffffffffffffffffffffffffffffff
@cB02~tB01_GU182359.1_127239_127138_1_0_0_0_0:0:0_0:0:0_23e/2
TCTTTCAGCCTTCTGTCAGCAGTAAAACTTATAAATTGTTTTTAGTAATTTCAATGTAGTTTTCCCTCCTTCAAATAAACATGTCTGCCCTCATGGTTTCGGTAATGGGACTCTTTTCTTGCCTAAGGCTTCTGGTGTTATCATTACCAT
+
ffffffffffffffffffffffffffffffffffffffffffffffffffffffffffffffffffffffffffffffffffffffffffffffffffffffffffffffffffffffffffffffffffffffffffffffffffffff
@cB02~tB01_GU182359.1_159562_159398_1_0_0_0_0:0:0_0:0:0_23f/2
AAGTCAGGCAGCATGATGCCTCCAGCTTTGTTCTTTTGGCTTAGGATTGACTTGGCAATGCAGGCTCTTTTTTGATTCCATATGAACTTTAAGGTAGTTTTTTCCAATTCTGTGAAGAAAGTCATTGGTAGCTTGATGGGGATGGCATTG
+
ffffffffffffffffffffffffffffffffffffffffffffffffffffffffffffffffffffffffffffffffffffffffffffffffffffffffffffffffffffffffffffffffffffffffffffffffffffff
@cB02~tB01_GU182359.1_64080_64241_0_1_0_0_0:0:0_0:0:0_240/2
GAAGATATACATTTTTTTGTACATTTCAAAAATGTTCCCAAACTAATTCTCCAAAGCAATAAATGTTTGTGTGTATTGCTGGGTAGGTTATGCATACAAGGAAAGGAAGCATAGTGAGTCTGATTTGGCAGAGGAAACATATGTGGAAAT
+
ffffffffffffffffffffffffffffffffffffffffffffffffffffffffffffffffffffffffffffffffffffffffffffffffffffffffffffffffffffffffffffffffffffffffffffffffffffff
@cB02~tB01_GU182359.1_162159_161998_1_0_0_0_0:0:0_0:0:0_241/2
AAGGTCGCCACTGCCTGCTGCAGAGAAAACACACTCCTTTGCTTAGCCCACAAGTATCTATTTCACTTGACCCCTGCCCACCTCTCCAACCTAACTGGCTTACTTCCTAGTCCTACTTGAGGCTGCAATCACACTGAGGAACTCACAATT
+
ffffffffffffffffffffffffffffffffffffffffffffffffffffffffffffffffffffffffffffffffffffffffffffffffffffffffffffffffffffffffffffffffffffffffffffffffffffff
@cB02~tB01_GU182359.1_130134_130272_0_1_0_0_0:0:0_0:0:0_242/2
TCTGCCAAGGGAATGAAAGGCCAGGGAGGCAAGGTCAGAAATGTGGGCCCAGCACCCCAGGGTCCCTTCTTCCTAGTTTATGAGAGACTCCCTGACAGGACTTCCCTCCCATTTCAGGAAAATCCTCTTATGTGGGGAGATGACACCCGA
+
ffffffffffffffffffffffffffffffffffffffffffffffffffffffffffffffffffffffffffffffffffffffffffffffffffffffffffffffffffffffffffffffffffffffffffffffffffffff
@cB02~tB01_GU182359.1_152851_152963_0_1_0_0_0:0:0_0:0:0_243/2
AGCAAAAGACATGAGGAGACATTTCTCCACAAACAAAACATAGAAATGGCGATCACGTATATGAAAAAGTGCTCAGCATCACTCATCATCACAGAAATGTAAATTACAATCGCGATGAGTTTTCATCTCATCCCATTAAAATGCCTTTTA
+
ffffffffffffffffffffffffffffffffffffffffffffffffffffffffffffffffffffffffffffffffffffffffffffffffffffffffffffffffffffffffffffffffffffffffffffffffffffff
@cB02~tB01_GU182359.1_163763_163699_1_0_0_0_0:0:0_0:0:0_244/2
TCTTGGAAAACATCAGATCCCTGTCTAGGTGGGCAAAGATTTTTCTTCGTAATATCTCATTTCCACATTTCCACTTGGCACAGAAACTGCCCCCAAGGCTCAGGATACTAAGATGCAGTAGGAATGGGTAGATGTATCTGGAGGAAAGTG
+
ffffffffffffffffffffffffffffffffffffffffffffffffffffffffffffffffffffffffffffffffffffffffffffffffffffffffffffffffffffffffffffffffffffffffffffffffffffff
@cB02~tB01_GU182359.1_128263_128404_0_1_0_0_1:0:0_0:0:0_245/2
AGAAATATCCAGTAACATAATGCTATAGAAAATCAAGTTTCCCCCAGCACGTCGGGAAGCCGAGGTGGGCGGATCAACTGATATAAGGAGTTTGAGAGCAGCCTGGCAACACAGTGAAACCGTGTCTCTGCTAAAAATCCAAAAATTAGC
+
ffffffffffffffffffffffffffffffffffffffffffffffffffffffffffffffffffffffffffffffffffffffffffffffffffffffffffffffffffffffffffffffffffffffffffffffffffffff
@cB02~tB01_GU182359.1_132735_132562_1_0_0_0_0:0:0_0:0:0_246/2
GGCACAGAAAAGAACATGAAGACACAGAGAGGAAGGAGAGAGATAAGACACCAGGAAGGGGAAGCCTGACTCAATCCAGGTGCCATGGATGGGATGATAAAGAGAGACACCTTCTAAACTCACAACCTCTCTTCCTAGGAGTCCACAGAA
+
ffffffffffffffffffffffffffffffffffffffffffffffffffffffffffffffffffffffffffffffffffffffffffffffffffffffffffffffffffffffffffffffffffffffffffffffffffffff
@cB02~tB01_GU182359.1_28868_28719_1_0_0_0_0:0:0_0:0:0_247/2
GGATTCAGGCGTTGACTCAGCATCTCACAGCTCTGACATTGTACCCCTGTCTTCCACCATCTCCGAACTCCAGATACTCCTACAGCGAAAGGGATCTGGGTCCAACACAGGGCTCAGTGAAATCTCTTCATCTCTCATTTTATGGAGCTG
+
ffffffffffffffffffffffffffffffffffffffffffffffffffffffffffffffffffffffffffffffffffffffffffffffffffffffffffffffffffffffffffffffffffffffffffffffffffffff
@cB02~tB01_GU182359.1_138165_138327_0_1_0_0_0:0:0_0:0:0_248/2
TCTCTGTTACGGCAAGGCTCTTGCTCTGCTGAGTCAGCCAGGGTTGCTTCATGACCTACAGGAGCTCATTCCTTGGCAAGTGGAACTTCTCTAAAACACCTCGCCCTCATCAGATGTTCCCTTCCCTTCCCTCTCTCAAGTCTCCAGGAA
+
ffffffffffffffffffffffffffffffffffffffffffffffffffffffffffffffffffffffffffffffffffffffffffffffffffffffffffffffffffffffffffffffffffffffffffffffffffffff
@cB02~tB01_GU182359.1_149897_149779_1_0_0_0_3:0:0_0:0:0_249/2
AGATAAATCAGGGACTTCAAAAAGCAAAGGCATAAACACACAGAGAATGAGCCAGAGGAAGGGGATTGAGAGACTCACAGACACACAAAAAGAAAGAAAAGAGGGCAGAGGAGTGGAGAGAATGCTGGAAGGGAGGAGAGAAAAGCCCCA
+
ffffffffffffffffffffffffffffffffffffffffffffffffffffffffffffffffffffffffffffffffffffffffffffffffffffffffffffffffffffffffffffffffffffffffffffffffffffff
@cB02~tB01_GU182359.1_96952_97100_0_1_0_0_0:0:0_0:0:0_24a/2
CACTCCCCCTCTCCCTTGCTCCCTCTCTTGCCGTGTGATCTCTGTGGTCTCTGCACAGACAGACCCTCCTTCCCTTCTGCCAGAGTGGGAGCAGCCTGAGGCAGTCACAAGAAATAGATGCTGGTGCCATGCTTCCAGTACAGCCTGCGG
+
ffffffffffffffffffffffffffffffffffffffffffffffffffffffffffffffffffffffffffffffffffffffffffffffffffffffffffffffffffffffffffffffffffffffffffffffffffffff
@cB02~tB01_GU182359.1_70780_70643_1_0_0_0_0:0:0_1:0:0_24b/2
CCCTTTTTAAAAATTATGAGTTTTACAAATTTAAAATGCATAGTGAAAAAGTTCTTACAAACTCCAGAAAGGTAGGTGTAAATAAGAGACATTTGTAAGAATGACAGCACATTAAATGTGTAGATTTCAATCTTCAGTTATTGCAATATT
+
ffffffffffffffffffffffffffffffffffffffffffffffffffffffffffffffffffffffffffffffffffffffffffffffffffffffffffffffffffffffffffffffffffffffffffffffffffffff
@cB02~tB01_GU182359.1_76573_76437_1_0_0_0_0:0:0_0:0:0_24c/2
TTGTTTTATGTGCTTTTCTTTATGCCAATGTCATGTTGTTTTGCTTACTACAGCTCTGTAACATATTTTTAAGTCAGGTAGTGTGATGCTCCTGTTTTCTCCTTATACCTTGAAGTCTCAAGATAGTTGGTGTCACCTACAATGATTATG
+
ffffffffffffffffffffffffffffffffffffffffffffffffffffffffffffffffffffffffffffffffffffffffffffffffffffffffffffffffffffffffffffffffffffffffffffffffffffff
@cB02~tB01_GU182359.1_140621_140735_0_1_0_0_0:0:0_0:0:0_24d/2
ATTAATGTTTCCTCCCCATGGTCTATCTGAATCTCCACAGGTGATTGGAAGTAGGGGTGAGGTGGGGGATTTGGGTGAGTGGGCAAGTTTTTTTTTGCGATGAACAGAGCACTTTCTCTATTCCAGGATCCGTGCTGGAGGATTCAGCGG
+
ffffffffffffffffffffffffffffffffffffffffffffffffffffffffffffffffffffffffffffffffffffffffffffffffffffffffffffffffffffffffffffffffffffffffffffffffffffff
@cB02~tB01_GU182359.1_79000_78859_1_0_0_0_0:0:0_0:0:0_24e/2
TTTGATTTTTCCTAATTGTTTAATCTTCACTTCATTGATTTCTTTCTGAGATTTATTTTTCCTACATGTAAATCAATACTTGGCAGAGGAGTGAGAGATACATGAGGGGTGGTGCAAAGGAAGAGACCTATTATAATATAACACACAAGG
+
ffffffffffffffffffffffffffffffffffffffffffffffffffffffffffffffffffffffffffffffffffffffffffffffffffffffffffffffffffffffffffffffffffffffffffffffffffffff
@cB02~tB01_GU182359.1_117300_117134_1_0_0_0_0:0:0_0:0:0_24f/2
AGGATCACTGAGAGGCACAGAGAAAAATCAGGAACACCAAAAAGCAAAGACATAAACACACAGAGAATGGGCCAGAGGAAGGAGATTGAGAGACTCACAGACACATAAAGAGAGAGAAAAGAGGGCAGAGGAGTGGTGAGAATGATGGAA
+
ffffffffffffffffffffffffffffffffffffffffffffffffffffffffffffffffffffffffffffffffffffffffffffffffffffffffffffffffffffffffffffffffffffffffffffffffffffff
@cB02~tB01_GU182359.1_76716_76560_1_0_0_0_0:0:0_0:0:0_250/2
TAGTTGGTGTCACCTACAATGATTATGGAGAATGGGATGCCAGGACTCCCAGGGCCCAACATTAGATAATAGAATGTTGGCCATGAACCAACCTCAAAGATTTCCATTGAGTAGAAGACAGGCATCCTCATTGCCACACCTCTCTCCTGT
+
ffffffffffffffffffffffffffffffffffffffffffffffffffffffffffffffffffffffffffffffffffffffffffffffffffffffffffffffffffffffffffffffffffffffffffffffffffffff
@cB02~tB01_GU182359.1_6527_6337_1_0_0_0_0:0:0_0:0:0_251/2
GATATGGACCTGGAATTGAGATACGGGCCTGGAGGTGGAGATATGGGCCTAGAGTGGAGATATGGGCCTGGAGGTGGAGATATGGGCCTGGAACTGTAGATATGGGCCTGGAGTAGAGATATGGGCCTGGAGTGGAGATGTTGGCTTGGA
+
ffffffffffffffffffffffffffffffffffffffffffffffffffffffffffffffffffffffffffffffffffffffffffffffffffffffffffffffffffffffffffffffffffffffffffffffffffffff
@cB02~tB01_GU182359.1_116520_116631_0_1_0_0_0:0:0_0:0:0_252/2
ACTCCTTCTGTCTTTTCTAACTCTCGGAATGGCCCCTGTGTCTGTCCTCTGTTATGACACCTGGTCTGTACTTGTGTCTCCTGTTTCTCTGTCTCTGTTGGTACAGACCTCACCAAGTCAGTCTCTCTCCATAAGAATACCAAGCTCATC
+
ffffffffffffffffffffffffffffffffffffffffffffffffffffffffffffffffffffffffffffffffffffffffffffffffffffffffffffffffffffffffffffffffffffffffffffffffffffff
@cB02~tB01_GU182359.1_39406_39535_0_1_0_0_0:0:0_0:0:0_253/2
TCTGATTTCACCAGGCGACCTGGGTGGGCCAGGAGGGAAGGTTTTCTGTGGACTCCTAGGAAGAGAGGTTGTGAGTTTAGAAGGTGTCTCTCTTTATCATCCCATCCATGGCACCTAGAATGAGTGAGGCTTCCCCTTGCTGGTGTCTGT
+
ffffffffffffffffffffffffffffffffffffffffffffffffffffffffffffffffffffffffffffffffffffffffffffffffffffffffffffffffffffffffffffffffffffffffffffffffffffff
@cB02~tB01_GU182359.1_77540_77422_1_0_0_0_0:0:0_0:0:0_254/2
AATCAAGGTGACAGCAAGGCTGCCTTCCCTCTGAATGTTCCAGGCAAGAATCTGCTTCCTCACTTTTCCCAGCTCCTAGAGGCTCCCACATTCCTTGGCTCCTGGTCCCCGTCTTCCTCCCTCAAAGTCCACAAAGGCTGGTCACGCCTC
+
ffffffffffffffffffffffffffffffffffffffffffffffffffffffffffffffffffffffffffffffffffffffffffffffffffffffffffffffffffffffffffffffffffffffffffffffffffffff
@cB02~tB01_GU182359.1_63355_63215_1_0_0_0_0:0:0_0:0:0_255/2
GCATAGTTTGAAGTCAGATAGCGTGATGCCTCCAGGTTTCTACATTCACCTAGAATTGCTTTCTCTATTAGGATCTTTTTTGGTTCTGTATGAATTTTAGGATTGCTTTTTCTAATTCTGTGAAAACTGGTGTTACTATTTTCATATAAG
+
ffffffffffffffffffffffffffffffffffffffffffffffffffffffffffffffffffffffffffffffffffffffffffffffffffffffffffffffffffffffffffffffffffffffffffffffffffffff
@cB02~tB01_GU182359.1_96927_96794_1_0_0_0_0:0:0_0:0:0_256/2
TGTGAGCCAGTTCCCCAAGGCTCAGAAAAGCTGCTCGAGACATGTGGAGTCACCCCATTTGCAGTGTAGCTGGGGGAAGCCAGAAAGCAGCCCAACCTGGGTTTTGTACCCTGGAGCCACAGGAAGCACTCAGCTAAAGCACTGCATCAC
+
ffffffffffffffffffffffffffffffffffffffffffffffffffffffffffffffffffffffffffffffffffffffffffffffffffffffffffffffffffffffffffffffffffffffffffffffffffffff
@cB02~tB01_GU182359.1_138604_138499_1_0_0_0_0:0:0_0:0:0_257/2
TCGACTCACTGACTCATTCAGCCACGGCCCCATGCTCAGGCTGTGCAGTGCGGAACCTTTTCCTATTGTTGCCATAACAAATTTCCACAAGATTCGTGGGTGAAAACAAAACGGTTTTTTAATTATCTTACAGTGCTGTAGCTCAAAGTA
+
ffffffffffffffffffffffffffffffffffffffffffffffffffffffffffffffffffffffffffffffffffffffffffffffffffffffffffffffffffffffffffffffffffffffffffffffffffffff
@cB02~tB01_GU182359.1_138058_137887_1_0_0_0_0:0:0_1:0:0_258/2
TTGGCCATGAACCATCCTCAAAGATTTCCACTGAGTGGAGGACAGAAACCCTCATTTCCTCACCTCTCTCCTGTCTCATGTTCTAGGAAACCCTTCAAATAGTTGGCCTTCACCCACTGAACCAAGCTCCGAAACCGGTGAGTACCGAAC
+
ffffffffffffffffffffffffffffffffffffffffffffffffffffffffffffffffffffffffffffffffffffffffffffffffffffffffffffffffffffffffffffffffffffffffffffffffffffff
@cB02~tB01_GU182359.1_59899_60052_0_1_0_0_0:0:0_0:0:0_259/2
CGGAAAACATTAAGCATAAAATGTAGGAAAAAAGCAGGTAAATTTATAGCATTTTAAATTTACCAGGAATATATAATCAGTTTACACTTAACCACTCCCAGTAATATTCCTGCAAATATACATGGAGGAAGAGTCGCGGAAATAAATGGA
+
ffffffffffffffffffffffffffffffffffffffffffffffffffffffffffffffffffffffffffffffffffffffffffffffffffffffffffffffffffffffffffffffffffffffffffffffffffffff
@cB02~tB01_GU182359.1_57076_56962_1_0_0_0_1:0:0_0:0:0_25a/2
ATATGAGAGGATCACTGAGAGACACAGAGAGAAATCAGGGACACCAAAAAGCAAAGACATAAACACACAGAGAATGAGCCAGAGGAAGGAGATTGAGAGACTCACAGACACATAAAGAGGGAGAAAAGAGGGCAGAGAAGTGGAGAGAAC
+
ffffffffffffffffffffffffffffffffffffffffffffffffffffffffffffffffffffffffffffffffffffffffffffffffffffffffffffffffffffffffffffffffffffffffffffffffffffff
@cB02~tB01_GU182359.1_116738_116521_1_0_0_0_0:0:0_0:0:0_25b/2
ACCCTCTGGACATCGTGATCACAGGTGAGAGTGTCCAGACATTCTTCTCATTGTCATTCGGACACAGAGTGAATGATCCAGGACTTGGAGGCCCAGGTGGTTGTAAGGAAGATGAGCTTGGTATTCTTATGGAGAGAGACTGACTTGGTG
+
ffffffffffffffffffffffffffffffffffffffffffffffffffffffffffffffffffffffffffffffffffffffffffffffffffffffffffffffffffffffffffffffffffffffffffffffffffffff
@cB02~tB01_GU182359.1_33815_34037_0_1_0_0_0:0:0_0:0:0_25c/2
AGTGCTGTGTTAAGAGGGAGCCTCTTGTATGTTTGGAATTGTGAGTTCCTCAGTGTGATTGCAGCCTCAGGTAGACTAGGAAGTAAGCTAGTTAGGTTGGAGAGGTGGGCAGGGGTCAAGTGAAATGGAGAATTGTGGGCTAAGCAAAGG
+
ffffffffffffffffffffffffffffffffffffffffffffffffffffffffffffffffffffffffffffffffffffffffffffffffffffffffffffffffffffffffffffffffffffffffffffffffffffff
@cB02~tB01_GU182359.1_46846_46950_0_1_0_0_1:0:0_1:0:0_25d/2
TCACAAACCTATCTTATATCCATCTACTTCATTCATTTAGTGTCTAAATCAGAACCACATTTCACCAGTGGGGCGGCAATTGCCTTTTCCACGGTCTCCTAGATTCCAGTTATGCAACTGAGCCTCCCTTATTTTCATGTCAGTCATATT
+
ffffffffffffffffffffffffffffffffffffffffffffffffffffffffffffffffffffffffffffffffffffffffffffffffffffffffffffffffffffffffffffffffffffffffffffffffffffff
@cB02~tB01_GU182359.1_47586_47722_0_1_0_0_0:0:0_0:0:0_25e/2
ATTGGAAGTAGGGGTGAGGTGGGGGATTTGGGTGAGTGGGCAAGTTTTTTTTGTGATGACCAGAGCACTTTCTCTATTCCAGGATCTGTGCTGGAGGATTCAGCGGACTTTCACATTTTCTATATGATCTCATGCTCACAGAAAGCCAAA
+
ffffffffffffffffffffffffffffffffffffffffffffffffffffffffffffffffffffffffffffffffffffffffffffffffffffffffffffffffffffffffffffffffffffffffffffffffffffff
@cB02~tB01_GU182359.1_149697_149590_1_0_0_0_0:0:0_1:0:0_25f/2
GGCATCTACAGATGCCATGTTTATTCTGACACCTCTGCCTTCCATGCAGTGGAGCCATAATTATCCCAGGATATCATGGCCCCAGAACACCAACCCCTAAATACTGTGTGTACTTGGTGTCCCCAGACTAGATTCTGAGGCGCATATTCC
+
ffffffffffffffffffffffffffffffffffffffffffffffffffffffffffffffffffffffffffffffffffffffffffffffffffffffffffffffffffffffffffffffffffffffffffffffffffffff
@cB02~tB01_GU182359.1_9150_9083_1_0_0_0_0:0:0_0:0:0_260/2
AACTCACAACCTCTCTTCTTAGGAGTCCACAGAAAACCTTCCCTCCTGGCCCACCCAGGTCCCCTGGTGAAATCGGGAGAGACGGTCATCCTGCAATGTTGGTCAGATGTCAGGTTTGAGCGCTTCCTTCTGCACAGAGAGGGGATCACT
+
ffffffffffffffffffffffffffffffffffffffffffffffffffffffffffffffffffffffffffffffffffffffffffffffffffffffffffffffffffffffffffffffffffffffffffffffffffffff
@cB02~tB01_GU182359.1_108355_108152_1_0_0_0_0:0:0_0:0:0_261/2
GACACTCACAGCCATTGGATTCACCTCGGGGTAACCAGGAATCCCTACATGATTAATATGACTGACATGAAAATAAGGGACGCCCAAGTGCGTAACTGGAATCTAGGAGACCGTGGAAAAGGCAATTCCCGCCCCACTGGTGAAATGTGG
+
ffffffffffffffffffffffffffffffffffffffffffffffffffffffffffffffffffffffffffffffffffffffffffffffffffffffffffffffffffffffffffffffffffffffffffffffffffffff
@cB02~tB01_GU182359.1_80698_80865_0_1_0_0_0:0:0_0:0:0_262/2
TGGAGGAAGATGAGAATCCAATAAGAAGCTAACCATAGCAGTTCCTCTTTGTGGATTGTCTCTCATTTCTTGGTTGCCAGGCAACCACATAAAACACCTCTTTAGGACAAGCACCCACGAGGCGGGAGACCCAGCTTTCTCCTGCTTTCT
+
ffffffffffffffffffffffffffffffffffffffffffffffffffffffffffffffffffffffffffffffffffffffffffffffffffffffffffffffffffffffffffffffffffffffffffffffffffffff
@cB02~tB01_GU182359.1_119203_119117_1_0_0_0_0:0:0_0:0:0_263/2
GTCTAGTGGTCATAAATACATTTATATATATATATATATATACATTTTTTTTACCCTCCACCCTTTTCTTCCTGCCCTCCAGTAGCCACCATTCTACTCTCTACCTTCATGAGATCCACCTTTTAGCTCCTGTATATGGGTGAGAAATGG
+
ffffffffffffffffffffffffffffffffffffffffffffffffffffffffffffffffffffffffffffffffffffffffffffffffffffffffffffffffffffffffffffffffffffffffffffffffffffff
@cB02~tB01_GU182359.1_153302_153157_1_0_0_0_0:0:0_0:0:0_264/2
TATTTCCAGTTATTAATCCCATCTCAGATGAATAGTTTGCAAATATTTGCTCCTATTTTGTGGGTTGTCTCTTCACTTTGTTGGTTTATCTTTGGTGGTGCAGAAGTTGCTTGGTTTGATGTAATCCTAATGGTCTATTTTTTGCTTTGA
+
ffffffffffffffffffffffffffffffffffffffffffffffffffffffffffffffffffffffffffffffffffffffffffffffffffffffffffffffffffffffffffffffffffffffffffffffffffffff
@cB02~tB01_GU182359.1_131773_131593_1_0_0_0_0:0:0_1:0:0_265/2
AGGAGGAGGAAGAGGGGAGTGGGGATTACAGCAGCATAATGGGAGTCTCCATCAGCTTTGAAGGTGGAGGAAGTCCAGGAGCCATGAATGCAGGTGGCCTATAGAGGCTGGAAATGTCAAGGAACTGATTCTCCTGAGTCTCCAGAGGGA
+
ffffffffffffffffffffffffffffffffffffffffffffffffffffffffffffffffffffffffffffffffffffffffffffffffffffffffffffffffffffffffffffffffffffffffffffffffffffff
@cB02~tB01_GU182359.1_124729_124558_1_0_0_0_0:0:0_0:0:0_266/2
CCAGCCTCTGGGGTAGAACAGCAGCCTAACATGTGTCTCCTGAGATCACAAAGAGTAGCACGTTTCACATGGGCTTCAACACTATTTCCTGGCCATTTGACATAAGAGAATTCTACTTCGCTTTTTTTATCTTGATTTCACTTTTGTTTC
+
ffffffffffffffffffffffffffffffffffffffffffffffffffffffffffffffffffffffffffffffffffffffffffffffffffffffffffffffffffffffffffffffffffffffffffffffffffffff
@cB02~tB01_GU182359.1_107838_107997_0_1_0_0_0:0:0_0:0:0_267/2
CACGCTCCTTGTTGCTCCTTAGTTTCCTGTGTACCCAGTGTGCTCTCCGTCTCCCTACAGTCATCTTGTCATTCTCCCCACGTCATTCCCAGCATTTGAATGCAGAGCCTCTTCCTTCCACATCAGATTGTTTTCACATTTGTGCCTTCA
+
ffffffffffffffffffffffffffffffffffffffffffffffffffffffffffffffffffffffffffffffffffffffffffffffffffffffffffffffffffffffffffffffffffffffffffffffffffffff
@cB02~tB01_GU182359.1_58668_58853_0_1_0_0_1:0:0_1:0:0_268/2
ATGGAGAATCACTGCAAGTCTGTAGGGAAGATGTCTGGCTTGAGGCCACTGAGCGAAGTGGCAGATCCTTCTCAGCCTTCAGTGCTGAGCCTCTGTCCCCTCAGGGTTCCACTGACCAATGAGAAGAGCCTCTTCTCATCTCCTGGGATG
+
ffffffffffffffffffffffffffffffffffffffffffffffffffffffffffffffffffffffffffffffffffffffffffffffffffffffffffffffffffffffffffffffffffffffffffffffffffffff
@cB02~tB01_GU182359.1_33777_33646_1_0_0_0_0:0:0_0:0:0_269/2
GGATTCTGATGAACAAGACCATCAGGAGGTGTCATACGCATAATTGGATCACTGTGTTTTCACACAGAGAGAAATCACTCGCCCTTCTGAGAGGCCCAAGACACCCCCAACAGATACCAGCATGTACATAGAACTTCCAAATGCTGAGCC
+
ffffffffffffffffffffffffffffffffffffffffffffffffffffffffffffffffffffffffffffffffffffffffffffffffffffffffffffffffffffffffffffffffffffffffffffffffffffff
@rand_0_0_0_0_1_1_0:0:0_0:0:0_26a/2
TCTTAAGTGAATTGACGATGAATTGGCCATAAAAGGTAGAGAACAAGAGTGTCCGAACGACCTTCAAACCTGTAGATTACACCAGACCTGCATCCATGTAGGGGCGTTCTAGAGCAGGTCGTGAATCTGGTGAATTTATACTCCCAGGAG
+
ffffffffffffffffffffffffffffffffffffffffffffffffffffffffffffffffffffffffffffffffffffffffffffffffffffffffffffffffffffffffffffffffffffffffffffffffffffff
@cB02~tB01_GU182359.1_138848_138963_0_1_0_0_0:0:0_0:0:0_26b/2
TGGAAGGCAGGAGAATGCTGTCCCACCCCAAAATGTCCCTGTCCTAGCCTCCATAGCTTGTGAATATGTTATTTTACATGGAAAGGAGGAATGAAGATTGCAGATGGAATTATGGTTACTAATCAGCTGAACTTAAAACAAGGGTATCCT
+
ffffffffffffffffffffffffffffffffffffffffffffffffffffffffffffffffffffffffffffffffffffffffffffffffffffffffffffffffffffffffffffffffffffffffffffffffffffff
@cB02~tB01_GU182359.1_29298_29400_0_1_0_0_0:0:0_2:0:0_26c/2
TCCCCAAGTTTTCAAAAGATGAGGAAGAAGGGAGAGCAGCATTCAGAGAAAGAGGTGTGGTAAGGAAGAAGGGTCTGAGTGGTGCCATGTGAGATGTGACCAGTCTTTGTGGGCTTTGGGGAAGGAGGAAGGGGACCAGGAGCGAAGGAA
+
ffffffffffffffffffffffffffffffffffffffffffffffffffffffffffffffffffffffffffffffffffffffffffffffffffffffffffffffffffffffffffffffffffffffffffffffffffffff
@cB02~tB01_GU182359.1_67178_67034_1_0_0_0_0:0:0_0:0:0_26d/2
AATACTAACTAAAACTACACCAGATGCCATTTCATACCCCTTAGGATGGGTATCATCAAAACAACAACAACAACAACAACAAAGTTTCTATACATTAACAACAAACTATCCAAAAAAGTTTACAAGAAAATAAGCCCATTTGCAATAACT
+
ffffffffffffffffffffffffffffffffffffffffffffffffffffffffffffffffffffffffffffffffffffffffffffffffffffffffffffffffffffffffffffffffffffffffffffffffffffff
@cB02~tB01_GU182359.1_100462_100700_0_1_0_0_0:0:0_0:0:0_26e/2
CTGGAAATTGTTCTCACTAGAATTGGCACCTCGCGTCCTTCACTATGACCAACTCACAACACGTCTCAGATCCAACCTCCCGAACACAAGATGCCTAAAATCTGTGCTAACGTGAAAGACTTTTCATGTATTTTTATTGTTTTTATCTGA
+
ffffffffffffffffffffffffffffffffffffffffffffffffffffffffffffffffffffffffffffffffffffffffffffffffffffffffffffffffffffffffffffffffffffffffffffffffffffff
@cB02~tB01_GU182359.1_49849_49703_1_0_0_0_0:0:0_0:0:0_26f/2
AGAGCTATTCATGGGATGGGTCCTTGAGCTCAGAGAGATAGAATGTCTGAGTCTGCTGTTGGCAACTGAGGGACCTCAGCCACCTATGGTCTCCCCCTGTATGTTGGTATCTGCTTATGAAATGAGGACCCAGAAGTGCCCTCCGAGCTG
+
ffffffffffffffffffffffffffffffffffffffffffffffffffffffffffffffffffffffffffffffffffffffffffffffffffffffffffffffffffffffffffffffffffffffffffffffffffffff
@cB02~tB01_GU182359.1_154380_154561_0_1_0_0_0:0:0_0:0:0_270/2
CTCTGTTCTCTGTTACGGCAAGGCTCTTGCTCTGCTGAGTCAGCCAGGGTTGCCTGATGACCAACAGTAATTCATTCCTTGGCAAGTGGAACTTCTCTAAAACACCCACCCTCATCAGATGTTCCCTTCCCTTCCCTCTCTCAAGCCCCC
+
ffffffffffffffffffffffffffffffffffffffffffffffffffffffffffffffffffffffffffffffffffffffffffffffffffffffffffffffffffffffffffffffffffffffffffffffffffffff
@rand_0_0_0_0_1_1_0:0:0_0:0:0_271/2
GTGTACGATAATTCAAACAAGGCACGTATCGTAGGTTACCCCAAACCCAGCCTGTGGTGCTTCGTAGCTAATACGGTGAAGCGTACCTAAAACCACGAAGATCGTGCGACATGCAGTCATGCAAGCCATGTAAAGGTGTGGGTGGCTATT
+
ffffffffffffffffffffffffffffffffffffffffffffffffffffffffffffffffffffffffffffffffffffffffffffffffffffffffffffffffffffffffffffffffffffffffffffffffffffff
@cB02~tB01_GU182359.1_7223_7342_0_1_0_0_0:0:0_0:0:0_272/2
CCCTGTGCTCAGAAGATTCTCCCATTTCCACGTTTCTAAGGCTCCTACCACACCTGGGTGCCCAGGGCTACAGGAAGGACCCATCCCGCATAGACATGGCGTCTCCCTACAGCAAGTGTCAGCTGAGAACTTTGAGCAGGTGCTGAAGAA
+
ffffffffffffffffffffffffffffffffffffffffffffffffffffffffffffffffffffffffffffffffffffffffffffffffffffffffffffffffffffffffffffffffffffffffffffffffffffff
@cB02~tB01_GU182359.1_23406_23507_0_1_0_0_0:0:0_0:0:0_273/2
AATGAGAATGTCCGGACACTCTCACCTGTGATGACGATGTCCAGAGGGTCACTGGGAGCTGACAACTGATAGGGGGAGTGAGTAACAGAACCGTAGCATCTGTAGGTCCCTGCAAGGTCTTGCATCATGGGACCGATGGAGAAGTTGGCC
+
ffffffffffffffffffffffffffffffffffffffffffffffffffffffffffffffffffffffffffffffffffffffffffffffffffffffffffffffffffffffffffffffffffffffffffffffffffffff
@rand_0_0_0_0_1_1_0:0:0_0:0:0_274/2
CACCACTGGATTCGTTAAGAGCATCCAATTAAGTGAAGATAGTCAAAGGCCACAATCCTAGGGATTAATGTGTGTAAGAGCGCATAAATGACCTTAGAGAGCCAGCTATATTCCTTATAGTAGCCATGCTAAATGGCAGGTAGCCCGTCT
+
ffffffffffffffffffffffffffffffffffffffffffffffffffffffffffffffffffffffffffffffffffffffffffffffffffffffffffffffffffffffffffffffffffffffffffffffffffffff
@cB02~tB01_GU182359.1_7211_7332_0_1_0_0_0:0:0_1:0:0_275/2
AGAAGATTCTCCCATTTCCACGTTTCTAAGGCTCCTACCACACCTGGGTGCCCAGGGCTACAGGAAGGACCCATCCCGCATAGACATGGCGTCTCCCTACAGCAAGTGTCAGCTGAGAACTTTGAGCAGGTGCTGAAGAAGTGACTCTTA
+
ffffffffffffffffffffffffffffffffffffffffffffffffffffffffffffffffffffffffffffffffffffffffffffffffffffffffffffffffffffffffffffffffffffffffffffffffffffff
@cB02~tB01_GU182359.1_22014_22096_0_1_0_0_0:0:0_0:0:0_276/2
ACTGCTCTAATCCCCACTCCCCTCTTCCTCCTCCTTTCATGTGCACCCTTGTGATTACACTGAGCCCAGTGGGACAGTCCAGGCTGTCTCCCCATGAGCTCCATCTTCCCCTTCAGTCCCTTCCCCTATAACATACATAGTCACAGACTC
+
ffffffffffffffffffffffffffffffffffffffffffffffffffffffffffffffffffffffffffffffffffffffffffffffffffffffffffffffffffffffffffffffffffffffffffffffffffffff
@rand_0_0_0_0_1_1_0:0:0_0:0:0_277/2
CGCATGGGTAGGTTGTAGCCTTAGCTTTTTTCGATTACCGGAACTATGTCCAAGACCCCAGGGTGCACCCTGCCTGGATTCTAGGATGTAGTGAATTTTAAAGAGGCCTGGGAAGCAGAATGCTAAGTAGTCCTCTGATGATTTTTTACT
+
ffffffffffffffffffffffffffffffffffffffffffffffffffffffffffffffffffffffffffffffffffffffffffffffffffffffffffffffffffffffffffffffffffffffffffffffffffffff
@cB02~tB01_GU182359.1_19783_19937_0_1_0_0_0:0:0_0:0:0_278/2
ATTCCCTTCCAGGACTCACCAACACACGCCATGCTGACGACCATGAGCGACATGGTGCTGTCTGTGCAGACAGGCGGCCGCGCCCCAGCTCAGCTCAGCAGCGCACAGGATGTTATTTGGCGCCCTGCCCATGCAGTTTACATGTTGACC
+
ffffffffffffffffffffffffffffffffffffffffffffffffffffffffffffffffffffffffffffffffffffffffffffffffffffffffffffffffffffffffffffffffffffffffffffffffffffff
@cB02~tB01_GU182359.1_66621_66535_1_0_0_0_0:0:0_0:0:0_279/2
ATGATCCATCTTGGGAGTAGATCAATAACTGAGATGGTGCCAGGAATGTTAAAAAGCTTTTGTCAGTCCTAAATATTGACAAATAAAATTTAATTAAAGTCTTAGAAGAAAACACAAAGGAAAACTTCACAACATCGGATTTGGCAGTGA
+
ffffffffffffffffffffffffffffffffffffffffffffffffffffffffffffffffffffffffffffffffffffffffffffffffffffffffffffffffffffffffffffffffffffffffffffffffffffff
@cB02~tB01_GU182359.1_28095_28205_0_1_0_0_0:0:0_0:0:0_27a/2
TTGGCATAAAGAAAGGGACATAGAACAACGGAGCAGAATGAATAACACAGATATATTCCATGCATTTACATCCAATGGTTTTTTATTTTTTCTTTTGAGATGGAGTCTTGCTCTGTCACTCAGGCTGGAGTGCAGAGGTGCAATCTCAGT
+
ffffffffffffffffffffffffffffffffffffffffffffffffffffffffffffffffffffffffffffffffffffffffffffffffffffffffffffffffffffffffffffffffffffffffffffffffffffff
@cB02~tB01_GU182359.1_124503_124572_0_1_0_0_0:0:0_0:0:0_27b/2
TTCTCCAAGAAAAGGAAACAAAAGTGAAATCAAGATAAAAAAAGCGAAGTAGAATTCTCTTATGTCAAATGGCCAGGAAATAGTGTTGAAGCCCATGTGAAACGTGCTACTCTTTGTGATCTCAGGAGACACATGTTAGGCTGCTGTTCT
+
ffffffffffffffffffffffffffffffffffffffffffffffffffffffffffffffffffffffffffffffffffffffffffffffffffffffffffffffffffffffffffffffffffffffffffffffffffffff
@cB02~tB01_GU182359.1_4263_4070_1_0_0_0_0:0:0_0:0:0_27c/2
GAAACATTTAATAATTTCAATAATCCTAGCACTTTGGGAGGCCAAAATGGGAGGATCACTTGAGGCCAGGAGTTTGAGACCAGCCTGGGCACCATAGTGAGACCCCGTCTCTATTTTTTTTAAATAAAGAAAAACATTTGAATGATTTTT
+
ffffffffffffffffffffffffffffffffffffffffffffffffffffffffffffffffffffffffffffffffffffffffffffffffffffffffffffffffffffffffffffffffffffffffffffffffffffff
@cB02~tB01_GU182359.1_143987_143785_1_0_0_0_0:0:0_0:0:0_27d/2
GAAGCAGAATGGAGCCTGATTTGTCTCTGAGACTCCAATTTCCATCCAAAGATACAGCACATAGGAGGCTCCAAGGATCGTGAATCACATGAACAAGTGATATTCTTACTCTCTGCAGACCTGGAAAGCTGGCAGAGTCATTCCACGATG
+
ffffffffffffffffffffffffffffffffffffffffffffffffffffffffffffffffffffffffffffffffffffffffffffffffffffffffffffffffffffffffffffffffffffffffffffffffffffff
@cB02~tB01_GU182359.1_9469_9347_1_0_0_0_1:0:0_1:0:0_27e/2
ACTCACTTACCCTATGAGTTGTCGGCTCCCAGTGACCCTCTGGACATCGTGGTCGTAGGTGAGAGAATACAGACCTGCCTCTCACCCTTGCTGGCAGATGGAGTGAATGATCTAGGACTGGAAGCCCCAGGTGGTCATGAGGAAGATGAG
+
ffffffffffffffffffffffffffffffffffffffffffffffffffffffffffffffffffffffffffffffffffffffffffffffffffffffffffffffffffffffffffffffffffffffffffffffffffffff
@cB02~tB01_GU182359.1_45705_45846_0_1_0_0_0:0:0_0:0:0_27f/2
GGTATCCTGGATGATTTCCAGGAGATTATGAGGGATTTTCATCTTGGTGAACCCAATAGAATCCCCAAGTTTTCAAAAGATAAGGAAGAAGGGAGAGCAGCATTCAGAGAAAGAGGTGTGGTAAGGAAGAAGGCACTGAGTGATGCCATG
+
ffffffffffffffffffffffffffffffffffffffffffffffffffffffffffffffffffffffffffffffffffffffffffffffffffffffffffffffffffffffffffffffffffffffffffffffffffffff
@cB02~tB01_GU182359.1_2314_2070_1_0_0_0_0:0:0_1:0:0_280/2
TAACTTAAAATAGAACTACTCTTCAATCAAGCAATCCCACTACTGGGTATATACCAAAAGGAAGGTAATTAACTATGTCAAAAAGACACATGCACTAGTATATTCATTGCTGTGCAATTCAGAATAGCAAAGATTTGCAGTCAACCTAAG
+
ffffffffffffffffffffffffffffffffffffffffffffffffffffffffffffffffffffffffffffffffffffffffffffffffffffffffffffffffffffffffffffffffffffffffffffffffffffff
@cB02~tB01_GU182359.1_45629_45746_0_1_0_0_1:0:0_0:0:0_281/2
CATTCAGAGAAAGAGGTGTGGTAAGGAAGAAGGCACTGAGTGATGCCATGTGAGATGTGACCAGTCTTTGTGGGTTTTGAGGAAGGAGGAAGGGGACCAGGAGCCAAGGAACTGGGAGCCTTTAGAAGCTGGGACAAGTGAGAAGCAGAT
+
ffffffffffffffffffffffffffffffffffffffffffffffffffffffffffffffffffffffffffffffffffffffffffffffffffffffffffffffffffffffffffffffffffffffffffffffffffffff
@cB02~tB01_GU182359.1_65487_65378_1_0_0_0_0:0:0_0:0:0_282/2
TCCGGAGTTGGTGCTCACAGGGTTGGGAACTCTCCTGGACCAGACAGGCTCTGGATATGGGGGGGTACCAAGCTCCCCGGGGCCATGCCTCCACAGCTCTCTTCTCACCTCATTCTTGACCATTTCCCAAACCTCTGACCTCACCTTCAT
+
ffffffffffffffffffffffffffffffffffffffffffffffffffffffffffffffffffffffffffffffffffffffffffffffffffffffffffffffffffffffffffffffffffffffffffffffffffffff
@cB02~tB01_GU182359.1_159537_159411_1_0_0_0_0:0:0_1:0:0_283/2
TGATGCCTCCAGCTTTGTTCTTTTGGCTTAGGATTGACTTGGCAATGCAGGCTCTTTTTTGATTCCATATGAACGTTAAGGTAGTTTTTTCCAATTCTGTGAAGAAAGTCATTGGTAGCTTGATGGGGATGGCATTGAATCTATAAATTA
+
ffffffffffffffffffffffffffffffffffffffffffffffffffffffffffffffffffffffffffffffffffffffffffffffffffffffffffffffffffffffffffffffffffffffffffffffffffffff
@cB02~tB01_GU182359.1_82973_82793_1_0_0_0_1:0:0_0:0:0_284/2
ATTGAACCAAATATAAATCAAAAATATTCAGAGAAAAAATCCACAAAGTTTCAAAAAGCAAAACTATGTTGAATGGACACAAATGAAGCTGTGTGTAGGCTGTATCAGGAATTATAAATAATCAAGGGATGATTTCATGTACACAGGAGG
+
ffffffffffffffffffffffffffffffffffffffffffffffffffffffffffffffffffffffffffffffffffffffffffffffffffffffffffffffffffffffffffffffffffffffffffffffffffffff
@cB02~tB01_GU182359.1_72449_72332_1_0_0_0_0:0:0_0:0:0_285/2
TCTGATGGAGCTCAGTTGTTTATTGTGGTTCAGGCATTAGCTAATATTCCATTCACAAAGGTCATACCCTCCACCCCATGTCTACTTTGTGTTGTTTGGTGTAACTAATCTTGCAGTATTAAAATCTAGTAAGAGTCCCTTACTCAGCAC
+
ffffffffffffffffffffffffffffffffffffffffffffffffffffffffffffffffffffffffffffffffffffffffffffffffffffffffffffffffffffffffffffffffffffffffffffffffffffff
@cB02~tB01_GU182359.1_117076_117230_0_1_0_0_0:0:0_0:0:0_286/2
CTTTGGAATCTCTGCAATTCATCCCCACATCTCCATCTTTCTATGTCCTTGTGCCTCTCCCTCAGGACTCTAATTTTAGTGCTTTTCTCTGCTCCCTTCCATCATTCTCACCACTCCTCTGCCCTCTTTTCTCTCTCTTTATGTGTCTGT
+
ffffffffffffffffffffffffffffffffffffffffffffffffffffffffffffffffffffffffffffffffffffffffffffffffffffffffffffffffffffffffffffffffffffffffffffffffffffff
@cB02~tB01_GU182359.1_34382_34259_1_0_0_0_0:0:0_0:0:0_287/2
TTAAATAATTTCAATGTAGTTTTCCCGCCTTCAAATAAACATGTCTGCCCTCATGGTTTCGGTAACGAGACTCTTCTCTTGCCTAAGGCTTCCGGTGTTATCATTACCATGTCCACATAACCCCATCTGTTCTCCATTGGGTTCTCAGCC
+
ffffffffffffffffffffffffffffffffffffffffffffffffffffffffffffffffffffffffffffffffffffffffffffffffffffffffffffffffffffffffffffffffffffffffffffffffffffff
@cB02~tB01_GU182359.1_12183_12447_0_1_0_0_1:0:0_0:0:0_288/2
TCCTGGAGGTGGAGGTTGCAGTGAGCCCAGATGGCACCACTGCACTCCAGCCTGGGCAACAAGAGTGAAACTGTCTAAAAAAAACAAAAACAAAAACAAAAACCATAAAACAAAATGTAAAAAGACACTTCCAGAGGATCTAGCAATTCC
+
ffffffffffffffffffffffffffffffffffffffffffffffffffffffffffffffffffffffffffffffffffffffffffffffffffffffffffffffffffffffffffffffffffffffffffffffffffffff
@cB02~tB01_GU182359.1_106040_105928_1_0_0_0_0:0:0_1:0:0_289/2
CTCCATTGCTCTAAGGGCCTTTATGCCAATGTCATGCTGTTGTGCTTACTACAGCTTTGTAACATATTTTTAAGTCAGGGAGTGTGAGGCCTCCATCACCTGTTTTGTCTTTATACCTCGAAATCTCAGGACACTGGGCATCATTTAACA
+
ffffffffffffffffffffffffffffffffffffffffffffffffffffffffffffffffffffffffffffffffffffffffffffffffffffffffffffffffffffffffffffffffffffffffffffffffffffff
@cB02~tB01_GU182359.1_40811_40952_0_1_0_0_0:0:0_0:0:0_28a/2
GTCGATCTATCTATTTATCTATTCGGTGCCTATCTACAAATTCTCTACCTGTCATCTATATCTATATATCATCTATGTATCTATCAGTTGTCTATCTATCCATCAATCATCTGTTATTTATATGTATGTATCATCTCTCTCTCTATGATT
+
ffffffffffffffffffffffffffffffffffffffffffffffffffffffffffffffffffffffffffffffffffffffffffffffffffffffffffffffffffffffffffffffffffffffffffffffffffffff
@cB02~tB01_GU182359.1_2637_2464_1_0_0_0_0:0:0_0:0:0_28b/2
GATGGGGGGAGGAGTAGGGAGGTATAGGCTGAAGAAACACCTGTTGGATTCTATGCTCATTGCCTGGGTGATGGCATTGTTGGAACCACAAACCTCAGAGTCACACAATATGCCTATGTAACAAACCTGCATGCATACCTTTAATCTACA
+
ffffffffffffffffffffffffffffffffffffffffffffffffffffffffffffffffffffffffffffffffffffffffffffffffffffffffffffffffffffffffffffffffffffffffffffffffffffff
@cB02~tB01_GU182359.1_60486_60620_0_1_0_0_0:0:0_0:0:0_28c/2
TATGGACCATACGATAGTGTATGAAAACATGCCCCTGTGTAATTTCTGAAAAAGATAGAATTATGTATACCACAAAACAAAACATCATATAAGTAAATACAAACATATGTACTAAATATGCTCTAAAATCCTGTTCTTACACAGGAAGAG
+
ffffffffffffffffffffffffffffffffffffffffffffffffffffffffffffffffffffffffffffffffffffffffffffffffffffffffffffffffffffffffffffffffffffffffffffffffffffff
@cB02~tB01_GU182359.1_72852_72653_1_0_0_0_0:0:0_0:0:0_28d/2
GGCGGCATCTCCTTCTCCCCAAGGTGGTCAGGACAAGCCCTTCTGCTCTGCCTGGCCCAGCGCTGTGGTGCCTCAAGGAGGACACGTGACTCTTCGGTGTCACTGTCGTCGTGGGTTTAACATCTTCACGCTGTACAAGAAAGATGGGGT
+
ffffffffffffffffffffffffffffffffffffffffffffffffffffffffffffffffffffffffffffffffffffffffffffffffffffffffffffffffffffffffffffffffffffffffffffffffffffff
@cB02~tB01_GU182359.1_43171_42965_1_0_0_0_0:0:0_0:0:0_28e/2
ATATAAACCCAGTAGTGAAATTGCTGGATACTATGAAAGTTCTCTTTTTAGTTATTCGTTTGTTGTTTTGTTTTTGTTTTTGAGACAGTTTCCCTCTGTGCCCAGGCTGGAGTACAAGTGATGTCATCTTGGCTCATTGCAACCTCTGCC
+
ffffffffffffffffffffffffffffffffffffffffffffffffffffffffffffffffffffffffffffffffffffffffffffffffffffffffffffffffffffffffffffffffffffffffffffffffffffff
@cB02~tB01_GU182359.1_115021_114841_1_0_0_0_0:0:0_0:0:0_28f/2
GTCCCACCTCCTGAATCCCAGAGCTTCCGGTAGGCATGTCCTTGAGGGTCCCTTCACGCAGGCCCTGACTGTATTTGGGGTAAAGGGGGATTGAATACAGGGAAATGGGTACTGTGGTGAGAAGAATAATTGTCCCCAGTGATGACTACA
+
ffffffffffffffffffffffffffffffffffffffffffffffffffffffffffffffffffffffffffffffffffffffffffffffffffffffffffffffffffffffffffffffffffffffffffffffffffffff
@rand_0_0_0_0_1_1_0:0:0_0:0:0_290/2
GGGAATTGCACCCAACGAGCTGCTTACAGGCCCCGAAAACGGTTTAATTCTTTTTCCGAGTCTAAAAAGCTCTACCCATATTGCAAATGTTCACTGCAATGTTCAGCTCTGATCGTCAACTTGTGAGCCTTGTGTATTTAATAATCCTCA
+
ffffffffffffffffffffffffffffffffffffffffffffffffffffffffffffffffffffffffffffffffffffffffffffffffffffffffffffffffffffffffffffffffffffffffffffffffffffff
@cB02~tB01_GU182359.1_127087_127221_0_1_0_0_0:0:0_0:0:0_291/2
AGACAAGTCAGGGTCCACCCTGTTCCAGAAGCTCAGAGTCCAGGGGTGAGAACCCAGTGGAGAACAGATGGGGTTATGTGGACATGGTAATGATAACACCAGAAGCCTTAGGCAAGAAAAGAGTCCCATTACCGAAACCATGAGGGCAGA
+
ffffffffffffffffffffffffffffffffffffffffffffffffffffffffffffffffffffffffffffffffffffffffffffffffffffffffffffffffffffffffffffffffffffffffffffffffffffff
@cB02~tB01_GU182359.1_42041_42256_0_1_0_0_2:0:0_0:0:0_292/2
TCAGGAGTTGGAGACCAGCTCGACCAACATGGTGAAACCACCTCTCTACTAAAAATACAAAAAGTAGCCTGGCGTGGTGGTGCGCGCCTGTAGCACCAGCTACTCAGGTGGCTGAGGCAGGAGAATCACTTGAACCCAGGAGGCGGAAGT
+
ffffffffffffffffffffffffffffffffffffffffffffffffffffffffffffffffffffffffffffffffffffffffffffffffffffffffffffffffffffffffffffffffffffffffffffffffffffff
@cB02~tB01_GU182359.1_144160_144349_0_1_0_0_1:0:0_0:0:0_293/2
GAGTTGGGTAGATCACGAGGTCAGGAGTTCAAGACCAGCTGGTCCAACATTCTGAAACCCCATCTCTACTAAAAATACACACACAAAAAAATTTATCTGTGCATGGTGGCACGTGCCTGTAATCCTAGGGGAGGCTACTGGGGAGGCTGA
+
ffffffffffffffffffffffffffffffffffffffffffffffffffffffffffffffffffffffffffffffffffffffffffffffffffffffffffffffffffffffffffffffffffffffffffffffffffffff
@cB02~tB01_GU182359.1_25575_25699_0_1_0_0_0:0:0_0:0:0_294/2
CAATAAATATTTCTTCAAACAAAAGTAAAGGGTGTAGGGGTTGCTGGTGATGACATCCCTGTGTGGGTGAGAGGCCAGGATGGGCTTCTGGGAAATGGATAATGTTGAGGGGCTGAGGGAACCTCTGATCTTCCCAAACTGAGCCCAGTC
+
ffffffffffffffffffffffffffffffffffffffffffffffffffffffffffffffffffffffffffffffffffffffffffffffffffffffffffffffffffffffffffffffffffffffffffffffffffffff
@cB02~tB01_GU182359.1_64072_63943_1_0_0_0_1:0:0_0:0:0_295/2
TCTATGGCTTTTATTATTTTGAGGTATGTTCTTTCTATGCCTAAGTTTTTGAGGGTTTTCATCAGGTAAGGATGTTGAATTTCTTTTCAGATGCTTTTCTTTATGTCTATTGAGATGATCATATGGTTTTTGTTCTGGATTCTGCTCGTT
+
ffffffffffffffffffffffffffffffffffffffffffffffffffffffffffffffffffffffffffffffffffffffffffffffffffffffffffffffffffffffffffffffffffffffffffffffffffffff
@cB02~tB01_GU182359.1_115573_115423_1_0_0_0_0:0:0_1:0:0_296/2
AAACCGACACCGGAACCCAGCTCGAGGAAAAGTTAAGAAAGGACACAAGGATAGCCGGGCGTGGTGGCAGGTGCATGTAATCCTAGCGACTTGGGAGGCTGAGGGCAGGAGAATCACTTGAACCCAGGAGACAGAGGTTGCAGTGAGCCT
+
ffffffffffffffffffffffffffffffffffffffffffffffffffffffffffffffffffffffffffffffffffffffffffffffffffffffffffffffffffffffffffffffffffffffffffffffffffffff
@cB02~tB01_GU182359.1_111345_111174_1_0_0_0_1:0:0_1:0:0_297/2
TTTTATAGTGTGAGAATAAGTTTAGATTTATTTTTTCCTACGTGTAACCCTTTGGTTTAATATTATTTATTGAGAAGACATTCTATGCCACCTTAATCCACAGGGCAGCCTTTGTCAACTCTAAAGGGACTGTGTGTACACGGATGTATT
+
ffffffffffffffffffffffffffffffffffffffffffffffffffffffffffffffffffffffffffffffffffffffffffffffffffffffffffffffffffffffffffffffffffffffffffffffffffffff
@cB02~tB01_GU182359.1_31038_30772_1_0_0_0_0:0:0_0:0:0_298/2
TCGCTTAATTTCTTTCTGAGCTTTATTCCTACTACACATAAATCAATACCTGGCAAAGGAGTGACAGATATATGAGGGGTGGTGGAAATGAAGGGACCTATTATAGCATAATATACAAGTCTGTGAACGGTGGCTCACGCCTGTAACCCA
+
ffffffffffffffffffffffffffffffffffffffffffffffffffffffffffffffffffffffffffffffffffffffffffffffffffffffffffffffffffffffffffffffffffffffffffffffffffffff
@cB02~tB01_GU182359.1_108441_108535_0_1_0_0_0:0:0_0:0:0_299/2
CTCCATGAGGTCCCTAGGACTGGTTGCTAAAAAGAGCATGGGGTTTCTCCATGTTGGCCAGGCTGGTCTCAAACTCCTGACCTCAAGTGATCCAAACGCCTTGGCCTCCCAAAGTGTTGGGTTACAGGCGTAAGCTCCCATTCACAGACT
+
ffffffffffffffffffffffffffffffffffffffffffffffffffffffffffffffffffffffffffffffffffffffffffffffffffffffffffffffffffffffffffffffffffffffffffffffffffffff
@cB02~tB01_GU182359.1_93061_92914_1_0_0_0_0:0:0_0:0:0_29a/2
ATTGAGCTGAGATTGCACCTCTGCACTCCAGCCTGCATGACAGAGCAAGATTCCATCACACACACACAAAAAAAAGCCATTGGGTGTAAATGCATGGATCATATCCGTGTTCTCCATTCTGTTCCATTTTTTATGTGCCTTTCTTTATGC
+
ffffffffffffffffffffffffffffffffffffffffffffffffffffffffffffffffffffffffffffffffffffffffffffffffffffffffffffffffffffffffffffffffffffffffffffffffffffff
@cB02~tB01_GU182359.1_45400_45169_1_0_0_0_1:0:0_0:0:0_29b/2
GAACTCCAGATACTCCAACAGCGAAAGGGATCTGGGCCCAACCTAGGGCTCAGTGAAATCTCTTAATCTCTCATTTTATGGAGCTGAGACCTCCTACAAGCTAGAAGAATGATTGCCAATCTGACATCCTTCTCAGGAAAAATGCAATGT
+
ffffffffffffffffffffffffffffffffffffffffffffffffffffffffffffffffffffffffffffffffffffffffffffffffffffffffffffffffffffffffffffffffffffffffffffffffffffff
@cB02~tB01_GU182359.1_110903_110685_1_0_0_0_0:0:0_0:0:0_29c/2
CAGAGTCATTCCACGATGAAACATTTGTAGAGTCATAGGCCTTGTTAGTCTCATCTCCATGGGGACACATATCAACACATCATCTTTCATGCTATATATATATATACAGTCGCTCCTCCGTATCTGTGGGGTTTACAGGTGTTTATTGAA
+
ffffffffffffffffffffffffffffffffffffffffffffffffffffffffffffffffffffffffffffffffffffffffffffffffffffffffffffffffffffffffffffffffffffffffffffffffffffff
@cB02~tB01_GU182359.1_61927_61713_1_0_0_0_0:0:0_0:0:0_29d/2
CCTTCTAGCCTCCGCTGTCCGTCATTCCACACTCTACGTCCATATGTACACATTACTCCCCTCCCATGTAGAGTGAGAAGATGTGGTATTTGTCTTTCTGAGTGGTTTTATGTAAAATAATGGCGTCCAGCTCCATCTATGTTGCTGCAA
+
ffffffffffffffffffffffffffffffffffffffffffffffffffffffffffffffffffffffffffffffffffffffffffffffffffffffffffffffffffffffffffffffffffffffffffffffffffffff
@cB02~tB01_GU182359.1_860_1070_0_1_0_0_0:0:0_1:0:0_29e/2
ATAGTTTGAAGTTGGGTAATGTGATGCCTGGGCTTTGTTCTTTGTGCTTAGGATTCCTATGTGTATTCAGGCTCTTTTTTTTGTGCCAAATACATTTTAGAATAAATTTTTATAATTTCGTGAAAAATGACATTGCATTTTGAAATGGAT
+
ffffffffffffffffffffffffffffffffffffffffffffffffffffffffffffffffffffffffffffffffffffffffffffffffffffffffffffffffffffffffffffffffffffffffffffffffffffff
@cB02~tB01_GU182359.1_41727_41613_1_0_0_0_0:0:0_0:0:0_29f/2
ATTCCAGGCCGACTTTCCTCTGGGCCCTGCCACCCACGGAGGAACCTACAGATGCTTCGGCTCTTTCCGTGACTCTCCATACGAGTGGTCAAACTCGAGTGACCCACTGCTTGTTTCTGTCACAGGTGAGGAAACCCCATATCTGTCTCA
+
ffffffffffffffffffffffffffffffffffffffffffffffffffffffffffffffffffffffffffffffffffffffffffffffffffffffffffffffffffffffffffffffffffffffffffffffffffffff
@cB02~tB01_GU182359.1_100377_100208_1_0_0_0_0:0:0_1:0:0_2a0/2
CCAGGCACGGCTAATTTTTGGATTTTTCGCAGAGACACGGTTTCACTATGTTGACCAGGCTGCTCTCAAACTCCTTATCTCAGTTGATCCGCCCACCTCGGCTTCCCAACGTGCTGGGGAAAACTTGATTTTCTATAGCATTATGTTACT
+
ffffffffffffffffffffffffffffffffffffffffffffffffffffffffffffffffffffffffffffffffffffffffffffffffffffffffffffffffffffffffffffffffffffffffffffffffffffff
@cB02~tB01_GU182359.1_157347_157234_1_0_0_0_0:0:0_0:0:0_2a1/2
GGGTGGTCTTTCCCCCAGCCTCTCAGGTGGAACAGCAGCCTAACATGTGTCTCGCGAGATCACAAAGAGTAGCACGTTTCACATGGGCTTCATCATTATTTCCTGGCTGTTTGACATAAGAGAATTCTACTTTGCTTTTTTGATCTTGAT
+
ffffffffffffffffffffffffffffffffffffffffffffffffffffffffffffffffffffffffffffffffffffffffffffffffffffffffffffffffffffffffffffffffffffffffffffffffffffff
@cB02~tB01_GU182359.1_86780_86927_0_1_0_0_0:0:0_0:0:0_2a2/2
AGAACACACTGACCCCTTCCACTTCTGGAGACAGAAATTGGATCCAGTTCTCCCTGTGCTGAAATCAAGGCGTCTACAGGGCTGCGTTCCCTCTGGAGAATCAGCGAATCAGTTCTCCTGACTTCTCCAGCCCTTAGAGGCCACCTGCAT
+
ffffffffffffffffffffffffffffffffffffffffffffffffffffffffffffffffffffffffffffffffffffffffffffffffffffffffffffffffffffffffffffffffffffffffffffffffffffff
@cB02~tB01_GU182359.1_61205_61310_0_1_0_0_2:0:0_0:0:0_2a3/2
AACAGTGAAGAGAGTATTTATCCTCTATGACAGAGGAAACCATCAATATTAATGCACAGAAAAAGCAAATAACTGAAACAAGAAAGAGCAGTTTTGTGACAGGGTAAAAATTGACAACAGTTTTAGAATGCTCCTAACTTGAGTTCCAAA
+
ffffffffffffffffffffffffffffffffffffffffffffffffffffffffffffffffffffffffffffffffffffffffffffffffffffffffffffffffffffffffffffffffffffffffffffffffffffff
@cB02~tB01_GU182359.1_93313_93187_1_0_0_0_0:0:0_0:0:0_2a4/2
TGGAGAAGAGGATCCCAAGACTCCCAGGGTCCAACATTAGATAACAGAGTGTTGGCCATGAACCAACCTCAAAGATTTCCATTGAGTAGAGGACAAGCACCCTCATTTCCTCACATCTCTCCTGTCCCATGTTCTAGGAAACCCTTCAAG
+
ffffffffffffffffffffffffffffffffffffffffffffffffffffffffffffffffffffffffffffffffffffffffffffffffffffffffffffffffffffffffffffffffffffffffffffffffffffff
@cB02~tB01_GU182359.1_76823_76758_1_0_0_0_0:0:0_0:0:0_2a5/2
CAAGCTTCAAAACTGGTAAGTGAAGGACCCCTCTTATCTCTGCTTTTGGAAACCTGGGGAGGTAGAAGCCTTGGATTCAAGCGTTGGCTCAGCACCTGCCAGCTCTGTGATTGTGGGCCTGTCTTCCATTGTCTCTGAACCCCAGACACT
+
ffffffffffffffffffffffffffffffffffffffffffffffffffffffffffffffffffffffffffffffffffffffffffffffffffffffffffffffffffffffffffffffffffffffffffffffffffffff
@cB02~tB01_GU182359.1_53006_52839_1_0_0_0_1:0:0_0:0:0_2a6/2
GTGGAGATATAGGCCTGGAGGTGGAGTTATGGGCCTGGAGTGGAGATCTGGGCCTGGAGTGGATATATGGGCCTGGAGATGGAGTGATGGGCCTAGAAGTGGAGATCTGGGTCTGGAGTGGAGATATGGGCCTGGAGGTGGAGATATGGG
+
ffffffffffffffffffffffffffffffffffffffffffffffffffffffffffffffffffffffffffffffffffffffffffffffffffffffffffffffffffffffffffffffffffffffffffffffffffffff
@cB02~tB01_GU182359.1_124907_125015_0_1_0_0_0:0:0_0:0:0_2a7/2
ATGTCTCAGAACAGCCTGGGCTGTCTTCCTGTTCTTCCTGGAGGAAGGCGTCATGCAGTGCTTTAGCTGAGTGCTTCCTGTGGCTCCAGGGTACAAAACCCAGGCTGGGCTGCTTTCTGGCTTCCCCCAGCTACACTGCAAATGGGGTGA
+
ffffffffffffffffffffffffffffffffffffffffffffffffffffffffffffffffffffffffffffffffffffffffffffffffffffffffffffffffffffffffffffffffffffffffffffffffffffff
@cB02~tB01_GU182359.1_107278_107143_1_0_0_0_0:0:0_0:0:0_2a8/2
TCTTCCTCTTTTAAAGACTTTGGGATTCTATTGAGTTTACCAAGATAATCCATCACAATCTCCCTAAAATCACCCAAGATAACCTCTTTTTAAGTTCAGCTGATTAGCAACCATAATTCCATCTGCAATCTTTATTCCTCCTTTCATGTA
+
ffffffffffffffffffffffffffffffffffffffffffffffffffffffffffffffffffffffffffffffffffffffffffffffffffffffffffffffffffffffffffffffffffffffffffffffffffffff
@cB02~tB01_GU182359.1_39517_39743_0_1_0_0_0:0:0_1:0:0_2a9/2
TAACTGATAGGGGGAGTGAGTAACAGAACCGTAGCATCTGTAGGTCCCTGCAAGGTCTTGCATCATGGGACCGATGGAGAAGTTGGCTTTGGAGACCCCATCATGGTGCTCTCCAATGAGGTGCAAAGTGTCCTTAAACTTCCCTTCTCT
+
ffffffffffffffffffffffffffffffffffffffffffffffffffffffffffffffffffffffffffffffffffffffffffffffffffffffffffffffffffffffffffffffffffffffffffffffffffffff
@cB02~tB01_GU182359.1_50929_51002_0_1_0_0_0:0:0_0:0:0_2aa/2
AACTCTGTGGATACTTTCTCTCAATATTTTTGATTTATACTTGGTTCAATAAACACCTGTAAACCCCGCAGATATGGAGGAGTGACCGTATATTTATATTATGAAAGATGATGTGTTGATATGTGTCCCCATGGAGATGAGACTAACAAG
+
ffffffffffffffffffffffffffffffffffffffffffffffffffffffffffffffffffffffffffffffffffffffffffffffffffffffffffffffffffffffffffffffffffffffffffffffffffffff
@cB02~tB01_GU182359.1_105594_105737_0_1_0_0_0:0:0_0:0:0_2ab/2
ATGGACTTTGACGATTGTAGGTGCCAAGAACCTGCAATCAGGAAACGACGGTCTTTTCAATAAATGGAGCAGGGAAAACTGGTATCTACATGCAGTTGATGAAACTGCACCTCTACCTCTCACCATACACAGAAATCAAATGAAAATGGA
+
ffffffffffffffffffffffffffffffffffffffffffffffffffffffffffffffffffffffffffffffffffffffffffffffffffffffffffffffffffffffffffffffffffffffffffffffffffffff
@cB02~tB01_GU182359.1_136173_136392_0_1_0_0_0:0:0_0:0:0_2ac/2
AGGTGGAGGTTGTGGTGAGCCGAGATCGCGCCACTGCACTCCAGCCTGGGTGAGAAGAGCAAAACTCCATCTCAAAATAAAATGAAATAAAATAAAATGGCTTTTAGCTGCAAGACAGGCAAAAGAAATGCTGGCAAGGTGGTAGAGAAA
+
ffffffffffffffffffffffffffffffffffffffffffffffffffffffffffffffffffffffffffffffffffffffffffffffffffffffffffffffffffffffffffffffffffffffffffffffffffffff
@cB02~tB01_GU182359.1_10949_11036_0_1_0_0_0:0:0_0:0:0_2ad/2
ACAGGGCCCAGAGGGAAGTTGGCCTGGAATGTTCCATTGACCCTCAGCACCGCAGTGAGCCTAAGTTCACCGGCCTCTGCCTCCCTGGATAGATGGTAAATGTCAAACAAGCTCCGGGAGCTGCAGGACAAGGTCACATTCTCTCCTGCC
+
ffffffffffffffffffffffffffffffffffffffffffffffffffffffffffffffffffffffffffffffffffffffffffffffffffffffffffffffffffffffffffffffffffffffffffffffffffffff
@cB02~tB01_GU182359.1_56366_56223_1_0_0_0_0:0:0_0:0:0_2ae/2
GCCTCACTGGAGAGCTCCATGATGGGGTCTCCAAGGCCAACTTCTCCATCGGTCGCATGACGCAAGACCTTGCAGGGACCTACAGATGCTACGGTTCTGTTCCTCATTCCCCCTATCAGTTGTCAGCTCCCAGTGACCCTCTGGACATCG
+
ffffffffffffffffffffffffffffffffffffffffffffffffffffffffffffffffffffffffffffffffffffffffffffffffffffffffffffffffffffffffffffffffffffffffffffffffffffff
@cB02~tB01_GU182359.1_45229_45078_1_0_0_0_0:0:0_0:0:0_2af/2
TTGGAAACCTGGGGAGGTAGAAACCTTCGATGCAGGCATTGACTCAGCATCTCGCAGCTCTGACATTGTACGCCTGTCTTCTACCATCTCCGAACTCCAGATACTCCAACAGCGAAAGGGATCTGGGCCCAACCTAGGGCTCAGTGAAAT
+
ffffffffffffffffffffffffffffffffffffffffffffffffffffffffffffffffffffffffffffffffffffffffffffffffffffffffffffffffffffffffffffffffffffffffffffffffffffff
@cB02~tB01_GU182359.1_23926_24094_0_1_0_0_0:0:0_0:0:0_2b0/2
TTTCTCTCTGTGCCTCTCAGTGATCCTTTCATATGTGGGGTTATTTGGAATGTGAGCCTCAGAATCCAGTCTGGAGACCACAAGTTCACACAGCATACAGGGGTTGGTGTTCTGGGGCCATGATATCCTGGGACGGTTACTCTCCATTAC
+
ffffffffffffffffffffffffffffffffffffffffffffffffffffffffffffffffffffffffffffffffffffffffffffffffffffffffffffffffffffffffffffffffffffffffffffffffffffff
@cB02~tB01_GU182359.1_82112_82293_0_1_0_0_0:0:0_1:0:0_2b1/2
AACTTTCAGCCAAAAAAAGAGTCACCTAAAGAATGAAGGCAGACATGTTTATCTGAAGAGGAGAGAACTACACTGAAATCAAAAAAATTTTATAAGGTTTGCTGATGCCAGAAGGCTGAAAAATAGTCTGAGGAAAGGTGGAACAGCACG
+
ffffffffffffffffffffffffffffffffffffffffffffffffffffffffffffffffffffffffffffffffffffffffffffffffffffffffffffffffffffffffffffffffffffffffffffffffffffff
@cB02~tB01_GU182359.1_43962_44126_0_1_0_0_0:0:0_0:0:0_2b2/2
CTACATGCAGAGGAATGAAACTGCACCTCTACCTGTCACCATACACAAAAATCAAATGAAAATGGATTAAAGATGTGAGTCTAAGGCCTGAACCTATGAAACACGTAGAAGAAAATATTGGGGAAATGCTCCAGGACATTTGTCTGAAGG
+
ffffffffffffffffffffffffffffffffffffffffffffffffffffffffffffffffffffffffffffffffffffffffffffffffffffffffffffffffffffffffffffffffffffffffffffffffffffff
@cB02~tB01_GU182359.1_157185_156989_1_0_0_0_0:0:0_0:0:0_2b3/2
GCCCTGAAATAGGGAAAGTGCTCTGTTCATCACAAGAAACTTGCCCCCTCACCCAAATCCCCCACCTCACCCCTACTTCCAATCACCTGTGGAGATACAGATAGATCATGGGGAGGTAAACGCTAATACTCCTTGGAGTGAGTTCAGATC
+
ffffffffffffffffffffffffffffffffffffffffffffffffffffffffffffffffffffffffffffffffffffffffffffffffffffffffffffffffffffffffffffffffffffffffffffffffffffff
@cB02~tB01_GU182359.1_96040_95895_1_0_0_0_0:0:0_0:0:0_2b4/2
AGACTCCGTCTCAAAAAATAAAAATAAGAAATGCATAAATATAATAAAACACACACGAACGACAAAGGCACCTGAATTCCCATCATCATTTTTCTATTTCTCTATAATTACTTCTTTGATTCTTTATCTTATCCATTAGACAATCAGCCT
+
ffffffffffffffffffffffffffffffffffffffffffffffffffffffffffffffffffffffffffffffffffffffffffffffffffffffffffffffffffffffffffffffffffffffffffffffffffffff
@cB02~tB01_GU182359.1_94998_95157_0_1_0_0_0:0:0_0:0:0_2b5/2
CCTGGGCCTCCTTTATTTTCATGTCAGTCATATTAATCATGTAGGGATTCCTGGTTACCCCGAGGTGAATCCAATGGCTGTGAGTGTCAAACACACACTCCTTGTTGCTCCTTAGTTTCCTGTGTACCCAGTGTGCTCTCCGTCTCTCTA
+
ffffffffffffffffffffffffffffffffffffffffffffffffffffffffffffffffffffffffffffffffffffffffffffffffffffffffffffffffffffffffffffffffffffffffffffffffffffff
@cB02~tB01_GU182359.1_44246_44101_1_0_0_0_0:0:0_0:0:0_2b6/2
TTGAAGGTTTAAAACAAAATGTCTTCCTTCAGACAAATGTCCTGGAGCATTTCCCCAATATTTTCTTCTACGTGTTTCATAGGTTCAGGCCTTAGACTCACATCTTTAATCCATTTTCATTTGATTTTTGTGTATGGTGACAGGTAGAGG
+
ffffffffffffffffffffffffffffffffffffffffffffffffffffffffffffffffffffffffffffffffffffffffffffffffffffffffffffffffffffffffffffffffffffffffffffffffffffff
@cB02~tB01_GU182359.1_61506_61423_1_0_0_0_0:0:0_0:0:0_2b7/2
TCCTCTGTCATAGAGGATAAATACTCTCTTCACTGTTGTGTACACAACATTTTAACTAGTTATTCTGGTTTAAATTTAATATTGACTTTATCTACATATCACAATTGATTACTGTGTACAGACTTTCTTTTCTATTAGTATAAATTTATG
+
ffffffffffffffffffffffffffffffffffffffffffffffffffffffffffffffffffffffffffffffffffffffffffffffffffffffffffffffffffffffffffffffffffffffffffffffffffffff
@cB02~tB01_GU182359.1_39010_39152_0_1_0_0_1:0:0_1:0:0_2b8/2
GCTCTTATCAGCCTGGTTCAATCTCTTTTGGATGTATTGCAATCCTTGGCAGAAGATATGAACTGATGAATAAGGCAGGCACCAGTGTCCACACACCCTGTTCCTGGTGGGGACTGGGAGCCACTCTTGCCATGCCTGTGCCTTCTCCAT
+
ffffffffffffffffffffffffffffffffffffffffffffffffffffffffffffffffffffffffffffffffffffffffffffffffffffffffffffffffffffffffffffffffffffffffffffffffffffff
@cB02~tB01_GU182359.1_135614_135762_0_1_0_0_0:0:0_1:0:0_2b9/2
TCGTATGATTGGTGCAGCACTGTTCACAGTAGCCAAGATGAGGAGTCAACCTACCTGCCCATCAGTGGGTAAATGGCTAGAGAGAATGTAGTACATACGCATAGTGGAGACTACTCATCCATAGAAAGAATAACATCCTGTCATTTGCAG
+
ffffffffffffffffffffffffffffffffffffffffffffffffffffffffffffffffffffffffffffffffffffffffffffffffffffffffffffffffffffffffffffffffffffffffffffffffffffff
@rand_0_0_0_0_1_1_0:0:0_0:0:0_2ba/2
CTCCGCATTTCGCAGAGCCGCAAATTCCCCCTCGAATGTCCTCTACCAATCGACCGACTATTCCGCTACATTGCTGTAGCTTCGCCATTTAGTAGCGAAGAGCCGCTCATCGAGGAAGTATTTGTAAATCTCGAGTAAACGTGCGACGCA
+
ffffffffffffffffffffffffffffffffffffffffffffffffffffffffffffffffffffffffffffffffffffffffffffffffffffffffffffffffffffffffffffffffffffffffffffffffffffff
@cB02~tB01_GU182359.1_91786_91958_0_1_0_0_0:0:0_0:0:0_2bb/2
TCTCATCCCATTAAAATGCCTTTTAGGCCGGTGGCTCACGCCTGTAATTCCGGCACTTCAGGAAGCGGAGGTGGGCGGATCACCTGAGGTCGGGAGACCAGCCTGACCATCATGGAGAAACTCCCTCTCTACTAAACATACAAAAATTAG
+
ffffffffffffffffffffffffffffffffffffffffffffffffffffffffffffffffffffffffffffffffffffffffffffffffffffffffffffffffffffffffffffffffffffffffffffffffffffff
@cB02~tB01_GU182359.1_151217_151131_1_0_0_0_0:0:0_0:0:0_2bc/2
CAGAGAGAACACGAAGACTGGGTGTGAAGGGGGGGTCAGGGTGCAGGATGGCAGACAGGGCACCTCCAAACCCTCTTGCATGGCCTGCATGGAGGCCCATGGTCAGGGCTCCAGGCACCCAGGCAGATGGAGAAAGCGGTCAGGACAGAC
+
ffffffffffffffffffffffffffffffffffffffffffffffffffffffffffffffffffffffffffffffffffffffffffffffffffffffffffffffffffffffffffffffffffffffffffffffffffffff
@cB02~tB01_GU182359.1_21277_21093_1_0_0_0_0:0:0_0:0:0_2bd/2
ACTGGGGTGCTCAAAGCTGGGGTGTGTGGTGGGGAAGTGGTAGGAACAGCAGATCCTCTGAGGACAAAGGTGTTACTCACACACTTCAGCGTTTCCATGATGGTAGGGGCTGCAGTGTGGCTGCTGTCATTCTACCAGAAGAGGTGGGAA
+
ffffffffffffffffffffffffffffffffffffffffffffffffffffffffffffffffffffffffffffffffffffffffffffffffffffffffffffffffffffffffffffffffffffffffffffffffffffff
@cB02~tB01_GU182359.1_5443_5252_1_0_0_0_2:0:0_1:0:0_2be/2
ACACATATAGAATGTCCCGGCCAGGCATGGTGGCTCACACCTGTAATCTCAGCACTTTGGGAGGCTGAAGTAGACAGATCAGTTGAGGTTAGGAGTTCAAGACCAGCCTGGCCAACATGGAGAAACCTCCTCTCTACTAAAAGTACAAAA
+
ffffffffffffffffffffffffffffffffffffffffffffffffffffffffffffffffffffffffffffffffffffffffffffffffffffffffffffffffffffffffffffffffffffffffffffffffffffff
@cB02~tB01_GU182359.1_137908_138049_0_1_0_0_0:0:0_0:0:0_2bf/2
CACTGAGCCCTGTGTTGGGCCCAGATCCCTTTCGCTGTAGGAGTATCTGGAGTTCGGAGATGGTGGAAGACAGGTGTACAATGTCAGAGCTGTGAGATGCTGAGTCAACGCCTGAATCCAAGGTTTCCACCTCCCCAGGTTTCCAAAAGC
+
ffffffffffffffffffffffffffffffffffffffffffffffffffffffffffffffffffffffffffffffffffffffffffffffffffffffffffffffffffffffffffffffffffffffffffffffffffffff
@rand_0_0_0_0_1_1_0:0:0_0:0:0_2c0/2
GCACACCTTGGATAAGACTTAAGGCTTAGAAGCATCAATGGACTTAGCTAGTGCCATTAAGACACTGTTGCCCTCAATGTACGTCCCAGGCGGTACACAAAAACGGCCAAGGTCATATCTTAGAGCCCAAGCCTCGTTCGCGGGCCAGCA
+
ffffffffffffffffffffffffffffffffffffffffffffffffffffffffffffffffffffffffffffffffffffffffffffffffffffffffffffffffffffffffffffffffffffffffffffffffffffff
@cB02~tB01_GU182359.1_43265_43095_1_0_0_0_0:0:0_1:0:0_2c1/2
GGCTCATTGCAACCTCTGCCTCCTGGGTTCAAATGATTTTCCTACCTCAGCCTCCCTAGTAGCTGGGATTACAGGTGCACGCCACCATGCCTGGCTACTTTTTGGCTTTTTTAGTATAGATGGGGTTTCCCCATGTTGGCTGGGCTGCTC
+
ffffffffffffffffffffffffffffffffffffffffffffffffffffffffffffffffffffffffffffffffffffffffffffffffffffffffffffffffffffffffffffffffffffffffffffffffffffff
@cB02~tB01_GU182359.1_85416_85585_0_1_0_0_1:0:0_0:0:0_2c2/2
TAGCACTGCTTCCCTCTCTTTCTCTGCTGCTGACACCACTTCCTCCCTGCACACCCATCTTGGAGCACCCTAGTCTCACCCCAGTCTTCACAGAGCTTGACTCAGGAAAGGGAAAGAAAGGCCGGGGAGGGCAAGGTCAGAAATGTGGGC
+
ffffffffffffffffffffffffffffffffffffffffffffffffffffffffffffffffffffffffffffffffffffffffffffffffffffffffffffffffffffffffffffffffffffffffffffffffffffff
@cB02~tB01_GU182359.1_76042_76255_0_1_0_0_0:0:0_0:0:0_2c3/2
CCCATTTACATCCAATGGACTTTGACAAAGGTTCGAAGAATCTACAATCTGGAAAGGACAGTCATTTCAATAAATGGTGCAGGGAAAACTGGATATCTACATGCAGAGGGATGAAACTGCACCTCTACCTCTCACCATACACAAAAATCA
+
ffffffffffffffffffffffffffffffffffffffffffffffffffffffffffffffffffffffffffffffffffffffffffffffffffffffffffffffffffffffffffffffffffffffffffffffffffffff
@cB02~tB01_GU182359.1_109325_109156_1_0_0_0_0:0:0_0:0:0_2c4/2
AGAGGTCAGAGAGCTCAGGACCATGTGGGGAAGCAGGATGGGAGCACACTGGTGTGTGTTCCTGACTGGCAGGATGGTCCCTGGACCAAGGCAGGAGCCACAGAGGCAGGGCTTTCTAGAGAGAGCACCAGACACCCTGCCCCTGCCTTC
+
ffffffffffffffffffffffffffffffffffffffffffffffffffffffffffffffffffffffffffffffffffffffffffffffffffffffffffffffffffffffffffffffffffffffffffffffffffffff
@cB02~tB01_GU182359.1_61994_61901_1_0_0_0_0:0:0_0:0:0_2c5/2
TTGTGTATACACGCATCCTTTTTTTAATCCAATCATTCATTCACAGACACTTAGATTGATTTCATATCTTTGCTATTGCAAACAGTGCTGCAATAAACATACAGGTGCAGATATTTTTTGAGTAGATACCCAGCAGCGGGACCCCTAGAT
+
ffffffffffffffffffffffffffffffffffffffffffffffffffffffffffffffffffffffffffffffffffffffffffffffffffffffffffffffffffffffffffffffffffffffffffffffffffffff
@cB02~tB01_GU182359.1_3963_3759_1_0_0_0_0:0:0_0:0:0_2c6/2
GAAATATTTCACCATGCACATACAAAGAAGAGATATATGGAGATATGAAGAGGAGTACTTCATAATGACAAAGAGGCAAATTCATAAATAAGACATAATCATCCTAAATGCCTACACACCTAAAGCTGGAACCTCAAAACACATTAAATT
+
ffffffffffffffffffffffffffffffffffffffffffffffffffffffffffffffffffffffffffffffffffffffffffffffffffffffffffffffffffffffffffffffffffffffffffffffffffffff
@cB02~tB01_GU182359.1_113631_113421_1_0_0_0_0:0:0_0:0:0_2c7/2
GTGGAGATATGGGCCTGGACTGGAGTTATGGGCCTGGGGTGGAGATCTGAGCCTGGATTGCAGATGTGGGCCCAGATTGGCTATATGGGCCTAGGGTGGGAATATCAGCCTGGAGTGGAGATATGTGCCTGGAGTGGAGATATGGGCTTG
+
ffffffffffffffffffffffffffffffffffffffffffffffffffffffffffffffffffffffffffffffffffffffffffffffffffffffffffffffffffffffffffffffffffffffffffffffffffffff
@cB02~tB01_GU182359.1_90200_90267_0_1_0_0_0:0:0_0:0:0_2c8/2
AGCCCAGTCTCCCCTTCTCTGGGTCTGTCCTGACCGCTTTCTCCATCTGCCTGGGTGCCTGGAGCCCTGATCGGAGGCCTCCATGCAGGCCATGAAGGAGGGTTTGGAGGTGCCCTGTCTGCCATCCTGCGCCCTGACTCCGCCCTCACA
+
ffffffffffffffffffffffffffffffffffffffffffffffffffffffffffffffffffffffffffffffffffffffffffffffffffffffffffffffffffffffffffffffffffffffffffffffffffffff
@cB02~tB01_GU182359.1_146834_146736_1_0_0_0_0:0:0_1:0:0_2c9/2
CTACCAGAAGAGGGGGGAAACCACAGCCATGGCCCTGACATTCCAAATCCTCTGAGGGGGCTCAGTTCATGAATTGGCTGATATTCCATTCATATAGGACATGCCCTCCATGCCGTGTCTACTTTGTGTTGTTTTATGTGAGTAATTTTG
+
ffffffffffffffffffffffffffffffffffffffffffffffffffffffffffffffffffffffffffffffffffffffffffffffffffffffffffffffffffffffffffffffffffffffffffffffffffffff
@cB02~tB01_GU182359.1_116437_116378_1_0_0_0_0:0:0_0:0:0_2ca/2
CACTTTGCGCCTCATTGGAGAGCACATTGATGGGGTCTCCAAGGCCAACTTCTCCATCGGTCGCATGAGGCAAGACCTGGCAGGGACCTACAGATGCTACGGTTCTGTTCCTCACTCCCCCTATCAGTTTTCAGCTCCCAGTGACCCTCT
+
ffffffffffffffffffffffffffffffffffffffffffffffffffffffffffffffffffffffffffffffffffffffffffffffffffffffffffffffffffffffffffffffffffffffffffffffffffffff
@cB02~tB01_GU182359.1_158648_158468_1_0_0_0_0:0:0_0:0:0_2cb/2
TTATAGTCCTTTGGGTTTATACCCAGTAATGGGATGGCTGGGTCAAATGGTATTTCAAGCTCTAGATCCCTGAGGAATCGCCACACTGACTTCCACAATGGTTGAACTAGTTTACAGTCCCACCAACAGTGTAAAAGTGTTCCTATTTCT
+
ffffffffffffffffffffffffffffffffffffffffffffffffffffffffffffffffffffffffffffffffffffffffffffffffffffffffffffffffffffffffffffffffffffffffffffffffffffff
@cB02~tB01_GU182359.1_59872_59685_1_0_0_0_0:0:0_0:0:0_2cc/2
TCAGAGAGATCACATTTAAACTCCGATCTTAGAGACAAGAGGGAGTGAGCCCTGGGGAGTGTGTTGAAAGGAACTTTCATGGACTTAGGACATTGGGGATGACCCTAATGTGAGAATGAGCTTGGTGTGTTCCAAGAAGTCCATGGACCT
+
ffffffffffffffffffffffffffffffffffffffffffffffffffffffffffffffffffffffffffffffffffffffffffffffffffffffffffffffffffffffffffffffffffffffffffffffffffffff
@cB02~tB01_GU182359.1_135048_134885_1_0_0_0_0:0:0_0:0:0_2cd/2
GATGATGGAGAGAAGCATGGACAGATGCAGAGAGAAGACGCAGCCTCGGTGTGAGGGAGGGATCAGGGCACAGGATGGCCGACAGGGCACCTCCAAACCCTCCTACATGGCCTGCATGGAGGCCCACGGCCAGGGCTCCAGGCACCCAGG
+
ffffffffffffffffffffffffffffffffffffffffffffffffffffffffffffffffffffffffffffffffffffffffffffffffffffffffffffffffffffffffffffffffffffffffffffffffffffff
@cB02~tB01_GU182359.1_44119_44337_0_1_0_0_1:0:0_0:0:0_2ce/2
TTTAGTGGAGACAATGTTTCATCACGTCGGCCAGACTAATCTTGAACTCCTGGCCTCAGGTGATCCACCCGCCTTGGGCTCCCAAAGTGCTGAAATTGCAGGTGTCAGTCACCATGCCCAGCCCATCCAATGGACTTTGACAAAGGTGCC
+
ffffffffffffffffffffffffffffffffffffffffffffffffffffffffffffffffffffffffffffffffffffffffffffffffffffffffffffffffffffffffffffffffffffffffffffffffffffff
@cB02~tB01_GU182359.1_15186_14978_1_0_0_0_0:0:0_0:0:0_2cf/2
ATCACTGCACTCCAGCCTGACACAGGGGGACTCTGTCTCAAAAAATAAAAATAAAACATACATAATTATGACACACAGAAATTACAAAGGCAACTGGATACCAACCATCATTTTTCTATTTCTCTGTGTTTAATTCTTTGACCCTTTATC
+
ffffffffffffffffffffffffffffffffffffffffffffffffffffffffffffffffffffffffffffffffffffffffffffffffffffffffffffffffffffffffffffffffffffffffffffffffffffff
@cB02~tB01_GU182359.1_138289_138467_0_1_0_0_0:0:0_0:0:0_2d0/2
AAAACCGTTTTGTTTTCACCCACGAATCTTGTGGAAATTTGTTATGGCAACAATAGGAAAAGGTTCCGCACTGCACAGCCTGAGCATGGGGCCGTGGCTGAATGAGTCAGTGAGTCGAAGTGTGTGTGCATGAGCTCTGTTCTCTGTTAC
+
ffffffffffffffffffffffffffffffffffffffffffffffffffffffffffffffffffffffffffffffffffffffffffffffffffffffffffffffffffffffffffffffffffffffffffffffffffffff
@cB02~tB01_GU182359.1_152103_152284_0_1_0_0_0:0:0_0:0:0_2d1/2
AGAGCAGCCTGCCCAAAATTGGGATATCCCGTCTGTGCTAAAAAATACAAGAATTAGTCAGGCATGGTGGCGTGCACCTGTAATCACAGCTATTAGGGAGGCTGAGTCAGGAGAATCGTTTGAACCTAGGAAGCAGAGGTTGCAATGAGC
+
ffffffffffffffffffffffffffffffffffffffffffffffffffffffffffffffffffffffffffffffffffffffffffffffffffffffffffffffffffffffffffffffffffffffffffffffffffffff
@cB02~tB01_GU182359.1_37467_37342_1_0_0_0_0:0:0_0:0:0_2d2/2
GGCCTCTCAACCCCTTGGCAGAGTCAAGTTCTGTGGGGACCAGGGTTAGACTGGGGTGCTCAAAGCTGGGGTGTGTGGTTGGGAAGTGGTAGGAACAGCAGATCCTCTGAGGACAAAGGTGTTACTCACACACTTCAGCGTTTCCATGAT
+
ffffffffffffffffffffffffffffffffffffffffffffffffffffffffffffffffffffffffffffffffffffffffffffffffffffffffffffffffffffffffffffffffffffffffffffffffffffff
@cB02~tB01_GU182359.1_112131_111979_1_0_0_0_0:0:0_0:0:0_2d3/2
ATACTAGAAATACAAGCATGAAAAATTCTAATGGTTTATTAGTCACAATGACTCTGAAAACATTAATAATACCTATTAGATATTTTGCATATTACACATGAAGAAGAGTTTGAATCTCAGATAAAAACAATAAAAATACATGAAAAGTTT
+
ffffffffffffffffffffffffffffffffffffffffffffffffffffffffffffffffffffffffffffffffffffffffffffffffffffffffffffffffffffffffffffffffffffffffffffffffffffff
@cB02~tB01_GU182359.1_155508_155422_1_0_0_0_0:0:0_0:0:0_2d4/2
TAGGCACAAGGGGACCAATAAATGAATGATCTATTGAGAAGCATCTGTGCATGAAATCTATTTATTTATGTATTTACCTACTTGTTTATTGAGACGGAGCCTTGCTCTGTCGTCCAGGCTAGAGTGCGGTGGCATGATCTCGGCTCACTG
+
ffffffffffffffffffffffffffffffffffffffffffffffffffffffffffffffffffffffffffffffffffffffffffffffffffffffffffffffffffffffffffffffffffffffffffffffffffffff
@cB02~tB01_GU182359.1_91019_91228_0_1_0_0_1:0:0_0:0:0_2d5/2
AGCTTGGACTAAGGAGGGAAACTCTTTCTCAAAAAAGAAAAAAAAAAAAAAGAGAACTTTCATAGTATCCAGCAATTTCACTACTGGGTTTATATCCAAAGGAAAGGACATCAGTGTATCGAAGTGATATCTGCACTCATATGACTGTTC
+
ffffffffffffffffffffffffffffffffffffffffffffffffffffffffffffffffffffffffffffffffffffffffffffffffffffffffffffffffffffffffffffffffffffffffffffffffffffff
@cB02~tB01_GU182359.1_52448_52353_1_0_0_0_0:0:0_0:0:0_2d6/2
AATCTCAGATAAAAACAAAAAAAATACATGAAAAGTCTTTCATGTTAGCACAGATTTTAGGCATCTCGTGTTCGGATAAAAATACATGAAAAGTCTTTCACGTTAGCACAGATTTTAGGCATCTTGTGTTCGGGAGGTTGGATCTGAGAC
+
ffffffffffffffffffffffffffffffffffffffffffffffffffffffffffffffffffffffffffffffffffffffffffffffffffffffffffffffffffffffffffffffffffffffffffffffffffffff
@cB02~tB01_GU182359.1_105157_105007_1_0_0_0_0:0:0_0:0:0_2d7/2
GATGTTATTCTTTCTACGGATGAGTACTCTCCACTGTGTGTGTGTACTACATTCTCTCTATCCATTCACCCACTGACGGGCAGGTAAGTTGACTCCACATCTTGGCTACTGTGAACAGTGCTGCACCAATCGTATGAGTGCAGATATCAC
+
ffffffffffffffffffffffffffffffffffffffffffffffffffffffffffffffffffffffffffffffffffffffffffffffffffffffffffffffffffffffffffffffffffffffffffffffffffffff
@cB02~tB01_GU182359.1_156943_157112_0_1_0_0_0:0:0_2:0:0_2d8/2
ACCCGAGAGGCTGGGGGAAAGACCACCCCCTCCACCATCTATTGCTTCAAAACCACCTGTCCTCCTGTGAATTAGTAGGAAAGGGGAGCAGGAGCTAGTGCTGGTGCTGATCTCTGATTCCAAAATCTGAACTCACTCCAAGGAGTATTA
+
ffffffffffffffffffffffffffffffffffffffffffffffffffffffffffffffffffffffffffffffffffffffffffffffffffffffffffffffffffffffffffffffffffffffffffffffffffffff
@cB02~tB01_GU182359.1_84397_84279_1_0_0_0_0:0:0_1:0:0_2d9/2
GTCACCCTCCCATGATGTGGTCAACATGTAAACTGCATGGGCAGGGCGCCAAATAAGATCCTGTGCGCTGCTGAGCTGAGCTGGGGCGCAGCCGCCTGTCTGCACCGGCAGCACCATGTTGCTCATGGTCGTCAGCATGGCGTGTGTTGG
+
ffffffffffffffffffffffffffffffffffffffffffffffffffffffffffffffffffffffffffffffffffffffffffffffffffffffffffffffffffffffffffffffffffffffffffffffffffffff
@cB02~tB01_GU182359.1_79717_79638_1_0_0_0_0:0:0_0:0:0_2da/2
ATCGTAGACTCAGAGACCAGTGCCAGCACTATCTCCTGGTCACCTTTTGGAGTAATTCACAGAAAGACAGGCTGTATTGAAGCAACAGATGATGGAGGGGGTGGTCTTTCCCCCAGACTCTCGGGTGGAACAGCAGCCTAATATCTGACT
+
ffffffffffffffffffffffffffffffffffffffffffffffffffffffffffffffffffffffffffffffffffffffffffffffffffffffffffffffffffffffffffffffffffffffffffffffffffffff
@cB02~tB01_GU182359.1_91668_91922_0_1_0_0_0:0:0_0:0:0_2db/2
CACGCCTGTAATTCCGGCACTTCAGGAAGCGGAGGTGGGCGGATCACCTGAGGTCGGGAGACCAGCCTGACCATCATGGAGAAACTCCCTCTCTACTAAACATACAAAAATTAGCTAGGCGTGGTGGCACACGCCTGTAATCCCAGCTAC
+
ffffffffffffffffffffffffffffffffffffffffffffffffffffffffffffffffffffffffffffffffffffffffffffffffffffffffffffffffffffffffffffffffffffffffffffffffffffff
@cB02~tB01_GU182359.1_27872_27916_0_1_0_0_0:0:0_0:0:0_2dc/2
TGATCTTGAACTCCTGGCCTCAGGTAATCCACCCGCCTCGGCCTCCCAAAGTGCTGAAATTGCAGGTGTCAGCCACCAAGCCCAGCCCATCCAATGGACTTTGACAAAGGTGCCAAGAACTCACAATCAGGAAAGGACAGTCTTTTCAAT
+
ffffffffffffffffffffffffffffffffffffffffffffffffffffffffffffffffffffffffffffffffffffffffffffffffffffffffffffffffffffffffffffffffffffffffffffffffffffff
@cB02~tB01_GU182359.1_47564_47741_0_1_0_0_0:0:0_0:0:0_2dd/2
ACCTGAATCTCCACAGGTGATTGGAAGTAGGGGTGAGGTGGGGGATTTGGGTGAGTGGGCAAGTTTTTTTTGTGATGACCAGAGCACTTTCTCTATTCCAGGATCTGTGCTGGAGGATTCAGCGGACTTTCACATTTTCTATATGATCTC
+
ffffffffffffffffffffffffffffffffffffffffffffffffffffffffffffffffffffffffffffffffffffffffffffffffffffffffffffffffffffffffffffffffffffffffffffffffffffff
@cB02~tB01_GU182359.1_81791_81960_0_1_0_0_0:0:0_0:0:0_2de/2
TTTCTCTGCAGCAGGCAGTGGGGACCTTAGACATTGGTAAGCAAGAGACAGGCACCAGATTTGTGGTGTGAGGAAGAGTGATGCTCTAAGATGGAGACTCACGCCTTCAGATTCCAGCTGCTGGTACATTAGAGCTGGCAAGCTGGGTTT
+
ffffffffffffffffffffffffffffffffffffffffffffffffffffffffffffffffffffffffffffffffffffffffffffffffffffffffffffffffffffffffffffffffffffffffffffffffffffff
@cB02~tB01_GU182359.1_33430_33561_0_1_0_0_0:0:0_0:0:0_2df/2
GTGTGAAAACACAGTGATCCAATTATGCGTATGACACCTCCTGATGGTCTTGTTCATCAGAATCCTGGAGAGAGGGAAATGCTGAGTGAGGGAGGGTGCTCACATTTTTCAGGACTCTTTGGGAATAAGACTAGCCACGAGGCTGGGCCG
+
ffffffffffffffffffffffffffffffffffffffffffffffffffffffffffffffffffffffffffffffffffffffffffffffffffffffffffffffffffffffffffffffffffffffffffffffffffffff
@cB02~tB01_GU182359.1_28108_28233_0_1_0_0_0:0:0_0:0:0_2e0/2
GAGCTGTAGTAAGCAAAACAGCATGACATTGGCATAAAGAAAGGGACATAGAACAACGGAGCAGAATGAATAACACAGATATATTCCATGCATTTACATCCAATGGTTTTTTATTTTTTCTTTTGAGATGGAGTCTTGCTCTGTCACTCA
+
ffffffffffffffffffffffffffffffffffffffffffffffffffffffffffffffffffffffffffffffffffffffffffffffffffffffffffffffffffffffffffffffffffffffffffffffffffffff
@cB02~tB01_GU182359.1_144737_144637_1_0_0_0_0:0:0_2:0:0_2e1/2
AGGACCACAGTATATAATTTTTATTTGTCAATCTTAAAAATAAAGCATCAAAAGTTTACAACAACAAGATAAAAAATAAGAAGTGTTTTTATAGTGTGAGGATAAGTTTAGATTTCTTTTTTCCTACGTGTAACCCTATGGTCCTGTGTT
+
ffffffffffffffffffffffffffffffffffffffffffffffffffffffffffffffffffffffffffffffffffffffffffffffffffffffffffffffffffffffffffffffffffffffffffffffffffffff
@cB02~tB01_GU182359.1_122719_122637_1_0_0_0_0:0:0_0:0:0_2e2/2
TTCTCCTACCTTCCACAAACAGTGAACAAGATGCATTTGGCCTCTGCTCTTGGGACACTGATATTGCAGATGGTTAAATGGGAGGGCAGAAAATGAATGCACAAGTGGACCAATAAATGAATGATCCATTGGGAAGCATCTGTGTATGAA
+
ffffffffffffffffffffffffffffffffffffffffffffffffffffffffffffffffffffffffffffffffffffffffffffffffffffffffffffffffffffffffffffffffffffffffffffffffffffff
@cB02~tB01_GU182359.1_33632_33762_0_1_0_0_0:0:0_0:0:0_2e3/2
AGCTGCTGGTACATGGGAGCTGGCAACCCGGTTTTGAGACAGGGCTGTTGTCTCCCTAGAAGATCCCCTCAAGGCCTGACTGTGGTGCTCGTGGACAGAAGACAACTTTGGATCTGGGCTCAGCATTTGGAAGTTCTATGTACATGCTGG
+
ffffffffffffffffffffffffffffffffffffffffffffffffffffffffffffffffffffffffffffffffffffffffffffffffffffffffffffffffffffffffffffffffffffffffffffffffffffff
@cB02~tB01_GU182359.1_97939_98032_0_1_0_0_0:0:0_0:0:0_2e4/2
TCTGGGTCCTCATTTCATAAGCAGATACCAACAAACAGGGGGAGGCCATAGGTGCCTGAGGTCCCTCAGTTGCCAACAGCAGACTCAGACATTCTATCTCTCTGAGTTCAAGGACCCATCCCATGAATAGCTCTGAGGTCCCATTCCATT
+
ffffffffffffffffffffffffffffffffffffffffffffffffffffffffffffffffffffffffffffffffffffffffffffffffffffffffffffffffffffffffffffffffffffffffffffffffffffff
@cB02~tB01_GU182359.1_43889_44097_0_1_0_0_1:0:0_0:0:0_2e5/2
TACCTGTCACCATACACAAAAATCAAATGAAAATGGATTAAAGATGTGAGTCTAAGGCCTGAACCTATGAAACACGTAGAAGAAAATATTGGGGAAATGCTCCAGGACATTTGTCTGAAGGAAGACATTTTGTTTTAAACCTTCAAAACA
+
ffffffffffffffffffffffffffffffffffffffffffffffffffffffffffffffffffffffffffffffffffffffffffffffffffffffffffffffffffffffffffffffffffffffffffffffffffffff
@cB02~tB01_GU182359.1_62511_62563_0_1_0_0_0:0:0_0:0:0_2e6/2
ACTAACATCCAGAATTTCTAGGCAACTCAAACAACTAAACATAACCCCTCAAATAATAGCATTAAAAAGTGGGCAAAGGGATATACATAGACATTTTTCAAAAGAAGACATACGAATGGCCAAACAGCGTATGAACATCACTAATCATCA
+
ffffffffffffffffffffffffffffffffffffffffffffffffffffffffffffffffffffffffffffffffffffffffffffffffffffffffffffffffffffffffffffffffffffffffffffffffffffff
@rand_0_0_0_0_1_1_0:0:0_0:0:0_2e7/2
AAAACCAATCAGCAGACAGCCAAGTTTAGATCGAAACCAGGAGTCGTAGAAGCGAACTAGAATCGAAAGATCGAAGAGGGGTATTCTCATCTTATCCGGGGACCAGTTGGTTTAGCTTTAGCACCGTCGACTCGAATGGAGCAGGTGTCC
+
ffffffffffffffffffffffffffffffffffffffffffffffffffffffffffffffffffffffffffffffffffffffffffffffffffffffffffffffffffffffffffffffffffffffffffffffffffffff
@cB02~tB01_GU182359.1_30772_30562_1_0_0_0_0:0:0_0:0:0_2e8/2
TTAATAGTGACTGACATGAAAATAAGGGAGGCCCAGGTGCGTAACTGGAATCTAGGAGACTGTGGAAAAGGCAATTCCCGCCCCACTGGTGAAATGTGGTGCTGATTTAGACCCTAACTGGGTGAAGCAGATGGATATAAGCTATGCTTG
+
ffffffffffffffffffffffffffffffffffffffffffffffffffffffffffffffffffffffffffffffffffffffffffffffffffffffffffffffffffffffffffffffffffffffffffffffffffffff
@cB02~tB01_GU182359.1_45257_45159_1_0_0_0_0:0:0_0:0:0_2e9/2
TACCATCTCCGAACTCCAGATACTCCAACAGCGAAAGGGATCTGGGCCCAACCTAGGGCTCAGTGAAATCTCTTAATCTCTCATTTTATGGAGCTGAGACCTCCTACAAGCTAGAAGAATGATTGCCAATCTGACATCCTTCTCAGGAAA
+
ffffffffffffffffffffffffffffffffffffffffffffffffffffffffffffffffffffffffffffffffffffffffffffffffffffffffffffffffffffffffffffffffffffffffffffffffffffff
@cB02~tB01_GU182359.1_12680_12500_1_0_0_0_1:0:0_0:0:0_2ea/2
GTTTTTGTTTTTGTTTTTTTTAGACAGTTTCACTCTTGTTGCCCAGGCTGGAGTGCAGTGGTGCCATCTGGGCTCACTGCAACCTCCACCTCCAGGATTCAAGAGATTCCCCAGCCTCAGCCTCCCAAGTAGCTGGGTTACTGGCTCCCA
+
ffffffffffffffffffffffffffffffffffffffffffffffffffffffffffffffffffffffffffffffffffffffffffffffffffffffffffffffffffffffffffffffffffffffffffffffffffffff
@cB02~tB01_GU182359.1_77178_77238_0_1_0_0_0:0:0_0:0:0_2eb/2
AGCTACAGCACCATGAGATATTTTTTTAAAATGTGGTTTCCATCCACGAAGCTTGTGGAAATTTGTTATGGCAACATAGGAAAAGGTTCCACACTGCACAGTCTGAGCATGGGGCAGTGGCTGAACGAGTAAGTGGAAGTGTCATGTGCA
+
ffffffffffffffffffffffffffffffffffffffffffffffffffffffffffffffffffffffffffffffffffffffffffffffffffffffffffffffffffffffffffffffffffffffffffffffffffffff
@cB02~tB01_GU182359.1_12949_13144_0_1_0_0_0:0:0_0:0:0_2ec/2
CCATGTGAGACGTGACCAGCCTTTGTGGGCTTTGAGGAAGGAGGAAGAAGGAAGGGGACCAGGGGCCCAGGAACGTGGGAGCCTCTAGGAGCTGGGAAACGTTAAGGAGCAGATTCTTGCTTGGAACCTTAAAAAGAAATCCAGCCTTAC
+
ffffffffffffffffffffffffffffffffffffffffffffffffffffffffffffffffffffffffffffffffffffffffffffffffffffffffffffffffffffffffffffffffffffffffffffffffffffff
@cB02~tB01_GU182359.1_131722_131811_0_1_0_0_1:0:0_0:0:0_2ed/2
CGCTAGGATTACATGCACCTGCCACCATGCCTGGCTATCCTTGTGTTGTTTCTTAACTTGTCCTTGACCTGGGTTCCAGTGTTGGTTTCCTGTTGCTGCTGTAGAAAATTATCAGAAGCATGGCAGCAGGAGAGAGCACACTAACCCCTT
+
ffffffffffffffffffffffffffffffffffffffffffffffffffffffffffffffffffffffffffffffffffffffffffffffffffffffffffffffffffffffffffffffffffffffffffffffffffffff
@cB02~tB01_GU182359.1_162455_162572_0_1_0_0_0:0:0_0:0:0_2ee/2
TTCAATAAACACCTGTAAACCCCACAGATATGGAGGAGCGACTGTATATTTATAGTATGAAAGATGATGTGTTGACATGTGTCCCTGTGGAGATGAGACTAACAAGGCCTATGACTCTACAAATGTTTCATCTTGGAATGACTCTGCCAG
+
ffffffffffffffffffffffffffffffffffffffffffffffffffffffffffffffffffffffffffffffffffffffffffffffffffffffffffffffffffffffffffffffffffffffffffffffffffffff
@cB02~tB01_GU182359.1_85418_85241_1_0_0_0_0:0:0_0:0:0_2ef/2
ATCTGGGCCTGGAGGCTGAGTCTCTGCACAGCCGAGATCCTTGTTCCTGGGGGCAGGTAGGCAGCGAGGGTGAGTTTACCTTCAGCCCAGCAAGGGCCTGGCTGCCAAGACGCACAACCCAGTGGGGGCAGCAGGGTGCCCTGGTTTGCC
+
ffffffffffffffffffffffffffffffffffffffffffffffffffffffffffffffffffffffffffffffffffffffffffffffffffffffffffffffffffffffffffffffffffffffffffffffffffffff
@cB02~tB01_GU182359.1_164000_163911_1_0_0_0_1:0:0_0:0:0_2f0/2
GGAGGGAATTGGGAGATGTTGATCAAAGGATACAAACTATCAGGTATTCAGGAGGAATGGGTCTGAAGATCTCTTGTACAGCTTTGCCACTATGGTTGACAATACTGTACTCTATACTTGAAATTTACCAGGAAAGTAGATTTTTTTTTT
+
ffffffffffffffffffffffffffffffffffffffffffffffffffffffffffffffffffffffffffffffffffffffffffffffffffffffffffffffffffffffffffffffffffffffffffffffffffffff
@cB02~tB01_GU182359.1_16383_16232_1_0_0_0_0:0:0_0:0:0_2f1/2
GCATCTATTTCTTGTGACGGCCTCAGGCTGCTCCCACTCTGGCAGAAGGGAAGGAGGGTCTGTCTGTGCAGAGACCACAGAGATCACACGGCAAGAGAGGGACCAAGGGGGAGGGGGAGCGATGGAGCTTCCAAGCTCTTTTAACAACCA
+
ffffffffffffffffffffffffffffffffffffffffffffffffffffffffffffffffffffffffffffffffffffffffffffffffffffffffffffffffffffffffffffffffffffffffffffffffffffff
@cB02~tB01_GU182359.1_23295_23190_1_0_0_0_0:0:0_0:0:0_2f2/2
TTATGGGCACAGAAAAGAACATGAAGACACAGAGAGGAAGGAGAGAGACAGACACCAGCAAGGGGAAGCCTCACTCATTCTAGGTGCCATGGATGGGATGATAAAGAGAGACACCTTCTAAACTCACAACCTCTCTTCTTAGGAGTCCAC
+
ffffffffffffffffffffffffffffffffffffffffffffffffffffffffffffffffffffffffffffffffffffffffffffffffffffffffffffffffffffffffffffffffffffffffffffffffffffff
@cB02~tB01_GU182359.1_84936_84774_1_0_0_0_0:0:0_1:0:0_2f3/2
AGTGAAGATATGGGCCTGGAGGTGGAGTTATGGGCCTGCAGTAGAGATATGGGCCTGAAGTGGAGATATGGGCCTGGAGTGGAGATATGGGCCTAGAGGTGGAGTTATGGGCCCGGAGGTGGAGTTAAGGGCATGAAGTGGAGATCTGGG
+
ffffffffffffffffffffffffffffffffffffffffffffffffffffffffffffffffffffffffffffffffffffffffffffffffffffffffffffffffffffffffffffffffffffffffffffffffffffff
@cB02~tB01_GU182359.1_16355_16258_1_0_0_0_0:0:0_0:0:0_2f4/2
GCTGCTCCCACTCTGGCAGAAGGGAAGGAGGGTCTGTCTGTGCAGAGACCACAGAGATCACACGGCAAGAGAGGGACCAAGGGGGAGGGGGAGCGATGGAGCTTCCAAGCTCTTTTAACAACCAGTTCTCCAGGAACTAATAGAGGGGGA
+
ffffffffffffffffffffffffffffffffffffffffffffffffffffffffffffffffffffffffffffffffffffffffffffffffffffffffffffffffffffffffffffffffffffffffffffffffffffff
@cB02~tB01_GU182359.1_78076_77975_1_0_0_0_0:0:0_0:0:0_2f5/2
CATTGGGAAGCATCTGTGCATGAGAATGATTGATTGATTGGTTGTTTTTATGAGACGGTGTCTCCCTCTGTGCCCCAGGCTGGAGTGCAGTGGCGGGATCTCGGCTCACCGCAACCTCCACCTCCCAGGTTAAAGCGATTCTCTACACTC
+
ffffffffffffffffffffffffffffffffffffffffffffffffffffffffffffffffffffffffffffffffffffffffffffffffffffffffffffffffffffffffffffffffffffffffffffffffffffff
@cB02~tB01_GU182359.1_79575_79355_1_0_0_0_0:0:0_0:0:0_2f6/2
CAATCATCATTTTTCTATTTCTCTATAATGACTTCTTTGATCCTTTATCCTATCCATAAGAAAATCAGGCGAAAACATCTTCCTTATTTGGCTTTCTGTGAGCATGAGATCATATGGAAAATGTGAAACCCACCAGCGCAGGTCCTGGAA
+
ffffffffffffffffffffffffffffffffffffffffffffffffffffffffffffffffffffffffffffffffffffffffffffffffffffffffffffffffffffffffffffffffffffffffffffffffffffff
@cB02~tB01_GU182359.1_142967_143100_0_1_0_0_0:0:0_0:0:0_2f7/2
TGGCAACCCGGTTTTGAGACAGGGCTGTTGTCTCCCTAGAAGATCCCCTCAAGGCCTGACTGTGGTGCTCGTGGACAGAAGACAACTTTGGATCTGGGCTCAGCATTTGGAAGTTCTATGTACATGCTGGTATCTGTTGGGGGTGTCTTG
+
ffffffffffffffffffffffffffffffffffffffffffffffffffffffffffffffffffffffffffffffffffffffffffffffffffffffffffffffffffffffffffffffffffffffffffffffffffffff
@cB02~tB01_GU182359.1_81129_81337_0_1_0_0_1:0:0_0:0:0_2f8/2
CCTGAGGTCCCTCAGCTGCCAACAGCCAGACTCAGACATTCCATCTCTCTGAGTGCAAGACCCCATTCCATGAATAGCTGTCAGTTCCCATCCCATTGATTCTATCTCCCACTTTCTGCCTGTCATGGAATCTTCTCCTGGATGTGAGTG
+
ffffffffffffffffffffffffffffffffffffffffffffffffffffffffffffffffffffffffffffffffffffffffffffffffffffffffffffffffffffffffffffffffffffffffffffffffffffff
@cB02~tB01_GU182359.1_38798_38639_1_0_0_0_0:0:0_0:0:0_2f9/2
CTCCAGAGTCTCCAGAGGGAACAAAGCCCTGCAGATGCCTTGATTTTAGCCCAGGAAAAATAGGGTCCAATTTCTGTCTCCAGTACTGGAAGGTGTCAGTGTGGTCTCTCCTGCTTCCATGCTTCTGATAATTTTGTACAGCAGCAACAG
+
ffffffffffffffffffffffffffffffffffffffffffffffffffffffffffffffffffffffffffffffffffffffffffffffffffffffffffffffffffffffffffffffffffffffffffffffffffffff
@cB02~tB01_GU182359.1_7143_7032_1_0_0_0_0:0:0_0:0:0_2fa/2
CAGGGAGGAAGTGGTGTCACCGGCAGAGGAAGGGAGAGAAGCAGTGCAAGGAACAACAGGCCTCTGAGGACAAGAGCATAACTCACACCCTCCAGCGTTTCCATGACGGTAGGGGCTGCAATGTGGCTGCTGTCATTCTACCTAAGAGGT
+
ffffffffffffffffffffffffffffffffffffffffffffffffffffffffffffffffffffffffffffffffffffffffffffffffffffffffffffffffffffffffffffffffffffffffffffffffffffff
@cB02~tB01_GU182359.1_145773_145626_1_0_0_0_0:0:0_0:0:0_2fb/2
ATAGAGGGAGGGAGAGTGGGGATGGAGATCTCGGCCTAGAGGTAAAGATATGGGCCTGGAGTGGAGATATGGGCCTGGAGTGGAGATATGGGCCTGGGTGTGGAGATATGGGCCTGGAGGTGTAAATATGGGCCTGGAGTGGAGATATGG
+
ffffffffffffffffffffffffffffffffffffffffffffffffffffffffffffffffffffffffffffffffffffffffffffffffffffffffffffffffffffffffffffffffffffffffffffffffffffff
@cB02~tB01_GU182359.1_151738_151940_0_1_0_0_0:0:0_0:0:0_2fc/2
ATGTGGAGTCAACCTACCTGCCTATCAGTGGGTGAATGGATAGAGAACTGTAGTACACACACACGGTGGAGACTACTCATCCATAGAAACAATAACATCCTGTCATTTGCAGCCACATGGATGGAACTGGAGGTCATTACAAAGATTCCC
+
ffffffffffffffffffffffffffffffffffffffffffffffffffffffffffffffffffffffffffffffffffffffffffffffffffffffffffffffffffffffffffffffffffffffffffffffffffffff
@cB02~tB01_GU182359.1_6102_5938_1_0_0_0_0:0:0_0:0:0_2fd/2
GGTCAGCATGTAAACTGCATGAGCCCCTCACAACATCCTGTGTGCTGCTGAACTGAGCTGGGGCGCAGCCGCCTGTCTGCACCGGCAGCACCATGTCGCTCATGGTCGTCAGCATGGCGTGTGTTGGTGAGTCCTGGAAGGGAATCGAGG
+
ffffffffffffffffffffffffffffffffffffffffffffffffffffffffffffffffffffffffffffffffffffffffffffffffffffffffffffffffffffffffffffffffffffffffffffffffffffff
@cB02~tB01_GU182359.1_133452_133303_1_0_0_0_0:0:0_0:0:0_2fe/2
CCTGGCACAGGTTAGAAGTTTCATTTCTGTTTTACCTCCACAAAGTGTTCTCTACCAGGAGAACCCAAGGACACCCATATTTCTGACCTGAGTTGGGCCCTGTGGCCTCAGGCCTTGTGGCACCTACAGATGCCATGTTTATTCTGACAC
+
ffffffffffffffffffffffffffffffffffffffffffffffffffffffffffffffffffffffffffffffffffffffffffffffffffffffffffffffffffffffffffffffffffffffffffffffffffffff
@cB02~tB01_GU182359.1_31210_31376_0_1_0_0_0:0:0_0:0:0_2ff/2
ATTAGAATTTACCTCCCCATGGCCTATCTGAATCTCCACAGATGATTGGAAGTAGGGGTGAGGTGGGGGATTTGGGTGAGAGGGCATGTTTTCTTGTGATGAACAGAGCACTTTGTGTATTCCAGGATCTGTGCTGGAGGATTCAGCGGG
+
ffffffffffffffffffffffffffffffffffffffffffffffffffffffffffffffffffffffffffffffffffffffffffffffffffffffffffffffffffffffffffffffffffffffffffffffffffffff
@cB02~tB01_GU182359.1_90494_90589_0_1_0_0_0:0:0_0:0:0_300/2
CATGTTGGCCAGGGTGATCTCGAGTTCCTGATCTTAAATGATCCACCTTCCTTGGCCTCTCAAAGCGCCGAGATTACAACTGTGAACCACCACGCCCAGCATATAAAGGTATTTATGACCACTAGATTTTACTTTTAAAAATGGTAAAGG
+
ffffffffffffffffffffffffffffffffffffffffffffffffffffffffffffffffffffffffffffffffffffffffffffffffffffffffffffffffffffffffffffffffffffffffffffffffffffff
@cB02~tB01_GU182359.1_87644_87465_1_0_0_0_0:0:0_0:0:0_301/2
CTCCTGGAACCAGCACCAGGGGCCACCCTATGGAAGCTGGGGCCATGGAGAAGGCACAGACATGGCAGGAGAGGCTCCCAATCCCCATCAGGAACAGGGTGTGTGGTCACTGATGTCTGTCTTACTGATGAGTTGATACCACCTGCCAGA
+
ffffffffffffffffffffffffffffffffffffffffffffffffffffffffffffffffffffffffffffffffffffffffffffffffffffffffffffffffffffffffffffffffffffffffffffffffffffff
@cB02~tB01_GU182359.1_120561_120714_0_1_0_0_0:0:0_0:0:0_302/2
TGACAAAGGTGCCAAGAACTCACAATCAGGAAAGGACAGTCTTTTCAATAAACAGTGCAGGGAAACCTGGACATCTACATGCAGAGGAATGAAACTGCACCTCTACCTGTCACCATACACAAAAATCAAATGAAAATGGATTAAAGATGT
+
ffffffffffffffffffffffffffffffffffffffffffffffffffffffffffffffffffffffffffffffffffffffffffffffffffffffffffffffffffffffffffffffffffffffffffffffffffffff
@cB02~tB01_GU182359.1_1991_1939_1_0_0_0_0:0:0_0:0:0_303/2
CTAAAAAGTTTTTTGTTTTTTTTAATAACAGATGCTGACAAGATTGTGGAGAAAAGGGAACACTTATACACTCTTGGTGGGAATGTTAACTAGTTCAGCCAATGTGATAAGCAGTTTGGAGACTTCTCAAATAACTTAAAATAGAACTAC
+
ffffffffffffffffffffffffffffffffffffffffffffffffffffffffffffffffffffffffffffffffffffffffffffffffffffffffffffffffffffffffffffffffffffffffffffffffffffff
@cB02~tB01_GU182359.1_121070_121310_0_1_0_0_1:0:0_0:0:0_304/2
CTCAGTGGAAATCTTTGAGGATGGTTCATGGCCAACACTCTGTTATCTAATATTGGGCCCTGGGAGTCCTGGGATCCTTTTTTCCATAATTTTTGTATGTGACGCCCACTGTCTTGAGACTTCAAGGTATAAAGAGAAAACAGGAGCATC
+
ffffffffffffffffffffffffffffffffffffffffffffffffffffffffffffffffffffffffffffffffffffffffffffffffffffffffffffffffffffffffffffffffffffffffffffffffffffff
@cB02~tB01_GU182359.1_25088_24959_1_0_0_0_0:0:0_0:0:0_305/2
GCGAGGTCAGAGACCTAGAGAGACAGAGAAGGTGGAAGGAGGAAATAGACATGAAGAGAGATGGGGTGGAGGGTGAGAGAGAGAGAGAGAGAGCATTAGGTCATAGAGCAGGGGAGTGAGTTCTCAGCTCAGGTGAAGGGAGCTGTGACA
+
ffffffffffffffffffffffffffffffffffffffffffffffffffffffffffffffffffffffffffffffffffffffffffffffffffffffffffffffffffffffffffffffffffffffffffffffffffffff
@cB02~tB01_GU182359.1_116817_116629_1_0_0_0_0:0:0_0:0:0_306/2
AAGATGAGCTTGGTATTCTTATGGAGAGAGACTGACTTGGTGAGGTCTGTACCAACAGAGACAGAGAAACAGGAGACACAAGTACAGACCAGGTGTCATAACAGAGGACAGACACAGGGGCCATTCCGAGAGTTAGAAAAGACAGAAGGA
+
ffffffffffffffffffffffffffffffffffffffffffffffffffffffffffffffffffffffffffffffffffffffffffffffffffffffffffffffffffffffffffffffffffffffffffffffffffffff
@cB02~tB01_GU182359.1_131188_131366_0_1_0_0_0:0:0_0:0:0_307/2
AACAACCTGAGCTCCATCTTCTCCTTCAGTCCCTTCCCCTATATCATAAATAGTCACAGACTCCAGGGATTAGAATGTAGTCATCACTGGGGACAATTATTCTTCCCACCACAGCACCCATTTCCCTGTATTCAATCCCCCTTTACCCCA
+
ffffffffffffffffffffffffffffffffffffffffffffffffffffffffffffffffffffffffffffffffffffffffffffffffffffffffffffffffffffffffffffffffffffffffffffffffffffff
@cB02~tB01_GU182359.1_31462_31556_0_1_0_0_0:0:0_0:0:0_308/2
TGATCTCAGGAGACACATGTTAGGTTGCTGTTCTACCCGAGAGGCTGGGGGAAGGACCACCCCCTCGGCCATCTATTGCTTCAATACCACCTGTCCTCCTGTGAATTAGTAGGAAAGGGGAGCAGGAGCTACTGCTGACGCTAATCTCTG
+
ffffffffffffffffffffffffffffffffffffffffffffffffffffffffffffffffffffffffffffffffffffffffffffffffffffffffffffffffffffffffffffffffffffffffffffffffffffff
@cB02~tB01_GU182359.1_137612_137770_0_1_0_0_0:0:0_1:0:0_309/2
CAGTGGAAATCTTTGAGGATGGTTCATGGCCAACACTCTGTTATCTAATATTGGGCCCTGGGAGTCCTGGGATCCTTTTTTCCATAATTTTTTTATGTGACACCCACTGTCTTGAGACTTCAAGGTATAAAGAGGAAACAGGAGCATCAC
+
ffffffffffffffffffffffffffffffffffffffffffffffffffffffffffffffffffffffffffffffffffffffffffffffffffffffffffffffffffffffffffffffffffffffffffffffffffffff
@cB02~tB01_GU182359.1_9122_9286_0_1_0_0_0:0:0_0:0:0_30a/2
AAGGGTGAGAGGCAGGTCTGTATTCTCTCACCTACGACCACGATGTCCAGAGGGTCACTGGGAGCCGACAACTCATAGGGTAAGTGAGTGACAGAACCAAAGCATCTGTAGGTCCCTGCAAGGGCAGGTGTCATGGGACCCATGGAATAG
+
ffffffffffffffffffffffffffffffffffffffffffffffffffffffffffffffffffffffffffffffffffffffffffffffffffffffffffffffffffffffffffffffffffffffffffffffffffffff
@cB02~tB01_GU182359.1_126813_126637_1_0_0_0_1:0:0_0:0:0_30b/2
GCCCAAGACACCCCCAACAGATACCAGCATGTACATAGAACTTCCAAATGCTGAGTCCAGATCCAAAGCTGTCTTCTGTCCACGAGCACCACAGTCAGGCCTTGAGGGGATCTTCTAGGGAGACAACAGCCCTGTCTCAAAACCGGGTTG
+
ffffffffffffffffffffffffffffffffffffffffffffffffffffffffffffffffffffffffffffffffffffffffffffffffffffffffffffffffffffffffffffffffffffffffffffffffffffff
@cB02~tB01_GU182359.1_92916_92765_1_0_0_0_0:0:0_0:0:0_30c/2
GGAGTTCAAGACCAGGCTGGCCAACAGAGTGAAACCTCGTCTCTACTAAAAATACAAAAATTAGCTGAGCATGGTGACCAGTGCCTGTAATACCACTACTCGGGTGTTTGAGGCAAGAGAATTGCTTGAATCCAGGAAGTGGAGGTTGCA
+
ffffffffffffffffffffffffffffffffffffffffffffffffffffffffffffffffffffffffffffffffffffffffffffffffffffffffffffffffffffffffffffffffffffffffffffffffffffff
@cB02~tB01_GU182359.1_31047_31132_0_1_0_0_0:0:0_0:0:0_30d/2
GAAGTAATTATAGAGAAATAGAAAAATCATGATTGGAATTCAGGTCCCTTTCTCATTTGCATGTGTTATATTATATTTATATTTATGCATTTCTTATTTTTATTTTTTGAGACGGAGTCTCCTTGTGTCACCCAGGCTGGAGTGCAGTGA
+
ffffffffffffffffffffffffffffffffffffffffffffffffffffffffffffffffffffffffffffffffffffffffffffffffffffffffffffffffffffffffffffffffffffffffffffffffffffff
@cB02~tB01_GU182359.1_145679_145784_0_1_0_0_0:0:0_0:0:0_30e/2
AGACCCATATCTCCACTCCAGGCCCATATCTCCACTCCAGGCCCAGATCTCCACCTGCAGGCCCATATCTCCACTCCAGGCCCATATCTCCACTCCAGGCCCGTATCTCCACTCCAGGCCCATATCTCCACACCCAGGCCCATATCTCCC
+
ffffffffffffffffffffffffffffffffffffffffffffffffffffffffffffffffffffffffffffffffffffffffffffffffffffffffffffffffffffffffffffffffffffffffffffffffffffff
@cB02~tB01_GU182359.1_55530_55452_1_0_0_0_0:0:0_0:0:0_30f/2
TAATTAATTAAAGAAACCAAACAAAGAGAAGGTTGGCTACACCGAGATCAGCAAGGGTGGGATGATGATGCCACCACCAGGCTCCATCCACATAGGGAGGGGTTGATACTCCTCAAACCAGCACCAGAAGCCAGCCTATGGAAGCTGGCA
+
ffffffffffffffffffffffffffffffffffffffffffffffffffffffffffffffffffffffffffffffffffffffffffffffffffffffffffffffffffffffffffffffffffffffffffffffffffffff
@cB02~tB01_GU182359.1_136551_136369_1_0_0_0_1:0:0_1:0:0_310/2
CCAACAGGGTACCAGGGTTCTCCTTTCTCTACCACCTTGCCAGCATTTCTTTTGCCTGTCTTGCAGCTAAAAGCCATTTTATTTTATTTCATGTTATTTTGAGATGGAGTTTTGCTCTTCTCACCCAGGCTGGAGTGCAGTGGCGCGATC
+
ffffffffffffffffffffffffffffffffffffffffffffffffffffffffffffffffffffffffffffffffffffffffffffffffffffffffffffffffffffffffffffffffffffffffffffffffffffff
@cB02~tB01_GU182359.1_103500_103643_0_1_0_0_0:0:0_1:0:0_311/2
CCGGCTGGGCTGAGAGTGAAGGTTTCCCCAATAGACCTGGAAGAAGAGGCAGTTTCCTCAGGGAGGTTCTTCCTTGTCACAGCTCCCCTCACACCTGAGCTGAGAACTCACTCCCCTGCTCTATGACCTAATGCTCTCTCTCTCTCTCAC
+
ffffffffffffffffffffffffffffffffffffffffffffffffffffffffffffffffffffffffffffffffffffffffffffffffffffffffffffffffffffffffffffffffffffffffffffffffffffff
@cB02~tB01_GU182359.1_73731_73526_1_0_0_0_0:0:0_2:0:0_312/2
TGCCGCCATGTTTGTGAGAATTTTCTCCAGCAACATCAGGAAACCAACACAGGAACCCAGGTTAAGGACAAGTTAAAAAACCAAACAAGAAGGTTGGCTACCCTGAGATCAGCAAGGGTGCACTGCTGATGCCACCACCAGGCTGGAACC
+
ffffffffffffffffffffffffffffffffffffffffffffffffffffffffffffffffffffffffffffffffffffffffffffffffffffffffffffffffffffffffffffffffffffffffffffffffffffff
@cB02~tB01_GU182359.1_139487_139636_0_1_0_0_1:0:0_0:0:0_313/2
CCTCATTCCCAGCATTTGAGGAAGAGCCTCTTCCTTCCACATCAGATTGTTTTCACCTTTGTGCCTTCACGGCTGACAGCTGTGTGTGCAAAATCCTTCCGCCAATCTTTCAGGGGTTCAATCCGTGTTTTTCATTAATGTCACAAATAT
+
ffffffffffffffffffffffffffffffffffffffffffffffffffffffffffffffffffffffffffffffffffffffffffffffffffffffffffffffffffffffffffffffffffffffffffffffffffffff
@cB02~tB01_GU182359.1_94865_94986_0_1_0_0_0:0:0_0:0:0_314/2
CACTTCATTCCCAGCATTTGAGGCAGAGCCTCTTCCTTCAACATCAGATTGTTTTCACCTTTGTGCCTTCACAGCTGACAGCTGTGTGGAAAATCCTTCCGCCAATCTTTCAGGGGTTCAATCCGTGTTTTTCATTAATGTCACAAATAT
+
ffffffffffffffffffffffffffffffffffffffffffffffffffffffffffffffffffffffffffffffffffffffffffffffffffffffffffffffffffffffffffffffffffffffffffffffffffffff
@cB02~tB01_GU182359.1_123605_123711_0_1_0_0_0:0:0_0:0:0_315/2
TGACTTCGTGTGATCCACCCGCCTTGGCCTCCTGCAGTGCTGGGTTACAGGCGTGAGCCACCGTTCACAGACTTGTATATTATGCTGTAATAGGTCCCTTCATTTCCACCACCCCTCATATATCTGTCACTCCTTTGCCAGGTATTGATT
+
ffffffffffffffffffffffffffffffffffffffffffffffffffffffffffffffffffffffffffffffffffffffffffffffffffffffffffffffffffffffffffffffffffffffffffffffffffffff
@cB02~tB01_GU182359.1_95235_95341_0_1_0_0_0:0:0_1:0:0_316/2
TAATTTAGCAAGGATTAGACAACTAGGAAACTCAAACCCAGCAAGCCCTCCCTGCAAATGATTCTACCTCCCAAGCATAGCTTATATCCATCTGCTTCATCCACTTAGGGTCTAAATCAGCACCACATTTCACCAGTGGGGTGGCAATTG
+
ffffffffffffffffffffffffffffffffffffffffffffffffffffffffffffffffffffffffffffffffffffffffffffffffffffffffffffffffffffffffffffffffffffffffffffffffffffff
@cB02~tB01_GU182359.1_157486_157291_1_0_0_0_0:0:0_0:0:0_317/2
GATCACAAAGAGTAGCACGTTTCACATGGGCTTCATCATTATTTCCTGGCTGTTTGACATAAGAGAATTCTACTTTGCTTTTTTGATCTTGATTTCACTTTTGTGTCCTTTTCTTGGAGAATGTAATTTGAGTCAAGAGGGTTGTGGATG
+
ffffffffffffffffffffffffffffffffffffffffffffffffffffffffffffffffffffffffffffffffffffffffffffffffffffffffffffffffffffffffffffffffffffffffffffffffffffff
@cB02~tB01_GU182359.1_98277_98486_0_1_0_0_0:0:0_1:0:0_318/2
GCTGCTGGTACATGGGAGCTGGCAACCCAGTTTTGAGACAGGGCTGTTGTCTCCCTAGAAGATTCCCTCAAGGCCTGACTGTGGTGCTCGTGGACAGAAGACAACTTTGGATCTGGGCTCAGCATTTGGAAGTTCTATGTACATGCTGGT
+
ffffffffffffffffffffffffffffffffffffffffffffffffffffffffffffffffffffffffffffffffffffffffffffffffffffffffffffffffffffffffffffffffffffffffffffffffffffff
@cB02~tB01_GU182359.1_87212_87476_0_1_0_0_0:0:0_0:0:0_319/2
AAATTGGAGTCTCTGGCAGGTGGTATCAACTCATCAGTAAGACAGACATCAGTGACCACACACCCTGTTCCTGATGGGGATTGGGAGCCTCTCCTGCCATGTCTGTGCCTTCTCCATGGCCCCAGCTTCCATAGGGTGGCCCCTGGTGCT
+
ffffffffffffffffffffffffffffffffffffffffffffffffffffffffffffffffffffffffffffffffffffffffffffffffffffffffffffffffffffffffffffffffffffffffffffffffffffff
@cB02~tB01_GU182359.1_23003_23086_0_1_0_0_0:0:0_0:0:0_31a/2
TCTCTCCTTCCTCTCTGTGTCTTCATGTTCTTTTCTGTGCCCATAACTCCTGGTGCAGGTCCTTCCATCTGTCTCCCTCCCTCTTCTCTGTCCCTCTGTCTCTAGTAGCCTCTGATTCCCTTCCCACTGGGCTTAGCCTCATCTCTTGGG
+
ffffffffffffffffffffffffffffffffffffffffffffffffffffffffffffffffffffffffffffffffffffffffffffffffffffffffffffffffffffffffffffffffffffffffffffffffffffff
@cB02~tB01_GU182359.1_154117_154307_0_1_0_0_0:0:0_0:0:0_31b/2
CCTGCAGGAAATTAAAGGTAAAGAGACTTCGCTGAGCCCTTTGGTGGCCCTAGATCCCTTTCACTGTTGGAGTGTCTGGAGTTCAGAGATGGTGGAAGACAGGCCCTCATTCACAGAGCTGGGAGGTTTGAGCCAACACTTGCATCCAAG
+
ffffffffffffffffffffffffffffffffffffffffffffffffffffffffffffffffffffffffffffffffffffffffffffffffffffffffffffffffffffffffffffffffffffffffffffffffffffff
@cB02~tB01_GU182359.1_141432_141500_0_1_0_0_0:0:0_0:0:0_31c/2
TAGCAACATCCTGAGATCAGGAGGAATGTCTCAGAACAGCCTGGGCTGTCTTCCTGTTCTTCCTGGAGGAGGACGTCATGCAGTGCTTTAGCTGAGTGCTTCCTGTGGCTCCAGGGTACAAAACCCAGGCTGGGCTGCTTTCTGGCTTCC
+
ffffffffffffffffffffffffffffffffffffffffffffffffffffffffffffffffffffffffffffffffffffffffffffffffffffffffffffffffffffffffffffffffffffffffffffffffffffff
@cB02~tB01_GU182359.1_112477_112570_0_1_0_0_0:0:0_0:0:0_31d/2
TCTCCACTCCAGGCCCATATCTCCAATCCAGGCCCAGATCTCCACTCCAGGCCCAGATCTCCACCTCCAGGCCCATATCTCCACTCTAGGCCCATATCTCCACTCCAGGCTCATATCTCCACTCCAGGTCCATATCTCCACCTCCAGGCC
+
ffffffffffffffffffffffffffffffffffffffffffffffffffffffffffffffffffffffffffffffffffffffffffffffffffffffffffffffffffffffffffffffffffffffffffffffffffffff
@rand_0_0_0_0_1_1_0:0:0_0:0:0_31e/2
CTAATGCTAGTGCGAGAGGTGTAGATTGGGACTAGTAGCATAGTCGCGCAAATTCTCTAACTTCTCGTCGCCCCCTCTGGACACCCTAGTCTACAGAAACACTGCCTTCGTGACTCATTTGAACGTGTAAGATTTAGACACTTAAGTACC
+
ffffffffffffffffffffffffffffffffffffffffffffffffffffffffffffffffffffffffffffffffffffffffffffffffffffffffffffffffffffffffffffffffffffffffffffffffffffff
@rand_0_0_0_0_1_1_0:0:0_0:0:0_31f/2
CCCGAGATTATCCTGGTTCTCAAATATTCGAATTTTGGGACAGAAGCCCGGCACTAATGCCACAAACCATTAGTGGGGCAGCAACATTGGATTAGGGGTCCTTGGTTATGTCCATACCTTAGGGTTGTTAACCACTCTATCCTCGAGTAT
+
ffffffffffffffffffffffffffffffffffffffffffffffffffffffffffffffffffffffffffffffffffffffffffffffffffffffffffffffffffffffffffffffffffffffffffffffffffffff
@cB02~tB01_GU182359.1_92978_92769_1_0_0_0_0:0:0_0:0:0_320/2
TTCAAGACCAGGCTGGCCAACAGAGTGAAACCTCGTCTCTACTAAAAATACAAAAATTAGCTGAGCATGGTGACCAGTGCCTGTAATACCACTACTCGGGTGTTTGAGGCAAGAGAATTGCTTGAATCCAGGAAGTGGAGGTTGCATTGA
+
ffffffffffffffffffffffffffffffffffffffffffffffffffffffffffffffffffffffffffffffffffffffffffffffffffffffffffffffffffffffffffffffffffffffffffffffffffffff
@cB02~tB01_GU182359.1_11144_11249_0_1_0_0_1:0:0_0:0:0_321/2
ACCCATGCTGTGTGTTCTGTCTCGGCATCTGTCCATGCTTCTCTCCATCATCAGCAGGAAGCTCCTCAGCTATGGCTCTAGGATCACAAGACATGGGACAGGCATGGTGTTTTCTCACCTGTGACAGAAACGGGCAGTGGGTCACTCGGG
+
ffffffffffffffffffffffffffffffffffffffffffffffffffffffffffffffffffffffffffffffffffffffffffffffffffffffffffffffffffffffffffffffffffffffffffffffffffffff
@cB02~tB01_GU182359.1_71582_71782_0_1_0_0_1:0:0_0:0:0_322/2
CCCCCCAGGCCTTCCCATGGTCAGCCCATCAGCCCACCCTCTGTGCTGCCTCCCTCCCATTTCCGGAAAATTCACTTGTATTGGGGTGAAGATGGCAACCCATCATTTGGGGAAGGACTCACCCACGTGTGCCCACACACTCTGGTCCAA
+
ffffffffffffffffffffffffffffffffffffffffffffffffffffffffffffffffffffffffffffffffffffffffffffffffffffffffffffffffffffffffffffffffffffffffffffffffffffff
@cB02~tB01_GU182359.1_12155_11982_1_0_0_0_0:0:0_0:0:0_323/2
CACTTAATTGCAGGAGGCGGAGGTTGCAGTGAGCTGAGATCATGCCACTGCACTGCAGCCTGGGCAACAGAGAGAGACACTCTCTCAAAATTAATTAATTAATTAATTAGTATTCTTTTTTTTTTACCCTCCACCCTTCCCTTCCTGGCC
+
ffffffffffffffffffffffffffffffffffffffffffffffffffffffffffffffffffffffffffffffffffffffffffffffffffffffffffffffffffffffffffffffffffffffffffffffffffffff
@cB02~tB01_GU182359.1_96924_97072_0_1_0_0_0:0:0_0:0:0_324/2
TGCCGTGTGATCTCTGTGGTCTCTGCACAGACAGACCCTCCTTCCCTTCTGCCAGAGTGGGAGCAGCCTGAGGCAGTCACAAGAAATAGATGCTGGTGCCATGCTTCCAGTACAGCCTGCGGAACTGTAAGGCAAACCAAAATCTTTTGT
+
ffffffffffffffffffffffffffffffffffffffffffffffffffffffffffffffffffffffffffffffffffffffffffffffffffffffffffffffffffffffffffffffffffffffffffffffffffffff
@cB02~tB01_GU182359.1_90644_90792_0_1_0_0_0:0:0_0:0:0_325/2
AGATGTATTTATTTATTTAGAAACAGAGTCTCTCTCTGTCTCCCAGGCTGCAGTGCAGTGGCATGATCTCGGCTCAGTGCAACCTCGGCCTCCTGGCTTTAAGTGCTTCTCCTGCCTCAGCCTCCCAAGTAGCTAGGACTACAGGTGCAT
+
ffffffffffffffffffffffffffffffffffffffffffffffffffffffffffffffffffffffffffffffffffffffffffffffffffffffffffffffffffffffffffffffffffffffffffffffffffffff
@cB02~tB01_GU182359.1_43448_43278_1_0_0_0_0:0:0_1:0:0_326/2
CGGTCTCCCAAAGTGCCGGGATTACAGGCATGATCCACCTCACCCAACCTATTTTTAGTTCTTTAAAGGACTTCCACACTTTTCTCCGTAAAGGCTGTACTAATTTACACTCCTACCAACAGGGTATTAGGGTTCTCCTTTCTCTACCAC
+
ffffffffffffffffffffffffffffffffffffffffffffffffffffffffffffffffffffffffffffffffffffffffffffffffffffffffffffffffffffffffffffffffffffffffffffffffffffff
@cB02~tB01_GU182359.1_123297_123092_1_0_0_0_0:0:0_1:0:0_327/2
TGTGCCCAGCCAGAATTTAAAATAAATAATACATAATGCTGAGTGTATGATTTTGGGTGACAGAGAAGATCTCACTAATCAGATATTTGTGACATTAATGAAAAACACGGATTGAACCCCTGAAAGATTGGTGGAAGGATTCTCCACACA
+
ffffffffffffffffffffffffffffffffffffffffffffffffffffffffffffffffffffffffffffffffffffffffffffffffffffffffffffffffffffffffffffffffffffffffffffffffffffff
@cB02~tB01_GU182359.1_106493_106378_1_0_0_0_0:0:0_1:0:0_328/2
TCTTCTAACATTTCTGACCCCCAGACACTACAACAGCGAAGGGTATCTGAGGACAGCAAAGGGCTCAGTGAAGTCTCTTCATTTCAAATTTCTGCAGCTGAGACCTCCTCCAAGCTAGACGGACGAGTACAAATCTGACATCCTTCTCAG
+
ffffffffffffffffffffffffffffffffffffffffffffffffffffffffffffffffffffffffffffffffffffffffffffffffffffffffffffffffffffffffffffffffffffffffffffffffffffff
@cB02~tB01_GU182359.1_34496_34300_1_0_0_0_0:0:0_0:0:0_329/2
TGTCTGCCCTCATGGTTTCGGTAACGAGACTCTTCTCTTGCCTAAGGCTTCCGGTGTTATCATTACCATGTCCACATAACCCCATCTGTTCTCCATTGGGTTCTCAGCCCTGGACTCTGAGCTTCTGGAAGCAGAATGGAGCCTGAATTG
+
ffffffffffffffffffffffffffffffffffffffffffffffffffffffffffffffffffffffffffffffffffffffffffffffffffffffffffffffffffffffffffffffffffffffffffffffffffffff
@cB02~tB01_GU182359.1_106280_106363_0_1_0_0_0:0:0_0:0:0_32a/2
GATTTGTACTCGTCCGTCTAGCTTGGAGGAGGTCTCAGCTGCAGAAATTTGAAATGAAGAGACTTCACTGAGCCCTTTGCTGTCCTCAGATACCCTTCGCTGTTGTAGTGTCTGGGGGTCAGAGATGTTAGAAGACAGGCCCACAATCAC
+
ffffffffffffffffffffffffffffffffffffffffffffffffffffffffffffffffffffffffffffffffffffffffffffffffffffffffffffffffffffffffffffffffffffffffffffffffffffff
@cB02~tB01_GU182359.1_28971_28794_1_0_0_0_0:0:0_0:0:0_32b/2
ACTCCTACAGCGAAAGGGATCTGGGTCCAACACAGGGCTCAGTGAAATCTCTTCATCTCTCATTTTATGGAGCTGAGACTTCCTACAAGCTAGAAGAATGATTGCCAATCTGACATCCTTCTCAGGAAAAATGCAATGTTTGTTCTGCCT
+
ffffffffffffffffffffffffffffffffffffffffffffffffffffffffffffffffffffffffffffffffffffffffffffffffffffffffffffffffffffffffffffffffffffffffffffffffffffff
@cB02~tB01_GU182359.1_73416_73332_1_0_0_0_0:0:0_0:0:0_32c/2
ATACTCCACCAGCCACTGTGGGCTTTGAAGGTGGAGGAAGACCACGAGCCACGAAGGGGCTGGAGAAATCAATGGAACTGATTCTCCCGAGTCTCCAGAGGGAATGCAGCCCTGCAGATGCCTTGATTGTAGCCCAGGAAGAACAGGGTC
+
ffffffffffffffffffffffffffffffffffffffffffffffffffffffffffffffffffffffffffffffffffffffffffffffffffffffffffffffffffffffffffffffffffffffffffffffffffffff
@rand_0_0_0_0_1_1_0:0:0_0:0:0_32d/2
TCGCAATCGTCCGGTAACCCATAAAAGCCTCTGTACCTAACATTAGTTTTCACGGCAGCGCCAACTTTGCGCTCCCAAGACATGAAAAGTCCTGGGGCACACGGACCAGAAACAACGAAAAATCATGAACTTACGCGTGTGGTGGCGCTC
+
ffffffffffffffffffffffffffffffffffffffffffffffffffffffffffffffffffffffffffffffffffffffffffffffffffffffffffffffffffffffffffffffffffffffffffffffffffffff
@cB02~tB01_GU182359.1_81653_81423_1_0_0_0_0:0:0_0:0:0_32e/2
GGGGTCTTGCACTCAGAGAGATGGAATGTCTGAGTCTGGCTGTTGGCAGCTGAGGGACCTCAGGCACCTATGGCCTCCCCCTGTGTGTTGGTATCTGTTCATGAAATGAGGACCCAGAAGTGCCCTCCCAGCTGTTTCGATTGCTTCCGT
+
ffffffffffffffffffffffffffffffffffffffffffffffffffffffffffffffffffffffffffffffffffffffffffffffffffffffffffffffffffffffffffffffffffffffffffffffffffffff
@cB02~tB01_GU182359.1_80915_80766_1_0_0_0_0:0:0_0:0:0_32f/2
GGGATTAAATTTCAAAGTGGGGTTTGGAGGGGTCAAACATTGAAACAATAGCAGTTGTATCATCAGCACATTCTATTGTTATTATGAAAACTATAACGGAGAAAGCAGGAGAAAGCTGGGTCTCCCGCCTCGTGGGTGCTTGTCCTAAAG
+
ffffffffffffffffffffffffffffffffffffffffffffffffffffffffffffffffffffffffffffffffffffffffffffffffffffffffffffffffffffffffffffffffffffffffffffffffffffff
@cB02~tB01_GU182359.1_59570_59689_0_1_0_0_0:0:0_0:0:0_330/2
TGGCAGGTCCATGGACTTCTTGGAACACACCAAGCTCATTCTCACATTAGGGTCATCCCCAATGTCCTAAGTCCATGAAAGTTCCTTTCAACACACTCCCCAGGGCTCACTCCCTCTTGTCTCTAAGATCGGAGTTTAAATGTGATCTCT
+
ffffffffffffffffffffffffffffffffffffffffffffffffffffffffffffffffffffffffffffffffffffffffffffffffffffffffffffffffffffffffffffffffffffffffffffffffffffff
@cB02~tB01_GU182359.1_48565_48441_1_0_0_0_0:0:0_1:0:0_331/2
AAACCTATATTTCAATGTGAGCCAGTCCCTCAAGGCTCAGAAAAGCTCCTCGGGACATATGGAGTCACCCCATTTGCAGTGTAGCTGCGGGAAGCCAGAAAGCCGCCCAGCCTGGGTTTTGTACCCTGGAGCCACAGGAAGCACTCAGCT
+
ffffffffffffffffffffffffffffffffffffffffffffffffffffffffffffffffffffffffffffffffffffffffffffffffffffffffffffffffffffffffffffffffffffffffffffffffffffff
@cB02~tB01_GU182359.1_45621_45771_0_1_0_0_0:0:0_0:0:0_332/2
AAAGATAAGGAAGAAGGGAGAGCAGCATTCAGAGAAAGAGGTGTGGTAAGGAAGAAGGCACTGAGTGATGCCATGTGAGATGTGACCAGTCTTTGTGGGTTTTGAGGAAGGAGGAAGGGGACCAGGAGCCAAGGAACTGGGAGCCTTTAG
+
ffffffffffffffffffffffffffffffffffffffffffffffffffffffffffffffffffffffffffffffffffffffffffffffffffffffffffffffffffffffffffffffffffffffffffffffffffffff
@cB02~tB01_GU182359.1_121170_120981_1_0_0_0_0:0:0_0:0:0_333/2
GAAACATCGTCTCCACTAAAAATATAAAAATTAGCTGAGCATGGTGGTCAGCACCTGTAATACCACTACTCAGGAGTTTGAGGCAAGAGAATGATTGAACCCAGGAGGCTGAGGTTGCAGTGAACTGAGATTGCACCTCTGCACTCCAGC
+
ffffffffffffffffffffffffffffffffffffffffffffffffffffffffffffffffffffffffffffffffffffffffffffffffffffffffffffffffffffffffffffffffffffffffffffffffffffff
@cB02~tB01_GU182359.1_142021_142121_0_1_0_0_0:0:0_1:0:0_334/2
CACCAATAAGAGGCTAATCATAGCAGTTCCTCTTTATGAATTGTCTCGCATTTCTTGATTGGCAGGTAACCACATACAACGTCTCTTTAGGACAAGCACCCAAATGGCGGGAGACCTAGCTTTCCCCTGCTTTCTCAATTATAGCTCTCA
+
ffffffffffffffffffffffffffffffffffffffffffffffffffffffffffffffffffffffffffffffffffffffffffffffffffffffffffffffffffffffffffffffffffffffffffffffffffffff
@cB02~tB01_GU182359.1_12679_12875_0_1_0_0_0:0:0_0:0:0_335/2
ATAGGAAAAGATTCCACACTGCACAGCCAGAGCATGGGGCATTGGCTGAACGAGTGAGTGAGTGGAAGTGTCGTGTGCATAAATAAGCTAAATTCTCTCTTACTGCACGTCTCTTGCTCTGCTGAGTCAACCAGGGTTGCATCTGGTACA
+
ffffffffffffffffffffffffffffffffffffffffffffffffffffffffffffffffffffffffffffffffffffffffffffffffffffffffffffffffffffffffffffffffffffffffffffffffffffff
@cB02~tB01_GU182359.1_22412_22226_1_0_0_0_0:0:0_0:0:0_336/2
GGAGTGGGGATTAGAGCAGTCCAGTGGAAGTCTTCACCAGCTTTGAAGGTGGAGGAAGGCCAAGAGCCATGAATGCAGGTGGCCTATAGAGGCTGGAAAAGTCAAGGAACTGATTCTCCAGAGTCTCCAGAGGAAACGAAGCCCTGCAGA
+
ffffffffffffffffffffffffffffffffffffffffffffffffffffffffffffffffffffffffffffffffffffffffffffffffffffffffffffffffffffffffffffffffffffffffffffffffffffff
@cB02~tB01_GU182359.1_123885_123703_1_0_0_0_0:0:0_0:0:0_337/2
TACACATAAATCAATACCTGGCAAAGGAGTGACAGATATATGAGGGGTGGTGGAAATGAAGGGACCTATTACAGCATAATATACAAGTCTGTGAACGGTGGCTCACGCCTGTAACCCAGCACTGCAGGAGGCCAAGGCGGGTGGATCACA
+
ffffffffffffffffffffffffffffffffffffffffffffffffffffffffffffffffffffffffffffffffffffffffffffffffffffffffffffffffffffffffffffffffffffffffffffffffffffff
@cB02~tB01_GU182359.1_5032_5252_0_1_0_0_0:0:0_0:0:0_338/2
TTTTGTACTTTTAGTAGAGAGGAGGTTTCTCCATGTTGGCCAGGCTGGTCTTGAACTCCTAACCTCAAGTGATCTGTCTACTTCAGCCTCCCAAAGTGCTGAGATTACAGGTGTGAGCCACCATGCCTGGCCGGGACATTCTATATGTGT
+
ffffffffffffffffffffffffffffffffffffffffffffffffffffffffffffffffffffffffffffffffffffffffffffffffffffffffffffffffffffffffffffffffffffffffffffffffffffff
@cB02~tB01_GU182359.1_8318_8152_1_0_0_0_1:0:0_0:0:0_339/2
GGTCCTCATGAGAGGAGGAGGAAGAGGAAAGTGGGGTTAGAGCAACGTCGTGGGAGGGAGACTCCATCAGCCACAGCGGGCTTTGAAGATGGGGGAAGGCCATGAGCCACAAAGGCAGTTGGCCTCTAAGGGCTGGAGAAGTCAAGGGAA
+
ffffffffffffffffffffffffffffffffffffffffffffffffffffffffffffffffffffffffffffffffffffffffffffffffffffffffffffffffffffffffffffffffffffffffffffffffffffff
@cB02~tB01_GU182359.1_94345_94520_0_1_0_0_0:0:0_0:0:0_33a/2
ACACTGCACTGTAGCCTGGAAGACAGAGGGAGACTCTGTCTCAATAAATAAATGAACGAACAAACAAATAGATTTCATGCACAGATGCTTCCCAATGGATCATTCATTTATTGGTCCACTTGTGCATTCATTTTCTGCCCTCCCATTTAA
+
ffffffffffffffffffffffffffffffffffffffffffffffffffffffffffffffffffffffffffffffffffffffffffffffffffffffffffffffffffffffffffffffffffffffffffffffffffffff
@cB02~tB01_GU182359.1_69357_69541_0_1_0_0_0:0:0_0:0:0_33b/2
GGAGATCACGCCATTGCACCTCAGCTTGGGCAACAACAGTGAAACTGCATCTCAAAAAAAAAACCAAAACAAATTTAATTAATGAGGAAAAGGGTATTTGTGGTGTCCATCATGATGTTTTCATATAGGTACACATTGTGGAATGGATGA
+
ffffffffffffffffffffffffffffffffffffffffffffffffffffffffffffffffffffffffffffffffffffffffffffffffffffffffffffffffffffffffffffffffffffffffffffffffffffff
@cB02~tB01_GU182359.1_32264_32107_1_0_0_0_0:0:0_0:0:0_33c/2
ATATGGAGTCACCCCATTTGCAGTGTAGCTGCGGGAAGCCAGAAAGCAGCCCAGCCTGGGTTTTGTACCCTGGAGCCACAGGAAGCACTCAGCTAAAGCACTGCATGACGCCTTCCTCCAGGAAGAACAGGAAGACAGCCCAGGCTGTTC
+
ffffffffffffffffffffffffffffffffffffffffffffffffffffffffffffffffffffffffffffffffffffffffffffffffffffffffffffffffffffffffffffffffffffffffffffffffffffff
@cB02~tB01_GU182359.1_63997_63799_1_0_0_0_1:0:0_1:0:0_33d/2
TCCTGTTGCACAATAGCTCTGACAAGGCTTCCAGTACTATGTTGATAGGAAGTGGTGGATGTCCGTGTCCTTGTCTTGTGCCAGTTCTCAGAGGAGTGCTTTTAACTTTTCCTGTTCAGTATGATGTTGACTCTAGATATGTCATCTATG
+
ffffffffffffffffffffffffffffffffffffffffffffffffffffffffffffffffffffffffffffffffffffffffffffffffffffffffffffffffffffffffffffffffffffffffffffffffffffff
@cB02~tB01_GU182359.1_108576_108752_0_1_0_0_0:0:0_0:0:0_33e/2
AGCTTTCTCCTGCTTTCTCAGTTATAGTTCTCAAAATAATCAGAGAACATGCTGGGGATACCACTGCTATAGTTTGAATGTTTGACCCCGCCAAACCTCACGTTGACACTTATCTCGCAGTGTGGGAGGCTGGGCCTATTGAGAGACGTT
+
ffffffffffffffffffffffffffffffffffffffffffffffffffffffffffffffffffffffffffffffffffffffffffffffffffffffffffffffffffffffffffffffffffffffffffffffffffffff
@cB02~tB01_GU182359.1_80595_80748_0_1_0_0_0:0:0_0:0:0_33f/2
CGAGGCGGGAGACCCAGCTTTCTCCTGCTTTCTCCGTTATAGTTTTCATAATAACAATAGAATGTGCTGATGATACAACTGCTATTGTTTCAATGTTTGACCCCTCCAAACCCCACTTTGAAATTTAATCCCCAGTGTGGGAGGTTGTGC
+
ffffffffffffffffffffffffffffffffffffffffffffffffffffffffffffffffffffffffffffffffffffffffffffffffffffffffffffffffffffffffffffffffffffffffffffffffffffff
@cB02~tB01_GU182359.1_153273_153441_0_1_0_0_0:0:0_0:0:0_340/2
TGTGAGCCACCATGCCCAGCCCATTTAATGGACTTTGACAAAGGTGCCGAGAACTTACAATCAAGAAAGGACAGTCTTCAATAAATGGTGTGGGGAAAACTGGATATCTACATGCAGAGGAATAAAACTGCATCTATACCTGTCACCTTA
+
ffffffffffffffffffffffffffffffffffffffffffffffffffffffffffffffffffffffffffffffffffffffffffffffffffffffffffffffffffffffffffffffffffffffffffffffffffffff
@cB02~tB01_GU182359.1_91759_91947_0_1_0_0_0:0:0_0:0:0_341/2
TAAAATGCCTTTTAGGCCGGTGGCTCACGCCTGTAATTCCGGCACTTCAGGAAGCGGAGGTGGGCGGATCACCTGAGGTCGGGAGACCAGCCTGACCATCATGGAGAAACTCCCTCTCTACTAAACATACAAAAATTAGCTAGGCGTGGT
+
ffffffffffffffffffffffffffffffffffffffffffffffffffffffffffffffffffffffffffffffffffffffffffffffffffffffffffffffffffffffffffffffffffffffffffffffffffffff
@cB02~tB01_GU182359.1_135446_135290_1_0_0_0_0:0:0_0:0:0_342/2
CCCCTATGCTGGAGTGCAGTGGCACAATCTCAGCTCACTGCAACCTCCACCTCCTGGGTTCAAGCGATTCTCCTGCCTCAGCCACCTGAGTAGCTGGTGCTACAGGCACGCACCACCACGCCAGGCTACTTTTTGTATTTTTAGTAGGGA
+
ffffffffffffffffffffffffffffffffffffffffffffffffffffffffffffffffffffffffffffffffffffffffffffffffffffffffffffffffffffffffffffffffffffffffffffffffffffff
@cB02~tB01_GU182359.1_124874_124968_0_1_0_0_0:0:0_0:0:0_343/2
GCGTCATGCAGTGCTTTAGCTGAGTGCTTCCTGTGGCTCCAGGGTACAAAACCCAGGCTGGGCTGCTTTCTGGCTTCCCCCAGCTACACTGCAAATGGGGTGACTCCATATGTCCCGAGCAGCTTTTCTGAGCCTTGAGGGACTGGCTCA
+
ffffffffffffffffffffffffffffffffffffffffffffffffffffffffffffffffffffffffffffffffffffffffffffffffffffffffffffffffffffffffffffffffffffffffffffffffffffff
@cB02~tB01_GU182359.1_67122_66846_1_0_0_0_0:0:0_0:0:0_344/2
ACCCACAGAATGGGAGAAAATGTTTTCAAACCACACCACCTGTAAGGGATTAACATCCAGAATATACAGACAACTCCTAAAACTCAATCACAATAAACTCAATTCAAAAATGGGCAAAGTACTGAAACAGACATTTCTCCAAAGAACATA
+
ffffffffffffffffffffffffffffffffffffffffffffffffffffffffffffffffffffffffffffffffffffffffffffffffffffffffffffffffffffffffffffffffffffffffffffffffffffff
@cB02~tB01_GU182359.1_27292_27526_0_1_0_0_0:0:0_0:0:0_345/2
CTCAAACTAAGCAACTTCTGCACTGCTAAAAATAAACCAACAAAGTGAAGAGACAACCCACAGATTGGGAGCAAATATGTGCAAACTATGCATCTGAGATGGGATTAATAACTAGAAATATAAGAAGCTCAAACAACTCAATAAAACAAA
+
ffffffffffffffffffffffffffffffffffffffffffffffffffffffffffffffffffffffffffffffffffffffffffffffffffffffffffffffffffffffffffffffffffffffffffffffffffffff
@cB02~tB01_GU182359.1_32025_31931_1_0_0_0_0:0:0_1:0:0_346/2
ACTGCACCTGGGCCTATGCCAATTCCTATCACTCACCGTCACTCCAGGGAGACAGAACACACAGAGAATACATTACACAGGCAGGTTCATTACTAACAGATAAGCAGCGAGTGACAACAGAAGCCTACATTTCAATGTGAGCCAGTCACT
+
ffffffffffffffffffffffffffffffffffffffffffffffffffffffffffffffffffffffffffffffffffffffffffffffffffffffffffffffffffffffffffffffffffffffffffffffffffffff
@cB02~tB01_GU182359.1_33636_33436_1_0_0_0_0:0:0_0:0:0_347/2
TATGAAATGAGGACCCAGAAGTGCCCTCCGAGCTCTTTTGTTGACTTCCGTCTTCTACAGATGCTGCTGTAATGGACCAAGAGCCTGCAGGGAACAGAACAGTGAACAGCGAGGTAGGTGCTCCTCGGCCCAGCCTCGTGGCTAGTCTTA
+
ffffffffffffffffffffffffffffffffffffffffffffffffffffffffffffffffffffffffffffffffffffffffffffffffffffffffffffffffffffffffffffffffffffffffffffffffffffff
@cB02~tB01_GU182359.1_13414_13513_0_1_0_0_0:0:0_0:0:0_348/2
CATTCATTCTCTGCCCTCGCATTTACCCATCTGCAATATCAGCGTCCCAAGAGCAGAGGCCAAATGCATCCTGTTTACCATTTGTGGAAGGCAGGAGAATGCTGCCCCACCCCCAAAATGTCCCTGTCTTAGCCTCCATAGCTTGTGAAT
+
ffffffffffffffffffffffffffffffffffffffffffffffffffffffffffffffffffffffffffffffffffffffffffffffffffffffffffffffffffffffffffffffffffffffffffffffffffffff
@cB02~tB01_GU182359.1_137500_137671_0_1_0_0_0:0:0_0:0:0_349/2
ACACCCACTGTCTTGAGACTTCAAGGTATAAAGAGAAAACAGGAGCATCACACTACCTGATCTCAAAATATGTTACAGAGCTGTAGTAAGCAAAATAGCATGACACTGGCATAAAGAAAGGCACATAGAACAACGGAGCAGAATGAATAA
+
ffffffffffffffffffffffffffffffffffffffffffffffffffffffffffffffffffffffffffffffffffffffffffffffffffffffffffffffffffffffffffffffffffffffffffffffffffffff
@cB02~tB01_GU182359.1_6309_6470_0_1_0_0_0:0:0_0:0:0_34a/2
CAGGCCTATATCTCCACCTCTGTCCTATATCTCTACTCCAGGCCCATATCTACACTCCAGGCCCATATCTCCACCTCCAGGCCTGTATCTCCACCTCCAGGCCCGTGTCTCCATTCCAGGCCCATATCTGCACTCCAAGCCAACATCTCC
+
ffffffffffffffffffffffffffffffffffffffffffffffffffffffffffffffffffffffffffffffffffffffffffffffffffffffffffffffffffffffffffffffffffffffffffffffffffffff
@cB02~tB01_GU182359.1_51026_51294_0_1_0_0_0:0:0_2:0:0_34b/2
ACTTCTTAGTTTTTATCTAGTTGTACATTTTTTATGATTTATATTTAAATTTGAGAAATAAAACTCATATACGGTCATCCTTCACTATTCGTGGGTGATTGGTTTTGAGATCTCCACTCAGATACCAAAATCTGTAGATGCTCAAGCTTC
+
ffffffffffffffffffffffffffffffffffffffffffffffffffffffffffffffffffffffffffffffffffffffffffffffffffffffffffffffffffffffffffffffffffffffffffffffffffffff
@rand_0_0_0_0_1_1_0:0:0_0:0:0_34c/2
CCCATACCTCGCGAGGACGCCCGAGTATGCAGCCAGGGTGGGGGCACTAGATTGCGTAAACTCGATCTACCAGAGAGTACACCAGCATATTGGACATCTAAGTAAGCCTTCTAATTGCCAGTCCAATAGCCTGTATCGGAACTGAGGGAC
+
ffffffffffffffffffffffffffffffffffffffffffffffffffffffffffffffffffffffffffffffffffffffffffffffffffffffffffffffffffffffffffffffffffffffffffffffffffffff
@cB02~tB01_GU182359.1_46790_46651_1_0_0_0_0:0:0_0:0:0_34d/2
CACTATTCAGATATTTGTGACATTAATGAAAAACACGGATTGAACCCCTGAAAGATTGGCGGAAGGATTTTGCACACACAGCTGTCAGCCGTGAAGGCACAAAGGTGAAAACAATCTGATGTGGAAGGAAGAGGCTCTTCCTCAAATGCT
+
ffffffffffffffffffffffffffffffffffffffffffffffffffffffffffffffffffffffffffffffffffffffffffffffffffffffffffffffffffffffffffffffffffffffffffffffffffffff
@cB02~tB01_GU182359.1_62652_62381_1_0_0_0_0:0:0_0:0:0_34e/2
ATGGGGTTTCACTATGTTGGTCAGGCTGGTCTCAAACTCCTGACCTCATGATCCACCCGCCTCAGCTTCCCAAAGTGCTGGGATTACAAGCGTGAGCCACCACTCCCCACCAGCATTTTTAGTAATAGCCATTCTGACTACTGTAAGATG
+
ffffffffffffffffffffffffffffffffffffffffffffffffffffffffffffffffffffffffffffffffffffffffffffffffffffffffffffffffffffffffffffffffffffffffffffffffffffff
@cB02~tB01_GU182359.1_108863_109047_0_1_0_0_0:0:0_0:0:0_34f/2
CCATCCTGCTTCCCCACATGGTCCTGAGCTCTCTGACCTCTGCTTCGTGAGACTTACTCTTTTTGTTGGAGCAGCAGCAATGAAGGAGAAAGAAGAAGAGGATGATGAAGAGGATGATAGCCACTGAGGTCCCAATCAGAATGTGCAGGT
+
ffffffffffffffffffffffffffffffffffffffffffffffffffffffffffffffffffffffffffffffffffffffffffffffffffffffffffffffffffffffffffffffffffffffffffffffffffffff
@cB02~tB01_GU182359.1_68043_67919_1_0_0_0_0:0:0_0:0:0_350/2
GGTGTGGTTGTGGGTGCCTGTAATCTCAGCTACTCGGGAGGTTGAGACAGGAGAATCACTTGAACCCAGGAGGTAGAGGTTGCAGTGAGCCGAGATCGCACCACTGCACTCCAGCCGGGGCAACACAGTGAGACTCCATCTTAAAAAAAA
+
ffffffffffffffffffffffffffffffffffffffffffffffffffffffffffffffffffffffffffffffffffffffffffffffffffffffffffffffffffffffffffffffffffffffffffffffffffffff
@cB02~tB01_GU182359.1_134431_134566_0_1_0_0_0:0:0_0:0:0_351/2
CAGAGGAAAGTTGGCCTGGAATGTTCCGTTGACCTTGGTCCCTGCAGGGAGCCTACGTTCATGGGCCTCCCCTTCCCTGGATAGATGGTACATGTCATAGGAGCTCCGGGAGCTGCAGGACAAGGTCACATTCTCTCCTGCCAGAACCGT
+
ffffffffffffffffffffffffffffffffffffffffffffffffffffffffffffffffffffffffffffffffffffffffffffffffffffffffffffffffffffffffffffffffffffffffffffffffffffff
@cB02~tB01_GU182359.1_18084_18221_0_1_0_0_0:0:0_0:0:0_352/2
CTTTCCAGATCTGCAGAGAGTAAGAATATCACTTGTTCATCTGATTCACCATCCTTGGAACCTCCTATGTGCTGCATCTTTGGATGGAAACTGGAGTCTCAGAGACAATTCAGGCTCCACCCTGCTTCCAGAAGCTCAGAGTCCAGGGGT
+
ffffffffffffffffffffffffffffffffffffffffffffffffffffffffffffffffffffffffffffffffffffffffffffffffffffffffffffffffffffffffffffffffffffffffffffffffffffff
@cB02~tB01_GU182359.1_147957_147831_1_0_0_0_0:0:0_0:0:0_353/2
ACAGAATGCAGGTGGCCTCTAAGGGCTGGAGAAGTCAAGAGAACTGATTCGCTGAGTCTCCAGAGGGAACGCAGCCCTGCAGATGCCTTGATTTCAGCACAGGGAGAACTGGATCCAATTTCTGTCCCCAGAAGTGGAAGGGGTCAGTGT
+
ffffffffffffffffffffffffffffffffffffffffffffffffffffffffffffffffffffffffffffffffffffffffffffffffffffffffffffffffffffffffffffffffffffffffffffffffffffff
@cB02~tB01_GU182359.1_145265_145073_1_0_0_0_0:0:0_0:0:0_354/2
GCTCAGCTCACTGCAGCCTCCGCCTCCCAGGTTCAAGCAATTCTCGTGCCTCAGGTTTAGTACTAGAAACTCATCAGGAAAATTAGAATGGCTTTTTGTCACAATTACTCTGATAATGTTAATAATACCTCTTAGATATTTTGCACATTA
+
ffffffffffffffffffffffffffffffffffffffffffffffffffffffffffffffffffffffffffffffffffffffffffffffffffffffffffffffffffffffffffffffffffffffffffffffffffffff
@cB02~tB01_GU182359.1_131643_131794_0_1_0_0_0:0:0_0:0:0_355/2
CCTGCCACCATGCCTGGCTATCCTTGTGTTGTTTCTTAACTTGTCCTTGACCTGGGTTCCAGTGTTGGTTTCCTGTTGCTGCTGTAGAAAATTATCAGAAGCATGGCAGCAGGAGAGAGCACACTAACCCCTTCCAATTCTGGAGACAGA
+
ffffffffffffffffffffffffffffffffffffffffffffffffffffffffffffffffffffffffffffffffffffffffffffffffffffffffffffffffffffffffffffffffffffffffffffffffffffff
@cB02~tB01_GU182359.1_1244_1040_1_0_0_0_0:0:0_0:0:0_356/2
CTTCCAAAAACAAATTGCAGAGTCAATGCTATCCATTTCAAAATGCAATGTCATTTTTCACGAAATTATAAAAATTTATTCTAAAATGTATTTGGCACCAAAAAAAGAGCCTGAATACACATAGGAATCCTAAGCACAAAGAACAAAGCC
+
ffffffffffffffffffffffffffffffffffffffffffffffffffffffffffffffffffffffffffffffffffffffffffffffffffffffffffffffffffffffffffffffffffffffffffffffffffffff
@cB02~tB01_GU182359.1_6576_6669_0_1_0_0_0:0:0_0:0:0_357/2
ATGTGGGGAGATGACAACCTAAGGTTTGGGGGAAGGACTCACCCACATGTGGCCAGGGCCCCTCCAGCAAGAAGAACCCTGGAAAGAAAGATCATGATGGATGATCCATCTGTACATCACCTCCAGGCCCATATCTCCACTCCAGGCCCA
+
ffffffffffffffffffffffffffffffffffffffffffffffffffffffffffffffffffffffffffffffffffffffffffffffffffffffffffffffffffffffffffffffffffffffffffffffffffffff
@cB02~tB01_GU182359.1_81043_81313_0_1_0_0_0:0:0_0:0:0_358/2
GCCAGACTCAGACATTCCATCTCTCTGAGTGCAAGACCCCATTCCATGAATAGCTGTCAGTTCCCATCCCATTGATTCTATCTCCCACTTTCTGCCTGTCATGGAATCTTCTCCTGGATGTGAGTGGCTGCAGGGGACGTGAGGATACAG
+
ffffffffffffffffffffffffffffffffffffffffffffffffffffffffffffffffffffffffffffffffffffffffffffffffffffffffffffffffffffffffffffffffffffffffffffffffffffff
@cB02~tB01_GU182359.1_73080_72947_1_0_0_0_1:0:0_2:0:0_359/2
GATCATGGTCACAGGTCAGAGGGCTCCTGTCTGGGCTTCTCCTTGTCCCACCTTCTGAGTCCCAGAGCTTCTGGTGGGGGTGTCCACCAGAGTCCGATCATCCAGGGCCCAACTATATTTGGGGTAAAGGGGGATTGAATACAGGGGAAT
+
ffffffffffffffffffffffffffffffffffffffffffffffffffffffffffffffffffffffffffffffffffffffffffffffffffffffffffffffffffffffffffffffffffffffffffffffffffffff
@cB02~tB01_GU182359.1_35493_35337_1_0_0_0_0:0:0_0:0:0_35a/2
CAACAACAAGATAAAAAATAAGAAGTGTTTTTATAGTGTGAGGATAAGTTTAGATTTATTTTTTCCTACGTGTAACCCTATGGTCCTGTGTTATTTGTTGAGAAAATATTCTATTCCACCTTAAACTACATGGCAGCCTTTGTCAACTAT
+
ffffffffffffffffffffffffffffffffffffffffffffffffffffffffffffffffffffffffffffffffffffffffffffffffffffffffffffffffffffffffffffffffffffffffffffffffffffff
@cB02~tB01_GU182359.1_34993_34834_1_0_0_0_1:0:0_0:0:0_35b/2
TTTCATGTATACAGGAGGATGTGCATGGGTTCTATGCAATTGCTATGCTATTTTTTTTTTTTGAGACAGTCTCACTCTCTCACCCAGGCTGGAGTGCAGTGGCGTGATCTCAACTCACTGCAACCTCCGCCTCCCAGGTTCAAGCGATTG
+
ffffffffffffffffffffffffffffffffffffffffffffffffffffffffffffffffffffffffffffffffffffffffffffffffffffffffffffffffffffffffffffffffffffffffffffffffffffff
@cB02~tB01_GU182359.1_90269_90327_0_1_0_0_0:0:0_1:0:0_35c/2
GGGCTTCTGGGAAATGGGTAAGATTGAGGGGCTGAGGGAACCTCTGATCTCCCCAAACTAAGCCCAGTCTCCCCTTCTCTGGGTCTGTCCTGACCGCTTTCTCCATCTGCCTCGGTGCCTGGAGCCCTGATCGGAGGCCTCCATGCAGGC
+
ffffffffffffffffffffffffffffffffffffffffffffffffffffffffffffffffffffffffffffffffffffffffffffffffffffffffffffffffffffffffffffffffffffffffffffffffffffff
@cB02~tB01_GU182359.1_120251_120155_1_0_0_0_0:0:0_0:0:0_35d/2
TAATTTTTGTATTTTTAGTAGAGACAGCGTTTCTCTATGTGGGTCATACTGGTCTCAAACTCCCGACCTTATGAGATTCACCCACCTCAGGCTCTCAAAGTTCTAGGATGACAGACGTGAGCCACCTCACCCGGCCTAAAAGCCATTTTA
+
ffffffffffffffffffffffffffffffffffffffffffffffffffffffffffffffffffffffffffffffffffffffffffffffffffffffffffffffffffffffffffffffffffffffffffffffffffffff
@cB02~tB01_GU182359.1_18224_18454_0_1_0_0_0:0:0_1:0:0_35e/2
TAGTGTCGATTCAACATAGTTTTTTGCTTTTTGAAACTTCGGGGATTTTTTTTCTCAAAATATTTTTGATTTATTGCTGATTCAATAAACATGTGTAAACCCCAGAGATATGGAGGAGTGACTGTCTATTTATAGTAGTATGAAAGATGA
+
ffffffffffffffffffffffffffffffffffffffffffffffffffffffffffffffffffffffffffffffffffffffffffffffffffffffffffffffffffffffffffffffffffffffffffffffffffffff
@cB02~tB01_GU182359.1_10362_10404_0_1_0_0_0:0:0_0:0:0_35f/2
TATCAATCAATGTATGTATGTATGCATCTATCCATCTATCATCATGTGTTTATCTGTCTTTCTATCTCTCTATATCTATTTATATATCATCTGTCTGTCTTTCTACTTGTCTATCTATATCATCTATCAGTCATTCATCATCTATTTGTC
+
ffffffffffffffffffffffffffffffffffffffffffffffffffffffffffffffffffffffffffffffffffffffffffffffffffffffffffffffffffffffffffffffffffffffffffffffffffffff
@cB02~tB01_GU182359.1_9514_9613_0_1_0_0_0:0:0_0:0:0_360/2
GAACACTTTGTAGAGGTAAAACAGAATGGAACCTTCTAACCTGTGCCTGGTCTCTGAACAAAGTCAGCATAGAAGGACACCTCTCTCTGGGATATATCTGTCTCTCTGTGTCTTCTTTACCTCTTTATCTCTTTTTCTAACACCTTGTAT
+
ffffffffffffffffffffffffffffffffffffffffffffffffffffffffffffffffffffffffffffffffffffffffffffffffffffffffffffffffffffffffffffffffffffffffffffffffffffff
@cB02~tB01_GU182359.1_145107_145050_1_0_0_0_0:0:0_0:0:0_361/2
CAAGCTGGAGTTCAGTGGCTTGAGCTCAGCTCACTGCAGCCTCCGCCTCCCAGGTTCAAGCAATTCTCGTGCCTCAGGTTTAGTACTAGAAACTCATCAGGAAAATTAGAATGGCTTTTTGTCACAATTACTCTGATAATGTTAATAATA
+
ffffffffffffffffffffffffffffffffffffffffffffffffffffffffffffffffffffffffffffffffffffffffffffffffffffffffffffffffffffffffffffffffffffffffffffffffffffff
@cB02~tB01_GU182359.1_57635_57490_1_0_0_0_1:0:0_0:0:0_362/2
ATAGATTATATATAGATATAGATGACAGGTAGAGAATTTGTAGATAGGCACCAGATAGATAAATAGATATATCGATAGATAATAGATAGAAATATGCAGAAAGTTATGAACAGGACACAAAGTGAGAAACTCAGAATTTAAAAAAAGTAA
+
ffffffffffffffffffffffffffffffffffffffffffffffffffffffffffffffffffffffffffffffffffffffffffffffffffffffffffffffffffffffffffffffffffffffffffffffffffffff
@cB02~tB01_GU182359.1_59957_60119_0_1_0_0_1:0:0_0:0:0_363/2
AATCACTGTTAGAAATGTGGTATAACTATATTAAAATTAGACAAAATTAGTCTTTGGGAAAAATCAGCGGAAAACATTAAGCATAAAATGTAGGAAAAAAGCAGGTAAATTTATAGCATTTTAAATTTACCAGGAATATATAATCAGTTT
+
ffffffffffffffffffffffffffffffffffffffffffffffffffffffffffffffffffffffffffffffffffffffffffffffffffffffffffffffffffffffffffffffffffffffffffffffffffffff
@cB02~tB01_GU182359.1_108330_108465_0_1_0_0_0:0:0_0:0:0_364/2
AAACTCCTGACCTCAAGTGATCCAAACGCCTTGGCCTCCCAAAGTGTTGGGTTACAGGCGTAAGCTCCCATTCACAGACTTGTATATTATGCTATAATAAGTCCCTTCATTTGCACCACCCCTCATCTATCTATCACTCCTCTGCCAGAT
+
ffffffffffffffffffffffffffffffffffffffffffffffffffffffffffffffffffffffffffffffffffffffffffffffffffffffffffffffffffffffffffffffffffffffffffffffffffffff
@cB02~tB01_GU182359.1_108672_108755_0_1_0_0_0:0:0_0:0:0_365/2
CCCAGCTTTCTCCTGCTTTCTCAGTTATAGTTCTCAAAATAATCAGAGAACATGCTGGGGATACCACTGCTATAGTTTGAATGTTTGACCCCGCCAAACCTCACGTTGACACTTATCTCGCAGTGTGGGAGGCTGGGCCTATTGAGAGAC
+
ffffffffffffffffffffffffffffffffffffffffffffffffffffffffffffffffffffffffffffffffffffffffffffffffffffffffffffffffffffffffffffffffffffffffffffffffffffff
@cB02~tB01_GU182359.1_119408_119332_1_0_0_0_0:0:0_0:0:0_366/2
TGGATGAGTAGTCTCCACTGTGCGTATGTACTACATTCTCTCTATCCATTCACCCACTGATGGGCAGGTAGGTTGACTCCTCATCTTGGCTACTGTGAACAGTGCTGCACCAATCATACGAGTGCAGATATCACTTCGATATATTGATTT
+
ffffffffffffffffffffffffffffffffffffffffffffffffffffffffffffffffffffffffffffffffffffffffffffffffffffffffffffffffffffffffffffffffffffffffffffffffffffff
@cB02~tB01_GU182359.1_30241_30259_1_0_0_0_0:0:0_0:0:0_367/2
AGATCTCACTAATCAGATATTTGTGACATTAATGAAAAACACGGATTGAACCCCTGAAAGATTGGCGGAAGGATTTTCCACACACAGCTGTCAGCCGTGAAGGCAGAAAGCTGAAAACAATCTGATGTGGAAGGAAGAGGCTCTGCCTCA
+
ffffffffffffffffffffffffffffffffffffffffffffffffffffffffffffffffffffffffffffffffffffffffffffffffffffffffffffffffffffffffffffffffffffffffffffffffffffff
@cB02~tB01_GU182359.1_17359_17555_0_1_0_0_1:0:0_0:0:0_368/2
CCGGTTTTGAGACAGGGCTATTGTCTCCCTAGAAGATCCCATCAAGGCCTGACTGTGGTGCTAGTGGACAGAAGACAACTTTGGATCTGCGCTCAGCATTTGGAAGTTCCGTGTTACACGCTGGTATCTGTTGGGGGTGTCTTGGGCCTC
+
ffffffffffffffffffffffffffffffffffffffffffffffffffffffffffffffffffffffffffffffffffffffffffffffffffffffffffffffffffffffffffffffffffffffffffffffffffffff
@cB02~tB01_GU182359.1_87385_87565_0_1_0_0_0:0:0_0:0:0_369/2
CTAATCTCTTTCCTGCTGTTTATATGGGGGTGGAAGAGGACAGGCTGCATGTCCAGGCTCTTAGCAGCCTGAATCAATCTCTTTTGAACAAATTGGAGTCTCTGGCAGGTGGTATCAACTCATCAGTAAGACAGACATCAGTGACCACAC
+
ffffffffffffffffffffffffffffffffffffffffffffffffffffffffffffffffffffffffffffffffffffffffffffffffffffffffffffffffffffffffffffffffffffffffffffffffffffff
@cB02~tB01_GU182359.1_147778_147572_1_0_0_0_0:0:0_0:0:0_36a/2
GATGGCTACATTGTAAACCCTGGAGCCTGTGACTATTTATGTTATAGGGCAGGGGACTGAAGGGGAAGGTGGAGCTCAGGTTGTTGATGAGTTGACCTTGAGATGGGGAGACAGCCTGGACTGTCCTGCTGGGCTCAGTGTAATCACAAG
+
ffffffffffffffffffffffffffffffffffffffffffffffffffffffffffffffffffffffffffffffffffffffffffffffffffffffffffffffffffffffffffffffffffffffffffffffffffffff
@cB02~tB01_GU182359.1_22071_21940_1_0_0_0_0:0:0_0:0:0_36b/2
CCTCCTGAATCCCAGAGCTTCTGGTGGGCATGTCCTTGAGGGTCCCATCACGCAGGCCCTGACTGTATTTGTGGTAAAGGGGGATTGAATACAGGGAAATGGGTGCTGTGGTGGGAAGAATAATTGTCCCCAGTGATGACTACATTCTAA
+
ffffffffffffffffffffffffffffffffffffffffffffffffffffffffffffffffffffffffffffffffffffffffffffffffffffffffffffffffffffffffffffffffffffffffffffffffffffff
@cB02~tB01_GU182359.1_76654_76535_1_0_0_0_0:0:0_0:0:0_36c/2
CTCCTTATACCTTGAAGTCTCAAGATAGTTGGTGTCACCTACAATGATTATGGAGAATGGGATGCCAGGACTCCCAGGGCCCAACATTAGATAATAGAATGTTGGCCATGAACCAACCTCAAAGATTTCCATTGAGTAGAAGACAGGCAT
+
ffffffffffffffffffffffffffffffffffffffffffffffffffffffffffffffffffffffffffffffffffffffffffffffffffffffffffffffffffffffffffffffffffffffffffffffffffffff
@cB02~tB01_GU182359.1_49428_49616_0_1_0_0_0:0:0_0:0:0_36d/2
GCCAACAGCAGACTCAGACATTCTATCTCTCTGAGCTCAAGGACCCATCCCATGAATAGCTCTGAGTTCCCATCCCATTGATTCTGTCTCCCACTTTCTGCCTGTCATGGAACCTTCTCCTGGATGTGAGTGGCTGCAGGGGACATGAGG
+
ffffffffffffffffffffffffffffffffffffffffffffffffffffffffffffffffffffffffffffffffffffffffffffffffffffffffffffffffffffffffffffffffffffffffffffffffffffff
@cB02~tB01_GU182359.1_108872_108699_1_0_0_0_2:0:0_0:0:0_36e/2
GTCTCATGGGGACAGCATTAATGTATTCATGATGGATCCACCCCCATAACTGGAACGTCTCTCAATAGGCCCAGCCTCCCACACTGCGAGATAAGTGTCAACGTGAGGTTTGGCGGGGTCAAACATTCAAACTATAGCAGTGGTATCCCC
+
ffffffffffffffffffffffffffffffffffffffffffffffffffffffffffffffffffffffffffffffffffffffffffffffffffffffffffffffffffffffffffffffffffffffffffffffffffffff
@cB02~tB01_GU182359.1_134193_133948_1_0_0_0_0:0:0_0:0:0_36f/2
CATTAATAGATGAGACATAGAGATGATGATGATGAAGACAGATAGATAGATAATACATAGAGATACAGAGGCAGACATAGAGAAATCATAGAGAGAGAGAGATGATACATAGATATAGATAATAGATGATTGATGGATAGATAGACAATT
+
ffffffffffffffffffffffffffffffffffffffffffffffffffffffffffffffffffffffffffffffffffffffffffffffffffffffffffffffffffffffffffffffffffffffffffffffffffffff
@cB02~tB01_GU182359.1_14980_14824_1_0_0_0_1:0:0_1:0:0_370/2
GAGACCAGCCTGGCCAACATGGTGAAACCCCGTCTGTACTAAAAATACAAAAATTAGCCTGGTGCATTGGCACCTGCCTGTAATCCCAGCGACTGGGGAGGCTGAAGCAGAAGAATGGCTTCAACCCTAGAGGCAGAGGTTGAACTGAGA
+
ffffffffffffffffffffffffffffffffffffffffffffffffffffffffffffffffffffffffffffffffffffffffffffffffffffffffffffffffffffffffffffffffffffffffffffffffffffff
@cB02~tB01_GU182359.1_90681_90888_0_1_0_0_1:0:0_0:0:0_371/2
AGGAGATAAAAGGTGGATCTCATGAAGGTGGAGAATACAATGGTGGACACCAGAGGCCAGGAAGGGAAGGGTGGAGGGTAACAAAAAAAAGAATATAGATGTATTTATTTATTTAGAAACAGAGTCTCTCTCTGTCTCCCAGGCTGCAGT
+
ffffffffffffffffffffffffffffffffffffffffffffffffffffffffffffffffffffffffffffffffffffffffffffffffffffffffffffffffffffffffffffffffffffffffffffffffffffff
@cB02~tB01_GU182359.1_97032_96830_1_0_0_0_0:0:0_0:0:0_372/2
GAGACATGTGGAGTCACCCCATTTGCAGTGTAGCTGGGGGAAGCCAGAAAGCAGCCCAACCTGGGTTTTGTACCCTGGAGCCACAGGAAGCACTCAGCTAAAGCACTGCATCACGTCCTCCTCCAGGAAGAACAGGAAGACAGCCCAGGC
+
ffffffffffffffffffffffffffffffffffffffffffffffffffffffffffffffffffffffffffffffffffffffffffffffffffffffffffffffffffffffffffffffffffffffffffffffffffffff
@cB02~tB01_GU182359.1_43226_43078_1_0_0_0_0:0:0_0:0:0_373/2
ACAAGTGATGTCATCTTGGCTCATTGCAACCTCTGCCTCCTGGGTTCAAATGATTTTCCTACCTCAGCCTCCCTAGTAGCTGGGATTACAGGTGCACGCCACCATGCCTGGCTACTTTTTGGTTTTTTTAGTATAGATGGGGTTTCCCCA
+
ffffffffffffffffffffffffffffffffffffffffffffffffffffffffffffffffffffffffffffffffffffffffffffffffffffffffffffffffffffffffffffffffffffffffffffffffffffff
@cB02~tB01_GU182359.1_138532_138616_0_1_0_0_0:0:0_0:0:0_374/2
AAGGAACTGGGAGCCTTTAGAAGCTGGGACAAGTGAGAAGCAGATTCGTGCCTGGAATCCTCAGAGGGAAGGCAGCCTTGCTGTCACCTTGATTTTAGCCCAGTAAGATGCACTTCCTACTTTGAGCTACAGCACTGTAAGATAATTAAA
+
ffffffffffffffffffffffffffffffffffffffffffffffffffffffffffffffffffffffffffffffffffffffffffffffffffffffffffffffffffffffffffffffffffffffffffffffffffffff
@cB02~tB01_GU182359.1_77674_77566_1_0_0_0_1:0:0_0:0:0_375/2
CGCCTCTCACACGGCATCACTCAGACCCTTCTTCCTTGTCCACACCTCTTTCTCTGAATGCTGCTCTGCCTTCTTCCTCATCTTTTAAGGACTTTGGCATTCTATTGGAAACACCAAGATAATCCATCATAATTTCCCTAAAATCATCTA
+
ffffffffffffffffffffffffffffffffffffffffffffffffffffffffffffffffffffffffffffffffffffffffffffffffffffffffffffffffffffffffffffffffffffffffffffffffffffff
@cB02~tB01_GU182359.1_7438_7704_0_1_0_0_0:0:0_0:0:0_376/2
GCCCAGACAGAAAGCCTCTGACCTGTGACCATGATCACCACAGGGTTGCTGGGTGCCGACCACCCAGTGGGGGAGTGTGGGTGTGAACTGCAACATCTGTAGGTCCCTGCATGTGCTGGGGTCACAGGGCCCATGAGAAAGCTGTTCCGG
+
ffffffffffffffffffffffffffffffffffffffffffffffffffffffffffffffffffffffffffffffffffffffffffffffffffffffffffffffffffffffffffffffffffffffffffffffffffffff
@cB02~tB01_GU182359.1_131498_131430_1_0_0_0_0:0:0_0:0:0_377/2
TGATGACTACATTCTAATCCCTGGAGTCTGTGACTATTTATGATATAGGGGAAGGGACTGAAGGAGAAGATGGAGCTCAGGTTGTTGATGAGTTGACCTTGAGATGGGGAGACAACCTGGACTGTCCTGATGGGCTCAGTGTAGTCACAG
+
ffffffffffffffffffffffffffffffffffffffffffffffffffffffffffffffffffffffffffffffffffffffffffffffffffffffffffffffffffffffffffffffffffffffffffffffffffffff
@cB02~tB01_GU182359.1_157898_158120_0_1_0_0_0:0:0_0:0:0_378/2
AATCATCATTCTCAGTAGACTATCACAAGGACAAAAATCCAAACACTGCATGTTCTCACTTATAGGTGGGAATTGAACAATGAGAACACATGGACACAGGAAGGGGAACATCACACTCTGGGGACTGTTGTTGGGTGGGGGGAGGGGGGA
+
ffffffffffffffffffffffffffffffffffffffffffffffffffffffffffffffffffffffffffffffffffffffffffffffffffffffffffffffffffffffffffffffffffffffffffffffffffffff
@cB02~tB01_GU182359.1_75178_75298_0_1_0_0_0:0:0_0:0:0_379/2
GGCTGAGGCTGGAGAATCACTTGAATCCTGGAGGTAGAGGTTGCAGTGAGCCCAGGTGGTGCCATTGCACTCCAGCTTGGGCAACAAGAGTGAAACGCTATGTCAAAAAAACAAAAAGCATAAAACAAAACCTAAAAAGAGAACATCCAG
+
ffffffffffffffffffffffffffffffffffffffffffffffffffffffffffffffffffffffffffffffffffffffffffffffffffffffffffffffffffffffffffffffffffffffffffffffffffffff
@cB02~tB01_GU182359.1_50497_50515_0_1_0_0_0:0:0_0:0:0_37a/2
TTAAAAAATATATAAGTTTTACTGCTGACAGAAGACTGAAAGCTAGTCTGAGGGGAGGTGGAACAGCATGAGGGAAGGTGGAACAACACGTGTCTAAGTGCTGCGTTAAGAGGGAGCCTCTTGTATGTTTGGAATTGTGAGTTCCTCAGT
+
ffffffffffffffffffffffffffffffffffffffffffffffffffffffffffffffffffffffffffffffffffffffffffffffffffffffffffffffffffffffffffffffffffffffffffffffffffffff
@cB02~tB01_GU182359.1_67445_67233_1_0_0_0_0:0:0_0:0:0_37b/2
CTGTATGCAAAAGCTATAAAACATTGATGAAAAAACTCAAGAAATAAACAAATAAATCGAAAGATATTCCATGTTCACGGATCAGAAGGATTAATGTTGTTAAAATGTCCATTCTATCCAAAGTGATTCAATGCAACCATTATCAAAAAT
+
ffffffffffffffffffffffffffffffffffffffffffffffffffffffffffffffffffffffffffffffffffffffffffffffffffffffffffffffffffffffffffffffffffffffffffffffffffffff
@cB02~tB01_GU182359.1_40677_40590_1_0_0_0_0:0:0_0:0:0_37c/2
AGGAAGGAGATTGAGAGACTCACAGACACATAAAGAGAGAGAAAAGAGGGCAGAGGAGTGGTGAGAATGATGGCAGGGAGCAGAGAAAAGCACTAAAATTAGAGTCCTGAGAGAGAGGCACAAGGACATAGAAACATGGAGATGTGGGGA
+
ffffffffffffffffffffffffffffffffffffffffffffffffffffffffffffffffffffffffffffffffffffffffffffffffffffffffffffffffffffffffffffffffffffffffffffffffffffff
@cB02~tB01_GU182359.1_30495_30288_1_0_0_0_0:0:0_0:0:0_37d/2
TAATGAAAAACACGGATTGAACCCCTGAAAGATTGGCGGAAGGATTTTCCACACACAGCTGTCAGCCGTGAAGGCAGAAAGCTGAAAACAATCTGATGTGGAAGGAAGAGGCTCTGCCTCAAATGCTGGGAATGAGGTGGGGAGAATGAC
+
ffffffffffffffffffffffffffffffffffffffffffffffffffffffffffffffffffffffffffffffffffffffffffffffffffffffffffffffffffffffffffffffffffffffffffffffffffffff
@rand_0_0_0_0_1_1_0:0:0_0:0:0_37e/2
CACATTTCTGTGCTGTATAGCCAAACCCATCAAATTGCGAGAGTCAAAGGTGGTTCTTTTCGCGTACTTCTCTTGAATCGGGCCCTAAGCGTGGGCTTGCCATGAGTAAACCACCCACGTGCAAGAATCGGCGGAGTATCCGTGGCTCCC
+
ffffffffffffffffffffffffffffffffffffffffffffffffffffffffffffffffffffffffffffffffffffffffffffffffffffffffffffffffffffffffffffffffffffffffffffffffffffff
@cB02~tB01_GU182359.1_119967_120168_0_1_0_0_0:0:0_1:0:0_37f/2
CATCTCACCCCATTAAAATGGCTTTTAGGCCGGGTGAGGTGGCTCACGTCTGTCATCCTAGAACTTTGAGAGCGTGAGGTGGGTGAATCTCATAAGGTCGGGAGTTTGAGACCAGTATGACCCACATAGAGAAACGCTGTCTCTACTAAA
+
ffffffffffffffffffffffffffffffffffffffffffffffffffffffffffffffffffffffffffffffffffffffffffffffffffffffffffffffffffffffffffffffffffffffffffffffffffffff
@cB02~tB01_GU182359.1_132787_132649_1_0_0_0_0:0:0_0:0:0_380/2
GATGGGATGATAAAGAGAGACACCTTCTAAACTCACAACCTCTCTTCCTAGGAGTCCACAGAAAACCTTCCCTCCTGGCCCACCCAGGTCGCCTGGTGAAATCAGAAGAGACAGTCATCCTGCAATGTTGGTCAGATGTCATGTTTGAAC
+
ffffffffffffffffffffffffffffffffffffffffffffffffffffffffffffffffffffffffffffffffffffffffffffffffffffffffffffffffffffffffffffffffffffffffffffffffffffff
@cB02~tB01_GU182359.1_153990_153848_1_0_0_0_0:0:0_0:0:0_381/2
CACACACACACAAAAGAAAGCCATTGGATGTAAATGCATGGATTATATCTGTGTTCTCCATTCTGTTCCATTTTTTATGTGCCTTTCTTTATGCCAATGTCATGCTGTTTTGCTTACTACAGCTCTGTAACATATTTCTAAGTCAGGTAG
+
ffffffffffffffffffffffffffffffffffffffffffffffffffffffffffffffffffffffffffffffffffffffffffffffffffffffffffffffffffffffffffffffffffffffffffffffffffffff
@cB02~tB01_GU182359.1_69611_69412_1_0_0_0_0:0:0_0:0:0_382/2
CTTGGTGACTCCAGTTAATAGCAACATATGGTGTATTGAACATTACTAAGAGATTAGATTTTACATGTTCTCACCACACACACAAAACATACAAGTATGTGAAAAAATAAATATGATAAAGAGGTTGTTTCATCCATTCCACAATGTGTA
+
ffffffffffffffffffffffffffffffffffffffffffffffffffffffffffffffffffffffffffffffffffffffffffffffffffffffffffffffffffffffffffffffffffffffffffffffffffffff
@cB02~tB01_GU182359.1_60310_60139_1_0_0_0_0:0:0_0:0:0_383/2
GTAAATTTAAAATGCTATAAATTTACCTGCTTTTTTCCTACATTTTATGCTTAATGTTTTCCGCTGATTTTTCCCAAAGACTAATTTTGTCTAATTTTAATATAGTTATACCACATTTCTAACAGTGATTGCTTGGTATATTTCTACATT
+
ffffffffffffffffffffffffffffffffffffffffffffffffffffffffffffffffffffffffffffffffffffffffffffffffffffffffffffffffffffffffffffffffffffffffffffffffffffff
@cB02~tB01_GU182359.1_155672_155812_0_1_0_0_0:0:0_1:0:0_384/2
TTTATGCCTTCACGGCTGACAGCTGTGTGTGCAAAATCCTTCCGCCCATCTTTCAGGGGTTCAATCCGTGTTTTTCATTAATGTCACAAATATCTGATTAGTGAGAACTTCTCTGTCACCTGAAATCATACACTCAGCATTATCTATTAT
+
ffffffffffffffffffffffffffffffffffffffffffffffffffffffffffffffffffffffffffffffffffffffffffffffffffffffffffffffffffffffffffffffffffffffffffffffffffffff
@cB02~tB01_GU182359.1_23369_23193_1_0_0_0_1:0:0_0:0:0_385/2
TGGGCACAGAAAAGAACATGAAGACACAGAGAGGAAGGAGAGAGACAGACACCAGCAAGGGGAAGCCTCACTCATTCTAGGTGCCATGGATGGGATGATAAAGAGAGACACCTTCTAAACTCACAACCTCTCTTCTTAGGAGTCCACAGA
+
ffffffffffffffffffffffffffffffffffffffffffffffffffffffffffffffffffffffffffffffffffffffffffffffffffffffffffffffffffffffffffffffffffffffffffffffffffffff
@cB02~tB01_GU182359.1_93587_93379_1_0_0_0_1:0:0_0:0:0_386/2
GTAAAGGACCCCTCTTATCTCTGCTTTTGGAAACCTGGGGAGGTGGAAGCCTTGGATGCAAGCGTTGGCTCAAACCTCCCAGCTCTGTGAATGAGGGCCTGTCTTCCACCATCTCTGAACTCCAGACACTCCAACAGTGAAAGGGATCTA
+
ffffffffffffffffffffffffffffffffffffffffffffffffffffffffffffffffffffffffffffffffffffffffffffffffffffffffffffffffffffffffffffffffffffffffffffffffffffff
@cB02~tB01_GU182359.1_31929_32124_0_1_0_0_0:0:0_0:0:0_387/2
TCAGGAGGAATGTCTCAGAACAGCCTGGGCTGTCTTCCTGTTCTTCCTGGAGGAAGGCGTCATGCAGTGCTTTAGCTGAGTGCTTCCTGTGGCTCCAGGGTACAAAACCCAGGCTGGGCTGCTTTCTGGCTTCCCGCAGCTACACTGCAA
+
ffffffffffffffffffffffffffffffffffffffffffffffffffffffffffffffffffffffffffffffffffffffffffffffffffffffffffffffffffffffffffffffffffffffffffffffffffffff
@cB02~tB01_GU182359.1_93894_94116_0_1_0_0_0:0:0_0:0:0_388/2
AATAGAATCCCCAAGTTTTCAAAAGATAAGGAAGAAGGGAGAGCAGCATTCAGAGAAAGAGGTGTGGTAAGGAAGAAGGGTCTGAGTGATGCCATGTGAGATGTGACCAGTCTTTGTGGGCTTTGAGGAAGGAGGAAGGGGACCAGGAGC
+
ffffffffffffffffffffffffffffffffffffffffffffffffffffffffffffffffffffffffffffffffffffffffffffffffffffffffffffffffffffffffffffffffffffffffffffffffffffff
@cB02~tB01_GU182359.1_99449_99268_1_0_0_0_0:0:0_0:0:0_389/2
AGTGATACTCTTACTCTCTGCAGACCTGGAAAGCTGGCAGAGTCATTCCACAATGAAACATTTGTAGAGTCATAGGCCTTGTTAGTCTCATCTCCATGGGGACACATATCAACACATCTTCTTTCATAATATAAATATACGGTCACTCCT
+
ffffffffffffffffffffffffffffffffffffffffffffffffffffffffffffffffffffffffffffffffffffffffffffffffffffffffffffffffffffffffffffffffffffffffffffffffffffff
@cB02~tB01_GU182359.1_157459_157334_1_0_0_0_1:0:0_0:0:0_38a/2
TCCTGGCTGTTTGACATAAGAGAATTCTACTTTGCTTTTTTGATCTTGATTTCACTTTTGTGTCCTTTTCTTGGAGAATGTAATTTGAGTCAAGAGGGTTGTGGATGTAGAAACTGTAAAGCACATTCACTGTGTATCAATCCCAGTTCA
+
ffffffffffffffffffffffffffffffffffffffffffffffffffffffffffffffffffffffffffffffffffffffffffffffffffffffffffffffffffffffffffffffffffffffffffffffffffffff
@cB02~tB01_GU182359.1_125900_125975_0_1_0_0_1:0:0_0:0:0_38b/2
TCAGAATCAGGCAATGGTCTGTGAGCTGAAGGCAGGGGAAGGGAATCTGGTGCTCTCTCTAGAAAGTCCTGCCTCTGTGGCTCCTGCCTTGGGCCAGGGACCATCCTGCCTGTGAGGAACACACACCCGCGTGCTACCATCCTGCTTCCC
+
ffffffffffffffffffffffffffffffffffffffffffffffffffffffffffffffffffffffffffffffffffffffffffffffffffffffffffffffffffffffffffffffffffffffffffffffffffffff
@cB02~tB01_GU182359.1_25120_24953_1_0_0_0_0:0:0_1:0:0_38c/2
GGGGAAGCGAGGTCAGAGACCTAGAGAGGCAGAGAAGGTGGAAGGAGGAAATAGACATGAAGAGAGATGGGGTGGAGGGTGAGAGAGAGAGAGAGAGAGCATTAGGTCATAGAGCAGGGGAGTGAGTTCTCAGCTCAGGTGAAGGGAGCT
+
ffffffffffffffffffffffffffffffffffffffffffffffffffffffffffffffffffffffffffffffffffffffffffffffffffffffffffffffffffffffffffffffffffffffffffffffffffffff
@cB02~tB01_GU182359.1_22197_22338_0_1_0_0_0:0:0_0:0:0_38d/2
TTGCTGCTGTACAAAATTATCAGAAGCATGGAAGCAGGAGAGACCACACTGACACCTTCCAGTACTGGAGACAGAAATTGGACCCTATTTTTCCTGGGCTAAAATCAAGGCATCTGCAGGGCTTCGTTTCCTCTGGAGACTCTGGAGAAT
+
ffffffffffffffffffffffffffffffffffffffffffffffffffffffffffffffffffffffffffffffffffffffffffffffffffffffffffffffffffffffffffffffffffffffffffffffffffffff
@cB02~tB01_GU182359.1_89179_89083_1_0_0_0_0:0:0_0:0:0_38e/2
AAGATGTGGGGATGGATTGCAGAGATTCCAAATAGAACTAGAGAGACTGAGAGGCAGAGAAAGACAAGGAGACGGAGAGAGAGAGATGATAGATGGATAGATAGACGTAGATAGATGATAAATAGGTAGATGATAGATAATGGATTGGTT
+
ffffffffffffffffffffffffffffffffffffffffffffffffffffffffffffffffffffffffffffffffffffffffffffffffffffffffffffffffffffffffffffffffffffffffffffffffffffff
@cB02~tB01_GU182359.1_157582_157736_0_1_0_0_0:0:0_0:0:0_38f/2
TGGACTAAGACAGCAACGTCCTGAGATCAGGAGGAACGTCTCAGAACAGCCTGTGCTGTCTTCCTGTTCTTCCTGGAGGAGGACGTCATGCAGTGCTTTAGCTGAGTGCTTCCTGTGGCTTCAGGGTACGAAACCCAGGCTGGGCTATTT
+
ffffffffffffffffffffffffffffffffffffffffffffffffffffffffffffffffffffffffffffffffffffffffffffffffffffffffffffffffffffffffffffffffffffffffffffffffffffff
@cB02~tB01_GU182359.1_731_515_1_0_0_0_0:0:0_1:0:0_390/2
TCATATTGATGGGCAAAAGCTGGAACCATACTCCTTGAGAACCGAAACAAGACCAGGATGACCACTCCCGCCATTTTAATTCAACATGGTACTGGAAGTCCTAGCCAAAGCAATCAGGCAAGAGAAGGAAATAAAAGGCATTAAAATTGG
+
ffffffffffffffffffffffffffffffffffffffffffffffffffffffffffffffffffffffffffffffffffffffffffffffffffffffffffffffffffffffffffffffffffffffffffffffffffffff
@cB02~tB01_GU182359.1_159691_159562_1_0_0_0_0:0:0_0:0:0_391/2
CTTGGGCAGTATGGCCATTTTCACGATCTTGATTCTTCCTACCCATGAGCATGGAATGTTCTTCCATTTGTTTGTATCCTCTTTTATTTCATTGAGCAGTGGTTTGTAGTTCTCCTTGAAGAGGTCCTTCATATCCCTTGTAAGTTGGAT
+
ffffffffffffffffffffffffffffffffffffffffffffffffffffffffffffffffffffffffffffffffffffffffffffffffffffffffffffffffffffffffffffffffffffffffffffffffffffff
@cB02~tB01_GU182359.1_74058_74176_0_1_0_0_0:0:0_0:0:0_392/2
GCAAGCTTCCATGCAGGCCATGCAGGAGGGTTTGGAGGTGCCCTGTCTGCCATCCTGTGCCCTGATCCCACCCTCACACCATGCTGCATCTTCTCTCCACATCTGTCCATGCTTCTCTCCATCATCAGCAGGAAGCTCCTCAGCTAAGGC
+
ffffffffffffffffffffffffffffffffffffffffffffffffffffffffffffffffffffffffffffffffffffffffffffffffffffffffffffffffffffffffffffffffffffffffffffffffffffff
@cB02~tB01_GU182359.1_72823_73010_0_1_0_0_0:0:0_0:0:0_393/2
CAGGCTCCAAGGATTACAATGTGGCCATCGATGGGGACAGTTATTCTTTCCAACACAGCACCCATTCCCCTGTATTCAATCCCCCTTTACCCCAAATATAGTTGGGGCCTGGATGATCGGACTCTGGTGGACACCCCCACCAGAAGCTCT
+
ffffffffffffffffffffffffffffffffffffffffffffffffffffffffffffffffffffffffffffffffffffffffffffffffffffffffffffffffffffffffffffffffffffffffffffffffffffff
@cB02~tB01_GU182359.1_97793_97717_1_0_0_0_0:0:0_0:0:0_394/2
CTCCTCTTCTTTCTCCTTCATCGCTGGTGCTCCAACAAAAAAAAGTAAGTCTCACGAAGCAGAGGCCAGAGAGCTCAGGGCCATGTGGGGAAGCAGGATGGGAGCACACGGGTGTGTGTTCCTCACCAGCAGGATGGTCCCTGGCCCAAG
+
ffffffffffffffffffffffffffffffffffffffffffffffffffffffffffffffffffffffffffffffffffffffffffffffffffffffffffffffffffffffffffffffffffffffffffffffffffffff
@cB02~tB01_GU182359.1_148897_149008_0_1_0_0_0:0:0_0:0:0_395/2
CACGATGTCCAGGGGGTCACTGGGAGCTGACAACTGATAGGGGGAGTGAGGAACAGAACCATAACATCTGTAGGTTCCTGCAAGGACAGGCATCAAGGGACCGATGGAGAAGTTGGCCTTGGAGACCCCATCATGGATCTGTCCAACGAG
+
ffffffffffffffffffffffffffffffffffffffffffffffffffffffffffffffffffffffffffffffffffffffffffffffffffffffffffffffffffffffffffffffffffffffffffffffffffffff
@cB02~tB01_GU182359.1_107358_107524_0_1_0_0_0:0:0_0:0:0_396/2
AATCACAACTAGTCAGGAGGCTGAGGCAGGAGAATCGCCTGAACCCGGGAGGCGGAGGTTGTGGTGAGCTGAGGTCATGCCACTGCACTCCAGCCCGGGGACAGAGAATGACTTCGCCGCAAATAAATAAATACATAAATAGATAAATAG
+
ffffffffffffffffffffffffffffffffffffffffffffffffffffffffffffffffffffffffffffffffffffffffffffffffffffffffffffffffffffffffffffffffffffffffffffffffffffff
@cB02~tB01_GU182359.1_53999_53819_1_0_0_0_1:0:0_0:0:0_397/2
CTGGGATGTGGTGTCACTGGCAGAGGAAGGGAGCAAAGCAGTGCTAGGAACAGCAGGCCTCTGAGGACAAAGGTGTAACTCACACCCTCCAGCGTTTCCATGACGGTAGGGGCTGCAGTGTGGCTGCTGTCATTCTACCTCAGAGGTGGG
+
ffffffffffffffffffffffffffffffffffffffffffffffffffffffffffffffffffffffffffffffffffffffffffffffffffffffffffffffffffffffffffffffffffffffffffffffffffffff
@cB02~tB01_GU182359.1_149411_149406_1_0_0_0_0:0:0_0:0:0_398/2
GGAGACACTCAGACAGACAGACATGTGCCAGAGAGAAGTGTCCTTCCATGCTGACTTTGCTCAGAGACCTGGCACAGGTTAGAAGTTTCATTTCTGTTTTGTCTCCACAAAGTGCTTCTACGAGGAGAACCCAAGGACACCCATATTTCT
+
ffffffffffffffffffffffffffffffffffffffffffffffffffffffffffffffffffffffffffffffffffffffffffffffffffffffffffffffffffffffffffffffffffffffffffffffffffffff
@cB02~tB01_GU182359.1_128352_128548_0_1_0_0_0:0:0_1:0:0_399/2
TACGTTATCAGCAAAAACCACACATTTAAACTCTGGATTTTTGTAGATTTATCTAAAATTTGTCTCATGACCCAAGTTTCCAGAGTCCCAACTCTGGAGTTTGCTCTCTCTCTGTATCTCTCCCTCCCTCATTTTAAATTTTACAGAAAT
+
ffffffffffffffffffffffffffffffffffffffffffffffffffffffffffffffffffffffffffffffffffffffffffffffffffffffffffffffffffffffffffffffffffffffffffffffffffffff
@cB02~tB01_GU182359.1_39940_39776_1_0_0_0_0:0:0_1:0:0_39a/2
ATTGGAGAGCACCATGATGGGGTCTCCAAAGCCAACTTCTCCATCGGTCCCATGATGCAAGACCTTGCAGGGACCTAAAGATGCTACGGTTCTGTTACTCACTCCCCCTATCAGTTGTCAGCTCCCAGTGACCCTCTGGACATCGTCATC
+
ffffffffffffffffffffffffffffffffffffffffffffffffffffffffffffffffffffffffffffffffffffffffffffffffffffffffffffffffffffffffffffffffffffffffffffffffffffff
@cB02~tB01_GU182359.1_32123_32241_0_1_0_0_0:0:0_0:0:0_39b/2
TCCAGTACAGCCTGCAGAACTGTGAGGCAAACCGATCTCTTTTCTTTAGAAGTTACCGAGGCTCAAGTGTTCCTTCAGAGCAACAAAAAAAAAAACTAAGACAGCAACGACCTGAGATCAGGAGGAATGTCTCAGAACAGCCTGGGCTGT
+
ffffffffffffffffffffffffffffffffffffffffffffffffffffffffffffffffffffffffffffffffffffffffffffffffffffffffffffffffffffffffffffffffffffffffffffffffffffff
@cB02~tB01_GU182359.1_12573_12710_0_1_0_0_0:0:0_0:0:0_39c/2
TAAATTAGTACAGCCATTACAGAGGAGAAGAGTATGGAAGTTCCTCAAAAAATAAAATGAGGTCGGGCACAGTGGTTCATGCCTGTAATCCCAGCACATTGGGAGGCCGAGGTGGGTAGGTCACTTGAGGTCAGGAGTTGAAGAGCAGCC
+
ffffffffffffffffffffffffffffffffffffffffffffffffffffffffffffffffffffffffffffffffffffffffffffffffffffffffffffffffffffffffffffffffffffffffffffffffffffff
@cB02~tB01_GU182359.1_152966_152858_1_0_0_0_0:0:0_0:0:0_39d/2
AGAGAGGGAGTTTCTCCATGTTGGTCAGGCTGGTCTCCCGACCTCAGGTGATCCGCCCACCTCCGCCTCCCAAAGTGCTGGAATTACAGGCGTGAGCCACCGGCCTAAAAGGCATTTTAATGGGATGAGATGAAAACTCATCGCGATTGT
+
ffffffffffffffffffffffffffffffffffffffffffffffffffffffffffffffffffffffffffffffffffffffffffffffffffffffffffffffffffffffffffffffffffffffffffffffffffffff
@cB02~tB01_GU182359.1_46279_46430_0_1_0_0_0:0:0_0:0:0_39e/2
AGTGGCTCACGCCTGTAGTCCCATTACTTTGGCATGCTGAGACGGTCGGATCACTTGAGGTTGGGAGTTTCAGACAAGCTTGGCCAACGTGGTGAAACATCCTCTCTACAAAAAATATACAAAAAGAATTAGCCGGGCACGGTGGCAGTT
+
ffffffffffffffffffffffffffffffffffffffffffffffffffffffffffffffffffffffffffffffffffffffffffffffffffffffffffffffffffffffffffffffffffffffffffffffffffffff
@cB02~tB01_GU182359.1_2975_3154_0_1_0_0_0:0:0_0:0:0_39f/2
CTTACTTTCATAGTTTTGAATACAAAGTTTGCTGTCATTCTTGTATTTCTTCTTCTGTTTTTTATTTATTTATTTTTGACAGAATATCTTGCCGTCTCACCCAGGCTGGAGTGCAGTGGCATGATCTTGGCTCACTGCAACCTCTGCCTT
+
ffffffffffffffffffffffffffffffffffffffffffffffffffffffffffffffffffffffffffffffffffffffffffffffffffffffffffffffffffffffffffffffffffffffffffffffffffffff
@cB02~tB01_GU182359.1_28325_28496_0_1_0_0_0:0:0_1:0:0_3a0/2
TCGGTGGGTGAAGGCCAACTATTTGAAGGGTTTCCTAGAACATGAGACAGGAGAGAGGTGAGGAAATGAGGGTGTCTGTCCTCTACTCAGTGGAAATCTTTGAGGATGGTTCATGGCCAACACTCTGTTATCTAATATTGGGCCCTGGGA
+
ffffffffffffffffffffffffffffffffffffffffffffffffffffffffffffffffffffffffffffffffffffffffffffffffffffffffffffffffffffffffffffffffffffffffffffffffffffff
@cB02~tB01_GU182359.1_4746_4942_0_1_0_0_0:0:0_0:0:0_3a1/2
ATATTGAATTTTATAGCTCTATTTTATTCTTTTGGATTGCAGTTTAATAGTCCATGCATAACTTTATCAACATGTAATTATCCATTCTTTTTATCATGGACATTTGTGTTGTTTCCGGATTTTCTCTTTTATAACTCGGGCCTTGATAAT
+
ffffffffffffffffffffffffffffffffffffffffffffffffffffffffffffffffffffffffffffffffffffffffffffffffffffffffffffffffffffffffffffffffffffffffffffffffffffff
@cB02~tB01_GU182359.1_5994_5829_1_0_0_0_0:0:0_0:0:0_3a2/2
AATTCTAGTTGGAACAATTTCCAGGAAGCCATGTTCTGCTCTTGACCAAACAGCCACTGGGCCTCATGCAAGGTAGAAATAGCCTGCATACGTCATCCTCCCATGATGTGGTCAGCATGTAAACTGCATGAGCCCCTCACAACATCCTGT
+
ffffffffffffffffffffffffffffffffffffffffffffffffffffffffffffffffffffffffffffffffffffffffffffffffffffffffffffffffffffffffffffffffffffffffffffffffffffff
@cB02~tB01_GU182359.1_41116_40891_1_0_0_0_0:0:0_0:0:0_3a3/2
TAATACATAGAGATGATGATGATGAAGACAGATAATACGTACAGATAGAGAGGCAGACAGAAATCATAGAGAGAGAGATGATACATACATATAAATAACAGATGATTGATGGATAGATAGACAACTGATAGATACATAGATGATATATAG
+
ffffffffffffffffffffffffffffffffffffffffffffffffffffffffffffffffffffffffffffffffffffffffffffffffffffffffffffffffffffffffffffffffffffffffffffffffffffff
@cB02~tB01_GU182359.1_3912_3818_1_0_0_0_0:0:0_0:0:0_3a4/2
TCATAATGACAAAGAGGCAAATTCATAAATAAGACATAATCATCCTAAATGCCTACACACCTAAAGCTGGAACCTCAAAACACATTAAATTAAAGGCATAATTCAAAACATAATCAATCACATCCAAATTGCAGCTAGAGATAGCAACAT
+
ffffffffffffffffffffffffffffffffffffffffffffffffffffffffffffffffffffffffffffffffffffffffffffffffffffffffffffffffffffffffffffffffffffffffffffffffffffff
@cB02~tB01_GU182359.1_161671_161849_0_1_0_0_0:0:0_0:0:0_3a5/2
TAGGCATTTGTAAGCAAGAGAGAGGCATGTTCAGATTCGTGGTGTGAGGAAGAGCGATCCCCTAAGATGCAGACTGATGCCTTCAGATTCCAGCTGCTGGTTCATTGGATCTGGCAACCTGGTTTTGAGACAGGGCTGTTGTCTCCCTAG
+
ffffffffffffffffffffffffffffffffffffffffffffffffffffffffffffffffffffffffffffffffffffffffffffffffffffffffffffffffffffffffffffffffffffffffffffffffffffff
@cB02~tB01_GU182359.1_111138_111019_1_0_0_0_0:0:0_1:0:0_3a6/2
TAAGAGGCTTGAGCATCTGCAGCTTTTGGTATCTGAGTGGAGATCCTGAAACCAATCACCCAGGAATAGTGAAGGATGACCGTATAAAACTGTTATTTCTCAATTTTAAATATAAATCATAAAAAAATTATAAACTAGATAAAAACAAGA
+
ffffffffffffffffffffffffffffffffffffffffffffffffffffffffffffffffffffffffffffffffffffffffffffffffffffffffffffffffffffffffffffffffffffffffffffffffffffff
@cB02~tB01_GU182359.1_101637_101738_0_1_0_0_0:0:0_1:0:0_3a7/2
GAAAATCCTCTTATGTGGGGAGATGACACCCGAAGGTTTGGAGAAGGACTCACCCTCATATGTCCAGGCCCCCTGCAGCAAGAAGAACCCTGGAAAGAAAGATCATGATGGACCATCCATCTGCAGGCAAACCAGGACTCCCTTGCTGCC
+
ffffffffffffffffffffffffffffffffffffffffffffffffffffffffffffffffffffffffffffffffffffffffffffffffffffffffffffffffffffffffffffffffffffffffffffffffffffff
@cB02~tB01_GU182359.1_138862_138940_0_1_0_0_1:0:0_0:0:0_3a8/2
CACCCCAAAATGTCCCTGTCCTAGCCTCCATAGCTTGTGAATATGTTATTTTACATGGAAAGGAGGAATGAAGATTGCAGATGGAATTATGGTTACTAATCAGCTGAACTTAAAACAAGGGTATCCTGGATGATTTCCAGGAGATTATGA
+
ffffffffffffffffffffffffffffffffffffffffffffffffffffffffffffffffffffffffffffffffffffffffffffffffffffffffffffffffffffffffffffffffffffffffffffffffffffff
@cB02~tB01_GU182359.1_133901_134079_0_1_0_0_0:0:0_1:0:0_3a9/2
CTTTGGGTCCTGTTCATAACTTTCTGCATATTTCTATCTATTATCTATCGATCTATCTATTTATCTATTCGGTGCCTATCTACAAATTCTCTACCTGTCATCTATATCTATATATCATCTATTTATCCATCAATTGTCTATCTATCCATC
+
ffffffffffffffffffffffffffffffffffffffffffffffffffffffffffffffffffffffffffffffffffffffffffffffffffffffffffffffffffffffffffffffffffffffffffffffffffffff
@cB02~tB01_GU182359.1_132229_132156_1_0_0_0_0:0:0_0:0:0_3aa/2
CCACCAGGCTCCATCCACATAGGGAGCGGTTGATACTCCTCCAACCAGCACCAGGAGCCAGGCTATGGAAGCTGGCACTGGCATGGCAAGAGTGTCTCCCAGTCCCTACCAGGAACAGGGTGTGTGGCCACTGGTGCCTGCCTTACTGAT
+
ffffffffffffffffffffffffffffffffffffffffffffffffffffffffffffffffffffffffffffffffffffffffffffffffffffffffffffffffffffffffffffffffffffffffffffffffffffff
@cB02~tB01_GU182359.1_119901_119693_1_0_0_0_0:0:0_0:0:0_3ab/2
CACCATGCCTGGCTACTTTTTGGTTTTTTTAGTATAGATGCGGTTTCCCCATGTTGGCTGGGCTGCTCTCAAACTCATGACCTCAACTGAGGTGCCCGCCTCAGTCTCCCAAAGTGCCGGGATTACAGGCCTGATCCACCACACCCAACC
+
ffffffffffffffffffffffffffffffffffffffffffffffffffffffffffffffffffffffffffffffffffffffffffffffffffffffffffffffffffffffffffffffffffffffffffffffffffffff
@cB02~tB01_GU182359.1_159499_159597_0_1_0_0_0:0:0_1:0:0_3ac/2
TCACAATTGCTTCAAAGAGAATAAAATACCTAGGAATCCAACTTACAAGGGATATGAAGGACCTCTTCAAGGAGAACTACAAACCACTGCTCAATGAAATAAAAGAGGATACAAACAAATGGAAGAACATTCCATGGTCATGGGTAGGAA
+
ffffffffffffffffffffffffffffffffffffffffffffffffffffffffffffffffffffffffffffffffffffffffffffffffffffffffffffffffffffffffffffffffffffffffffffffffffffff
@cB02~tB01_GU182359.1_16969_17147_0_1_0_0_0:0:0_1:0:0_3ad/2
GTCAAAACAGCTCGGAGGGCACTTCTGGGTCCTCATTTCATAAGCAGATACCAACATACAGGGGGAGGCCATAGGTGCCTGAGGTCCCTCAGTTGCCAACAGCAGACTCAGAGATTCTATCTCTCTGAGCTCAAGGATCCATCCCATGTA
+
ffffffffffffffffffffffffffffffffffffffffffffffffffffffffffffffffffffffffffffffffffffffffffffffffffffffffffffffffffffffffffffffffffffffffffffffffffffff
@cB02~tB01_GU182359.1_37671_37463_1_0_0_0_0:0:0_0:0:0_3ae/2
TTACTCACACACTTCAGCGTTTCCATGATGGTAGGGGCTGCAGTGTGGCTGCTGTCATTCTACCAGAAGAGGTGGGAAACCACAGCCATGGCCCTGACATTCCAAATCCTCTGATGGGGGCTCAGTTGTTTATTTTCGTTCAGGCATCCG
+
ffffffffffffffffffffffffffffffffffffffffffffffffffffffffffffffffffffffffffffffffffffffffffffffffffffffffffffffffffffffffffffffffffffffffffffffffffffff
@rand_0_0_0_0_1_1_0:0:0_0:0:0_3af/2
AATGACCCATACATGATAGCCACAAATTGTAAGTCTATGCCGGCTTTGGATCTTCATATGCTTCCCTGGAACTTCTATTTATGTATCACTGTCCCGCCGCAAAACGGTAGATAAGACTGTCCTGGTCATTGGCCATTGTAGCCTTTTTTA
+
ffffffffffffffffffffffffffffffffffffffffffffffffffffffffffffffffffffffffffffffffffffffffffffffffffffffffffffffffffffffffffffffffffffffffffffffffffffff
@cB02~tB01_GU182359.1_45945_46107_0_1_0_0_1:0:0_0:0:0_3b0/2
TCCCAATGGATCATTCATTTATAGATCCACTTGTGCATTCATTTTCTGCCCTCCCATTTAACCATCTGCAATATCAGTGTCCCAAGGGCAGAGGCCAAATGCATCTTGTTCACTGTTTGTGGAAGGCAGGAGAATGCTGTCCCACCCCAA
+
ffffffffffffffffffffffffffffffffffffffffffffffffffffffffffffffffffffffffffffffffffffffffffffffffffffffffffffffffffffffffffffffffffffffffffffffffffffff
@cB02~tB01_GU182359.1_144585_144756_0_1_0_0_0:0:0_0:0:0_3b1/2
ACAGAGAACCACTGGGCAGAAAACTGTGTCTAAAATACATCTGTGGATACACAGTCCCTTCATAGTTGACAAAGGCTGCCATGTAGTTTAAGGTGGAATAGAATATTTTCTCAATAAATAACACAGGACCATAGGGTTACACGTAGGAAA
+
ffffffffffffffffffffffffffffffffffffffffffffffffffffffffffffffffffffffffffffffffffffffffffffffffffffffffffffffffffffffffffffffffffffffffffffffffffffff
@cB02~tB01_GU182359.1_145580_145702_0_1_0_0_0:0:0_0:0:0_3b2/2
CATATCTCCACTCCAGGCCCGTATCTCCACTCCAGGCCCATATCTCCACACCCAGGCCCATATCTCCCCTCCAGGCCCATATCTCCACTCCAGGCCCATATTTACACCTCCAGGCCCATATCTCCACACCCAGGCCCATATCTCCACTCC
+
ffffffffffffffffffffffffffffffffffffffffffffffffffffffffffffffffffffffffffffffffffffffffffffffffffffffffffffffffffffffffffffffffffffffffffffffffffffff
@cB02~tB01_GU182359.1_159553_159686_0_1_0_0_0:0:0_0:0:0_3b3/2
AGGATACAGAATCAATGTACAAAAATCACAAGCATTCTTATACACCAATAACAGACAAACAGAGAGCCAAATCATGAGTGAACTCCCATTCACAATTGCTTCAAAGAGAATAAAATACCTAGGAATCCAACTTACAAGGGATATGAAGGA
+
ffffffffffffffffffffffffffffffffffffffffffffffffffffffffffffffffffffffffffffffffffffffffffffffffffffffffffffffffffffffffffffffffffffffffffffffffffffff
@cB02~tB01_GU182359.1_14605_14430_1_0_0_0_0:0:0_1:0:0_3b4/2
AAAATAAGGGAGGCCCAGGTGCGTAACTGGAATCTAGGAGACCGTGGAAAAGGCAATTCCCGCCCCACTGGTGAAACGTAGGGTTGATTTACACACTAATTGAATGAAAGATGGATATAAGCTATGCTTGTGAGGTAGAATCATTTGCAG
+
ffffffffffffffffffffffffffffffffffffffffffffffffffffffffffffffffffffffffffffffffffffffffffffffffffffffffffffffffffffffffffffffffffffffffffffffffffffff
@cB02~tB01_GU182359.1_41835_41970_0_1_0_0_1:0:0_0:0:0_3b5/2
AGTAAAGGGTGTAGGGGTTGCTGGTGATGACATCCCTGTGTGGGTGAGAGGCCAGGATGGGCTTCTGGGAAATGGGTAATGTTGAGGGGCTGAGGGAACCTCTGATCTTCCCAAACTGAGCCCAGTCTCCCTCCTCTGGGTCTCTCCTGA
+
ffffffffffffffffffffffffffffffffffffffffffffffffffffffffffffffffffffffffffffffffffffffffffffffffffffffffffffffffffffffffffffffffffffffffffffffffffffff
@cB02~tB01_GU182359.1_58281_58112_1_0_0_0_0:0:0_0:0:0_3b6/2
CACGGAGGGACCTACAGATGCTTCGGCTCTTTCCGTGACTCTCCCTACGAGTGGTCAGACCTTAGTGACCCACTGCTTGTTTCTGTCACAGGTGAGGAAACCAGTCTGTTCCCCAAATAGTGGGACTCAGATGGACTACAATGGCCACAT
+
ffffffffffffffffffffffffffffffffffffffffffffffffffffffffffffffffffffffffffffffffffffffffffffffffffffffffffffffffffffffffffffffffffffffffffffffffffffff
@cB02~tB01_GU182359.1_117918_118109_0_1_0_0_0:0:0_0:0:0_3b7/2
GGCCCAGAGGAAAGTCGGCCTGGAATGTTCCGTTGACCTTGGGCCCTGCAGAGAACCTACGTTCATGGGCCTCCCCCTCCGTGGATAGATGGTACATGTCATAGGAGCTCCAGGAGCTGCAGGACAAGGTCACGCTCTCTCCTGCCAGAA
+
ffffffffffffffffffffffffffffffffffffffffffffffffffffffffffffffffffffffffffffffffffffffffffffffffffffffffffffffffffffffffffffffffffffffffffffffffffffff
@cB02~tB01_GU182359.1_49062_48925_1_0_0_0_0:0:0_0:0:0_3b8/2
CTTTTTAACAACCAGCTCTCCGGGAACTAATAGAGGGGGAACTTGCTAACCCCGTCTCCTTGGGACAGCATTGATGTGTTCATGATGGATCCACCTCCATGACCCAAACACCTCTCAAGAGGCCCAACCTCCCACAGTGGGGGTGAAATT
+
ffffffffffffffffffffffffffffffffffffffffffffffffffffffffffffffffffffffffffffffffffffffffffffffffffffffffffffffffffffffffffffffffffffffffffffffffffffff
@cB02~tB01_GU182359.1_101595_101418_1_0_0_0_0:0:0_0:0:0_3b9/2
GAGATATGGGCCTAGAGGTGGATATCTGGGCCTGGAGTGGACATATGGGCCTAGGATGGAGATATGGGCTTGGGGTGGAGATATGGGCCTGGATTGGAGATATGGGTCTAGGGTGGAAATATTGGCCTGGAGTGGAGATATGGGCCTGGA
+
ffffffffffffffffffffffffffffffffffffffffffffffffffffffffffffffffffffffffffffffffffffffffffffffffffffffffffffffffffffffffffffffffffffffffffffffffffffff
@cB02~tB01_GU182359.1_153349_153179_1_0_0_0_0:0:0_0:0:0_3ba/2
CTCAGATGAATAGTTTGCAAATATTTGCTCCTATTTTGTGGGTTGTCTCTTCACTTTGTTGGTTTATCTTTGGTGGTGCAGAAGTTGCTTGGTTTGATGTAATCCTAATGGTCTATTTTTTGCTTTGATTACTTGTGTTTTGAAGGTTTT
+
ffffffffffffffffffffffffffffffffffffffffffffffffffffffffffffffffffffffffffffffffffffffffffffffffffffffffffffffffffffffffffffffffffffffffffffffffffffff
@cB02~tB01_GU182359.1_52889_53044_0_1_0_0_0:0:0_0:0:0_3bb/2
CTCCATCCTAGGCCCATATGTCCACTCCAGGCCCAGATATCCACCTCTAGGCCCATGTCTCCACCTCCAGGCCCATATCTCCACCTCCAGGCCCATGTCTCCACTCCAGGCCCATATCTCCATCCCAGGCCAATATCTTCACTCCAGGCT
+
ffffffffffffffffffffffffffffffffffffffffffffffffffffffffffffffffffffffffffffffffffffffffffffffffffffffffffffffffffffffffffffffffffffffffffffffffffffff
@cB02~tB01_GU182359.1_145036_145131_0_1_0_0_0:0:0_0:0:0_3bc/2
ATTAAAGACTTTTGATGTATTTTTGTTTTTATCTGAGATTCAAACTTTTCTTCATGTGTAATGTGCAAAATATCTAAGAGGTATTATTAACATTATCAGAGTAATTGTGACAAAAAGCCATTCTAATTTTCCTGATGAGTTTCTAGTACT
+
ffffffffffffffffffffffffffffffffffffffffffffffffffffffffffffffffffffffffffffffffffffffffffffffffffffffffffffffffffffffffffffffffffffffffffffffffffffff
@cB02~tB01_GU182359.1_104672_104826_0_1_0_0_1:0:0_1:0:0_3bd/2
AGGTCATTTCAAAGATTCCCATTTCTCACCCATATACAGGAGCTAAAAGGTGGATCTCATGAAGGTAGAGAGTAGAATGGTGGCTACCAGAGGGCAGGAAGTAAAGGGTGGAGTGTAACAACAACAATAAAAAAGAATATAGATGTATTT
+
ffffffffffffffffffffffffffffffffffffffffffffffffffffffffffffffffffffffffffffffffffffffffffffffffffffffffffffffffffffffffffffffffffffffffffffffffffffff
@cB02~tB01_GU182359.1_35055_34914_1_0_0_0_0:0:0_0:0:0_3be/2
CACCCAGGCTGGAGTGCAGTGGCGTGATCTCAACTCACTGCAACCTCCGCCTCCCAGGTTCAAGCGATTGTCTTCCCTCAGCCTCCCCAGTAGCCTCCCCTAGGATTACAGGCACGTGCCACCATGCACAGATAAATTTTTTTGTGTGTG
+
ffffffffffffffffffffffffffffffffffffffffffffffffffffffffffffffffffffffffffffffffffffffffffffffffffffffffffffffffffffffffffffffffffffffffffffffffffffff
@cB02~tB01_GU182359.1_20148_19969_1_0_0_0_0:0:0_0:0:0_3bf/2
AAATAACATCCTGTGCGCTGCTGAGCTGAGCTGGGGCGCGGCCGCCTGTCTGCACAGACAGCACCATGTCGCTCATGGTCGTCAGCATGGCGTGTGTTGGTGAGTCCTGGAAGGGAATCGAGGGAGGGAGTGCGGGGATGGAGATCGGGG
+
ffffffffffffffffffffffffffffffffffffffffffffffffffffffffffffffffffffffffffffffffffffffffffffffffffffffffffffffffffffffffffffffffffffffffffffffffffffff
@cB02~tB01_GU182359.1_141290_141120_1_0_0_0_0:0:0_1:0:0_3c0/2
AAGAGAATCTTGCTTCGCTATTTTTAATCGTGATTTCACCTTTGTTTCCTTTCCTTGGTGAATGCAATTTGTTTGACTCAAGAATGCTGTGGATGTAGAAATCCTAAGGCACATTCGCTGTGTATCAATCCCAGTGCAGTCTTCCCAGAG
+
ffffffffffffffffffffffffffffffffffffffffffffffffffffffffffffffffffffffffffffffffffffffffffffffffffffffffffffffffffffffffffffffffffffffffffffffffffffff
@cB02~tB01_GU182359.1_87094_87019_1_0_0_0_0:0:0_0:0:0_3c1/2
CACAGGGAGAACTGGATCCAATTTCTGTCTCCAGAAGTGGAAGGGGTCAGTGTGTTCTCTCCTGCTGCCATGTTTGTGGTAATTTTCTGCAGCAGCAACAGGAAACCAACACAGGAACCCAGGTCAAGGACAAGTTAGGAACCCAGGTCA
+
ffffffffffffffffffffffffffffffffffffffffffffffffffffffffffffffffffffffffffffffffffffffffffffffffffffffffffffffffffffffffffffffffffffffffffffffffffffff
@cB02~tB01_GU182359.1_30160_30039_1_0_0_0_0:0:0_0:0:0_3c2/2
TACAGGCAACTGCCACCATGCCCGGCTAATTCTTTTTGTATATTTTTTGTAGAGGATGTTTCACCATCTTCGCCAAGCTTCTCTGAAACTCCCAACCTCAAGTGATCCGACCGTCTCAGCATCCTAAAGTACTGGGATAACTGGCGTGAG
+
ffffffffffffffffffffffffffffffffffffffffffffffffffffffffffffffffffffffffffffffffffffffffffffffffffffffffffffffffffffffffffffffffffffffffffffffffffffff
@cB02~tB01_GU182359.1_107794_107605_1_0_0_0_0:0:0_0:0:0_3c3/2
GCTCACCACAACCTCCGCCTCCCGGGTTCAGGCGATTCTCCTGCCTCAGCCTCCTGACTAGTTGTGATTCCAGTCCCCTCCACCACACCCAGCTAATTTTCTTTTATATTTTTTAGTAGAGATGGAGTTTCACCATGTTGCGCAGATTGT
+
ffffffffffffffffffffffffffffffffffffffffffffffffffffffffffffffffffffffffffffffffffffffffffffffffffffffffffffffffffffffffffffffffffffffffffffffffffffff
@rand_0_0_0_0_1_1_0:0:0_0:0:0_3c4/2
CTCCGACATCGTGGTGCTAACGAGTTTCTAGGCAGCCACAAGTGTCATATGATCTCATTCGTCGGGGTAGGGGGAGGTGCACGACATCGCGCCAGTCTGAGAAGAGGCATAAGCACGTACTAATCCGTTGTAGTGACAGACACTCTGCTT
+
ffffffffffffffffffffffffffffffffffffffffffffffffffffffffffffffffffffffffffffffffffffffffffffffffffffffffffffffffffffffffffffffffffffffffffffffffffffff
@cB02~tB01_GU182359.1_36501_36633_0_1_0_0_0:0:0_0:0:0_3c5/2
ATCTCCACACCCAGGCCCATATCTCCTTCCTAGGCCCATATCTCCACTCCAGGCCCAGATATCCACCTCTAGGCCCATAACTCCACTCCTGGCCCATATCTCCACTCCAGGCCCATATCTCTACTGCAGGCCCGTATCTCCACCTCCAGA
+
ffffffffffffffffffffffffffffffffffffffffffffffffffffffffffffffffffffffffffffffffffffffffffffffffffffffffffffffffffffffffffffffffffffffffffffffffffffff
@cB02~tB01_GU182359.1_10799_10718_1_0_0_0_0:0:0_0:0:0_3c6/2
ATCAAGTCAACCAGTCCAAGGAGGGTCAGAGAGAATAAAATGGTACAAAAAAAGAAAACATAGCTAGGGATGGAGAAGTGAGGTCAGAGACCTAGAGAGACAGAGAAGGTGGAAGGAGGAAATAGACATGAAGAGAGATGGGGGTGGAGG
+
ffffffffffffffffffffffffffffffffffffffffffffffffffffffffffffffffffffffffffffffffffffffffffffffffffffffffffffffffffffffffffffffffffffffffffffffffffffff
@cB02~tB01_GU182359.1_4273_4091_1_0_0_0_0:0:0_1:0:0_3c7/2
AATCCTAGCACTTTGGGAGGCCAAAATGGGAGGATCATTTGAGGCCAGGAGTTTGAGACCAGCCTGGGCACCATAGTGAGACCCCGTCTCTATTTTTTTTAAATAAAGAAAAACATTTGAATGATTTTTTTCTTAACTGACATTTAGAAA
+
ffffffffffffffffffffffffffffffffffffffffffffffffffffffffffffffffffffffffffffffffffffffffffffffffffffffffffffffffffffffffffffffffffffffffffffffffffffff
@cB02~tB01_GU182359.1_163451_163340_1_0_0_0_0:0:0_1:0:0_3c8/2
CCTCTTTAAGATTGCCATTATTATTATTATTGGCTATTTGCTTTTCCATGTAAATTTGTAATCATTTTTCTCAGTTCCACCAAAAACAATGCTTGTAATTTTGTTGTGACTCCCTTACATCTACAGGTAAGTTCTGTCCTATAGAAACAT
+
ffffffffffffffffffffffffffffffffffffffffffffffffffffffffffffffffffffffffffffffffffffffffffffffffffffffffffffffffffffffffffffffffffffffffffffffffffffff
@cB02~tB01_GU182359.1_138296_138176_1_0_0_0_0:0:0_1:0:0_3c9/2
TGGGCCCAAAACAGGGCTCAGTGAAATCTCTTCATCTCTCATTTTATGGAGCTGAGACCTCCTACAAGCTAGAAGAATGATTGCCAATCTGACATCCTTCTCAGGAAAAATGCAATGTTTGTTCTGCCTGCATTCCTAACTGGAGGATAA
+
ffffffffffffffffffffffffffffffffffffffffffffffffffffffffffffffffffffffffffffffffffffffffffffffffffffffffffffffffffffffffffffffffffffffffffffffffffffff
@cB02~tB01_GU182359.1_123636_123745_0_1_0_0_0:0:0_0:0:0_3ca/2
TTTCACCATGTTGGCCAGGCTGGTCTCGAACTGCTGACTTCGTGTGATCCACCCGCCTTGGCCTCCTGCAGTGCTGGGTTACAGGCGTGAGCCACCGTTCACAGACTTGTATATTATGCTGTAATAGGTCCCTTCATTTCCACCACCCCT
+
ffffffffffffffffffffffffffffffffffffffffffffffffffffffffffffffffffffffffffffffffffffffffffffffffffffffffffffffffffffffffffffffffffffffffffffffffffffff
@cB02~tB01_GU182359.1_131730_131957_0_1_0_0_0:0:0_0:0:0_3cb/2
TTGTTTGGTTTCTTTAATTAATTAATTAATTTTGGCGACAGAGTCTCACTCCTTTGCCCAGGCTGGAGTGAAGTGGTGTGGTCTAGGCTTACTGCAACCTCTGTCTCCTGGGTTCAAGTGATTCTCCTGCCCTCAGCCTCCCAAGTCGCT
+
ffffffffffffffffffffffffffffffffffffffffffffffffffffffffffffffffffffffffffffffffffffffffffffffffffffffffffffffffffffffffffffffffffffffffffffffffffffff
@cB02~tB01_GU182359.1_104476_104250_1_0_0_0_0:0:0_1:0:0_3cc/2
GCTCCAGGCACCCAGGCAGATGGAGAAAGTGGTCAGGACAGACCCAGAGGAGGGAGACTCGGCTCAGTTTGGGGAGATCAGAGGCTCCTCAGACCCTCAACCTTACCCATTTCCCAGAAGTCCATACTGGCCTCTCACCCACACAGAGAT
+
ffffffffffffffffffffffffffffffffffffffffffffffffffffffffffffffffffffffffffffffffffffffffffffffffffffffffffffffffffffffffffffffffffffffffffffffffffffff
@rand_0_0_0_0_1_1_0:0:0_0:0:0_3cd/2
TTATAATCTCCAATTTACTCCTGAGTATACACAAACATCTGCCGTCATTCAGAAGGCTTACTCTCCGACATCTTCGGAGAGGTATCCAATTTTGCCACGAAGAGATGACCGCAATATTGATACGGGAATGCACAACTCAATCCTCAGTCC
+
ffffffffffffffffffffffffffffffffffffffffffffffffffffffffffffffffffffffffffffffffffffffffffffffffffffffffffffffffffffffffffffffffffffffffffffffffffffff
@cB02~tB01_GU182359.1_105896_106048_0_1_0_0_1:0:0_0:0:0_3ce/2
TGAGGAAATGAGGATGCCTGTCTTCTACTCAAAGGAAATCTTTGAGGTTGGTTCATGGCCAACACTCTGTTATCTAATGTTGGGCCCTAGGAGTCCTGGCGTCCCCTTCTCCATCATCATTGTTAAATGATGCCCAGTGTCCTGAGATTT
+
ffffffffffffffffffffffffffffffffffffffffffffffffffffffffffffffffffffffffffffffffffffffffffffffffffffffffffffffffffffffffffffffffffffffffffffffffffffff
@cB02~tB01_GU182359.1_53111_52986_1_0_0_0_0:0:0_0:0:0_3cf/2
GGGCCTGGAGTGGAGATCTGGGCCTGGAGTGGAGATAGGAACCTGGAGGGGAGATATGAGCCTGGAGTGAAGATATTGGCCTGGGATGGAGATATGGGCCTGGAGTGGAGACATGGGCCTGGAGGTGGAGATATGGGCCTGGAGGTGGAG
+
ffffffffffffffffffffffffffffffffffffffffffffffffffffffffffffffffffffffffffffffffffffffffffffffffffffffffffffffffffffffffffffffffffffffffffffffffffffff
@cB02~tB01_GU182359.1_3396_3510_0_1_0_0_0:0:0_0:0:0_3d0/2
CATTATCATGACAAGGTAATGTCATTCTTTCAATATTTACATCTTGTGGATTAGTATTTGAAGTGCAGCTTATGTAGACAGCATAAGGTTGGGTGTTGATATGAAACATTTAATAATTGCACACGTATTTGCCTCTTGGGATACTTCCAC
+
ffffffffffffffffffffffffffffffffffffffffffffffffffffffffffffffffffffffffffffffffffffffffffffffffffffffffffffffffffffffffffffffffffffffffffffffffffffff
@cB02~tB01_GU182359.1_37075_37269_0_1_0_0_1:0:0_0:0:0_3d1/2
CACACACCCCAGCTTTGAGCACCCCAGTCTAACCCTGGTCCCCACAGAACTTGACTCTGCCAAGGGGTTGAGAGGCCAGGGAGGCGAGGTCAGAAATGTGGGCTGAGCACCCCAGGGTCCTCTCTTCCTAGTTTATGAGAGACTCCCCGA
+
ffffffffffffffffffffffffffffffffffffffffffffffffffffffffffffffffffffffffffffffffffffffffffffffffffffffffffffffffffffffffffffffffffffffffffffffffffffff
@cB02~tB01_GU182359.1_14802_14973_0_1_0_0_0:0:0_0:0:0_3d2/2
AGGGTCAAAGAATTAAACACAGAGAAATAGAAAAATGATGGTTGGTATCCAGTTGCCTTTGTAATTTCTGTGTGTCATAATTATGTATGTTTTATTTTTATTTTTTGAGACAGAGTCCCCCTGTGTCAGGCTGGAGTGCAGTGATGCGAT
+
ffffffffffffffffffffffffffffffffffffffffffffffffffffffffffffffffffffffffffffffffffffffffffffffffffffffffffffffffffffffffffffffffffffffffffffffffffffff
@cB02~tB01_GU182359.1_72408_72522_0_1_0_0_0:0:0_0:0:0_3d3/2
GGGAGAAGGAGATGCCGCCTCAGAGAGGAGTATGTTGAGCTGCCCCTCCCTCCCTGTGCTCAGAAGATTCTCCCCATTTCTTCTTTCTAAGGCTCCTACCACACCTGGGTGCCTGGGGCTACAGGAAGGACCCATCCCGCATAGACGTGG
+
ffffffffffffffffffffffffffffffffffffffffffffffffffffffffffffffffffffffffffffffffffffffffffffffffffffffffffffffffffffffffffffffffffffffffffffffffffffff
@rand_0_0_0_0_1_1_0:0:0_0:0:0_3d4/2
AAACAATCACGGTCGAAGGTAAGCCCTGCCTTGTCAATATAAAGACAATACATCCGTGACCCGACAGACGCCCATTAACCAGGAACTCGCGACGTTTTGCGTGTGACGTTAACCTGTCGGGGGTGTAGAAAGCCAGATTAAGTAGACAAT
+
ffffffffffffffffffffffffffffffffffffffffffffffffffffffffffffffffffffffffffffffffffffffffffffffffffffffffffffffffffffffffffffffffffffffffffffffffffffff
@cB02~tB01_GU182359.1_61076_60958_1_0_0_0_1:0:0_0:0:0_3d5/2
TTGGACAGTAACTGTACTATGTAAGGAATTGTCGGTGGCTGGCGACGGTATCTTAGCTGGGTAAAGATGCTATTCTACTGGCTTATGTTTTCCTTTTTTCTGTGGGGAAGACAATGCTTGGCTCCCTATAAATCCTTACCAGCTGATCCT
+
ffffffffffffffffffffffffffffffffffffffffffffffffffffffffffffffffffffffffffffffffffffffffffffffffffffffffffffffffffffffffffffffffffffffffffffffffffffff
@cB02~tB01_GU182359.1_2728_2776_0_1_0_0_0:0:0_0:0:0_3d6/2
TATGAATTCACATTCATACATACCAGGGGTTAGGATTTCAACAAACGTTTCTGGGGGAGACCACTCAAAACACAGCACTCATCCTTGGTTATTTCCAGCCATGGAGCCTGTATCAATATCCTGGTGAATTATCTAAGCTGTCCACCTACC
+
ffffffffffffffffffffffffffffffffffffffffffffffffffffffffffffffffffffffffffffffffffffffffffffffffffffffffffffffffffffffffffffffffffffffffffffffffffffff
@cB02~tB01_GU182359.1_64205_64350_0_1_0_0_1:0:0_0:0:0_3d7/2
TATTTCCCCATCTCACCTTCATAAAATTCTTCCTGTCCAGAACCCCTCTTCTCCCTATATCATCATGAGCACCTTCAGAAGTCTTTTGCCACAAAAAGAAATTTCTTTTGAAGATATACATTTTTTTGTACATTTCAAAAATGTTCCCAA
+
ffffffffffffffffffffffffffffffffffffffffffffffffffffffffffffffffffffffffffffffffffffffffffffffffffffffffffffffffffffffffffffffffffffffffffffffffffffff
@cB02~tB01_GU182359.1_143557_143377_1_0_0_0_0:0:0_0:0:0_3d8/2
CTGGAGAGAAAACACACTCCTTTGCTTAGCCCACAATTCTCCATTTCACTTGACCCCTGCCCACCTCTCCAACCTAACTGGCTTACTTCCTAGTCTACCTGAGGCTGCAATCACACTGAGGAACTCACAATTCCAAACATACAAGAGGCT
+
ffffffffffffffffffffffffffffffffffffffffffffffffffffffffffffffffffffffffffffffffffffffffffffffffffffffffffffffffffffffffffffffffffffffffffffffffffffff
@cB02~tB01_GU182359.1_81275_81087_1_0_0_0_0:0:0_0:0:0_3d9/2
TTTCTCCTTCATCGCTGGTGCTCCAAAAAAAAAAGTAAGCCTCACGAAGCAGAGGCCAGAGAACTCAGGGCCCTGTGCGGAAGCAGGATGGGAGCACGCAGGTGTGTGTTCCTCACTGGCAGGAAAGTCTCTGGCCCAAGGCAGGAGCCA
+
ffffffffffffffffffffffffffffffffffffffffffffffffffffffffffffffffffffffffffffffffffffffffffffffffffffffffffffffffffffffffffffffffffffffffffffffffffffff
@cB02~tB01_GU182359.1_61835_61680_1_0_0_0_0:0:0_0:0:0_3da/2
CTCATCACTCACCCACGTCCCGCCACCCTCCAGCCTTCTAGCCTCCGCTGTCCGTCATTCCACACTCTACGTCCATATGTACACATTACTCCCCTCCCATGTAGAGTGAGAAGATGTGGTATTTGTCTTTCTGAGTGGTTTTATGTAAAA
+
ffffffffffffffffffffffffffffffffffffffffffffffffffffffffffffffffffffffffffffffffffffffffffffffffffffffffffffffffffffffffffffffffffffffffffffffffffffff
@cB02~tB01_GU182359.1_83651_83513_1_0_0_0_0:0:0_0:0:0_3db/2
CCAGGTTCAAGGGATTCCGTGCCTCAGCCTCTTGAATAGCTGGCATTACAAGTGCCTGCTACCAGGCATGGCTAATTTTTGTATTTTTAGCAGAGACATGGTTTCACTATATTGGCCAGGCTGGTCTCAAACTCCTGACCTCGGTTGATC
+
ffffffffffffffffffffffffffffffffffffffffffffffffffffffffffffffffffffffffffffffffffffffffffffffffffffffffffffffffffffffffffffffffffffffffffffffffffffff
@cB02~tB01_GU182359.1_153048_152953_1_0_0_0_0:0:0_0:0:0_3dc/2
GCCACCGGCCTAAAAGGCATTTTAATGGGATGAGATGAAAACTCATCGCGATTGTAATTTACATTTCTGTGATGATGAGTGATGCTGAGCACTTTTTCATATACGTGATCGCCATTTCTATGTTTTGTTTGTGGAGAAATGTCTCCTCAT
+
ffffffffffffffffffffffffffffffffffffffffffffffffffffffffffffffffffffffffffffffffffffffffffffffffffffffffffffffffffffffffffffffffffffffffffffffffffffff
@cB02~tB01_GU182359.1_37066_37132_0_1_0_0_0:0:0_0:0:0_3dd/2
AGAGACTCCCCGACAGGACTTCCCTCCTGTTTCAGGAAAATCCTCTTATGTGGGGAGATGACACCCGAAGGTTTGGAGAAGGACTCACCCTCATGTGGCCAGGCCCCCTGCAGCAAGAAGAACCCTGGAAAGAAAGATCATGATGGACGA
+
ffffffffffffffffffffffffffffffffffffffffffffffffffffffffffffffffffffffffffffffffffffffffffffffffffffffffffffffffffffffffffffffffffffffffffffffffffffff
@cB02~tB01_GU182359.1_135886_136000_0_1_0_0_0:0:0_0:0:0_3de/2
TGCACCTGTAATCCCAGCTACTAGGGAGGCTGAGGCAGGAAAATCATTTGAACCCAGGAGGCGTAGGTTGCAATGAGCCAAGGTCGCACCACTTTGACTCCAGCTTGGGCTAAGGAGGGAAACTCTTTCTCAAAAAAGAAAAAAAGAAAA
+
ffffffffffffffffffffffffffffffffffffffffffffffffffffffffffffffffffffffffffffffffffffffffffffffffffffffffffffffffffffffffffffffffffffffffffffffffffffff
@cB02~tB01_GU182359.1_107942_107760_1_0_0_0_0:0:0_1:0:0_3df/2
ACTCCCAACCTCAAGTGATCCGACCGTCTCAGCATCCCAAAATGCTGGGACTCAAGGCGTGAGCCACTGCGCCCAGCCGCAATTTAAAATAAATAATAAAGAATTCTAAGTGTATAATTTCAGGAGACAGAGAAAGTCTCACTAATCAGA
+
ffffffffffffffffffffffffffffffffffffffffffffffffffffffffffffffffffffffffffffffffffffffffffffffffffffffffffffffffffffffffffffffffffffffffffffffffffffff
@cB02~tB01_GU182359.1_115980_115830_1_0_0_0_0:0:0_0:0:0_3e0/2
CACTGGTGCCTGCCTTACTGTTCAGTTCATACCTCCTGCCAAGGATTCCAATTCGTCCAAAAGAGATTGAACCAGGCTGCTAAGAGCCTGGATGTGCAGCCTATCCTGGTTCCTCTTCCACCCCCACATAGACAGCAGGAAAGACATTAG
+
ffffffffffffffffffffffffffffffffffffffffffffffffffffffffffffffffffffffffffffffffffffffffffffffffffffffffffffffffffffffffffffffffffffffffffffffffffffff
@cB02~tB01_GU182359.1_68773_68645_1_0_0_0_0:0:0_0:0:0_3e1/2
AGTTTGGTGGCGCACACTTGTAGTCCCAGCTACTCTGGAGACTGAGGCAGGGGAATCGCTTGAACCCAGGAGGCAGAGGTTGCAGTACACCGAGATTGTGCCACTGCACTCCAGCCTGGGTGACAGAGCAAGACTGAGTCTCAAAAAAAA
+
ffffffffffffffffffffffffffffffffffffffffffffffffffffffffffffffffffffffffffffffffffffffffffffffffffffffffffffffffffffffffffffffffffffffffffffffffffffff
@cB02~tB01_GU182359.1_83473_83674_0_1_0_0_0:0:0_0:0:0_3e2/2
TATCTAGAATTTGTCTCATGTCCCAAGATTCCAGAGTTCCAACTCATGGTTTGCTCTCTCTCTGTCTCTCTGCCTCCCTCATTTTAAATTTTACAGAAATATCCAGTAACATAATGCTATAGAAAATCAATTTCCCCAGCACTTTGGAAG
+
ffffffffffffffffffffffffffffffffffffffffffffffffffffffffffffffffffffffffffffffffffffffffffffffffffffffffffffffffffffffffffffffffffffffffffffffffffffff
@cB02~tB01_GU182359.1_44789_44969_0_1_0_0_1:0:0_1:0:0_3e3/2
CAATGCCTGCATCGAAGGTTTCTACCTCCCCAGGTTTCCAAAAGCGGATATAAGAGGGTTTTGTACTCACCGGTTTTAGAGCTTGGTTCAGTGGGTGAAGGCCAACTATTTGAAGGGTTTCCTAGAACATGAGACAGGAGAGAGGTGAGG
+
ffffffffffffffffffffffffffffffffffffffffffffffffffffffffffffffffffffffffffffffffffffffffffffffffffffffffffffffffffffffffffffffffffffffffffffffffffffff
@cB02~tB01_GU182359.1_75558_75305_1_0_0_0_0:0:0_0:0:0_3e4/2
TTCTCTTTTTAGGTTTTGTTTTATGCTTTTTGTTTTTTTGACATAGCGTTTCACTCTTGTTGCCCAAGCTGGAGTGCAATGGCACCACCTGGGCTCACTGCAACCTCTACCTCCAGGATTCAAGTGATTCTCCAGCCTCAGCCTCCCGAG
+
ffffffffffffffffffffffffffffffffffffffffffffffffffffffffffffffffffffffffffffffffffffffffffffffffffffffffffffffffffffffffffffffffffffffffffffffffffffff
@cB02~tB01_GU182359.1_133157_133252_0_1_0_0_0:0:0_0:0:0_3e5/2
GGCCCAACTCAGGTCAGAAATATGGGTGTCCTTGGGTTCTCCTGGTAGAGAACACTTTGTGGAGGTAAAACAGAAATGAAACTTCTAACCTGTGCCAGGTCTCTGAGCAAAGTCAGCATGGAGGGACACCTCTCTCTGGGACATGTCTGT
+
ffffffffffffffffffffffffffffffffffffffffffffffffffffffffffffffffffffffffffffffffffffffffffffffffffffffffffffffffffffffffffffffffffffffffffffffffffffff
@cB02~tB01_GU182359.1_159971_160181_0_1_0_0_0:0:0_0:0:0_3e6/2
TTGCCCAGGCTCTGGGATGCAAGGCTGGTTCAATATATGCAAATCAATAAATGTAATCCATCATATAAACAGAACCAAAGACAAAAACCGGACGATTATCTCAATAGATGCAGAAAAGGCCTTTGACAAAATTCAACAACACTTCATGCT
+
ffffffffffffffffffffffffffffffffffffffffffffffffffffffffffffffffffffffffffffffffffffffffffffffffffffffffffffffffffffffffffffffffffffffffffffffffffffff
@cB02~tB01_GU182359.1_21277_21407_0_1_0_0_0:0:0_0:0:0_3e7/2
GAAGATTCTCCTCGCTTTCCACGTTTCTATGGCTACTATCACACCTTGGTGCCCAGGGCTGAAGGAAGGACCCATCCCGCAAAGACATGGTGTCTCCCTACAACAAAAGCCTCAGCTGAGAACTTTGAGCAAGTGCTGAGTAAAGAGACT
+
ffffffffffffffffffffffffffffffffffffffffffffffffffffffffffffffffffffffffffffffffffffffffffffffffffffffffffffffffffffffffffffffffffffffffffffffffffffff
@cB02~tB01_GU182359.1_35777_35875_0_1_0_0_0:0:0_0:0:0_3e8/2
GTTCTCACTAGAATTGACACCTTGCGTCCTTCACTACGACCAGACTCAAAAGACGTCTCAGATCCAACCTCTCATACACGAGATGATTGAATTCTGTGCTTACATTAAAGATTTTTGATGTATTTTTGTTTTTATCTGAGATTCAAACTC
+
ffffffffffffffffffffffffffffffffffffffffffffffffffffffffffffffffffffffffffffffffffffffffffffffffffffffffffffffffffffffffffffffffffffffffffffffffffffff
@cB02~tB01_GU182359.1_40709_40873_0_1_0_0_0:0:0_1:0:0_3e9/2
TCTATCAGTTGTCTATCTATCCATCAATCATCTGTTATTTATATGTATGTATCATCTCTCTCTCTATGATTTCTGTCTGCCTCTCTATCTGTACGTATTATCTGTCTTCATCATCATCACCTCTATGTATTATCTATTAATGAATCAATC
+
ffffffffffffffffffffffffffffffffffffffffffffffffffffffffffffffffffffffffffffffffffffffffffffffffffffffffffffffffffffffffffffffffffffffffffffffffffffff
@cB02~tB01_GU182359.1_64571_64759_0_1_0_0_0:0:0_0:0:0_3ea/2
TATCATCCCTGTCTTTAGCAAATGAATATTATCCCAAGGACAATATTTCATCACAATTATTCGGGATGGACGAGTGGATATTGTGGTAGCAAGAACATTACTAAAAGTCACAGCTGATACAACACACTTGAAACCCATCTGGCCAATCTC
+
ffffffffffffffffffffffffffffffffffffffffffffffffffffffffffffffffffffffffffffffffffffffffffffffffffffffffffffffffffffffffffffffffffffffffffffffffffffff
@cB02~tB01_GU182359.1_81707_81550_1_0_0_0_0:0:0_0:0:0_3eb/2
CCAGCTGTTTCGATTGCTTCCGTCTCCTACAGATGCTGCTGTAATGAACCAAGAGCCTGCGGGACACAGAACAGTGAACAGGGAGGTAGGTCCTCCTAGCCCAGCCTCATGGATACAGTCTTATTCCCTAATAGTCCTGAAAAATGTGAA
+
ffffffffffffffffffffffffffffffffffffffffffffffffffffffffffffffffffffffffffffffffffffffffffffffffffffffffffffffffffffffffffffffffffffffffffffffffffffff
@rand_0_0_0_0_1_1_0:0:0_0:0:0_3ec/2
TTTGTCTCATCACCCCTGATATTTAGACAGGTTTACACCCATAGCCCATCTCACAGCGATCGGAGCGGACTCTATTTTAAACGATTTGAGTGAGGACCACAAAACTCGATCTACCTGACACCAGGCGAGGAGATGTGTAGCACTCAGGAT
+
ffffffffffffffffffffffffffffffffffffffffffffffffffffffffffffffffffffffffffffffffffffffffffffffffffffffffffffffffffffffffffffffffffffffffffffffffffffff
@cB02~tB01_GU182359.1_1599_1460_1_0_0_0_0:0:0_0:0:0_3ed/2
AACCCAAGATAGTTTAAAGATTTAAATGTAAAACCTCAAAATATTAAAATTCTAGAAGAAAACCTAGGAAATATCCTTCTCAAGATAGACTTTGGCAAAGAATTTATGGCTAACTCCCCAAAACCAATTGTGACAAAGACAGAAATTGGG
+
ffffffffffffffffffffffffffffffffffffffffffffffffffffffffffffffffffffffffffffffffffffffffffffffffffffffffffffffffffffffffffffffffffffffffffffffffffffff
@cB02~tB01_GU182359.1_17435_17280_1_0_0_0_0:0:0_0:0:0_3ee/2
CTCCGAGCTGTTTTGACGACTTCCGTCTTCTACAGATGCTGTTGTAATGGACCAAGAGCCTGCAGGGAACAGAACAGTGAACAGGGAGGTAGGTGCTCCTCCGCCCAGCCTCGTGGCTAGTCTTATTCCCAAAGAGTCCTGGAAAATGTG
+
ffffffffffffffffffffffffffffffffffffffffffffffffffffffffffffffffffffffffffffffffffffffffffffffffffffffffffffffffffffffffffffffffffffffffffffffffffffff
@cB02~tB01_GU182359.1_100215_100037_1_0_0_0_0:0:0_0:0:0_3ef/2
AATTTGTTATTATAGGCTATTTGCTTTTTTTTTCTTGAGGCGGAGTCTTGCTCTGTCGCCCAGGCTGGACTGCAGTGACACAATCTCAGCTCACTGCAACCTCCACCTCCCAGGTTCAAGCGATTCTCGTGCCTCAGCCTCTTGAGCAGC
+
ffffffffffffffffffffffffffffffffffffffffffffffffffffffffffffffffffffffffffffffffffffffffffffffffffffffffffffffffffffffffffffffffffffffffffffffffffffff
@cB02~tB01_GU182359.1_25692_25905_0_1_0_0_0:0:0_0:0:0_3f0/2
CAAAAAGTAGCCTGGCGTGGTGGTGCGCGCCTGTAGCACCAGCTACTCAGGTGGCTGAGGCAAGAGAATCGCTTGAACCCAGGAGGCGGAAATTGCAGTGAGCTGAGATTGTGCCACTGCACTCCAGCATAGGGGACAGAGCTAGACTCT
+
ffffffffffffffffffffffffffffffffffffffffffffffffffffffffffffffffffffffffffffffffffffffffffffffffffffffffffffffffffffffffffffffffffffffffffffffffffffff
@cB02~tB01_GU182359.1_6438_6643_0_1_0_0_0:0:0_0:0:0_3f1/2
TGGGGGAAGGACTCACCCACATGTGGCCAGGGCCCCTCCAGCAAGAAGAACCCTGGAAAGAAAGATCATGATGGATGATCCATCTGTACATCACCTCCAGGCCCATATCTCCACTCCAGGCCCATATCTCCACCTCCGTCCTATATCTCT
+
ffffffffffffffffffffffffffffffffffffffffffffffffffffffffffffffffffffffffffffffffffffffffffffffffffffffffffffffffffffffffffffffffffffffffffffffffffffff
@cB02~tB01_GU182359.1_61038_61192_0_1_0_0_0:0:0_0:0:0_3f2/2
AGTTTTAGAATGCTCCTAACTTGAGTTCCAAAAAGAAAGAACGAGAAAACAGGTCAGAAGCAATCTTTAAAGAGGCAATTGTTGATTATTTGGAGGAAGTAGACACATCCATCAATCCACAGGTTCAAGAAATCCAGTGAATGCCAGGCA
+
ffffffffffffffffffffffffffffffffffffffffffffffffffffffffffffffffffffffffffffffffffffffffffffffffffffffffffffffffffffffffffffffffffffffffffffffffffffff
@cB02~tB01_GU182359.1_29233_29325_0_1_0_0_0:0:0_0:0:0_3f3/2
TGAGTGATGCCATGTGAGATGTGACCAGTCTTTGTGGGCTTTGAGGAAGGAGGAAGGGGACCAGGAGCGAAGGAATGTGGGAGCCTCTAGAAGCTGAGAAAAGTGAGAAGCAGATTCTTGCCTGGAATCCTCAGAGGGAAGGCAGCCTTG
+
ffffffffffffffffffffffffffffffffffffffffffffffffffffffffffffffffffffffffffffffffffffffffffffffffffffffffffffffffffffffffffffffffffffffffffffffffffffff
@cB02~tB01_GU182359.1_132468_132780_0_1_0_0_0:0:0_0:0:0_3f4/2
GCATCTGTAGGTCCCTGCCAGGTCTTGCTTCATGCGACTGATGGAGAAGTTGGCCTTGGAGACCCCATCATGGTGTTCTCCAATGAGGCGCAAAGTGTCGTTAAACATCCCCTCTCTGTGCAGAAGGAAGTGTTCAAACATGACATCTGA
+
ffffffffffffffffffffffffffffffffffffffffffffffffffffffffffffffffffffffffffffffffffffffffffffffffffffffffffffffffffffffffffffffffffffffffffffffffffffff
@cB02~tB01_GU182359.1_3070_3198_0_1_0_0_0:0:0_0:0:0_3f5/2
AAATATTTTCTTGTAGCACTTTAAAAATGTTGGTCCACCTGTTTCTTACTTTCATAGTTTTGAATACAAAGTTTGCTGTCATTCTTGTATTTCTTCTTCTGTTTTTTATTTATTTATTTTTGACAGAATATCTTGCCGTCTCACCCAGGC
+
ffffffffffffffffffffffffffffffffffffffffffffffffffffffffffffffffffffffffffffffffffffffffffffffffffffffffffffffffffffffffffffffffffffffffffffffffffffff
@cB02~tB01_GU182359.1_22789_22621_1_0_0_0_0:0:0_0:0:0_3f6/2
AACAGAGGTTGCAGTGAGCCTAGACCACACCACTTCACTCCAGCCTGGGTGAAGGAGTGAGACTCTGTCTCCAAAATTAATTAATTAATTAAAGAAACCAAACAAGGAGAAGGTTGGCTACCCTGAGATCAGCAAGGGTGGGATGATGAT
+
ffffffffffffffffffffffffffffffffffffffffffffffffffffffffffffffffffffffffffffffffffffffffffffffffffffffffffffffffffffffffffffffffffffffffffffffffffffff
@cB02~tB01_GU182359.1_162109_162260_0_1_0_0_0:0:0_0:0:0_3f7/2
GAGAACATATCAGGTTATATGGACATAGTAATGATAACACTGGAAACTTTTGGCGAATAAAGAGTCACATTATCGAAACCATGAGGGCAGACATGTTTATTTGAAGAGGAGAGAGCTACACTGAAGTTATAAAAAAAATTTATAAATTTT
+
ffffffffffffffffffffffffffffffffffffffffffffffffffffffffffffffffffffffffffffffffffffffffffffffffffffffffffffffffffffffffffffffffffffffffffffffffffffff
@cB02~tB01_GU182359.1_145523_145695_0_1_0_0_0:0:0_0:0:0_3f8/2
CCACTCCAGGCCCGTATCTCCACTCCAGGCCCATATCTCCACACCCAGGCCCATATCTCCCCTCCAGGCCCATATCTCCACTCCAGGCCCATATTTACACCTCCAGGCCCATATCTCCACACCCAGGCCCATATCTCCACTCCAGGCCCA
+
ffffffffffffffffffffffffffffffffffffffffffffffffffffffffffffffffffffffffffffffffffffffffffffffffffffffffffffffffffffffffffffffffffffffffffffffffffffff
@cB02~tB01_GU182359.1_35501_35662_0_1_0_0_0:0:0_0:0:0_3f9/2
CAAGAAGCCATTCTAATTTTCCTGCTTGAGTTTCTAGTACTAAACCAGAGGCATCAGAATAGCTTGAACCTGGGAGGCGGAGGTTGCAGTGAGCTGAGCTCAAGCCACTGAACTCCAGCTTGGGTGACAGAGGAAGAGTCTGTCTCAAGA
+
ffffffffffffffffffffffffffffffffffffffffffffffffffffffffffffffffffffffffffffffffffffffffffffffffffffffffffffffffffffffffffffffffffffffffffffffffffffff
@cB02~tB01_GU182359.1_99108_99191_0_1_0_0_0:0:0_0:0:0_3fa/2
ATGACTCTACAAATGTTTCATTGTGGAATGACTCTGCCAGCTTTCCAGGTCTGCAGAGAGTAAGAGTATCACTTGTTCATGTGATTCGCGATCCTTGGAACCTCCTATGTGCTACATCTTTGGATGGAAATTGGAGTCCCAGAGACAAAT
+
ffffffffffffffffffffffffffffffffffffffffffffffffffffffffffffffffffffffffffffffffffffffffffffffffffffffffffffffffffffffffffffffffffffffffffffffffffffff
@cB02~tB01_GU182359.1_8293_8509_0_1_0_0_1:0:0_0:0:0_3fb/2
GTCATGTCTGTGCCTTCTCCATGGCCCCAGCTTCCATAGGGTGGCCCCTGGTGCTGGTTCCAGGAGCATCAACCCCTCCCTATGTGGATCGAGCCTGGTGGTAGCATCAGTATCCCACCCATGCTAAAATCAGTGTAGCCAACCTTCTCC
+
ffffffffffffffffffffffffffffffffffffffffffffffffffffffffffffffffffffffffffffffffffffffffffffffffffffffffffffffffffffffffffffffffffffffffffffffffffffff
@rand_0_0_0_0_1_1_0:0:0_0:0:0_3fc/2
AGATAGCTTGGGCGGAGCCACCGACAAGGTCGCACCGAGTTGTCCGCACAGCGGTAGCCTGATCACTGAGGGACCTGGCGAACTAACGGTAGGAAATGGGTGCCGGTCTCGGGAACAAGGGAGACCCATAATATTTGATGTGTTACACAT
+
ffffffffffffffffffffffffffffffffffffffffffffffffffffffffffffffffffffffffffffffffffffffffffffffffffffffffffffffffffffffffffffffffffffffffffffffffffffff
@cB02~tB01_GU182359.1_64939_65113_0_1_0_0_1:0:0_0:0:0_3fd/2
AGGATTTTGCTGTACGCCAAAACTCAGTGTCCAACTTCCACTCTGTTTAGCTGGAAAAAGAAGGGGTTTGTTCCCATACATCTCACTCCTGTGTTCCTCTTTCAGTCTCAAAGCTCAGATGAAAACAATGAGTGTCACTTATTGTCAATC
+
ffffffffffffffffffffffffffffffffffffffffffffffffffffffffffffffffffffffffffffffffffffffffffffffffffffffffffffffffffffffffffffffffffffffffffffffffffffff
@cB02~tB01_GU182359.1_135375_135158_1_0_0_0_0:0:0_0:0:0_3fe/2
CCACACAGAGATGTCATCACCAGCAACCCCTACACCCTTTACTTTTCTTTGAAGAAATATTTATTGAGGATAAATATACCTATATAGCTTACCACTTTTAACATTTTTTTTTGAGGTGGAGTCTAGCTGTGTCCCCTATGCTGGAGTGCA
+
ffffffffffffffffffffffffffffffffffffffffffffffffffffffffffffffffffffffffffffffffffffffffffffffffffffffffffffffffffffffffffffffffffffffffffffffffffffff
@cB02~tB01_GU182359.1_126535_126414_1_0_0_0_1:0:0_0:0:0_3ff/2
GGGCCTGCGGGGAACAGAACAGTGAACAGGGAGGTAGGTGCTCCTCGGCCCAGCCTCGTGGCTAGTCTTATTCCCAAAGAGTCCTGAAAAATGTGAGCACCCTCCCTCACTCAGCATTTCCCTCTCTCCAGGATTCTGATGAACAGGACC
+
ffffffffffffffffffffffffffffffffffffffffffffffffffffffffffffffffffffffffffffffffffffffffffffffffffffffffffffffffffffffffffffffffffffffffffffffffffffff
@cB02~tB01_GU182359.1_62919_62815_1_0_0_0_0:0:0_0:0:0_400/2
TAAGTCCCATTGGTCTAGTTTTATTTTTATTGCCTGTGCTTTTGAGGTCTTAGTGATGAATTCTTTGCCCAGACCAATGCCCAGAAGAGTTTCTCTTTGGGTTTCCACCGGTGATTTTATAGTTCTGGATTTACATTTAAGCTGCTAATT
+
ffffffffffffffffffffffffffffffffffffffffffffffffffffffffffffffffffffffffffffffffffffffffffffffffffffffffffffffffffffffffffffffffffffffffffffffffffffff
@cB02~tB01_GU182359.1_109303_109112_1_0_0_0_0:0:0_0:0:0_401/2
CTTCATTGCTGCTGCTCCAACAAAAAGAGTAAGTCTCACGAAGCAGAGGTCAGAGAGCTCAGGACCATGTGGGGAAGCAGGATGGGAGCACACTGGTGTGTGTTCCTGACTGGCAGGATGGTCCCTGGACCAAGGCAGGAGCCACAGAGG
+
ffffffffffffffffffffffffffffffffffffffffffffffffffffffffffffffffffffffffffffffffffffffffffffffffffffffffffffffffffffffffffffffffffffffffffffffffffffff
@cB02~tB01_GU182359.1_2908_3027_0_1_0_0_0:0:0_1:0:0_402/2
TGGCTCACTGCAACCTCTGCCTTCCAGGTTTCAGCAATTCCTGCCTCAGCCTCCTGAGTAGCTCGGACTACAGGCATGCGCCACCATACCCAGCCAATTTTTTTTTTTGTATTTTTTTTTTGTAGAGATGAAGTTTTGCCATATTGGCCA
+
ffffffffffffffffffffffffffffffffffffffffffffffffffffffffffffffffffffffffffffffffffffffffffffffffffffffffffffffffffffffffffffffffffffffffffffffffffffff
@cB02~tB01_GU182359.1_82123_82299_0_1_0_0_0:0:0_0:0:0_403/2
ACTGGAAACTTTCAGCCAAAAAAAGAGTCACCTAAAGAATGAAGGCAGACATGTTTATTTGAAGAGGAGAGAACTACACTGAAATCAAAAAAATTTTATAAGGTTTGCTGATGCCAGAAGGCTGAAAAATAGTCTGAGGAAAGGTGGAAC
+
ffffffffffffffffffffffffffffffffffffffffffffffffffffffffffffffffffffffffffffffffffffffffffffffffffffffffffffffffffffffffffffffffffffffffffffffffffffff
@cB02~tB01_GU182359.1_121663_121525_1_0_0_0_0:0:0_0:0:0_404/2
AGTTGGCCTTCACCCACTGAACCAAGCTCCAAAACCGGTGAGTACAGAACCCTCTTATATCCGCTTTTGGAAACCTGGGGAGGTGGAAACCTTGGATTCAGGCGTTGACTCAGCATCTCACAGCTCTGACATTGTACCCCTGTCTTCCAC
+
ffffffffffffffffffffffffffffffffffffffffffffffffffffffffffffffffffffffffffffffffffffffffffffffffffffffffffffffffffffffffffffffffffffffffffffffffffffff
@rand_0_0_0_0_1_1_0:0:0_0:0:0_405/2
GAAGCCTGGTGGCCTGAACGCTTGTTCTTTCCGATGAGGATTACTGAGACGCCTTACGACCTAGGGGAGGTAATCTTTTCGATCCGTTAGCTTTCGGACTCCAAGTATGGATTGTCAGGCGATCAGTCTCACACTACGTTGATTACTTCC
+
ffffffffffffffffffffffffffffffffffffffffffffffffffffffffffffffffffffffffffffffffffffffffffffffffffffffffffffffffffffffffffffffffffffffffffffffffffffff
@cB02~tB01_GU182359.1_17034_17205_0_1_0_0_0:0:0_0:0:0_406/2
GTTCTGTTCCCTGCAGGCTCTTGGTCCATTACAACAGCATCTGTAGAAGACGGAAGTCGTCAAAACAGCTCGGAGGGCACTTCTGGGTCCTCATTTCATAAGCAGATACCAACATACAGGGGGAGGCCATAGGTGCCTGAGGTCCCTCAG
+
ffffffffffffffffffffffffffffffffffffffffffffffffffffffffffffffffffffffffffffffffffffffffffffffffffffffffffffffffffffffffffffffffffffffffffffffffffffff
@cB02~tB01_GU182359.1_10081_9964_1_0_0_0_0:0:0_0:0:0_407/2
CCATACTGGATTCTGAGGCTCATATTCAAATAGCACCACATGTTATAGGATTACTGAGAACAAAAGCCCACAGAGAGACACGGAGTGAAATCAGGGAAATCAAAAAGCAAAGACATGAACACACACACAGAATGAGCCAGAAGAAGGGAA
+
ffffffffffffffffffffffffffffffffffffffffffffffffffffffffffffffffffffffffffffffffffffffffffffffffffffffffffffffffffffffffffffffffffffffffffffffffffffff
@rand_0_0_0_0_1_1_0:0:0_0:0:0_408/2
GTCCTCAAATCGTCCTGTTAGCGTGCCCCACGTTGCACCCCATAAAACGCGTTCTGATGAATTAGTGCATTAGTCCCCATTCTTATGGGGGTGAATACTGATCGTAACAACAATGAAACCGGGAAAAGGCTGGAGTTGCATTCATGTTTC
+
ffffffffffffffffffffffffffffffffffffffffffffffffffffffffffffffffffffffffffffffffffffffffffffffffffffffffffffffffffffffffffffffffffffffffffffffffffffff
@cB02~tB01_GU182359.1_157175_157001_1_0_0_0_0:0:0_0:0:0_409/2
GGAAAGTGCTCTGTTCATCACAAGAAACTTGCCCCCTCACCCAAATCCCCCACCTCACCCCTACTTCCAATCACCTGTGGAGATACAGATAGATCATGGGGAGGTAAACGCTAATACTCCTTGGAGTGAGTTCAGATCTTGGAATCAGAG
+
ffffffffffffffffffffffffffffffffffffffffffffffffffffffffffffffffffffffffffffffffffffffffffffffffffffffffffffffffffffffffffffffffffffffffffffffffffffff
@cB02~tB01_GU182359.1_15865_15711_1_0_0_0_0:0:0_0:0:0_40a/2
TGTATCAATCCCAATCCAGTCTTCCCAGAGAAGATTCTAAACACCTCCTGGAATGCACCTGGGCCTATACCAATTCCTATCACTCACCGTCACTCCAGGGAGACAGAACACACAGAGAACACATTACACAGGCAGGTTCATTACTAACAG
+
ffffffffffffffffffffffffffffffffffffffffffffffffffffffffffffffffffffffffffffffffffffffffffffffffffffffffffffffffffffffffffffffffffffffffffffffffffffff
@cB02~tB01_GU182359.1_138970_139134_0_1_0_0_0:0:0_0:0:0_40b/2
TGTCTCAATAAACAAAAGAACAAACAAAAAATAGATTTCATGCACAGATGCTTCCCAATGGATCATTCATTTATAGATCCACTTGTGCATTCATTTTCTGCCCTCCCATTTAACCATCTGCAATATCAGTGTCCCAAGGGCAGAGGCCAA
+
ffffffffffffffffffffffffffffffffffffffffffffffffffffffffffffffffffffffffffffffffffffffffffffffffffffffffffffffffffffffffffffffffffffffffffffffffffffff
@cB02~tB01_GU182359.1_118280_118545_0_1_0_0_1:0:0_2:0:0_40c/2
GAGAGGCCAGGATGGGCTTCTGGGAAATGGGTAAGGTTGAGGGGCTGAGGGAACCTCTGATTTCCCCAAACTGAGCCCAGTCTCCCTCATCTGGGTCTCTCCTGACCGCTTTCTCCATCTGCCTGGGTGCCTGGAGCCCTGGCTGCGGGC
+
ffffffffffffffffffffffffffffffffffffffffffffffffffffffffffffffffffffffffffffffffffffffffffffffffffffffffffffffffffffffffffffffffffffffffffffffffffffff
@cB02~tB01_GU182359.1_98920_98991_0_1_0_0_0:0:0_0:0:0_40d/2
TGGGGAACAGATGGGATTATATGGACATGGTACTGATAACACCGGAAGCCTTAGGCAAGAAAAGAGTCCCATTACCGAAACCATGGGGGCAGACATGTTTATTTGAAGGATGGAAAACTACATTGAAGTTATTTTAAAAAGTATATAAGT
+
ffffffffffffffffffffffffffffffffffffffffffffffffffffffffffffffffffffffffffffffffffffffffffffffffffffffffffffffffffffffffffffffffffffffffffffffffffffff
@cB02~tB01_GU182359.1_21323_21234_1_0_0_0_0:0:0_1:0:0_40e/2
AGGTGGGAAAGCACAGCCATGGCCCTGACATTCCAAATCCTCTGATGGGGGCTCAGTTGTTTATTTTCGTTCAGGCATCCGCTGATATCCACTCACAAAGGACATGCCCTCCACCTCATGTCTACCCTGTGTTGTTTTATGTGAGTAATC
+
ffffffffffffffffffffffffffffffffffffffffffffffffffffffffffffffffffffffffffffffffffffffffffffffffffffffffffffffffffffffffffffffffffffffffffffffffffffff
@cB02~tB01_GU182359.1_136030_135897_1_0_0_0_0:0:0_0:0:0_40f/2
GCACCAATCATACGAGTGCAGATATCACTTCGATATATTGATTTACTTTCCTTTGGATATAAACCCAGTAGTGAAATTGCTGGATACTATGAAAGTTCTCTTTTTTTCTTTTTTTCTTTTTTGAGAAAGAGTTTCCCTCCTTAGCCCAAG
+
ffffffffffffffffffffffffffffffffffffffffffffffffffffffffffffffffffffffffffffffffffffffffffffffffffffffffffffffffffffffffffffffffffffffffffffffffffffff
@cB02~tB01_GU182359.1_117488_117339_1_0_0_0_1:0:0_0:0:0_410/2
GAAAGATGGAGATGTGGGGATGAATTGCAGAGATTCCAAAGAGAACTAGAGAGACCGAGAGGCAGAGCAAGACAGATGATAGATGGATAGATATAGATAGATGATAAATAGGTAGATGATAGATACTAGGTTATAGATACATAGATGATG
+
ffffffffffffffffffffffffffffffffffffffffffffffffffffffffffffffffffffffffffffffffffffffffffffffffffffffffffffffffffffffffffffffffffffffffffffffffffffff
@cB02~tB01_GU182359.1_148884_148787_1_0_0_0_0:0:0_0:0:0_411/2
GAACCCTCACTCATTCCAGGTGCCATGGATGGGATGATAAAGAGAGATGCCTTCTAAACTCACAACTTCTCTTTCTAGGAAACCACAGAAAACCTTCCCTCCTGGCCCACCCAGGGCCCCTGCTGAAATCAGGAGAGACAGTCATCCTGC
+
ffffffffffffffffffffffffffffffffffffffffffffffffffffffffffffffffffffffffffffffffffffffffffffffffffffffffffffffffffffffffffffffffffffffffffffffffffffff
@cB02~tB01_GU182359.1_151715_151564_1_0_0_0_0:0:0_0:0:0_412/2
GAGAGGCCAAGAAAGGTGGATCATTTAAGATCAGGGACTCGAGATCAGCCTGGCCAACATGCGGGAAATTCATCTTTACTAAACAGACAAGAAAAATTAGCCAAGCATGCCGGCATGCACCTGTAGTCCTAGCTACTTGGGAGGCTGAGG
+
ffffffffffffffffffffffffffffffffffffffffffffffffffffffffffffffffffffffffffffffffffffffffffffffffffffffffffffffffffffffffffffffffffffffffffffffffffffff
@cB02~tB01_GU182359.1_25767_25929_0_1_0_0_0:0:0_0:0:0_413/2
GAAACCACCTCTCTACTAAAAATACAAAAAGTAGCCTGGCGTGGTGGTGCGCGCCTGTAGCACCAGCTACTCAGGTGGCTGAGGCAAGAGAATCGCTTGAACCCAGGAGGCGGAAATTGCAGTGAGCTGAGATTGTGCCACTGCACTCCA
+
ffffffffffffffffffffffffffffffffffffffffffffffffffffffffffffffffffffffffffffffffffffffffffffffffffffffffffffffffffffffffffffffffffffffffffffffffffffff
@cB02~tB01_GU182359.1_139866_139764_1_0_0_0_0:0:0_0:0:0_414/2
TCCTCAAATGCTGGGAATGAGGTGGGGAGAATGACAAGACGACTGTGGAGAGACGGAGAGCACACTGGGTACACAGGAAACTAAGGAGCAACAAGGAGTGTGTGTTTGACACTCACAGCCATTGGATTCACCTCGGGGTAACCAGGAATC
+
ffffffffffffffffffffffffffffffffffffffffffffffffffffffffffffffffffffffffffffffffffffffffffffffffffffffffffffffffffffffffffffffffffffffffffffffffffffff
@cB02~tB01_GU182359.1_24144_23870_1_0_0_0_0:0:0_0:0:0_415/2
GGAGACAGACAGACAGACATGTCCCAGAGAGAGGTGTCCCTCCATGCTGACTTTGCTCACAGACCTGGCACAGGATAGAAGTTTCATTTCTGTTTTACCTCCACAAAGTGTTCTCTACCAGGAGAACCCAAGGACACCCATATTTCTGAC
+
ffffffffffffffffffffffffffffffffffffffffffffffffffffffffffffffffffffffffffffffffffffffffffffffffffffffffffffffffffffffffffffffffffffffffffffffffffffff
@cB02~tB01_GU182359.1_22466_22595_0_1_0_0_0:0:0_0:0:0_416/2
AGGGTAGCCAACCTTCTCCTTGTTTGGTTTCTTTAATTAATTAATTAATTTTGGAGACAGAGTCTCACTCCTTCACCCAGGCTGGAGTGAAGTGGTGTGGTCTAGGCTCACTGCAACCTCTGTTTCCTGGGTTCAAGTGATTCTCCTGCC
+
ffffffffffffffffffffffffffffffffffffffffffffffffffffffffffffffffffffffffffffffffffffffffffffffffffffffffffffffffffffffffffffffffffffffffffffffffffffff
@cB02~tB01_GU182359.1_117936_117760_1_0_0_0_1:0:0_0:0:0_417/2
ACACAAAGTGAGAAACTTAGAATTTAAAAAAGTAACATCAAGTCAACCAATCCAAGGAGAGTCAGAGAGAATAAAACAATCCAAAAACGGAAAACATATCTAGAGGTGGGGAAGCGAGGTCAGAGACCTAGAGAGACAGAGAAGGTGGAA
+
ffffffffffffffffffffffffffffffffffffffffffffffffffffffffffffffffffffffffffffffffffffffffffffffffffffffffffffffffffffffffffffffffffffffffffffffffffffff
@cB02~tB01_GU182359.1_92341_92172_1_0_0_0_0:0:0_0:0:0_418/2
TATACGTGATCGCCATTTCTATGTTTTGTTTGTGGAGAAATGTCTCCTCATGTCTTTTGCTCGTTTTTTAATTAAATTGTTTTATTGAGTTGTTTGAGCTTCTTATATTTCCAGTTATTAATCCCGTCTCAGATGAATAGTTTGCAAATA
+
ffffffffffffffffffffffffffffffffffffffffffffffffffffffffffffffffffffffffffffffffffffffffffffffffffffffffffffffffffffffffffffffffffffffffffffffffffffff
@cB02~tB01_GU182359.1_114228_114390_0_1_0_0_1:0:0_0:0:0_419/2
GTCCTGACCACCTTGGGGAGAAGGAGGCGCCACCTTAGAGAGGAGGATGTGCAGCCGCCCCTCCCTCCCTGTGCTCAGAAGATTCTCCCCACTTTCCACATTTCTATGGCTGCTATCACACCTTGGTGCCTAGGGCTAAAGGAAGGACTC
+
ffffffffffffffffffffffffffffffffffffffffffffffffffffffffffffffffffffffffffffffffffffffffffffffffffffffffffffffffffffffffffffffffffffffffffffffffffffff
@cB02~tB01_GU182359.1_163233_163393_0_1_0_0_1:0:0_1:0:0_41a/2
AGCTTTTTAATTTGGATACTAGCAAGTTTGAAAGAATGCATGTGGTTTGCATTATGTTTCTATAGGACAGAACTTACCTGTAGATGTAAGGGAGTCACAACAAAATTACAAGCATTGTTTATGGTGGAAATGAGAAAAATGATTACAAAT
+
ffffffffffffffffffffffffffffffffffffffffffffffffffffffffffffffffffffffffffffffffffffffffffffffffffffffffffffffffffffffffffffffffffffffffffffffffffffff
@cB02~tB01_GU182359.1_23144_23058_1_0_0_0_0:0:0_0:0:0_41b/2
AGACGTTAGTGTGAAATAGATACAACACCCCAAGAGATGAGGCTAAGCCCAGTGGGAAGGGAATCAGAGGCTACTAGAGACAGAGGGACAGAGAAGAGGGAGGGAGACAGATGGAAGGACCTGCACCAGGAGTTATGGGCACAGAAAAGA
+
ffffffffffffffffffffffffffffffffffffffffffffffffffffffffffffffffffffffffffffffffffffffffffffffffffffffffffffffffffffffffffffffffffffffffffffffffffffff
@cB02~tB01_GU182359.1_148995_149140_0_1_0_0_0:0:0_1:0:0_41c/2
CCGAGTCAGTCTCTCTCCATAAGAATCTCACGCTTATCTTCCTCATGACCACCTGGGGGTTCCAAGTCCTGGATCATTCACTCTGTGTCCCAATGACAATGAGAAGTATGTCTGGACACTCTCACCTGTGATCACGATGTCCAGGGGGTC
+
ffffffffffffffffffffffffffffffffffffffffffffffffffffffffffffffffffffffffffffffffffffffffffffffffffffffffffffffffffffffffffffffffffffffffffffffffffffff
@cB02~tB01_GU182359.1_142614_142491_1_0_0_0_0:0:0_0:0:0_41d/2
GCCCAAGACAGGAGCCACAGAGGCAGGACTTTCTAGAGAGAGCACCAGATTCCCTTCCCCTGCCTTCAGCTCACAGACCATTGCCTGATTCTGAACTGTATCCTCACGTCCCCTGCAGCCACTCACATCCAGGAGAAGGTTCCATGACAG
+
ffffffffffffffffffffffffffffffffffffffffffffffffffffffffffffffffffffffffffffffffffffffffffffffffffffffffffffffffffffffffffffffffffffffffffffffffffffff
@cB02~tB01_GU182359.1_62751_62875_0_1_0_0_0:0:0_0:0:0_41e/2
TATGCAGAAGAATAAAACTGGACCTGTATCTGTAATCATACACATAAATTAACTTAAGGTAATTAGCAGCTTAAATGTAAATCCAGAACTATAAAATCACCGGTGGAAACCCAAAGAGAAACTCTTCTGGGCATTGGTCTGGGCAAAGAA
+
ffffffffffffffffffffffffffffffffffffffffffffffffffffffffffffffffffffffffffffffffffffffffffffffffffffffffffffffffffffffffffffffffffffffffffffffffffffff
@cB02~tB01_GU182359.1_95756_95943_0_1_0_0_0:0:0_0:0:0_41f/2
TTCTATATGATCTCATGCTCACAGAAAGCCAAATACGGAAGAGGTTTTAGGCTGATTGTCTAATGGATAAGATAAAGAATCAAAGAAGTAATTATAGAGAAATAGAAAAATGATGATGGGAATTCAGGTGCCTTTGTCGTTCGTGTGTGT
+
ffffffffffffffffffffffffffffffffffffffffffffffffffffffffffffffffffffffffffffffffffffffffffffffffffffffffffffffffffffffffffffffffffffffffffffffffffffff
@cB02~tB01_GU182359.1_52955_52865_1_0_0_0_0:0:0_0:0:0_420/2
TTATGGGCCTGGAGTGGAGATCTGGGCCTGGAGTGGATATATGGGCCTGGAGATGGAGTGATGGGCCTAGAAGTGGAGATCTGGGTCTGGAGTGGAGATATGGGCCTGGAGGTGGAGATATGGGCCTGGAGTGGAGATCTGGGCCTGGAG
+
ffffffffffffffffffffffffffffffffffffffffffffffffffffffffffffffffffffffffffffffffffffffffffffffffffffffffffffffffffffffffffffffffffffffffffffffffffffff
@cB02~tB01_GU182359.1_53029_53155_0_1_0_0_0:0:0_0:0:0_421/2
ACTCCAGGCCCATATCTCCACTCCAGGCCAATATTTCCACCCTAGACCCATATCTCCAATCCAGGCCCATATCTCCACCCCAAGCCCATATCTCCACACCCAGGCCCATATCTCCATCCTAGGCCCATATGTCCACTCCAGGCCCAGATA
+
ffffffffffffffffffffffffffffffffffffffffffffffffffffffffffffffffffffffffffffffffffffffffffffffffffffffffffffffffffffffffffffffffffffffffffffffffffffff
@cB02~tB01_GU182359.1_69833_69607_1_0_0_0_0:0:0_0:0:0_422/2
CATTAATTAAATTTGTTTTGGTTTTTTTTTTGAGATGCAGTTTCACTGTTGTTGCCCAAGCTGAGGTGCAATGGCGTGATCTCCGCTCACTGCAACCTCTGCCTCCCAGGTTCAAGCGGTTCTCCTGACTCAGCCTCCCAAGCAGCTGGG
+
ffffffffffffffffffffffffffffffffffffffffffffffffffffffffffffffffffffffffffffffffffffffffffffffffffffffffffffffffffffffffffffffffffffffffffffffffffffff
@cB02~tB01_GU182359.1_84763_84909_0_1_0_0_0:0:0_0:0:0_423/2
GGCCCATATTTCCACTCCAGGCTTCTATCTCCTCTCCAGGCCCATATCTCCTTTCCAGGCTTGTATGTCTGCTCCAGGCCCGTATCTCCACCCCAGGCCCATATCTCCACTCCAGGATCATATCTCCACTCCAGGCCCAGATCTCCACTT
+
ffffffffffffffffffffffffffffffffffffffffffffffffffffffffffffffffffffffffffffffffffffffffffffffffffffffffffffffffffffffffffffffffffffffffffffffffffffff
@cB02~tB01_GU182359.1_68435_68277_1_0_0_0_0:0:0_0:0:0_424/2
TAAGGAATTAATATCCAAAATATATAAGAAACTCAAACAACTCAATGGTAAGAAATCAAATAACCCAACTTAAAAAAATGGGCAAAGTATCTGAATAAACATTTCTAAGAATAAGACAAATCACCAAAAGGTATATGAAAAAATGATTAG
+
ffffffffffffffffffffffffffffffffffffffffffffffffffffffffffffffffffffffffffffffffffffffffffffffffffffffffffffffffffffffffffffffffffffffffffffffffffffff
@cB02~tB01_GU182359.1_79562_79801_0_1_0_0_0:0:0_0:0:0_425/2
TCTACATCCACAACCCTCTTGACTCAAACAAATTACATTCTCCAAGAAAAGGAAAAAACAGTGACATTGAAATCAACATAAGTGAGGTTGAGCTGTCTTATATCAAACAGCCAGGAAATAATGATGAAGCTCGTGGGCAACATGCTACTT
+
ffffffffffffffffffffffffffffffffffffffffffffffffffffffffffffffffffffffffffffffffffffffffffffffffffffffffffffffffffffffffffffffffffffffffffffffffffffff
@cB02~tB01_GU182359.1_70725_70956_0_1_0_0_0:0:0_1:0:0_426/2
ATGGATGTATTTTTCCTGTTAAGCCAGAAACAGATAAAATGATTTAAATCCCAGTAGAAAAGACTATATAGTTATTTCGCATCATAGAATTCCACCTTATTAGCAAAAACACAATATGTCAATTGAAGGTCTGGTCGTGTTATCTAGAAT
+
ffffffffffffffffffffffffffffffffffffffffffffffffffffffffffffffffffffffffffffffffffffffffffffffffffffffffffffffffffffffffffffffffffffffffffffffffffffff
@cB02~tB01_GU182359.1_9299_9181_1_0_0_0_0:0:0_0:0:0_427/2
TTGGTCAGATGTCAGGTTTGAGCGCTTCCTTCTGCACAGAGAGGGGATCACTGAGGACCCCTTGCGCCTCGTTGGACAGCTCCACGATGCGGGTTCCCAGGTCAACTATTCCATGGGTCCCATGACACCTGCCCTTGCAGGGACCTACAG
+
ffffffffffffffffffffffffffffffffffffffffffffffffffffffffffffffffffffffffffffffffffffffffffffffffffffffffffffffffffffffffffffffffffffffffffffffffffffff
@cB02~tB01_GU182359.1_141049_140845_1_0_0_0_0:0:0_0:0:0_428/2
CTGTGGAGATTCAGATAGACCATGGGGAGGAAACATTAATACTCCTTGGAGTGAGTCCAGATCTTGGAATCAGAGATCAGCGACAGCACTAGCTCCTGTTCCCCTTTCCTACTAATTCACAGGAGGACAGGTGGTATTGAAGCAATAGAT
+
ffffffffffffffffffffffffffffffffffffffffffffffffffffffffffffffffffffffffffffffffffffffffffffffffffffffffffffffffffffffffffffffffffffffffffffffffffffff
@cB02~tB01_GU182359.1_141010_141245_0_1_0_0_0:0:0_0:0:0_429/2
CTTATCTGTTAGTAATGAACCTGCCTATGTAACGTATTCTCTGTGTGTTCTGTCTCCCTGGAGTGACGGTGAGTGATAGGAATTGGCATAGGCCCAGGTGCAGTCCAGGATTTGTTTAGAGTCTTCTCTGGGAAGACTGCACTGGGATTG
+
ffffffffffffffffffffffffffffffffffffffffffffffffffffffffffffffffffffffffffffffffffffffffffffffffffffffffffffffffffffffffffffffffffffffffffffffffffffff
@cB02~tB01_GU182359.1_125889_126098_0_1_0_0_1:0:0_0:0:0_42a/2
GCTCAAGGACCCATCCCATGAATAGCTCTGAGTTCCCATCCCATTGATTCTATCTCCCACTTTCTGCCTGTCATGGAACCTTCTCCTGGATGTGAGTGGCTGCAGGGGACGTGAGGGTACAGTTCAGAATCAGGCAATGGTCTGTGAGCT
+
ffffffffffffffffffffffffffffffffffffffffffffffffffffffffffffffffffffffffffffffffffffffffffffffffffffffffffffffffffffffffffffffffffffffffffffffffffffff
@cB02~tB01_GU182359.1_120258_120414_0_1_0_0_1:0:0_0:0:0_42b/2
AACTTCTGCACTGCTAAAAATAAACCAACAAAGTGAAGAGACAACCCACAGATTGGGAGCAAATATGTGCAAACTATGCATCTGAGATGGGATTAATAACTAGAAATATAAGAAGCTCAAACAACTCAATAAAACAAATGATTTAATTGA
+
ffffffffffffffffffffffffffffffffffffffffffffffffffffffffffffffffffffffffffffffffffffffffffffffffffffffffffffffffffffffffffffffffffffffffffffffffffffff
@cB02~tB01_GU182359.1_13543_13670_0_1_0_0_0:0:0_0:0:0_42c/2
GAGCTGAGATTGTGCTACTGCACTCCAGCCTGTGGAACAGAGAGAGACTCTACTCAAAAAAAAAAAAGAAAACAAAAAACACACACACACACAAAAAACCCCAGATTTGGTGCACAGATGCTTCCCAATGGATCATTCATTTATTGGTAC
+
ffffffffffffffffffffffffffffffffffffffffffffffffffffffffffffffffffffffffffffffffffffffffffffffffffffffffffffffffffffffffffffffffffffffffffffffffffffff
@cB02~tB01_GU182359.1_160767_160566_1_0_0_0_1:0:0_0:0:0_42d/2
GGGGGAACTTGCTAACCCCATCATGTGGGGCAGCATTAATCTATTCATGATGGATCCACCTCCATGACTCAAACACCTTCCCATAGGCCCAAACTTCCACACTGGGGGTTAAATTTCAATATTTCAGTGTGAGGTTTCAAAGGGTCAAAC
+
ffffffffffffffffffffffffffffffffffffffffffffffffffffffffffffffffffffffffffffffffffffffffffffffffffffffffffffffffffffffffffffffffffffffffffffffffffffff
@cB02~tB01_GU182359.1_18168_18222_0_1_0_0_0:0:0_0:0:0_42e/2
GCTTTCCAGATCTGCAGAGAGTAAGAATATCACTTGTTCATCTGATTCACCATCCTTGGAACCTCCTATGTGCTGCATCTTTGGATGGAAACTGGAGTCTCAGAGACAATTCAGGCTCCACCCTGCTTCCAGAAGCTCAGAGTCCAGGGG
+
ffffffffffffffffffffffffffffffffffffffffffffffffffffffffffffffffffffffffffffffffffffffffffffffffffffffffffffffffffffffffffffffffffffffffffffffffffffff
@cB02~tB01_GU182359.1_153871_153666_1_0_0_0_1:0:0_0:0:0_42f/2
ACAGAGTGAAACCTCGTCTCTACTAAAAATACAAAAATTAGCTGAGCATGGTGATCAGTGCCTGTAATACCACTACTCAGGAGTTTGAAGCAAGAGAATTTCTTGAATCCAGGAAGTGGAGGTTGCATTGAGCTGAGATTGCACCTCTAC
+
ffffffffffffffffffffffffffffffffffffffffffffffffffffffffffffffffffffffffffffffffffffffffffffffffffffffffffffffffffffffffffffffffffffffffffffffffffffff
@rand_0_0_0_0_1_1_0:0:0_0:0:0_430/2
TTTGTGATTCGCAGATCAGGTCATGGTCCAGTGTGAATATGGGAGAGATCCAGACGTAAAGAAACCAGCAACAGATGGCTGCCGGAAATCGTTAAAACCTGCTACTAAAAAGTCCCTCCTTCTTGGTGCCCCCATAGTGAGGTTATAAAG
+
ffffffffffffffffffffffffffffffffffffffffffffffffffffffffffffffffffffffffffffffffffffffffffffffffffffffffffffffffffffffffffffffffffffffffffffffffffffff
@cB02~tB01_GU182359.1_118226_118030_1_0_0_0_0:0:0_0:0:0_431/2
TCCTCCATAAGGAAAATGCCTCTTCTCCTTCCAGGTCTATATGAGAAACCTTCTCTCTCAGCCCAGCCGGGCCCCACGGTTCTGGCAGGAGAGAGCGTGACCTTGTCCTGCAGCTCCTGGAGCTCCTATGACATGTACCATCTATCCACG
+
ffffffffffffffffffffffffffffffffffffffffffffffffffffffffffffffffffffffffffffffffffffffffffffffffffffffffffffffffffffffffffffffffffffffffffffffffffffff
@cB02~tB01_GU182359.1_75966_75750_1_0_0_0_0:0:0_0:0:0_432/2
CTGTCTCTGAGATAAAACCCATTGTAATGGGGTGAGATGATAGCTCATTGTGACTTCATTTGCATTTCTCTGATGATTAGTGATACTGAGCACTTTTTCATATATGCAATGTATATATGTTCATTTGTATGTTTTGTTCATTGAGAAATG
+
ffffffffffffffffffffffffffffffffffffffffffffffffffffffffffffffffffffffffffffffffffffffffffffffffffffffffffffffffffffffffffffffffffffffffffffffffffffff
@cB02~tB01_GU182359.1_55369_55188_1_0_0_0_0:0:0_0:0:0_433/2
AGTGTGCTCTCTCCTGCTGCCATGCTTCTGATAATTTTCTACAGCACCAACAGGAAACCAACACTGGAACCCAGGTCAAGGACAAGATAAGAAAGGACACAAGGATAGCCGGGCGTGGTGGCAGGTGCATGTAATCCTAGCAACTCAGGA
+
ffffffffffffffffffffffffffffffffffffffffffffffffffffffffffffffffffffffffffffffffffffffffffffffffffffffffffffffffffffffffffffffffffffffffffffffffffffff
@cB02~tB01_GU182359.1_115887_115775_1_0_0_0_0:0:0_0:0:0_434/2
GGTACAGGCATGGCAAGAGTGGCTCCCAGTCCCCACCAGGAAAAGGGTGTGTGGACACTGGTGCCTGCCTTACTGTTCAGTTCATACCTCCTGCCAAGGATTCCAATTCGTCCAAAAGAGATTGAACCAGGCTGCTAAGAGCCTGGATGT
+
ffffffffffffffffffffffffffffffffffffffffffffffffffffffffffffffffffffffffffffffffffffffffffffffffffffffffffffffffffffffffffffffffffffffffffffffffffffff
@cB02~tB01_GU182359.1_24988_25150_0_1_0_0_0:0:0_1:0:0_435/2
CTGCAGAGAACCTACGTTCATGGGCCTCCCCCTCCCTGGATAGATGGTACATGTCATAGGAGCTCCGGGAGCTGCAGGACAAGGTCACGCTCTCTCCTGCCAAAACCGTGGGGCCCGGCTGGGCTGAGAGGGAAGGTTTCTCATATAGAC
+
ffffffffffffffffffffffffffffffffffffffffffffffffffffffffffffffffffffffffffffffffffffffffffffffffffffffffffffffffffffffffffffffffffffffffffffffffffffff
@cB02~tB01_GU182359.1_78757_78932_0_1_0_0_1:0:0_0:0:0_436/2
TCCTGATCTCACTTGATCCAGCCTCCTCAGCCTCCCAAAATGTTGGGTTACAGGTGTGAGCCACCGTTCAGAACCTTGTGTGTTATATTATAATAGGTCTCTTCCTTTGCACCACCCCTCATGTATCTCTCACTCCTCTGCCAAGTATTG
+
ffffffffffffffffffffffffffffffffffffffffffffffffffffffffffffffffffffffffffffffffffffffffffffffffffffffffffffffffffffffffffffffffffffffffffffffffffffff
@cB02~tB01_GU182359.1_65838_65750_1_0_0_0_0:0:0_2:0:0_437/2
TTTCCTTGTCTATTTTCTCATGCCAGAGAATTGGAATCTTATATTCCATTAACTCTTTCTGTTCTGTTCATCCAGATTCTATGAAGGAGAAAGGAAAAGATGTCATAATGTAATTTTGCTCCATTTGTCTAAAATGAGTAGGCTGCAACT
+
ffffffffffffffffffffffffffffffffffffffffffffffffffffffffffffffffffffffffffffffffffffffffffffffffffffffffffffffffffffffffffffffffffffffffffffffffffffff
@cB02~tB01_GU182359.1_155362_155241_1_0_0_0_0:0:0_0:0:0_438/2
GCAATCTTCATTCCTCCTTTCATGTAAAATAACATATTCACAAGCTATGGAGGCTAGGACATGGACATTTTTGGGGTGGGACAACATTCTCCTGCCTTCCACAAACAGTGAACAAGATGCATTTGGCCTCTGTTCTTGGGACACTGATCT
+
ffffffffffffffffffffffffffffffffffffffffffffffffffffffffffffffffffffffffffffffffffffffffffffffffffffffffffffffffffffffffffffffffffffffffffffffffffffff
@cB02~tB01_GU182359.1_133718_133829_0_1_0_0_0:0:0_0:0:0_439/2
CATCATCATCTCTATGTCTCATCTATTAATGAATCAATCAATCATCATCTATGTATCTATAACCTATTATCTATCATCTACCTATTTATCATCTATCTATATCTATCCATCTATCATCTGTCTTGCTCTGCCTCTCGGTCTCTCTAGTTC
+
ffffffffffffffffffffffffffffffffffffffffffffffffffffffffffffffffffffffffffffffffffffffffffffffffffffffffffffffffffffffffffffffffffffffffffffffffffffff
@cB02~tB01_GU182359.1_38106_38242_0_1_0_0_0:0:0_0:0:0_43a/2
GGGATTAGAATGTAGTCATCACTGGGGACAATTATTCTTCCCACCACAGCACCCATTTCCCTGTATTCAATCCCCCTTTACCACAAATACAGTCAGGGCCTGCGTGATGGGACCCTCAAGGACATGCCCACCAGAAGCTCTGGGATTCAG
+
ffffffffffffffffffffffffffffffffffffffffffffffffffffffffffffffffffffffffffffffffffffffffffffffffffffffffffffffffffffffffffffffffffffffffffffffffffffff
@cB02~tB01_GU182359.1_159253_159108_1_0_0_0_0:0:0_0:0:0_43b/2
TAGGTCTAACGTTTAAGTCTTTAATCCATCTCAAATTAATTTTTGTATAAGGTGTAAGGAAGGGATCCAGTTTCAGCTTTCTACCTATGGCTAGCCAGTTTTCCCAGCACCATTTATTAAATAGGGAATCCTTTCCCCATTGCTTGTTTT
+
ffffffffffffffffffffffffffffffffffffffffffffffffffffffffffffffffffffffffffffffffffffffffffffffffffffffffffffffffffffffffffffffffffffffffffffffffffffff
@cB02~tB01_GU182359.1_139502_139638_0_1_0_0_0:0:0_0:0:0_43c/2
CACCTCATTCCCAGCATTTGAGGAAGAGCCTCTTCCTTCCACATCAGATTGTTTTCACCTTTGTGCCTTCACGGCTGACAGCTGTGTGTGCAAAATCCTTCCGCCAATCTTTCAGGGGTTCAATCCGTGTTTTTCATTAATGTCACAAAT
+
ffffffffffffffffffffffffffffffffffffffffffffffffffffffffffffffffffffffffffffffffffffffffffffffffffffffffffffffffffffffffffffffffffffffffffffffffffffff
@cB02~tB01_GU182359.1_95829_96038_0_1_0_0_0:0:0_1:0:0_43d/2
GGGATTTGGGTGAGGGGGCAAGTTTTTTTTGTGATGACCAGAGCACTTTCTCTATTCCAGGATTTGTGCTGGAGGATTCAGCGGGCTTTCACATTTTCTATATGATCTCATGCTCACAGAAAGCCAAATACGGGAGAGGTTTTAGGCTGA
+
ffffffffffffffffffffffffffffffffffffffffffffffffffffffffffffffffffffffffffffffffffffffffffffffffffffffffffffffffffffffffffffffffffffffffffffffffffffff
@cB02~tB01_GU182359.1_87823_87951_0_1_0_0_0:0:0_0:0:0_43e/2
CACTCTTTGTGCAGAAAGAAGTGCTCAAACATGATATCTGACCAACATTGCAGGATGACTCTCTCTCCTGATTTCACCAGGGGACCTGGGTGGGCCAGGAGGGAAGGTTTTCTGTGGTTTCCTAGAAAGAGAAGTTGTGAGTTTAGAAGG
+
ffffffffffffffffffffffffffffffffffffffffffffffffffffffffffffffffffffffffffffffffffffffffffffffffffffffffffffffffffffffffffffffffffffffffffffffffffffff
@cB02~tB01_GU182359.1_36152_35959_1_0_0_0_0:0:0_0:0:0_43f/2
TGGATCTGAGACGTCTTTTGAGTCTGGTCGTAGTGAAGGACGCAAGGTGTCAATTCTAGTGAGAACAATTTCCAGGAAGCCATGTTCCGCTCTTGAGCGAGCACCCACTGGGCCTCATGCAAGGTAGAAAGAGCCTGCGTACGTCACCCT
+
ffffffffffffffffffffffffffffffffffffffffffffffffffffffffffffffffffffffffffffffffffffffffffffffffffffffffffffffffffffffffffffffffffffffffffffffffffffff
@cB02~tB01_GU182359.1_73545_73330_1_0_0_0_0:0:0_0:0:0_440/2
GGATACTCCACCAGCCACTGTGGGCTTTGAAGGTGGAGGAAGACCACGAGCCACGAAGGGGCTGGAGAAATCAATGGAACTGATTCTCCCGAGTCTCCAGAGGGAATGCAGCCCTGCAGATGCCTTGATTGTAGCCCAGGAAGAACAGGG
+
ffffffffffffffffffffffffffffffffffffffffffffffffffffffffffffffffffffffffffffffffffffffffffffffffffffffffffffffffffffffffffffffffffffffffffffffffffffff
@cB02~tB01_GU182359.1_149252_149124_1_0_0_0_0:0:0_0:0:0_441/2
GTTGTCAGCTCCCAGTGACCCCCTGGACATCGTGATCACAGGTGAGAGTGTCCAGACATTCTTCTCATTGTCATTGGGACACAGAGTGAATGATCCAGGACTTGGAACCCCCAGGTGGTCATGAGGAAGATAAGCGTGAGATTCTTATGG
+
ffffffffffffffffffffffffffffffffffffffffffffffffffffffffffffffffffffffffffffffffffffffffffffffffffffffffffffffffffffffffffffffffffffffffffffffffffffff
@cB02~tB01_GU182359.1_22037_22146_0_1_0_0_0:0:0_2:0:0_442/2
ATGGCTCTTGGCCTTCCTCCACCTTCAAAGCTGGTGAAGACTTCCACTGGACTGCTCTAATCCACACTCCCCTCTTCCTCCTCCTTTCATGTGCACCCTTGTGATTACACTGAGCCCAGTGGGACAGACCAGGCTGTCTCCCCATGAGCT
+
ffffffffffffffffffffffffffffffffffffffffffffffffffffffffffffffffffffffffffffffffffffffffffffffffffffffffffffffffffffffffffffffffffffffffffffffffffffff
@rand_0_0_0_0_1_1_0:0:0_0:0:0_443/2
CGTTTAAAGCCTCATGTCATCAGATGAAAAGGCCCCTGCTGTGGAGGCGCCTCTTCGAATAGGTACCGCAAATCGCGTGCTATTGTACGGATATGCTGTGCGTCGGACCAAGGTGCGCGATTGCATAGCTTGCATGAACTCTCTGACGGA
+
ffffffffffffffffffffffffffffffffffffffffffffffffffffffffffffffffffffffffffffffffffffffffffffffffffffffffffffffffffffffffffffffffffffffffffffffffffffff
@cB02~tB01_GU182359.1_106582_106768_0_1_0_0_0:0:0_0:0:0_444/2
TGAAATGCATTTCATATTTCTGAGCTATAACACTGTAAGATAATTTTAAAAGCTGTGTTGTTGTCATCCATGAAGTTTGTGGAGATTTATTATGGCAACAGCAGGAAAGGGTTCCACACTGTACAGTCAGAGCACAGGGCAGTGGCTGAA
+
ffffffffffffffffffffffffffffffffffffffffffffffffffffffffffffffffffffffffffffffffffffffffffffffffffffffffffffffffffffffffffffffffffffffffffffffffffffff
@cB02~tB01_GU182359.1_125470_125320_1_0_0_0_0:0:0_0:0:0_445/2
GCCTCAGGCTGCTCCCACTCTGGCAGAAGGGAAGGAGGGTCTGTCTGTGCAGAGACCGCAGAGATCACACGGCAAGAGAGAGAGTAAGGGGGAGGGGGAGCGATGGAGCTTCCAAGCTCTTTTGAACAACCAGCTCTCCGGGAACTAATA
+
ffffffffffffffffffffffffffffffffffffffffffffffffffffffffffffffffffffffffffffffffffffffffffffffffffffffffffffffffffffffffffffffffffffffffffffffffffffff
@cB02~tB01_GU182359.1_144247_144384_0_1_0_0_0:0:0_0:0:0_446/2
GGCTCACGCCTGTAATCCCAGCACTTTGGGAGGCTGAGTTGGGTAGATCACGAGGTCAGGAGTTCAAGACCAGCTGGTCCAACATTCTGAAACCCCATCTCTACTAAAAATACACACACAAAAAAATTTATCTGTGCATGGTGGCACGTG
+
ffffffffffffffffffffffffffffffffffffffffffffffffffffffffffffffffffffffffffffffffffffffffffffffffffffffffffffffffffffffffffffffffffffffffffffffffffffff
@cB02~tB01_GU182359.1_120909_120712_1_0_0_0_0:0:0_1:0:0_447/2
GCACATCTTTAATCCATTTTCATTTGATTTTTGTGTATGGTGACAGGTAGAGGTGCAGTTTCATTCCTCTGCATGTAGATGTCCAGGTTTCCCTGCACTGTTTATTGAAAAGACTGTCCTTTCCTGATTGTGAGTTCTTGGCACCTTTGT
+
ffffffffffffffffffffffffffffffffffffffffffffffffffffffffffffffffffffffffffffffffffffffffffffffffffffffffffffffffffffffffffffffffffffffffffffffffffffff
@cB02~tB01_GU182359.1_113665_113756_0_1_0_0_0:0:0_1:0:0_448/2
CTCTTTCTAGTTTAAGAGAGACTCCCCGACAGGACTTCCCTCCCGTTTCAGGAAAATCCTCTTATGTGGGGAGATGACACCTTAAGGTTTGGACAAGGACTTACCCTCATGTGGCCAGGCCCCCTGCAGCCAGAAGAACCCTGGAAAGAA
+
ffffffffffffffffffffffffffffffffffffffffffffffffffffffffffffffffffffffffffffffffffffffffffffffffffffffffffffffffffffffffffffffffffffffffffffffffffffff
@cB02~tB01_GU182359.1_132633_132795_0_1_0_0_0:0:0_0:0:0_449/2
AGTAACAGAACCGTAGCATCTGTAGGTCCCTGCCAGGTCTTGCTTCATGCGACTGATGGAGAAGTTGGCCTTGGAGACCCCATCATGGTGTTCTCCAATGAGGCGCAAAGTGTCGTTAAACATCCCCTCTCTGTGCAGAAGGAAGTGTTC
+
ffffffffffffffffffffffffffffffffffffffffffffffffffffffffffffffffffffffffffffffffffffffffffffffffffffffffffffffffffffffffffffffffffffffffffffffffffffff
@cB02~tB01_GU182359.1_103781_103944_0_1_0_0_0:0:0_0:0:0_44a/2
CTCTAGGATCACAGGACATGGGACAGGCATGGGCTTTCCTCACCTGTGACAGAAACAAGCAGTGGGTCACTCGGGTCTGACCACTCATAGGGTGAGTCATGGAGAGAGCTGAAGCATGTGTAGGTCCCTCCGTGGGTGGCAGGGCCCAGA
+
ffffffffffffffffffffffffffffffffffffffffffffffffffffffffffffffffffffffffffffffffffffffffffffffffffffffffffffffffffffffffffffffffffffffffffffffffffffff
@cB02~tB01_GU182359.1_61591_61454_1_0_0_0_0:0:0_0:0:0_44b/2
ACTGTTGTGTACACAACATTTTAACTAGTTATTCTGGTTTAAATTTAATATTGACTTTATCTACATATCACAATTGATTACTGTGTACAGACTTTCTTTTCTATTAGTATAAATTTATGAGGTACACTTGTAATTTTGTGACATGAGTAT
+
ffffffffffffffffffffffffffffffffffffffffffffffffffffffffffffffffffffffffffffffffffffffffffffffffffffffffffffffffffffffffffffffffffffffffffffffffffffff
@cB02~tB01_GU182359.1_143175_143387_0_1_0_0_0:0:0_0:0:0_44c/2
GTTAAGAGGCAGCCTCTTGTATGTTTGGAATTGTGAGTTCCTCAGTGTGATTGCAGCCTCAGGTAGACTAGGAAGTAAGCCAGTTAGGTTGGAGAGGTGGGCAGGGGTCAAGTGAAATGGAGAATTGTGGGCTAAGCAAAGGAGTGTGTT
+
[truncated: 3,240,027 more chars]
